# Supplementary material for: Insights into receptor structure and dynamics at the surface of living cells
Source: Nat Commun. 2023 Mar 22;14:1596. doi: 10.1038/s41467-023-37284-4 (PMC10033668; doi:10.1038/s41467-023-37284-4)
Supplement: Supplementary file 15 — Source Data [file 41467_2023_37284_MOESM15_ESM.zip › Source data/Main/Figure 5/b/Average structures of MD sub-trajectories/K87B/MD_sub-average_3bpn_K87B_8.pdb]

ATOM      1  N   CYS A   1      11.352  -0.902  14.879  1.00  0.00           N  
ATOM      2  H1  CYS A   1      10.363  -0.984  15.066  1.00  0.00           H  
ATOM      3  H2  CYS A   1      11.684   0.022  15.106  1.00  0.00           H  
ATOM      4  H3  CYS A   1      11.845  -1.545  15.489  1.00  0.00           H  
ATOM      5  CA  CYS A   1      11.661  -1.230  13.472  1.00  0.00           C  
ATOM      6  HA  CYS A   1      12.727  -1.096  13.327  1.00  0.00           H  
ATOM      7  CB  CYS A   1      11.348  -2.693  13.123  1.00  0.00           C  
ATOM      8  HB2 CYS A   1      11.630  -3.341  13.955  1.00  0.00           H  
ATOM      9  HB3 CYS A   1      10.285  -2.829  12.906  1.00  0.00           H  
ATOM     10  SG  CYS A   1      12.353  -3.125  11.673  1.00  0.00           S  
ATOM     11  HG  CYS A   1      12.427  -4.447  11.895  1.00  0.00           H  
ATOM     12  C   CYS A   1      11.001  -0.243  12.523  1.00  0.00           C  
ATOM     13  O   CYS A   1       9.909   0.239  12.808  1.00  0.00           O  
ATOM     14  N   ASP A   2      11.679   0.088  11.424  1.00  0.00           N  
ATOM     15  H   ASP A   2      12.537  -0.402  11.218  1.00  0.00           H  
ATOM     16  CA  ASP A   2      11.220   1.062  10.428  1.00  0.00           C  
ATOM     17  HA  ASP A   2      10.794   1.924  10.946  1.00  0.00           H  
ATOM     18  CB  ASP A   2      12.443   1.553   9.647  1.00  0.00           C  
ATOM     19  HB2 ASP A   2      13.091   2.127  10.313  1.00  0.00           H  
ATOM     20  HB3 ASP A   2      13.009   0.700   9.271  1.00  0.00           H  
ATOM     21  CG  ASP A   2      11.997   2.428   8.485  1.00  0.00           C  
ATOM     22  OD1 ASP A   2      12.156   1.969   7.335  1.00  0.00           O  
ATOM     23  OD2 ASP A   2      11.344   3.455   8.750  1.00  0.00           O  
ATOM     24  C   ASP A   2      10.123   0.508   9.486  1.00  0.00           C  
ATOM     25  O   ASP A   2      10.073  -0.692   9.206  1.00  0.00           O  
ATOM     26  N   ILE A   3       9.235   1.376   8.992  1.00  0.00           N  
ATOM     27  H   ILE A   3       9.401   2.364   9.169  1.00  0.00           H  
ATOM     28  CA  ILE A   3       8.118   1.009   8.099  1.00  0.00           C  
ATOM     29  HA  ILE A   3       7.577   0.169   8.536  1.00  0.00           H  
ATOM     30  CB  ILE A   3       7.122   2.189   7.968  1.00  0.00           C  
ATOM     31  HB  ILE A   3       7.667   3.058   7.589  1.00  0.00           H  
ATOM     32  CG2 ILE A   3       5.994   1.867   6.970  1.00  0.00           C  
ATOM     33 HG21 ILE A   3       5.357   2.739   6.824  1.00  0.00           H  
ATOM     34 HG22 ILE A   3       6.398   1.609   5.993  1.00  0.00           H  
ATOM     35 HG23 ILE A   3       5.393   1.033   7.332  1.00  0.00           H  
ATOM     36  CG1 ILE A   3       6.529   2.554   9.354  1.00  0.00           C  
ATOM     37 HG12 ILE A   3       5.989   1.695   9.756  1.00  0.00           H  
ATOM     38 HG13 ILE A   3       7.341   2.784  10.043  1.00  0.00           H  
ATOM     39  CD1 ILE A   3       5.589   3.768   9.355  1.00  0.00           C  
ATOM     40 HD11 ILE A   3       6.083   4.621   8.890  1.00  0.00           H  
ATOM     41 HD12 ILE A   3       4.667   3.542   8.820  1.00  0.00           H  
ATOM     42 HD13 ILE A   3       5.332   4.023  10.384  1.00  0.00           H  
ATOM     43  C   ILE A   3       8.635   0.537   6.726  1.00  0.00           C  
ATOM     44  O   ILE A   3       8.227  -0.522   6.243  1.00  0.00           O  
ATOM     45  N   THR A   4       9.592   1.266   6.143  1.00  0.00           N  
ATOM     46  H   THR A   4       9.988   2.040   6.659  1.00  0.00           H  
ATOM     47  CA  THR A   4      10.210   0.935   4.844  1.00  0.00           C  
ATOM     48  HA  THR A   4       9.428   0.839   4.089  1.00  0.00           H  
ATOM     49  CB  THR A   4      11.202   2.031   4.398  1.00  0.00           C  
ATOM     50  HB  THR A   4      12.122   1.942   4.970  1.00  0.00           H  
ATOM     51  CG2 THR A   4      11.589   1.920   2.925  1.00  0.00           C  
ATOM     52 HG21 THR A   4      12.312   2.698   2.683  1.00  0.00           H  
ATOM     53 HG22 THR A   4      12.035   0.947   2.727  1.00  0.00           H  
ATOM     54 HG23 THR A   4      10.709   2.049   2.303  1.00  0.00           H  
ATOM     55  OG1 THR A   4      10.674   3.323   4.611  1.00  0.00           O  
ATOM     56  HG1 THR A   4      10.951   3.581   5.499  1.00  0.00           H  
ATOM     57  C   THR A   4      10.953  -0.396   4.937  1.00  0.00           C  
ATOM     58  O   THR A   4      10.836  -1.244   4.055  1.00  0.00           O  
ATOM     59  N   LEU A   5      11.692  -0.618   6.031  1.00  0.00           N  
ATOM     60  H   LEU A   5      11.796   0.159   6.683  1.00  0.00           H  
ATOM     61  CA  LEU A   5      12.427  -1.861   6.269  1.00  0.00           C  
ATOM     62  HA  LEU A   5      12.998  -2.079   5.367  1.00  0.00           H  
ATOM     63  CB  LEU A   5      13.425  -1.613   7.409  1.00  0.00           C  
ATOM     64  HB2 LEU A   5      14.029  -0.741   7.149  1.00  0.00           H  
ATOM     65  HB3 LEU A   5      12.862  -1.377   8.312  1.00  0.00           H  
ATOM     66  CG  LEU A   5      14.369  -2.787   7.727  1.00  0.00           C  
ATOM     67  HG  LEU A   5      13.795  -3.604   8.163  1.00  0.00           H  
ATOM     68  CD1 LEU A   5      15.129  -3.316   6.508  1.00  0.00           C  
ATOM     69 HD11 LEU A   5      14.438  -3.776   5.804  1.00  0.00           H  
ATOM     70 HD12 LEU A   5      15.659  -2.502   6.013  1.00  0.00           H  
ATOM     71 HD13 LEU A   5      15.846  -4.077   6.820  1.00  0.00           H  
ATOM     72  CD2 LEU A   5      15.402  -2.313   8.748  1.00  0.00           C  
ATOM     73 HD21 LEU A   5      15.983  -1.487   8.340  1.00  0.00           H  
ATOM     74 HD22 LEU A   5      16.075  -3.128   9.000  1.00  0.00           H  
ATOM     75 HD23 LEU A   5      14.897  -1.977   9.654  1.00  0.00           H  
ATOM     76  C   LEU A   5      11.502  -3.071   6.512  1.00  0.00           C  
ATOM     77  O   LEU A   5      11.765  -4.152   5.981  1.00  0.00           O  
ATOM     78  N   GLN A   6      10.386  -2.900   7.233  1.00  0.00           N  
ATOM     79  H   GLN A   6      10.216  -1.993   7.658  1.00  0.00           H  
ATOM     80  CA  GLN A   6       9.334  -3.924   7.328  1.00  0.00           C  
ATOM     81  HA  GLN A   6       9.761  -4.849   7.719  1.00  0.00           H  
ATOM     82  CB  GLN A   6       8.203  -3.458   8.258  1.00  0.00           C  
ATOM     83  HB2 GLN A   6       7.960  -2.422   8.020  1.00  0.00           H  
ATOM     84  HB3 GLN A   6       7.311  -4.059   8.071  1.00  0.00           H  
ATOM     85  CG  GLN A   6       8.538  -3.569   9.750  1.00  0.00           C  
ATOM     86  HG2 GLN A   6       8.515  -4.616  10.054  1.00  0.00           H  
ATOM     87  HG3 GLN A   6       9.538  -3.178   9.938  1.00  0.00           H  
ATOM     88  CD  GLN A   6       7.534  -2.778  10.581  1.00  0.00           C  
ATOM     89  OE1 GLN A   6       6.526  -3.287  11.047  1.00  0.00           O  
ATOM     90  NE2 GLN A   6       7.778  -1.505  10.779  1.00  0.00           N  
ATOM     91 HE21 GLN A   6       7.080  -0.958  11.252  1.00  0.00           H  
ATOM     92 HE22 GLN A   6       8.593  -1.081  10.349  1.00  0.00           H  
ATOM     93  C   GLN A   6       8.741  -4.243   5.950  1.00  0.00           C  
ATOM     94  O   GLN A   6       8.561  -5.413   5.610  1.00  0.00           O  
ATOM     95  N   GLU A   7       8.447  -3.226   5.144  1.00  0.00           N  
ATOM     96  H   GLU A   7       8.533  -2.276   5.504  1.00  0.00           H  
ATOM     97  CA  GLU A   7       7.908  -3.394   3.790  1.00  0.00           C  
ATOM     98  HA  GLU A   7       7.028  -4.038   3.841  1.00  0.00           H  
ATOM     99  CB  GLU A   7       7.441  -2.024   3.299  1.00  0.00           C  
ATOM    100  HB2 GLU A   7       6.789  -1.592   4.060  1.00  0.00           H  
ATOM    101  HB3 GLU A   7       8.304  -1.370   3.174  1.00  0.00           H  
ATOM    102  CG  GLU A   7       6.650  -2.081   1.990  1.00  0.00           C  
ATOM    103  HG2 GLU A   7       7.298  -2.418   1.178  1.00  0.00           H  
ATOM    104  HG3 GLU A   7       5.823  -2.788   2.091  1.00  0.00           H  
ATOM    105  CD  GLU A   7       6.126  -0.678   1.695  1.00  0.00           C  
ATOM    106  OE1 GLU A   7       6.968   0.230   1.531  1.00  0.00           O  
ATOM    107  OE2 GLU A   7       4.893  -0.468   1.717  1.00  0.00           O  
ATOM    108  C   GLU A   7       8.908  -4.055   2.820  1.00  0.00           C  
ATOM    109  O   GLU A   7       8.506  -4.880   1.995  1.00  0.00           O  
ATOM    110  N   ILE A   8      10.214  -3.788   2.954  1.00  0.00           N  
ATOM    111  H   ILE A   8      10.487  -3.040   3.589  1.00  0.00           H  
ATOM    112  CA  ILE A   8      11.268  -4.528   2.237  1.00  0.00           C  
ATOM    113  HA  ILE A   8      11.027  -4.523   1.173  1.00  0.00           H  
ATOM    114  CB  ILE A   8      12.654  -3.858   2.417  1.00  0.00           C  
ATOM    115  HB  ILE A   8      12.800  -3.662   3.480  1.00  0.00           H  
ATOM    116  CG2 ILE A   8      13.791  -4.783   1.933  1.00  0.00           C  
ATOM    117 HG21 ILE A   8      13.857  -5.668   2.564  1.00  0.00           H  
ATOM    118 HG22 ILE A   8      13.622  -5.082   0.898  1.00  0.00           H  
ATOM    119 HG23 ILE A   8      14.750  -4.274   2.006  1.00  0.00           H  
ATOM    120  CG1 ILE A   8      12.725  -2.520   1.646  1.00  0.00           C  
ATOM    121 HG12 ILE A   8      12.846  -2.714   0.580  1.00  0.00           H  
ATOM    122 HG13 ILE A   8      11.791  -1.977   1.774  1.00  0.00           H  
ATOM    123  CD1 ILE A   8      13.860  -1.604   2.127  1.00  0.00           C  
ATOM    124 HD11 ILE A   8      13.831  -0.662   1.582  1.00  0.00           H  
ATOM    125 HD12 ILE A   8      13.741  -1.398   3.190  1.00  0.00           H  
ATOM    126 HD13 ILE A   8      14.831  -2.066   1.953  1.00  0.00           H  
ATOM    127  C   ILE A   8      11.286  -5.999   2.678  1.00  0.00           C  
ATOM    128  O   ILE A   8      11.275  -6.890   1.829  1.00  0.00           O  
ATOM    129  N   ILE A   9      11.263  -6.286   3.984  1.00  0.00           N  
ATOM    130  H   ILE A   9      11.283  -5.520   4.655  1.00  0.00           H  
ATOM    131  CA  ILE A   9      11.230  -7.670   4.493  1.00  0.00           C  
ATOM    132  HA  ILE A   9      12.087  -8.201   4.084  1.00  0.00           H  
ATOM    133  CB  ILE A   9      11.345  -7.665   6.036  1.00  0.00           C  
ATOM    134  HB  ILE A   9      10.664  -6.904   6.418  1.00  0.00           H  
ATOM    135  CG2 ILE A   9      10.915  -9.001   6.670  1.00  0.00           C  
ATOM    136 HG21 ILE A   9      11.145  -8.994   7.737  1.00  0.00           H  
ATOM    137 HG22 ILE A   9       9.840  -9.140   6.560  1.00  0.00           H  
ATOM    138 HG23 ILE A   9      11.436  -9.833   6.194  1.00  0.00           H  
ATOM    139  CG1 ILE A   9      12.767  -7.279   6.511  1.00  0.00           C  
ATOM    140 HG12 ILE A   9      13.078  -6.359   6.017  1.00  0.00           H  
ATOM    141 HG13 ILE A   9      12.721  -7.067   7.578  1.00  0.00           H  
ATOM    142  CD1 ILE A   9      13.866  -8.328   6.289  1.00  0.00           C  
ATOM    143 HD11 ILE A   9      13.972  -8.554   5.229  1.00  0.00           H  
ATOM    144 HD12 ILE A   9      14.809  -7.933   6.662  1.00  0.00           H  
ATOM    145 HD13 ILE A   9      13.640  -9.240   6.841  1.00  0.00           H  
ATOM    146  C   ILE A   9       9.981  -8.415   3.989  1.00  0.00           C  
ATOM    147  O   ILE A   9      10.082  -9.543   3.502  1.00  0.00           O  
ATOM    148  N   LYS A  10       8.809  -7.763   4.013  1.00  0.00           N  
ATOM    149  H   LYS A  10       8.807  -6.842   4.448  1.00  0.00           H  
ATOM    150  CA  LYS A  10       7.548  -8.260   3.428  1.00  0.00           C  
ATOM    151  HA  LYS A  10       7.318  -9.224   3.880  1.00  0.00           H  
ATOM    152  CB  LYS A  10       6.416  -7.266   3.747  1.00  0.00           C  
ATOM    153  HB2 LYS A  10       6.362  -7.117   4.826  1.00  0.00           H  
ATOM    154  HB3 LYS A  10       6.669  -6.302   3.307  1.00  0.00           H  
ATOM    155  CG  LYS A  10       5.020  -7.658   3.222  1.00  0.00           C  
ATOM    156  HG2 LYS A  10       4.341  -6.843   3.473  1.00  0.00           H  
ATOM    157  HG3 LYS A  10       5.052  -7.726   2.134  1.00  0.00           H  
ATOM    158  CD  LYS A  10       4.412  -8.960   3.775  1.00  0.00           C  
ATOM    159  HD2 LYS A  10       3.397  -9.048   3.383  1.00  0.00           H  
ATOM    160  HD3 LYS A  10       4.989  -9.818   3.426  1.00  0.00           H  
ATOM    161  CE  LYS A  10       4.369  -8.945   5.309  1.00  0.00           C  
ATOM    162  HE2 LYS A  10       5.380  -9.105   5.689  1.00  0.00           H  
ATOM    163  HE3 LYS A  10       4.047  -7.950   5.629  1.00  0.00           H  
ATOM    164  NZ  LYS A  10       3.436  -9.951   5.871  1.00  0.00           N  
ATOM    165  HZ1 LYS A  10       2.468  -9.659   5.743  1.00  0.00           H  
ATOM    166  HZ2 LYS A  10       3.480 -10.862   5.417  1.00  0.00           H  
ATOM    167  HZ3 LYS A  10       3.533 -10.042   6.872  1.00  0.00           H  
ATOM    168  C   LYS A  10       7.684  -8.493   1.921  1.00  0.00           C  
ATOM    169  O   LYS A  10       7.313  -9.566   1.448  1.00  0.00           O  
ATOM    170  N   THR A  11       8.286  -7.566   1.175  1.00  0.00           N  
ATOM    171  H   THR A  11       8.528  -6.692   1.631  1.00  0.00           H  
ATOM    172  CA  THR A  11       8.575  -7.692  -0.265  1.00  0.00           C  
ATOM    173  HA  THR A  11       7.636  -7.846  -0.800  1.00  0.00           H  
ATOM    174  CB  THR A  11       9.228  -6.414  -0.820  1.00  0.00           C  
ATOM    175  HB  THR A  11      10.143  -6.188  -0.276  1.00  0.00           H  
ATOM    176  CG2 THR A  11       9.560  -6.515  -2.306  1.00  0.00           C  
ATOM    177 HG21 THR A  11       9.648  -5.511  -2.726  1.00  0.00           H  
ATOM    178 HG22 THR A  11      10.503  -7.040  -2.441  1.00  0.00           H  
ATOM    179 HG23 THR A  11       8.772  -7.049  -2.837  1.00  0.00           H  
ATOM    180  OG1 THR A  11       8.352  -5.326  -0.688  1.00  0.00           O  
ATOM    181  HG1 THR A  11       8.324  -5.094   0.260  1.00  0.00           H  
ATOM    182  C   THR A  11       9.476  -8.885  -0.574  1.00  0.00           C  
ATOM    183  O   THR A  11       9.139  -9.689  -1.437  1.00  0.00           O  
ATOM    184  N   LEU A  12      10.591  -9.046   0.145  1.00  0.00           N  
ATOM    185  H   LEU A  12      10.811  -8.346   0.849  1.00  0.00           H  
ATOM    186  CA  LEU A  12      11.527 -10.160  -0.028  1.00  0.00           C  
ATOM    187  HA  LEU A  12      11.829 -10.221  -1.074  1.00  0.00           H  
ATOM    188  CB  LEU A  12      12.780  -9.913   0.831  1.00  0.00           C  
ATOM    189  HB2 LEU A  12      12.469  -9.713   1.857  1.00  0.00           H  
ATOM    190  HB3 LEU A  12      13.366 -10.825   0.838  1.00  0.00           H  
ATOM    191  CG  LEU A  12      13.687  -8.764   0.342  1.00  0.00           C  
ATOM    192  HG  LEU A  12      13.087  -7.870   0.188  1.00  0.00           H  
ATOM    193  CD1 LEU A  12      14.755  -8.442   1.387  1.00  0.00           C  
ATOM    194 HD11 LEU A  12      14.287  -8.253   2.353  1.00  0.00           H  
ATOM    195 HD12 LEU A  12      15.453  -9.271   1.472  1.00  0.00           H  
ATOM    196 HD13 LEU A  12      15.301  -7.548   1.085  1.00  0.00           H  
ATOM    197  CD2 LEU A  12      14.403  -9.094  -0.972  1.00  0.00           C  
ATOM    198 HD21 LEU A  12      13.679  -9.241  -1.770  1.00  0.00           H  
ATOM    199 HD22 LEU A  12      15.051  -8.264  -1.253  1.00  0.00           H  
ATOM    200 HD23 LEU A  12      15.008  -9.994  -0.867  1.00  0.00           H  
ATOM    201  C   LEU A  12      10.880 -11.511   0.309  1.00  0.00           C  
ATOM    202  O   LEU A  12      11.139 -12.494  -0.391  1.00  0.00           O  
ATOM    203  N   ASN A  13      10.002 -11.575   1.315  1.00  0.00           N  
ATOM    204  H   ASN A  13       9.848 -10.758   1.896  1.00  0.00           H  
ATOM    205  CA  ASN A  13       9.234 -12.794   1.576  1.00  0.00           C  
ATOM    206  HA  ASN A  13       9.923 -13.643   1.593  1.00  0.00           H  
ATOM    207  CB  ASN A  13       8.565 -12.697   2.961  1.00  0.00           C  
ATOM    208  HB2 ASN A  13       7.971 -11.784   3.010  1.00  0.00           H  
ATOM    209  HB3 ASN A  13       7.901 -13.552   3.093  1.00  0.00           H  
ATOM    210  CG  ASN A  13       9.569 -12.705   4.111  1.00  0.00           C  
ATOM    211  OD1 ASN A  13      10.695 -13.157   4.006  1.00  0.00           O  
ATOM    212  ND2 ASN A  13       9.212 -12.183   5.260  1.00  0.00           N  
ATOM    213 HD21 ASN A  13       9.917 -12.155   5.975  1.00  0.00           H  
ATOM    214 HD22 ASN A  13       8.322 -11.746   5.359  1.00  0.00           H  
ATOM    215  C   ASN A  13       8.242 -13.068   0.428  1.00  0.00           C  
ATOM    216  O   ASN A  13       8.191 -14.188  -0.070  1.00  0.00           O  
ATOM    217  N   SER A  14       7.539 -12.039  -0.057  1.00  0.00           N  
ATOM    218  H   SER A  14       7.659 -11.135   0.378  1.00  0.00           H  
ATOM    219  CA  SER A  14       6.583 -12.136  -1.178  1.00  0.00           C  
ATOM    220  HA  SER A  14       5.828 -12.883  -0.930  1.00  0.00           H  
ATOM    221  CB  SER A  14       5.865 -10.791  -1.374  1.00  0.00           C  
ATOM    222  HB2 SER A  14       6.567 -10.049  -1.754  1.00  0.00           H  
ATOM    223  HB3 SER A  14       5.063 -10.918  -2.102  1.00  0.00           H  
ATOM    224  OG  SER A  14       5.310 -10.330  -0.150  1.00  0.00           O  
ATOM    225  HG  SER A  14       6.035 -10.078   0.446  1.00  0.00           H  
ATOM    226  C   SER A  14       7.251 -12.571  -2.496  1.00  0.00           C  
ATOM    227  O   SER A  14       6.668 -13.328  -3.272  1.00  0.00           O  
ATOM    228  N   LEU A  15       8.501 -12.144  -2.722  1.00  0.00           N  
ATOM    229  H   LEU A  15       8.888 -11.479  -2.059  1.00  0.00           H  
ATOM    230  CA  LEU A  15       9.363 -12.581  -3.831  1.00  0.00           C  
ATOM    231  HA  LEU A  15       8.806 -12.519  -4.767  1.00  0.00           H  
ATOM    232  CB  LEU A  15      10.596 -11.662  -3.907  1.00  0.00           C  
ATOM    233  HB2 LEU A  15      10.975 -11.505  -2.897  1.00  0.00           H  
ATOM    234  HB3 LEU A  15      11.386 -12.157  -4.474  1.00  0.00           H  
ATOM    235  CG  LEU A  15      10.297 -10.306  -4.562  1.00  0.00           C  
ATOM    236  HG  LEU A  15       9.324  -9.945  -4.233  1.00  0.00           H  
ATOM    237  CD1 LEU A  15      11.353  -9.281  -4.158  1.00  0.00           C  
ATOM    238 HD11 LEU A  15      11.352  -9.169  -3.077  1.00  0.00           H  
ATOM    239 HD12 LEU A  15      12.340  -9.607  -4.487  1.00  0.00           H  
ATOM    240 HD13 LEU A  15      11.113  -8.319  -4.609  1.00  0.00           H  
ATOM    241  CD2 LEU A  15      10.312 -10.420  -6.086  1.00  0.00           C  
ATOM    242 HD21 LEU A  15       9.491 -11.052  -6.417  1.00  0.00           H  
ATOM    243 HD22 LEU A  15      10.196  -9.433  -6.526  1.00  0.00           H  
ATOM    244 HD23 LEU A  15      11.256 -10.846  -6.425  1.00  0.00           H  
ATOM    245  C   LEU A  15       9.843 -14.026  -3.678  1.00  0.00           C  
ATOM    246  O   LEU A  15       9.860 -14.766  -4.657  1.00  0.00           O  
ATOM    247  N   THR A  16      10.203 -14.448  -2.462  1.00  0.00           N  
ATOM    248  H   THR A  16      10.120 -13.794  -1.693  1.00  0.00           H  
ATOM    249  CA  THR A  16      10.688 -15.820  -2.185  1.00  0.00           C  
ATOM    250  HA  THR A  16      11.557 -16.012  -2.815  1.00  0.00           H  
ATOM    251  CB  THR A  16      11.119 -15.946  -0.710  1.00  0.00           C  
ATOM    252  HB  THR A  16      10.273 -15.704  -0.068  1.00  0.00           H  
ATOM    253  CG2 THR A  16      11.633 -17.335  -0.325  1.00  0.00           C  
ATOM    254 HG21 THR A  16      10.818 -18.057  -0.352  1.00  0.00           H  
ATOM    255 HG22 THR A  16      12.417 -17.647  -1.015  1.00  0.00           H  
ATOM    256 HG23 THR A  16      12.024 -17.312   0.691  1.00  0.00           H  
ATOM    257  OG1 THR A  16      12.181 -15.050  -0.434  1.00  0.00           O  
ATOM    258  HG1 THR A  16      11.811 -14.148  -0.493  1.00  0.00           H  
ATOM    259  C   THR A  16       9.629 -16.881  -2.521  1.00  0.00           C  
ATOM    260  O   THR A  16       9.962 -18.024  -2.840  1.00  0.00           O  
ATOM    261  N   GLU A  17       8.350 -16.495  -2.477  1.00  0.00           N  
ATOM    262  H   GLU A  17       8.169 -15.560  -2.135  1.00  0.00           H  
ATOM    263  CA  GLU A  17       7.177 -17.294  -2.849  1.00  0.00           C  
ATOM    264  HA  GLU A  17       7.304 -18.297  -2.449  1.00  0.00           H  
ATOM    265  CB  GLU A  17       5.960 -16.652  -2.144  1.00  0.00           C  
ATOM    266  HB2 GLU A  17       6.302 -16.252  -1.187  1.00  0.00           H  
ATOM    267  HB3 GLU A  17       5.604 -15.800  -2.722  1.00  0.00           H  
ATOM    268  CG  GLU A  17       4.807 -17.614  -1.802  1.00  0.00           C  
ATOM    269  HG2 GLU A  17       5.219 -18.564  -1.450  1.00  0.00           H  
ATOM    270  HG3 GLU A  17       4.236 -17.171  -0.981  1.00  0.00           H  
ATOM    271  CD  GLU A  17       3.838 -17.843  -2.961  1.00  0.00           C  
ATOM    272  OE1 GLU A  17       3.506 -19.007  -3.273  1.00  0.00           O  
ATOM    273  OE2 GLU A  17       3.440 -16.850  -3.612  1.00  0.00           O  
ATOM    274  C   GLU A  17       6.989 -17.444  -4.379  1.00  0.00           C  
ATOM    275  O   GLU A  17       6.489 -18.470  -4.841  1.00  0.00           O  
ATOM    276  N   GLN A  18       7.458 -16.498  -5.206  1.00  0.00           N  
ATOM    277  H   GLN A  18       8.006 -15.738  -4.818  1.00  0.00           H  
ATOM    278  CA  GLN A  18       7.242 -16.524  -6.664  1.00  0.00           C  
ATOM    279  HA  GLN A  18       6.228 -16.874  -6.839  1.00  0.00           H  
ATOM    280  CB  GLN A  18       7.348 -15.111  -7.274  1.00  0.00           C  
ATOM    281  HB2 GLN A  18       8.370 -14.747  -7.171  1.00  0.00           H  
ATOM    282  HB3 GLN A  18       7.127 -15.190  -8.340  1.00  0.00           H  
ATOM    283  CG  GLN A  18       6.397 -14.066  -6.666  1.00  0.00           C  
ATOM    284  HG2 GLN A  18       6.855 -13.682  -5.759  1.00  0.00           H  
ATOM    285  HG3 GLN A  18       6.289 -13.233  -7.359  1.00  0.00           H  
ATOM    286  CD  GLN A  18       5.016 -14.635  -6.338  1.00  0.00           C  
ATOM    287  OE1 GLN A  18       4.306 -15.139  -7.203  1.00  0.00           O  
ATOM    288  NE2 GLN A  18       4.635 -14.636  -5.078  1.00  0.00           N  
ATOM    289 HE21 GLN A  18       3.860 -15.220  -4.770  1.00  0.00           H  
ATOM    290 HE22 GLN A  18       5.252 -14.252  -4.369  1.00  0.00           H  
ATOM    291  C   GLN A  18       8.160 -17.516  -7.396  1.00  0.00           C  
ATOM    292  O   GLN A  18       9.188 -17.144  -7.958  1.00  0.00           O  
ATOM    293  N   LYS A  19       7.786 -18.801  -7.419  1.00  0.00           N  
ATOM    294  H   LYS A  19       6.992 -19.055  -6.841  1.00  0.00           H  
ATOM    295  CA  LYS A  19       8.491 -19.831  -8.203  1.00  0.00           C  
ATOM    296  HA  LYS A  19       9.565 -19.706  -8.049  1.00  0.00           H  
ATOM    297  CB  LYS A  19       8.106 -21.244  -7.722  1.00  0.00           C  
ATOM    298  HB2 LYS A  19       7.052 -21.429  -7.934  1.00  0.00           H  
ATOM    299  HB3 LYS A  19       8.693 -21.969  -8.289  1.00  0.00           H  
ATOM    300  CG  LYS A  19       8.355 -21.486  -6.218  1.00  0.00           C  
ATOM    301  HG2 LYS A  19       7.580 -20.974  -5.645  1.00  0.00           H  
ATOM    302  HG3 LYS A  19       8.265 -22.555  -6.020  1.00  0.00           H  
ATOM    303  CD  LYS A  19       9.729 -20.993  -5.733  1.00  0.00           C  
ATOM    304  HD2 LYS A  19      10.518 -21.462  -6.324  1.00  0.00           H  
ATOM    305  HD3 LYS A  19       9.785 -19.912  -5.864  1.00  0.00           H  
ATOM    306  CE  LYS A  19       9.950 -21.298  -4.250  1.00  0.00           C  
ATOM    307  HE2 LYS A  19       9.015 -21.110  -3.710  1.00  0.00           H  
ATOM    308  HE3 LYS A  19      10.203 -22.357  -4.144  1.00  0.00           H  
ATOM    309  NZ  LYS A  19      11.029 -20.443  -3.693  1.00  0.00           N  
ATOM    310  HZ1 LYS A  19      11.857 -20.444  -4.278  1.00  0.00           H  
ATOM    311  HZ2 LYS A  19      10.700 -19.479  -3.609  1.00  0.00           H  
ATOM    312  HZ3 LYS A  19      11.281 -20.734  -2.762  1.00  0.00           H  
ATOM    313  C   LYS A  19       8.275 -19.628  -9.707  1.00  0.00           C  
ATOM    314  O   LYS A  19       7.183 -19.851 -10.224  1.00  0.00           O  
ATOM    315  N   THR A  20       9.333 -19.201 -10.395  1.00  0.00           N  
ATOM    316  H   THR A  20      10.188 -19.019  -9.882  1.00  0.00           H  
ATOM    317  CA  THR A  20       9.362 -18.898 -11.836  1.00  0.00           C  
ATOM    318  HA  THR A  20       8.703 -19.594 -12.348  1.00  0.00           H  
ATOM    319  CB  THR A  20       8.849 -17.469 -12.110  1.00  0.00           C  
ATOM    320  HB  THR A  20       7.825 -17.395 -11.758  1.00  0.00           H  
ATOM    321  CG2 THR A  20       9.663 -16.365 -11.431  1.00  0.00           C  
ATOM    322 HG21 THR A  20       9.565 -16.445 -10.351  1.00  0.00           H  
ATOM    323 HG22 THR A  20      10.716 -16.444 -11.688  1.00  0.00           H  
ATOM    324 HG23 THR A  20       9.286 -15.390 -11.730  1.00  0.00           H  
ATOM    325  OG1 THR A  20       8.852 -17.196 -13.494  1.00  0.00           O  
ATOM    326  HG1 THR A  20       8.013 -17.496 -13.865  1.00  0.00           H  
ATOM    327  C   THR A  20      10.774 -19.072 -12.403  1.00  0.00           C  
ATOM    328  O   THR A  20      11.755 -18.914 -11.681  1.00  0.00           O  
ATOM    329  N   LEU A  21      10.898 -19.329 -13.707  1.00  0.00           N  
ATOM    330  H   LEU A  21      10.053 -19.430 -14.250  1.00  0.00           H  
ATOM    331  CA  LEU A  21      12.185 -19.389 -14.418  1.00  0.00           C  
ATOM    332  HA  LEU A  21      12.816 -20.137 -13.935  1.00  0.00           H  
ATOM    333  CB  LEU A  21      11.914 -19.813 -15.875  1.00  0.00           C  
ATOM    334  HB2 LEU A  21      11.188 -19.118 -16.299  1.00  0.00           H  
ATOM    335  HB3 LEU A  21      12.833 -19.718 -16.457  1.00  0.00           H  
ATOM    336  CG  LEU A  21      11.379 -21.253 -16.023  1.00  0.00           C  
ATOM    337  HG  LEU A  21      10.609 -21.443 -15.275  1.00  0.00           H  
ATOM    338  CD1 LEU A  21      10.744 -21.445 -17.399  1.00  0.00           C  
ATOM    339 HD11 LEU A  21      11.476 -21.252 -18.183  1.00  0.00           H  
ATOM    340 HD12 LEU A  21       9.911 -20.752 -17.519  1.00  0.00           H  
ATOM    341 HD13 LEU A  21      10.369 -22.462 -17.497  1.00  0.00           H  
ATOM    342  CD2 LEU A  21      12.492 -22.288 -15.855  1.00  0.00           C  
ATOM    343 HD21 LEU A  21      13.259 -22.134 -16.612  1.00  0.00           H  
ATOM    344 HD22 LEU A  21      12.948 -22.196 -14.869  1.00  0.00           H  
ATOM    345 HD23 LEU A  21      12.084 -23.293 -15.956  1.00  0.00           H  
ATOM    346  C   LEU A  21      12.979 -18.064 -14.370  1.00  0.00           C  
ATOM    347  O   LEU A  21      14.179 -18.053 -14.629  1.00  0.00           O  
ATOM    348  N   CYS A  22      12.330 -16.948 -14.021  1.00  0.00           N  
ATOM    349  H   CYS A  22      11.336 -17.017 -13.861  1.00  0.00           H  
ATOM    350  CA  CYS A  22      12.949 -15.622 -13.987  1.00  0.00           C  
ATOM    351  HA  CYS A  22      13.469 -15.469 -14.934  1.00  0.00           H  
ATOM    352  CB  CYS A  22      11.817 -14.582 -13.909  1.00  0.00           C  
ATOM    353  HB2 CYS A  22      11.114 -14.764 -14.724  1.00  0.00           H  
ATOM    354  HB3 CYS A  22      11.288 -14.677 -12.963  1.00  0.00           H  
ATOM    355  SG  CYS A  22      12.457 -12.886 -14.061  1.00  0.00           S  
ATOM    356  HG  CYS A  22      13.501 -13.045 -13.229  1.00  0.00           H  
ATOM    357  C   CYS A  22      14.012 -15.443 -12.876  1.00  0.00           C  
ATOM    358  O   CYS A  22      14.837 -14.536 -12.997  1.00  0.00           O  
ATOM    359  N   THR A  23      14.052 -16.269 -11.812  1.00  0.00           N  
ATOM    360  H   THR A  23      13.407 -17.047 -11.746  1.00  0.00           H  
ATOM    361  CA  THR A  23      15.111 -16.151 -10.775  1.00  0.00           C  
ATOM    362  HA  THR A  23      15.315 -15.093 -10.649  1.00  0.00           H  
ATOM    363  CB  THR A  23      14.711 -16.642  -9.372  1.00  0.00           C  
ATOM    364  HB  THR A  23      15.521 -16.368  -8.695  1.00  0.00           H  
ATOM    365  CG2 THR A  23      13.443 -15.966  -8.854  1.00  0.00           C  
ATOM    366 HG21 THR A  23      12.592 -16.224  -9.482  1.00  0.00           H  
ATOM    367 HG22 THR A  23      13.251 -16.304  -7.835  1.00  0.00           H  
ATOM    368 HG23 THR A  23      13.585 -14.886  -8.845  1.00  0.00           H  
ATOM    369  OG1 THR A  23      14.544 -18.031  -9.283  1.00  0.00           O  
ATOM    370  HG1 THR A  23      14.775 -18.246  -8.353  1.00  0.00           H  
ATOM    371  C   THR A  23      16.448 -16.763 -11.198  1.00  0.00           C  
ATOM    372  O   THR A  23      17.480 -16.454 -10.600  1.00  0.00           O  
ATOM    373  N   GLU A  24      16.470 -17.537 -12.288  1.00  0.00           N  
ATOM    374  H   GLU A  24      15.589 -17.779 -12.727  1.00  0.00           H  
ATOM    375  CA  GLU A  24      17.699 -18.016 -12.935  1.00  0.00           C  
ATOM    376  HA  GLU A  24      18.347 -18.495 -12.200  1.00  0.00           H  
ATOM    377  CB  GLU A  24      17.345 -19.040 -14.023  1.00  0.00           C  
ATOM    378  HB2 GLU A  24      16.743 -18.572 -14.802  1.00  0.00           H  
ATOM    379  HB3 GLU A  24      18.279 -19.348 -14.492  1.00  0.00           H  
ATOM    380  CG  GLU A  24      16.621 -20.286 -13.498  1.00  0.00           C  
ATOM    381  HG2 GLU A  24      16.806 -20.404 -12.427  1.00  0.00           H  
ATOM    382  HG3 GLU A  24      15.543 -20.172 -13.648  1.00  0.00           H  
ATOM    383  CD  GLU A  24      17.117 -21.519 -14.255  1.00  0.00           C  
ATOM    384  OE1 GLU A  24      17.853 -22.334 -13.667  1.00  0.00           O  
ATOM    385  OE2 GLU A  24      16.784 -21.625 -15.461  1.00  0.00           O  
ATOM    386  C   GLU A  24      18.497 -16.894 -13.617  1.00  0.00           C  
ATOM    387  O   GLU A  24      19.711 -17.011 -13.792  1.00  0.00           O  
ATOM    388  N   LEU A  25      17.832 -15.815 -14.044  1.00  0.00           N  
ATOM    389  H   LEU A  25      16.862 -15.710 -13.776  1.00  0.00           H  
ATOM    390  CA  LEU A  25      18.423 -14.838 -14.957  1.00  0.00           C  
ATOM    391  HA  LEU A  25      18.857 -15.396 -15.786  1.00  0.00           H  
ATOM    392  CB  LEU A  25      17.325 -13.924 -15.527  1.00  0.00           C  
ATOM    393  HB2 LEU A  25      16.804 -13.462 -14.690  1.00  0.00           H  
ATOM    394  HB3 LEU A  25      17.781 -13.130 -16.119  1.00  0.00           H  
ATOM    395  CG  LEU A  25      16.304 -14.683 -16.404  1.00  0.00           C  
ATOM    396  HG  LEU A  25      15.948 -15.567 -15.874  1.00  0.00           H  
ATOM    397  CD1 LEU A  25      15.092 -13.807 -16.692  1.00  0.00           C  
ATOM    398 HD11 LEU A  25      15.376 -12.970 -17.322  1.00  0.00           H  
ATOM    399 HD12 LEU A  25      14.329 -14.392 -17.208  1.00  0.00           H  
ATOM    400 HD13 LEU A  25      14.676 -13.430 -15.761  1.00  0.00           H  
ATOM    401  CD2 LEU A  25      16.904 -15.119 -17.745  1.00  0.00           C  
ATOM    402 HD21 LEU A  25      16.123 -15.568 -18.361  1.00  0.00           H  
ATOM    403 HD22 LEU A  25      17.309 -14.256 -18.274  1.00  0.00           H  
ATOM    404 HD23 LEU A  25      17.682 -15.863 -17.589  1.00  0.00           H  
ATOM    405  C   LEU A  25      19.581 -14.074 -14.302  1.00  0.00           C  
ATOM    406  O   LEU A  25      19.530 -13.684 -13.134  1.00  0.00           O  
ATOM    407  N   THR A  26      20.656 -13.883 -15.071  1.00  0.00           N  
ATOM    408  H   THR A  26      20.617 -14.190 -16.028  1.00  0.00           H  
ATOM    409  CA  THR A  26      21.892 -13.262 -14.582  1.00  0.00           C  
ATOM    410  HA  THR A  26      22.118 -13.707 -13.618  1.00  0.00           H  
ATOM    411  CB  THR A  26      23.071 -13.579 -15.511  1.00  0.00           C  
ATOM    412  HB  THR A  26      22.801 -13.320 -16.536  1.00  0.00           H  
ATOM    413  CG2 THR A  26      24.371 -12.857 -15.149  1.00  0.00           C  
ATOM    414 HG21 THR A  26      24.278 -11.792 -15.356  1.00  0.00           H  
ATOM    415 HG22 THR A  26      24.596 -13.006 -14.093  1.00  0.00           H  
ATOM    416 HG23 THR A  26      25.188 -13.258 -15.748  1.00  0.00           H  
ATOM    417  OG1 THR A  26      23.347 -14.960 -15.445  1.00  0.00           O  
ATOM    418  HG1 THR A  26      22.515 -15.442 -15.418  1.00  0.00           H  
ATOM    419  C   THR A  26      21.733 -11.755 -14.375  1.00  0.00           C  
ATOM    420  O   THR A  26      21.175 -11.049 -15.218  1.00  0.00           O  
ATOM    421  N   VAL A  27      22.297 -11.263 -13.272  1.00  0.00           N  
ATOM    422  H   VAL A  27      22.772 -11.922 -12.660  1.00  0.00           H  
ATOM    423  CA  VAL A  27      22.356  -9.858 -12.857  1.00  0.00           C  
ATOM    424  HA  VAL A  27      22.142  -9.235 -13.724  1.00  0.00           H  
ATOM    425  CB  VAL A  27      21.294  -9.533 -11.782  1.00  0.00           C  
ATOM    426  HB  VAL A  27      21.263  -8.447 -11.671  1.00  0.00           H  
ATOM    427  CG1 VAL A  27      19.897  -9.988 -12.211  1.00  0.00           C  
ATOM    428 HG11 VAL A  27      19.717  -9.671 -13.234  1.00  0.00           H  
ATOM    429 HG12 VAL A  27      19.812 -11.075 -12.153  1.00  0.00           H  
ATOM    430 HG13 VAL A  27      19.149  -9.539 -11.560  1.00  0.00           H  
ATOM    431  CG2 VAL A  27      21.592 -10.131 -10.404  1.00  0.00           C  
ATOM    432 HG21 VAL A  27      22.524  -9.728 -10.008  1.00  0.00           H  
ATOM    433 HG22 VAL A  27      20.789  -9.872  -9.713  1.00  0.00           H  
ATOM    434 HG23 VAL A  27      21.672 -11.217 -10.471  1.00  0.00           H  
ATOM    435  C   VAL A  27      23.773  -9.515 -12.383  1.00  0.00           C  
ATOM    436  O   VAL A  27      24.632 -10.387 -12.245  1.00  0.00           O  
ATOM    437  N   THR A  28      24.030  -8.230 -12.140  1.00  0.00           N  
ATOM    438  H   THR A  28      23.271  -7.568 -12.196  1.00  0.00           H  
ATOM    439  CA  THR A  28      25.323  -7.749 -11.625  1.00  0.00           C  
ATOM    440  HA  THR A  28      26.125  -8.359 -12.042  1.00  0.00           H  
ATOM    441  CB  THR A  28      25.560  -6.309 -12.092  1.00  0.00           C  
ATOM    442  HB  THR A  28      24.743  -5.672 -11.747  1.00  0.00           H  
ATOM    443  CG2 THR A  28      26.883  -5.723 -11.620  1.00  0.00           C  
ATOM    444 HG21 THR A  28      27.069  -4.786 -12.142  1.00  0.00           H  
ATOM    445 HG22 THR A  28      26.832  -5.528 -10.551  1.00  0.00           H  
ATOM    446 HG23 THR A  28      27.694  -6.419 -11.836  1.00  0.00           H  
ATOM    447  OG1 THR A  28      25.598  -6.288 -13.500  1.00  0.00           O  
ATOM    448  HG1 THR A  28      24.755  -6.599 -13.830  1.00  0.00           H  
ATOM    449  C   THR A  28      25.397  -7.856 -10.100  1.00  0.00           C  
ATOM    450  O   THR A  28      24.610  -7.232  -9.390  1.00  0.00           O  
ATOM    451  N   ASP A  29      26.354  -8.629  -9.591  1.00  0.00           N  
ATOM    452  H   ASP A  29      27.024  -9.042 -10.232  1.00  0.00           H  
ATOM    453  CA  ASP A  29      26.635  -8.793  -8.163  1.00  0.00           C  
ATOM    454  HA  ASP A  29      25.689  -8.873  -7.626  1.00  0.00           H  
ATOM    455  CB  ASP A  29      27.402 -10.101  -7.911  1.00  0.00           C  
ATOM    456  HB2 ASP A  29      26.812 -10.932  -8.297  1.00  0.00           H  
ATOM    457  HB3 ASP A  29      28.345 -10.078  -8.452  1.00  0.00           H  
ATOM    458  CG  ASP A  29      27.694 -10.350  -6.425  1.00  0.00           C  
ATOM    459  OD1 ASP A  29      28.184 -11.451  -6.092  1.00  0.00           O  
ATOM    460  OD2 ASP A  29      27.369  -9.504  -5.561  1.00  0.00           O  
ATOM    461  C   ASP A  29      27.377  -7.568  -7.612  1.00  0.00           C  
ATOM    462  O   ASP A  29      28.597  -7.567  -7.431  1.00  0.00           O  
ATOM    463  N   ILE A  30      26.615  -6.512  -7.328  1.00  0.00           N  
ATOM    464  H   ILE A  30      25.642  -6.556  -7.607  1.00  0.00           H  
ATOM    465  CA  ILE A  30      27.110  -5.282  -6.689  1.00  0.00           C  
ATOM    466  HA  ILE A  30      27.970  -4.941  -7.265  1.00  0.00           H  
ATOM    467  CB  ILE A  30      26.039  -4.167  -6.745  1.00  0.00           C  
ATOM    468  HB  ILE A  30      26.497  -3.251  -6.372  1.00  0.00           H  
ATOM    469  CG2 ILE A  30      25.637  -3.890  -8.204  1.00  0.00           C  
ATOM    470 HG21 ILE A  30      25.107  -4.748  -8.612  1.00  0.00           H  
ATOM    471 HG22 ILE A  30      24.983  -3.022  -8.261  1.00  0.00           H  
ATOM    472 HG23 ILE A  30      26.526  -3.708  -8.805  1.00  0.00           H  
ATOM    473  CG1 ILE A  30      24.770  -4.451  -5.899  1.00  0.00           C  
ATOM    474 HG12 ILE A  30      23.924  -3.922  -6.343  1.00  0.00           H  
ATOM    475 HG13 ILE A  30      24.532  -5.517  -5.914  1.00  0.00           H  
ATOM    476  CD1 ILE A  30      24.873  -3.975  -4.445  1.00  0.00           C  
ATOM    477 HD11 ILE A  30      25.603  -4.559  -3.894  1.00  0.00           H  
ATOM    478 HD12 ILE A  30      25.153  -2.925  -4.413  1.00  0.00           H  
ATOM    479 HD13 ILE A  30      23.910  -4.100  -3.957  1.00  0.00           H  
ATOM    480  C   ILE A  30      27.619  -5.484  -5.254  1.00  0.00           C  
ATOM    481  O   ILE A  30      28.166  -4.543  -4.686  1.00  0.00           O  
ATOM    482  N   PHE A  31      27.422  -6.664  -4.651  1.00  0.00           N  
ATOM    483  H   PHE A  31      27.044  -7.435  -5.189  1.00  0.00           H  
ATOM    484  CA  PHE A  31      27.844  -6.981  -3.282  1.00  0.00           C  
ATOM    485  HA  PHE A  31      27.858  -6.062  -2.696  1.00  0.00           H  
ATOM    486  CB  PHE A  31      26.836  -7.946  -2.640  1.00  0.00           C  
ATOM    487  HB2 PHE A  31      27.017  -8.937  -3.047  1.00  0.00           H  
ATOM    488  HB3 PHE A  31      27.044  -8.001  -1.570  1.00  0.00           H  
ATOM    489  CG  PHE A  31      25.368  -7.615  -2.833  1.00  0.00           C  
ATOM    490  CD1 PHE A  31      24.753  -6.637  -2.031  1.00  0.00           C  
ATOM    491  HD1 PHE A  31      25.336  -6.099  -1.298  1.00  0.00           H  
ATOM    492  CE1 PHE A  31      23.384  -6.359  -2.183  1.00  0.00           C  
ATOM    493  HE1 PHE A  31      22.917  -5.605  -1.566  1.00  0.00           H  
ATOM    494  CZ  PHE A  31      22.624  -7.065  -3.130  1.00  0.00           C  
ATOM    495  HZ  PHE A  31      21.569  -6.861  -3.252  1.00  0.00           H  
ATOM    496  CE2 PHE A  31      23.234  -8.048  -3.925  1.00  0.00           C  
ATOM    497  HE2 PHE A  31      22.642  -8.601  -4.636  1.00  0.00           H  
ATOM    498  CD2 PHE A  31      24.606  -8.316  -3.788  1.00  0.00           C  
ATOM    499  HD2 PHE A  31      25.073  -9.069  -4.408  1.00  0.00           H  
ATOM    500  C   PHE A  31      29.257  -7.588  -3.208  1.00  0.00           C  
ATOM    501  O   PHE A  31      29.783  -7.754  -2.109  1.00  0.00           O  
ATOM    502  N   ALA A  32      29.865  -7.932  -4.349  1.00  0.00           N  
ATOM    503  H   ALA A  32      29.338  -7.857  -5.212  1.00  0.00           H  
ATOM    504  CA  ALA A  32      31.259  -8.380  -4.440  1.00  0.00           C  
ATOM    505  HA  ALA A  32      31.438  -9.135  -3.674  1.00  0.00           H  
ATOM    506  CB  ALA A  32      31.449  -9.027  -5.816  1.00  0.00           C  
ATOM    507  HB1 ALA A  32      31.277  -8.288  -6.600  1.00  0.00           H  
ATOM    508  HB2 ALA A  32      32.475  -9.386  -5.895  1.00  0.00           H  
ATOM    509  HB3 ALA A  32      30.755  -9.861  -5.936  1.00  0.00           H  
ATOM    510  C   ALA A  32      32.293  -7.253  -4.214  1.00  0.00           C  
ATOM    511  O   ALA A  32      33.489  -7.528  -4.114  1.00  0.00           O  
ATOM    512  N   ALA A  33      31.825  -6.002  -4.146  1.00  0.00           N  
ATOM    513  H   ALA A  33      30.830  -5.877  -4.213  1.00  0.00           H  
ATOM    514  CA  ALA A  33      32.638  -4.801  -4.006  1.00  0.00           C  
ATOM    515  HA  ALA A  33      33.406  -4.842  -4.776  1.00  0.00           H  
ATOM    516  CB  ALA A  33      31.738  -3.582  -4.266  1.00  0.00           C  
ATOM    517  HB1 ALA A  33      30.979  -3.512  -3.486  1.00  0.00           H  
ATOM    518  HB2 ALA A  33      32.340  -2.673  -4.266  1.00  0.00           H  
ATOM    519  HB3 ALA A  33      31.254  -3.684  -5.238  1.00  0.00           H  
ATOM    520  C   ALA A  33      33.368  -4.685  -2.656  1.00  0.00           C  
ATOM    521  O   ALA A  33      33.051  -5.356  -1.670  1.00  0.00           O  
ATOM    522  N   SER A  34      34.349  -3.781  -2.602  1.00  0.00           N  
ATOM    523  H   SER A  34      34.564  -3.246  -3.442  1.00  0.00           H  
ATOM    524  CA  SER A  34      35.194  -3.558  -1.426  1.00  0.00           C  
ATOM    525  HA  SER A  34      35.710  -4.494  -1.208  1.00  0.00           H  
ATOM    526  CB  SER A  34      36.258  -2.503  -1.739  1.00  0.00           C  
ATOM    527  HB2 SER A  34      35.774  -1.554  -1.975  1.00  0.00           H  
ATOM    528  HB3 SER A  34      36.906  -2.372  -0.873  1.00  0.00           H  
ATOM    529  OG  SER A  34      37.039  -2.895  -2.845  1.00  0.00           O  
ATOM    530  HG  SER A  34      36.521  -2.625  -3.643  1.00  0.00           H  
ATOM    531  C   SER A  34      34.396  -3.142  -0.181  1.00  0.00           C  
ATOM    532  O   SER A  34      33.477  -2.323  -0.241  1.00  0.00           O  
ATOM    533  N   LYS A  35      34.800  -3.670   0.984  1.00  0.00           N  
ATOM    534  H   LYS A  35      35.557  -4.332   0.915  1.00  0.00           H  
ATOM    535  CA  LYS A  35      34.127  -3.552   2.301  1.00  0.00           C  
ATOM    536  HA  LYS A  35      33.076  -3.805   2.140  1.00  0.00           H  
ATOM    537  CB  LYS A  35      34.754  -4.599   3.247  1.00  0.00           C  
ATOM    538  HB2 LYS A  35      35.059  -5.466   2.658  1.00  0.00           H  
ATOM    539  HB3 LYS A  35      35.647  -4.173   3.709  1.00  0.00           H  
ATOM    540  CG  LYS A  35      33.795  -5.104   4.339  1.00  0.00           C  
ATOM    541  HG2 LYS A  35      33.482  -4.284   4.984  1.00  0.00           H  
ATOM    542  HG3 LYS A  35      32.912  -5.537   3.866  1.00  0.00           H  
ATOM    543  CD  LYS A  35      34.486  -6.171   5.199  1.00  0.00           C  
ATOM    544  HD2 LYS A  35      34.845  -6.972   4.550  1.00  0.00           H  
ATOM    545  HD3 LYS A  35      35.337  -5.715   5.711  1.00  0.00           H  
ATOM    546  CE  LYS A  35      33.508  -6.747   6.229  1.00  0.00           C  
ATOM    547  HE2 LYS A  35      33.157  -5.931   6.871  1.00  0.00           H  
ATOM    548  HE3 LYS A  35      32.640  -7.149   5.695  1.00  0.00           H  
ATOM    549  NZ  LYS A  35      34.150  -7.809   7.045  1.00  0.00           N  
ATOM    550  HZ1 LYS A  35      33.496  -8.184   7.722  1.00  0.00           H  
ATOM    551  HZ2 LYS A  35      34.469  -8.567   6.454  1.00  0.00           H  
ATOM    552  HZ3 LYS A  35      34.949  -7.433   7.538  1.00  0.00           H  
ATOM    553  C   LYS A  35      34.121  -2.139   2.925  1.00  0.00           C  
ATOM    554  O   LYS A  35      33.706  -1.973   4.067  1.00  0.00           O  
ATOM    555  N   ASN A  36      34.615  -1.138   2.200  1.00  0.00           N  
ATOM    556  H   ASN A  36      34.928  -1.364   1.264  1.00  0.00           H  
ATOM    557  CA  ASN A  36      34.468   0.294   2.480  1.00  0.00           C  
ATOM    558  HA  ASN A  36      34.264   0.431   3.544  1.00  0.00           H  
ATOM    559  CB  ASN A  36      35.793   1.014   2.147  1.00  0.00           C  
ATOM    560  HB2 ASN A  36      35.665   2.080   2.334  1.00  0.00           H  
ATOM    561  HB3 ASN A  36      36.573   0.650   2.813  1.00  0.00           H  
ATOM    562  CG  ASN A  36      36.276   0.832   0.714  1.00  0.00           C  
ATOM    563  OD1 ASN A  36      35.847  -0.041  -0.018  1.00  0.00           O  
ATOM    564  ND2 ASN A  36      37.226   1.620   0.273  1.00  0.00           N  
ATOM    565 HD21 ASN A  36      37.515   1.456  -0.675  1.00  0.00           H  
ATOM    566 HD22 ASN A  36      37.595   2.353   0.847  1.00  0.00           H  
ATOM    567  C   ASN A  36      33.272   0.929   1.736  1.00  0.00           C  
ATOM    568  O   ASN A  36      32.936   2.073   2.024  1.00  0.00           O  
ATOM    569  N   THR A  37      32.624   0.202   0.818  1.00  0.00           N  
ATOM    570  H   THR A  37      32.974  -0.720   0.595  1.00  0.00           H  
ATOM    571  CA  THR A  37      31.314   0.567   0.264  1.00  0.00           C  
ATOM    572  HA  THR A  37      31.389   1.528  -0.249  1.00  0.00           H  
ATOM    573  CB  THR A  37      30.841  -0.495  -0.742  1.00  0.00           C  
ATOM    574  HB  THR A  37      30.899  -1.481  -0.279  1.00  0.00           H  
ATOM    575  CG2 THR A  37      29.410  -0.282  -1.224  1.00  0.00           C  
ATOM    576 HG21 THR A  37      29.152  -1.043  -1.958  1.00  0.00           H  
ATOM    577 HG22 THR A  37      28.724  -0.391  -0.390  1.00  0.00           H  
ATOM    578 HG23 THR A  37      29.311   0.715  -1.649  1.00  0.00           H  
ATOM    579  OG1 THR A  37      31.661  -0.480  -1.893  1.00  0.00           O  
ATOM    580  HG1 THR A  37      32.500  -0.889  -1.630  1.00  0.00           H  
ATOM    581  C   THR A  37      30.290   0.685   1.391  1.00  0.00           C  
ATOM    582  O   THR A  37      30.112  -0.241   2.184  1.00  0.00           O  
ATOM    583  N   THR A  38      29.582   1.809   1.457  1.00  0.00           N  
ATOM    584  H   THR A  38      29.799   2.563   0.806  1.00  0.00           H  
ATOM    585  CA  THR A  38      28.518   2.018   2.446  1.00  0.00           C  
ATOM    586  HA  THR A  38      28.883   1.647   3.403  1.00  0.00           H  
ATOM    587  CB  THR A  38      28.192   3.508   2.630  1.00  0.00           C  
ATOM    588  HB  THR A  38      27.428   3.595   3.404  1.00  0.00           H  
ATOM    589  CG2 THR A  38      29.389   4.348   3.074  1.00  0.00           C  
ATOM    590 HG21 THR A  38      29.080   5.383   3.212  1.00  0.00           H  
ATOM    591 HG22 THR A  38      29.779   3.964   4.017  1.00  0.00           H  
ATOM    592 HG23 THR A  38      30.183   4.314   2.328  1.00  0.00           H  
ATOM    593  OG1 THR A  38      27.666   4.051   1.445  1.00  0.00           O  
ATOM    594  HG1 THR A  38      28.444   4.144   0.843  1.00  0.00           H  
ATOM    595  C   THR A  38      27.235   1.246   2.117  1.00  0.00           C  
ATOM    596  O   THR A  38      26.953   0.858   0.979  1.00  0.00           O  
ATOM    597  N   GLU A  39      26.378   1.096   3.131  1.00  0.00           N  
ATOM    598  H   GLU A  39      26.686   1.357   4.056  1.00  0.00           H  
ATOM    599  CA  GLU A  39      25.007   0.577   2.988  1.00  0.00           C  
ATOM    600  HA  GLU A  39      25.037  -0.475   2.698  1.00  0.00           H  
ATOM    601  CB  GLU A  39      24.261   0.713   4.326  1.00  0.00           C  
ATOM    602  HB2 GLU A  39      24.128   1.777   4.535  1.00  0.00           H  
ATOM    603  HB3 GLU A  39      23.273   0.264   4.213  1.00  0.00           H  
ATOM    604  CG  GLU A  39      24.955   0.066   5.533  1.00  0.00           C  
ATOM    605  HG2 GLU A  39      25.117  -0.992   5.317  1.00  0.00           H  
ATOM    606  HG3 GLU A  39      25.926   0.542   5.699  1.00  0.00           H  
ATOM    607  CD  GLU A  39      24.100   0.219   6.797  1.00  0.00           C  
ATOM    608  OE1 GLU A  39      23.982  -0.740   7.593  1.00  0.00           O  
ATOM    609  OE2 GLU A  39      23.463   1.283   6.997  1.00  0.00           O  
ATOM    610  C   GLU A  39      24.198   1.351   1.932  1.00  0.00           C  
ATOM    611  O   GLU A  39      23.469   0.758   1.141  1.00  0.00           O  
ATOM    612  N   LYS A  40      24.353   2.683   1.904  1.00  0.00           N  
ATOM    613  H   LYS A  40      25.034   3.078   2.535  1.00  0.00           H  
ATOM    614  CA  LYS A  40      23.626   3.595   1.010  1.00  0.00           C  
ATOM    615  HA  LYS A  40      22.562   3.366   1.065  1.00  0.00           H  
ATOM    616  CB  LYS A  40      23.853   5.050   1.445  1.00  0.00           C  
ATOM    617  HB2 LYS A  40      24.920   5.281   1.430  1.00  0.00           H  
ATOM    618  HB3 LYS A  40      23.350   5.701   0.730  1.00  0.00           H  
ATOM    619  CG  LYS A  40      23.286   5.321   2.846  1.00  0.00           C  
ATOM    620  HG2 LYS A  40      22.250   4.980   2.880  1.00  0.00           H  
ATOM    621  HG3 LYS A  40      23.864   4.774   3.592  1.00  0.00           H  
ATOM    622  CD  LYS A  40      23.327   6.816   3.176  1.00  0.00           C  
ATOM    623  HD2 LYS A  40      24.363   7.155   3.233  1.00  0.00           H  
ATOM    624  HD3 LYS A  40      22.820   7.373   2.388  1.00  0.00           H  
ATOM    625  CE  LYS A  40      22.617   7.048   4.512  1.00  0.00           C  
ATOM    626  HE2 LYS A  40      21.692   6.458   4.518  1.00  0.00           H  
ATOM    627  HE3 LYS A  40      23.261   6.679   5.317  1.00  0.00           H  
ATOM    628  NZ  LYS A  40      22.296   8.482   4.706  1.00  0.00           N  
ATOM    629  HZ1 LYS A  40      23.133   9.045   4.633  1.00  0.00           H  
ATOM    630  HZ2 LYS A  40      21.864   8.634   5.609  1.00  0.00           H  
ATOM    631  HZ3 LYS A  40      21.647   8.780   3.986  1.00  0.00           H  
ATOM    632  C   LYS A  40      24.034   3.413  -0.447  1.00  0.00           C  
ATOM    633  O   LYS A  40      23.176   3.329  -1.323  1.00  0.00           O  
ATOM    634  N   GLU A  41      25.335   3.296  -0.704  1.00  0.00           N  
ATOM    635  H   GLU A  41      25.994   3.376   0.062  1.00  0.00           H  
ATOM    636  CA  GLU A  41      25.836   2.904  -2.023  1.00  0.00           C  
ATOM    637  HA  GLU A  41      25.488   3.610  -2.779  1.00  0.00           H  
ATOM    638  CB  GLU A  41      27.360   2.866  -2.029  1.00  0.00           C  
ATOM    639  HB2 GLU A  41      27.672   2.230  -1.202  1.00  0.00           H  
ATOM    640  HB3 GLU A  41      27.701   2.404  -2.956  1.00  0.00           H  
ATOM    641  CG  GLU A  41      28.038   4.226  -1.877  1.00  0.00           C  
ATOM    642  HG2 GLU A  41      28.003   4.783  -2.812  1.00  0.00           H  
ATOM    643  HG3 GLU A  41      27.528   4.817  -1.116  1.00  0.00           H  
ATOM    644  CD  GLU A  41      29.478   3.963  -1.457  1.00  0.00           C  
ATOM    645  OE1 GLU A  41      30.277   3.546  -2.330  1.00  0.00           O  
ATOM    646  OE2 GLU A  41      29.720   4.075  -0.235  1.00  0.00           O  
ATOM    647  C   GLU A  41      25.345   1.511  -2.413  1.00  0.00           C  
ATOM    648  O   GLU A  41      24.908   1.323  -3.542  1.00  0.00           O  
ATOM    649  N   THR A  42      25.367   0.552  -1.484  1.00  0.00           N  
ATOM    650  H   THR A  42      25.783   0.764  -0.583  1.00  0.00           H  
ATOM    651  CA  THR A  42      24.893  -0.818  -1.727  1.00  0.00           C  
ATOM    652  HA  THR A  42      25.483  -1.242  -2.537  1.00  0.00           H  
ATOM    653  CB  THR A  42      25.100  -1.699  -0.484  1.00  0.00           C  
ATOM    654  HB  THR A  42      24.499  -1.329   0.343  1.00  0.00           H  
ATOM    655  CG2 THR A  42      24.740  -3.163  -0.731  1.00  0.00           C  
ATOM    656 HG21 THR A  42      23.680  -3.262  -0.957  1.00  0.00           H  
ATOM    657 HG22 THR A  42      25.332  -3.553  -1.560  1.00  0.00           H  
ATOM    658 HG23 THR A  42      24.963  -3.743   0.165  1.00  0.00           H  
ATOM    659  OG1 THR A  42      26.453  -1.679  -0.100  1.00  0.00           O  
ATOM    660  HG1 THR A  42      26.679  -0.792   0.224  1.00  0.00           H  
ATOM    661  C   THR A  42      23.425  -0.838  -2.165  1.00  0.00           C  
ATOM    662  O   THR A  42      23.099  -1.425  -3.197  1.00  0.00           O  
ATOM    663  N   PHE A  43      22.536  -0.170  -1.426  1.00  0.00           N  
ATOM    664  H   PHE A  43      22.857   0.253  -0.559  1.00  0.00           H  
ATOM    665  CA  PHE A  43      21.107  -0.103  -1.743  1.00  0.00           C  
ATOM    666  HA  PHE A  43      20.742  -1.113  -1.928  1.00  0.00           H  
ATOM    667  CB  PHE A  43      20.342   0.460  -0.533  1.00  0.00           C  
ATOM    668  HB2 PHE A  43      20.666   1.489  -0.379  1.00  0.00           H  
ATOM    669  HB3 PHE A  43      19.279   0.481  -0.774  1.00  0.00           H  
ATOM    670  CG  PHE A  43      20.508  -0.280   0.792  1.00  0.00           C  
ATOM    671  CD1 PHE A  43      20.292   0.423   1.994  1.00  0.00           C  
ATOM    672  HD1 PHE A  43      20.002   1.464   1.965  1.00  0.00           H  
ATOM    673  CE1 PHE A  43      20.469  -0.215   3.235  1.00  0.00           C  
ATOM    674  HE1 PHE A  43      20.311   0.336   4.152  1.00  0.00           H  
ATOM    675  CZ  PHE A  43      20.855  -1.565   3.283  1.00  0.00           C  
ATOM    676  HZ  PHE A  43      20.998  -2.059   4.234  1.00  0.00           H  
ATOM    677  CE2 PHE A  43      21.061  -2.276   2.089  1.00  0.00           C  
ATOM    678  HE2 PHE A  43      21.361  -3.312   2.126  1.00  0.00           H  
ATOM    679  CD2 PHE A  43      20.883  -1.640   0.848  1.00  0.00           C  
ATOM    680  HD2 PHE A  43      21.057  -2.206  -0.054  1.00  0.00           H  
ATOM    681  C   PHE A  43      20.836   0.678  -3.038  1.00  0.00           C  
ATOM    682  O   PHE A  43      20.062   0.199  -3.860  1.00  0.00           O  
ATOM    683  N   CYS A  44      21.529   1.796  -3.294  1.00  0.00           N  
ATOM    684  H   CYS A  44      22.167   2.142  -2.584  1.00  0.00           H  
ATOM    685  CA  CYS A  44      21.406   2.547  -4.550  1.00  0.00           C  
ATOM    686  HA  CYS A  44      20.348   2.752  -4.729  1.00  0.00           H  
ATOM    687  CB  CYS A  44      22.135   3.886  -4.387  1.00  0.00           C  
ATOM    688  HB2 CYS A  44      21.763   4.407  -3.509  1.00  0.00           H  
ATOM    689  HB3 CYS A  44      23.202   3.698  -4.250  1.00  0.00           H  
ATOM    690  SG  CYS A  44      21.883   4.939  -5.845  1.00  0.00           S  
ATOM    691  HG  CYS A  44      20.577   5.205  -5.683  1.00  0.00           H  
ATOM    692  C   CYS A  44      21.925   1.763  -5.775  1.00  0.00           C  
ATOM    693  O   CYS A  44      21.259   1.728  -6.814  1.00  0.00           O  
ATOM    694  N   ARG A  45      23.070   1.071  -5.657  1.00  0.00           N  
ATOM    695  H   ARG A  45      23.599   1.162  -4.792  1.00  0.00           H  
ATOM    696  CA  ARG A  45      23.595   0.153  -6.686  1.00  0.00           C  
ATOM    697  HA  ARG A  45      23.704   0.695  -7.628  1.00  0.00           H  
ATOM    698  CB  ARG A  45      24.971  -0.401  -6.262  1.00  0.00           C  
ATOM    699  HB2 ARG A  45      24.904  -0.750  -5.232  1.00  0.00           H  
ATOM    700  HB3 ARG A  45      25.201  -1.258  -6.890  1.00  0.00           H  
ATOM    701  CG  ARG A  45      26.138   0.596  -6.393  1.00  0.00           C  
ATOM    702  HG2 ARG A  45      26.259   0.874  -7.440  1.00  0.00           H  
ATOM    703  HG3 ARG A  45      25.903   1.497  -5.830  1.00  0.00           H  
ATOM    704  CD  ARG A  45      27.460   0.004  -5.862  1.00  0.00           C  
ATOM    705  HD2 ARG A  45      27.292  -0.355  -4.842  1.00  0.00           H  
ATOM    706  HD3 ARG A  45      27.755  -0.844  -6.481  1.00  0.00           H  
ATOM    707  NE  ARG A  45      28.537   1.017  -5.860  1.00  0.00           N  
ATOM    708  HE  ARG A  45      28.446   1.780  -6.524  1.00  0.00           H  
ATOM    709  CZ  ARG A  45      29.492   1.163  -4.954  1.00  0.00           C  
ATOM    710  NH1 ARG A  45      29.914   0.175  -4.222  1.00  0.00           N  
ATOM    711 HH11 ARG A  45      29.547  -0.749  -4.360  1.00  0.00           H  
ATOM    712 HH12 ARG A  45      30.633   0.316  -3.515  1.00  0.00           H  
ATOM    713  NH2 ARG A  45      30.018   2.337  -4.768  1.00  0.00           N  
ATOM    714 HH21 ARG A  45      29.626   3.114  -5.262  1.00  0.00           H  
ATOM    715 HH22 ARG A  45      30.448   2.550  -3.859  1.00  0.00           H  
ATOM    716  C   ARG A  45      22.616  -0.995  -6.958  1.00  0.00           C  
ATOM    717  O   ARG A  45      22.340  -1.275  -8.120  1.00  0.00           O  
ATOM    718  N   ALA A  46      22.058  -1.621  -5.919  1.00  0.00           N  
ATOM    719  H   ALA A  46      22.365  -1.381  -4.983  1.00  0.00           H  
ATOM    720  CA  ALA A  46      21.054  -2.673  -6.068  1.00  0.00           C  
ATOM    721  HA  ALA A  46      21.462  -3.435  -6.734  1.00  0.00           H  
ATOM    722  CB  ALA A  46      20.784  -3.310  -4.699  1.00  0.00           C  
ATOM    723  HB1 ALA A  46      21.707  -3.717  -4.293  1.00  0.00           H  
ATOM    724  HB2 ALA A  46      20.388  -2.566  -4.008  1.00  0.00           H  
ATOM    725  HB3 ALA A  46      20.064  -4.122  -4.808  1.00  0.00           H  
ATOM    726  C   ALA A  46      19.758  -2.159  -6.716  1.00  0.00           C  
ATOM    727  O   ALA A  46      19.288  -2.758  -7.679  1.00  0.00           O  
ATOM    728  N   ALA A  47      19.218  -1.031  -6.244  1.00  0.00           N  
ATOM    729  H   ALA A  47      19.640  -0.597  -5.432  1.00  0.00           H  
ATOM    730  CA  ALA A  47      18.039  -0.379  -6.809  1.00  0.00           C  
ATOM    731  HA  ALA A  47      17.182  -1.045  -6.709  1.00  0.00           H  
ATOM    732  CB  ALA A  47      17.765   0.904  -6.016  1.00  0.00           C  
ATOM    733  HB1 ALA A  47      17.642   0.675  -4.961  1.00  0.00           H  
ATOM    734  HB2 ALA A  47      18.594   1.603  -6.126  1.00  0.00           H  
ATOM    735  HB3 ALA A  47      16.852   1.370  -6.384  1.00  0.00           H  
ATOM    736  C   ALA A  47      18.225  -0.060  -8.298  1.00  0.00           C  
ATOM    737  O   ALA A  47      17.338  -0.346  -9.092  1.00  0.00           O  
ATOM    738  N   THR A  48      19.393   0.471  -8.675  1.00  0.00           N  
ATOM    739  H   THR A  48      20.058   0.705  -7.946  1.00  0.00           H  
ATOM    740  CA  THR A  48      19.784   0.739 -10.069  1.00  0.00           C  
ATOM    741  HA  THR A  48      19.072   1.435 -10.506  1.00  0.00           H  
ATOM    742  CB  THR A  48      21.176   1.399 -10.113  1.00  0.00           C  
ATOM    743  HB  THR A  48      21.905   0.734  -9.649  1.00  0.00           H  
ATOM    744  CG2 THR A  48      21.662   1.724 -11.525  1.00  0.00           C  
ATOM    745 HG21 THR A  48      22.598   2.282 -11.469  1.00  0.00           H  
ATOM    746 HG22 THR A  48      21.839   0.803 -12.079  1.00  0.00           H  
ATOM    747 HG23 THR A  48      20.917   2.325 -12.045  1.00  0.00           H  
ATOM    748  OG1 THR A  48      21.164   2.610  -9.391  1.00  0.00           O  
ATOM    749  HG1 THR A  48      21.212   2.396  -8.441  1.00  0.00           H  
ATOM    750  C   THR A  48      19.769  -0.535 -10.923  1.00  0.00           C  
ATOM    751  O   THR A  48      19.122  -0.579 -11.967  1.00  0.00           O  
ATOM    752  N   VAL A  49      20.427  -1.599 -10.453  1.00  0.00           N  
ATOM    753  H   VAL A  49      20.918  -1.500  -9.572  1.00  0.00           H  
ATOM    754  CA  VAL A  49      20.528  -2.892 -11.157  1.00  0.00           C  
ATOM    755  HA  VAL A  49      20.901  -2.708 -12.167  1.00  0.00           H  
ATOM    756  CB  VAL A  49      21.542  -3.807 -10.432  1.00  0.00           C  
ATOM    757  HB  VAL A  49      21.375  -3.758  -9.354  1.00  0.00           H  
ATOM    758  CG1 VAL A  49      21.472  -5.283 -10.848  1.00  0.00           C  
ATOM    759 HG11 VAL A  49      21.583  -5.370 -11.929  1.00  0.00           H  
ATOM    760 HG12 VAL A  49      22.260  -5.849 -10.350  1.00  0.00           H  
ATOM    761 HG13 VAL A  49      20.515  -5.710 -10.548  1.00  0.00           H  
ATOM    762  CG2 VAL A  49      22.965  -3.320 -10.743  1.00  0.00           C  
ATOM    763 HG21 VAL A  49      23.101  -2.300 -10.385  1.00  0.00           H  
ATOM    764 HG22 VAL A  49      23.687  -3.962 -10.248  1.00  0.00           H  
ATOM    765 HG23 VAL A  49      23.147  -3.344 -11.817  1.00  0.00           H  
ATOM    766  C   VAL A  49      19.156  -3.549 -11.327  1.00  0.00           C  
ATOM    767  O   VAL A  49      18.830  -4.008 -12.422  1.00  0.00           O  
ATOM    768  N   LEU A  50      18.305  -3.515 -10.294  1.00  0.00           N  
ATOM    769  H   LEU A  50      18.635  -3.132  -9.412  1.00  0.00           H  
ATOM    770  CA  LEU A  50      16.920  -3.974 -10.386  1.00  0.00           C  
ATOM    771  HA  LEU A  50      16.906  -4.978 -10.810  1.00  0.00           H  
ATOM    772  CB  LEU A  50      16.279  -4.014  -8.986  1.00  0.00           C  
ATOM    773  HB2 LEU A  50      16.413  -3.039  -8.514  1.00  0.00           H  
ATOM    774  HB3 LEU A  50      15.207  -4.184  -9.105  1.00  0.00           H  
ATOM    775  CG  LEU A  50      16.841  -5.098  -8.048  1.00  0.00           C  
ATOM    776  HG  LEU A  50      17.899  -4.919  -7.861  1.00  0.00           H  
ATOM    777  CD1 LEU A  50      16.098  -5.034  -6.710  1.00  0.00           C  
ATOM    778 HD11 LEU A  50      15.035  -5.210  -6.868  1.00  0.00           H  
ATOM    779 HD12 LEU A  50      16.496  -5.785  -6.029  1.00  0.00           H  
ATOM    780 HD13 LEU A  50      16.238  -4.048  -6.267  1.00  0.00           H  
ATOM    781  CD2 LEU A  50      16.686  -6.505  -8.626  1.00  0.00           C  
ATOM    782 HD21 LEU A  50      16.900  -7.251  -7.862  1.00  0.00           H  
ATOM    783 HD22 LEU A  50      15.672  -6.650  -8.998  1.00  0.00           H  
ATOM    784 HD23 LEU A  50      17.393  -6.648  -9.442  1.00  0.00           H  
ATOM    785  C   LEU A  50      16.103  -3.102 -11.343  1.00  0.00           C  
ATOM    786  O   LEU A  50      15.441  -3.629 -12.229  1.00  0.00           O  
ATOM    787  N   ARG A  51      16.196  -1.773 -11.238  1.00  0.00           N  
ATOM    788  H   ARG A  51      16.775  -1.397 -10.493  1.00  0.00           H  
ATOM    789  CA  ARG A  51      15.468  -0.831 -12.101  1.00  0.00           C  
ATOM    790  HA  ARG A  51      14.421  -1.107 -12.062  1.00  0.00           H  
ATOM    791  CB  ARG A  51      15.622   0.580 -11.514  1.00  0.00           C  
ATOM    792  HB2 ARG A  51      15.263   0.562 -10.484  1.00  0.00           H  
ATOM    793  HB3 ARG A  51      16.682   0.842 -11.490  1.00  0.00           H  
ATOM    794  CG  ARG A  51      14.869   1.700 -12.247  1.00  0.00           C  
ATOM    795  HG2 ARG A  51      14.945   2.601 -11.640  1.00  0.00           H  
ATOM    796  HG3 ARG A  51      15.388   1.900 -13.186  1.00  0.00           H  
ATOM    797  CD  ARG A  51      13.386   1.439 -12.569  1.00  0.00           C  
ATOM    798  HD2 ARG A  51      13.001   2.336 -13.053  1.00  0.00           H  
ATOM    799  HD3 ARG A  51      13.319   0.624 -13.291  1.00  0.00           H  
ATOM    800  NE  ARG A  51      12.552   1.101 -11.389  1.00  0.00           N  
ATOM    801  HE  ARG A  51      12.951   0.466 -10.694  1.00  0.00           H  
ATOM    802  CZ  ARG A  51      11.257   1.322 -11.232  1.00  0.00           C  
ATOM    803  NH1 ARG A  51      10.566   1.989 -12.111  1.00  0.00           N  
ATOM    804 HH11 ARG A  51      11.046   2.389 -12.897  1.00  0.00           H  
ATOM    805 HH12 ARG A  51       9.590   2.149 -11.962  1.00  0.00           H  
ATOM    806  NH2 ARG A  51      10.603   0.860 -10.205  1.00  0.00           N  
ATOM    807 HH21 ARG A  51      11.119   0.356  -9.467  1.00  0.00           H  
ATOM    808 HH22 ARG A  51       9.623   0.985 -10.056  1.00  0.00           H  
ATOM    809  C   ARG A  51      15.876  -0.943 -13.577  1.00  0.00           C  
ATOM    810  O   ARG A  51      15.054  -0.671 -14.449  1.00  0.00           O  
ATOM    811  N   GLN A  52      17.101  -1.379 -13.871  1.00  0.00           N  
ATOM    812  H   GLN A  52      17.763  -1.484 -13.109  1.00  0.00           H  
ATOM    813  CA  GLN A  52      17.545  -1.719 -15.226  1.00  0.00           C  
ATOM    814  HA  GLN A  52      17.163  -0.972 -15.924  1.00  0.00           H  
ATOM    815  CB  GLN A  52      19.082  -1.676 -15.275  1.00  0.00           C  
ATOM    816  HB2 GLN A  52      19.478  -2.245 -14.433  1.00  0.00           H  
ATOM    817  HB3 GLN A  52      19.433  -2.142 -16.197  1.00  0.00           H  
ATOM    818  CG  GLN A  52      19.614  -0.231 -15.235  1.00  0.00           C  
ATOM    819  HG2 GLN A  52      19.401   0.244 -16.193  1.00  0.00           H  
ATOM    820  HG3 GLN A  52      19.098   0.340 -14.463  1.00  0.00           H  
ATOM    821  CD  GLN A  52      21.111  -0.135 -14.954  1.00  0.00           C  
ATOM    822  OE1 GLN A  52      21.742  -1.003 -14.375  1.00  0.00           O  
ATOM    823  NE2 GLN A  52      21.762   0.932 -15.368  1.00  0.00           N  
ATOM    824 HE21 GLN A  52      22.740   0.961 -15.139  1.00  0.00           H  
ATOM    825 HE22 GLN A  52      21.300   1.645 -15.906  1.00  0.00           H  
ATOM    826  C   GLN A  52      17.018  -3.081 -15.712  1.00  0.00           C  
ATOM    827  O   GLN A  52      16.692  -3.202 -16.894  1.00  0.00           O  
ATOM    828  N   PHE A  53      16.896  -4.088 -14.839  1.00  0.00           N  
ATOM    829  H   PHE A  53      17.141  -3.905 -13.871  1.00  0.00           H  
ATOM    830  CA  PHE A  53      16.612  -5.491 -15.191  1.00  0.00           C  
ATOM    831  HA  PHE A  53      17.470  -5.896 -15.729  1.00  0.00           H  
ATOM    832  CB  PHE A  53      16.455  -6.268 -13.874  1.00  0.00           C  
ATOM    833  HB2 PHE A  53      17.361  -6.138 -13.281  1.00  0.00           H  
ATOM    834  HB3 PHE A  53      15.632  -5.835 -13.308  1.00  0.00           H  
ATOM    835  CG  PHE A  53      16.182  -7.753 -13.998  1.00  0.00           C  
ATOM    836  CD1 PHE A  53      14.868  -8.242 -13.872  1.00  0.00           C  
ATOM    837  HD1 PHE A  53      14.048  -7.558 -13.720  1.00  0.00           H  
ATOM    838  CE1 PHE A  53      14.623  -9.624 -13.937  1.00  0.00           C  
ATOM    839  HE1 PHE A  53      13.615 -10.001 -13.842  1.00  0.00           H  
ATOM    840  CZ  PHE A  53      15.689 -10.519 -14.127  1.00  0.00           C  
ATOM    841  HZ  PHE A  53      15.497 -11.581 -14.178  1.00  0.00           H  
ATOM    842  CE2 PHE A  53      17.003 -10.035 -14.251  1.00  0.00           C  
ATOM    843  HE2 PHE A  53      17.821 -10.726 -14.406  1.00  0.00           H  
ATOM    844  CD2 PHE A  53      17.247  -8.651 -14.188  1.00  0.00           C  
ATOM    845  HD2 PHE A  53      18.254  -8.276 -14.290  1.00  0.00           H  
ATOM    846  C   PHE A  53      15.380  -5.676 -16.098  1.00  0.00           C  
ATOM    847  O   PHE A  53      15.425  -6.441 -17.064  1.00  0.00           O  
ATOM    848  N   TYR A  54      14.307  -4.922 -15.845  1.00  0.00           N  
ATOM    849  H   TYR A  54      14.344  -4.308 -15.041  1.00  0.00           H  
ATOM    850  CA  TYR A  54      13.040  -5.024 -16.585  1.00  0.00           C  
ATOM    851  HA  TYR A  54      12.703  -6.060 -16.531  1.00  0.00           H  
ATOM    852  CB  TYR A  54      11.973  -4.127 -15.936  1.00  0.00           C  
ATOM    853  HB2 TYR A  54      12.059  -3.132 -16.373  1.00  0.00           H  
ATOM    854  HB3 TYR A  54      10.988  -4.509 -16.200  1.00  0.00           H  
ATOM    855  CG  TYR A  54      12.053  -3.988 -14.429  1.00  0.00           C  
ATOM    856  CD1 TYR A  54      12.115  -5.130 -13.609  1.00  0.00           C  
ATOM    857  HD1 TYR A  54      12.060  -6.115 -14.049  1.00  0.00           H  
ATOM    858  CE1 TYR A  54      12.331  -4.992 -12.226  1.00  0.00           C  
ATOM    859  HE1 TYR A  54      12.453  -5.861 -11.602  1.00  0.00           H  
ATOM    860  CZ  TYR A  54      12.445  -3.707 -11.655  1.00  0.00           C  
ATOM    861  OH  TYR A  54      12.677  -3.565 -10.327  1.00  0.00           O  
ATOM    862  HH  TYR A  54      12.800  -2.622 -10.078  1.00  0.00           H  
ATOM    863  CE2 TYR A  54      12.302  -2.567 -12.471  1.00  0.00           C  
ATOM    864  HE2 TYR A  54      12.356  -1.589 -12.026  1.00  0.00           H  
ATOM    865  CD2 TYR A  54      12.140  -2.705 -13.860  1.00  0.00           C  
ATOM    866  HD2 TYR A  54      12.119  -1.825 -14.488  1.00  0.00           H  
ATOM    867  C   TYR A  54      13.153  -4.644 -18.070  1.00  0.00           C  
ATOM    868  O   TYR A  54      12.316  -5.056 -18.864  1.00  0.00           O  
ATOM    869  N   SER A  55      14.161  -3.855 -18.458  1.00  0.00           N  
ATOM    870  H   SER A  55      14.849  -3.579 -17.767  1.00  0.00           H  
ATOM    871  CA  SER A  55      14.334  -3.390 -19.848  1.00  0.00           C  
ATOM    872  HA  SER A  55      13.483  -2.764 -20.114  1.00  0.00           H  
ATOM    873  CB  SER A  55      15.608  -2.542 -19.958  1.00  0.00           C  
ATOM    874  HB2 SER A  55      15.725  -2.218 -20.993  1.00  0.00           H  
ATOM    875  HB3 SER A  55      15.512  -1.659 -19.326  1.00  0.00           H  
ATOM    876  OG  SER A  55      16.758  -3.270 -19.569  1.00  0.00           O  
ATOM    877  HG  SER A  55      16.828  -3.252 -18.594  1.00  0.00           H  
ATOM    878  C   SER A  55      14.384  -4.543 -20.862  1.00  0.00           C  
ATOM    879  O   SER A  55      13.830  -4.423 -21.962  1.00  0.00           O  
ATOM    880  N   HIE A  56      14.996  -5.660 -20.457  1.00  0.00           N  
ATOM    881  H   HIE A  56      15.442  -5.616 -19.552  1.00  0.00           H  
ATOM    882  CA  HIE A  56      15.113  -6.908 -21.212  1.00  0.00           C  
ATOM    883  HA  HIE A  56      14.749  -6.764 -22.231  1.00  0.00           H  
ATOM    884  CB  HIE A  56      16.608  -7.259 -21.290  1.00  0.00           C  
ATOM    885  HB2 HIE A  56      17.159  -6.370 -21.607  1.00  0.00           H  
ATOM    886  HB3 HIE A  56      16.973  -7.543 -20.301  1.00  0.00           H  
ATOM    887  CG  HIE A  56      16.933  -8.353 -22.269  1.00  0.00           C  
ATOM    888  ND1 HIE A  56      17.059  -8.176 -23.646  1.00  0.00           N  
ATOM    889  CE1 HIE A  56      17.386  -9.378 -24.143  1.00  0.00           C  
ATOM    890  HE1 HIE A  56      17.557  -9.578 -25.192  1.00  0.00           H  
ATOM    891  NE2 HIE A  56      17.468 -10.288 -23.157  1.00  0.00           N  
ATOM    892  HE2 HIE A  56      17.686 -11.268 -23.275  1.00  0.00           H  
ATOM    893  CD2 HIE A  56      17.181  -9.659 -21.965  1.00  0.00           C  
ATOM    894  HD2 HIE A  56      17.153 -10.100 -20.978  1.00  0.00           H  
ATOM    895  C   HIE A  56      14.279  -8.036 -20.586  1.00  0.00           C  
ATOM    896  O   HIE A  56      13.410  -8.612 -21.238  1.00  0.00           O  
ATOM    897  N   HIE A  57      14.499  -8.335 -19.300  1.00  0.00           N  
ATOM    898  H   HIE A  57      15.152  -7.764 -18.777  1.00  0.00           H  
ATOM    899  CA  HIE A  57      13.999  -9.561 -18.652  1.00  0.00           C  
ATOM    900  HA  HIE A  57      14.100 -10.386 -19.361  1.00  0.00           H  
ATOM    901  CB  HIE A  57      14.894  -9.895 -17.456  1.00  0.00           C  
ATOM    902  HB2 HIE A  57      14.826  -9.089 -16.726  1.00  0.00           H  
ATOM    903  HB3 HIE A  57      14.522 -10.803 -16.981  1.00  0.00           H  
ATOM    904  CG  HIE A  57      16.344 -10.112 -17.822  1.00  0.00           C  
ATOM    905  ND1 HIE A  57      16.851 -11.190 -18.553  1.00  0.00           N  
ATOM    906  CE1 HIE A  57      18.182 -11.040 -18.572  1.00  0.00           C  
ATOM    907  HE1 HIE A  57      18.868 -11.731 -19.042  1.00  0.00           H  
ATOM    908  NE2 HIE A  57      18.533  -9.920 -17.919  1.00  0.00           N  
ATOM    909  HE2 HIE A  57      19.483  -9.620 -17.746  1.00  0.00           H  
ATOM    910  CD2 HIE A  57      17.385  -9.311 -17.456  1.00  0.00           C  
ATOM    911  HD2 HIE A  57      17.310  -8.405 -16.871  1.00  0.00           H  
ATOM    912  C   HIE A  57      12.510  -9.537 -18.265  1.00  0.00           C  
ATOM    913  O   HIE A  57      11.934 -10.578 -17.954  1.00  0.00           O  
ATOM    914  N   GLU A  58      11.830  -8.390 -18.366  1.00  0.00           N  
ATOM    915  H   GLU A  58      12.327  -7.547 -18.620  1.00  0.00           H  
ATOM    916  CA  GLU A  58      10.353  -8.359 -18.376  1.00  0.00           C  
ATOM    917  HA  GLU A  58       9.989  -8.877 -17.489  1.00  0.00           H  
ATOM    918  CB  GLU A  58       9.880  -6.896 -18.299  1.00  0.00           C  
ATOM    919  HB2 GLU A  58      10.373  -6.446 -17.438  1.00  0.00           H  
ATOM    920  HB3 GLU A  58      10.188  -6.372 -19.203  1.00  0.00           H  
ATOM    921  CG  GLU A  58       8.363  -6.719 -18.128  1.00  0.00           C  
ATOM    922  HG2 GLU A  58       7.881  -6.775 -19.107  1.00  0.00           H  
ATOM    923  HG3 GLU A  58       7.989  -7.543 -17.517  1.00  0.00           H  
ATOM    924  CD  GLU A  58       8.000  -5.391 -17.444  1.00  0.00           C  
ATOM    925  OE1 GLU A  58       7.069  -5.395 -16.590  1.00  0.00           O  
ATOM    926  OE2 GLU A  58       8.643  -4.345 -17.653  1.00  0.00           O  
ATOM    927  C   GLU A  58       9.761  -9.091 -19.603  1.00  0.00           C  
ATOM    928  O   GLU A  58       8.589  -9.468 -19.600  1.00  0.00           O  
ATOM    929  N   LYS A  59      10.584  -9.324 -20.639  1.00  0.00           N  
ATOM    930  H   LYS A  59      11.546  -9.010 -20.550  1.00  0.00           H  
ATOM    931  CA  LYS A  59      10.207  -9.901 -21.937  1.00  0.00           C  
ATOM    932  HA  LYS A  59       9.179 -10.252 -21.857  1.00  0.00           H  
ATOM    933  CB  LYS A  59      10.260  -8.834 -23.053  1.00  0.00           C  
ATOM    934  HB2 LYS A  59      11.267  -8.832 -23.476  1.00  0.00           H  
ATOM    935  HB3 LYS A  59       9.568  -9.135 -23.842  1.00  0.00           H  
ATOM    936  CG  LYS A  59       9.951  -7.388 -22.634  1.00  0.00           C  
ATOM    937  HG2 LYS A  59       8.976  -7.334 -22.145  1.00  0.00           H  
ATOM    938  HG3 LYS A  59      10.724  -7.056 -21.937  1.00  0.00           H  
ATOM    939  CD  LYS A  59       9.968  -6.471 -23.864  1.00  0.00           C  
ATOM    940  HD2 LYS A  59      10.733  -6.816 -24.563  1.00  0.00           H  
ATOM    941  HD3 LYS A  59       8.994  -6.514 -24.357  1.00  0.00           H  
ATOM    942  CE  LYS A  59      10.301  -5.038 -23.440  1.00  0.00           C  
ATOM    943  HE2 LYS A  59       9.520  -4.674 -22.764  1.00  0.00           H  
ATOM    944  HE3 LYS A  59      11.245  -5.058 -22.881  1.00  0.00           H  
ATOM    945  NZ  LYS A  59      10.437  -4.147 -24.617  1.00  0.00           N  
ATOM    946  HZ1 LYS A  59      10.750  -3.232 -24.318  1.00  0.00           H  
ATOM    947  HZ2 LYS A  59      11.129  -4.524 -25.252  1.00  0.00           H  
ATOM    948  HZ3 LYS A  59       9.554  -4.057 -25.102  1.00  0.00           H  
ATOM    949  C   LYS A  59      11.049 -11.129 -22.324  1.00  0.00           C  
ATOM    950  O   LYS A  59      11.206 -11.400 -23.515  1.00  0.00           O  
ATOM    951  N   ASP A  60      11.617 -11.854 -21.355  1.00  0.00           N  
ATOM    952  H   ASP A  60      11.482 -11.578 -20.395  1.00  0.00           H  
ATOM    953  CA  ASP A  60      12.353 -13.089 -21.649  1.00  0.00           C  
ATOM    954  HA  ASP A  60      13.160 -12.851 -22.342  1.00  0.00           H  
ATOM    955  CB  ASP A  60      12.996 -13.692 -20.390  1.00  0.00           C  
ATOM    956  HB2 ASP A  60      13.797 -13.036 -20.047  1.00  0.00           H  
ATOM    957  HB3 ASP A  60      12.241 -13.754 -19.604  1.00  0.00           H  
ATOM    958  CG  ASP A  60      13.561 -15.100 -20.656  1.00  0.00           C  
ATOM    959  OD1 ASP A  60      13.468 -15.932 -19.727  1.00  0.00           O  
ATOM    960  OD2 ASP A  60      13.972 -15.383 -21.809  1.00  0.00           O  
ATOM    961  C   ASP A  60      11.434 -14.119 -22.323  1.00  0.00           C  
ATOM    962  O   ASP A  60      10.471 -14.601 -21.727  1.00  0.00           O  
ATOM    963  N   THR A  61      11.778 -14.495 -23.555  1.00  0.00           N  
ATOM    964  H   THR A  61      12.570 -14.032 -23.972  1.00  0.00           H  
ATOM    965  CA  THR A  61      11.069 -15.509 -24.346  1.00  0.00           C  
ATOM    966  HA  THR A  61      10.059 -15.153 -24.529  1.00  0.00           H  
ATOM    967  CB  THR A  61      11.740 -15.708 -25.711  1.00  0.00           C  
ATOM    968  HB  THR A  61      11.155 -16.432 -26.279  1.00  0.00           H  
ATOM    969  CG2 THR A  61      11.805 -14.413 -26.524  1.00  0.00           C  
ATOM    970 HG21 THR A  61      12.426 -13.669 -26.026  1.00  0.00           H  
ATOM    971 HG22 THR A  61      12.226 -14.628 -27.507  1.00  0.00           H  
ATOM    972 HG23 THR A  61      10.800 -14.013 -26.652  1.00  0.00           H  
ATOM    973  OG1 THR A  61      13.051 -16.209 -25.572  1.00  0.00           O  
ATOM    974  HG1 THR A  61      13.513 -15.699 -24.902  1.00  0.00           H  
ATOM    975  C   THR A  61      10.947 -16.865 -23.642  1.00  0.00           C  
ATOM    976  O   THR A  61       9.956 -17.558 -23.860  1.00  0.00           O  
ATOM    977  N   ARG A  62      11.885 -17.236 -22.757  1.00  0.00           N  
ATOM    978  H   ARG A  62      12.656 -16.592 -22.568  1.00  0.00           H  
ATOM    979  CA  ARG A  62      11.829 -18.491 -21.990  1.00  0.00           C  
ATOM    980  HA  ARG A  62      11.462 -19.282 -22.646  1.00  0.00           H  
ATOM    981  CB  ARG A  62      13.261 -18.840 -21.566  1.00  0.00           C  
ATOM    982  HB2 ARG A  62      13.862 -18.962 -22.470  1.00  0.00           H  
ATOM    983  HB3 ARG A  62      13.684 -18.017 -20.997  1.00  0.00           H  
ATOM    984  CG  ARG A  62      13.374 -20.113 -20.724  1.00  0.00           C  
ATOM    985  HG2 ARG A  62      12.856 -19.974 -19.775  1.00  0.00           H  
ATOM    986  HG3 ARG A  62      12.938 -20.956 -21.261  1.00  0.00           H  
ATOM    987  CD  ARG A  62      14.858 -20.374 -20.459  1.00  0.00           C  
ATOM    988  HD2 ARG A  62      15.358 -20.555 -21.412  1.00  0.00           H  
ATOM    989  HD3 ARG A  62      15.301 -19.479 -20.018  1.00  0.00           H  
ATOM    990  NE  ARG A  62      15.061 -21.541 -19.586  1.00  0.00           N  
ATOM    991  HE  ARG A  62      14.847 -22.442 -19.970  1.00  0.00           H  
ATOM    992  CZ  ARG A  62      15.552 -21.531 -18.360  1.00  0.00           C  
ATOM    993  NH1 ARG A  62      15.773 -20.449 -17.676  1.00  0.00           N  
ATOM    994 HH11 ARG A  62      15.526 -19.538 -18.011  1.00  0.00           H  
ATOM    995 HH12 ARG A  62      16.179 -20.589 -16.743  1.00  0.00           H  
ATOM    996  NH2 ARG A  62      15.850 -22.643 -17.763  1.00  0.00           N  
ATOM    997 HH21 ARG A  62      15.801 -23.534 -18.206  1.00  0.00           H  
ATOM    998 HH22 ARG A  62      16.258 -22.544 -16.821  1.00  0.00           H  
ATOM    999  C   ARG A  62      10.837 -18.432 -20.822  1.00  0.00           C  
ATOM   1000  O   ARG A  62      10.173 -19.430 -20.550  1.00  0.00           O  
ATOM   1001  N   CYS A  63      10.686 -17.282 -20.165  1.00  0.00           N  
ATOM   1002  H   CYS A  63      11.340 -16.532 -20.358  1.00  0.00           H  
ATOM   1003  CA  CYS A  63       9.606 -17.050 -19.198  1.00  0.00           C  
ATOM   1004  HA  CYS A  63       9.529 -17.917 -18.541  1.00  0.00           H  
ATOM   1005  CB  CYS A  63       9.956 -15.826 -18.339  1.00  0.00           C  
ATOM   1006  HB2 CYS A  63      10.138 -14.957 -18.975  1.00  0.00           H  
ATOM   1007  HB3 CYS A  63       9.116 -15.606 -17.680  1.00  0.00           H  
ATOM   1008  SG  CYS A  63      11.424 -16.166 -17.324  1.00  0.00           S  
ATOM   1009  HG  CYS A  63      12.340 -16.134 -18.317  1.00  0.00           H  
ATOM   1010  C   CYS A  63       8.231 -16.889 -19.883  1.00  0.00           C  
ATOM   1011  O   CYS A  63       7.247 -17.475 -19.432  1.00  0.00           O  
ATOM   1012  N   LEU A  64       8.172 -16.146 -20.997  1.00  0.00           N  
ATOM   1013  H   LEU A  64       9.020 -15.655 -21.270  1.00  0.00           H  
ATOM   1014  CA  LEU A  64       6.961 -15.937 -21.805  1.00  0.00           C  
ATOM   1015  HA  LEU A  64       6.175 -15.538 -21.163  1.00  0.00           H  
ATOM   1016  CB  LEU A  64       7.260 -14.936 -22.939  1.00  0.00           C  
ATOM   1017  HB2 LEU A  64       8.158 -15.275 -23.454  1.00  0.00           H  
ATOM   1018  HB3 LEU A  64       6.444 -14.971 -23.663  1.00  0.00           H  
ATOM   1019  CG  LEU A  64       7.453 -13.471 -22.506  1.00  0.00           C  
ATOM   1020  HG  LEU A  64       8.106 -13.413 -21.636  1.00  0.00           H  
ATOM   1021  CD1 LEU A  64       8.076 -12.675 -23.652  1.00  0.00           C  
ATOM   1022 HD11 LEU A  64       9.079 -13.048 -23.851  1.00  0.00           H  
ATOM   1023 HD12 LEU A  64       7.469 -12.774 -24.551  1.00  0.00           H  
ATOM   1024 HD13 LEU A  64       8.146 -11.625 -23.381  1.00  0.00           H  
ATOM   1025  CD2 LEU A  64       6.114 -12.815 -22.170  1.00  0.00           C  
ATOM   1026 HD21 LEU A  64       5.633 -13.379 -21.375  1.00  0.00           H  
ATOM   1027 HD22 LEU A  64       5.468 -12.807 -23.047  1.00  0.00           H  
ATOM   1028 HD23 LEU A  64       6.282 -11.795 -21.828  1.00  0.00           H  
ATOM   1029  C   LEU A  64       6.413 -17.235 -22.421  1.00  0.00           C  
ATOM   1030  O   LEU A  64       5.206 -17.450 -22.411  1.00  0.00           O  
ATOM   1031  N   GLY A  65       7.288 -18.091 -22.960  1.00  0.00           N  
ATOM   1032  H   GLY A  65       8.263 -17.816 -22.999  1.00  0.00           H  
ATOM   1033  CA  GLY A  65       6.928 -19.355 -23.620  1.00  0.00           C  
ATOM   1034  HA2 GLY A  65       6.036 -19.196 -24.226  1.00  0.00           H  
ATOM   1035  HA3 GLY A  65       7.745 -19.648 -24.280  1.00  0.00           H  
ATOM   1036  C   GLY A  65       6.645 -20.526 -22.672  1.00  0.00           C  
ATOM   1037  O   GLY A  65       6.454 -21.653 -23.125  1.00  0.00           O  
ATOM   1038  N   ALA A  66       6.656 -20.281 -21.361  1.00  0.00           N  
ATOM   1039  H   ALA A  66       6.809 -19.327 -21.070  1.00  0.00           H  
ATOM   1040  CA  ALA A  66       6.249 -21.234 -20.337  1.00  0.00           C  
ATOM   1041  HA  ALA A  66       6.573 -22.231 -20.639  1.00  0.00           H  
ATOM   1042  CB  ALA A  66       6.985 -20.865 -19.042  1.00  0.00           C  
ATOM   1043  HB1 ALA A  66       6.606 -19.917 -18.658  1.00  0.00           H  
ATOM   1044  HB2 ALA A  66       6.848 -21.646 -18.296  1.00  0.00           H  
ATOM   1045  HB3 ALA A  66       8.053 -20.761 -19.243  1.00  0.00           H  
ATOM   1046  C   ALA A  66       4.712 -21.269 -20.175  1.00  0.00           C  
ATOM   1047  O   ALA A  66       3.964 -20.619 -20.902  1.00  0.00           O  
ATOM   1048  N   THR A  67       4.205 -22.033 -19.202  1.00  0.00           N  
ATOM   1049  H   THR A  67       4.836 -22.536 -18.599  1.00  0.00           H  
ATOM   1050  CA  THR A  67       2.760 -22.085 -18.916  1.00  0.00           C  
ATOM   1051  HA  THR A  67       2.253 -22.313 -19.855  1.00  0.00           H  
ATOM   1052  CB  THR A  67       2.401 -23.192 -17.908  1.00  0.00           C  
ATOM   1053  HB  THR A  67       1.317 -23.300 -17.899  1.00  0.00           H  
ATOM   1054  CG2 THR A  67       3.009 -24.548 -18.264  1.00  0.00           C  
ATOM   1055 HG21 THR A  67       2.813 -24.773 -19.313  1.00  0.00           H  
ATOM   1056 HG22 THR A  67       4.087 -24.543 -18.097  1.00  0.00           H  
ATOM   1057 HG23 THR A  67       2.554 -25.327 -17.651  1.00  0.00           H  
ATOM   1058  OG1 THR A  67       2.820 -22.868 -16.600  1.00  0.00           O  
ATOM   1059  HG1 THR A  67       2.697 -23.660 -16.064  1.00  0.00           H  
ATOM   1060  C   THR A  67       2.212 -20.743 -18.414  1.00  0.00           C  
ATOM   1061  O   THR A  67       2.928 -19.944 -17.811  1.00  0.00           O  
ATOM   1062  N   ALA A  68       0.899 -20.522 -18.547  1.00  0.00           N  
ATOM   1063  H   ALA A  68       0.349 -21.168 -19.091  1.00  0.00           H  
ATOM   1064  CA  ALA A  68       0.233 -19.321 -18.021  1.00  0.00           C  
ATOM   1065  HA  ALA A  68       0.633 -18.452 -18.543  1.00  0.00           H  
ATOM   1066  CB  ALA A  68      -1.262 -19.431 -18.342  1.00  0.00           C  
ATOM   1067  HB1 ALA A  68      -1.691 -20.300 -17.842  1.00  0.00           H  
ATOM   1068  HB2 ALA A  68      -1.775 -18.535 -17.993  1.00  0.00           H  
ATOM   1069  HB3 ALA A  68      -1.407 -19.523 -19.419  1.00  0.00           H  
ATOM   1070  C   ALA A  68       0.467 -19.102 -16.505  1.00  0.00           C  
ATOM   1071  O   ALA A  68       0.533 -17.965 -16.040  1.00  0.00           O  
ATOM   1072  N   GLN A  69       0.659 -20.181 -15.739  1.00  0.00           N  
ATOM   1073  H   GLN A  69       0.624 -21.081 -16.193  1.00  0.00           H  
ATOM   1074  CA  GLN A  69       1.038 -20.145 -14.323  1.00  0.00           C  
ATOM   1075  HA  GLN A  69       0.356 -19.482 -13.788  1.00  0.00           H  
ATOM   1076  CB  GLN A  69       0.875 -21.571 -13.772  1.00  0.00           C  
ATOM   1077  HB2 GLN A  69      -0.160 -21.888 -13.912  1.00  0.00           H  
ATOM   1078  HB3 GLN A  69       1.508 -22.236 -14.361  1.00  0.00           H  
ATOM   1079  CG  GLN A  69       1.241 -21.755 -12.293  1.00  0.00           C  
ATOM   1080  HG2 GLN A  69       2.215 -21.314 -12.085  1.00  0.00           H  
ATOM   1081  HG3 GLN A  69       0.496 -21.267 -11.665  1.00  0.00           H  
ATOM   1082  CD  GLN A  69       1.326 -23.241 -11.964  1.00  0.00           C  
ATOM   1083  OE1 GLN A  69       2.262 -23.920 -12.350  1.00  0.00           O  
ATOM   1084  NE2 GLN A  69       0.348 -23.806 -11.290  1.00  0.00           N  
ATOM   1085 HE21 GLN A  69       0.425 -24.796 -11.125  1.00  0.00           H  
ATOM   1086 HE22 GLN A  69      -0.432 -23.268 -10.959  1.00  0.00           H  
ATOM   1087  C   GLN A  69       2.466 -19.602 -14.122  1.00  0.00           C  
ATOM   1088  O   GLN A  69       2.673 -18.693 -13.320  1.00  0.00           O  
ATOM   1089  N   GLN A  70       3.441 -20.109 -14.884  1.00  0.00           N  
ATOM   1090  H   GLN A  70       3.201 -20.805 -15.582  1.00  0.00           H  
ATOM   1091  CA  GLN A  70       4.831 -19.623 -14.870  1.00  0.00           C  
ATOM   1092  HA  GLN A  70       5.227 -19.678 -13.854  1.00  0.00           H  
ATOM   1093  CB  GLN A  70       5.683 -20.523 -15.783  1.00  0.00           C  
ATOM   1094  HB2 GLN A  70       5.177 -20.619 -16.741  1.00  0.00           H  
ATOM   1095  HB3 GLN A  70       6.645 -20.044 -15.976  1.00  0.00           H  
ATOM   1096  CG  GLN A  70       5.913 -21.939 -15.217  1.00  0.00           C  
ATOM   1097  HG2 GLN A  70       4.981 -22.336 -14.818  1.00  0.00           H  
ATOM   1098  HG3 GLN A  70       6.233 -22.590 -16.031  1.00  0.00           H  
ATOM   1099  CD  GLN A  70       6.981 -22.003 -14.126  1.00  0.00           C  
ATOM   1100  OE1 GLN A  70       7.771 -21.095 -13.926  1.00  0.00           O  
ATOM   1101  NE2 GLN A  70       7.058 -23.079 -13.376  1.00  0.00           N  
ATOM   1102 HE21 GLN A  70       7.772 -23.062 -12.668  1.00  0.00           H  
ATOM   1103 HE22 GLN A  70       6.405 -23.835 -13.480  1.00  0.00           H  
ATOM   1104  C   GLN A  70       4.919 -18.151 -15.318  1.00  0.00           C  
ATOM   1105  O   GLN A  70       5.593 -17.347 -14.672  1.00  0.00           O  
ATOM   1106  N   PHE A  71       4.167 -17.781 -16.359  1.00  0.00           N  
ATOM   1107  H   PHE A  71       3.688 -18.514 -16.876  1.00  0.00           H  
ATOM   1108  CA  PHE A  71       4.043 -16.414 -16.869  1.00  0.00           C  
ATOM   1109  HA  PHE A  71       5.041 -16.032 -17.085  1.00  0.00           H  
ATOM   1110  CB  PHE A  71       3.259 -16.502 -18.189  1.00  0.00           C  
ATOM   1111  HB2 PHE A  71       3.830 -17.125 -18.881  1.00  0.00           H  
ATOM   1112  HB3 PHE A  71       2.324 -17.022 -17.982  1.00  0.00           H  
ATOM   1113  CG  PHE A  71       2.922 -15.209 -18.917  1.00  0.00           C  
ATOM   1114  CD1 PHE A  71       3.829 -14.131 -18.970  1.00  0.00           C  
ATOM   1115  HD1 PHE A  71       4.782 -14.185 -18.455  1.00  0.00           H  
ATOM   1116  CE1 PHE A  71       3.525 -12.992 -19.739  1.00  0.00           C  
ATOM   1117  HE1 PHE A  71       4.246 -12.186 -19.802  1.00  0.00           H  
ATOM   1118  CZ  PHE A  71       2.335 -12.935 -20.486  1.00  0.00           C  
ATOM   1119  HZ  PHE A  71       2.142 -12.091 -21.135  1.00  0.00           H  
ATOM   1120  CE2 PHE A  71       1.425 -14.004 -20.430  1.00  0.00           C  
ATOM   1121  HE2 PHE A  71       0.530 -13.991 -21.040  1.00  0.00           H  
ATOM   1122  CD2 PHE A  71       1.717 -15.133 -19.644  1.00  0.00           C  
ATOM   1123  HD2 PHE A  71       1.045 -15.981 -19.654  1.00  0.00           H  
ATOM   1124  C   PHE A  71       3.379 -15.467 -15.851  1.00  0.00           C  
ATOM   1125  O   PHE A  71       3.771 -14.305 -15.734  1.00  0.00           O  
ATOM   1126  N   HIE A  72       2.403 -15.942 -15.065  1.00  0.00           N  
ATOM   1127  H   HIE A  72       2.042 -16.875 -15.239  1.00  0.00           H  
ATOM   1128  CA  HIE A  72       1.873 -15.177 -13.930  1.00  0.00           C  
ATOM   1129  HA  HIE A  72       1.606 -14.177 -14.273  1.00  0.00           H  
ATOM   1130  CB  HIE A  72       0.598 -15.813 -13.361  1.00  0.00           C  
ATOM   1131  HB2 HIE A  72      -0.157 -15.883 -14.145  1.00  0.00           H  
ATOM   1132  HB3 HIE A  72       0.809 -16.816 -12.991  1.00  0.00           H  
ATOM   1133  CG  HIE A  72       0.052 -14.969 -12.236  1.00  0.00           C  
ATOM   1134  ND1 HIE A  72      -0.500 -13.696 -12.396  1.00  0.00           N  
ATOM   1135  CE1 HIE A  72      -0.684 -13.221 -11.153  1.00  0.00           C  
ATOM   1136  HE1 HIE A  72      -1.084 -12.241 -10.917  1.00  0.00           H  
ATOM   1137  NE2 HIE A  72      -0.274 -14.116 -10.239  1.00  0.00           N  
ATOM   1138  HE2 HIE A  72      -0.250 -13.952  -9.239  1.00  0.00           H  
ATOM   1139  CD2 HIE A  72       0.199 -15.227 -10.904  1.00  0.00           C  
ATOM   1140  HD2 HIE A  72       0.657 -16.103 -10.468  1.00  0.00           H  
ATOM   1141  C   HIE A  72       2.929 -14.977 -12.838  1.00  0.00           C  
ATOM   1142  O   HIE A  72       3.181 -13.842 -12.451  1.00  0.00           O  
ATOM   1143  N   ARG A  73       3.606 -16.048 -12.399  1.00  0.00           N  
ATOM   1144  H   ARG A  73       3.363 -16.954 -12.791  1.00  0.00           H  
ATOM   1145  CA  ARG A  73       4.684 -15.978 -11.394  1.00  0.00           C  
ATOM   1146  HA  ARG A  73       4.289 -15.535 -10.478  1.00  0.00           H  
ATOM   1147  CB  ARG A  73       5.200 -17.397 -11.096  1.00  0.00           C  
ATOM   1148  HB2 ARG A  73       5.477 -17.882 -12.032  1.00  0.00           H  
ATOM   1149  HB3 ARG A  73       6.099 -17.311 -10.486  1.00  0.00           H  
ATOM   1150  CG  ARG A  73       4.219 -18.310 -10.343  1.00  0.00           C  
ATOM   1151  HG2 ARG A  73       3.264 -18.367 -10.861  1.00  0.00           H  
ATOM   1152  HG3 ARG A  73       4.648 -19.311 -10.304  1.00  0.00           H  
ATOM   1153  CD  ARG A  73       3.987 -17.803  -8.918  1.00  0.00           C  
ATOM   1154  HD2 ARG A  73       4.922 -17.387  -8.541  1.00  0.00           H  
ATOM   1155  HD3 ARG A  73       3.240 -17.006  -8.939  1.00  0.00           H  
ATOM   1156  NE  ARG A  73       3.564 -18.875  -7.997  1.00  0.00           N  
ATOM   1157  HE  ARG A  73       3.547 -19.817  -8.338  1.00  0.00           H  
ATOM   1158  CZ  ARG A  73       3.356 -18.695  -6.704  1.00  0.00           C  
ATOM   1159  NH1 ARG A  73       3.347 -17.516  -6.187  1.00  0.00           N  
ATOM   1160 HH11 ARG A  73       3.569 -16.687  -6.726  1.00  0.00           H  
ATOM   1161 HH12 ARG A  73       3.239 -17.421  -5.174  1.00  0.00           H  
ATOM   1162  NH2 ARG A  73       3.158 -19.686  -5.889  1.00  0.00           N  
ATOM   1163 HH21 ARG A  73       3.125 -20.635  -6.184  1.00  0.00           H  
ATOM   1164 HH22 ARG A  73       3.170 -19.471  -4.879  1.00  0.00           H  
ATOM   1165  C   ARG A  73       5.840 -15.058 -11.823  1.00  0.00           C  
ATOM   1166  O   ARG A  73       6.358 -14.320 -10.992  1.00  0.00           O  
ATOM   1167  N   HIE A  74       6.198 -15.058 -13.111  1.00  0.00           N  
ATOM   1168  H   HIE A  74       5.754 -15.748 -13.707  1.00  0.00           H  
ATOM   1169  CA  HIE A  74       7.174 -14.145 -13.733  1.00  0.00           C  
ATOM   1170  HA  HIE A  74       8.139 -14.236 -13.235  1.00  0.00           H  
ATOM   1171  CB  HIE A  74       7.346 -14.530 -15.211  1.00  0.00           C  
ATOM   1172  HB2 HIE A  74       7.876 -15.479 -15.274  1.00  0.00           H  
ATOM   1173  HB3 HIE A  74       6.362 -14.682 -15.651  1.00  0.00           H  
ATOM   1174  CG  HIE A  74       8.072 -13.537 -16.092  1.00  0.00           C  
ATOM   1175  ND1 HIE A  74       7.724 -13.291 -17.417  1.00  0.00           N  
ATOM   1176  CE1 HIE A  74       8.658 -12.456 -17.899  1.00  0.00           C  
ATOM   1177  HE1 HIE A  74       8.685 -12.083 -18.916  1.00  0.00           H  
ATOM   1178  NE2 HIE A  74       9.573 -12.179 -16.953  1.00  0.00           N  
ATOM   1179  HE2 HIE A  74      10.435 -11.656 -17.114  1.00  0.00           H  
ATOM   1180  CD2 HIE A  74       9.210 -12.841 -15.798  1.00  0.00           C  
ATOM   1181  HD2 HIE A  74       9.750 -12.846 -14.861  1.00  0.00           H  
ATOM   1182  C   HIE A  74       6.740 -12.685 -13.589  1.00  0.00           C  
ATOM   1183  O   HIE A  74       7.434 -11.890 -12.956  1.00  0.00           O  
ATOM   1184  N   LYS A  75       5.550 -12.339 -14.089  1.00  0.00           N  
ATOM   1185  H   LYS A  75       5.031 -13.035 -14.614  1.00  0.00           H  
ATOM   1186  CA  LYS A  75       4.993 -10.983 -13.945  1.00  0.00           C  
ATOM   1187  HA  LYS A  75       5.705 -10.269 -14.364  1.00  0.00           H  
ATOM   1188  CB  LYS A  75       3.670 -10.868 -14.711  1.00  0.00           C  
ATOM   1189  HB2 LYS A  75       3.044 -11.725 -14.465  1.00  0.00           H  
ATOM   1190  HB3 LYS A  75       3.152  -9.961 -14.396  1.00  0.00           H  
ATOM   1191  CG  LYS A  75       3.920 -10.780 -16.226  1.00  0.00           C  
ATOM   1192  HG2 LYS A  75       4.459  -9.855 -16.436  1.00  0.00           H  
ATOM   1193  HG3 LYS A  75       4.542 -11.616 -16.551  1.00  0.00           H  
ATOM   1194  CD  LYS A  75       2.619 -10.784 -17.041  1.00  0.00           C  
ATOM   1195  HD2 LYS A  75       1.963  -9.984 -16.690  1.00  0.00           H  
ATOM   1196  HD3 LYS A  75       2.873 -10.600 -18.086  1.00  0.00           H  
ATOM   1197  CE  LYS A  75       1.923 -12.144 -16.908  1.00  0.00           C  
ATOM   1198  HE2 LYS A  75       2.668 -12.918 -17.112  1.00  0.00           H  
ATOM   1199  HE3 LYS A  75       1.586 -12.272 -15.876  1.00  0.00           H  
ATOM   1200  NZ  LYS A  75       0.793 -12.298 -17.851  1.00  0.00           N  
ATOM   1201  HZ1 LYS A  75       1.143 -12.241 -18.802  1.00  0.00           H  
ATOM   1202  HZ2 LYS A  75       0.379 -13.215 -17.743  1.00  0.00           H  
ATOM   1203  HZ3 LYS A  75       0.089 -11.590 -17.696  1.00  0.00           H  
ATOM   1204  C   LYS A  75       4.816 -10.583 -12.482  1.00  0.00           C  
ATOM   1205  O   LYS A  75       5.113  -9.447 -12.143  1.00  0.00           O  
ATOM   1206  N   GLN A  76       4.386 -11.490 -11.606  1.00  0.00           N  
ATOM   1207  H   GLN A  76       4.117 -12.398 -11.961  1.00  0.00           H  
ATOM   1208  CA  GLN A  76       4.201 -11.230 -10.173  1.00  0.00           C  
ATOM   1209  HA  GLN A  76       3.578 -10.340 -10.080  1.00  0.00           H  
ATOM   1210  CB  GLN A  76       3.448 -12.411  -9.528  1.00  0.00           C  
ATOM   1211  HB2 GLN A  76       2.547 -12.617 -10.105  1.00  0.00           H  
ATOM   1212  HB3 GLN A  76       4.076 -13.303  -9.551  1.00  0.00           H  
ATOM   1213  CG  GLN A  76       3.029 -12.131  -8.075  1.00  0.00           C  
ATOM   1214  HG2 GLN A  76       2.482 -12.993  -7.690  1.00  0.00           H  
ATOM   1215  HG3 GLN A  76       3.916 -11.997  -7.455  1.00  0.00           H  
ATOM   1216  CD  GLN A  76       2.127 -10.904  -7.981  1.00  0.00           C  
ATOM   1217  OE1 GLN A  76       0.986 -10.922  -8.416  1.00  0.00           O  
ATOM   1218  NE2 GLN A  76       2.626  -9.792  -7.490  1.00  0.00           N  
ATOM   1219 HE21 GLN A  76       1.995  -8.995  -7.380  1.00  0.00           H  
ATOM   1220 HE22 GLN A  76       3.555  -9.767  -7.099  1.00  0.00           H  
ATOM   1221  C   GLN A  76       5.528 -10.935  -9.455  1.00  0.00           C  
ATOM   1222  O   GLN A  76       5.596 -10.003  -8.652  1.00  0.00           O  
ATOM   1223  N   LEU A  77       6.606 -11.649  -9.807  1.00  0.00           N  
ATOM   1224  H   LEU A  77       6.480 -12.434 -10.440  1.00  0.00           H  
ATOM   1225  CA  LEU A  77       7.972 -11.336  -9.375  1.00  0.00           C  
ATOM   1226  HA  LEU A  77       7.992 -11.312  -8.286  1.00  0.00           H  
ATOM   1227  CB  LEU A  77       8.919 -12.461  -9.849  1.00  0.00           C  
ATOM   1228  HB2 LEU A  77       8.551 -13.417  -9.473  1.00  0.00           H  
ATOM   1229  HB3 LEU A  77       8.861 -12.513 -10.936  1.00  0.00           H  
ATOM   1230  CG  LEU A  77      10.397 -12.282  -9.431  1.00  0.00           C  
ATOM   1231  HG  LEU A  77      10.574 -11.267  -9.075  1.00  0.00           H  
ATOM   1232  CD1 LEU A  77      10.790 -13.259  -8.323  1.00  0.00           C  
ATOM   1233 HD11 LEU A  77      10.141 -13.128  -7.459  1.00  0.00           H  
ATOM   1234 HD12 LEU A  77      10.701 -14.289  -8.674  1.00  0.00           H  
ATOM   1235 HD13 LEU A  77      11.820 -13.076  -8.014  1.00  0.00           H  
ATOM   1236  CD2 LEU A  77      11.321 -12.540 -10.620  1.00  0.00           C  
ATOM   1237 HD21 LEU A  77      12.358 -12.447 -10.312  1.00  0.00           H  
ATOM   1238 HD22 LEU A  77      11.158 -13.543 -11.006  1.00  0.00           H  
ATOM   1239 HD23 LEU A  77      11.121 -11.808 -11.405  1.00  0.00           H  
ATOM   1240  C   LEU A  77       8.398  -9.942  -9.875  1.00  0.00           C  
ATOM   1241  O   LEU A  77       8.805  -9.110  -9.067  1.00  0.00           O  
ATOM   1242  N   ILE A  78       8.225  -9.636 -11.168  1.00  0.00           N  
ATOM   1243  H   ILE A  78       7.886 -10.373 -11.783  1.00  0.00           H  
ATOM   1244  CA  ILE A  78       8.540  -8.311 -11.742  1.00  0.00           C  
ATOM   1245  HA  ILE A  78       9.592  -8.100 -11.549  1.00  0.00           H  
ATOM   1246  CB  ILE A  78       8.322  -8.321 -13.277  1.00  0.00           C  
ATOM   1247  HB  ILE A  78       7.304  -8.667 -13.462  1.00  0.00           H  
ATOM   1248  CG2 ILE A  78       8.431  -6.911 -13.885  1.00  0.00           C  
ATOM   1249 HG21 ILE A  78       9.356  -6.427 -13.570  1.00  0.00           H  
ATOM   1250 HG22 ILE A  78       8.410  -6.982 -14.972  1.00  0.00           H  
ATOM   1251 HG23 ILE A  78       7.581  -6.304 -13.580  1.00  0.00           H  
ATOM   1252  CG1 ILE A  78       9.267  -9.299 -14.022  1.00  0.00           C  
ATOM   1253 HG12 ILE A  78       9.256 -10.267 -13.527  1.00  0.00           H  
ATOM   1254 HG13 ILE A  78       8.876  -9.453 -15.029  1.00  0.00           H  
ATOM   1255  CD1 ILE A  78      10.732  -8.864 -14.152  1.00  0.00           C  
ATOM   1256 HD11 ILE A  78      10.809  -7.981 -14.785  1.00  0.00           H  
ATOM   1257 HD12 ILE A  78      11.154  -8.655 -13.170  1.00  0.00           H  
ATOM   1258 HD13 ILE A  78      11.301  -9.669 -14.618  1.00  0.00           H  
ATOM   1259  C   ILE A  78       7.736  -7.185 -11.057  1.00  0.00           C  
ATOM   1260  O   ILE A  78       8.292  -6.123 -10.763  1.00  0.00           O  
ATOM   1261  N   ARG A  79       6.454  -7.424 -10.735  1.00  0.00           N  
ATOM   1262  H   ARG A  79       6.062  -8.309 -11.044  1.00  0.00           H  
ATOM   1263  CA  ARG A  79       5.575  -6.499  -9.990  1.00  0.00           C  
ATOM   1264  HA  ARG A  79       5.577  -5.531 -10.492  1.00  0.00           H  
ATOM   1265  CB  ARG A  79       4.130  -7.039  -9.958  1.00  0.00           C  
ATOM   1266  HB2 ARG A  79       4.133  -8.100  -9.710  1.00  0.00           H  
ATOM   1267  HB3 ARG A  79       3.588  -6.518  -9.176  1.00  0.00           H  
ATOM   1268  CG  ARG A  79       3.364  -6.809 -11.269  1.00  0.00           C  
ATOM   1269  HG2 ARG A  79       3.426  -5.756 -11.536  1.00  0.00           H  
ATOM   1270  HG3 ARG A  79       3.844  -7.359 -12.073  1.00  0.00           H  
ATOM   1271  CD  ARG A  79       1.887  -7.251 -11.189  1.00  0.00           C  
ATOM   1272  HD2 ARG A  79       1.451  -7.185 -12.185  1.00  0.00           H  
ATOM   1273  HD3 ARG A  79       1.858  -8.301 -10.885  1.00  0.00           H  
ATOM   1274  NE  ARG A  79       1.054  -6.463 -10.251  1.00  0.00           N  
ATOM   1275  HE  ARG A  79       0.578  -6.958  -9.499  1.00  0.00           H  
ATOM   1276  CZ  ARG A  79       0.810  -5.164 -10.235  1.00  0.00           C  
ATOM   1277  NH1 ARG A  79       1.319  -4.323 -11.083  1.00  0.00           N  
ATOM   1278 HH11 ARG A  79       1.885  -4.619 -11.842  1.00  0.00           H  
ATOM   1279 HH12 ARG A  79       1.268  -3.336 -10.790  1.00  0.00           H  
ATOM   1280  NH2 ARG A  79       0.056  -4.686  -9.302  1.00  0.00           N  
ATOM   1281 HH21 ARG A  79      -0.397  -5.330  -8.653  1.00  0.00           H  
ATOM   1282 HH22 ARG A  79       0.016  -3.678  -9.098  1.00  0.00           H  
ATOM   1283  C   ARG A  79       6.063  -6.217  -8.566  1.00  0.00           C  
ATOM   1284  O   ARG A  79       5.867  -5.099  -8.085  1.00  0.00           O  
ATOM   1285  N   PHE A  80       6.709  -7.175  -7.896  1.00  0.00           N  
ATOM   1286  H   PHE A  80       6.762  -8.097  -8.314  1.00  0.00           H  
ATOM   1287  CA  PHE A  80       7.363  -6.958  -6.600  1.00  0.00           C  
ATOM   1288  HA  PHE A  80       6.764  -6.266  -6.008  1.00  0.00           H  
ATOM   1289  CB  PHE A  80       7.448  -8.286  -5.834  1.00  0.00           C  
ATOM   1290  HB2 PHE A  80       7.979  -8.999  -6.461  1.00  0.00           H  
ATOM   1291  HB3 PHE A  80       8.038  -8.120  -4.933  1.00  0.00           H  
ATOM   1292  CG  PHE A  80       6.137  -8.922  -5.402  1.00  0.00           C  
ATOM   1293  CD1 PHE A  80       5.083  -8.140  -4.890  1.00  0.00           C  
ATOM   1294  HD1 PHE A  80       5.176  -7.067  -4.821  1.00  0.00           H  
ATOM   1295  CE1 PHE A  80       3.906  -8.753  -4.430  1.00  0.00           C  
ATOM   1296  HE1 PHE A  80       3.108  -8.152  -4.021  1.00  0.00           H  
ATOM   1297  CZ  PHE A  80       3.769 -10.148  -4.474  1.00  0.00           C  
ATOM   1298  HZ  PHE A  80       2.860 -10.614  -4.116  1.00  0.00           H  
ATOM   1299  CE2 PHE A  80       4.819 -10.932  -4.976  1.00  0.00           C  
ATOM   1300  HE2 PHE A  80       4.714 -12.006  -4.996  1.00  0.00           H  
ATOM   1301  CD2 PHE A  80       6.000 -10.324  -5.438  1.00  0.00           C  
ATOM   1302  HD2 PHE A  80       6.805 -10.938  -5.813  1.00  0.00           H  
ATOM   1303  C   PHE A  80       8.750  -6.301  -6.724  1.00  0.00           C  
ATOM   1304  O   PHE A  80       9.029  -5.346  -6.001  1.00  0.00           O  
ATOM   1305  N   LEU A  81       9.610  -6.719  -7.661  1.00  0.00           N  
ATOM   1306  H   LEU A  81       9.352  -7.528  -8.226  1.00  0.00           H  
ATOM   1307  CA  LEU A  81      10.917  -6.065  -7.876  1.00  0.00           C  
ATOM   1308  HA  LEU A  81      11.509  -6.155  -6.964  1.00  0.00           H  
ATOM   1309  CB  LEU A  81      11.672  -6.754  -9.023  1.00  0.00           C  
ATOM   1310  HB2 LEU A  81      11.046  -6.698  -9.914  1.00  0.00           H  
ATOM   1311  HB3 LEU A  81      12.587  -6.192  -9.215  1.00  0.00           H  
ATOM   1312  CG  LEU A  81      12.051  -8.224  -8.779  1.00  0.00           C  
ATOM   1313  HG  LEU A  81      11.165  -8.797  -8.538  1.00  0.00           H  
ATOM   1314  CD1 LEU A  81      12.646  -8.794 -10.062  1.00  0.00           C  
ATOM   1315 HD11 LEU A  81      11.960  -8.631 -10.892  1.00  0.00           H  
ATOM   1316 HD12 LEU A  81      13.606  -8.325 -10.283  1.00  0.00           H  
ATOM   1317 HD13 LEU A  81      12.779  -9.867  -9.947  1.00  0.00           H  
ATOM   1318  CD2 LEU A  81      13.054  -8.404  -7.641  1.00  0.00           C  
ATOM   1319 HD21 LEU A  81      13.330  -9.454  -7.562  1.00  0.00           H  
ATOM   1320 HD22 LEU A  81      13.950  -7.817  -7.837  1.00  0.00           H  
ATOM   1321 HD23 LEU A  81      12.611  -8.095  -6.697  1.00  0.00           H  
ATOM   1322  C   LEU A  81      10.773  -4.555  -8.167  1.00  0.00           C  
ATOM   1323  O   LEU A  81      11.477  -3.739  -7.568  1.00  0.00           O  
ATOM   1324  N   LYS A  82       9.771  -4.182  -8.979  1.00  0.00           N  
ATOM   1325  H   LYS A  82       9.260  -4.925  -9.451  1.00  0.00           H  
ATOM   1326  CA  LYS A  82       9.414  -2.779  -9.293  1.00  0.00           C  
ATOM   1327  HA  LYS A  82      10.317  -2.273  -9.643  1.00  0.00           H  
ATOM   1328  CB  LYS A  82       8.355  -2.762 -10.413  1.00  0.00           C  
ATOM   1329  HB2 LYS A  82       7.584  -3.505 -10.205  1.00  0.00           H  
ATOM   1330  HB3 LYS A  82       7.880  -1.780 -10.449  1.00  0.00           H  
ATOM   1331  CG  LYS A  82       8.998  -3.025 -11.779  1.00  0.00           C  
ATOM   1332  HG2 LYS A  82       9.699  -2.215 -11.974  1.00  0.00           H  
ATOM   1333  HG3 LYS A  82       9.540  -3.970 -11.757  1.00  0.00           H  
ATOM   1334  CD  LYS A  82       7.967  -3.060 -12.911  1.00  0.00           C  
ATOM   1335  HD2 LYS A  82       7.302  -3.913 -12.768  1.00  0.00           H  
ATOM   1336  HD3 LYS A  82       7.382  -2.138 -12.898  1.00  0.00           H  
ATOM   1337  CE  LYS A  82       8.707  -3.186 -14.248  1.00  0.00           C  
ATOM   1338  HE2 LYS A  82       9.429  -2.369 -14.329  1.00  0.00           H  
ATOM   1339  HE3 LYS A  82       9.264  -4.127 -14.254  1.00  0.00           H  
ATOM   1340  NZ  LYS A  82       7.784  -3.156 -15.403  1.00  0.00           N  
ATOM   1341  HZ1 LYS A  82       7.164  -2.365 -15.422  1.00  0.00           H  
ATOM   1342  HZ2 LYS A  82       8.291  -3.240 -16.293  1.00  0.00           H  
ATOM   1343  HZ3 LYS A  82       7.239  -4.021 -15.476  1.00  0.00           H  
ATOM   1344  C   LYS A  82       8.927  -1.947  -8.098  1.00  0.00           C  
ATOM   1345  O   LYS A  82       8.810  -0.727  -8.244  1.00  0.00           O  
ATOM   1346  N   ARG A  83       8.611  -2.585  -6.958  1.00  0.00           N  
ATOM   1347  H   ARG A  83       8.724  -3.590  -6.984  1.00  0.00           H  
ATOM   1348  CA  ARG A  83       8.332  -1.993  -5.626  1.00  0.00           C  
ATOM   1349  HA  ARG A  83       8.074  -0.938  -5.724  1.00  0.00           H  
ATOM   1350  CB  ARG A  83       7.146  -2.738  -4.966  1.00  0.00           C  
ATOM   1351  HB2 ARG A  83       7.232  -3.812  -5.127  1.00  0.00           H  
ATOM   1352  HB3 ARG A  83       7.173  -2.565  -3.889  1.00  0.00           H  
ATOM   1353  CG  ARG A  83       5.787  -2.246  -5.486  1.00  0.00           C  
ATOM   1354  HG2 ARG A  83       5.660  -1.217  -5.157  1.00  0.00           H  
ATOM   1355  HG3 ARG A  83       5.788  -2.247  -6.576  1.00  0.00           H  
ATOM   1356  CD  ARG A  83       4.598  -3.074  -4.966  1.00  0.00           C  
ATOM   1357  HD2 ARG A  83       4.850  -3.536  -4.009  1.00  0.00           H  
ATOM   1358  HD3 ARG A  83       3.759  -2.394  -4.807  1.00  0.00           H  
ATOM   1359  NE  ARG A  83       4.189  -4.093  -5.949  1.00  0.00           N  
ATOM   1360  HE  ARG A  83       4.672  -4.083  -6.840  1.00  0.00           H  
ATOM   1361  CZ  ARG A  83       3.202  -4.963  -5.858  1.00  0.00           C  
ATOM   1362  NH1 ARG A  83       2.596  -5.260  -4.748  1.00  0.00           N  
ATOM   1363 HH11 ARG A  83       2.826  -4.773  -3.903  1.00  0.00           H  
ATOM   1364 HH12 ARG A  83       1.878  -5.988  -4.759  1.00  0.00           H  
ATOM   1365  NH2 ARG A  83       2.826  -5.578  -6.929  1.00  0.00           N  
ATOM   1366 HH21 ARG A  83       3.136  -5.230  -7.811  1.00  0.00           H  
ATOM   1367 HH22 ARG A  83       2.067  -6.268  -6.887  1.00  0.00           H  
ATOM   1368  C   ARG A  83       9.563  -2.021  -4.706  1.00  0.00           C  
ATOM   1369  O   ARG A  83       9.823  -1.047  -4.000  1.00  0.00           O  
ATOM   1370  N   LEU A  84      10.354  -3.097  -4.755  1.00  0.00           N  
ATOM   1371  H   LEU A  84      10.067  -3.869  -5.344  1.00  0.00           H  
ATOM   1372  CA  LEU A  84      11.601  -3.236  -3.998  1.00  0.00           C  
ATOM   1373  HA  LEU A  84      11.359  -3.151  -2.940  1.00  0.00           H  
ATOM   1374  CB  LEU A  84      12.181  -4.638  -4.269  1.00  0.00           C  
ATOM   1375  HB2 LEU A  84      11.433  -5.389  -4.024  1.00  0.00           H  
ATOM   1376  HB3 LEU A  84      12.382  -4.716  -5.337  1.00  0.00           H  
ATOM   1377  CG  LEU A  84      13.490  -4.973  -3.532  1.00  0.00           C  
ATOM   1378  HG  LEU A  84      14.277  -4.295  -3.863  1.00  0.00           H  
ATOM   1379  CD1 LEU A  84      13.372  -4.897  -2.006  1.00  0.00           C  
ATOM   1380 HD11 LEU A  84      12.588  -5.567  -1.652  1.00  0.00           H  
ATOM   1381 HD12 LEU A  84      14.322  -5.178  -1.552  1.00  0.00           H  
ATOM   1382 HD13 LEU A  84      13.143  -3.876  -1.701  1.00  0.00           H  
ATOM   1383  CD2 LEU A  84      13.893  -6.400  -3.902  1.00  0.00           C  
ATOM   1384 HD21 LEU A  84      13.151  -7.110  -3.541  1.00  0.00           H  
ATOM   1385 HD22 LEU A  84      13.982  -6.491  -4.984  1.00  0.00           H  
ATOM   1386 HD23 LEU A  84      14.856  -6.638  -3.456  1.00  0.00           H  
ATOM   1387  C   LEU A  84      12.624  -2.135  -4.330  1.00  0.00           C  
ATOM   1388  O   LEU A  84      13.189  -1.535  -3.419  1.00  0.00           O  
ATOM   1389  N   ASP A  85      12.861  -1.863  -5.617  1.00  0.00           N  
ATOM   1390  H   ASP A  85      12.371  -2.402  -6.327  1.00  0.00           H  
ATOM   1391  CA  ASP A  85      13.882  -0.899  -6.046  1.00  0.00           C  
ATOM   1392  HA  ASP A  85      14.825  -1.191  -5.584  1.00  0.00           H  
ATOM   1393  CB  ASP A  85      14.089  -0.991  -7.566  1.00  0.00           C  
ATOM   1394  HB2 ASP A  85      14.873  -0.290  -7.851  1.00  0.00           H  
ATOM   1395  HB3 ASP A  85      14.445  -1.996  -7.793  1.00  0.00           H  
ATOM   1396  CG  ASP A  85      12.866  -0.715  -8.442  1.00  0.00           C  
ATOM   1397  OD1 ASP A  85      11.864  -0.127  -7.996  1.00  0.00           O  
ATOM   1398  OD2 ASP A  85      12.909  -1.028  -9.650  1.00  0.00           O  
ATOM   1399  C   ASP A  85      13.605   0.540  -5.565  1.00  0.00           C  
ATOM   1400  O   ASP A  85      14.541   1.220  -5.151  1.00  0.00           O  
ATOM   1401  N   ARG A  86      12.343   0.988  -5.522  1.00  0.00           N  
ATOM   1402  H   ARG A  86      11.650   0.408  -5.987  1.00  0.00           H  
ATOM   1403  CA  ARG A  86      11.944   2.310  -5.002  1.00  0.00           C  
ATOM   1404  HA  ARG A  86      12.561   3.072  -5.481  1.00  0.00           H  
ATOM   1405  CB  ARG A  86      10.470   2.610  -5.316  1.00  0.00           C  
ATOM   1406  HB2 ARG A  86       9.833   1.955  -4.720  1.00  0.00           H  
ATOM   1407  HB3 ARG A  86      10.267   3.644  -5.028  1.00  0.00           H  
ATOM   1408  CG  ARG A  86      10.106   2.417  -6.797  1.00  0.00           C  
ATOM   1409  HG2 ARG A  86      10.932   2.752  -7.424  1.00  0.00           H  
ATOM   1410  HG3 ARG A  86       9.941   1.357  -6.983  1.00  0.00           H  
ATOM   1411  CD  ARG A  86       8.852   3.199  -7.198  1.00  0.00           C  
ATOM   1412  HD2 ARG A  86       9.084   4.264  -7.144  1.00  0.00           H  
ATOM   1413  HD3 ARG A  86       8.593   2.966  -8.232  1.00  0.00           H  
ATOM   1414  NE  ARG A  86       7.702   2.938  -6.318  1.00  0.00           N  
ATOM   1415  HE  ARG A  86       7.503   3.668  -5.626  1.00  0.00           H  
ATOM   1416  CZ  ARG A  86       6.819   1.965  -6.382  1.00  0.00           C  
ATOM   1417  NH1 ARG A  86       6.919   0.928  -7.151  1.00  0.00           N  
ATOM   1418 HH11 ARG A  86       7.794   0.681  -7.593  1.00  0.00           H  
ATOM   1419 HH12 ARG A  86       6.126   0.318  -7.193  1.00  0.00           H  
ATOM   1420  NH2 ARG A  86       5.754   1.993  -5.662  1.00  0.00           N  
ATOM   1421 HH21 ARG A  86       5.583   2.820  -5.085  1.00  0.00           H  
ATOM   1422 HH22 ARG A  86       5.031   1.285  -5.707  1.00  0.00           H  
ATOM   1423  C   ARG A  86      12.194   2.443  -3.503  1.00  0.00           C  
ATOM   1424  O   ARG A  86      12.729   3.456  -3.061  1.00  0.00           O  
ATOM   1425  N   ASN A  87      11.882   1.398  -2.734  1.00  0.00           N  
ATOM   1426  H   ASN A  87      11.460   0.589  -3.165  1.00  0.00           H  
ATOM   1427  CA  ASN A  87      12.205   1.369  -1.311  1.00  0.00           C  
ATOM   1428  HA  ASN A  87      11.875   2.306  -0.864  1.00  0.00           H  
ATOM   1429  CB  ASN A  87      11.480   0.205  -0.621  1.00  0.00           C  
ATOM   1430  HB2 ASN A  87      11.368  -0.636  -1.306  1.00  0.00           H  
ATOM   1431  HB3 ASN A  87      12.079  -0.119   0.225  1.00  0.00           H  
ATOM   1432  CG  ASN A  87      10.127   0.592  -0.059  1.00  0.00           C  
ATOM   1433  OD1 ASN A  87       9.687   1.732  -0.113  1.00  0.00           O  
ATOM   1434  ND2 ASN A  87       9.461  -0.353   0.553  1.00  0.00           N  
ATOM   1435 HD21 ASN A  87       8.561  -0.073   0.945  1.00  0.00           H  
ATOM   1436 HD22 ASN A  87       9.838  -1.269   0.681  1.00  0.00           H  
ATOM   1437  C   ASN A  87      13.713   1.324  -1.066  1.00  0.00           C  
ATOM   1438  O   ASN A  87      14.177   2.007  -0.160  1.00  0.00           O  
ATOM   1439  N   LEU A  88      14.490   0.586  -1.869  1.00  0.00           N  
ATOM   1440  H   LEU A  88      14.053   0.007  -2.581  1.00  0.00           H  
ATOM   1441  CA  LEU A  88      15.954   0.636  -1.789  1.00  0.00           C  
ATOM   1442  HA  LEU A  88      16.255   0.485  -0.753  1.00  0.00           H  
ATOM   1443  CB  LEU A  88      16.570  -0.474  -2.651  1.00  0.00           C  
ATOM   1444  HB2 LEU A  88      16.158  -0.383  -3.655  1.00  0.00           H  
ATOM   1445  HB3 LEU A  88      17.648  -0.317  -2.712  1.00  0.00           H  
ATOM   1446  CG  LEU A  88      16.325  -1.905  -2.150  1.00  0.00           C  
ATOM   1447  HG  LEU A  88      15.261  -2.068  -2.000  1.00  0.00           H  
ATOM   1448  CD1 LEU A  88      16.816  -2.868  -3.228  1.00  0.00           C  
ATOM   1449 HD11 LEU A  88      17.903  -2.842  -3.295  1.00  0.00           H  
ATOM   1450 HD12 LEU A  88      16.474  -3.869  -3.001  1.00  0.00           H  
ATOM   1451 HD13 LEU A  88      16.393  -2.588  -4.193  1.00  0.00           H  
ATOM   1452  CD2 LEU A  88      17.052  -2.221  -0.841  1.00  0.00           C  
ATOM   1453 HD21 LEU A  88      16.893  -3.269  -0.592  1.00  0.00           H  
ATOM   1454 HD22 LEU A  88      18.120  -2.028  -0.949  1.00  0.00           H  
ATOM   1455 HD23 LEU A  88      16.653  -1.606  -0.035  1.00  0.00           H  
ATOM   1456  C   LEU A  88      16.508   2.009  -2.201  1.00  0.00           C  
ATOM   1457  O   LEU A  88      17.482   2.462  -1.609  1.00  0.00           O  
ATOM   1458  N   TRP A  89      15.888   2.698  -3.162  1.00  0.00           N  
ATOM   1459  H   TRP A  89      15.133   2.248  -3.669  1.00  0.00           H  
ATOM   1460  CA  TRP A  89      16.279   4.054  -3.557  1.00  0.00           C  
ATOM   1461  HA  TRP A  89      17.352   4.063  -3.757  1.00  0.00           H  
ATOM   1462  CB  TRP A  89      15.554   4.447  -4.849  1.00  0.00           C  
ATOM   1463  HB2 TRP A  89      15.566   3.594  -5.527  1.00  0.00           H  
ATOM   1464  HB3 TRP A  89      14.512   4.687  -4.636  1.00  0.00           H  
ATOM   1465  CG  TRP A  89      16.186   5.593  -5.570  1.00  0.00           C  
ATOM   1466  CD1 TRP A  89      16.080   6.899  -5.234  1.00  0.00           C  
ATOM   1467  HD1 TRP A  89      15.503   7.281  -4.399  1.00  0.00           H  
ATOM   1468  NE1 TRP A  89      16.901   7.653  -6.049  1.00  0.00           N  
ATOM   1469  HE1 TRP A  89      17.085   8.635  -5.901  1.00  0.00           H  
ATOM   1470  CE2 TRP A  89      17.587   6.866  -6.947  1.00  0.00           C  
ATOM   1471  CZ2 TRP A  89      18.539   7.149  -7.935  1.00  0.00           C  
ATOM   1472  HZ2 TRP A  89      18.848   8.167  -8.113  1.00  0.00           H  
ATOM   1473  CH2 TRP A  89      19.066   6.096  -8.701  1.00  0.00           C  
ATOM   1474  HH2 TRP A  89      19.798   6.299  -9.470  1.00  0.00           H  
ATOM   1475  CZ3 TRP A  89      18.624   4.780  -8.477  1.00  0.00           C  
ATOM   1476  HZ3 TRP A  89      19.019   3.975  -9.079  1.00  0.00           H  
ATOM   1477  CE3 TRP A  89      17.673   4.506  -7.475  1.00  0.00           C  
ATOM   1478  HE3 TRP A  89      17.342   3.493  -7.310  1.00  0.00           H  
ATOM   1479  CD2 TRP A  89      17.135   5.541  -6.679  1.00  0.00           C  
ATOM   1480  C   TRP A  89      16.008   5.075  -2.442  1.00  0.00           C  
ATOM   1481  O   TRP A  89      16.885   5.879  -2.122  1.00  0.00           O  
ATOM   1482  N   GLY A  90      14.838   5.005  -1.793  1.00  0.00           N  
ATOM   1483  H   GLY A  90      14.145   4.337  -2.119  1.00  0.00           H  
ATOM   1484  CA  GLY A  90      14.515   5.829  -0.623  1.00  0.00           C  
ATOM   1485  HA2 GLY A  90      14.605   6.886  -0.877  1.00  0.00           H  
ATOM   1486  HA3 GLY A  90      13.488   5.630  -0.324  1.00  0.00           H  
ATOM   1487  C   GLY A  90      15.415   5.530   0.579  1.00  0.00           C  
ATOM   1488  O   GLY A  90      15.968   6.449   1.179  1.00  0.00           O  
ATOM   1489  N   LEU A  91      15.613   4.244   0.895  1.00  0.00           N  
ATOM   1490  H   LEU A  91      15.094   3.540   0.376  1.00  0.00           H  
ATOM   1491  CA  LEU A  91      16.481   3.800   1.993  1.00  0.00           C  
ATOM   1492  HA  LEU A  91      16.183   4.343   2.890  1.00  0.00           H  
ATOM   1493  CB  LEU A  91      16.253   2.293   2.223  1.00  0.00           C  
ATOM   1494  HB2 LEU A  91      15.181   2.100   2.304  1.00  0.00           H  
ATOM   1495  HB3 LEU A  91      16.621   1.759   1.345  1.00  0.00           H  
ATOM   1496  CG  LEU A  91      16.942   1.721   3.478  1.00  0.00           C  
ATOM   1497  HG  LEU A  91      17.995   1.998   3.490  1.00  0.00           H  
ATOM   1498  CD1 LEU A  91      16.277   2.209   4.769  1.00  0.00           C  
ATOM   1499 HD11 LEU A  91      16.396   3.288   4.862  1.00  0.00           H  
ATOM   1500 HD12 LEU A  91      15.214   1.964   4.765  1.00  0.00           H  
ATOM   1501 HD13 LEU A  91      16.750   1.737   5.629  1.00  0.00           H  
ATOM   1502  CD2 LEU A  91      16.872   0.196   3.446  1.00  0.00           C  
ATOM   1503 HD21 LEU A  91      17.330  -0.172   2.529  1.00  0.00           H  
ATOM   1504 HD22 LEU A  91      17.412  -0.217   4.297  1.00  0.00           H  
ATOM   1505 HD23 LEU A  91      15.834  -0.128   3.494  1.00  0.00           H  
ATOM   1506  C   LEU A  91      17.967   4.122   1.747  1.00  0.00           C  
ATOM   1507  O   LEU A  91      18.712   4.346   2.700  1.00  0.00           O  
ATOM   1508  N   ALA A  92      18.415   4.182   0.490  1.00  0.00           N  
ATOM   1509  H   ALA A  92      17.792   3.904  -0.262  1.00  0.00           H  
ATOM   1510  CA  ALA A  92      19.742   4.689   0.155  1.00  0.00           C  
ATOM   1511  HA  ALA A  92      20.484   4.174   0.765  1.00  0.00           H  
ATOM   1512  CB  ALA A  92      20.037   4.407  -1.319  1.00  0.00           C  
ATOM   1513  HB1 ALA A  92      19.301   4.892  -1.961  1.00  0.00           H  
ATOM   1514  HB2 ALA A  92      21.024   4.799  -1.552  1.00  0.00           H  
ATOM   1515  HB3 ALA A  92      20.017   3.337  -1.509  1.00  0.00           H  
ATOM   1516  C   ALA A  92      19.865   6.195   0.433  1.00  0.00           C  
ATOM   1517  O   ALA A  92      20.880   6.644   0.969  1.00  0.00           O  
ATOM   1518  N   GLY A  93      18.848   6.976   0.055  1.00  0.00           N  
ATOM   1519  H   GLY A  93      18.026   6.541  -0.355  1.00  0.00           H  
ATOM   1520  CA  GLY A  93      18.878   8.439   0.152  1.00  0.00           C  
ATOM   1521  HA2 GLY A  93      17.912   8.822  -0.175  1.00  0.00           H  
ATOM   1522  HA3 GLY A  93      19.032   8.732   1.190  1.00  0.00           H  
ATOM   1523  C   GLY A  93      19.965   9.085  -0.719  1.00  0.00           C  
ATOM   1524  O   GLY A  93      20.468  10.155  -0.379  1.00  0.00           O  
ATOM   1525  N   LEU A  94      20.355   8.419  -1.812  1.00  0.00           N  
ATOM   1526  H   LEU A  94      19.853   7.569  -2.031  1.00  0.00           H  
ATOM   1527  CA  LEU A  94      21.305   8.913  -2.813  1.00  0.00           C  
ATOM   1528  HA  LEU A  94      21.767   9.827  -2.443  1.00  0.00           H  
ATOM   1529  CB  LEU A  94      22.423   7.880  -3.078  1.00  0.00           C  
ATOM   1530  HB2 LEU A  94      21.967   6.969  -3.469  1.00  0.00           H  
ATOM   1531  HB3 LEU A  94      23.073   8.278  -3.858  1.00  0.00           H  
ATOM   1532  CG  LEU A  94      23.305   7.502  -1.871  1.00  0.00           C  
ATOM   1533  HG  LEU A  94      22.696   6.997  -1.123  1.00  0.00           H  
ATOM   1534  CD1 LEU A  94      24.415   6.548  -2.323  1.00  0.00           C  
ATOM   1535 HD11 LEU A  94      25.018   6.249  -1.467  1.00  0.00           H  
ATOM   1536 HD12 LEU A  94      23.970   5.659  -2.765  1.00  0.00           H  
ATOM   1537 HD13 LEU A  94      25.054   7.038  -3.059  1.00  0.00           H  
ATOM   1538  CD2 LEU A  94      23.982   8.715  -1.227  1.00  0.00           C  
ATOM   1539 HD21 LEU A  94      23.229   9.365  -0.781  1.00  0.00           H  
ATOM   1540 HD22 LEU A  94      24.657   8.385  -0.438  1.00  0.00           H  
ATOM   1541 HD23 LEU A  94      24.552   9.270  -1.973  1.00  0.00           H  
ATOM   1542  C   LEU A  94      20.576   9.278  -4.115  1.00  0.00           C  
ATOM   1543  O   LEU A  94      19.589   8.651  -4.490  1.00  0.00           O  
ATOM   1544  N   ASN A  95      21.088  10.286  -4.826  1.00  0.00           N  
ATOM   1545  H   ASN A  95      21.877  10.785  -4.448  1.00  0.00           H  
ATOM   1546  CA  ASN A  95      20.576  10.683  -6.144  1.00  0.00           C  
ATOM   1547  HA  ASN A  95      19.494  10.524  -6.150  1.00  0.00           H  
ATOM   1548  CB  ASN A  95      20.863  12.190  -6.315  1.00  0.00           C  
ATOM   1549  HB2 ASN A  95      20.895  12.672  -5.338  1.00  0.00           H  
ATOM   1550  HB3 ASN A  95      21.833  12.323  -6.793  1.00  0.00           H  
ATOM   1551  CG  ASN A  95      19.808  12.934  -7.120  1.00  0.00           C  
ATOM   1552  OD1 ASN A  95      18.742  12.446  -7.446  1.00  0.00           O  
ATOM   1553  ND2 ASN A  95      20.053  14.188  -7.430  1.00  0.00           N  
ATOM   1554 HD21 ASN A  95      19.327  14.657  -7.941  1.00  0.00           H  
ATOM   1555 HD22 ASN A  95      20.908  14.633  -7.155  1.00  0.00           H  
ATOM   1556  C   ASN A  95      21.165   9.831  -7.296  1.00  0.00           C  
ATOM   1557  O   ASN A  95      20.662   9.866  -8.414  1.00  0.00           O  
ATOM   1558  N   SER A  96      22.260   9.105  -7.037  1.00  0.00           N  
ATOM   1559  H   SER A  96      22.638   9.148  -6.102  1.00  0.00           H  
ATOM   1560  CA  SER A  96      22.914   8.125  -7.920  1.00  0.00           C  
ATOM   1561  HA  SER A  96      22.182   7.386  -8.249  1.00  0.00           H  
ATOM   1562  CB  SER A  96      23.507   8.828  -9.152  1.00  0.00           C  
ATOM   1563  HB2 SER A  96      22.704   9.300  -9.720  1.00  0.00           H  
ATOM   1564  HB3 SER A  96      24.208   9.600  -8.829  1.00  0.00           H  
ATOM   1565  OG  SER A  96      24.178   7.910  -9.997  1.00  0.00           O  
ATOM   1566  HG  SER A  96      24.228   8.292 -10.879  1.00  0.00           H  
ATOM   1567  C   SER A  96      24.035   7.411  -7.146  1.00  0.00           C  
ATOM   1568  O   SER A  96      24.525   7.943  -6.147  1.00  0.00           O  
ATOM   1569  N   CYS A  97      24.486   6.242  -7.609  1.00  0.00           N  
ATOM   1570  H   CYS A  97      24.037   5.846  -8.424  1.00  0.00           H  
ATOM   1571  CA  CYS A  97      25.735   5.627  -7.159  1.00  0.00           C  
ATOM   1572  HA  CYS A  97      26.432   6.422  -6.903  1.00  0.00           H  
ATOM   1573  CB  CYS A  97      25.482   4.809  -5.889  1.00  0.00           C  
ATOM   1574  HB2 CYS A  97      25.032   5.438  -5.120  1.00  0.00           H  
ATOM   1575  HB3 CYS A  97      24.807   3.983  -6.122  1.00  0.00           H  
ATOM   1576  SG  CYS A  97      27.075   4.155  -5.317  1.00  0.00           S  
ATOM   1577  HG  CYS A  97      27.469   5.250  -4.649  1.00  0.00           H  
ATOM   1578  C   CYS A  97      26.342   4.742  -8.264  1.00  0.00           C  
ATOM   1579  O   CYS A  97      25.730   3.736  -8.632  1.00  0.00           O  
ATOM   1580  N   PRO A  98      27.543   5.050  -8.793  1.00  0.00           N  
ATOM   1581  CD  PRO A  98      28.427   6.150  -8.436  1.00  0.00           C  
ATOM   1582  HD2 PRO A  98      28.532   6.251  -7.355  1.00  0.00           H  
ATOM   1583  HD3 PRO A  98      28.045   7.075  -8.869  1.00  0.00           H  
ATOM   1584  CG  PRO A  98      29.784   5.808  -9.054  1.00  0.00           C  
ATOM   1585  HG2 PRO A  98      30.360   5.202  -8.354  1.00  0.00           H  
ATOM   1586  HG3 PRO A  98      30.339   6.705  -9.334  1.00  0.00           H  
ATOM   1587  CB  PRO A  98      29.412   4.966 -10.274  1.00  0.00           C  
ATOM   1588  HB2 PRO A  98      30.219   4.292 -10.567  1.00  0.00           H  
ATOM   1589  HB3 PRO A  98      29.149   5.626 -11.103  1.00  0.00           H  
ATOM   1590  CA  PRO A  98      28.162   4.212  -9.813  1.00  0.00           C  
ATOM   1591  HA  PRO A  98      27.479   4.106 -10.658  1.00  0.00           H  
ATOM   1592  C   PRO A  98      28.489   2.819  -9.261  1.00  0.00           C  
ATOM   1593  O   PRO A  98      28.995   2.668  -8.145  1.00  0.00           O  
ATOM   1594  N   VAL A  99      28.216   1.792 -10.067  1.00  0.00           N  
ATOM   1595  H   VAL A  99      27.796   1.989 -10.962  1.00  0.00           H  
ATOM   1596  CA  VAL A  99      28.624   0.407  -9.806  1.00  0.00           C  
ATOM   1597  HA  VAL A  99      28.384   0.162  -8.772  1.00  0.00           H  
ATOM   1598  CB  VAL A  99      27.844  -0.565 -10.717  1.00  0.00           C  
ATOM   1599  HB  VAL A  99      27.965  -0.252 -11.755  1.00  0.00           H  
ATOM   1600  CG1 VAL A  99      28.338  -2.012 -10.593  1.00  0.00           C  
ATOM   1601 HG11 VAL A  99      29.346  -2.106 -10.998  1.00  0.00           H  
ATOM   1602 HG12 VAL A  99      27.691  -2.675 -11.168  1.00  0.00           H  
ATOM   1603 HG13 VAL A  99      28.336  -2.329  -9.550  1.00  0.00           H  
ATOM   1604  CG2 VAL A  99      26.346  -0.551 -10.376  1.00  0.00           C  
ATOM   1605 HG21 VAL A  99      26.188  -0.896  -9.354  1.00  0.00           H  
ATOM   1606 HG22 VAL A  99      25.936   0.454 -10.483  1.00  0.00           H  
ATOM   1607 HG23 VAL A  99      25.807  -1.210 -11.058  1.00  0.00           H  
ATOM   1608  C   VAL A  99      30.140   0.269  -9.983  1.00  0.00           C  
ATOM   1609  O   VAL A  99      30.722   0.822 -10.916  1.00  0.00           O  
ATOM   1610  N   LYS A 100      30.771  -0.496  -9.090  1.00  0.00           N  
ATOM   1611  H   LYS A 100      30.220  -0.933  -8.362  1.00  0.00           H  
ATOM   1612  CA  LYS A 100      32.192  -0.854  -9.098  1.00  0.00           C  
ATOM   1613  HA  LYS A 100      32.585  -0.815 -10.115  1.00  0.00           H  
ATOM   1614  CB  LYS A 100      32.989   0.095  -8.196  1.00  0.00           C  
ATOM   1615  HB2 LYS A 100      32.508   0.158  -7.217  1.00  0.00           H  
ATOM   1616  HB3 LYS A 100      33.974  -0.345  -8.057  1.00  0.00           H  
ATOM   1617  CG  LYS A 100      33.193   1.503  -8.762  1.00  0.00           C  
ATOM   1618  HG2 LYS A 100      33.661   1.430  -9.745  1.00  0.00           H  
ATOM   1619  HG3 LYS A 100      32.238   2.023  -8.846  1.00  0.00           H  
ATOM   1620  CD  LYS A 100      34.117   2.262  -7.805  1.00  0.00           C  
ATOM   1621  HD2 LYS A 100      33.592   2.438  -6.864  1.00  0.00           H  
ATOM   1622  HD3 LYS A 100      34.999   1.650  -7.599  1.00  0.00           H  
ATOM   1623  CE  LYS A 100      34.575   3.588  -8.408  1.00  0.00           C  
ATOM   1624  HE2 LYS A 100      35.040   3.381  -9.378  1.00  0.00           H  
ATOM   1625  HE3 LYS A 100      33.701   4.226  -8.575  1.00  0.00           H  
ATOM   1626  NZ  LYS A 100      35.547   4.243  -7.503  1.00  0.00           N  
ATOM   1627  HZ1 LYS A 100      36.318   3.608  -7.321  1.00  0.00           H  
ATOM   1628  HZ2 LYS A 100      35.906   5.098  -7.908  1.00  0.00           H  
ATOM   1629  HZ3 LYS A 100      35.104   4.446  -6.615  1.00  0.00           H  
ATOM   1630  C   LYS A 100      32.373  -2.270  -8.563  1.00  0.00           C  
ATOM   1631  O   LYS A 100      31.530  -2.736  -7.802  1.00  0.00           O  
ATOM   1632  N   GLU A 101      33.479  -2.907  -8.956  1.00  0.00           N  
ATOM   1633  H   GLU A 101      34.098  -2.413  -9.575  1.00  0.00           H  
ATOM   1634  CA  GLU A 101      34.008  -4.144  -8.347  1.00  0.00           C  
ATOM   1635  HA  GLU A 101      34.833  -4.492  -8.968  1.00  0.00           H  
ATOM   1636  CB  GLU A 101      34.619  -3.807  -6.971  1.00  0.00           C  
ATOM   1637  HB2 GLU A 101      33.817  -3.410  -6.353  1.00  0.00           H  
ATOM   1638  HB3 GLU A 101      34.998  -4.715  -6.500  1.00  0.00           H  
ATOM   1639  CG  GLU A 101      35.766  -2.775  -7.031  1.00  0.00           C  
ATOM   1640  HG2 GLU A 101      36.718  -3.300  -6.922  1.00  0.00           H  
ATOM   1641  HG3 GLU A 101      35.785  -2.289  -8.009  1.00  0.00           H  
ATOM   1642  CD  GLU A 101      35.641  -1.701  -5.940  1.00  0.00           C  
ATOM   1643  OE1 GLU A 101      35.728  -0.501  -6.297  1.00  0.00           O  
ATOM   1644  OE2 GLU A 101      35.454  -2.081  -4.759  1.00  0.00           O  
ATOM   1645  C   GLU A 101      33.012  -5.329  -8.321  1.00  0.00           C  
ATOM   1646  O   GLU A 101      33.128  -6.241  -7.509  1.00  0.00           O  
ATOM   1647  N   ALA A 102      32.016  -5.308  -9.207  1.00  0.00           N  
ATOM   1648  H   ALA A 102      31.955  -4.526  -9.832  1.00  0.00           H  
ATOM   1649  CA  ALA A 102      30.909  -6.251  -9.213  1.00  0.00           C  
ATOM   1650  HA  ALA A 102      30.729  -6.566  -8.184  1.00  0.00           H  
ATOM   1651  CB  ALA A 102      29.673  -5.493  -9.696  1.00  0.00           C  
ATOM   1652  HB1 ALA A 102      29.814  -5.161 -10.725  1.00  0.00           H  
ATOM   1653  HB2 ALA A 102      28.817  -6.160  -9.648  1.00  0.00           H  
ATOM   1654  HB3 ALA A 102      29.493  -4.633  -9.052  1.00  0.00           H  
ATOM   1655  C   ALA A 102      31.177  -7.510 -10.063  1.00  0.00           C  
ATOM   1656  O   ALA A 102      31.674  -7.422 -11.187  1.00  0.00           O  
ATOM   1657  N   ASN A 103      30.777  -8.672  -9.543  1.00  0.00           N  
ATOM   1658  H   ASN A 103      30.321  -8.628  -8.642  1.00  0.00           H  
ATOM   1659  CA  ASN A 103      30.734  -9.943 -10.282  1.00  0.00           C  
ATOM   1660  HA  ASN A 103      31.516  -9.940 -11.045  1.00  0.00           H  
ATOM   1661  CB  ASN A 103      31.034 -11.088  -9.284  1.00  0.00           C  
ATOM   1662  HB2 ASN A 103      30.573 -10.884  -8.318  1.00  0.00           H  
ATOM   1663  HB3 ASN A 103      30.633 -12.034  -9.640  1.00  0.00           H  
ATOM   1664  CG  ASN A 103      32.528 -11.302  -9.115  1.00  0.00           C  
ATOM   1665  OD1 ASN A 103      33.232 -11.640 -10.049  1.00  0.00           O  
ATOM   1666  ND2 ASN A 103      33.063 -11.126  -7.932  1.00  0.00           N  
ATOM   1667 HD21 ASN A 103      34.061 -11.220  -7.877  1.00  0.00           H  
ATOM   1668 HD22 ASN A 103      32.501 -10.823  -7.159  1.00  0.00           H  
ATOM   1669  C   ASN A 103      29.395 -10.109 -11.041  1.00  0.00           C  
ATOM   1670  O   ASN A 103      28.595  -9.180 -11.139  1.00  0.00           O  
ATOM   1671  N   GLN A 104      29.115 -11.305 -11.564  1.00  0.00           N  
ATOM   1672  H   GLN A 104      29.804 -12.036 -11.466  1.00  0.00           H  
ATOM   1673  CA  GLN A 104      27.780 -11.725 -12.009  1.00  0.00           C  
ATOM   1674  HA  GLN A 104      27.101 -10.874 -11.995  1.00  0.00           H  
ATOM   1675  CB  GLN A 104      27.843 -12.260 -13.448  1.00  0.00           C  
ATOM   1676  HB2 GLN A 104      28.663 -12.976 -13.531  1.00  0.00           H  
ATOM   1677  HB3 GLN A 104      26.913 -12.783 -13.670  1.00  0.00           H  
ATOM   1678  CG  GLN A 104      28.024 -11.146 -14.489  1.00  0.00           C  
ATOM   1679  HG2 GLN A 104      27.194 -10.442 -14.407  1.00  0.00           H  
ATOM   1680  HG3 GLN A 104      28.952 -10.606 -14.299  1.00  0.00           H  
ATOM   1681  CD  GLN A 104      28.075 -11.714 -15.905  1.00  0.00           C  
ATOM   1682  OE1 GLN A 104      28.944 -12.483 -16.271  1.00  0.00           O  
ATOM   1683  NE2 GLN A 104      27.154 -11.366 -16.775  1.00  0.00           N  
ATOM   1684 HE21 GLN A 104      27.256 -11.774 -17.686  1.00  0.00           H  
ATOM   1685 HE22 GLN A 104      26.422 -10.731 -16.524  1.00  0.00           H  
ATOM   1686  C   GLN A 104      27.194 -12.788 -11.067  1.00  0.00           C  
ATOM   1687  O   GLN A 104      27.918 -13.652 -10.574  1.00  0.00           O  
ATOM   1688  N   SER A 105      25.873 -12.776 -10.871  1.00  0.00           N  
ATOM   1689  H   SER A 105      25.327 -12.021 -11.281  1.00  0.00           H  
ATOM   1690  CA  SER A 105      25.135 -13.846 -10.180  1.00  0.00           C  
ATOM   1691  HA  SER A 105      25.715 -14.767 -10.240  1.00  0.00           H  
ATOM   1692  CB  SER A 105      24.943 -13.502  -8.694  1.00  0.00           C  
ATOM   1693  HB2 SER A 105      24.678 -14.410  -8.154  1.00  0.00           H  
ATOM   1694  HB3 SER A 105      25.887 -13.139  -8.286  1.00  0.00           H  
ATOM   1695  OG  SER A 105      23.932 -12.529  -8.479  1.00  0.00           O  
ATOM   1696  HG  SER A 105      23.062 -12.901  -8.704  1.00  0.00           H  
ATOM   1697  C   SER A 105      23.783 -14.107 -10.843  1.00  0.00           C  
ATOM   1698  O   SER A 105      23.318 -13.288 -11.630  1.00  0.00           O  
ATOM   1699  N   THR A 106      23.094 -15.189 -10.475  1.00  0.00           N  
ATOM   1700  H   THR A 106      23.499 -15.842  -9.821  1.00  0.00           H  
ATOM   1701  CA  THR A 106      21.642 -15.289 -10.708  1.00  0.00           C  
ATOM   1702  HA  THR A 106      21.430 -15.083 -11.759  1.00  0.00           H  
ATOM   1703  CB  THR A 106      21.102 -16.693 -10.398  1.00  0.00           C  
ATOM   1704  HB  THR A 106      20.038 -16.716 -10.632  1.00  0.00           H  
ATOM   1705  CG2 THR A 106      21.793 -17.787 -11.210  1.00  0.00           C  
ATOM   1706 HG21 THR A 106      21.256 -18.728 -11.089  1.00  0.00           H  
ATOM   1707 HG22 THR A 106      21.779 -17.519 -12.266  1.00  0.00           H  
ATOM   1708 HG23 THR A 106      22.827 -17.914 -10.889  1.00  0.00           H  
ATOM   1709  OG1 THR A 106      21.277 -17.008  -9.032  1.00  0.00           O  
ATOM   1710  HG1 THR A 106      20.878 -17.878  -8.918  1.00  0.00           H  
ATOM   1711  C   THR A 106      20.880 -14.265  -9.861  1.00  0.00           C  
ATOM   1712  O   THR A 106      21.394 -13.769  -8.846  1.00  0.00           O  
ATOM   1713  N   LEU A 107      19.639 -13.973 -10.256  1.00  0.00           N  
ATOM   1714  H   LEU A 107      19.318 -14.323 -11.157  1.00  0.00           H  
ATOM   1715  CA  LEU A 107      18.702 -13.162  -9.477  1.00  0.00           C  
ATOM   1716  HA  LEU A 107      19.202 -12.228  -9.224  1.00  0.00           H  
ATOM   1717  CB  LEU A 107      17.482 -12.843 -10.361  1.00  0.00           C  
ATOM   1718  HB2 LEU A 107      17.816 -12.333 -11.266  1.00  0.00           H  
ATOM   1719  HB3 LEU A 107      17.035 -13.785 -10.665  1.00  0.00           H  
ATOM   1720  CG  LEU A 107      16.408 -11.984  -9.667  1.00  0.00           C  
ATOM   1721  HG  LEU A 107      16.121 -12.435  -8.718  1.00  0.00           H  
ATOM   1722  CD1 LEU A 107      16.892 -10.552  -9.426  1.00  0.00           C  
ATOM   1723 HD11 LEU A 107      17.164 -10.089 -10.374  1.00  0.00           H  
ATOM   1724 HD12 LEU A 107      16.099  -9.971  -8.956  1.00  0.00           H  
ATOM   1725 HD13 LEU A 107      17.754 -10.553  -8.761  1.00  0.00           H  
ATOM   1726  CD2 LEU A 107      15.159 -11.893 -10.535  1.00  0.00           C  
ATOM   1727 HD21 LEU A 107      14.767 -12.889 -10.735  1.00  0.00           H  
ATOM   1728 HD22 LEU A 107      14.404 -11.316 -10.011  1.00  0.00           H  
ATOM   1729 HD23 LEU A 107      15.393 -11.408 -11.482  1.00  0.00           H  
ATOM   1730  C   LEU A 107      18.308 -13.850  -8.155  1.00  0.00           C  
ATOM   1731  O   LEU A 107      18.147 -13.165  -7.149  1.00  0.00           O  
ATOM   1732  N   GLU A 108      18.215 -15.183  -8.117  1.00  0.00           N  
ATOM   1733  H   GLU A 108      18.233 -15.688  -8.999  1.00  0.00           H  
ATOM   1734  CA  GLU A 108      18.030 -15.968  -6.882  1.00  0.00           C  
ATOM   1735  HA  GLU A 108      17.055 -15.736  -6.455  1.00  0.00           H  
ATOM   1736  CB  GLU A 108      18.076 -17.469  -7.232  1.00  0.00           C  
ATOM   1737  HB2 GLU A 108      17.423 -17.672  -8.079  1.00  0.00           H  
ATOM   1738  HB3 GLU A 108      19.085 -17.716  -7.558  1.00  0.00           H  
ATOM   1739  CG  GLU A 108      17.719 -18.409  -6.063  1.00  0.00           C  
ATOM   1740  HG2 GLU A 108      18.017 -19.421  -6.347  1.00  0.00           H  
ATOM   1741  HG3 GLU A 108      18.300 -18.134  -5.179  1.00  0.00           H  
ATOM   1742  CD  GLU A 108      16.217 -18.425  -5.730  1.00  0.00           C  
ATOM   1743  OE1 GLU A 108      15.415 -18.133  -6.648  1.00  0.00           O  
ATOM   1744  OE2 GLU A 108      15.860 -18.726  -4.567  1.00  0.00           O  
ATOM   1745  C   GLU A 108      19.109 -15.642  -5.836  1.00  0.00           C  
ATOM   1746  O   GLU A 108      18.818 -15.266  -4.699  1.00  0.00           O  
ATOM   1747  N   ASN A 109      20.383 -15.728  -6.236  1.00  0.00           N  
ATOM   1748  H   ASN A 109      20.568 -15.983  -7.199  1.00  0.00           H  
ATOM   1749  CA  ASN A 109      21.512 -15.482  -5.342  1.00  0.00           C  
ATOM   1750  HA  ASN A 109      21.375 -16.082  -4.440  1.00  0.00           H  
ATOM   1751  CB  ASN A 109      22.787 -15.945  -6.059  1.00  0.00           C  
ATOM   1752  HB2 ASN A 109      22.607 -16.908  -6.538  1.00  0.00           H  
ATOM   1753  HB3 ASN A 109      23.052 -15.231  -6.837  1.00  0.00           H  
ATOM   1754  CG  ASN A 109      23.951 -16.095  -5.099  1.00  0.00           C  
ATOM   1755  OD1 ASN A 109      24.626 -15.139  -4.736  1.00  0.00           O  
ATOM   1756  ND2 ASN A 109      24.237 -17.296  -4.658  1.00  0.00           N  
ATOM   1757 HD21 ASN A 109      25.062 -17.386  -4.093  1.00  0.00           H  
ATOM   1758 HD22 ASN A 109      23.655 -18.083  -4.895  1.00  0.00           H  
ATOM   1759  C   ASN A 109      21.579 -14.009  -4.905  1.00  0.00           C  
ATOM   1760  O   ASN A 109      21.880 -13.730  -3.747  1.00  0.00           O  
ATOM   1761  N   PHE A 110      21.248 -13.077  -5.806  1.00  0.00           N  
ATOM   1762  H   PHE A 110      20.994 -13.388  -6.738  1.00  0.00           H  
ATOM   1763  CA  PHE A 110      21.161 -11.641  -5.519  1.00  0.00           C  
ATOM   1764  HA  PHE A 110      22.116 -11.301  -5.116  1.00  0.00           H  
ATOM   1765  CB  PHE A 110      20.907 -10.917  -6.852  1.00  0.00           C  
ATOM   1766  HB2 PHE A 110      21.676 -11.226  -7.560  1.00  0.00           H  
ATOM   1767  HB3 PHE A 110      19.952 -11.247  -7.256  1.00  0.00           H  
ATOM   1768  CG  PHE A 110      20.895  -9.400  -6.805  1.00  0.00           C  
ATOM   1769  CD1 PHE A 110      22.042  -8.677  -7.186  1.00  0.00           C  
ATOM   1770  HD1 PHE A 110      22.944  -9.198  -7.479  1.00  0.00           H  
ATOM   1771  CE1 PHE A 110      22.019  -7.271  -7.201  1.00  0.00           C  
ATOM   1772  HE1 PHE A 110      22.900  -6.720  -7.499  1.00  0.00           H  
ATOM   1773  CZ  PHE A 110      20.846  -6.586  -6.848  1.00  0.00           C  
ATOM   1774  HZ  PHE A 110      20.820  -5.510  -6.890  1.00  0.00           H  
ATOM   1775  CE2 PHE A 110      19.700  -7.300  -6.463  1.00  0.00           C  
ATOM   1776  HE2 PHE A 110      18.798  -6.764  -6.204  1.00  0.00           H  
ATOM   1777  CD2 PHE A 110      19.720  -8.707  -6.448  1.00  0.00           C  
ATOM   1778  HD2 PHE A 110      18.827  -9.254  -6.182  1.00  0.00           H  
ATOM   1779  C   PHE A 110      20.074 -11.328  -4.471  1.00  0.00           C  
ATOM   1780  O   PHE A 110      20.322 -10.569  -3.530  1.00  0.00           O  
ATOM   1781  N   LEU A 111      18.893 -11.953  -4.588  1.00  0.00           N  
ATOM   1782  H   LEU A 111      18.747 -12.566  -5.388  1.00  0.00           H  
ATOM   1783  CA  LEU A 111      17.790 -11.793  -3.636  1.00  0.00           C  
ATOM   1784  HA  LEU A 111      17.690 -10.733  -3.412  1.00  0.00           H  
ATOM   1785  CB  LEU A 111      16.476 -12.284  -4.279  1.00  0.00           C  
ATOM   1786  HB2 LEU A 111      16.638 -13.296  -4.656  1.00  0.00           H  
ATOM   1787  HB3 LEU A 111      15.705 -12.335  -3.509  1.00  0.00           H  
ATOM   1788  CG  LEU A 111      15.952 -11.397  -5.431  1.00  0.00           C  
ATOM   1789  HG  LEU A 111      16.725 -11.267  -6.188  1.00  0.00           H  
ATOM   1790  CD1 LEU A 111      14.726 -12.042  -6.083  1.00  0.00           C  
ATOM   1791 HD11 LEU A 111      14.994 -13.038  -6.437  1.00  0.00           H  
ATOM   1792 HD12 LEU A 111      13.910 -12.124  -5.366  1.00  0.00           H  
ATOM   1793 HD13 LEU A 111      14.410 -11.449  -6.939  1.00  0.00           H  
ATOM   1794  CD2 LEU A 111      15.526 -10.011  -4.936  1.00  0.00           C  
ATOM   1795 HD21 LEU A 111      16.386  -9.464  -4.558  1.00  0.00           H  
ATOM   1796 HD22 LEU A 111      15.115  -9.443  -5.768  1.00  0.00           H  
ATOM   1797 HD23 LEU A 111      14.773 -10.104  -4.156  1.00  0.00           H  
ATOM   1798  C   LEU A 111      18.048 -12.476  -2.283  1.00  0.00           C  
ATOM   1799  O   LEU A 111      17.639 -11.931  -1.257  1.00  0.00           O  
ATOM   1800  N   GLU A 112      18.754 -13.609  -2.223  1.00  0.00           N  
ATOM   1801  H   GLU A 112      18.972 -14.103  -3.088  1.00  0.00           H  
ATOM   1802  CA  GLU A 112      19.196 -14.168  -0.934  1.00  0.00           C  
ATOM   1803  HA  GLU A 112      18.368 -14.065  -0.242  1.00  0.00           H  
ATOM   1804  CB  GLU A 112      19.496 -15.673  -1.034  1.00  0.00           C  
ATOM   1805  HB2 GLU A 112      18.696 -16.160  -1.596  1.00  0.00           H  
ATOM   1806  HB3 GLU A 112      20.429 -15.819  -1.581  1.00  0.00           H  
ATOM   1807  CG  GLU A 112      19.603 -16.348   0.351  1.00  0.00           C  
ATOM   1808  HG2 GLU A 112      19.815 -17.408   0.203  1.00  0.00           H  
ATOM   1809  HG3 GLU A 112      20.452 -15.924   0.891  1.00  0.00           H  
ATOM   1810  CD  GLU A 112      18.320 -16.200   1.189  1.00  0.00           C  
ATOM   1811  OE1 GLU A 112      17.248 -16.675   0.761  1.00  0.00           O  
ATOM   1812  OE2 GLU A 112      18.346 -15.541   2.255  1.00  0.00           O  
ATOM   1813  C   GLU A 112      20.359 -13.380  -0.302  1.00  0.00           C  
ATOM   1814  O   GLU A 112      20.409 -13.248   0.925  1.00  0.00           O  
ATOM   1815  N   ARG A 113      21.252 -12.774  -1.102  1.00  0.00           N  
ATOM   1816  H   ARG A 113      21.207 -12.956  -2.103  1.00  0.00           H  
ATOM   1817  CA  ARG A 113      22.273 -11.829  -0.602  1.00  0.00           C  
ATOM   1818  HA  ARG A 113      22.865 -12.334   0.162  1.00  0.00           H  
ATOM   1819  CB  ARG A 113      23.187 -11.350  -1.751  1.00  0.00           C  
ATOM   1820  HB2 ARG A 113      23.198 -12.074  -2.559  1.00  0.00           H  
ATOM   1821  HB3 ARG A 113      22.796 -10.421  -2.171  1.00  0.00           H  
ATOM   1822  CG  ARG A 113      24.634 -11.107  -1.296  1.00  0.00           C  
ATOM   1823  HG2 ARG A 113      25.103 -10.403  -1.981  1.00  0.00           H  
ATOM   1824  HG3 ARG A 113      24.637 -10.654  -0.305  1.00  0.00           H  
ATOM   1825  CD  ARG A 113      25.468 -12.399  -1.276  1.00  0.00           C  
ATOM   1826  HD2 ARG A 113      26.440 -12.188  -0.826  1.00  0.00           H  
ATOM   1827  HD3 ARG A 113      24.966 -13.141  -0.653  1.00  0.00           H  
ATOM   1828  NE  ARG A 113      25.668 -12.953  -2.633  1.00  0.00           N  
ATOM   1829  HE  ARG A 113      25.061 -13.704  -2.938  1.00  0.00           H  
ATOM   1830  CZ  ARG A 113      26.508 -12.510  -3.551  1.00  0.00           C  
ATOM   1831  NH1 ARG A 113      27.330 -11.523  -3.372  1.00  0.00           N  
ATOM   1832 HH11 ARG A 113      27.346 -11.007  -2.520  1.00  0.00           H  
ATOM   1833 HH12 ARG A 113      27.829 -11.177  -4.198  1.00  0.00           H  
ATOM   1834  NH2 ARG A 113      26.529 -13.074  -4.716  1.00  0.00           N  
ATOM   1835 HH21 ARG A 113      25.892 -13.827  -4.939  1.00  0.00           H  
ATOM   1836 HH22 ARG A 113      27.168 -12.664  -5.405  1.00  0.00           H  
ATOM   1837  C   ARG A 113      21.608 -10.622   0.061  1.00  0.00           C  
ATOM   1838  O   ARG A 113      21.935 -10.277   1.197  1.00  0.00           O  
ATOM   1839  N   LEU A 114      20.618 -10.045  -0.619  1.00  0.00           N  
ATOM   1840  H   LEU A 114      20.452 -10.362  -1.570  1.00  0.00           H  
ATOM   1841  CA  LEU A 114      19.862  -8.901  -0.129  1.00  0.00           C  
ATOM   1842  HA  LEU A 114      20.586  -8.166   0.223  1.00  0.00           H  
ATOM   1843  CB  LEU A 114      19.105  -8.299  -1.321  1.00  0.00           C  
ATOM   1844  HB2 LEU A 114      19.795  -8.200  -2.160  1.00  0.00           H  
ATOM   1845  HB3 LEU A 114      18.323  -9.002  -1.616  1.00  0.00           H  
ATOM   1846  CG  LEU A 114      18.472  -6.922  -1.061  1.00  0.00           C  
ATOM   1847  HG  LEU A 114      17.756  -7.005  -0.243  1.00  0.00           H  
ATOM   1848  CD1 LEU A 114      19.482  -5.814  -0.739  1.00  0.00           C  
ATOM   1849 HD11 LEU A 114      19.980  -6.026   0.205  1.00  0.00           H  
ATOM   1850 HD12 LEU A 114      20.225  -5.739  -1.533  1.00  0.00           H  
ATOM   1851 HD13 LEU A 114      18.962  -4.860  -0.645  1.00  0.00           H  
ATOM   1852  CD2 LEU A 114      17.724  -6.506  -2.324  1.00  0.00           C  
ATOM   1853 HD21 LEU A 114      17.103  -5.652  -2.081  1.00  0.00           H  
ATOM   1854 HD22 LEU A 114      17.078  -7.314  -2.664  1.00  0.00           H  
ATOM   1855 HD23 LEU A 114      18.425  -6.251  -3.118  1.00  0.00           H  
ATOM   1856  C   LEU A 114      18.972  -9.263   1.078  1.00  0.00           C  
ATOM   1857  O   LEU A 114      18.935  -8.489   2.030  1.00  0.00           O  
ATOM   1858  N   LYS A 115      18.347 -10.454   1.129  1.00  0.00           N  
ATOM   1859  H   LYS A 115      18.341 -11.033   0.293  1.00  0.00           H  
ATOM   1860  CA  LYS A 115      17.714 -10.982   2.358  1.00  0.00           C  
ATOM   1861  HA  LYS A 115      16.975 -10.268   2.716  1.00  0.00           H  
ATOM   1862  CB  LYS A 115      17.022 -12.331   2.097  1.00  0.00           C  
ATOM   1863  HB2 LYS A 115      17.649 -12.939   1.448  1.00  0.00           H  
ATOM   1864  HB3 LYS A 115      16.910 -12.854   3.046  1.00  0.00           H  
ATOM   1865  CG  LYS A 115      15.619 -12.166   1.503  1.00  0.00           C  
ATOM   1866  HG2 LYS A 115      15.029 -11.574   2.203  1.00  0.00           H  
ATOM   1867  HG3 LYS A 115      15.684 -11.629   0.559  1.00  0.00           H  
ATOM   1868  CD  LYS A 115      14.886 -13.497   1.272  1.00  0.00           C  
ATOM   1869  HD2 LYS A 115      14.915 -14.087   2.189  1.00  0.00           H  
ATOM   1870  HD3 LYS A 115      13.844 -13.289   1.030  1.00  0.00           H  
ATOM   1871  CE  LYS A 115      15.527 -14.276   0.119  1.00  0.00           C  
ATOM   1872  HE2 LYS A 115      15.424 -13.701  -0.805  1.00  0.00           H  
ATOM   1873  HE3 LYS A 115      16.590 -14.392   0.337  1.00  0.00           H  
ATOM   1874  NZ  LYS A 115      14.950 -15.629  -0.044  1.00  0.00           N  
ATOM   1875  HZ1 LYS A 115      15.388 -16.101  -0.825  1.00  0.00           H  
ATOM   1876  HZ2 LYS A 115      15.257 -16.208   0.735  1.00  0.00           H  
ATOM   1877  HZ3 LYS A 115      13.939 -15.617  -0.152  1.00  0.00           H  
ATOM   1878  C   LYS A 115      18.706 -11.141   3.507  1.00  0.00           C  
ATOM   1879  O   LYS A 115      18.376 -10.785   4.631  1.00  0.00           O  
ATOM   1880  N   THR A 116      19.911 -11.643   3.245  1.00  0.00           N  
ATOM   1881  H   THR A 116      20.095 -11.966   2.302  1.00  0.00           H  
ATOM   1882  CA  THR A 116      20.952 -11.800   4.273  1.00  0.00           C  
ATOM   1883  HA  THR A 116      20.553 -12.407   5.084  1.00  0.00           H  
ATOM   1884  CB  THR A 116      22.183 -12.529   3.712  1.00  0.00           C  
ATOM   1885  HB  THR A 116      22.617 -11.968   2.885  1.00  0.00           H  
ATOM   1886  CG2 THR A 116      23.263 -12.766   4.766  1.00  0.00           C  
ATOM   1887 HG21 THR A 116      23.687 -11.816   5.090  1.00  0.00           H  
ATOM   1888 HG22 THR A 116      22.842 -13.288   5.626  1.00  0.00           H  
ATOM   1889 HG23 THR A 116      24.063 -13.371   4.338  1.00  0.00           H  
ATOM   1890  OG1 THR A 116      21.784 -13.800   3.252  1.00  0.00           O  
ATOM   1891  HG1 THR A 116      21.344 -13.685   2.388  1.00  0.00           H  
ATOM   1892  C   THR A 116      21.324 -10.454   4.894  1.00  0.00           C  
ATOM   1893  O   THR A 116      21.256 -10.319   6.115  1.00  0.00           O  
ATOM   1894  N   ILE A 117      21.599  -9.439   4.066  1.00  0.00           N  
ATOM   1895  H   ILE A 117      21.634  -9.629   3.069  1.00  0.00           H  
ATOM   1896  CA  ILE A 117      21.866  -8.064   4.525  1.00  0.00           C  
ATOM   1897  HA  ILE A 117      22.700  -8.084   5.229  1.00  0.00           H  
ATOM   1898  CB  ILE A 117      22.270  -7.175   3.324  1.00  0.00           C  
ATOM   1899  HB  ILE A 117      21.504  -7.277   2.553  1.00  0.00           H  
ATOM   1900  CG2 ILE A 117      22.357  -5.686   3.716  1.00  0.00           C  
ATOM   1901 HG21 ILE A 117      23.051  -5.558   4.548  1.00  0.00           H  
ATOM   1902 HG22 ILE A 117      22.711  -5.090   2.877  1.00  0.00           H  
ATOM   1903 HG23 ILE A 117      21.378  -5.303   4.007  1.00  0.00           H  
ATOM   1904  CG1 ILE A 117      23.625  -7.644   2.739  1.00  0.00           C  
ATOM   1905 HG12 ILE A 117      24.436  -7.338   3.403  1.00  0.00           H  
ATOM   1906 HG13 ILE A 117      23.647  -8.732   2.677  1.00  0.00           H  
ATOM   1907  CD1 ILE A 117      23.901  -7.118   1.325  1.00  0.00           C  
ATOM   1908 HD11 ILE A 117      23.081  -7.394   0.661  1.00  0.00           H  
ATOM   1909 HD12 ILE A 117      24.018  -6.035   1.332  1.00  0.00           H  
ATOM   1910 HD13 ILE A 117      24.823  -7.564   0.952  1.00  0.00           H  
ATOM   1911  C   ILE A 117      20.658  -7.490   5.285  1.00  0.00           C  
ATOM   1912  O   ILE A 117      20.821  -6.908   6.357  1.00  0.00           O  
ATOM   1913  N   MET A 118      19.437  -7.682   4.777  1.00  0.00           N  
ATOM   1914  H   MET A 118      19.346  -8.139   3.876  1.00  0.00           H  
ATOM   1915  CA  MET A 118      18.230  -7.156   5.424  1.00  0.00           C  
ATOM   1916  HA  MET A 118      18.438  -6.129   5.724  1.00  0.00           H  
ATOM   1917  CB  MET A 118      17.061  -7.108   4.427  1.00  0.00           C  
ATOM   1918  HB2 MET A 118      16.940  -8.083   3.957  1.00  0.00           H  
ATOM   1919  HB3 MET A 118      16.140  -6.862   4.957  1.00  0.00           H  
ATOM   1920  CG  MET A 118      17.288  -6.040   3.348  1.00  0.00           C  
ATOM   1921  HG2 MET A 118      18.243  -6.221   2.857  1.00  0.00           H  
ATOM   1922  HG3 MET A 118      16.503  -6.130   2.597  1.00  0.00           H  
ATOM   1923  SD  MET A 118      17.283  -4.336   3.973  1.00  0.00           S  
ATOM   1924  CE  MET A 118      17.820  -3.465   2.480  1.00  0.00           C  
ATOM   1925  HE1 MET A 118      17.071  -3.582   1.701  1.00  0.00           H  
ATOM   1926  HE2 MET A 118      17.949  -2.405   2.698  1.00  0.00           H  
ATOM   1927  HE3 MET A 118      18.769  -3.874   2.137  1.00  0.00           H  
ATOM   1928  C   MET A 118      17.849  -7.883   6.725  1.00  0.00           C  
ATOM   1929  O   MET A 118      17.244  -7.250   7.585  1.00  0.00           O  
ATOM   1930  N   ARG A 119      18.221  -9.158   6.928  1.00  0.00           N  
ATOM   1931  H   ARG A 119      18.677  -9.646   6.162  1.00  0.00           H  
ATOM   1932  CA  ARG A 119      18.036  -9.873   8.211  1.00  0.00           C  
ATOM   1933  HA  ARG A 119      17.012  -9.722   8.556  1.00  0.00           H  
ATOM   1934  CB  ARG A 119      18.284 -11.384   8.040  1.00  0.00           C  
ATOM   1935  HB2 ARG A 119      19.184 -11.540   7.444  1.00  0.00           H  
ATOM   1936  HB3 ARG A 119      18.453 -11.819   9.027  1.00  0.00           H  
ATOM   1937  CG  ARG A 119      17.092 -12.119   7.403  1.00  0.00           C  
ATOM   1938  HG2 ARG A 119      16.202 -11.917   8.002  1.00  0.00           H  
ATOM   1939  HG3 ARG A 119      16.907 -11.745   6.397  1.00  0.00           H  
ATOM   1940  CD  ARG A 119      17.300 -13.642   7.357  1.00  0.00           C  
ATOM   1941  HD2 ARG A 119      17.490 -13.995   8.373  1.00  0.00           H  
ATOM   1942  HD3 ARG A 119      16.372 -14.106   7.021  1.00  0.00           H  
ATOM   1943  NE  ARG A 119      18.428 -14.049   6.489  1.00  0.00           N  
ATOM   1944  HE  ARG A 119      19.352 -13.863   6.838  1.00  0.00           H  
ATOM   1945  CZ  ARG A 119      18.371 -14.627   5.301  1.00  0.00           C  
ATOM   1946  NH1 ARG A 119      17.258 -14.935   4.704  1.00  0.00           N  
ATOM   1947 HH11 ARG A 119      16.370 -14.775   5.135  1.00  0.00           H  
ATOM   1948 HH12 ARG A 119      17.357 -15.323   3.757  1.00  0.00           H  
ATOM   1949  NH2 ARG A 119      19.443 -14.917   4.635  1.00  0.00           N  
ATOM   1950 HH21 ARG A 119      20.373 -14.670   4.918  1.00  0.00           H  
ATOM   1951 HH22 ARG A 119      19.301 -15.252   3.679  1.00  0.00           H  
ATOM   1952  C   ARG A 119      18.926  -9.309   9.319  1.00  0.00           C  
ATOM   1953  O   ARG A 119      18.442  -9.090  10.430  1.00  0.00           O  
ATOM   1954  N   GLU A 120      20.189  -9.015   9.014  1.00  0.00           N  
ATOM   1955  H   GLU A 120      20.513  -9.232   8.081  1.00  0.00           H  
ATOM   1956  CA  GLU A 120      21.092  -8.269   9.911  1.00  0.00           C  
ATOM   1957  HA  GLU A 120      21.171  -8.779  10.874  1.00  0.00           H  
ATOM   1958  CB  GLU A 120      22.494  -8.259   9.260  1.00  0.00           C  
ATOM   1959  HB2 GLU A 120      22.938  -9.250   9.380  1.00  0.00           H  
ATOM   1960  HB3 GLU A 120      22.358  -8.107   8.189  1.00  0.00           H  
ATOM   1961  CG  GLU A 120      23.514  -7.198   9.707  1.00  0.00           C  
ATOM   1962  HG2 GLU A 120      24.338  -7.231   8.990  1.00  0.00           H  
ATOM   1963  HG3 GLU A 120      23.068  -6.206   9.625  1.00  0.00           H  
ATOM   1964  CD  GLU A 120      24.104  -7.369  11.114  1.00  0.00           C  
ATOM   1965  OE1 GLU A 120      25.314  -7.078  11.263  1.00  0.00           O  
ATOM   1966  OE2 GLU A 120      23.358  -7.630  12.078  1.00  0.00           O  
ATOM   1967  C   GLU A 120      20.525  -6.864  10.192  1.00  0.00           C  
ATOM   1968  O   GLU A 120      20.344  -6.470  11.348  1.00  0.00           O  
ATOM   1969  N   LYS A 121      20.133  -6.130   9.137  1.00  0.00           N  
ATOM   1970  H   LYS A 121      20.315  -6.494   8.204  1.00  0.00           H  
ATOM   1971  CA  LYS A 121      19.605  -4.765   9.275  1.00  0.00           C  
ATOM   1972  HA  LYS A 121      20.350  -4.208   9.841  1.00  0.00           H  
ATOM   1973  CB  LYS A 121      19.428  -4.127   7.884  1.00  0.00           C  
ATOM   1974  HB2 LYS A 121      20.295  -4.367   7.267  1.00  0.00           H  
ATOM   1975  HB3 LYS A 121      18.548  -4.555   7.404  1.00  0.00           H  
ATOM   1976  CG  LYS A 121      19.275  -2.595   7.916  1.00  0.00           C  
ATOM   1977  HG2 LYS A 121      19.113  -2.252   6.893  1.00  0.00           H  
ATOM   1978  HG3 LYS A 121      18.406  -2.319   8.513  1.00  0.00           H  
ATOM   1979  CD  LYS A 121      20.522  -1.899   8.483  1.00  0.00           C  
ATOM   1980  HD2 LYS A 121      20.592  -2.085   9.556  1.00  0.00           H  
ATOM   1981  HD3 LYS A 121      21.409  -2.307   7.993  1.00  0.00           H  
ATOM   1982  CE  LYS A 121      20.482  -0.388   8.247  1.00  0.00           C  
ATOM   1983  HE2 LYS A 121      20.371  -0.215   7.173  1.00  0.00           H  
ATOM   1984  HE3 LYS A 121      19.622   0.047   8.763  1.00  0.00           H  
ATOM   1985  NZ  LYS A 121      21.744   0.228   8.711  1.00  0.00           N  
ATOM   1986  HZ1 LYS A 121      21.797   0.394   9.700  1.00  0.00           H  
ATOM   1987  HZ2 LYS A 121      22.536  -0.363   8.437  1.00  0.00           H  
ATOM   1988  HZ3 LYS A 121      22.008   1.059   8.178  1.00  0.00           H  
ATOM   1989  C   LYS A 121      18.317  -4.700  10.102  1.00  0.00           C  
ATOM   1990  O   LYS A 121      18.218  -3.846  10.979  1.00  0.00           O  
ATOM   1991  N   TYR A 122      17.355  -5.594   9.864  1.00  0.00           N  
ATOM   1992  H   TYR A 122      17.494  -6.255   9.108  1.00  0.00           H  
ATOM   1993  CA  TYR A 122      16.090  -5.661  10.610  1.00  0.00           C  
ATOM   1994  HA  TYR A 122      15.573  -4.707  10.529  1.00  0.00           H  
ATOM   1995  CB  TYR A 122      15.197  -6.747   9.990  1.00  0.00           C  
ATOM   1996  HB2 TYR A 122      14.983  -6.479   8.954  1.00  0.00           H  
ATOM   1997  HB3 TYR A 122      15.740  -7.695   9.979  1.00  0.00           H  
ATOM   1998  CG  TYR A 122      13.885  -6.955  10.722  1.00  0.00           C  
ATOM   1999  CD1 TYR A 122      13.822  -7.843  11.815  1.00  0.00           C  
ATOM   2000  HD1 TYR A 122      14.700  -8.395  12.127  1.00  0.00           H  
ATOM   2001  CE1 TYR A 122      12.623  -7.994  12.535  1.00  0.00           C  
ATOM   2002  HE1 TYR A 122      12.587  -8.652  13.391  1.00  0.00           H  
ATOM   2003  CZ  TYR A 122      11.475  -7.272  12.148  1.00  0.00           C  
ATOM   2004  OH  TYR A 122      10.317  -7.413  12.841  1.00  0.00           O  
ATOM   2005  HH  TYR A 122      10.476  -7.779  13.715  1.00  0.00           H  
ATOM   2006  CE2 TYR A 122      11.531  -6.394  11.045  1.00  0.00           C  
ATOM   2007  HE2 TYR A 122      10.650  -5.838  10.768  1.00  0.00           H  
ATOM   2008  CD2 TYR A 122      12.739  -6.231  10.338  1.00  0.00           C  
ATOM   2009  HD2 TYR A 122      12.787  -5.540   9.508  1.00  0.00           H  
ATOM   2010  C   TYR A 122      16.320  -5.921  12.103  1.00  0.00           C  
ATOM   2011  O   TYR A 122      15.765  -5.221  12.952  1.00  0.00           O  
ATOM   2012  N   SER A 123      17.205  -6.869  12.426  1.00  0.00           N  
ATOM   2013  H   SER A 123      17.633  -7.407  11.685  1.00  0.00           H  
ATOM   2014  CA  SER A 123      17.582  -7.182  13.810  1.00  0.00           C  
ATOM   2015  HA  SER A 123      16.695  -7.497  14.362  1.00  0.00           H  
ATOM   2016  CB  SER A 123      18.592  -8.337  13.836  1.00  0.00           C  
ATOM   2017  HB2 SER A 123      19.533  -8.020  13.384  1.00  0.00           H  
ATOM   2018  HB3 SER A 123      18.782  -8.613  14.874  1.00  0.00           H  
ATOM   2019  OG  SER A 123      18.086  -9.465  13.137  1.00  0.00           O  
ATOM   2020  HG  SER A 123      18.271  -9.361  12.186  1.00  0.00           H  
ATOM   2021  C   SER A 123      18.153  -5.945  14.518  1.00  0.00           C  
ATOM   2022  O   SER A 123      17.721  -5.602  15.615  1.00  0.00           O  
ATOM   2023  N   LYS A 124      19.042  -5.200  13.848  1.00  0.00           N  
ATOM   2024  H   LYS A 124      19.365  -5.550  12.948  1.00  0.00           H  
ATOM   2025  CA  LYS A 124      19.634  -3.947  14.350  1.00  0.00           C  
ATOM   2026  HA  LYS A 124      19.906  -4.093  15.396  1.00  0.00           H  
ATOM   2027  CB  LYS A 124      20.913  -3.654  13.550  1.00  0.00           C  
ATOM   2028  HB2 LYS A 124      20.722  -3.778  12.481  1.00  0.00           H  
ATOM   2029  HB3 LYS A 124      21.238  -2.628  13.728  1.00  0.00           H  
ATOM   2030  CG  LYS A 124      22.032  -4.598  14.005  1.00  0.00           C  
ATOM   2031  HG2 LYS A 124      22.232  -4.407  15.062  1.00  0.00           H  
ATOM   2032  HG3 LYS A 124      21.713  -5.636  13.892  1.00  0.00           H  
ATOM   2033  CD  LYS A 124      23.317  -4.389  13.205  1.00  0.00           C  
ATOM   2034  HD2 LYS A 124      23.160  -4.744  12.185  1.00  0.00           H  
ATOM   2035  HD3 LYS A 124      23.586  -3.333  13.196  1.00  0.00           H  
ATOM   2036  CE  LYS A 124      24.414  -5.205  13.891  1.00  0.00           C  
ATOM   2037  HE2 LYS A 124      24.580  -4.802  14.893  1.00  0.00           H  
ATOM   2038  HE3 LYS A 124      24.057  -6.239  13.983  1.00  0.00           H  
ATOM   2039  NZ  LYS A 124      25.669  -5.206  13.112  1.00  0.00           N  
ATOM   2040  HZ1 LYS A 124      25.962  -4.283  12.836  1.00  0.00           H  
ATOM   2041  HZ2 LYS A 124      25.510  -5.768  12.270  1.00  0.00           H  
ATOM   2042  HZ3 LYS A 124      26.400  -5.702  13.599  1.00  0.00           H  
ATOM   2043  C   LYS A 124      18.701  -2.729  14.373  1.00  0.00           C  
ATOM   2044  O   LYS A 124      19.125  -1.678  14.846  1.00  0.00           O  
ATOM   2045  N   CYS A 125      17.460  -2.846  13.900  1.00  0.00           N  
ATOM   2046  H   CYS A 125      17.183  -3.736  13.508  1.00  0.00           H  
ATOM   2047  CA  CYS A 125      16.471  -1.757  13.905  1.00  0.00           C  
ATOM   2048  HA  CYS A 125      16.907  -0.867  14.367  1.00  0.00           H  
ATOM   2049  CB  CYS A 125      16.108  -1.401  12.448  1.00  0.00           C  
ATOM   2050  HB2 CYS A 125      15.667  -2.272  11.963  1.00  0.00           H  
ATOM   2051  HB3 CYS A 125      15.379  -0.589  12.454  1.00  0.00           H  
ATOM   2052  SG  CYS A 125      17.563  -0.862  11.509  1.00  0.00           S  
ATOM   2053  HG  CYS A 125      18.108  -2.087  11.431  1.00  0.00           H  
ATOM   2054  C   CYS A 125      15.204  -2.070  14.729  1.00  0.00           C  
ATOM   2055  O   CYS A 125      14.270  -1.263  14.689  1.00  0.00           O  
ATOM   2056  N   SER A 126      15.129  -3.237  15.387  1.00  0.00           N  
ATOM   2057  H   SER A 126      15.976  -3.781  15.458  1.00  0.00           H  
ATOM   2058  CA  SER A 126      13.901  -3.818  15.980  1.00  0.00           C  
ATOM   2059  HA  SER A 126      13.181  -3.990  15.189  1.00  0.00           H  
ATOM   2060  CB  SER A 126      14.220  -5.184  16.574  1.00  0.00           C  
ATOM   2061  HB2 SER A 126      15.117  -5.135  17.201  1.00  0.00           H  
ATOM   2062  HB3 SER A 126      13.390  -5.519  17.199  1.00  0.00           H  
ATOM   2063  OG  SER A 126      14.386  -6.088  15.492  1.00  0.00           O  
ATOM   2064  HG  SER A 126      14.996  -5.683  14.862  1.00  0.00           H  
ATOM   2065  C   SER A 126      13.188  -2.943  17.010  1.00  0.00           C  
ATOM   2066  O   SER A 126      13.823  -2.480  17.971  1.00  0.00           O  
ATOM   2067  OXT SER A 126      11.988  -2.703  16.752  1.00  0.00           O  
TER    2068      SER   126                                                      
ATOM   2068  N   MET B 127     -13.464  29.665 -17.336  1.00  0.00           N  
ATOM   2069  H1  MET B 127     -12.525  30.034 -17.353  1.00  0.00           H  
ATOM   2070  H2  MET B 127     -13.530  28.834 -17.906  1.00  0.00           H  
ATOM   2071  H3  MET B 127     -13.694  29.364 -16.390  1.00  0.00           H  
ATOM   2072  CA  MET B 127     -14.447  30.672 -17.785  1.00  0.00           C  
ATOM   2073  HA  MET B 127     -14.260  30.896 -18.835  1.00  0.00           H  
ATOM   2074  CB  MET B 127     -15.895  30.158 -17.662  1.00  0.00           C  
ATOM   2075  HB2 MET B 127     -16.005  29.237 -18.235  1.00  0.00           H  
ATOM   2076  HB3 MET B 127     -16.109  29.942 -16.615  1.00  0.00           H  
ATOM   2077  CG  MET B 127     -16.939  31.177 -18.141  1.00  0.00           C  
ATOM   2078  HG2 MET B 127     -16.760  32.145 -17.673  1.00  0.00           H  
ATOM   2079  HG3 MET B 127     -17.922  30.847 -17.805  1.00  0.00           H  
ATOM   2080  SD  MET B 127     -16.998  31.409 -19.935  1.00  0.00           S  
ATOM   2081  CE  MET B 127     -18.235  30.155 -20.355  1.00  0.00           C  
ATOM   2082  HE1 MET B 127     -19.162  30.368 -19.823  1.00  0.00           H  
ATOM   2083  HE2 MET B 127     -18.427  30.180 -21.428  1.00  0.00           H  
ATOM   2084  HE3 MET B 127     -17.872  29.167 -20.072  1.00  0.00           H  
ATOM   2085  C   MET B 127     -14.304  31.995 -17.048  1.00  0.00           C  
ATOM   2086  O   MET B 127     -14.210  33.011 -17.722  1.00  0.00           O  
ATOM   2087  N   HIE B 128     -14.411  31.992 -15.712  1.00  0.00           N  
ATOM   2088  H   HIE B 128     -14.383  31.097 -15.228  1.00  0.00           H  
ATOM   2089  CA  HIE B 128     -15.017  33.099 -14.951  1.00  0.00           C  
ATOM   2090  HA  HIE B 128     -16.070  33.125 -15.230  1.00  0.00           H  
ATOM   2091  CB  HIE B 128     -14.968  32.777 -13.453  1.00  0.00           C  
ATOM   2092  HB2 HIE B 128     -13.957  32.956 -13.099  1.00  0.00           H  
ATOM   2093  HB3 HIE B 128     -15.224  31.730 -13.290  1.00  0.00           H  
ATOM   2094  CG  HIE B 128     -15.882  33.616 -12.607  1.00  0.00           C  
ATOM   2095  ND1 HIE B 128     -17.096  34.164 -13.023  1.00  0.00           N  
ATOM   2096  CE1 HIE B 128     -17.617  34.755 -11.936  1.00  0.00           C  
ATOM   2097  HE1 HIE B 128     -18.553  35.299 -11.922  1.00  0.00           H  
ATOM   2098  NE2 HIE B 128     -16.805  34.594 -10.877  1.00  0.00           N  
ATOM   2099  HE2 HIE B 128     -16.960  34.967  -9.951  1.00  0.00           H  
ATOM   2100  CD2 HIE B 128     -15.702  33.883 -11.284  1.00  0.00           C  
ATOM   2101  HD2 HIE B 128     -14.851  33.591 -10.684  1.00  0.00           H  
ATOM   2102  C   HIE B 128     -14.455  34.503 -15.229  1.00  0.00           C  
ATOM   2103  O   HIE B 128     -13.244  34.700 -15.308  1.00  0.00           O  
ATOM   2104  N   HIE B 129     -15.376  35.467 -15.356  1.00  0.00           N  
ATOM   2105  H   HIE B 129     -16.337  35.206 -15.185  1.00  0.00           H  
ATOM   2106  CA  HIE B 129     -15.103  36.881 -15.657  1.00  0.00           C  
ATOM   2107  HA  HIE B 129     -14.258  36.940 -16.348  1.00  0.00           H  
ATOM   2108  CB  HIE B 129     -16.347  37.466 -16.348  1.00  0.00           C  
ATOM   2109  HB2 HIE B 129     -17.117  37.668 -15.602  1.00  0.00           H  
ATOM   2110  HB3 HIE B 129     -16.745  36.724 -17.040  1.00  0.00           H  
ATOM   2111  CG  HIE B 129     -16.091  38.718 -17.151  1.00  0.00           C  
ATOM   2112  ND1 HIE B 129     -15.835  38.750 -18.522  1.00  0.00           N  
ATOM   2113  CE1 HIE B 129     -15.645  40.039 -18.834  1.00  0.00           C  
ATOM   2114  HE1 HIE B 129     -15.413  40.400 -19.827  1.00  0.00           H  
ATOM   2115  NE2 HIE B 129     -15.775  40.811 -17.741  1.00  0.00           N  
ATOM   2116  HE2 HIE B 129     -15.657  41.813 -17.718  1.00  0.00           H  
ATOM   2117  CD2 HIE B 129     -16.055  39.993 -16.667  1.00  0.00           C  
ATOM   2118  HD2 HIE B 129     -16.180  40.281 -15.634  1.00  0.00           H  
ATOM   2119  C   HIE B 129     -14.731  37.694 -14.405  1.00  0.00           C  
ATOM   2120  O   HIE B 129     -14.131  38.763 -14.505  1.00  0.00           O  
ATOM   2121  N   HIE B 130     -15.077  37.186 -13.219  1.00  0.00           N  
ATOM   2122  H   HIE B 130     -15.563  36.300 -13.218  1.00  0.00           H  
ATOM   2123  CA  HIE B 130     -14.580  37.668 -11.926  1.00  0.00           C  
ATOM   2124  HA  HIE B 130     -14.033  38.598 -12.084  1.00  0.00           H  
ATOM   2125  CB  HIE B 130     -15.759  37.978 -10.981  1.00  0.00           C  
ATOM   2126  HB2 HIE B 130     -15.413  38.639 -10.187  1.00  0.00           H  
ATOM   2127  HB3 HIE B 130     -16.091  37.058 -10.507  1.00  0.00           H  
ATOM   2128  CG  HIE B 130     -16.957  38.614 -11.650  1.00  0.00           C  
ATOM   2129  ND1 HIE B 130     -18.085  37.927 -12.107  1.00  0.00           N  
ATOM   2130  CE1 HIE B 130     -18.864  38.842 -12.699  1.00  0.00           C  
ATOM   2131  HE1 HIE B 130     -19.815  38.626 -13.170  1.00  0.00           H  
ATOM   2132  NE2 HIE B 130     -18.292  40.056 -12.634  1.00  0.00           N  
ATOM   2133  HE2 HIE B 130     -18.681  40.904 -13.023  1.00  0.00           H  
ATOM   2134  CD2 HIE B 130     -17.085  39.932 -11.981  1.00  0.00           C  
ATOM   2135  HD2 HIE B 130     -16.358  40.708 -11.793  1.00  0.00           H  
ATOM   2136  C   HIE B 130     -13.573  36.652 -11.351  1.00  0.00           C  
ATOM   2137  O   HIE B 130     -13.216  35.679 -12.012  1.00  0.00           O  
ATOM   2138  N   HIE B 131     -13.065  36.863 -10.134  1.00  0.00           N  
ATOM   2139  H   HIE B 131     -13.393  37.643  -9.588  1.00  0.00           H  
ATOM   2140  CA  HIE B 131     -12.056  35.964  -9.546  1.00  0.00           C  
ATOM   2141  HA  HIE B 131     -11.392  35.633 -10.346  1.00  0.00           H  
ATOM   2142  CB  HIE B 131     -11.198  36.716  -8.522  1.00  0.00           C  
ATOM   2143  HB2 HIE B 131     -10.506  36.013  -8.057  1.00  0.00           H  
ATOM   2144  HB3 HIE B 131     -11.843  37.115  -7.738  1.00  0.00           H  
ATOM   2145  CG  HIE B 131     -10.380  37.846  -9.101  1.00  0.00           C  
ATOM   2146  ND1 HIE B 131      -9.676  38.783  -8.345  1.00  0.00           N  
ATOM   2147  CE1 HIE B 131      -9.082  39.600  -9.229  1.00  0.00           C  
ATOM   2148  HE1 HIE B 131      -8.468  40.450  -8.961  1.00  0.00           H  
ATOM   2149  NE2 HIE B 131      -9.355  39.212 -10.486  1.00  0.00           N  
ATOM   2150  HE2 HIE B 131      -9.021  39.659 -11.328  1.00  0.00           H  
ATOM   2151  CD2 HIE B 131     -10.167  38.103 -10.427  1.00  0.00           C  
ATOM   2152  HD2 HIE B 131     -10.565  37.545 -11.266  1.00  0.00           H  
ATOM   2153  C   HIE B 131     -12.643  34.680  -8.951  1.00  0.00           C  
ATOM   2154  O   HIE B 131     -13.747  34.666  -8.406  1.00  0.00           O  
ATOM   2155  N   HIE B 132     -11.873  33.595  -9.047  1.00  0.00           N  
ATOM   2156  H   HIE B 132     -11.027  33.661  -9.595  1.00  0.00           H  
ATOM   2157  CA  HIE B 132     -12.208  32.281  -8.498  1.00  0.00           C  
ATOM   2158  HA  HIE B 132     -13.252  32.075  -8.735  1.00  0.00           H  
ATOM   2159  CB  HIE B 132     -11.349  31.206  -9.182  1.00  0.00           C  
ATOM   2160  HB2 HIE B 132     -11.557  30.236  -8.727  1.00  0.00           H  
ATOM   2161  HB3 HIE B 132     -10.292  31.431  -9.032  1.00  0.00           H  
ATOM   2162  CG  HIE B 132     -11.624  31.113 -10.661  1.00  0.00           C  
ATOM   2163  ND1 HIE B 132     -11.254  32.067 -11.613  1.00  0.00           N  
ATOM   2164  CE1 HIE B 132     -11.820  31.667 -12.759  1.00  0.00           C  
ATOM   2165  HE1 HIE B 132     -11.766  32.211 -13.694  1.00  0.00           H  
ATOM   2166  NE2 HIE B 132     -12.509  30.526 -12.580  1.00  0.00           N  
ATOM   2167  HE2 HIE B 132     -13.066  30.055 -13.298  1.00  0.00           H  
ATOM   2168  CD2 HIE B 132     -12.398  30.161 -11.259  1.00  0.00           C  
ATOM   2169  HD2 HIE B 132     -12.874  29.319 -10.776  1.00  0.00           H  
ATOM   2170  C   HIE B 132     -12.067  32.220  -6.972  1.00  0.00           C  
ATOM   2171  O   HIE B 132     -11.206  32.866  -6.369  1.00  0.00           O  
ATOM   2172  N   HIE B 133     -12.900  31.389  -6.342  1.00  0.00           N  
ATOM   2173  H   HIE B 133     -13.577  30.872  -6.881  1.00  0.00           H  
ATOM   2174  CA  HIE B 133     -12.866  31.177  -4.896  1.00  0.00           C  
ATOM   2175  HA  HIE B 133     -12.866  32.154  -4.412  1.00  0.00           H  
ATOM   2176  CB  HIE B 133     -14.129  30.447  -4.433  1.00  0.00           C  
ATOM   2177  HB2 HIE B 133     -13.995  30.123  -3.404  1.00  0.00           H  
ATOM   2178  HB3 HIE B 133     -14.294  29.559  -5.045  1.00  0.00           H  
ATOM   2179  CG  HIE B 133     -15.337  31.342  -4.485  1.00  0.00           C  
ATOM   2180  ND1 HIE B 133     -15.501  32.511  -3.739  1.00  0.00           N  
ATOM   2181  CE1 HIE B 133     -16.708  32.991  -4.075  1.00  0.00           C  
ATOM   2182  HE1 HIE B 133     -17.146  33.890  -3.661  1.00  0.00           H  
ATOM   2183  NE2 HIE B 133     -17.294  32.197  -4.989  1.00  0.00           N  
ATOM   2184  HE2 HIE B 133     -18.195  32.352  -5.419  1.00  0.00           H  
ATOM   2185  CD2 HIE B 133     -16.440  31.154  -5.259  1.00  0.00           C  
ATOM   2186  HD2 HIE B 133     -16.598  30.344  -5.952  1.00  0.00           H  
ATOM   2187  C   HIE B 133     -11.593  30.446  -4.466  1.00  0.00           C  
ATOM   2188  O   HIE B 133     -11.394  29.271  -4.765  1.00  0.00           O  
ATOM   2189  N   LYS B 134     -10.736  31.163  -3.735  1.00  0.00           N  
ATOM   2190  H   LYS B 134     -10.965  32.133  -3.593  1.00  0.00           H  
ATOM   2191  CA  LYS B 134      -9.480  30.649  -3.170  1.00  0.00           C  
ATOM   2192  HA  LYS B 134      -8.850  30.301  -3.990  1.00  0.00           H  
ATOM   2193  CB  LYS B 134      -8.753  31.768  -2.405  1.00  0.00           C  
ATOM   2194  HB2 LYS B 134      -9.423  32.180  -1.646  1.00  0.00           H  
ATOM   2195  HB3 LYS B 134      -7.884  31.346  -1.899  1.00  0.00           H  
ATOM   2196  CG  LYS B 134      -8.281  32.888  -3.343  1.00  0.00           C  
ATOM   2197  HG2 LYS B 134      -7.606  32.465  -4.089  1.00  0.00           H  
ATOM   2198  HG3 LYS B 134      -9.140  33.324  -3.856  1.00  0.00           H  
ATOM   2199  CD  LYS B 134      -7.552  33.998  -2.576  1.00  0.00           C  
ATOM   2200  HD2 LYS B 134      -8.239  34.447  -1.854  1.00  0.00           H  
ATOM   2201  HD3 LYS B 134      -6.699  33.572  -2.044  1.00  0.00           H  
ATOM   2202  CE  LYS B 134      -7.075  35.057  -3.579  1.00  0.00           C  
ATOM   2203  HE2 LYS B 134      -6.413  34.573  -4.306  1.00  0.00           H  
ATOM   2204  HE3 LYS B 134      -7.946  35.431  -4.126  1.00  0.00           H  
ATOM   2205  NZ  LYS B 134      -6.370  36.181  -2.912  1.00  0.00           N  
ATOM   2206  HZ1 LYS B 134      -6.979  36.636  -2.244  1.00  0.00           H  
ATOM   2207  HZ2 LYS B 134      -5.542  35.849  -2.433  1.00  0.00           H  
ATOM   2208  HZ3 LYS B 134      -6.083  36.863  -3.604  1.00  0.00           H  
ATOM   2209  C   LYS B 134      -9.732  29.451  -2.252  1.00  0.00           C  
ATOM   2210  O   LYS B 134     -10.794  29.352  -1.638  1.00  0.00           O  
ATOM   2211  N   VAL B 135      -8.739  28.575  -2.126  1.00  0.00           N  
ATOM   2212  H   VAL B 135      -7.887  28.743  -2.632  1.00  0.00           H  
ATOM   2213  CA  VAL B 135      -8.736  27.495  -1.128  1.00  0.00           C  
ATOM   2214  HA  VAL B 135      -9.626  26.881  -1.271  1.00  0.00           H  
ATOM   2215  CB  VAL B 135      -7.494  26.599  -1.306  1.00  0.00           C  
ATOM   2216  HB  VAL B 135      -6.599  27.210  -1.192  1.00  0.00           H  
ATOM   2217  CG1 VAL B 135      -7.435  25.460  -0.287  1.00  0.00           C  
ATOM   2218 HG11 VAL B 135      -8.344  24.861  -0.327  1.00  0.00           H  
ATOM   2219 HG12 VAL B 135      -6.572  24.823  -0.484  1.00  0.00           H  
ATOM   2220 HG13 VAL B 135      -7.316  25.867   0.714  1.00  0.00           H  
ATOM   2221  CG2 VAL B 135      -7.466  25.966  -2.701  1.00  0.00           C  
ATOM   2222 HG21 VAL B 135      -8.361  25.362  -2.854  1.00  0.00           H  
ATOM   2223 HG22 VAL B 135      -7.411  26.729  -3.473  1.00  0.00           H  
ATOM   2224 HG23 VAL B 135      -6.584  25.334  -2.781  1.00  0.00           H  
ATOM   2225  C   VAL B 135      -8.779  28.091   0.284  1.00  0.00           C  
ATOM   2226  O   VAL B 135      -8.170  29.135   0.528  1.00  0.00           O  
ATOM   2227  N   LEU B 136      -9.498  27.453   1.208  1.00  0.00           N  
ATOM   2228  H   LEU B 136      -9.947  26.580   0.940  1.00  0.00           H  
ATOM   2229  CA  LEU B 136      -9.502  27.801   2.630  1.00  0.00           C  
ATOM   2230  HA  LEU B 136      -8.895  28.691   2.789  1.00  0.00           H  
ATOM   2231  CB  LEU B 136     -10.933  28.108   3.111  1.00  0.00           C  
ATOM   2232  HB2 LEU B 136     -11.558  27.236   2.912  1.00  0.00           H  
ATOM   2233  HB3 LEU B 136     -10.897  28.245   4.193  1.00  0.00           H  
ATOM   2234  CG  LEU B 136     -11.609  29.344   2.488  1.00  0.00           C  
ATOM   2235  HG  LEU B 136     -11.736  29.190   1.417  1.00  0.00           H  
ATOM   2236  CD1 LEU B 136     -12.987  29.519   3.132  1.00  0.00           C  
ATOM   2237 HD11 LEU B 136     -13.617  28.663   2.889  1.00  0.00           H  
ATOM   2238 HD12 LEU B 136     -12.891  29.606   4.214  1.00  0.00           H  
ATOM   2239 HD13 LEU B 136     -13.465  30.422   2.757  1.00  0.00           H  
ATOM   2240  CD2 LEU B 136     -10.822  30.638   2.709  1.00  0.00           C  
ATOM   2241 HD21 LEU B 136      -9.885  30.601   2.155  1.00  0.00           H  
ATOM   2242 HD22 LEU B 136     -11.395  31.489   2.334  1.00  0.00           H  
ATOM   2243 HD23 LEU B 136     -10.619  30.783   3.770  1.00  0.00           H  
ATOM   2244  C   LEU B 136      -8.871  26.670   3.452  1.00  0.00           C  
ATOM   2245  O   LEU B 136      -9.425  25.575   3.508  1.00  0.00           O  
ATOM   2246  N   GLN B 137      -7.765  26.985   4.138  1.00  0.00           N  
ATOM   2247  H   GLN B 137      -7.385  27.902   3.975  1.00  0.00           H  
ATOM   2248  CA  GLN B 137      -6.917  26.050   4.904  1.00  0.00           C  
ATOM   2249  HA  GLN B 137      -6.107  26.646   5.321  1.00  0.00           H  
ATOM   2250  CB  GLN B 137      -7.681  25.464   6.114  1.00  0.00           C  
ATOM   2251  HB2 GLN B 137      -8.460  24.787   5.764  1.00  0.00           H  
ATOM   2252  HB3 GLN B 137      -6.985  24.883   6.719  1.00  0.00           H  
ATOM   2253  CG  GLN B 137      -8.307  26.558   7.003  1.00  0.00           C  
ATOM   2254  HG2 GLN B 137      -7.526  27.265   7.283  1.00  0.00           H  
ATOM   2255  HG3 GLN B 137      -9.073  27.096   6.444  1.00  0.00           H  
ATOM   2256  CD  GLN B 137      -8.963  26.014   8.272  1.00  0.00           C  
ATOM   2257  OE1 GLN B 137      -9.582  24.966   8.299  1.00  0.00           O  
ATOM   2258  NE2 GLN B 137      -8.894  26.723   9.382  1.00  0.00           N  
ATOM   2259 HE21 GLN B 137      -9.327  26.303  10.184  1.00  0.00           H  
ATOM   2260 HE22 GLN B 137      -8.410  27.601   9.415  1.00  0.00           H  
ATOM   2261  C   GLN B 137      -6.207  24.991   4.029  1.00  0.00           C  
ATOM   2262  O   GLN B 137      -6.446  24.901   2.828  1.00  0.00           O  
ATOM   2263  N   GLU B 138      -5.267  24.245   4.614  1.00  0.00           N  
ATOM   2264  H   GLU B 138      -5.115  24.332   5.604  1.00  0.00           H  
ATOM   2265  CA  GLU B 138      -4.420  23.278   3.895  1.00  0.00           C  
ATOM   2266  HA  GLU B 138      -3.953  23.795   3.060  1.00  0.00           H  
ATOM   2267  CB  GLU B 138      -3.296  22.827   4.850  1.00  0.00           C  
ATOM   2268  HB2 GLU B 138      -2.852  23.707   5.319  1.00  0.00           H  
ATOM   2269  HB3 GLU B 138      -3.739  22.224   5.645  1.00  0.00           H  
ATOM   2270  CG  GLU B 138      -2.166  22.015   4.200  1.00  0.00           C  
ATOM   2271  HG2 GLU B 138      -1.608  21.515   4.994  1.00  0.00           H  
ATOM   2272  HG3 GLU B 138      -2.584  21.237   3.558  1.00  0.00           H  
ATOM   2273  CD  GLU B 138      -1.219  22.922   3.405  1.00  0.00           C  
ATOM   2274  OE1 GLU B 138      -0.109  23.202   3.912  1.00  0.00           O  
ATOM   2275  OE2 GLU B 138      -1.626  23.346   2.298  1.00  0.00           O  
ATOM   2276  C   GLU B 138      -5.226  22.060   3.370  1.00  0.00           C  
ATOM   2277  O   GLU B 138      -5.963  21.449   4.153  1.00  0.00           O  
ATOM   2278  N   PRO B 139      -5.097  21.664   2.084  1.00  0.00           N  
ATOM   2279  CD  PRO B 139      -4.521  22.434   0.992  1.00  0.00           C  
ATOM   2280  HD2 PRO B 139      -3.457  22.216   0.939  1.00  0.00           H  
ATOM   2281  HD3 PRO B 139      -4.692  23.505   1.104  1.00  0.00           H  
ATOM   2282  CG  PRO B 139      -5.217  21.933  -0.272  1.00  0.00           C  
ATOM   2283  HG2 PRO B 139      -4.612  22.090  -1.164  1.00  0.00           H  
ATOM   2284  HG3 PRO B 139      -6.190  22.415  -0.377  1.00  0.00           H  
ATOM   2285  CB  PRO B 139      -5.404  20.451   0.040  1.00  0.00           C  
ATOM   2286  HB2 PRO B 139      -4.465  19.925  -0.145  1.00  0.00           H  
ATOM   2287  HB3 PRO B 139      -6.210  20.012  -0.547  1.00  0.00           H  
ATOM   2288  CA  PRO B 139      -5.728  20.464   1.538  1.00  0.00           C  
ATOM   2289  HA  PRO B 139      -6.808  20.579   1.651  1.00  0.00           H  
ATOM   2290  C   PRO B 139      -5.297  19.159   2.226  1.00  0.00           C  
ATOM   2291  O   PRO B 139      -4.115  18.823   2.327  1.00  0.00           O  
ATOM   2292  N   THR B 140      -6.294  18.387   2.654  1.00  0.00           N  
ATOM   2293  H   THR B 140      -7.235  18.680   2.409  1.00  0.00           H  
ATOM   2294  CA  THR B 140      -6.127  17.044   3.224  1.00  0.00           C  
ATOM   2295  HA  THR B 140      -5.193  17.013   3.787  1.00  0.00           H  
ATOM   2296  CB  THR B 140      -7.286  16.773   4.201  1.00  0.00           C  
ATOM   2297  HB  THR B 140      -8.204  17.202   3.799  1.00  0.00           H  
ATOM   2298  CG2 THR B 140      -7.548  15.307   4.545  1.00  0.00           C  
ATOM   2299 HG21 THR B 140      -7.949  14.789   3.674  1.00  0.00           H  
ATOM   2300 HG22 THR B 140      -6.629  14.827   4.882  1.00  0.00           H  
ATOM   2301 HG23 THR B 140      -8.291  15.257   5.343  1.00  0.00           H  
ATOM   2302  OG1 THR B 140      -6.975  17.407   5.419  1.00  0.00           O  
ATOM   2303  HG1 THR B 140      -6.675  18.298   5.206  1.00  0.00           H  
ATOM   2304  C   THR B 140      -6.030  15.997   2.112  1.00  0.00           C  
ATOM   2305  O   THR B 140      -6.646  16.146   1.055  1.00  0.00           O  
ATOM   2306  N   CYS B 141      -5.277  14.914   2.329  1.00  0.00           N  
ATOM   2307  H   CYS B 141      -4.807  14.814   3.217  1.00  0.00           H  
ATOM   2308  CA  CYS B 141      -5.170  13.810   1.371  1.00  0.00           C  
ATOM   2309  HA  CYS B 141      -6.128  13.723   0.870  1.00  0.00           H  
ATOM   2310  CB  CYS B 141      -4.113  14.176   0.317  1.00  0.00           C  
ATOM   2311  HB2 CYS B 141      -4.365  15.149  -0.110  1.00  0.00           H  
ATOM   2312  HB3 CYS B 141      -3.133  14.247   0.791  1.00  0.00           H  
ATOM   2313  SG  CYS B 141      -4.069  12.949  -1.024  1.00  0.00           S  
ATOM   2314  HG  CYS B 141      -3.354  12.018  -0.373  1.00  0.00           H  
ATOM   2315  C   CYS B 141      -4.898  12.468   2.076  1.00  0.00           C  
ATOM   2316  O   CYS B 141      -4.144  12.432   3.044  1.00  0.00           O  
ATOM   2317  N   VAL B 142      -5.518  11.373   1.621  1.00  0.00           N  
ATOM   2318  H   VAL B 142      -6.134  11.486   0.822  1.00  0.00           H  
ATOM   2319  CA  VAL B 142      -5.421  10.025   2.230  1.00  0.00           C  
ATOM   2320  HA  VAL B 142      -4.497   9.983   2.805  1.00  0.00           H  
ATOM   2321  CB  VAL B 142      -6.576   9.724   3.225  1.00  0.00           C  
ATOM   2322  HB  VAL B 142      -6.196   9.005   3.950  1.00  0.00           H  
ATOM   2323  CG1 VAL B 142      -7.062  10.952   4.010  1.00  0.00           C  
ATOM   2324 HG11 VAL B 142      -7.772  10.644   4.778  1.00  0.00           H  
ATOM   2325 HG12 VAL B 142      -7.556  11.659   3.341  1.00  0.00           H  
ATOM   2326 HG13 VAL B 142      -6.217  11.440   4.495  1.00  0.00           H  
ATOM   2327  CG2 VAL B 142      -7.823   9.091   2.585  1.00  0.00           C  
ATOM   2328 HG21 VAL B 142      -8.606   8.970   3.334  1.00  0.00           H  
ATOM   2329 HG22 VAL B 142      -8.193   9.721   1.775  1.00  0.00           H  
ATOM   2330 HG23 VAL B 142      -7.587   8.099   2.199  1.00  0.00           H  
ATOM   2331  C   VAL B 142      -5.325   8.945   1.147  1.00  0.00           C  
ATOM   2332  O   VAL B 142      -5.860   9.140   0.055  1.00  0.00           O  
ATOM   2333  N   SER B 143      -4.686   7.807   1.428  1.00  0.00           N  
ATOM   2334  H   SER B 143      -4.298   7.683   2.361  1.00  0.00           H  
ATOM   2335  CA  SER B 143      -4.497   6.713   0.459  1.00  0.00           C  
ATOM   2336  HA  SER B 143      -4.867   7.021  -0.517  1.00  0.00           H  
ATOM   2337  CB  SER B 143      -3.001   6.432   0.303  1.00  0.00           C  
ATOM   2338  HB2 SER B 143      -2.475   7.361   0.077  1.00  0.00           H  
ATOM   2339  HB3 SER B 143      -2.607   6.020   1.233  1.00  0.00           H  
ATOM   2340  OG  SER B 143      -2.791   5.512  -0.745  1.00  0.00           O  
ATOM   2341  HG  SER B 143      -2.970   5.973  -1.574  1.00  0.00           H  
ATOM   2342  C   SER B 143      -5.240   5.432   0.849  1.00  0.00           C  
ATOM   2343  O   SER B 143      -5.284   5.091   2.031  1.00  0.00           O  
ATOM   2344  N   ASP B 144      -5.760   4.679  -0.128  1.00  0.00           N  
ATOM   2345  H   ASP B 144      -5.720   4.995  -1.096  1.00  0.00           H  
ATOM   2346  CA  ASP B 144      -6.191   3.289   0.104  1.00  0.00           C  
ATOM   2347  HA  ASP B 144      -6.602   3.234   1.112  1.00  0.00           H  
ATOM   2348  CB  ASP B 144      -7.319   2.886  -0.867  1.00  0.00           C  
ATOM   2349  HB2 ASP B 144      -7.851   2.040  -0.426  1.00  0.00           H  
ATOM   2350  HB3 ASP B 144      -8.037   3.705  -0.941  1.00  0.00           H  
ATOM   2351  CG  ASP B 144      -6.863   2.485  -2.281  1.00  0.00           C  
ATOM   2352  OD1 ASP B 144      -5.696   2.714  -2.657  1.00  0.00           O  
ATOM   2353  OD2 ASP B 144      -7.674   1.877  -3.019  1.00  0.00           O  
ATOM   2354  C   ASP B 144      -5.017   2.285   0.053  1.00  0.00           C  
ATOM   2355  O   ASP B 144      -5.220   1.092   0.287  1.00  0.00           O  
ATOM   2356  N   TYR B 145      -3.805   2.751  -0.270  1.00  0.00           N  
ATOM   2357  H   TYR B 145      -3.724   3.742  -0.466  1.00  0.00           H  
ATOM   2358  CA  TYR B 145      -2.580   1.956  -0.414  1.00  0.00           C  
ATOM   2359  HA  TYR B 145      -1.862   2.612  -0.909  1.00  0.00           H  
ATOM   2360  CB  TYR B 145      -2.005   1.643   0.972  1.00  0.00           C  
ATOM   2361  HB2 TYR B 145      -2.361   2.395   1.673  1.00  0.00           H  
ATOM   2362  HB3 TYR B 145      -2.385   0.683   1.316  1.00  0.00           H  
ATOM   2363  CG  TYR B 145      -0.494   1.672   1.040  1.00  0.00           C  
ATOM   2364  CD1 TYR B 145       0.173   2.912   1.005  1.00  0.00           C  
ATOM   2365  HD1 TYR B 145      -0.387   3.829   0.888  1.00  0.00           H  
ATOM   2366  CE1 TYR B 145       1.573   2.963   1.118  1.00  0.00           C  
ATOM   2367  HE1 TYR B 145       2.099   3.901   1.076  1.00  0.00           H  
ATOM   2368  CZ  TYR B 145       2.307   1.774   1.291  1.00  0.00           C  
ATOM   2369  OH  TYR B 145       3.649   1.839   1.461  1.00  0.00           O  
ATOM   2370  HH  TYR B 145       4.043   0.948   1.578  1.00  0.00           H  
ATOM   2371  CE2 TYR B 145       1.643   0.531   1.296  1.00  0.00           C  
ATOM   2372  HE2 TYR B 145       2.216  -0.376   1.389  1.00  0.00           H  
ATOM   2373  CD2 TYR B 145       0.242   0.480   1.162  1.00  0.00           C  
ATOM   2374  HD2 TYR B 145      -0.267  -0.473   1.150  1.00  0.00           H  
ATOM   2375  C   TYR B 145      -2.733   0.741  -1.357  1.00  0.00           C  
ATOM   2376  O   TYR B 145      -2.242  -0.363  -1.099  1.00  0.00           O  
ATOM   2377  N   MET B 146      -3.470   0.934  -2.454  1.00  0.00           N  
ATOM   2378  H   MET B 146      -3.985   1.809  -2.522  1.00  0.00           H  
ATOM   2379  CA  MET B 146      -3.656  -0.058  -3.517  1.00  0.00           C  
ATOM   2380  HA  MET B 146      -2.754  -0.661  -3.598  1.00  0.00           H  
ATOM   2381  CB  MET B 146      -4.824  -0.984  -3.136  1.00  0.00           C  
ATOM   2382  HB2 MET B 146      -4.481  -1.630  -2.335  1.00  0.00           H  
ATOM   2383  HB3 MET B 146      -5.663  -0.385  -2.778  1.00  0.00           H  
ATOM   2384  CG  MET B 146      -5.321  -1.877  -4.276  1.00  0.00           C  
ATOM   2385  HG2 MET B 146      -5.728  -1.246  -5.066  1.00  0.00           H  
ATOM   2386  HG3 MET B 146      -4.475  -2.433  -4.683  1.00  0.00           H  
ATOM   2387  SD  MET B 146      -6.611  -3.056  -3.794  1.00  0.00           S  
ATOM   2388  CE  MET B 146      -7.017  -3.686  -5.442  1.00  0.00           C  
ATOM   2389  HE1 MET B 146      -6.126  -4.119  -5.897  1.00  0.00           H  
ATOM   2390  HE2 MET B 146      -7.792  -4.448  -5.361  1.00  0.00           H  
ATOM   2391  HE3 MET B 146      -7.374  -2.867  -6.067  1.00  0.00           H  
ATOM   2392  C   MET B 146      -3.866   0.559  -4.902  1.00  0.00           C  
ATOM   2393  O   MET B 146      -3.380  -0.015  -5.872  1.00  0.00           O  
ATOM   2394  N   SER B 147      -4.611   1.658  -5.033  1.00  0.00           N  
ATOM   2395  H   SER B 147      -4.995   2.093  -4.196  1.00  0.00           H  
ATOM   2396  CA  SER B 147      -4.970   2.210  -6.350  1.00  0.00           C  
ATOM   2397  HA  SER B 147      -4.100   2.179  -6.996  1.00  0.00           H  
ATOM   2398  CB  SER B 147      -6.051   1.311  -6.969  1.00  0.00           C  
ATOM   2399  HB2 SER B 147      -5.644   0.311  -7.123  1.00  0.00           H  
ATOM   2400  HB3 SER B 147      -6.890   1.246  -6.275  1.00  0.00           H  
ATOM   2401  OG  SER B 147      -6.530   1.791  -8.208  1.00  0.00           O  
ATOM   2402  HG  SER B 147      -5.770   1.999  -8.767  1.00  0.00           H  
ATOM   2403  C   SER B 147      -5.441   3.664  -6.319  1.00  0.00           C  
ATOM   2404  O   SER B 147      -5.273   4.375  -7.312  1.00  0.00           O  
ATOM   2405  N   ILE B 148      -6.032   4.117  -5.209  1.00  0.00           N  
ATOM   2406  H   ILE B 148      -6.042   3.525  -4.382  1.00  0.00           H  
ATOM   2407  CA  ILE B 148      -6.712   5.412  -5.122  1.00  0.00           C  
ATOM   2408  HA  ILE B 148      -6.437   6.015  -5.985  1.00  0.00           H  
ATOM   2409  CB  ILE B 148      -8.252   5.234  -5.151  1.00  0.00           C  
ATOM   2410  HB  ILE B 148      -8.520   4.541  -4.352  1.00  0.00           H  
ATOM   2411  CG2 ILE B 148      -8.988   6.560  -4.866  1.00  0.00           C  
ATOM   2412 HG21 ILE B 148     -10.060   6.433  -5.018  1.00  0.00           H  
ATOM   2413 HG22 ILE B 148      -8.831   6.868  -3.834  1.00  0.00           H  
ATOM   2414 HG23 ILE B 148      -8.625   7.346  -5.530  1.00  0.00           H  
ATOM   2415  CG1 ILE B 148      -8.773   4.623  -6.475  1.00  0.00           C  
ATOM   2416 HG12 ILE B 148      -8.277   3.669  -6.649  1.00  0.00           H  
ATOM   2417 HG13 ILE B 148      -9.836   4.407  -6.358  1.00  0.00           H  
ATOM   2418  CD1 ILE B 148      -8.605   5.496  -7.729  1.00  0.00           C  
ATOM   2419 HD11 ILE B 148      -7.559   5.760  -7.874  1.00  0.00           H  
ATOM   2420 HD12 ILE B 148      -8.948   4.938  -8.600  1.00  0.00           H  
ATOM   2421 HD13 ILE B 148      -9.200   6.405  -7.644  1.00  0.00           H  
ATOM   2422  C   ILE B 148      -6.256   6.174  -3.880  1.00  0.00           C  
ATOM   2423  O   ILE B 148      -6.427   5.721  -2.746  1.00  0.00           O  
ATOM   2424  N   SER B 149      -5.769   7.395  -4.087  1.00  0.00           N  
ATOM   2425  H   SER B 149      -5.677   7.703  -5.053  1.00  0.00           H  
ATOM   2426  CA  SER B 149      -5.744   8.417  -3.036  1.00  0.00           C  
ATOM   2427  HA  SER B 149      -5.980   7.949  -2.085  1.00  0.00           H  
ATOM   2428  CB  SER B 149      -4.358   9.043  -2.882  1.00  0.00           C  
ATOM   2429  HB2 SER B 149      -4.082   9.567  -3.798  1.00  0.00           H  
ATOM   2430  HB3 SER B 149      -4.366   9.754  -2.054  1.00  0.00           H  
ATOM   2431  OG  SER B 149      -3.418   8.019  -2.615  1.00  0.00           O  
ATOM   2432  HG  SER B 149      -3.204   7.619  -3.467  1.00  0.00           H  
ATOM   2433  C   SER B 149      -6.832   9.460  -3.281  1.00  0.00           C  
ATOM   2434  O   SER B 149      -7.273   9.666  -4.411  1.00  0.00           O  
ATOM   2435  N   THR B 150      -7.305  10.107  -2.223  1.00  0.00           N  
ATOM   2436  H   THR B 150      -6.889   9.903  -1.317  1.00  0.00           H  
ATOM   2437  CA  THR B 150      -8.323  11.166  -2.295  1.00  0.00           C  
ATOM   2438  HA  THR B 150      -8.530  11.429  -3.334  1.00  0.00           H  
ATOM   2439  CB  THR B 150      -9.650  10.712  -1.668  1.00  0.00           C  
ATOM   2440  HB  THR B 150      -9.468  10.294  -0.676  1.00  0.00           H  
ATOM   2441  CG2 THR B 150     -10.693  11.824  -1.562  1.00  0.00           C  
ATOM   2442 HG21 THR B 150     -10.404  12.547  -0.797  1.00  0.00           H  
ATOM   2443 HG22 THR B 150     -10.790  12.336  -2.518  1.00  0.00           H  
ATOM   2444 HG23 THR B 150     -11.656  11.397  -1.283  1.00  0.00           H  
ATOM   2445  OG1 THR B 150     -10.214   9.726  -2.494  1.00  0.00           O  
ATOM   2446  HG1 THR B 150      -9.550   9.046  -2.621  1.00  0.00           H  
ATOM   2447  C   THR B 150      -7.803  12.409  -1.602  1.00  0.00           C  
ATOM   2448  O   THR B 150      -7.473  12.345  -0.419  1.00  0.00           O  
ATOM   2449  N   CYS B 151      -7.755  13.518  -2.338  1.00  0.00           N  
ATOM   2450  H   CYS B 151      -8.078  13.471  -3.300  1.00  0.00           H  
ATOM   2451  CA  CYS B 151      -7.512  14.847  -1.798  1.00  0.00           C  
ATOM   2452  HA  CYS B 151      -7.091  14.745  -0.801  1.00  0.00           H  
ATOM   2453  CB  CYS B 151      -6.466  15.545  -2.675  1.00  0.00           C  
ATOM   2454  HB2 CYS B 151      -5.556  14.943  -2.688  1.00  0.00           H  
ATOM   2455  HB3 CYS B 151      -6.845  15.632  -3.695  1.00  0.00           H  
ATOM   2456  SG  CYS B 151      -6.061  17.196  -2.037  1.00  0.00           S  
ATOM   2457  HG  CYS B 151      -5.880  16.864  -0.746  1.00  0.00           H  
ATOM   2458  C   CYS B 151      -8.840  15.608  -1.663  1.00  0.00           C  
ATOM   2459  O   CYS B 151      -9.755  15.419  -2.468  1.00  0.00           O  
ATOM   2460  N   GLU B 152      -8.946  16.459  -0.646  1.00  0.00           N  
ATOM   2461  H   GLU B 152      -8.143  16.593  -0.039  1.00  0.00           H  
ATOM   2462  CA  GLU B 152     -10.147  17.207  -0.285  1.00  0.00           C  
ATOM   2463  HA  GLU B 152     -10.770  17.331  -1.170  1.00  0.00           H  
ATOM   2464  CB  GLU B 152     -10.941  16.413   0.768  1.00  0.00           C  
ATOM   2465  HB2 GLU B 152     -10.921  15.348   0.527  1.00  0.00           H  
ATOM   2466  HB3 GLU B 152     -10.467  16.547   1.743  1.00  0.00           H  
ATOM   2467  CG  GLU B 152     -12.405  16.863   0.827  1.00  0.00           C  
ATOM   2468  HG2 GLU B 152     -12.468  17.943   0.700  1.00  0.00           H  
ATOM   2469  HG3 GLU B 152     -12.934  16.403  -0.011  1.00  0.00           H  
ATOM   2470  CD  GLU B 152     -13.073  16.505   2.157  1.00  0.00           C  
ATOM   2471  OE1 GLU B 152     -12.844  17.253   3.135  1.00  0.00           O  
ATOM   2472  OE2 GLU B 152     -13.850  15.521   2.160  1.00  0.00           O  
ATOM   2473  C   GLU B 152      -9.767  18.597   0.247  1.00  0.00           C  
ATOM   2474  O   GLU B 152      -8.760  18.748   0.947  1.00  0.00           O  
ATOM   2475  N   TRP B 153     -10.563  19.619  -0.076  1.00  0.00           N  
ATOM   2476  H   TRP B 153     -11.385  19.441  -0.648  1.00  0.00           H  
ATOM   2477  CA  TRP B 153     -10.390  20.971   0.464  1.00  0.00           C  
ATOM   2478  HA  TRP B 153     -10.096  20.875   1.509  1.00  0.00           H  
ATOM   2479  CB  TRP B 153      -9.260  21.708  -0.275  1.00  0.00           C  
ATOM   2480  HB2 TRP B 153      -9.077  22.660   0.225  1.00  0.00           H  
ATOM   2481  HB3 TRP B 153      -8.345  21.129  -0.172  1.00  0.00           H  
ATOM   2482  CG  TRP B 153      -9.478  21.963  -1.735  1.00  0.00           C  
ATOM   2483  CD1 TRP B 153     -10.001  23.091  -2.263  1.00  0.00           C  
ATOM   2484  HD1 TRP B 153     -10.313  23.951  -1.685  1.00  0.00           H  
ATOM   2485  NE1 TRP B 153     -10.074  22.974  -3.636  1.00  0.00           N  
ATOM   2486  HE1 TRP B 153     -10.453  23.699  -4.234  1.00  0.00           H  
ATOM   2487  CE2 TRP B 153      -9.589  21.754  -4.065  1.00  0.00           C  
ATOM   2488  CZ2 TRP B 153      -9.442  21.168  -5.333  1.00  0.00           C  
ATOM   2489  HZ2 TRP B 153      -9.759  21.701  -6.214  1.00  0.00           H  
ATOM   2490  CH2 TRP B 153      -8.889  19.878  -5.434  1.00  0.00           C  
ATOM   2491  HH2 TRP B 153      -8.759  19.417  -6.401  1.00  0.00           H  
ATOM   2492  CZ3 TRP B 153      -8.500  19.188  -4.273  1.00  0.00           C  
ATOM   2493  HZ3 TRP B 153      -8.073  18.196  -4.344  1.00  0.00           H  
ATOM   2494  CE3 TRP B 153      -8.652  19.787  -3.008  1.00  0.00           C  
ATOM   2495  HE3 TRP B 153      -8.330  19.257  -2.124  1.00  0.00           H  
ATOM   2496  CD2 TRP B 153      -9.204  21.080  -2.868  1.00  0.00           C  
ATOM   2497  C   TRP B 153     -11.690  21.785   0.428  1.00  0.00           C  
ATOM   2498  O   TRP B 153     -12.652  21.447  -0.263  1.00  0.00           O  
ATOM   2499  N   LYS B 154     -11.715  22.890   1.177  1.00  0.00           N  
ATOM   2500  H   LYS B 154     -10.866  23.125   1.677  1.00  0.00           H  
ATOM   2501  CA  LYS B 154     -12.771  23.914   1.129  1.00  0.00           C  
ATOM   2502  HA  LYS B 154     -13.641  23.522   0.598  1.00  0.00           H  
ATOM   2503  CB  LYS B 154     -13.192  24.287   2.558  1.00  0.00           C  
ATOM   2504  HB2 LYS B 154     -12.306  24.357   3.194  1.00  0.00           H  
ATOM   2505  HB3 LYS B 154     -13.699  25.255   2.560  1.00  0.00           H  
ATOM   2506  CG  LYS B 154     -14.162  23.226   3.092  1.00  0.00           C  
ATOM   2507  HG2 LYS B 154     -15.116  23.329   2.572  1.00  0.00           H  
ATOM   2508  HG3 LYS B 154     -13.764  22.229   2.894  1.00  0.00           H  
ATOM   2509  CD  LYS B 154     -14.382  23.363   4.600  1.00  0.00           C  
ATOM   2510  HD2 LYS B 154     -13.432  23.187   5.109  1.00  0.00           H  
ATOM   2511  HD3 LYS B 154     -14.739  24.368   4.835  1.00  0.00           H  
ATOM   2512  CE  LYS B 154     -15.418  22.318   5.028  1.00  0.00           C  
ATOM   2513  HE2 LYS B 154     -16.400  22.628   4.655  1.00  0.00           H  
ATOM   2514  HE3 LYS B 154     -15.168  21.364   4.549  1.00  0.00           H  
ATOM   2515  NZ  LYS B 154     -15.447  22.144   6.499  1.00  0.00           N  
ATOM   2516  HZ1 LYS B 154     -14.561  21.769   6.819  1.00  0.00           H  
ATOM   2517  HZ2 LYS B 154     -15.610  23.029   6.960  1.00  0.00           H  
ATOM   2518  HZ3 LYS B 154     -16.176  21.490   6.754  1.00  0.00           H  
ATOM   2519  C   LYS B 154     -12.315  25.129   0.333  1.00  0.00           C  
ATOM   2520  O   LYS B 154     -11.119  25.361   0.164  1.00  0.00           O  
ATOM   2521  N   MET B 155     -13.266  25.924  -0.140  1.00  0.00           N  
ATOM   2522  H   MET B 155     -14.234  25.650  -0.010  1.00  0.00           H  
ATOM   2523  CA  MET B 155     -13.008  27.152  -0.893  1.00  0.00           C  
ATOM   2524  HA  MET B 155     -11.966  27.437  -0.753  1.00  0.00           H  
ATOM   2525  CB  MET B 155     -13.228  26.904  -2.398  1.00  0.00           C  
ATOM   2526  HB2 MET B 155     -14.284  26.698  -2.576  1.00  0.00           H  
ATOM   2527  HB3 MET B 155     -12.952  27.803  -2.949  1.00  0.00           H  
ATOM   2528  CG  MET B 155     -12.383  25.731  -2.923  1.00  0.00           C  
ATOM   2529  HG2 MET B 155     -11.354  25.882  -2.597  1.00  0.00           H  
ATOM   2530  HG3 MET B 155     -12.747  24.807  -2.475  1.00  0.00           H  
ATOM   2531  SD  MET B 155     -12.351  25.495  -4.721  1.00  0.00           S  
ATOM   2532  CE  MET B 155     -14.119  25.271  -5.052  1.00  0.00           C  
ATOM   2533  HE1 MET B 155     -14.520  24.474  -4.427  1.00  0.00           H  
ATOM   2534  HE2 MET B 155     -14.650  26.201  -4.845  1.00  0.00           H  
ATOM   2535  HE3 MET B 155     -14.260  25.008  -6.099  1.00  0.00           H  
ATOM   2536  C   MET B 155     -13.852  28.316  -0.360  1.00  0.00           C  
ATOM   2537  O   MET B 155     -14.810  28.121   0.386  1.00  0.00           O  
ATOM   2538  N   ASN B 156     -13.497  29.536  -0.763  1.00  0.00           N  
ATOM   2539  H   ASN B 156     -12.643  29.592  -1.308  1.00  0.00           H  
ATOM   2540  CA  ASN B 156     -14.123  30.807  -0.363  1.00  0.00           C  
ATOM   2541  HA  ASN B 156     -14.121  30.852   0.725  1.00  0.00           H  
ATOM   2542  CB  ASN B 156     -13.208  31.929  -0.898  1.00  0.00           C  
ATOM   2543  HB2 ASN B 156     -12.166  31.644  -0.752  1.00  0.00           H  
ATOM   2544  HB3 ASN B 156     -13.377  32.065  -1.963  1.00  0.00           H  
ATOM   2545  CG  ASN B 156     -13.386  33.261  -0.193  1.00  0.00           C  
ATOM   2546  OD1 ASN B 156     -12.715  33.557   0.777  1.00  0.00           O  
ATOM   2547  ND2 ASN B 156     -14.245  34.125  -0.677  1.00  0.00           N  
ATOM   2548 HD21 ASN B 156     -14.402  34.946  -0.124  1.00  0.00           H  
ATOM   2549 HD22 ASN B 156     -14.886  33.824  -1.395  1.00  0.00           H  
ATOM   2550  C   ASN B 156     -15.605  30.974  -0.798  1.00  0.00           C  
ATOM   2551  O   ASN B 156     -16.216  32.005  -0.533  1.00  0.00           O  
ATOM   2552  N   GLY B 157     -16.193  29.981  -1.468  1.00  0.00           N  
ATOM   2553  H   GLY B 157     -15.658  29.144  -1.646  1.00  0.00           H  
ATOM   2554  CA  GLY B 157     -17.579  29.977  -1.929  1.00  0.00           C  
ATOM   2555  HA2 GLY B 157     -18.235  29.906  -1.061  1.00  0.00           H  
ATOM   2556  HA3 GLY B 157     -17.794  30.907  -2.452  1.00  0.00           H  
ATOM   2557  C   GLY B 157     -17.861  28.804  -2.878  1.00  0.00           C  
ATOM   2558  O   GLY B 157     -16.937  28.054  -3.205  1.00  0.00           O  
ATOM   2559  N   PRO B 158     -19.118  28.609  -3.318  1.00  0.00           N  
ATOM   2560  CD  PRO B 158     -20.322  29.278  -2.852  1.00  0.00           C  
ATOM   2561  HD2 PRO B 158     -20.505  30.163  -3.465  1.00  0.00           H  
ATOM   2562  HD3 PRO B 158     -20.264  29.551  -1.798  1.00  0.00           H  
ATOM   2563  CG  PRO B 158     -21.440  28.258  -3.060  1.00  0.00           C  
ATOM   2564  HG2 PRO B 158     -22.412  28.740  -3.179  1.00  0.00           H  
ATOM   2565  HG3 PRO B 158     -21.456  27.553  -2.226  1.00  0.00           H  
ATOM   2566  CB  PRO B 158     -21.004  27.537  -4.336  1.00  0.00           C  
ATOM   2567  HB2 PRO B 158     -21.329  28.114  -5.203  1.00  0.00           H  
ATOM   2568  HB3 PRO B 158     -21.404  26.523  -4.383  1.00  0.00           H  
ATOM   2569  CA  PRO B 158     -19.474  27.540  -4.248  1.00  0.00           C  
ATOM   2570  HA  PRO B 158     -19.130  26.610  -3.812  1.00  0.00           H  
ATOM   2571  C   PRO B 158     -18.823  27.690  -5.627  1.00  0.00           C  
ATOM   2572  O   PRO B 158     -18.512  28.799  -6.059  1.00  0.00           O  
ATOM   2573  N   THR B 159     -18.621  26.583  -6.345  1.00  0.00           N  
ATOM   2574  H   THR B 159     -18.883  25.687  -5.953  1.00  0.00           H  
ATOM   2575  CA  THR B 159     -17.993  26.578  -7.682  1.00  0.00           C  
ATOM   2576  HA  THR B 159     -18.354  27.437  -8.247  1.00  0.00           H  
ATOM   2577  CB  THR B 159     -16.462  26.718  -7.536  1.00  0.00           C  
ATOM   2578  HB  THR B 159     -16.140  26.118  -6.687  1.00  0.00           H  
ATOM   2579  CG2 THR B 159     -15.618  26.329  -8.750  1.00  0.00           C  
ATOM   2580 HG21 THR B 159     -14.575  26.576  -8.553  1.00  0.00           H  
ATOM   2581 HG22 THR B 159     -15.681  25.256  -8.925  1.00  0.00           H  
ATOM   2582 HG23 THR B 159     -15.952  26.873  -9.633  1.00  0.00           H  
ATOM   2583  OG1 THR B 159     -16.161  28.075  -7.291  1.00  0.00           O  
ATOM   2584  HG1 THR B 159     -16.835  28.405  -6.674  1.00  0.00           H  
ATOM   2585  C   THR B 159     -18.374  25.321  -8.470  1.00  0.00           C  
ATOM   2586  O   THR B 159     -18.463  24.234  -7.899  1.00  0.00           O  
ATOM   2587  N   GLN B 160     -18.570  25.475  -9.787  1.00  0.00           N  
ATOM   2588  H   GLN B 160     -18.495  26.402 -10.175  1.00  0.00           H  
ATOM   2589  CA  GLN B 160     -18.653  24.365 -10.747  1.00  0.00           C  
ATOM   2590  HA  GLN B 160     -19.302  23.584 -10.349  1.00  0.00           H  
ATOM   2591  CB  GLN B 160     -19.236  24.858 -12.089  1.00  0.00           C  
ATOM   2592  HB2 GLN B 160     -18.579  25.636 -12.482  1.00  0.00           H  
ATOM   2593  HB3 GLN B 160     -19.231  24.028 -12.798  1.00  0.00           H  
ATOM   2594  CG  GLN B 160     -20.659  25.439 -12.033  1.00  0.00           C  
ATOM   2595  HG2 GLN B 160     -20.730  26.193 -11.251  1.00  0.00           H  
ATOM   2596  HG3 GLN B 160     -20.853  25.937 -12.982  1.00  0.00           H  
ATOM   2597  CD  GLN B 160     -21.745  24.390 -11.802  1.00  0.00           C  
ATOM   2598  OE1 GLN B 160     -21.845  23.780 -10.754  1.00  0.00           O  
ATOM   2599  NE2 GLN B 160     -22.643  24.177 -12.741  1.00  0.00           N  
ATOM   2600 HE21 GLN B 160     -23.305  23.448 -12.541  1.00  0.00           H  
ATOM   2601 HE22 GLN B 160     -22.592  24.645 -13.626  1.00  0.00           H  
ATOM   2602  C   GLN B 160     -17.251  23.766 -10.946  1.00  0.00           C  
ATOM   2603  O   GLN B 160     -16.484  24.211 -11.807  1.00  0.00           O  
ATOM   2604  N   CYS B 161     -16.876  22.815 -10.090  1.00  0.00           N  
ATOM   2605  H   CYS B 161     -17.523  22.522  -9.371  1.00  0.00           H  
ATOM   2606  CA  CYS B 161     -15.510  22.300 -10.028  1.00  0.00           C  
ATOM   2607  HA  CYS B 161     -14.832  23.122  -9.799  1.00  0.00           H  
ATOM   2608  CB  CYS B 161     -15.431  21.276  -8.897  1.00  0.00           C  
ATOM   2609  HB2 CYS B 161     -16.213  20.530  -9.046  1.00  0.00           H  
ATOM   2610  HB3 CYS B 161     -14.458  20.783  -8.926  1.00  0.00           H  
ATOM   2611  SG  CYS B 161     -15.654  22.090  -7.288  1.00  0.00           S  
ATOM   2612  HG  CYS B 161     -15.293  21.028  -6.556  1.00  0.00           H  
ATOM   2613  C   CYS B 161     -15.043  21.704 -11.363  1.00  0.00           C  
ATOM   2614  O   CYS B 161     -14.018  22.144 -11.884  1.00  0.00           O  
ATOM   2615  N   SER B 162     -15.819  20.795 -11.953  1.00  0.00           N  
ATOM   2616  H   SER B 162     -16.678  20.492 -11.508  1.00  0.00           H  
ATOM   2617  CA  SER B 162     -15.425  20.062 -13.159  1.00  0.00           C  
ATOM   2618  HA  SER B 162     -14.422  19.694 -12.972  1.00  0.00           H  
ATOM   2619  CB  SER B 162     -16.322  18.830 -13.321  1.00  0.00           C  
ATOM   2620  HB2 SER B 162     -16.183  18.388 -14.308  1.00  0.00           H  
ATOM   2621  HB3 SER B 162     -16.028  18.092 -12.574  1.00  0.00           H  
ATOM   2622  OG  SER B 162     -17.686  19.147 -13.124  1.00  0.00           O  
ATOM   2623  HG  SER B 162     -18.020  18.490 -12.462  1.00  0.00           H  
ATOM   2624  C   SER B 162     -15.320  20.893 -14.449  1.00  0.00           C  
ATOM   2625  O   SER B 162     -14.810  20.385 -15.449  1.00  0.00           O  
ATOM   2626  N   THR B 163     -15.714  22.176 -14.443  1.00  0.00           N  
ATOM   2627  H   THR B 163     -16.155  22.533 -13.607  1.00  0.00           H  
ATOM   2628  CA  THR B 163     -15.451  23.113 -15.555  1.00  0.00           C  
ATOM   2629  HA  THR B 163     -15.149  22.545 -16.434  1.00  0.00           H  
ATOM   2630  CB  THR B 163     -16.709  23.903 -15.951  1.00  0.00           C  
ATOM   2631  HB  THR B 163     -16.435  24.630 -16.717  1.00  0.00           H  
ATOM   2632  CG2 THR B 163     -17.799  23.000 -16.523  1.00  0.00           C  
ATOM   2633 HG21 THR B 163     -18.652  23.607 -16.825  1.00  0.00           H  
ATOM   2634 HG22 THR B 163     -17.414  22.467 -17.393  1.00  0.00           H  
ATOM   2635 HG23 THR B 163     -18.119  22.276 -15.773  1.00  0.00           H  
ATOM   2636  OG1 THR B 163     -17.266  24.598 -14.855  1.00  0.00           O  
ATOM   2637  HG1 THR B 163     -16.600  25.205 -14.516  1.00  0.00           H  
ATOM   2638  C   THR B 163     -14.310  24.097 -15.286  1.00  0.00           C  
ATOM   2639  O   THR B 163     -13.586  24.438 -16.217  1.00  0.00           O  
ATOM   2640  N   GLU B 164     -14.152  24.587 -14.049  1.00  0.00           N  
ATOM   2641  H   GLU B 164     -14.742  24.232 -13.304  1.00  0.00           H  
ATOM   2642  CA  GLU B 164     -13.199  25.670 -13.741  1.00  0.00           C  
ATOM   2643  HA  GLU B 164     -12.914  26.166 -14.669  1.00  0.00           H  
ATOM   2644  CB  GLU B 164     -13.882  26.724 -12.845  1.00  0.00           C  
ATOM   2645  HB2 GLU B 164     -14.242  26.240 -11.935  1.00  0.00           H  
ATOM   2646  HB3 GLU B 164     -13.140  27.468 -12.551  1.00  0.00           H  
ATOM   2647  CG  GLU B 164     -15.054  27.464 -13.511  1.00  0.00           C  
ATOM   2648  HG2 GLU B 164     -15.833  26.750 -13.783  1.00  0.00           H  
ATOM   2649  HG3 GLU B 164     -15.484  28.157 -12.783  1.00  0.00           H  
ATOM   2650  CD  GLU B 164     -14.614  28.259 -14.747  1.00  0.00           C  
ATOM   2651  OE1 GLU B 164     -14.857  27.827 -15.892  1.00  0.00           O  
ATOM   2652  OE2 GLU B 164     -14.005  29.350 -14.620  1.00  0.00           O  
ATOM   2653  C   GLU B 164     -11.873  25.212 -13.106  1.00  0.00           C  
ATOM   2654  O   GLU B 164     -10.878  25.938 -13.216  1.00  0.00           O  
ATOM   2655  N   LEU B 165     -11.837  24.054 -12.435  1.00  0.00           N  
ATOM   2656  H   LEU B 165     -12.668  23.467 -12.430  1.00  0.00           H  
ATOM   2657  CA  LEU B 165     -10.673  23.578 -11.678  1.00  0.00           C  
ATOM   2658  HA  LEU B 165     -10.020  24.428 -11.490  1.00  0.00           H  
ATOM   2659  CB  LEU B 165     -11.110  23.020 -10.311  1.00  0.00           C  
ATOM   2660  HB2 LEU B 165     -11.766  22.167 -10.488  1.00  0.00           H  
ATOM   2661  HB3 LEU B 165     -10.222  22.658  -9.792  1.00  0.00           H  
ATOM   2662  CG  LEU B 165     -11.831  24.010  -9.380  1.00  0.00           C  
ATOM   2663  HG  LEU B 165     -12.734  24.390  -9.860  1.00  0.00           H  
ATOM   2664  CD1 LEU B 165     -12.225  23.283  -8.098  1.00  0.00           C  
ATOM   2665 HD11 LEU B 165     -12.799  23.950  -7.459  1.00  0.00           H  
ATOM   2666 HD12 LEU B 165     -12.840  22.420  -8.340  1.00  0.00           H  
ATOM   2667 HD13 LEU B 165     -11.337  22.949  -7.564  1.00  0.00           H  
ATOM   2668  CD2 LEU B 165     -10.940  25.185  -8.983  1.00  0.00           C  
ATOM   2669 HD21 LEU B 165     -10.732  25.788  -9.863  1.00  0.00           H  
ATOM   2670 HD22 LEU B 165     -11.450  25.808  -8.248  1.00  0.00           H  
ATOM   2671 HD23 LEU B 165     -10.001  24.826  -8.558  1.00  0.00           H  
ATOM   2672  C   LEU B 165      -9.826  22.541 -12.430  1.00  0.00           C  
ATOM   2673  O   LEU B 165     -10.295  21.803 -13.293  1.00  0.00           O  
ATOM   2674  N   ARG B 166      -8.551  22.452 -12.040  1.00  0.00           N  
ATOM   2675  H   ARG B 166      -8.226  23.128 -11.348  1.00  0.00           H  
ATOM   2676  CA  ARG B 166      -7.602  21.407 -12.458  1.00  0.00           C  
ATOM   2677  HA  ARG B 166      -8.151  20.496 -12.709  1.00  0.00           H  
ATOM   2678  CB  ARG B 166      -6.788  21.883 -13.674  1.00  0.00           C  
ATOM   2679  HB2 ARG B 166      -6.854  22.965 -13.766  1.00  0.00           H  
ATOM   2680  HB3 ARG B 166      -5.735  21.640 -13.520  1.00  0.00           H  
ATOM   2681  CG  ARG B 166      -7.232  21.230 -14.986  1.00  0.00           C  
ATOM   2682  HG2 ARG B 166      -7.069  20.153 -14.909  1.00  0.00           H  
ATOM   2683  HG3 ARG B 166      -8.290  21.426 -15.172  1.00  0.00           H  
ATOM   2684  CD  ARG B 166      -6.390  21.806 -16.131  1.00  0.00           C  
ATOM   2685  HD2 ARG B 166      -6.819  22.761 -16.445  1.00  0.00           H  
ATOM   2686  HD3 ARG B 166      -5.383  21.996 -15.756  1.00  0.00           H  
ATOM   2687  NE  ARG B 166      -6.327  20.878 -17.276  1.00  0.00           N  
ATOM   2688  HE  ARG B 166      -7.181  20.390 -17.496  1.00  0.00           H  
ATOM   2689  CZ  ARG B 166      -5.255  20.603 -18.003  1.00  0.00           C  
ATOM   2690  NH1 ARG B 166      -4.121  21.231 -17.851  1.00  0.00           N  
ATOM   2691 HH11 ARG B 166      -4.060  21.956 -17.155  1.00  0.00           H  
ATOM   2692 HH12 ARG B 166      -3.323  21.006 -18.414  1.00  0.00           H  
ATOM   2693  NH2 ARG B 166      -5.298  19.673 -18.914  1.00  0.00           N  
ATOM   2694 HH21 ARG B 166      -6.130  19.119 -19.033  1.00  0.00           H  
ATOM   2695 HH22 ARG B 166      -4.469  19.428 -19.423  1.00  0.00           H  
ATOM   2696  C   ARG B 166      -6.658  21.076 -11.311  1.00  0.00           C  
ATOM   2697  O   ARG B 166      -6.306  21.968 -10.541  1.00  0.00           O  
ATOM   2698  N   LEU B 167      -6.201  19.826 -11.245  1.00  0.00           N  
ATOM   2699  H   LEU B 167      -6.553  19.131 -11.894  1.00  0.00           H  
ATOM   2700  CA  LEU B 167      -5.146  19.420 -10.319  1.00  0.00           C  
ATOM   2701  HA  LEU B 167      -4.598  20.316 -10.029  1.00  0.00           H  
ATOM   2702  CB  LEU B 167      -5.785  18.864  -9.034  1.00  0.00           C  
ATOM   2703  HB2 LEU B 167      -6.472  19.624  -8.660  1.00  0.00           H  
ATOM   2704  HB3 LEU B 167      -6.374  17.976  -9.270  1.00  0.00           H  
ATOM   2705  CG  LEU B 167      -4.756  18.545  -7.929  1.00  0.00           C  
ATOM   2706  HG  LEU B 167      -3.860  19.148  -8.064  1.00  0.00           H  
ATOM   2707  CD1 LEU B 167      -5.332  18.858  -6.547  1.00  0.00           C  
ATOM   2708 HD11 LEU B 167      -5.584  19.916  -6.488  1.00  0.00           H  
ATOM   2709 HD12 LEU B 167      -6.225  18.262  -6.359  1.00  0.00           H  
ATOM   2710 HD13 LEU B 167      -4.585  18.644  -5.782  1.00  0.00           H  
ATOM   2711  CD2 LEU B 167      -4.377  17.069  -7.950  1.00  0.00           C  
ATOM   2712 HD21 LEU B 167      -3.641  16.872  -7.172  1.00  0.00           H  
ATOM   2713 HD22 LEU B 167      -5.266  16.465  -7.782  1.00  0.00           H  
ATOM   2714 HD23 LEU B 167      -3.939  16.801  -8.909  1.00  0.00           H  
ATOM   2715  C   LEU B 167      -4.133  18.488 -10.999  1.00  0.00           C  
ATOM   2716  O   LEU B 167      -4.508  17.516 -11.658  1.00  0.00           O  
ATOM   2717  N   LEU B 168      -2.851  18.824 -10.853  1.00  0.00           N  
ATOM   2718  H   LEU B 168      -2.645  19.618 -10.250  1.00  0.00           H  
ATOM   2719  CA  LEU B 168      -1.699  18.066 -11.343  1.00  0.00           C  
ATOM   2720  HA  LEU B 168      -2.049  17.314 -12.044  1.00  0.00           H  
ATOM   2721  CB  LEU B 168      -0.759  19.029 -12.090  1.00  0.00           C  
ATOM   2722  HB2 LEU B 168      -1.362  19.596 -12.793  1.00  0.00           H  
ATOM   2723  HB3 LEU B 168      -0.354  19.742 -11.369  1.00  0.00           H  
ATOM   2724  CG  LEU B 168       0.397  18.351 -12.863  1.00  0.00           C  
ATOM   2725  HG  LEU B 168       0.388  17.275 -12.704  1.00  0.00           H  
ATOM   2726  CD1 LEU B 168       0.255  18.600 -14.365  1.00  0.00           C  
ATOM   2727 HD11 LEU B 168      -0.680  18.171 -14.712  1.00  0.00           H  
ATOM   2728 HD12 LEU B 168       0.277  19.670 -14.572  1.00  0.00           H  
ATOM   2729 HD13 LEU B 168       1.076  18.116 -14.895  1.00  0.00           H  
ATOM   2730  CD2 LEU B 168       1.753  18.899 -12.425  1.00  0.00           C  
ATOM   2731 HD21 LEU B 168       2.555  18.428 -12.994  1.00  0.00           H  
ATOM   2732 HD22 LEU B 168       1.797  19.979 -12.575  1.00  0.00           H  
ATOM   2733 HD23 LEU B 168       1.910  18.692 -11.365  1.00  0.00           H  
ATOM   2734  C   LEU B 168      -0.994  17.357 -10.179  1.00  0.00           C  
ATOM   2735  O   LEU B 168      -1.018  17.855  -9.052  1.00  0.00           O  
ATOM   2736  N   TYR B 169      -0.352  16.219 -10.450  1.00  0.00           N  
ATOM   2737  H   TYR B 169      -0.436  15.822 -11.382  1.00  0.00           H  
ATOM   2738  CA  TYR B 169       0.507  15.520  -9.493  1.00  0.00           C  
ATOM   2739  HA  TYR B 169       1.008  16.283  -8.903  1.00  0.00           H  
ATOM   2740  CB  TYR B 169      -0.348  14.677  -8.540  1.00  0.00           C  
ATOM   2741  HB2 TYR B 169       0.300  14.302  -7.747  1.00  0.00           H  
ATOM   2742  HB3 TYR B 169      -1.083  15.329  -8.067  1.00  0.00           H  
ATOM   2743  CG  TYR B 169      -1.089  13.503  -9.156  1.00  0.00           C  
ATOM   2744  CD1 TYR B 169      -2.276  13.706  -9.891  1.00  0.00           C  
ATOM   2745  HD1 TYR B 169      -2.639  14.707 -10.075  1.00  0.00           H  
ATOM   2746  CE1 TYR B 169      -3.014  12.602 -10.356  1.00  0.00           C  
ATOM   2747  HE1 TYR B 169      -3.925  12.742 -10.914  1.00  0.00           H  
ATOM   2748  CZ  TYR B 169      -2.578  11.293 -10.072  1.00  0.00           C  
ATOM   2749  OH  TYR B 169      -3.336  10.234 -10.444  1.00  0.00           O  
ATOM   2750  HH  TYR B 169      -2.912   9.404 -10.177  1.00  0.00           H  
ATOM   2751  CE2 TYR B 169      -1.362  11.088  -9.391  1.00  0.00           C  
ATOM   2752  HE2 TYR B 169      -1.010  10.084  -9.213  1.00  0.00           H  
ATOM   2753  CD2 TYR B 169      -0.619  12.193  -8.938  1.00  0.00           C  
ATOM   2754  HD2 TYR B 169       0.302  12.031  -8.402  1.00  0.00           H  
ATOM   2755  C   TYR B 169       1.603  14.678 -10.165  1.00  0.00           C  
ATOM   2756  O   TYR B 169       1.418  14.157 -11.262  1.00  0.00           O  
ATOM   2757  N   GLN B 170       2.755  14.528  -9.503  1.00  0.00           N  
ATOM   2758  H   GLN B 170       2.863  15.011  -8.615  1.00  0.00           H  
ATOM   2759  CA  GLN B 170       3.959  13.894 -10.062  1.00  0.00           C  
ATOM   2760  HA  GLN B 170       3.665  13.150 -10.807  1.00  0.00           H  
ATOM   2761  CB  GLN B 170       4.783  14.988 -10.770  1.00  0.00           C  
ATOM   2762  HB2 GLN B 170       4.168  15.416 -11.563  1.00  0.00           H  
ATOM   2763  HB3 GLN B 170       5.026  15.784 -10.064  1.00  0.00           H  
ATOM   2764  CG  GLN B 170       6.080  14.452 -11.390  1.00  0.00           C  
ATOM   2765  HG2 GLN B 170       6.816  14.266 -10.609  1.00  0.00           H  
ATOM   2766  HG3 GLN B 170       5.845  13.509 -11.875  1.00  0.00           H  
ATOM   2767  CD  GLN B 170       6.693  15.396 -12.426  1.00  0.00           C  
ATOM   2768  OE1 GLN B 170       6.642  16.609 -12.313  1.00  0.00           O  
ATOM   2769  NE2 GLN B 170       7.306  14.883 -13.472  1.00  0.00           N  
ATOM   2770 HE21 GLN B 170       7.651  15.523 -14.161  1.00  0.00           H  
ATOM   2771 HE22 GLN B 170       7.367  13.872 -13.577  1.00  0.00           H  
ATOM   2772  C   GLN B 170       4.772  13.177  -8.969  1.00  0.00           C  
ATOM   2773  O   GLN B 170       4.902  13.707  -7.871  1.00  0.00           O  
ATOM   2774  N   LEU B 171       5.313  11.982  -9.239  1.00  0.00           N  
ATOM   2775  H   LEU B 171       5.244  11.637 -10.185  1.00  0.00           H  
ATOM   2776  CA  LEU B 171       6.142  11.207  -8.296  1.00  0.00           C  
ATOM   2777  HA  LEU B 171       5.797  11.401  -7.279  1.00  0.00           H  
ATOM   2778  CB  LEU B 171       5.920   9.703  -8.590  1.00  0.00           C  
ATOM   2779  HB2 LEU B 171       4.894   9.447  -8.333  1.00  0.00           H  
ATOM   2780  HB3 LEU B 171       6.022   9.550  -9.662  1.00  0.00           H  
ATOM   2781  CG  LEU B 171       6.860   8.702  -7.889  1.00  0.00           C  
ATOM   2782  HG  LEU B 171       7.890   8.983  -8.090  1.00  0.00           H  
ATOM   2783  CD1 LEU B 171       6.642   8.657  -6.379  1.00  0.00           C  
ATOM   2784 HD11 LEU B 171       5.603   8.404  -6.163  1.00  0.00           H  
ATOM   2785 HD12 LEU B 171       7.293   7.905  -5.929  1.00  0.00           H  
ATOM   2786 HD13 LEU B 171       6.869   9.623  -5.946  1.00  0.00           H  
ATOM   2787  CD2 LEU B 171       6.637   7.282  -8.412  1.00  0.00           C  
ATOM   2788 HD21 LEU B 171       5.617   6.961  -8.198  1.00  0.00           H  
ATOM   2789 HD22 LEU B 171       6.806   7.252  -9.487  1.00  0.00           H  
ATOM   2790 HD23 LEU B 171       7.332   6.595  -7.928  1.00  0.00           H  
ATOM   2791  C   LEU B 171       7.622  11.639  -8.383  1.00  0.00           C  
ATOM   2792  O   LEU B 171       8.205  11.631  -9.465  1.00  0.00           O  
ATOM   2793  N   VAL B 172       8.265  11.956  -7.252  1.00  0.00           N  
ATOM   2794  H   VAL B 172       7.747  11.952  -6.378  1.00  0.00           H  
ATOM   2795  CA  VAL B 172       9.657  12.469  -7.251  1.00  0.00           C  
ATOM   2796  HA  VAL B 172       9.741  13.169  -8.084  1.00  0.00           H  
ATOM   2797  CB  VAL B 172       9.983  13.282  -5.978  1.00  0.00           C  
ATOM   2798  HB  VAL B 172      10.937  13.783  -6.142  1.00  0.00           H  
ATOM   2799  CG1 VAL B 172       8.940  14.379  -5.716  1.00  0.00           C  
ATOM   2800 HG11 VAL B 172       9.277  15.018  -4.901  1.00  0.00           H  
ATOM   2801 HG12 VAL B 172       7.979  13.942  -5.444  1.00  0.00           H  
ATOM   2802 HG13 VAL B 172       8.815  14.990  -6.611  1.00  0.00           H  
ATOM   2803  CG2 VAL B 172      10.134  12.413  -4.723  1.00  0.00           C  
ATOM   2804 HG21 VAL B 172       9.234  11.829  -4.547  1.00  0.00           H  
ATOM   2805 HG22 VAL B 172      10.324  13.046  -3.856  1.00  0.00           H  
ATOM   2806 HG23 VAL B 172      10.979  11.735  -4.838  1.00  0.00           H  
ATOM   2807  C   VAL B 172      10.729  11.396  -7.520  1.00  0.00           C  
ATOM   2808  O   VAL B 172      11.889  11.728  -7.752  1.00  0.00           O  
ATOM   2809  N   PHE B 173      10.364  10.109  -7.513  1.00  0.00           N  
ATOM   2810  H   PHE B 173       9.391   9.904  -7.364  1.00  0.00           H  
ATOM   2811  CA  PHE B 173      11.250   9.009  -7.905  1.00  0.00           C  
ATOM   2812  HA  PHE B 173      12.206   9.142  -7.396  1.00  0.00           H  
ATOM   2813  CB  PHE B 173      10.660   7.663  -7.450  1.00  0.00           C  
ATOM   2814  HB2 PHE B 173      10.632   7.637  -6.360  1.00  0.00           H  
ATOM   2815  HB3 PHE B 173       9.633   7.589  -7.801  1.00  0.00           H  
ATOM   2816  CG  PHE B 173      11.408   6.442  -7.958  1.00  0.00           C  
ATOM   2817  CD1 PHE B 173      12.512   5.932  -7.249  1.00  0.00           C  
ATOM   2818  HD1 PHE B 173      12.830   6.399  -6.326  1.00  0.00           H  
ATOM   2819  CE1 PHE B 173      13.215   4.819  -7.744  1.00  0.00           C  
ATOM   2820  HE1 PHE B 173      14.074   4.441  -7.211  1.00  0.00           H  
ATOM   2821  CZ  PHE B 173      12.816   4.206  -8.943  1.00  0.00           C  
ATOM   2822  HZ  PHE B 173      13.369   3.358  -9.318  1.00  0.00           H  
ATOM   2823  CE2 PHE B 173      11.717   4.715  -9.657  1.00  0.00           C  
ATOM   2824  HE2 PHE B 173      11.423   4.270 -10.594  1.00  0.00           H  
ATOM   2825  CD2 PHE B 173      11.013   5.828  -9.164  1.00  0.00           C  
ATOM   2826  HD2 PHE B 173      10.180   6.230  -9.726  1.00  0.00           H  
ATOM   2827  C   PHE B 173      11.509   9.022  -9.422  1.00  0.00           C  
ATOM   2828  O   PHE B 173      10.564   9.004 -10.216  1.00  0.00           O  
ATOM   2829  N   LEU B 174      12.793   9.011  -9.806  1.00  0.00           N  
ATOM   2830  H   LEU B 174      13.478   9.048  -9.066  1.00  0.00           H  
ATOM   2831  CA  LEU B 174      13.319   8.857 -11.176  1.00  0.00           C  
ATOM   2832  HA  LEU B 174      14.234   9.444 -11.227  1.00  0.00           H  
ATOM   2833  CB  LEU B 174      13.706   7.391 -11.463  1.00  0.00           C  
ATOM   2834  HB2 LEU B 174      12.813   6.773 -11.371  1.00  0.00           H  
ATOM   2835  HB3 LEU B 174      14.041   7.335 -12.501  1.00  0.00           H  
ATOM   2836  CG  LEU B 174      14.822   6.797 -10.586  1.00  0.00           C  
ATOM   2837  HG  LEU B 174      14.468   6.689  -9.563  1.00  0.00           H  
ATOM   2838  CD1 LEU B 174      15.204   5.422 -11.138  1.00  0.00           C  
ATOM   2839 HD11 LEU B 174      15.651   5.528 -12.127  1.00  0.00           H  
ATOM   2840 HD12 LEU B 174      14.313   4.804 -11.214  1.00  0.00           H  
ATOM   2841 HD13 LEU B 174      15.921   4.945 -10.470  1.00  0.00           H  
ATOM   2842  CD2 LEU B 174      16.094   7.647 -10.587  1.00  0.00           C  
ATOM   2843 HD21 LEU B 174      16.894   7.103 -10.089  1.00  0.00           H  
ATOM   2844 HD22 LEU B 174      15.931   8.576 -10.043  1.00  0.00           H  
ATOM   2845 HD23 LEU B 174      16.399   7.867 -11.610  1.00  0.00           H  
ATOM   2846  C   LEU B 174      12.439   9.447 -12.294  1.00  0.00           C  
ATOM   2847  O   LEU B 174      11.989   8.732 -13.187  1.00  0.00           O  
ATOM   2848  N   LEU B 175      12.248  10.771 -12.261  1.00  0.00           N  
ATOM   2849  H   LEU B 175      12.604  11.278 -11.466  1.00  0.00           H  
ATOM   2850  CA  LEU B 175      11.672  11.550 -13.369  1.00  0.00           C  
ATOM   2851  HA  LEU B 175      11.541  12.572 -13.014  1.00  0.00           H  
ATOM   2852  CB  LEU B 175      12.669  11.592 -14.557  1.00  0.00           C  
ATOM   2853  HB2 LEU B 175      12.670  10.606 -15.025  1.00  0.00           H  
ATOM   2854  HB3 LEU B 175      12.291  12.296 -15.300  1.00  0.00           H  
ATOM   2855  CG  LEU B 175      14.128  11.967 -14.230  1.00  0.00           C  
ATOM   2856  HG  LEU B 175      14.513  11.319 -13.442  1.00  0.00           H  
ATOM   2857  CD1 LEU B 175      15.012  11.764 -15.462  1.00  0.00           C  
ATOM   2858 HD11 LEU B 175      14.956  10.724 -15.784  1.00  0.00           H  
ATOM   2859 HD12 LEU B 175      14.667  12.405 -16.274  1.00  0.00           H  
ATOM   2860 HD13 LEU B 175      16.047  12.004 -15.221  1.00  0.00           H  
ATOM   2861  CD2 LEU B 175      14.258  13.422 -13.778  1.00  0.00           C  
ATOM   2862 HD21 LEU B 175      13.893  14.088 -14.560  1.00  0.00           H  
ATOM   2863 HD22 LEU B 175      13.679  13.583 -12.869  1.00  0.00           H  
ATOM   2864 HD23 LEU B 175      15.304  13.649 -13.569  1.00  0.00           H  
ATOM   2865  C   LEU B 175      10.259  11.088 -13.803  1.00  0.00           C  
ATOM   2866  O   LEU B 175       9.891  11.251 -14.962  1.00  0.00           O  
ATOM   2867  N   SER B 176       9.480  10.486 -12.898  1.00  0.00           N  
ATOM   2868  H   SER B 176       9.842  10.357 -11.965  1.00  0.00           H  
ATOM   2869  CA  SER B 176       8.167   9.912 -13.225  1.00  0.00           C  
ATOM   2870  HA  SER B 176       8.312   9.119 -13.956  1.00  0.00           H  
ATOM   2871  CB  SER B 176       7.528   9.304 -11.978  1.00  0.00           C  
ATOM   2872  HB2 SER B 176       7.434  10.078 -11.221  1.00  0.00           H  
ATOM   2873  HB3 SER B 176       6.531   8.940 -12.231  1.00  0.00           H  
ATOM   2874  OG  SER B 176       8.289   8.224 -11.469  1.00  0.00           O  
ATOM   2875  HG  SER B 176       9.102   8.580 -11.062  1.00  0.00           H  
ATOM   2876  C   SER B 176       7.204  10.947 -13.822  1.00  0.00           C  
ATOM   2877  O   SER B 176       7.155  12.083 -13.360  1.00  0.00           O  
ATOM   2878  N   GLU B 177       6.418  10.545 -14.822  1.00  0.00           N  
ATOM   2879  H   GLU B 177       6.572   9.630 -15.207  1.00  0.00           H  
ATOM   2880  CA  GLU B 177       5.533  11.434 -15.590  1.00  0.00           C  
ATOM   2881  HA  GLU B 177       6.162  12.229 -15.998  1.00  0.00           H  
ATOM   2882  CB  GLU B 177       4.944  10.631 -16.768  1.00  0.00           C  
ATOM   2883  HB2 GLU B 177       5.716   9.971 -17.169  1.00  0.00           H  
ATOM   2884  HB3 GLU B 177       4.142   9.995 -16.391  1.00  0.00           H  
ATOM   2885  CG  GLU B 177       4.397  11.482 -17.927  1.00  0.00           C  
ATOM   2886  HG2 GLU B 177       3.981  10.806 -18.679  1.00  0.00           H  
ATOM   2887  HG3 GLU B 177       3.578  12.099 -17.554  1.00  0.00           H  
ATOM   2888  CD  GLU B 177       5.454  12.381 -18.589  1.00  0.00           C  
ATOM   2889  OE1 GLU B 177       6.658  12.072 -18.453  1.00  0.00           O  
ATOM   2890  OE2 GLU B 177       5.040  13.402 -19.180  1.00  0.00           O  
ATOM   2891  C   GLU B 177       4.423  12.099 -14.743  1.00  0.00           C  
ATOM   2892  O   GLU B 177       3.957  11.536 -13.747  1.00  0.00           O  
ATOM   2893  N   ALA B 178       4.006  13.308 -15.129  1.00  0.00           N  
ATOM   2894  H   ALA B 178       4.372  13.697 -15.988  1.00  0.00           H  
ATOM   2895  CA  ALA B 178       2.977  14.079 -14.431  1.00  0.00           C  
ATOM   2896  HA  ALA B 178       3.052  13.861 -13.365  1.00  0.00           H  
ATOM   2897  CB  ALA B 178       3.272  15.571 -14.616  1.00  0.00           C  
ATOM   2898  HB1 ALA B 178       3.207  15.833 -15.674  1.00  0.00           H  
ATOM   2899  HB2 ALA B 178       2.547  16.158 -14.053  1.00  0.00           H  
ATOM   2900  HB3 ALA B 178       4.274  15.799 -14.248  1.00  0.00           H  
ATOM   2901  C   ALA B 178       1.544  13.722 -14.882  1.00  0.00           C  
ATOM   2902  O   ALA B 178       1.246  13.610 -16.069  1.00  0.00           O  
ATOM   2903  N   HIE B 179       0.623  13.619 -13.927  1.00  0.00           N  
ATOM   2904  H   HIE B 179       0.922  13.777 -12.971  1.00  0.00           H  
ATOM   2905  CA  HIE B 179      -0.777  13.226 -14.129  1.00  0.00           C  
ATOM   2906  HA  HIE B 179      -0.913  12.872 -15.153  1.00  0.00           H  
ATOM   2907  CB  HIE B 179      -1.099  12.066 -13.178  1.00  0.00           C  
ATOM   2908  HB2 HIE B 179      -0.912  12.388 -12.154  1.00  0.00           H  
ATOM   2909  HB3 HIE B 179      -2.152  11.799 -13.273  1.00  0.00           H  
ATOM   2910  CG  HIE B 179      -0.271  10.841 -13.448  1.00  0.00           C  
ATOM   2911  ND1 HIE B 179      -0.606   9.832 -14.350  1.00  0.00           N  
ATOM   2912  CE1 HIE B 179       0.470   9.035 -14.418  1.00  0.00           C  
ATOM   2913  HE1 HIE B 179       0.550   8.169 -15.061  1.00  0.00           H  
ATOM   2914  NE2 HIE B 179       1.447   9.493 -13.615  1.00  0.00           N  
ATOM   2915  HE2 HIE B 179       2.395   9.146 -13.585  1.00  0.00           H  
ATOM   2916  CD2 HIE B 179       0.996  10.631 -12.993  1.00  0.00           C  
ATOM   2917  HD2 HIE B 179       1.566  11.297 -12.361  1.00  0.00           H  
ATOM   2918  C   HIE B 179      -1.728  14.400 -13.884  1.00  0.00           C  
ATOM   2919  O   HIE B 179      -1.518  15.181 -12.957  1.00  0.00           O  
ATOM   2920  N   THR B 180      -2.806  14.513 -14.672  1.00  0.00           N  
ATOM   2921  H   THR B 180      -2.925  13.839 -15.414  1.00  0.00           H  
ATOM   2922  CA  THR B 180      -3.883  15.508 -14.467  1.00  0.00           C  
ATOM   2923  HA  THR B 180      -3.599  16.191 -13.667  1.00  0.00           H  
ATOM   2924  CB  THR B 180      -4.174  16.358 -15.717  1.00  0.00           C  
ATOM   2925  HB  THR B 180      -5.060  16.961 -15.511  1.00  0.00           H  
ATOM   2926  CG2 THR B 180      -3.044  17.322 -16.057  1.00  0.00           C  
ATOM   2927 HG21 THR B 180      -2.914  18.018 -15.229  1.00  0.00           H  
ATOM   2928 HG22 THR B 180      -2.115  16.773 -16.222  1.00  0.00           H  
ATOM   2929 HG23 THR B 180      -3.298  17.881 -16.957  1.00  0.00           H  
ATOM   2930  OG1 THR B 180      -4.448  15.559 -16.851  1.00  0.00           O  
ATOM   2931  HG1 THR B 180      -5.024  14.834 -16.563  1.00  0.00           H  
ATOM   2932  C   THR B 180      -5.200  14.851 -14.071  1.00  0.00           C  
ATOM   2933  O   THR B 180      -5.688  13.987 -14.799  1.00  0.00           O  
ATOM   2934  N   CYS B 181      -5.829  15.365 -13.015  1.00  0.00           N  
ATOM   2935  H   CYS B 181      -5.362  16.098 -12.486  1.00  0.00           H  
ATOM   2936  CA  CYS B 181      -7.225  15.094 -12.675  1.00  0.00           C  
ATOM   2937  HA  CYS B 181      -7.625  14.347 -13.363  1.00  0.00           H  
ATOM   2938  CB  CYS B 181      -7.309  14.502 -11.261  1.00  0.00           C  
ATOM   2939  HB2 CYS B 181      -6.745  15.122 -10.563  1.00  0.00           H  
ATOM   2940  HB3 CYS B 181      -8.352  14.466 -10.940  1.00  0.00           H  
ATOM   2941  SG  CYS B 181      -6.657  12.808 -11.258  1.00  0.00           S  
ATOM   2942  HG  CYS B 181      -7.133  12.459 -10.050  1.00  0.00           H  
ATOM   2943  C   CYS B 181      -8.101  16.352 -12.820  1.00  0.00           C  
ATOM   2944  O   CYS B 181      -7.618  17.492 -12.830  1.00  0.00           O  
ATOM   2945  N   ILE B 182      -9.413  16.128 -12.895  1.00  0.00           N  
ATOM   2946  H   ILE B 182      -9.739  15.172 -12.848  1.00  0.00           H  
ATOM   2947  CA  ILE B 182     -10.443  17.163 -12.800  1.00  0.00           C  
ATOM   2948  HA  ILE B 182      -9.998  18.149 -12.900  1.00  0.00           H  
ATOM   2949  CB  ILE B 182     -11.455  17.007 -13.958  1.00  0.00           C  
ATOM   2950  HB  ILE B 182     -11.905  16.015 -13.888  1.00  0.00           H  
ATOM   2951  CG2 ILE B 182     -12.592  18.028 -13.829  1.00  0.00           C  
ATOM   2952 HG21 ILE B 182     -13.240  17.988 -14.706  1.00  0.00           H  
ATOM   2953 HG22 ILE B 182     -13.197  17.793 -12.953  1.00  0.00           H  
ATOM   2954 HG23 ILE B 182     -12.197  19.041 -13.724  1.00  0.00           H  
ATOM   2955  CG1 ILE B 182     -10.797  17.108 -15.357  1.00  0.00           C  
ATOM   2956 HG12 ILE B 182     -10.083  16.291 -15.475  1.00  0.00           H  
ATOM   2957 HG13 ILE B 182     -11.571  16.962 -16.112  1.00  0.00           H  
ATOM   2958  CD1 ILE B 182     -10.073  18.428 -15.666  1.00  0.00           C  
ATOM   2959 HD11 ILE B 182     -10.766  19.267 -15.597  1.00  0.00           H  
ATOM   2960 HD12 ILE B 182      -9.246  18.581 -14.974  1.00  0.00           H  
ATOM   2961 HD13 ILE B 182      -9.675  18.387 -16.680  1.00  0.00           H  
ATOM   2962  C   ILE B 182     -11.100  17.043 -11.410  1.00  0.00           C  
ATOM   2963  O   ILE B 182     -11.639  15.978 -11.106  1.00  0.00           O  
ATOM   2964  N   PRO B 183     -11.027  18.071 -10.542  1.00  0.00           N  
ATOM   2965  CD  PRO B 183     -10.127  19.210 -10.613  1.00  0.00           C  
ATOM   2966  HD2 PRO B 183     -10.627  20.040 -11.116  1.00  0.00           H  
ATOM   2967  HD3 PRO B 183      -9.193  18.963 -11.116  1.00  0.00           H  
ATOM   2968  CG  PRO B 183      -9.842  19.562  -9.158  1.00  0.00           C  
ATOM   2969  HG2 PRO B 183      -9.523  20.596  -9.040  1.00  0.00           H  
ATOM   2970  HG3 PRO B 183      -9.089  18.880  -8.760  1.00  0.00           H  
ATOM   2971  CB  PRO B 183     -11.192  19.293  -8.495  1.00  0.00           C  
ATOM   2972  HB2 PRO B 183     -11.843  20.156  -8.645  1.00  0.00           H  
ATOM   2973  HB3 PRO B 183     -11.085  19.076  -7.432  1.00  0.00           H  
ATOM   2974  CA  PRO B 183     -11.738  18.080  -9.260  1.00  0.00           C  
ATOM   2975  HA  PRO B 183     -11.493  17.168  -8.714  1.00  0.00           H  
ATOM   2976  C   PRO B 183     -13.261  18.175  -9.435  1.00  0.00           C  
ATOM   2977  O   PRO B 183     -13.736  18.717 -10.430  1.00  0.00           O  
ATOM   2978  N   GLU B 184     -14.022  17.748  -8.425  1.00  0.00           N  
ATOM   2979  H   GLU B 184     -13.565  17.375  -7.598  1.00  0.00           H  
ATOM   2980  CA  GLU B 184     -15.488  17.825  -8.389  1.00  0.00           C  
ATOM   2981  HA  GLU B 184     -15.780  18.508  -9.178  1.00  0.00           H  
ATOM   2982  CB  GLU B 184     -16.099  16.454  -8.741  1.00  0.00           C  
ATOM   2983  HB2 GLU B 184     -15.551  16.047  -9.592  1.00  0.00           H  
ATOM   2984  HB3 GLU B 184     -15.947  15.775  -7.899  1.00  0.00           H  
ATOM   2985  CG  GLU B 184     -17.596  16.451  -9.122  1.00  0.00           C  
ATOM   2986  HG2 GLU B 184     -17.844  15.467  -9.531  1.00  0.00           H  
ATOM   2987  HG3 GLU B 184     -18.183  16.570  -8.209  1.00  0.00           H  
ATOM   2988  CD  GLU B 184     -17.995  17.562 -10.118  1.00  0.00           C  
ATOM   2989  OE1 GLU B 184     -18.189  17.273 -11.318  1.00  0.00           O  
ATOM   2990  OE2 GLU B 184     -18.065  18.739  -9.695  1.00  0.00           O  
ATOM   2991  C   GLU B 184     -16.012  18.417  -7.058  1.00  0.00           C  
ATOM   2992  O   GLU B 184     -15.286  18.496  -6.062  1.00  0.00           O  
ATOM   2993  N   ASN B 185     -17.252  18.912  -7.037  1.00  0.00           N  
ATOM   2994  H   ASN B 185     -17.805  18.837  -7.892  1.00  0.00           H  
ATOM   2995  CA  ASN B 185     -17.842  19.603  -5.889  1.00  0.00           C  
ATOM   2996  HA  ASN B 185     -17.106  20.317  -5.517  1.00  0.00           H  
ATOM   2997  CB  ASN B 185     -19.071  20.393  -6.369  1.00  0.00           C  
ATOM   2998  HB2 ASN B 185     -18.820  20.931  -7.285  1.00  0.00           H  
ATOM   2999  HB3 ASN B 185     -19.892  19.706  -6.585  1.00  0.00           H  
ATOM   3000  CG  ASN B 185     -19.528  21.389  -5.321  1.00  0.00           C  
ATOM   3001  OD1 ASN B 185     -20.157  21.053  -4.328  1.00  0.00           O  
ATOM   3002  ND2 ASN B 185     -19.207  22.649  -5.490  1.00  0.00           N  
ATOM   3003 HD21 ASN B 185     -19.435  23.274  -4.725  1.00  0.00           H  
ATOM   3004 HD22 ASN B 185     -18.760  22.960  -6.345  1.00  0.00           H  
ATOM   3005  C   ASN B 185     -18.177  18.645  -4.729  1.00  0.00           C  
ATOM   3006  O   ASN B 185     -18.846  17.633  -4.920  1.00  0.00           O  
ATOM   3007  N   ASN B 186     -17.760  18.999  -3.510  1.00  0.00           N  
ATOM   3008  H   ASN B 186     -17.279  19.887  -3.425  1.00  0.00           H  
ATOM   3009  CA  ASN B 186     -17.985  18.222  -2.282  1.00  0.00           C  
ATOM   3010  HA  ASN B 186     -18.490  17.289  -2.545  1.00  0.00           H  
ATOM   3011  CB  ASN B 186     -16.618  17.849  -1.681  1.00  0.00           C  
ATOM   3012  HB2 ASN B 186     -15.975  17.476  -2.474  1.00  0.00           H  
ATOM   3013  HB3 ASN B 186     -16.164  18.735  -1.246  1.00  0.00           H  
ATOM   3014  CG  ASN B 186     -16.672  16.781  -0.599  1.00  0.00           C  
ATOM   3015  OD1 ASN B 186     -17.631  16.046  -0.437  1.00  0.00           O  
ATOM   3016  ND2 ASN B 186     -15.597  16.679   0.147  1.00  0.00           N  
ATOM   3017 HD21 ASN B 186     -15.537  15.984   0.890  1.00  0.00           H  
ATOM   3018 HD22 ASN B 186     -14.810  17.271  -0.034  1.00  0.00           H  
ATOM   3019  C   ASN B 186     -18.931  18.961  -1.311  1.00  0.00           C  
ATOM   3020  O   ASN B 186     -18.601  19.203  -0.150  1.00  0.00           O  
ATOM   3021  N   GLY B 187     -20.091  19.382  -1.821  1.00  0.00           N  
ATOM   3022  H   GLY B 187     -20.228  19.263  -2.818  1.00  0.00           H  
ATOM   3023  CA  GLY B 187     -21.137  20.058  -1.056  1.00  0.00           C  
ATOM   3024  HA2 GLY B 187     -22.098  19.864  -1.528  1.00  0.00           H  
ATOM   3025  HA3 GLY B 187     -21.174  19.646  -0.047  1.00  0.00           H  
ATOM   3026  C   GLY B 187     -20.927  21.570  -0.955  1.00  0.00           C  
ATOM   3027  O   GLY B 187     -20.265  22.078  -0.048  1.00  0.00           O  
ATOM   3028  N   GLY B 188     -21.522  22.313  -1.890  1.00  0.00           N  
ATOM   3029  H   GLY B 188     -21.903  21.835  -2.696  1.00  0.00           H  
ATOM   3030  CA  GLY B 188     -21.505  23.775  -1.897  1.00  0.00           C  
ATOM   3031  HA2 GLY B 188     -22.170  24.143  -2.678  1.00  0.00           H  
ATOM   3032  HA3 GLY B 188     -21.870  24.145  -0.937  1.00  0.00           H  
ATOM   3033  C   GLY B 188     -20.105  24.330  -2.154  1.00  0.00           C  
ATOM   3034  O   GLY B 188     -19.682  24.429  -3.303  1.00  0.00           O  
ATOM   3035  N   ALA B 189     -19.414  24.720  -1.080  1.00  0.00           N  
ATOM   3036  H   ALA B 189     -19.823  24.516  -0.180  1.00  0.00           H  
ATOM   3037  CA  ALA B 189     -18.052  25.267  -1.090  1.00  0.00           C  
ATOM   3038  HA  ALA B 189     -17.831  25.634  -2.093  1.00  0.00           H  
ATOM   3039  CB  ALA B 189     -18.020  26.472  -0.139  1.00  0.00           C  
ATOM   3040  HB1 ALA B 189     -18.140  26.141   0.893  1.00  0.00           H  
ATOM   3041  HB2 ALA B 189     -17.062  26.983  -0.237  1.00  0.00           H  
ATOM   3042  HB3 ALA B 189     -18.814  27.174  -0.394  1.00  0.00           H  
ATOM   3043  C   ALA B 189     -16.951  24.229  -0.761  1.00  0.00           C  
ATOM   3044  O   ALA B 189     -15.782  24.599  -0.623  1.00  0.00           O  
ATOM   3045  N   GLY B 190     -17.301  22.947  -0.599  1.00  0.00           N  
ATOM   3046  H   GLY B 190     -18.280  22.691  -0.672  1.00  0.00           H  
ATOM   3047  CA  GLY B 190     -16.331  21.848  -0.558  1.00  0.00           C  
ATOM   3048  HA2 GLY B 190     -15.454  22.149   0.015  1.00  0.00           H  
ATOM   3049  HA3 GLY B 190     -16.775  20.989  -0.056  1.00  0.00           H  
ATOM   3050  C   GLY B 190     -15.884  21.414  -1.959  1.00  0.00           C  
ATOM   3051  O   GLY B 190     -16.604  21.588  -2.943  1.00  0.00           O  
ATOM   3052  N   CYS B 191     -14.709  20.799  -2.059  1.00  0.00           N  
ATOM   3053  H   CYS B 191     -14.117  20.735  -1.235  1.00  0.00           H  
ATOM   3054  CA  CYS B 191     -14.152  20.262  -3.295  1.00  0.00           C  
ATOM   3055  HA  CYS B 191     -14.959  20.016  -3.986  1.00  0.00           H  
ATOM   3056  CB  CYS B 191     -13.293  21.361  -3.932  1.00  0.00           C  
ATOM   3057  HB2 CYS B 191     -13.902  22.256  -4.052  1.00  0.00           H  
ATOM   3058  HB3 CYS B 191     -12.450  21.592  -3.276  1.00  0.00           H  
ATOM   3059  SG  CYS B 191     -12.694  20.854  -5.563  1.00  0.00           S  
ATOM   3060  HG  CYS B 191     -11.712  20.052  -5.123  1.00  0.00           H  
ATOM   3061  C   CYS B 191     -13.377  18.966  -3.008  1.00  0.00           C  
ATOM   3062  O   CYS B 191     -12.775  18.816  -1.943  1.00  0.00           O  
ATOM   3063  N   VAL B 192     -13.396  18.023  -3.949  1.00  0.00           N  
ATOM   3064  H   VAL B 192     -13.903  18.217  -4.813  1.00  0.00           H  
ATOM   3065  CA  VAL B 192     -12.749  16.710  -3.831  1.00  0.00           C  
ATOM   3066  HA  VAL B 192     -11.968  16.779  -3.074  1.00  0.00           H  
ATOM   3067  CB  VAL B 192     -13.755  15.641  -3.347  1.00  0.00           C  
ATOM   3068  HB  VAL B 192     -14.211  16.012  -2.430  1.00  0.00           H  
ATOM   3069  CG1 VAL B 192     -14.876  15.355  -4.357  1.00  0.00           C  
ATOM   3070 HG11 VAL B 192     -14.467  14.930  -5.274  1.00  0.00           H  
ATOM   3071 HG12 VAL B 192     -15.588  14.653  -3.924  1.00  0.00           H  
ATOM   3072 HG13 VAL B 192     -15.408  16.275  -4.600  1.00  0.00           H  
ATOM   3073  CG2 VAL B 192     -13.079  14.311  -2.995  1.00  0.00           C  
ATOM   3074 HG21 VAL B 192     -12.283  14.487  -2.270  1.00  0.00           H  
ATOM   3075 HG22 VAL B 192     -13.810  13.643  -2.539  1.00  0.00           H  
ATOM   3076 HG23 VAL B 192     -12.671  13.834  -3.885  1.00  0.00           H  
ATOM   3077  C   VAL B 192     -12.063  16.339  -5.144  1.00  0.00           C  
ATOM   3078  O   VAL B 192     -12.513  16.709  -6.226  1.00  0.00           O  
ATOM   3079  N   CYS B 193     -10.956  15.607  -5.063  1.00  0.00           N  
ATOM   3080  H   CYS B 193     -10.595  15.375  -4.140  1.00  0.00           H  
ATOM   3081  CA  CYS B 193     -10.234  15.121  -6.230  1.00  0.00           C  
ATOM   3082  HA  CYS B 193     -10.927  15.032  -7.070  1.00  0.00           H  
ATOM   3083  CB  CYS B 193      -9.164  16.151  -6.609  1.00  0.00           C  
ATOM   3084  HB2 CYS B 193      -9.632  17.134  -6.690  1.00  0.00           H  
ATOM   3085  HB3 CYS B 193      -8.393  16.184  -5.837  1.00  0.00           H  
ATOM   3086  SG  CYS B 193      -8.426  15.716  -8.208  1.00  0.00           S  
ATOM   3087  HG  CYS B 193      -7.963  14.505  -7.895  1.00  0.00           H  
ATOM   3088  C   CYS B 193      -9.651  13.733  -5.947  1.00  0.00           C  
ATOM   3089  O   CYS B 193      -8.807  13.559  -5.064  1.00  0.00           O  
ATOM   3090  N   HIE B 194     -10.094  12.734  -6.709  1.00  0.00           N  
ATOM   3091  H   HIE B 194     -10.781  12.933  -7.423  1.00  0.00           H  
ATOM   3092  CA  HIE B 194      -9.494  11.400  -6.699  1.00  0.00           C  
ATOM   3093  HA  HIE B 194      -9.236  11.129  -5.672  1.00  0.00           H  
ATOM   3094  CB  HIE B 194     -10.510  10.367  -7.209  1.00  0.00           C  
ATOM   3095  HB2 HIE B 194     -10.776  10.605  -8.240  1.00  0.00           H  
ATOM   3096  HB3 HIE B 194     -10.045   9.380  -7.202  1.00  0.00           H  
ATOM   3097  CG  HIE B 194     -11.781  10.284  -6.391  1.00  0.00           C  
ATOM   3098  ND1 HIE B 194     -12.974   9.712  -6.829  1.00  0.00           N  
ATOM   3099  CE1 HIE B 194     -13.833   9.807  -5.804  1.00  0.00           C  
ATOM   3100  HE1 HIE B 194     -14.856   9.456  -5.832  1.00  0.00           H  
ATOM   3101  NE2 HIE B 194     -13.243  10.390  -4.748  1.00  0.00           N  
ATOM   3102  HE2 HIE B 194     -13.676  10.570  -3.852  1.00  0.00           H  
ATOM   3103  CD2 HIE B 194     -11.948  10.694  -5.098  1.00  0.00           C  
ATOM   3104  HD2 HIE B 194     -11.202  11.148  -4.465  1.00  0.00           H  
ATOM   3105  C   HIE B 194      -8.187  11.397  -7.500  1.00  0.00           C  
ATOM   3106  O   HIE B 194      -7.993  12.213  -8.405  1.00  0.00           O  
ATOM   3107  N   LEU B 195      -7.286  10.487  -7.136  1.00  0.00           N  
ATOM   3108  H   LEU B 195      -7.501   9.896  -6.340  1.00  0.00           H  
ATOM   3109  CA  LEU B 195      -5.916  10.392  -7.634  1.00  0.00           C  
ATOM   3110  HA  LEU B 195      -5.812  10.922  -8.584  1.00  0.00           H  
ATOM   3111  CB  LEU B 195      -4.969  11.019  -6.587  1.00  0.00           C  
ATOM   3112  HB2 LEU B 195      -5.096  10.471  -5.655  1.00  0.00           H  
ATOM   3113  HB3 LEU B 195      -3.939  10.865  -6.909  1.00  0.00           H  
ATOM   3114  CG  LEU B 195      -5.189  12.516  -6.294  1.00  0.00           C  
ATOM   3115  HG  LEU B 195      -6.248  12.752  -6.237  1.00  0.00           H  
ATOM   3116  CD1 LEU B 195      -4.569  12.909  -4.953  1.00  0.00           C  
ATOM   3117 HD11 LEU B 195      -3.509  12.656  -4.938  1.00  0.00           H  
ATOM   3118 HD12 LEU B 195      -4.690  13.979  -4.789  1.00  0.00           H  
ATOM   3119 HD13 LEU B 195      -5.076  12.375  -4.149  1.00  0.00           H  
ATOM   3120  CD2 LEU B 195      -4.550  13.369  -7.381  1.00  0.00           C  
ATOM   3121 HD21 LEU B 195      -5.018  13.152  -8.341  1.00  0.00           H  
ATOM   3122 HD22 LEU B 195      -4.693  14.419  -7.150  1.00  0.00           H  
ATOM   3123 HD23 LEU B 195      -3.482  13.159  -7.442  1.00  0.00           H  
ATOM   3124  C   LEU B 195      -5.571   8.913  -7.841  1.00  0.00           C  
ATOM   3125  O   LEU B 195      -5.614   8.140  -6.884  1.00  0.00           O  
ATOM   3126  N   LEU B 196      -5.209   8.517  -9.062  1.00  0.00           N  
ATOM   3127  H   LEU B 196      -5.156   9.212  -9.794  1.00  0.00           H  
ATOM   3128  CA  LEU B 196      -4.624   7.201  -9.341  1.00  0.00           C  
ATOM   3129  HA  LEU B 196      -5.231   6.438  -8.854  1.00  0.00           H  
ATOM   3130  CB  LEU B 196      -4.608   6.928 -10.856  1.00  0.00           C  
ATOM   3131  HB2 LEU B 196      -4.090   7.751 -11.349  1.00  0.00           H  
ATOM   3132  HB3 LEU B 196      -4.035   6.019 -11.051  1.00  0.00           H  
ATOM   3133  CG  LEU B 196      -6.011   6.772 -11.472  1.00  0.00           C  
ATOM   3134  HG  LEU B 196      -6.680   7.531 -11.066  1.00  0.00           H  
ATOM   3135  CD1 LEU B 196      -5.948   6.976 -12.985  1.00  0.00           C  
ATOM   3136 HD11 LEU B 196      -5.288   6.234 -13.435  1.00  0.00           H  
ATOM   3137 HD12 LEU B 196      -6.945   6.884 -13.411  1.00  0.00           H  
ATOM   3138 HD13 LEU B 196      -5.565   7.974 -13.205  1.00  0.00           H  
ATOM   3139  CD2 LEU B 196      -6.607   5.391 -11.186  1.00  0.00           C  
ATOM   3140 HD21 LEU B 196      -7.602   5.322 -11.623  1.00  0.00           H  
ATOM   3141 HD22 LEU B 196      -6.685   5.230 -10.112  1.00  0.00           H  
ATOM   3142 HD23 LEU B 196      -5.972   4.614 -11.613  1.00  0.00           H  
ATOM   3143  C   LEU B 196      -3.210   7.134  -8.750  1.00  0.00           C  
ATOM   3144  O   LEU B 196      -2.350   7.941  -9.110  1.00  0.00           O  
ATOM   3145  N   MET B 197      -3.014   6.206  -7.816  1.00  0.00           N  
ATOM   3146  H   MET B 197      -3.783   5.566  -7.638  1.00  0.00           H  
ATOM   3147  CA  MET B 197      -1.784   5.960  -7.053  1.00  0.00           C  
ATOM   3148  HA  MET B 197      -0.922   6.172  -7.687  1.00  0.00           H  
ATOM   3149  CB  MET B 197      -1.713   6.867  -5.806  1.00  0.00           C  
ATOM   3150  HB2 MET B 197      -2.611   6.728  -5.204  1.00  0.00           H  
ATOM   3151  HB3 MET B 197      -0.847   6.572  -5.213  1.00  0.00           H  
ATOM   3152  CG  MET B 197      -1.560   8.354  -6.150  1.00  0.00           C  
ATOM   3153  HG2 MET B 197      -0.719   8.458  -6.836  1.00  0.00           H  
ATOM   3154  HG3 MET B 197      -2.462   8.695  -6.656  1.00  0.00           H  
ATOM   3155  SD  MET B 197      -1.273   9.446  -4.730  1.00  0.00           S  
ATOM   3156  CE  MET B 197      -0.935  10.988  -5.620  1.00  0.00           C  
ATOM   3157  HE1 MET B 197      -0.761  11.796  -4.910  1.00  0.00           H  
ATOM   3158  HE2 MET B 197      -0.050  10.858  -6.241  1.00  0.00           H  
ATOM   3159  HE3 MET B 197      -1.782  11.243  -6.257  1.00  0.00           H  
ATOM   3160  C   MET B 197      -1.724   4.467  -6.688  1.00  0.00           C  
ATOM   3161  O   MET B 197      -1.890   4.079  -5.530  1.00  0.00           O  
ATOM   3162  N   ASP B 198      -1.597   3.628  -7.712  1.00  0.00           N  
ATOM   3163  H   ASP B 198      -1.483   4.005  -8.653  1.00  0.00           H  
ATOM   3164  CA  ASP B 198      -1.439   2.173  -7.637  1.00  0.00           C  
ATOM   3165  HA  ASP B 198      -2.066   1.812  -6.828  1.00  0.00           H  
ATOM   3166  CB  ASP B 198      -1.931   1.508  -8.945  1.00  0.00           C  
ATOM   3167  HB2 ASP B 198      -1.672   0.450  -8.915  1.00  0.00           H  
ATOM   3168  HB3 ASP B 198      -3.021   1.557  -8.951  1.00  0.00           H  
ATOM   3169  CG  ASP B 198      -1.442   2.101 -10.285  1.00  0.00           C  
ATOM   3170  OD1 ASP B 198      -1.423   1.312 -11.256  1.00  0.00           O  
ATOM   3171  OD2 ASP B 198      -1.171   3.327 -10.372  1.00  0.00           O  
ATOM   3172  C   ASP B 198      -0.012   1.718  -7.276  1.00  0.00           C  
ATOM   3173  O   ASP B 198       0.955   2.464  -7.412  1.00  0.00           O  
ATOM   3174  N   ASP B 199       0.117   0.481  -6.776  1.00  0.00           N  
ATOM   3175  H   ASP B 199      -0.715  -0.094  -6.762  1.00  0.00           H  
ATOM   3176  CA  ASP B 199       1.392  -0.203  -6.464  1.00  0.00           C  
ATOM   3177  HA  ASP B 199       1.122  -1.075  -5.869  1.00  0.00           H  
ATOM   3178  CB  ASP B 199       2.039  -0.749  -7.751  1.00  0.00           C  
ATOM   3179  HB2 ASP B 199       2.289   0.087  -8.407  1.00  0.00           H  
ATOM   3180  HB3 ASP B 199       2.967  -1.263  -7.493  1.00  0.00           H  
ATOM   3181  CG  ASP B 199       1.181  -1.753  -8.522  1.00  0.00           C  
ATOM   3182  OD1 ASP B 199       1.590  -2.104  -9.650  1.00  0.00           O  
ATOM   3183  OD2 ASP B 199       0.200  -2.306  -7.974  1.00  0.00           O  
ATOM   3184  C   ASP B 199       2.405   0.568  -5.579  1.00  0.00           C  
ATOM   3185  O   ASP B 199       3.611   0.293  -5.624  1.00  0.00           O  
ATOM   3186  N   VAL B 200       1.935   1.535  -4.782  1.00  0.00           N  
ATOM   3187  H   VAL B 200       0.956   1.755  -4.887  1.00  0.00           H  
ATOM   3188  CA  VAL B 200       2.737   2.438  -3.926  1.00  0.00           C  
ATOM   3189  HA  VAL B 200       3.429   2.973  -4.573  1.00  0.00           H  
ATOM   3190  CB  VAL B 200       1.844   3.503  -3.250  1.00  0.00           C  
ATOM   3191  HB  VAL B 200       2.451   4.070  -2.545  1.00  0.00           H  
ATOM   3192  CG1 VAL B 200       1.307   4.503  -4.278  1.00  0.00           C  
ATOM   3193 HG11 VAL B 200       0.666   5.234  -3.789  1.00  0.00           H  
ATOM   3194 HG12 VAL B 200       2.140   5.020  -4.757  1.00  0.00           H  
ATOM   3195 HG13 VAL B 200       0.734   3.985  -5.046  1.00  0.00           H  
ATOM   3196  CG2 VAL B 200       0.657   2.915  -2.475  1.00  0.00           C  
ATOM   3197 HG21 VAL B 200       0.143   3.713  -1.939  1.00  0.00           H  
ATOM   3198 HG22 VAL B 200      -0.046   2.441  -3.159  1.00  0.00           H  
ATOM   3199 HG23 VAL B 200       1.013   2.177  -1.755  1.00  0.00           H  
ATOM   3200  C   VAL B 200       3.585   1.729  -2.856  1.00  0.00           C  
ATOM   3201  O   VAL B 200       3.302   0.596  -2.465  1.00  0.00           O  
ATOM   3202  N   VAL B 201       4.621   2.417  -2.357  1.00  0.00           N  
ATOM   3203  H   VAL B 201       4.815   3.327  -2.767  1.00  0.00           H  
ATOM   3204  CA  VAL B 201       5.497   1.989  -1.246  1.00  0.00           C  
ATOM   3205  HA  VAL B 201       4.951   1.260  -0.648  1.00  0.00           H  
ATOM   3206  CB  VAL B 201       6.777   1.280  -1.746  1.00  0.00           C  
ATOM   3207  HB  VAL B 201       7.326   0.941  -0.875  1.00  0.00           H  
ATOM   3208  CG1 VAL B 201       6.479   0.020  -2.561  1.00  0.00           C  
ATOM   3209 HG11 VAL B 201       5.832  -0.640  -1.983  1.00  0.00           H  
ATOM   3210 HG12 VAL B 201       5.979   0.288  -3.488  1.00  0.00           H  
ATOM   3211 HG13 VAL B 201       7.414  -0.493  -2.780  1.00  0.00           H  
ATOM   3212  CG2 VAL B 201       7.721   2.180  -2.550  1.00  0.00           C  
ATOM   3213 HG21 VAL B 201       7.978   3.070  -1.978  1.00  0.00           H  
ATOM   3214 HG22 VAL B 201       8.639   1.640  -2.772  1.00  0.00           H  
ATOM   3215 HG23 VAL B 201       7.246   2.487  -3.475  1.00  0.00           H  
ATOM   3216  C   VAL B 201       5.861   3.156  -0.304  1.00  0.00           C  
ATOM   3217  O   VAL B 201       5.591   4.326  -0.581  1.00  0.00           O  
ATOM   3218  N   SER B 202       6.529   2.846   0.811  1.00  0.00           N  
ATOM   3219  H   SER B 202       6.704   1.860   0.973  1.00  0.00           H  
ATOM   3220  CA  SER B 202       6.914   3.765   1.894  1.00  0.00           C  
ATOM   3221  HA  SER B 202       6.016   4.113   2.385  1.00  0.00           H  
ATOM   3222  CB  SER B 202       7.746   3.028   2.950  1.00  0.00           C  
ATOM   3223  HB2 SER B 202       8.661   2.657   2.494  1.00  0.00           H  
ATOM   3224  HB3 SER B 202       7.999   3.711   3.761  1.00  0.00           H  
ATOM   3225  OG  SER B 202       7.024   1.939   3.478  1.00  0.00           O  
ATOM   3226  HG  SER B 202       6.972   1.258   2.766  1.00  0.00           H  
ATOM   3227  C   SER B 202       7.710   4.976   1.416  1.00  0.00           C  
ATOM   3228  O   SER B 202       7.470   6.092   1.884  1.00  0.00           O  
ATOM   3229  N   ALA B 203       8.640   4.746   0.488  1.00  0.00           N  
ATOM   3230  H   ALA B 203       8.762   3.787   0.177  1.00  0.00           H  
ATOM   3231  CA  ALA B 203       9.516   5.763  -0.087  1.00  0.00           C  
ATOM   3232  HA  ALA B 203       9.906   6.384   0.719  1.00  0.00           H  
ATOM   3233  CB  ALA B 203      10.689   5.022  -0.739  1.00  0.00           C  
ATOM   3234  HB1 ALA B 203      11.213   4.426   0.009  1.00  0.00           H  
ATOM   3235  HB2 ALA B 203      10.320   4.368  -1.530  1.00  0.00           H  
ATOM   3236  HB3 ALA B 203      11.379   5.743  -1.177  1.00  0.00           H  
ATOM   3237  C   ALA B 203       8.837   6.714  -1.098  1.00  0.00           C  
ATOM   3238  O   ALA B 203       9.443   7.716  -1.474  1.00  0.00           O  
ATOM   3239  N   ASP B 204       7.623   6.420  -1.575  1.00  0.00           N  
ATOM   3240  H   ASP B 204       7.112   5.637  -1.184  1.00  0.00           H  
ATOM   3241  CA  ASP B 204       6.976   7.216  -2.625  1.00  0.00           C  
ATOM   3242  HA  ASP B 204       7.726   7.438  -3.385  1.00  0.00           H  
ATOM   3243  CB  ASP B 204       5.860   6.419  -3.309  1.00  0.00           C  
ATOM   3244  HB2 ASP B 204       5.124   6.118  -2.560  1.00  0.00           H  
ATOM   3245  HB3 ASP B 204       5.353   7.075  -4.019  1.00  0.00           H  
ATOM   3246  CG  ASP B 204       6.353   5.187  -4.072  1.00  0.00           C  
ATOM   3247  OD1 ASP B 204       7.512   5.145  -4.546  1.00  0.00           O  
ATOM   3248  OD2 ASP B 204       5.532   4.265  -4.255  1.00  0.00           O  
ATOM   3249  C   ASP B 204       6.432   8.551  -2.097  1.00  0.00           C  
ATOM   3250  O   ASP B 204       5.661   8.601  -1.138  1.00  0.00           O  
ATOM   3251  N   GLN B 205       6.771   9.650  -2.776  1.00  0.00           N  
ATOM   3252  H   GLN B 205       7.380   9.548  -3.575  1.00  0.00           H  
ATOM   3253  CA  GLN B 205       6.315  11.001  -2.439  1.00  0.00           C  
ATOM   3254  HA  GLN B 205       5.397  10.923  -1.856  1.00  0.00           H  
ATOM   3255  CB  GLN B 205       7.369  11.694  -1.549  1.00  0.00           C  
ATOM   3256  HB2 GLN B 205       7.521  11.079  -0.660  1.00  0.00           H  
ATOM   3257  HB3 GLN B 205       8.316  11.750  -2.088  1.00  0.00           H  
ATOM   3258  CG  GLN B 205       6.968  13.111  -1.101  1.00  0.00           C  
ATOM   3259  HG2 GLN B 205       6.864  13.747  -1.981  1.00  0.00           H  
ATOM   3260  HG3 GLN B 205       6.004  13.068  -0.593  1.00  0.00           H  
ATOM   3261  CD  GLN B 205       7.973  13.768  -0.151  1.00  0.00           C  
ATOM   3262  OE1 GLN B 205       8.833  13.153   0.456  1.00  0.00           O  
ATOM   3263  NE2 GLN B 205       7.897  15.068   0.030  1.00  0.00           N  
ATOM   3264 HE21 GLN B 205       8.605  15.473   0.615  1.00  0.00           H  
ATOM   3265 HE22 GLN B 205       7.160  15.610  -0.404  1.00  0.00           H  
ATOM   3266  C   GLN B 205       5.978  11.773  -3.720  1.00  0.00           C  
ATOM   3267  O   GLN B 205       6.714  11.705  -4.705  1.00  0.00           O  
ATOM   3268  N   TYR B 206       4.863  12.504  -3.708  1.00  0.00           N  
ATOM   3269  H   TYR B 206       4.332  12.568  -2.846  1.00  0.00           H  
ATOM   3270  CA  TYR B 206       4.320  13.205  -4.868  1.00  0.00           C  
ATOM   3271  HA  TYR B 206       4.992  13.054  -5.702  1.00  0.00           H  
ATOM   3272  CB  TYR B 206       2.935  12.639  -5.236  1.00  0.00           C  
ATOM   3273  HB2 TYR B 206       2.286  12.731  -4.364  1.00  0.00           H  
ATOM   3274  HB3 TYR B 206       2.509  13.282  -6.008  1.00  0.00           H  
ATOM   3275  CG  TYR B 206       2.857  11.198  -5.726  1.00  0.00           C  
ATOM   3276  CD1 TYR B 206       2.945  10.120  -4.821  1.00  0.00           C  
ATOM   3277  HD1 TYR B 206       3.139  10.306  -3.774  1.00  0.00           H  
ATOM   3278  CE1 TYR B 206       2.751   8.798  -5.269  1.00  0.00           C  
ATOM   3279  HE1 TYR B 206       2.825   7.962  -4.588  1.00  0.00           H  
ATOM   3280  CZ  TYR B 206       2.425   8.543  -6.618  1.00  0.00           C  
ATOM   3281  OH  TYR B 206       2.156   7.272  -7.019  1.00  0.00           O  
ATOM   3282  HH  TYR B 206       1.909   7.205  -7.944  1.00  0.00           H  
ATOM   3283  CE2 TYR B 206       2.344   9.617  -7.529  1.00  0.00           C  
ATOM   3284  HE2 TYR B 206       2.099   9.424  -8.562  1.00  0.00           H  
ATOM   3285  CD2 TYR B 206       2.575  10.935  -7.084  1.00  0.00           C  
ATOM   3286  HD2 TYR B 206       2.504  11.754  -7.784  1.00  0.00           H  
ATOM   3287  C   TYR B 206       4.209  14.711  -4.600  1.00  0.00           C  
ATOM   3288  O   TYR B 206       3.639  15.107  -3.584  1.00  0.00           O  
ATOM   3289  N   THR B 207       4.689  15.553  -5.515  1.00  0.00           N  
ATOM   3290  H   THR B 207       5.098  15.164  -6.361  1.00  0.00           H  
ATOM   3291  CA  THR B 207       4.318  16.981  -5.572  1.00  0.00           C  
ATOM   3292  HA  THR B 207       4.216  17.371  -4.560  1.00  0.00           H  
ATOM   3293  CB  THR B 207       5.389  17.818  -6.292  1.00  0.00           C  
ATOM   3294  HB  THR B 207       5.020  18.837  -6.419  1.00  0.00           H  
ATOM   3295  CG2 THR B 207       6.684  17.869  -5.484  1.00  0.00           C  
ATOM   3296 HG21 THR B 207       7.092  16.866  -5.364  1.00  0.00           H  
ATOM   3297 HG22 THR B 207       7.407  18.489  -6.013  1.00  0.00           H  
ATOM   3298 HG23 THR B 207       6.488  18.306  -4.506  1.00  0.00           H  
ATOM   3299  OG1 THR B 207       5.705  17.276  -7.555  1.00  0.00           O  
ATOM   3300  HG1 THR B 207       5.068  17.607  -8.197  1.00  0.00           H  
ATOM   3301  C   THR B 207       2.970  17.137  -6.275  1.00  0.00           C  
ATOM   3302  O   THR B 207       2.663  16.348  -7.172  1.00  0.00           O  
ATOM   3303  N   LEU B 208       2.158  18.124  -5.870  1.00  0.00           N  
ATOM   3304  H   LEU B 208       2.494  18.769  -5.159  1.00  0.00           H  
ATOM   3305  CA  LEU B 208       0.808  18.385  -6.398  1.00  0.00           C  
ATOM   3306  HA  LEU B 208       0.741  17.946  -7.391  1.00  0.00           H  
ATOM   3307  CB  LEU B 208      -0.307  17.772  -5.519  1.00  0.00           C  
ATOM   3308  HB2 LEU B 208      -0.409  18.360  -4.605  1.00  0.00           H  
ATOM   3309  HB3 LEU B 208      -1.239  17.884  -6.077  1.00  0.00           H  
ATOM   3310  CG  LEU B 208      -0.141  16.290  -5.143  1.00  0.00           C  
ATOM   3311  HG  LEU B 208       0.432  15.772  -5.907  1.00  0.00           H  
ATOM   3312  CD1 LEU B 208       0.562  16.148  -3.794  1.00  0.00           C  
ATOM   3313 HD11 LEU B 208       1.448  16.777  -3.763  1.00  0.00           H  
ATOM   3314 HD12 LEU B 208      -0.102  16.446  -2.982  1.00  0.00           H  
ATOM   3315 HD13 LEU B 208       0.874  15.116  -3.677  1.00  0.00           H  
ATOM   3316  CD2 LEU B 208      -1.499  15.591  -5.011  1.00  0.00           C  
ATOM   3317 HD21 LEU B 208      -2.016  15.615  -5.969  1.00  0.00           H  
ATOM   3318 HD22 LEU B 208      -1.357  14.554  -4.712  1.00  0.00           H  
ATOM   3319 HD23 LEU B 208      -2.111  16.105  -4.267  1.00  0.00           H  
ATOM   3320  C   LEU B 208       0.547  19.889  -6.541  1.00  0.00           C  
ATOM   3321  O   LEU B 208       1.013  20.676  -5.719  1.00  0.00           O  
ATOM   3322  N   ASP B 209      -0.238  20.275  -7.546  1.00  0.00           N  
ATOM   3323  H   ASP B 209      -0.608  19.554  -8.161  1.00  0.00           H  
ATOM   3324  CA  ASP B 209      -0.551  21.678  -7.870  1.00  0.00           C  
ATOM   3325  HA  ASP B 209      -0.398  22.290  -6.979  1.00  0.00           H  
ATOM   3326  CB  ASP B 209       0.399  22.195  -8.955  1.00  0.00           C  
ATOM   3327  HB2 ASP B 209       0.231  21.540  -9.826  1.00  0.00           H  
ATOM   3328  HB3 ASP B 209       0.059  23.215  -9.182  1.00  0.00           H  
ATOM   3329  CG  ASP B 209       1.858  22.174  -8.410  1.00  0.00           C  
ATOM   3330  OD1 ASP B 209       3.097  22.311  -8.305  1.00  0.00           O  
ATOM   3331  OD2 ASP B 209       2.089  22.558  -9.579  1.00  0.00           O  
ATOM   3332  C   ASP B 209      -2.006  21.876  -8.319  1.00  0.00           C  
ATOM   3333  O   ASP B 209      -2.528  21.106  -9.128  1.00  0.00           O  
ATOM   3334  N   LEU B 210      -2.654  22.934  -7.815  1.00  0.00           N  
ATOM   3335  H   LEU B 210      -2.128  23.557  -7.205  1.00  0.00           H  
ATOM   3336  CA  LEU B 210      -4.085  23.208  -7.962  1.00  0.00           C  
ATOM   3337  HA  LEU B 210      -4.539  22.428  -8.576  1.00  0.00           H  
ATOM   3338  CB  LEU B 210      -4.703  23.119  -6.558  1.00  0.00           C  
ATOM   3339  HB2 LEU B 210      -4.613  22.091  -6.204  1.00  0.00           H  
ATOM   3340  HB3 LEU B 210      -4.107  23.748  -5.899  1.00  0.00           H  
ATOM   3341  CG  LEU B 210      -6.164  23.573  -6.418  1.00  0.00           C  
ATOM   3342  HG  LEU B 210      -6.240  24.628  -6.676  1.00  0.00           H  
ATOM   3343  CD1 LEU B 210      -7.145  22.785  -7.284  1.00  0.00           C  
ATOM   3344 HD11 LEU B 210      -7.082  21.723  -7.051  1.00  0.00           H  
ATOM   3345 HD12 LEU B 210      -8.154  23.148  -7.102  1.00  0.00           H  
ATOM   3346 HD13 LEU B 210      -6.919  22.940  -8.334  1.00  0.00           H  
ATOM   3347  CD2 LEU B 210      -6.582  23.401  -4.961  1.00  0.00           C  
ATOM   3348 HD21 LEU B 210      -7.565  23.842  -4.809  1.00  0.00           H  
ATOM   3349 HD22 LEU B 210      -6.619  22.342  -4.697  1.00  0.00           H  
ATOM   3350 HD23 LEU B 210      -5.861  23.897  -4.314  1.00  0.00           H  
ATOM   3351  C   LEU B 210      -4.335  24.561  -8.649  1.00  0.00           C  
ATOM   3352  O   LEU B 210      -3.811  25.591  -8.227  1.00  0.00           O  
ATOM   3353  N   TRP B 211      -5.150  24.559  -9.704  1.00  0.00           N  
ATOM   3354  H   TRP B 211      -5.599  23.682  -9.953  1.00  0.00           H  
ATOM   3355  CA  TRP B 211      -5.378  25.692 -10.610  1.00  0.00           C  
ATOM   3356  HA  TRP B 211      -4.939  26.596 -10.188  1.00  0.00           H  
ATOM   3357  CB  TRP B 211      -4.652  25.381 -11.927  1.00  0.00           C  
ATOM   3358  HB2 TRP B 211      -3.588  25.296 -11.708  1.00  0.00           H  
ATOM   3359  HB3 TRP B 211      -4.988  24.403 -12.276  1.00  0.00           H  
ATOM   3360  CG  TRP B 211      -4.815  26.336 -13.072  1.00  0.00           C  
ATOM   3361  CD1 TRP B 211      -3.917  27.276 -13.443  1.00  0.00           C  
ATOM   3362  HD1 TRP B 211      -2.983  27.469 -12.928  1.00  0.00           H  
ATOM   3363  NE1 TRP B 211      -4.366  27.938 -14.570  1.00  0.00           N  
ATOM   3364  HE1 TRP B 211      -3.875  28.720 -14.991  1.00  0.00           H  
ATOM   3365  CE2 TRP B 211      -5.572  27.428 -15.003  1.00  0.00           C  
ATOM   3366  CZ2 TRP B 211      -6.399  27.717 -16.098  1.00  0.00           C  
ATOM   3367  HZ2 TRP B 211      -6.110  28.466 -16.819  1.00  0.00           H  
ATOM   3368  CH2 TRP B 211      -7.614  27.028 -16.242  1.00  0.00           C  
ATOM   3369  HH2 TRP B 211      -8.271  27.256 -17.071  1.00  0.00           H  
ATOM   3370  CZ3 TRP B 211      -7.993  26.068 -15.288  1.00  0.00           C  
ATOM   3371  HZ3 TRP B 211      -8.949  25.566 -15.380  1.00  0.00           H  
ATOM   3372  CE3 TRP B 211      -7.152  25.778 -14.198  1.00  0.00           C  
ATOM   3373  HE3 TRP B 211      -7.471  25.058 -13.459  1.00  0.00           H  
ATOM   3374  CD2 TRP B 211      -5.911  26.434 -14.036  1.00  0.00           C  
ATOM   3375  C   TRP B 211      -6.874  25.963 -10.810  1.00  0.00           C  
ATOM   3376  O   TRP B 211      -7.686  25.034 -10.770  1.00  0.00           O  
ATOM   3377  N   ALA B 212      -7.242  27.221 -11.055  1.00  0.00           N  
ATOM   3378  H   ALA B 212      -6.520  27.936 -11.100  1.00  0.00           H  
ATOM   3379  CA  ALA B 212      -8.621  27.648 -11.276  1.00  0.00           C  
ATOM   3380  HA  ALA B 212      -9.215  26.792 -11.591  1.00  0.00           H  
ATOM   3381  CB  ALA B 212      -9.187  28.156  -9.945  1.00  0.00           C  
ATOM   3382  HB1 ALA B 212      -9.091  27.375  -9.193  1.00  0.00           H  
ATOM   3383  HB2 ALA B 212      -8.638  29.041  -9.619  1.00  0.00           H  
ATOM   3384  HB3 ALA B 212     -10.240  28.409 -10.069  1.00  0.00           H  
ATOM   3385  C   ALA B 212      -8.710  28.723 -12.367  1.00  0.00           C  
ATOM   3386  O   ALA B 212      -8.159  29.810 -12.200  1.00  0.00           O  
ATOM   3387  N   GLY B 213      -9.412  28.416 -13.465  1.00  0.00           N  
ATOM   3388  H   GLY B 213      -9.782  27.468 -13.497  1.00  0.00           H  
ATOM   3389  CA  GLY B 213      -9.858  29.320 -14.539  1.00  0.00           C  
ATOM   3390  HA2 GLY B 213     -10.503  28.754 -15.210  1.00  0.00           H  
ATOM   3391  HA3 GLY B 213     -10.454  30.102 -14.090  1.00  0.00           H  
ATOM   3392  C   GLY B 213      -8.798  30.029 -15.392  1.00  0.00           C  
ATOM   3393  O   GLY B 213      -8.907  30.022 -16.616  1.00  0.00           O  
ATOM   3394  N   GLN B 214      -7.796  30.640 -14.758  1.00  0.00           N  
ATOM   3395  H   GLN B 214      -7.834  30.612 -13.746  1.00  0.00           H  
ATOM   3396  CA  GLN B 214      -6.614  31.243 -15.371  1.00  0.00           C  
ATOM   3397  HA  GLN B 214      -6.372  30.666 -16.262  1.00  0.00           H  
ATOM   3398  CB  GLN B 214      -6.935  32.679 -15.846  1.00  0.00           C  
ATOM   3399  HB2 GLN B 214      -6.152  32.970 -16.548  1.00  0.00           H  
ATOM   3400  HB3 GLN B 214      -7.869  32.668 -16.408  1.00  0.00           H  
ATOM   3401  CG  GLN B 214      -7.012  33.785 -14.776  1.00  0.00           C  
ATOM   3402  HG2 GLN B 214      -6.043  33.875 -14.283  1.00  0.00           H  
ATOM   3403  HG3 GLN B 214      -7.212  34.732 -15.279  1.00  0.00           H  
ATOM   3404  CD  GLN B 214      -8.087  33.579 -13.713  1.00  0.00           C  
ATOM   3405  OE1 GLN B 214      -7.782  33.381 -12.550  1.00  0.00           O  
ATOM   3406  NE2 GLN B 214      -9.361  33.618 -14.042  1.00  0.00           N  
ATOM   3407 HE21 GLN B 214     -10.020  33.488 -13.288  1.00  0.00           H  
ATOM   3408 HE22 GLN B 214      -9.656  33.871 -14.969  1.00  0.00           H  
ATOM   3409  C   GLN B 214      -5.366  31.178 -14.461  1.00  0.00           C  
ATOM   3410  O   GLN B 214      -4.256  31.245 -14.984  1.00  0.00           O  
ATOM   3411  N   GLN B 215      -5.511  31.010 -13.136  1.00  0.00           N  
ATOM   3412  H   GLN B 215      -6.439  30.870 -12.752  1.00  0.00           H  
ATOM   3413  CA  GLN B 215      -4.406  31.139 -12.169  1.00  0.00           C  
ATOM   3414  HA  GLN B 215      -3.483  31.299 -12.727  1.00  0.00           H  
ATOM   3415  CB  GLN B 215      -4.611  32.397 -11.305  1.00  0.00           C  
ATOM   3416  HB2 GLN B 215      -3.658  32.667 -10.847  1.00  0.00           H  
ATOM   3417  HB3 GLN B 215      -4.915  33.223 -11.951  1.00  0.00           H  
ATOM   3418  CG  GLN B 215      -5.645  32.213 -10.180  1.00  0.00           C  
ATOM   3419  HG2 GLN B 215      -6.563  31.792 -10.593  1.00  0.00           H  
ATOM   3420  HG3 GLN B 215      -5.259  31.523  -9.430  1.00  0.00           H  
ATOM   3421  CD  GLN B 215      -5.975  33.532  -9.497  1.00  0.00           C  
ATOM   3422  OE1 GLN B 215      -5.472  33.873  -8.439  1.00  0.00           O  
ATOM   3423  NE2 GLN B 215      -6.830  34.339 -10.079  1.00  0.00           N  
ATOM   3424 HE21 GLN B 215      -7.056  35.188  -9.599  1.00  0.00           H  
ATOM   3425 HE22 GLN B 215      -7.273  34.048 -10.948  1.00  0.00           H  
ATOM   3426  C   GLN B 215      -4.167  29.897 -11.293  1.00  0.00           C  
ATOM   3427  O   GLN B 215      -5.052  29.076 -11.057  1.00  0.00           O  
ATOM   3428  N   LEU B 216      -2.946  29.795 -10.769  1.00  0.00           N  
ATOM   3429  H   LEU B 216      -2.281  30.522 -10.980  1.00  0.00           H  
ATOM   3430  CA  LEU B 216      -2.550  28.828  -9.747  1.00  0.00           C  
ATOM   3431  HA  LEU B 216      -2.979  27.860 -10.002  1.00  0.00           H  
ATOM   3432  CB  LEU B 216      -1.007  28.744  -9.790  1.00  0.00           C  
ATOM   3433  HB2 LEU B 216      -0.670  28.979 -10.802  1.00  0.00           H  
ATOM   3434  HB3 LEU B 216      -0.588  29.513  -9.138  1.00  0.00           H  
ATOM   3435  CG  LEU B 216      -0.359  27.395  -9.446  1.00  0.00           C  
ATOM   3436  HG  LEU B 216       0.707  27.503  -9.625  1.00  0.00           H  
ATOM   3437  CD1 LEU B 216      -0.552  27.004  -7.992  1.00  0.00           C  
ATOM   3438 HD11 LEU B 216      -1.594  26.789  -7.798  1.00  0.00           H  
ATOM   3439 HD12 LEU B 216       0.009  26.092  -7.809  1.00  0.00           H  
ATOM   3440 HD13 LEU B 216      -0.192  27.794  -7.334  1.00  0.00           H  
ATOM   3441  CD2 LEU B 216      -0.880  26.252 -10.315  1.00  0.00           C  
ATOM   3442 HD21 LEU B 216      -0.202  25.401 -10.233  1.00  0.00           H  
ATOM   3443 HD22 LEU B 216      -1.872  25.939  -9.997  1.00  0.00           H  
ATOM   3444 HD23 LEU B 216      -0.920  26.581 -11.350  1.00  0.00           H  
ATOM   3445  C   LEU B 216      -3.097  29.266  -8.369  1.00  0.00           C  
ATOM   3446  O   LEU B 216      -2.991  30.438  -8.008  1.00  0.00           O  
ATOM   3447  N   LEU B 217      -3.691  28.337  -7.611  1.00  0.00           N  
ATOM   3448  H   LEU B 217      -3.730  27.387  -7.970  1.00  0.00           H  
ATOM   3449  CA  LEU B 217      -4.189  28.568  -6.244  1.00  0.00           C  
ATOM   3450  HA  LEU B 217      -4.289  29.641  -6.073  1.00  0.00           H  
ATOM   3451  CB  LEU B 217      -5.571  27.907  -6.065  1.00  0.00           C  
ATOM   3452  HB2 LEU B 217      -5.480  26.844  -6.292  1.00  0.00           H  
ATOM   3453  HB3 LEU B 217      -5.841  27.991  -5.011  1.00  0.00           H  
ATOM   3454  CG  LEU B 217      -6.731  28.486  -6.895  1.00  0.00           C  
ATOM   3455  HG  LEU B 217      -6.558  28.297  -7.955  1.00  0.00           H  
ATOM   3456  CD1 LEU B 217      -8.029  27.795  -6.470  1.00  0.00           C  
ATOM   3457 HD11 LEU B 217      -8.873  28.203  -7.025  1.00  0.00           H  
ATOM   3458 HD12 LEU B 217      -7.961  26.726  -6.676  1.00  0.00           H  
ATOM   3459 HD13 LEU B 217      -8.216  27.947  -5.408  1.00  0.00           H  
ATOM   3460  CD2 LEU B 217      -6.913  29.988  -6.674  1.00  0.00           C  
ATOM   3461 HD21 LEU B 217      -7.815  30.326  -7.183  1.00  0.00           H  
ATOM   3462 HD22 LEU B 217      -6.989  30.204  -5.610  1.00  0.00           H  
ATOM   3463 HD23 LEU B 217      -6.065  30.526  -7.100  1.00  0.00           H  
ATOM   3464  C   LEU B 217      -3.258  28.053  -5.132  1.00  0.00           C  
ATOM   3465  O   LEU B 217      -3.200  28.675  -4.072  1.00  0.00           O  
ATOM   3466  N   TRP B 218      -2.604  26.903  -5.331  1.00  0.00           N  
ATOM   3467  H   TRP B 218      -2.693  26.447  -6.229  1.00  0.00           H  
ATOM   3468  CA  TRP B 218      -1.886  26.163  -4.284  1.00  0.00           C  
ATOM   3469  HA  TRP B 218      -1.321  26.864  -3.669  1.00  0.00           H  
ATOM   3470  CB  TRP B 218      -2.931  25.473  -3.394  1.00  0.00           C  
ATOM   3471  HB2 TRP B 218      -3.506  26.238  -2.870  1.00  0.00           H  
ATOM   3472  HB3 TRP B 218      -3.628  24.931  -4.032  1.00  0.00           H  
ATOM   3473  CG  TRP B 218      -2.415  24.503  -2.380  1.00  0.00           C  
ATOM   3474  CD1 TRP B 218      -2.100  24.801  -1.100  1.00  0.00           C  
ATOM   3475  HD1 TRP B 218      -2.172  25.780  -0.646  1.00  0.00           H  
ATOM   3476  NE1 TRP B 218      -1.714  23.654  -0.439  1.00  0.00           N  
ATOM   3477  HE1 TRP B 218      -1.517  23.625   0.573  1.00  0.00           H  
ATOM   3478  CE2 TRP B 218      -1.790  22.547  -1.253  1.00  0.00           C  
ATOM   3479  CZ2 TRP B 218      -1.605  21.178  -1.022  1.00  0.00           C  
ATOM   3480  HZ2 TRP B 218      -1.357  20.834  -0.028  1.00  0.00           H  
ATOM   3481  CH2 TRP B 218      -1.772  20.275  -2.086  1.00  0.00           C  
ATOM   3482  HH2 TRP B 218      -1.649  19.214  -1.921  1.00  0.00           H  
ATOM   3483  CZ3 TRP B 218      -2.110  20.759  -3.364  1.00  0.00           C  
ATOM   3484  HZ3 TRP B 218      -2.236  20.069  -4.185  1.00  0.00           H  
ATOM   3485  CE3 TRP B 218      -2.313  22.137  -3.578  1.00  0.00           C  
ATOM   3486  HE3 TRP B 218      -2.589  22.492  -4.558  1.00  0.00           H  
ATOM   3487  CD2 TRP B 218      -2.183  23.065  -2.522  1.00  0.00           C  
ATOM   3488  C   TRP B 218      -0.895  25.142  -4.871  1.00  0.00           C  
ATOM   3489  O   TRP B 218      -1.172  24.539  -5.910  1.00  0.00           O  
ATOM   3490  N   BCN B 219       0.243  24.955  -4.196  1.00  0.00           N  
ATOM   3491  H27 BCN B 219       0.325  25.424  -3.306  1.00  0.00           H  
ATOM   3492  C2  BCN B 219       1.225  23.915  -4.461  1.00  0.00           C  
ATOM   3493  H   BCN B 219       0.764  23.178  -5.120  1.00  0.00           H  
ATOM   3494  C4  BCN B 219       2.492  24.421  -5.171  1.00  0.00           C  
ATOM   3495  H1  BCN B 219       3.051  25.089  -4.502  1.00  0.00           H  
ATOM   3496  H2  BCN B 219       3.147  23.559  -5.364  1.00  0.00           H  
ATOM   3497  C5  BCN B 219       2.237  25.146  -6.512  1.00  0.00           C  
ATOM   3498  H3  BCN B 219       1.594  24.526  -7.146  1.00  0.00           H  
ATOM   3499  H4  BCN B 219       1.701  26.082  -6.315  1.00  0.00           H  
ATOM   3500  C6  BCN B 219       3.553  25.465  -7.263  1.00  0.00           C  
ATOM   3501  H8  BCN B 219       4.136  24.546  -7.409  1.00  0.00           H  
ATOM   3502  H9  BCN B 219       4.163  26.125  -6.634  1.00  0.00           H  
ATOM   3503  C7  BCN B 219       3.334  26.149  -8.633  1.00  0.00           C  
ATOM   3504  H5  BCN B 219       4.274  26.626  -8.938  1.00  0.00           H  
ATOM   3505  H6  BCN B 219       2.581  26.940  -8.538  1.00  0.00           H  
ATOM   3506  N2  BCN B 219       2.947  25.216  -9.698  1.00  0.00           N  
ATOM   3507  H7  BCN B 219       2.914  24.198  -9.527  1.00  0.00           H  
ATOM   3508  C8  BCN B 219       2.696  25.587 -10.992  1.00  0.00           C  
ATOM   3509  O1  BCN B 219       2.608  26.743 -11.376  1.00  0.00           O  
ATOM   3510  O2  BCN B 219       2.612  24.489 -11.786  1.00  0.00           O  
ATOM   3511  C9  BCN B 219       2.309  24.605 -13.182  1.00  0.00           C  
ATOM   3512  H21 BCN B 219       2.666  23.708 -13.703  1.00  0.00           H  
ATOM   3513  H22 BCN B 219       2.811  25.481 -13.614  1.00  0.00           H  
ATOM   3514  C10 BCN B 219       0.793  24.720 -13.330  1.00  0.00           C  
ATOM   3515  H23 BCN B 219       0.391  25.504 -12.702  1.00  0.00           H  
ATOM   3516  C11 BCN B 219      -0.065  23.487 -13.535  1.00  0.00           C  
ATOM   3517  H12 BCN B 219       0.475  22.553 -13.680  1.00  0.00           H  
ATOM   3518  C12 BCN B 219      -1.305  23.270 -12.627  1.00  0.00           C  
ATOM   3519  H13 BCN B 219      -1.679  24.244 -12.294  1.00  0.00           H  
ATOM   3520  H14 BCN B 219      -0.986  22.749 -11.715  1.00  0.00           H  
ATOM   3521  C13 BCN B 219      -2.477  22.469 -13.278  1.00  0.00           C  
ATOM   3522  H19 BCN B 219      -2.164  21.452 -13.528  1.00  0.00           H  
ATOM   3523  H20 BCN B 219      -3.340  22.418 -12.603  1.00  0.00           H  
ATOM   3524  C14 BCN B 219      -2.808  23.183 -14.499  1.00  0.00           C  
ATOM   3525  C15 BCN B 219      -2.672  23.986 -15.366  1.00  0.00           C  
ATOM   3526  C16 BCN B 219      -2.037  25.081 -16.081  1.00  0.00           C  
ATOM   3527  H17 BCN B 219      -2.764  25.875 -16.296  1.00  0.00           H  
ATOM   3528  H18 BCN B 219      -1.604  24.727 -17.024  1.00  0.00           H  
ATOM   3529  C17 BCN B 219      -0.922  25.594 -15.116  1.00  0.00           C  
ATOM   3530  H15 BCN B 219      -0.381  26.415 -15.604  1.00  0.00           H  
ATOM   3531  H16 BCN B 219      -1.396  26.036 -14.231  1.00  0.00           H  
ATOM   3532  C18 BCN B 219       0.102  24.519 -14.661  1.00  0.00           C  
ATOM   3533  H11 BCN B 219       0.729  24.191 -15.487  1.00  0.00           H  
ATOM   3534  C3  BCN B 219       1.612  23.213  -3.167  1.00  0.00           C  
ATOM   3535  O3  BCN B 219       1.929  23.851  -2.175  1.00  0.00           O  
ATOM   3536  N   GLY B 220       1.610  21.876  -3.171  1.00  0.00           N  
ATOM   3537  H   GLY B 220       1.376  21.405  -4.040  1.00  0.00           H  
ATOM   3538  CA  GLY B 220       1.892  21.051  -1.991  1.00  0.00           C  
ATOM   3539  HA2 GLY B 220       2.543  21.601  -1.310  1.00  0.00           H  
ATOM   3540  HA3 GLY B 220       0.956  20.864  -1.467  1.00  0.00           H  
ATOM   3541  C   GLY B 220       2.558  19.701  -2.285  1.00  0.00           C  
ATOM   3542  O   GLY B 220       3.054  19.433  -3.380  1.00  0.00           O  
ATOM   3543  N   SER B 221       2.590  18.827  -1.274  1.00  0.00           N  
ATOM   3544  H   SER B 221       2.118  19.081  -0.417  1.00  0.00           H  
ATOM   3545  CA  SER B 221       3.264  17.519  -1.300  1.00  0.00           C  
ATOM   3546  HA  SER B 221       3.336  17.180  -2.331  1.00  0.00           H  
ATOM   3547  CB  SER B 221       4.697  17.664  -0.754  1.00  0.00           C  
ATOM   3548  HB2 SER B 221       5.311  18.149  -1.516  1.00  0.00           H  
ATOM   3549  HB3 SER B 221       4.678  18.303   0.132  1.00  0.00           H  
ATOM   3550  OG  SER B 221       5.287  16.420  -0.394  1.00  0.00           O  
ATOM   3551  HG  SER B 221       4.895  16.152   0.447  1.00  0.00           H  
ATOM   3552  C   SER B 221       2.471  16.473  -0.511  1.00  0.00           C  
ATOM   3553  O   SER B 221       1.981  16.752   0.579  1.00  0.00           O  
ATOM   3554  N   PHE B 222       2.414  15.241  -1.021  1.00  0.00           N  
ATOM   3555  H   PHE B 222       2.883  15.079  -1.910  1.00  0.00           H  
ATOM   3556  CA  PHE B 222       1.731  14.105  -0.400  1.00  0.00           C  
ATOM   3557  HA  PHE B 222       1.490  14.363   0.633  1.00  0.00           H  
ATOM   3558  CB  PHE B 222       0.414  13.822  -1.137  1.00  0.00           C  
ATOM   3559  HB2 PHE B 222      -0.206  14.719  -1.118  1.00  0.00           H  
ATOM   3560  HB3 PHE B 222       0.647  13.587  -2.174  1.00  0.00           H  
ATOM   3561  CG  PHE B 222      -0.388  12.673  -0.566  1.00  0.00           C  
ATOM   3562  CD1 PHE B 222      -0.844  12.736   0.762  1.00  0.00           C  
ATOM   3563  HD1 PHE B 222      -0.656  13.612   1.369  1.00  0.00           H  
ATOM   3564  CE1 PHE B 222      -1.563  11.663   1.306  1.00  0.00           C  
ATOM   3565  HE1 PHE B 222      -1.911  11.726   2.326  1.00  0.00           H  
ATOM   3566  CZ  PHE B 222      -1.839  10.525   0.532  1.00  0.00           C  
ATOM   3567  HZ  PHE B 222      -2.393   9.702   0.960  1.00  0.00           H  
ATOM   3568  CE2 PHE B 222      -1.390  10.461  -0.798  1.00  0.00           C  
ATOM   3569  HE2 PHE B 222      -1.608   9.590  -1.399  1.00  0.00           H  
ATOM   3570  CD2 PHE B 222      -0.660  11.530  -1.346  1.00  0.00           C  
ATOM   3571  HD2 PHE B 222      -0.316  11.470  -2.369  1.00  0.00           H  
ATOM   3572  C   PHE B 222       2.617  12.853  -0.367  1.00  0.00           C  
ATOM   3573  O   PHE B 222       3.424  12.618  -1.266  1.00  0.00           O  
ATOM   3574  N   LYS B 223       2.426  12.010   0.649  1.00  0.00           N  
ATOM   3575  H   LYS B 223       1.687  12.217   1.309  1.00  0.00           H  
ATOM   3576  CA  LYS B 223       3.156  10.759   0.862  1.00  0.00           C  
ATOM   3577  HA  LYS B 223       3.683  10.470  -0.047  1.00  0.00           H  
ATOM   3578  CB  LYS B 223       4.229  11.018   1.935  1.00  0.00           C  
ATOM   3579  HB2 LYS B 223       4.789  11.918   1.674  1.00  0.00           H  
ATOM   3580  HB3 LYS B 223       3.746  11.181   2.900  1.00  0.00           H  
ATOM   3581  CG  LYS B 223       5.219   9.855   2.042  1.00  0.00           C  
ATOM   3582  HG2 LYS B 223       4.663   8.938   2.234  1.00  0.00           H  
ATOM   3583  HG3 LYS B 223       5.763   9.755   1.104  1.00  0.00           H  
ATOM   3584  CD  LYS B 223       6.230  10.082   3.170  1.00  0.00           C  
ATOM   3585  HD2 LYS B 223       6.909  10.897   2.910  1.00  0.00           H  
ATOM   3586  HD3 LYS B 223       5.688  10.352   4.076  1.00  0.00           H  
ATOM   3587  CE  LYS B 223       7.021   8.791   3.404  1.00  0.00           C  
ATOM   3588  HE2 LYS B 223       6.329   7.952   3.305  1.00  0.00           H  
ATOM   3589  HE3 LYS B 223       7.785   8.681   2.629  1.00  0.00           H  
ATOM   3590  NZ  LYS B 223       7.610   8.752   4.761  1.00  0.00           N  
ATOM   3591  HZ1 LYS B 223       6.854   8.843   5.451  1.00  0.00           H  
ATOM   3592  HZ2 LYS B 223       8.063   7.870   4.940  1.00  0.00           H  
ATOM   3593  HZ3 LYS B 223       8.239   9.521   4.922  1.00  0.00           H  
ATOM   3594  C   LYS B 223       2.135   9.663   1.239  1.00  0.00           C  
ATOM   3595  O   LYS B 223       1.603   9.735   2.349  1.00  0.00           O  
ATOM   3596  N   PRO B 224       1.813   8.700   0.348  1.00  0.00           N  
ATOM   3597  CD  PRO B 224       2.326   8.565  -1.011  1.00  0.00           C  
ATOM   3598  HD2 PRO B 224       3.262   8.007  -0.988  1.00  0.00           H  
ATOM   3599  HD3 PRO B 224       2.471   9.532  -1.494  1.00  0.00           H  
ATOM   3600  CG  PRO B 224       1.279   7.766  -1.781  1.00  0.00           C  
ATOM   3601  HG2 PRO B 224       1.728   7.191  -2.591  1.00  0.00           H  
ATOM   3602  HG3 PRO B 224       0.505   8.435  -2.160  1.00  0.00           H  
ATOM   3603  CB  PRO B 224       0.702   6.859  -0.700  1.00  0.00           C  
ATOM   3604  HB2 PRO B 224       1.359   5.997  -0.569  1.00  0.00           H  
ATOM   3605  HB3 PRO B 224      -0.305   6.531  -0.952  1.00  0.00           H  
ATOM   3606  CA  PRO B 224       0.719   7.741   0.557  1.00  0.00           C  
ATOM   3607  HA  PRO B 224      -0.217   8.294   0.614  1.00  0.00           H  
ATOM   3608  C   PRO B 224       0.848   6.885   1.820  1.00  0.00           C  
ATOM   3609  O   PRO B 224      -0.150   6.633   2.491  1.00  0.00           O  
ATOM   3610  N   SER B 225       2.073   6.476   2.154  1.00  0.00           N  
ATOM   3611  H   SER B 225       2.854   6.759   1.581  1.00  0.00           H  
ATOM   3612  CA  SER B 225       2.407   5.635   3.307  1.00  0.00           C  
ATOM   3613  HA  SER B 225       1.802   4.730   3.287  1.00  0.00           H  
ATOM   3614  CB  SER B 225       3.881   5.245   3.158  1.00  0.00           C  
ATOM   3615  HB2 SER B 225       4.221   4.727   4.058  1.00  0.00           H  
ATOM   3616  HB3 SER B 225       3.963   4.568   2.305  1.00  0.00           H  
ATOM   3617  OG  SER B 225       4.687   6.396   2.913  1.00  0.00           O  
ATOM   3618  HG  SER B 225       5.525   6.126   2.506  1.00  0.00           H  
ATOM   3619  C   SER B 225       2.160   6.319   4.654  1.00  0.00           C  
ATOM   3620  O   SER B 225       1.780   5.667   5.620  1.00  0.00           O  
ATOM   3621  N   GLU B 226       2.331   7.638   4.708  1.00  0.00           N  
ATOM   3622  H   GLU B 226       2.632   8.091   3.861  1.00  0.00           H  
ATOM   3623  CA  GLU B 226       2.117   8.479   5.894  1.00  0.00           C  
ATOM   3624  HA  GLU B 226       2.574   7.993   6.759  1.00  0.00           H  
ATOM   3625  CB  GLU B 226       2.823   9.828   5.647  1.00  0.00           C  
ATOM   3626  HB2 GLU B 226       3.583   9.720   4.873  1.00  0.00           H  
ATOM   3627  HB3 GLU B 226       2.096  10.532   5.246  1.00  0.00           H  
ATOM   3628  CG  GLU B 226       3.467  10.454   6.897  1.00  0.00           C  
ATOM   3629  HG2 GLU B 226       3.592  11.522   6.699  1.00  0.00           H  
ATOM   3630  HG3 GLU B 226       2.780  10.359   7.740  1.00  0.00           H  
ATOM   3631  CD  GLU B 226       4.849   9.871   7.265  1.00  0.00           C  
ATOM   3632  OE1 GLU B 226       5.278  10.069   8.419  1.00  0.00           O  
ATOM   3633  OE2 GLU B 226       5.537   9.305   6.378  1.00  0.00           O  
ATOM   3634  C   GLU B 226       0.622   8.699   6.220  1.00  0.00           C  
ATOM   3635  O   GLU B 226       0.297   9.169   7.306  1.00  0.00           O  
ATOM   3636  N   HIE B 227      -0.290   8.373   5.291  1.00  0.00           N  
ATOM   3637  H   HIE B 227       0.056   7.959   4.435  1.00  0.00           H  
ATOM   3638  CA  HIE B 227      -1.724   8.716   5.357  1.00  0.00           C  
ATOM   3639  HA  HIE B 227      -1.988   8.888   6.403  1.00  0.00           H  
ATOM   3640  CB  HIE B 227      -1.994  10.018   4.588  1.00  0.00           C  
ATOM   3641  HB2 HIE B 227      -1.697   9.868   3.551  1.00  0.00           H  
ATOM   3642  HB3 HIE B 227      -3.063  10.229   4.612  1.00  0.00           H  
ATOM   3643  CG  HIE B 227      -1.312  11.244   5.126  1.00  0.00           C  
ATOM   3644  ND1 HIE B 227      -1.767  12.004   6.203  1.00  0.00           N  
ATOM   3645  CE1 HIE B 227      -0.903  13.022   6.319  1.00  0.00           C  
ATOM   3646  HE1 HIE B 227      -0.969  13.797   7.074  1.00  0.00           H  
ATOM   3647  NE2 HIE B 227       0.046  12.948   5.367  1.00  0.00           N  
ATOM   3648  HE2 HIE B 227       0.805  13.600   5.251  1.00  0.00           H  
ATOM   3649  CD2 HIE B 227      -0.195  11.827   4.604  1.00  0.00           C  
ATOM   3650  HD2 HIE B 227       0.381  11.455   3.767  1.00  0.00           H  
ATOM   3651  C   HIE B 227      -2.633   7.583   4.851  1.00  0.00           C  
ATOM   3652  O   HIE B 227      -3.577   7.812   4.086  1.00  0.00           O  
ATOM   3653  N   VAL B 228      -2.348   6.336   5.223  1.00  0.00           N  
ATOM   3654  H   VAL B 228      -1.538   6.173   5.808  1.00  0.00           H  
ATOM   3655  CA  VAL B 228      -3.172   5.193   4.790  1.00  0.00           C  
ATOM   3656  HA  VAL B 228      -3.414   5.336   3.736  1.00  0.00           H  
ATOM   3657  CB  VAL B 228      -2.408   3.863   4.887  1.00  0.00           C  
ATOM   3658  HB  VAL B 228      -2.101   3.723   5.917  1.00  0.00           H  
ATOM   3659  CG1 VAL B 228      -3.280   2.674   4.450  1.00  0.00           C  
ATOM   3660 HG11 VAL B 228      -2.676   1.767   4.410  1.00  0.00           H  
ATOM   3661 HG12 VAL B 228      -4.083   2.509   5.165  1.00  0.00           H  
ATOM   3662 HG13 VAL B 228      -3.708   2.863   3.465  1.00  0.00           H  
ATOM   3663  CG2 VAL B 228      -1.152   3.886   4.014  1.00  0.00           C  
ATOM   3664 HG21 VAL B 228      -0.447   4.624   4.394  1.00  0.00           H  
ATOM   3665 HG22 VAL B 228      -0.662   2.913   4.025  1.00  0.00           H  
ATOM   3666 HG23 VAL B 228      -1.419   4.152   2.993  1.00  0.00           H  
ATOM   3667  C   VAL B 228      -4.492   5.129   5.567  1.00  0.00           C  
ATOM   3668  O   VAL B 228      -4.509   5.179   6.800  1.00  0.00           O  
ATOM   3669  N   LYS B 229      -5.601   4.946   4.845  1.00  0.00           N  
ATOM   3670  H   LYS B 229      -5.495   4.947   3.831  1.00  0.00           H  
ATOM   3671  CA  LYS B 229      -6.925   4.570   5.364  1.00  0.00           C  
ATOM   3672  HA  LYS B 229      -6.848   4.347   6.427  1.00  0.00           H  
ATOM   3673  CB  LYS B 229      -7.905   5.749   5.212  1.00  0.00           C  
ATOM   3674  HB2 LYS B 229      -7.502   6.615   5.741  1.00  0.00           H  
ATOM   3675  HB3 LYS B 229      -8.024   6.009   4.158  1.00  0.00           H  
ATOM   3676  CG  LYS B 229      -9.270   5.374   5.813  1.00  0.00           C  
ATOM   3677  HG2 LYS B 229      -9.727   4.584   5.216  1.00  0.00           H  
ATOM   3678  HG3 LYS B 229      -9.107   4.990   6.817  1.00  0.00           H  
ATOM   3679  CD  LYS B 229     -10.242   6.558   5.887  1.00  0.00           C  
ATOM   3680  HD2 LYS B 229      -9.778   7.376   6.440  1.00  0.00           H  
ATOM   3681  HD3 LYS B 229     -10.476   6.892   4.875  1.00  0.00           H  
ATOM   3682  CE  LYS B 229     -11.523   6.109   6.605  1.00  0.00           C  
ATOM   3683  HE2 LYS B 229     -11.915   5.219   6.105  1.00  0.00           H  
ATOM   3684  HE3 LYS B 229     -11.270   5.819   7.631  1.00  0.00           H  
ATOM   3685  NZ  LYS B 229     -12.564   7.165   6.622  1.00  0.00           N  
ATOM   3686  HZ1 LYS B 229     -13.422   6.802   7.058  1.00  0.00           H  
ATOM   3687  HZ2 LYS B 229     -12.293   7.983   7.144  1.00  0.00           H  
ATOM   3688  HZ3 LYS B 229     -12.862   7.424   5.694  1.00  0.00           H  
ATOM   3689  C   LYS B 229      -7.398   3.313   4.609  1.00  0.00           C  
ATOM   3690  O   LYS B 229      -7.804   3.439   3.452  1.00  0.00           O  
ATOM   3691  N   PRO B 230      -7.322   2.107   5.206  1.00  0.00           N  
ATOM   3692  CD  PRO B 230      -6.762   1.792   6.510  1.00  0.00           C  
ATOM   3693  HD2 PRO B 230      -7.554   1.842   7.258  1.00  0.00           H  
ATOM   3694  HD3 PRO B 230      -5.940   2.455   6.779  1.00  0.00           H  
ATOM   3695  CG  PRO B 230      -6.252   0.359   6.394  1.00  0.00           C  
ATOM   3696  HG2 PRO B 230      -6.238  -0.147   7.355  1.00  0.00           H  
ATOM   3697  HG3 PRO B 230      -5.261   0.352   5.939  1.00  0.00           H  
ATOM   3698  CB  PRO B 230      -7.264  -0.272   5.445  1.00  0.00           C  
ATOM   3699  HB2 PRO B 230      -8.157  -0.556   6.003  1.00  0.00           H  
ATOM   3700  HB3 PRO B 230      -6.846  -1.135   4.926  1.00  0.00           H  
ATOM   3701  CA  PRO B 230      -7.584   0.873   4.478  1.00  0.00           C  
ATOM   3702  HA  PRO B 230      -6.875   0.841   3.653  1.00  0.00           H  
ATOM   3703  C   PRO B 230      -9.004   0.764   3.912  1.00  0.00           C  
ATOM   3704  O   PRO B 230      -9.953   1.379   4.407  1.00  0.00           O  
ATOM   3705  N   ARG B 231      -9.156  -0.073   2.882  1.00  0.00           N  
ATOM   3706  H   ARG B 231      -8.321  -0.521   2.516  1.00  0.00           H  
ATOM   3707  CA  ARG B 231     -10.463  -0.479   2.348  1.00  0.00           C  
ATOM   3708  HA  ARG B 231     -11.024   0.419   2.087  1.00  0.00           H  
ATOM   3709  CB  ARG B 231     -10.257  -1.336   1.085  1.00  0.00           C  
ATOM   3710  HB2 ARG B 231      -9.611  -2.183   1.328  1.00  0.00           H  
ATOM   3711  HB3 ARG B 231     -11.227  -1.717   0.759  1.00  0.00           H  
ATOM   3712  CG  ARG B 231      -9.627  -0.541  -0.076  1.00  0.00           C  
ATOM   3713  HG2 ARG B 231     -10.271   0.308  -0.313  1.00  0.00           H  
ATOM   3714  HG3 ARG B 231      -8.648  -0.162   0.218  1.00  0.00           H  
ATOM   3715  CD  ARG B 231      -9.465  -1.410  -1.330  1.00  0.00           C  
ATOM   3716  HD2 ARG B 231      -8.724  -2.186  -1.129  1.00  0.00           H  
ATOM   3717  HD3 ARG B 231     -10.422  -1.896  -1.530  1.00  0.00           H  
ATOM   3718  NE  ARG B 231      -9.034  -0.606  -2.495  1.00  0.00           N  
ATOM   3719  HE  ARG B 231      -8.417   0.187  -2.330  1.00  0.00           H  
ATOM   3720  CZ  ARG B 231      -9.396  -0.749  -3.754  1.00  0.00           C  
ATOM   3721  NH1 ARG B 231     -10.185  -1.707  -4.164  1.00  0.00           N  
ATOM   3722 HH11 ARG B 231     -10.398  -2.445  -3.513  1.00  0.00           H  
ATOM   3723 HH12 ARG B 231     -10.468  -1.762  -5.124  1.00  0.00           H  
ATOM   3724  NH2 ARG B 231      -8.928   0.092  -4.625  1.00  0.00           N  
ATOM   3725 HH21 ARG B 231      -8.318   0.822  -4.242  1.00  0.00           H  
ATOM   3726 HH22 ARG B 231      -9.140   0.055  -5.599  1.00  0.00           H  
ATOM   3727  C   ARG B 231     -11.266  -1.229   3.426  1.00  0.00           C  
ATOM   3728  O   ARG B 231     -10.689  -1.949   4.239  1.00  0.00           O  
ATOM   3729  N   ALA B 232     -12.587  -1.062   3.440  1.00  0.00           N  
ATOM   3730  H   ALA B 232     -13.016  -0.485   2.739  1.00  0.00           H  
ATOM   3731  CA  ALA B 232     -13.452  -1.742   4.406  1.00  0.00           C  
ATOM   3732  HA  ALA B 232     -13.018  -1.592   5.391  1.00  0.00           H  
ATOM   3733  CB  ALA B 232     -14.834  -1.080   4.405  1.00  0.00           C  
ATOM   3734  HB1 ALA B 232     -15.472  -1.567   5.144  1.00  0.00           H  
ATOM   3735  HB2 ALA B 232     -14.743  -0.026   4.666  1.00  0.00           H  
ATOM   3736  HB3 ALA B 232     -15.300  -1.175   3.424  1.00  0.00           H  
ATOM   3737  C   ALA B 232     -13.546  -3.260   4.112  1.00  0.00           C  
ATOM   3738  O   ALA B 232     -13.759  -3.630   2.955  1.00  0.00           O  
ATOM   3739  N   PRO B 233     -13.415  -4.146   5.120  1.00  0.00           N  
ATOM   3740  CD  PRO B 233     -13.050  -3.832   6.493  1.00  0.00           C  
ATOM   3741  HD2 PRO B 233     -13.683  -3.042   6.899  1.00  0.00           H  
ATOM   3742  HD3 PRO B 233     -12.001  -3.536   6.532  1.00  0.00           H  
ATOM   3743  CG  PRO B 233     -13.263  -5.114   7.286  1.00  0.00           C  
ATOM   3744  HG2 PRO B 233     -14.281  -5.106   7.663  1.00  0.00           H  
ATOM   3745  HG3 PRO B 233     -12.545  -5.215   8.100  1.00  0.00           H  
ATOM   3746  CB  PRO B 233     -13.112  -6.230   6.252  1.00  0.00           C  
ATOM   3747  HB2 PRO B 233     -13.691  -7.114   6.527  1.00  0.00           H  
ATOM   3748  HB3 PRO B 233     -12.058  -6.488   6.147  1.00  0.00           H  
ATOM   3749  CA  PRO B 233     -13.614  -5.590   4.954  1.00  0.00           C  
ATOM   3750  HA  PRO B 233     -13.003  -5.947   4.125  1.00  0.00           H  
ATOM   3751  C   PRO B 233     -15.081  -5.945   4.654  1.00  0.00           C  
ATOM   3752  O   PRO B 233     -16.005  -5.276   5.117  1.00  0.00           O  
ATOM   3753  N   GLY B 234     -15.301  -7.019   3.889  1.00  0.00           N  
ATOM   3754  H   GLY B 234     -14.505  -7.590   3.639  1.00  0.00           H  
ATOM   3755  CA  GLY B 234     -16.622  -7.419   3.379  1.00  0.00           C  
ATOM   3756  HA2 GLY B 234     -17.389  -6.734   3.738  1.00  0.00           H  
ATOM   3757  HA3 GLY B 234     -16.611  -7.355   2.291  1.00  0.00           H  
ATOM   3758  C   GLY B 234     -17.039  -8.842   3.760  1.00  0.00           C  
ATOM   3759  O   GLY B 234     -16.307  -9.554   4.444  1.00  0.00           O  
ATOM   3760  N   ASN B 235     -18.211  -9.270   3.277  1.00  0.00           N  
ATOM   3761  H   ASN B 235     -18.680  -8.658   2.624  1.00  0.00           H  
ATOM   3762  CA  ASN B 235     -18.673 -10.669   3.302  1.00  0.00           C  
ATOM   3763  HA  ASN B 235     -19.701 -10.663   2.937  1.00  0.00           H  
ATOM   3764  CB  ASN B 235     -17.848 -11.512   2.296  1.00  0.00           C  
ATOM   3765  HB2 ASN B 235     -16.829 -11.616   2.666  1.00  0.00           H  
ATOM   3766  HB3 ASN B 235     -18.280 -12.512   2.262  1.00  0.00           H  
ATOM   3767  CG  ASN B 235     -17.774 -10.966   0.872  1.00  0.00           C  
ATOM   3768  OD1 ASN B 235     -17.614  -9.783   0.616  1.00  0.00           O  
ATOM   3769  ND2 ASN B 235     -17.876 -11.822  -0.118  1.00  0.00           N  
ATOM   3770 HD21 ASN B 235     -17.815 -11.445  -1.048  1.00  0.00           H  
ATOM   3771 HD22 ASN B 235     -17.968 -12.804   0.066  1.00  0.00           H  
ATOM   3772  C   ASN B 235     -18.765 -11.295   4.717  1.00  0.00           C  
ATOM   3773  O   ASN B 235     -18.513 -12.486   4.888  1.00  0.00           O  
ATOM   3774  N   LEU B 236     -19.088 -10.480   5.727  1.00  0.00           N  
ATOM   3775  H   LEU B 236     -19.280  -9.518   5.505  1.00  0.00           H  
ATOM   3776  CA  LEU B 236     -19.162 -10.867   7.140  1.00  0.00           C  
ATOM   3777  HA  LEU B 236     -18.220 -11.343   7.401  1.00  0.00           H  
ATOM   3778  CB  LEU B 236     -19.302  -9.583   7.985  1.00  0.00           C  
ATOM   3779  HB2 LEU B 236     -18.418  -8.959   7.835  1.00  0.00           H  
ATOM   3780  HB3 LEU B 236     -20.167  -9.032   7.613  1.00  0.00           H  
ATOM   3781  CG  LEU B 236     -19.503  -9.811   9.498  1.00  0.00           C  
ATOM   3782  HG  LEU B 236     -20.338 -10.489   9.660  1.00  0.00           H  
ATOM   3783  CD1 LEU B 236     -18.268 -10.378  10.191  1.00  0.00           C  
ATOM   3784 HD11 LEU B 236     -17.414  -9.720  10.041  1.00  0.00           H  
ATOM   3785 HD12 LEU B 236     -18.457 -10.488  11.258  1.00  0.00           H  
ATOM   3786 HD13 LEU B 236     -18.047 -11.363   9.792  1.00  0.00           H  
ATOM   3787  CD2 LEU B 236     -19.833  -8.488  10.176  1.00  0.00           C  
ATOM   3788 HD21 LEU B 236     -18.999  -7.803  10.051  1.00  0.00           H  
ATOM   3789 HD22 LEU B 236     -20.725  -8.055   9.724  1.00  0.00           H  
ATOM   3790 HD23 LEU B 236     -20.013  -8.655  11.236  1.00  0.00           H  
ATOM   3791  C   LEU B 236     -20.299 -11.870   7.420  1.00  0.00           C  
ATOM   3792  O   LEU B 236     -21.448 -11.638   7.042  1.00  0.00           O  
ATOM   3793  N   THR B 237     -19.998 -12.944   8.151  1.00  0.00           N  
ATOM   3794  H   THR B 237     -19.029 -13.079   8.429  1.00  0.00           H  
ATOM   3795  CA  THR B 237     -20.943 -14.021   8.487  1.00  0.00           C  
ATOM   3796  HA  THR B 237     -21.948 -13.601   8.505  1.00  0.00           H  
ATOM   3797  CB  THR B 237     -20.913 -15.084   7.373  1.00  0.00           C  
ATOM   3798  HB  THR B 237     -20.953 -14.581   6.405  1.00  0.00           H  
ATOM   3799  CG2 THR B 237     -19.677 -15.983   7.401  1.00  0.00           C  
ATOM   3800 HG21 THR B 237     -18.779 -15.371   7.322  1.00  0.00           H  
ATOM   3801 HG22 THR B 237     -19.643 -16.563   8.323  1.00  0.00           H  
ATOM   3802 HG23 THR B 237     -19.712 -16.666   6.553  1.00  0.00           H  
ATOM   3803  OG1 THR B 237     -22.043 -15.917   7.473  1.00  0.00           O  
ATOM   3804  HG1 THR B 237     -22.761 -15.502   6.985  1.00  0.00           H  
ATOM   3805  C   THR B 237     -20.693 -14.602   9.890  1.00  0.00           C  
ATOM   3806  O   THR B 237     -19.714 -14.236  10.549  1.00  0.00           O  
ATOM   3807  N   VAL B 238     -21.587 -15.483  10.353  1.00  0.00           N  
ATOM   3808  H   VAL B 238     -22.265 -15.841   9.690  1.00  0.00           H  
ATOM   3809  CA  VAL B 238     -21.647 -16.042  11.714  1.00  0.00           C  
ATOM   3810  HA  VAL B 238     -20.677 -15.897  12.186  1.00  0.00           H  
ATOM   3811  CB  VAL B 238     -22.722 -15.302  12.559  1.00  0.00           C  
ATOM   3812  HB  VAL B 238     -23.316 -14.664  11.903  1.00  0.00           H  
ATOM   3813  CG1 VAL B 238     -23.705 -16.185  13.346  1.00  0.00           C  
ATOM   3814 HG11 VAL B 238     -24.321 -16.762  12.655  1.00  0.00           H  
ATOM   3815 HG12 VAL B 238     -23.175 -16.856  14.022  1.00  0.00           H  
ATOM   3816 HG13 VAL B 238     -24.366 -15.557  13.939  1.00  0.00           H  
ATOM   3817  CG2 VAL B 238     -22.038 -14.399  13.585  1.00  0.00           C  
ATOM   3818 HG21 VAL B 238     -21.479 -15.010  14.294  1.00  0.00           H  
ATOM   3819 HG22 VAL B 238     -22.780 -13.816  14.129  1.00  0.00           H  
ATOM   3820 HG23 VAL B 238     -21.362 -13.715  13.072  1.00  0.00           H  
ATOM   3821  C   VAL B 238     -21.895 -17.551  11.670  1.00  0.00           C  
ATOM   3822  O   VAL B 238     -22.724 -18.020  10.895  1.00  0.00           O  
ATOM   3823  N   HIE B 239     -21.218 -18.294  12.548  1.00  0.00           N  
ATOM   3824  H   HIE B 239     -20.517 -17.827  13.115  1.00  0.00           H  
ATOM   3825  CA  HIE B 239     -21.392 -19.736  12.753  1.00  0.00           C  
ATOM   3826  HA  HIE B 239     -22.332 -20.056  12.298  1.00  0.00           H  
ATOM   3827  CB  HIE B 239     -20.253 -20.502  12.063  1.00  0.00           C  
ATOM   3828  HB2 HIE B 239     -19.293 -20.078  12.360  1.00  0.00           H  
ATOM   3829  HB3 HIE B 239     -20.283 -21.542  12.387  1.00  0.00           H  
ATOM   3830  CG  HIE B 239     -20.363 -20.488  10.564  1.00  0.00           C  
ATOM   3831  ND1 HIE B 239     -21.168 -21.352   9.823  1.00  0.00           N  
ATOM   3832  CE1 HIE B 239     -21.069 -20.942   8.552  1.00  0.00           C  
ATOM   3833  HE1 HIE B 239     -21.602 -21.389   7.722  1.00  0.00           H  
ATOM   3834  NE2 HIE B 239     -20.243 -19.885   8.458  1.00  0.00           N  
ATOM   3835  HE2 HIE B 239     -20.051 -19.372   7.611  1.00  0.00           H  
ATOM   3836  CD2 HIE B 239     -19.784 -19.583   9.722  1.00  0.00           C  
ATOM   3837  HD2 HIE B 239     -19.143 -18.761  10.012  1.00  0.00           H  
ATOM   3838  C   HIE B 239     -21.429 -20.080  14.243  1.00  0.00           C  
ATOM   3839  O   HIE B 239     -20.570 -19.637  15.003  1.00  0.00           O  
ATOM   3840  N   THR B 240     -22.388 -20.906  14.662  1.00  0.00           N  
ATOM   3841  H   THR B 240     -23.041 -21.264  13.981  1.00  0.00           H  
ATOM   3842  CA  THR B 240     -22.318 -21.586  15.969  1.00  0.00           C  
ATOM   3843  HA  THR B 240     -21.926 -20.883  16.705  1.00  0.00           H  
ATOM   3844  CB  THR B 240     -23.714 -22.016  16.454  1.00  0.00           C  
ATOM   3845  HB  THR B 240     -24.380 -21.153  16.406  1.00  0.00           H  
ATOM   3846  CG2 THR B 240     -24.334 -23.152  15.637  1.00  0.00           C  
ATOM   3847 HG21 THR B 240     -24.388 -22.870  14.586  1.00  0.00           H  
ATOM   3848 HG22 THR B 240     -23.744 -24.063  15.736  1.00  0.00           H  
ATOM   3849 HG23 THR B 240     -25.344 -23.346  15.999  1.00  0.00           H  
ATOM   3850  OG1 THR B 240     -23.648 -22.443  17.793  1.00  0.00           O  
ATOM   3851  HG1 THR B 240     -23.703 -21.676  18.371  1.00  0.00           H  
ATOM   3852  C   THR B 240     -21.338 -22.765  15.907  1.00  0.00           C  
ATOM   3853  O   THR B 240     -21.117 -23.336  14.838  1.00  0.00           O  
ATOM   3854  N   GLN B 241     -20.729 -23.124  17.035  1.00  0.00           N  
ATOM   3855  H   GLN B 241     -20.917 -22.580  17.870  1.00  0.00           H  
ATOM   3856  CA  GLN B 241     -19.743 -24.198  17.178  1.00  0.00           C  
ATOM   3857  HA  GLN B 241     -19.898 -24.917  16.374  1.00  0.00           H  
ATOM   3858  CB  GLN B 241     -18.300 -23.655  17.071  1.00  0.00           C  
ATOM   3859  HB2 GLN B 241     -18.064 -23.066  17.954  1.00  0.00           H  
ATOM   3860  HB3 GLN B 241     -17.627 -24.514  17.058  1.00  0.00           H  
ATOM   3861  CG  GLN B 241     -18.019 -22.800  15.824  1.00  0.00           C  
ATOM   3862  HG2 GLN B 241     -18.596 -23.199  14.992  1.00  0.00           H  
ATOM   3863  HG3 GLN B 241     -18.333 -21.770  15.997  1.00  0.00           H  
ATOM   3864  CD  GLN B 241     -16.551 -22.824  15.414  1.00  0.00           C  
ATOM   3865  OE1 GLN B 241     -15.621 -22.711  16.204  1.00  0.00           O  
ATOM   3866  NE2 GLN B 241     -16.274 -23.018  14.145  1.00  0.00           N  
ATOM   3867 HE21 GLN B 241     -15.313 -23.042  13.860  1.00  0.00           H  
ATOM   3868 HE22 GLN B 241     -17.027 -23.100  13.483  1.00  0.00           H  
ATOM   3869  C   GLN B 241     -19.923 -24.941  18.510  1.00  0.00           C  
ATOM   3870  O   GLN B 241     -20.509 -24.431  19.468  1.00  0.00           O  
ATOM   3871  N   VAL B 242     -19.370 -26.156  18.576  1.00  0.00           N  
ATOM   3872  H   VAL B 242     -18.893 -26.504  17.762  1.00  0.00           H  
ATOM   3873  CA  VAL B 242     -19.296 -26.961  19.807  1.00  0.00           C  
ATOM   3874  HA  VAL B 242     -20.316 -27.186  20.119  1.00  0.00           H  
ATOM   3875  CB  VAL B 242     -18.564 -28.299  19.567  1.00  0.00           C  
ATOM   3876  HB  VAL B 242     -18.536 -28.843  20.512  1.00  0.00           H  
ATOM   3877  CG1 VAL B 242     -19.322 -29.173  18.559  1.00  0.00           C  
ATOM   3878 HG11 VAL B 242     -18.839 -30.148  18.483  1.00  0.00           H  
ATOM   3879 HG12 VAL B 242     -19.333 -28.707  17.574  1.00  0.00           H  
ATOM   3880 HG13 VAL B 242     -20.348 -29.320  18.897  1.00  0.00           H  
ATOM   3881  CG2 VAL B 242     -17.118 -28.127  19.077  1.00  0.00           C  
ATOM   3882 HG21 VAL B 242     -16.656 -29.106  18.950  1.00  0.00           H  
ATOM   3883 HG22 VAL B 242     -17.092 -27.594  18.128  1.00  0.00           H  
ATOM   3884 HG23 VAL B 242     -16.539 -27.571  19.816  1.00  0.00           H  
ATOM   3885  C   VAL B 242     -18.634 -26.183  20.954  1.00  0.00           C  
ATOM   3886  O   VAL B 242     -17.804 -25.307  20.719  1.00  0.00           O  
ATOM   3887  N   SER B 243     -18.997 -26.526  22.194  1.00  0.00           N  
ATOM   3888  H   SER B 243     -19.638 -27.293  22.304  1.00  0.00           H  
ATOM   3889  CA  SER B 243     -18.507 -25.866  23.415  1.00  0.00           C  
ATOM   3890  HA  SER B 243     -19.034 -26.311  24.255  1.00  0.00           H  
ATOM   3891  CB  SER B 243     -17.012 -26.156  23.633  1.00  0.00           C  
ATOM   3892  HB2 SER B 243     -16.431 -25.728  22.814  1.00  0.00           H  
ATOM   3893  HB3 SER B 243     -16.683 -25.702  24.571  1.00  0.00           H  
ATOM   3894  OG  SER B 243     -16.789 -27.557  23.686  1.00  0.00           O  
ATOM   3895  HG  SER B 243     -16.974 -27.859  24.579  1.00  0.00           H  
ATOM   3896  C   SER B 243     -18.836 -24.365  23.474  1.00  0.00           C  
ATOM   3897  O   SER B 243     -17.937 -23.533  23.557  1.00  0.00           O  
ATOM   3898  N   ASP B 244     -20.137 -24.037  23.416  1.00  0.00           N  
ATOM   3899  H   ASP B 244     -20.802 -24.781  23.293  1.00  0.00           H  
ATOM   3900  CA  ASP B 244     -20.699 -22.685  23.623  1.00  0.00           C  
ATOM   3901  HA  ASP B 244     -21.725 -22.701  23.247  1.00  0.00           H  
ATOM   3902  CB  ASP B 244     -20.785 -22.358  25.131  1.00  0.00           C  
ATOM   3903  HB2 ASP B 244     -21.270 -23.187  25.647  1.00  0.00           H  
ATOM   3904  HB3 ASP B 244     -19.779 -22.253  25.539  1.00  0.00           H  
ATOM   3905  CG  ASP B 244     -21.589 -21.079  25.405  1.00  0.00           C  
ATOM   3906  OD1 ASP B 244     -22.713 -20.968  24.875  1.00  0.00           O  
ATOM   3907  OD2 ASP B 244     -21.091 -20.187  26.130  1.00  0.00           O  
ATOM   3908  C   ASP B 244     -19.978 -21.587  22.818  1.00  0.00           C  
ATOM   3909  O   ASP B 244     -19.680 -20.518  23.334  1.00  0.00           O  
ATOM   3910  N   THR B 245     -19.598 -21.859  21.568  1.00  0.00           N  
ATOM   3911  H   THR B 245     -19.870 -22.742  21.156  1.00  0.00           H  
ATOM   3912  CA  THR B 245     -18.674 -20.992  20.824  1.00  0.00           C  
ATOM   3913  HA  THR B 245     -18.384 -20.144  21.443  1.00  0.00           H  
ATOM   3914  CB  THR B 245     -17.370 -21.745  20.520  1.00  0.00           C  
ATOM   3915  HB  THR B 245     -17.596 -22.725  20.103  1.00  0.00           H  
ATOM   3916  CG2 THR B 245     -16.435 -20.997  19.569  1.00  0.00           C  
ATOM   3917 HG21 THR B 245     -16.259 -19.987  19.944  1.00  0.00           H  
ATOM   3918 HG22 THR B 245     -15.490 -21.534  19.509  1.00  0.00           H  
ATOM   3919 HG23 THR B 245     -16.874 -20.944  18.573  1.00  0.00           H  
ATOM   3920  OG1 THR B 245     -16.628 -21.905  21.707  1.00  0.00           O  
ATOM   3921  HG1 THR B 245     -17.164 -22.422  22.337  1.00  0.00           H  
ATOM   3922  C   THR B 245     -19.343 -20.421  19.581  1.00  0.00           C  
ATOM   3923  O   THR B 245     -19.756 -21.154  18.689  1.00  0.00           O  
ATOM   3924  N   LEU B 246     -19.425 -19.095  19.487  1.00  0.00           N  
ATOM   3925  H   LEU B 246     -19.043 -18.547  20.252  1.00  0.00           H  
ATOM   3926  CA  LEU B 246     -19.678 -18.393  18.230  1.00  0.00           C  
ATOM   3927  HA  LEU B 246     -20.288 -19.024  17.584  1.00  0.00           H  
ATOM   3928  CB  LEU B 246     -20.428 -17.074  18.498  1.00  0.00           C  
ATOM   3929  HB2 LEU B 246     -20.101 -16.672  19.459  1.00  0.00           H  
ATOM   3930  HB3 LEU B 246     -20.172 -16.340  17.732  1.00  0.00           H  
ATOM   3931  CG  LEU B 246     -21.956 -17.258  18.502  1.00  0.00           C  
ATOM   3932  HG  LEU B 246     -22.219 -18.145  19.078  1.00  0.00           H  
ATOM   3933  CD1 LEU B 246     -22.627 -16.047  19.143  1.00  0.00           C  
ATOM   3934 HD11 LEU B 246     -22.269 -15.929  20.165  1.00  0.00           H  
ATOM   3935 HD12 LEU B 246     -23.705 -16.207  19.175  1.00  0.00           H  
ATOM   3936 HD13 LEU B 246     -22.414 -15.145  18.570  1.00  0.00           H  
ATOM   3937  CD2 LEU B 246     -22.497 -17.404  17.075  1.00  0.00           C  
ATOM   3938 HD21 LEU B 246     -23.585 -17.473  17.103  1.00  0.00           H  
ATOM   3939 HD22 LEU B 246     -22.110 -18.308  16.611  1.00  0.00           H  
ATOM   3940 HD23 LEU B 246     -22.216 -16.539  16.474  1.00  0.00           H  
ATOM   3941  C   LEU B 246     -18.360 -18.144  17.494  1.00  0.00           C  
ATOM   3942  O   LEU B 246     -17.314 -17.934  18.111  1.00  0.00           O  
ATOM   3943  N   LEU B 247     -18.434 -18.116  16.167  1.00  0.00           N  
ATOM   3944  H   LEU B 247     -19.320 -18.373  15.740  1.00  0.00           H  
ATOM   3945  CA  LEU B 247     -17.366 -17.715  15.262  1.00  0.00           C  
ATOM   3946  HA  LEU B 247     -16.564 -17.239  15.828  1.00  0.00           H  
ATOM   3947  CB  LEU B 247     -16.804 -18.984  14.590  1.00  0.00           C  
ATOM   3948  HB2 LEU B 247     -16.321 -19.596  15.355  1.00  0.00           H  
ATOM   3949  HB3 LEU B 247     -17.642 -19.555  14.189  1.00  0.00           H  
ATOM   3950  CG  LEU B 247     -15.810 -18.736  13.439  1.00  0.00           C  
ATOM   3951  HG  LEU B 247     -16.297 -18.172  12.644  1.00  0.00           H  
ATOM   3952  CD1 LEU B 247     -14.558 -17.989  13.894  1.00  0.00           C  
ATOM   3953 HD11 LEU B 247     -14.085 -18.513  14.720  1.00  0.00           H  
ATOM   3954 HD12 LEU B 247     -13.854 -17.929  13.065  1.00  0.00           H  
ATOM   3955 HD13 LEU B 247     -14.815 -16.976  14.198  1.00  0.00           H  
ATOM   3956  CD2 LEU B 247     -15.355 -20.080  12.870  1.00  0.00           C  
ATOM   3957 HD21 LEU B 247     -14.686 -19.911  12.025  1.00  0.00           H  
ATOM   3958 HD22 LEU B 247     -16.221 -20.640  12.520  1.00  0.00           H  
ATOM   3959 HD23 LEU B 247     -14.828 -20.648  13.635  1.00  0.00           H  
ATOM   3960  C   LEU B 247     -17.928 -16.692  14.267  1.00  0.00           C  
ATOM   3961  O   LEU B 247     -18.881 -16.989  13.550  1.00  0.00           O  
ATOM   3962  N   LEU B 248     -17.332 -15.501  14.234  1.00  0.00           N  
ATOM   3963  H   LEU B 248     -16.574 -15.344  14.891  1.00  0.00           H  
ATOM   3964  CA  LEU B 248     -17.533 -14.467  13.214  1.00  0.00           C  
ATOM   3965  HA  LEU B 248     -18.435 -14.696  12.643  1.00  0.00           H  
ATOM   3966  CB  LEU B 248     -17.711 -13.083  13.875  1.00  0.00           C  
ATOM   3967  HB2 LEU B 248     -16.790 -12.798  14.385  1.00  0.00           H  
ATOM   3968  HB3 LEU B 248     -17.874 -12.363  13.071  1.00  0.00           H  
ATOM   3969  CG  LEU B 248     -18.895 -13.010  14.862  1.00  0.00           C  
ATOM   3970  HG  LEU B 248     -19.590 -13.813  14.644  1.00  0.00           H  
ATOM   3971  CD1 LEU B 248     -18.456 -13.139  16.322  1.00  0.00           C  
ATOM   3972 HD11 LEU B 248     -19.343 -13.165  16.954  1.00  0.00           H  
ATOM   3973 HD12 LEU B 248     -17.903 -14.067  16.468  1.00  0.00           H  
ATOM   3974 HD13 LEU B 248     -17.823 -12.299  16.604  1.00  0.00           H  
ATOM   3975  CD2 LEU B 248     -19.642 -11.680  14.747  1.00  0.00           C  
ATOM   3976 HD21 LEU B 248     -20.016 -11.557  13.730  1.00  0.00           H  
ATOM   3977 HD22 LEU B 248     -20.493 -11.675  15.429  1.00  0.00           H  
ATOM   3978 HD23 LEU B 248     -18.974 -10.854  14.986  1.00  0.00           H  
ATOM   3979  C   LEU B 248     -16.341 -14.468  12.243  1.00  0.00           C  
ATOM   3980  O   LEU B 248     -15.205 -14.669  12.671  1.00  0.00           O  
ATOM   3981  N   THR B 249     -16.575 -14.240  10.950  1.00  0.00           N  
ATOM   3982  H   THR B 249     -17.534 -14.094  10.646  1.00  0.00           H  
ATOM   3983  CA  THR B 249     -15.508 -14.200   9.925  1.00  0.00           C  
ATOM   3984  HA  THR B 249     -14.656 -13.669  10.347  1.00  0.00           H  
ATOM   3985  CB  THR B 249     -15.019 -15.619   9.587  1.00  0.00           C  
ATOM   3986  HB  THR B 249     -14.667 -16.096  10.502  1.00  0.00           H  
ATOM   3987  CG2 THR B 249     -16.105 -16.503   8.969  1.00  0.00           C  
ATOM   3988 HG21 THR B 249     -16.442 -16.076   8.025  1.00  0.00           H  
ATOM   3989 HG22 THR B 249     -15.691 -17.493   8.778  1.00  0.00           H  
ATOM   3990 HG23 THR B 249     -16.948 -16.598   9.652  1.00  0.00           H  
ATOM   3991  OG1 THR B 249     -13.954 -15.582   8.666  1.00  0.00           O  
ATOM   3992  HG1 THR B 249     -13.252 -14.983   8.978  1.00  0.00           H  
ATOM   3993  C   THR B 249     -15.930 -13.413   8.678  1.00  0.00           C  
ATOM   3994  O   THR B 249     -17.123 -13.196   8.461  1.00  0.00           O  
ATOM   3995  N   TRP B 250     -14.956 -12.915   7.914  1.00  0.00           N  
ATOM   3996  H   TRP B 250     -14.003 -13.212   8.109  1.00  0.00           H  
ATOM   3997  CA  TRP B 250     -15.106 -11.916   6.849  1.00  0.00           C  
ATOM   3998  HA  TRP B 250     -16.055 -12.067   6.334  1.00  0.00           H  
ATOM   3999  CB  TRP B 250     -15.101 -10.519   7.495  1.00  0.00           C  
ATOM   4000  HB2 TRP B 250     -15.131  -9.756   6.719  1.00  0.00           H  
ATOM   4001  HB3 TRP B 250     -16.020 -10.413   8.070  1.00  0.00           H  
ATOM   4002  CG  TRP B 250     -13.950 -10.218   8.412  1.00  0.00           C  
ATOM   4003  CD1 TRP B 250     -12.777  -9.656   8.039  1.00  0.00           C  
ATOM   4004  HD1 TRP B 250     -12.528  -9.353   7.028  1.00  0.00           H  
ATOM   4005  NE1 TRP B 250     -11.943  -9.558   9.135  1.00  0.00           N  
ATOM   4006  HE1 TRP B 250     -11.022  -9.137   9.101  1.00  0.00           H  
ATOM   4007  CE2 TRP B 250     -12.522 -10.085  10.267  1.00  0.00           C  
ATOM   4008  CZ2 TRP B 250     -12.083 -10.223  11.592  1.00  0.00           C  
ATOM   4009  HZ2 TRP B 250     -11.079  -9.941  11.865  1.00  0.00           H  
ATOM   4010  CH2 TRP B 250     -12.957 -10.745  12.556  1.00  0.00           C  
ATOM   4011  HH2 TRP B 250     -12.622 -10.860  13.578  1.00  0.00           H  
ATOM   4012  CZ3 TRP B 250     -14.257 -11.128  12.182  1.00  0.00           C  
ATOM   4013  HZ3 TRP B 250     -14.922 -11.550  12.923  1.00  0.00           H  
ATOM   4014  CE3 TRP B 250     -14.684 -10.996  10.847  1.00  0.00           C  
ATOM   4015  HE3 TRP B 250     -15.677 -11.306  10.569  1.00  0.00           H  
ATOM   4016  CD2 TRP B 250     -13.827 -10.479   9.849  1.00  0.00           C  
ATOM   4017  C   TRP B 250     -13.982 -12.051   5.800  1.00  0.00           C  
ATOM   4018  O   TRP B 250     -13.053 -12.833   5.976  1.00  0.00           O  
ATOM   4019  N   SER B 251     -14.051 -11.297   4.698  1.00  0.00           N  
ATOM   4020  H   SER B 251     -14.823 -10.643   4.618  1.00  0.00           H  
ATOM   4021  CA  SER B 251     -13.002 -11.272   3.665  1.00  0.00           C  
ATOM   4022  HA  SER B 251     -12.443 -12.207   3.719  1.00  0.00           H  
ATOM   4023  CB  SER B 251     -13.617 -11.212   2.265  1.00  0.00           C  
ATOM   4024  HB2 SER B 251     -14.356 -12.010   2.175  1.00  0.00           H  
ATOM   4025  HB3 SER B 251     -14.117 -10.252   2.119  1.00  0.00           H  
ATOM   4026  OG  SER B 251     -12.631 -11.404   1.264  1.00  0.00           O  
ATOM   4027  HG  SER B 251     -12.126 -10.593   1.110  1.00  0.00           H  
ATOM   4028  C   SER B 251     -12.005 -10.123   3.858  1.00  0.00           C  
ATOM   4029  O   SER B 251     -12.395  -8.992   4.167  1.00  0.00           O  
ATOM   4030  N   ASN B 252     -10.721 -10.396   3.594  1.00  0.00           N  
ATOM   4031  H   ASN B 252     -10.488 -11.335   3.301  1.00  0.00           H  
ATOM   4032  CA  ASN B 252      -9.702  -9.354   3.444  1.00  0.00           C  
ATOM   4033  HA  ASN B 252      -9.733  -8.725   4.334  1.00  0.00           H  
ATOM   4034  CB  ASN B 252      -8.308 -10.012   3.374  1.00  0.00           C  
ATOM   4035  HB2 ASN B 252      -8.203 -10.704   4.208  1.00  0.00           H  
ATOM   4036  HB3 ASN B 252      -8.201 -10.571   2.444  1.00  0.00           H  
ATOM   4037  CG  ASN B 252      -7.182  -8.989   3.453  1.00  0.00           C  
ATOM   4038  OD1 ASN B 252      -7.232  -7.921   2.863  1.00  0.00           O  
ATOM   4039  ND2 ASN B 252      -6.138  -9.247   4.203  1.00  0.00           N  
ATOM   4040 HD21 ASN B 252      -5.429  -8.527   4.238  1.00  0.00           H  
ATOM   4041 HD22 ASN B 252      -5.950 -10.178   4.540  1.00  0.00           H  
ATOM   4042  C   ASN B 252     -10.022  -8.514   2.179  1.00  0.00           C  
ATOM   4043  O   ASN B 252     -10.251  -9.110   1.124  1.00  0.00           O  
ATOM   4044  N   PRO B 253     -10.074  -7.168   2.249  1.00  0.00           N  
ATOM   4045  CD  PRO B 253      -9.991  -6.380   3.472  1.00  0.00           C  
ATOM   4046  HD2 PRO B 253      -9.015  -6.474   3.945  1.00  0.00           H  
ATOM   4047  HD3 PRO B 253     -10.769  -6.701   4.165  1.00  0.00           H  
ATOM   4048  CG  PRO B 253     -10.241  -4.932   3.069  1.00  0.00           C  
ATOM   4049  HG2 PRO B 253      -9.294  -4.427   2.883  1.00  0.00           H  
ATOM   4050  HG3 PRO B 253     -10.811  -4.414   3.836  1.00  0.00           H  
ATOM   4051  CB  PRO B 253     -11.030  -5.058   1.769  1.00  0.00           C  
ATOM   4052  HB2 PRO B 253     -10.942  -4.171   1.145  1.00  0.00           H  
ATOM   4053  HB3 PRO B 253     -12.077  -5.253   1.998  1.00  0.00           H  
ATOM   4054  CA  PRO B 253     -10.440  -6.309   1.117  1.00  0.00           C  
ATOM   4055  HA  PRO B 253     -11.228  -6.796   0.540  1.00  0.00           H  
ATOM   4056  C   PRO B 253      -9.296  -5.997   0.129  1.00  0.00           C  
ATOM   4057  O   PRO B 253      -9.462  -5.143  -0.745  1.00  0.00           O  
ATOM   4058  N   TYR B 254      -8.154  -6.684   0.236  1.00  0.00           N  
ATOM   4059  H   TYR B 254      -8.070  -7.355   0.990  1.00  0.00           H  
ATOM   4060  CA  TYR B 254      -7.007  -6.556  -0.673  1.00  0.00           C  
ATOM   4061  HA  TYR B 254      -7.235  -5.785  -1.408  1.00  0.00           H  
ATOM   4062  CB  TYR B 254      -5.784  -6.081   0.117  1.00  0.00           C  
ATOM   4063  HB2 TYR B 254      -5.624  -6.745   0.968  1.00  0.00           H  
ATOM   4064  HB3 TYR B 254      -4.901  -6.145  -0.518  1.00  0.00           H  
ATOM   4065  CG  TYR B 254      -5.933  -4.657   0.604  1.00  0.00           C  
ATOM   4066  CD1 TYR B 254      -5.504  -3.596  -0.216  1.00  0.00           C  
ATOM   4067  HD1 TYR B 254      -5.044  -3.799  -1.172  1.00  0.00           H  
ATOM   4068  CE1 TYR B 254      -5.662  -2.269   0.220  1.00  0.00           C  
ATOM   4069  HE1 TYR B 254      -5.313  -1.446  -0.382  1.00  0.00           H  
ATOM   4070  CZ  TYR B 254      -6.260  -2.001   1.463  1.00  0.00           C  
ATOM   4071  OH  TYR B 254      -6.404  -0.714   1.861  1.00  0.00           O  
ATOM   4072  HH  TYR B 254      -5.900  -0.115   1.271  1.00  0.00           H  
ATOM   4073  CE2 TYR B 254      -6.707  -3.063   2.280  1.00  0.00           C  
ATOM   4074  HE2 TYR B 254      -7.164  -2.853   3.234  1.00  0.00           H  
ATOM   4075  CD2 TYR B 254      -6.532  -4.393   1.850  1.00  0.00           C  
ATOM   4076  HD2 TYR B 254      -6.859  -5.218   2.469  1.00  0.00           H  
ATOM   4077  C   TYR B 254      -6.699  -7.867  -1.422  1.00  0.00           C  
ATOM   4078  O   TYR B 254      -6.801  -8.939  -0.825  1.00  0.00           O  
ATOM   4079  N   PRO B 255      -6.292  -7.818  -2.708  1.00  0.00           N  
ATOM   4080  CD  PRO B 255      -6.158  -6.622  -3.531  1.00  0.00           C  
ATOM   4081  HD2 PRO B 255      -5.541  -5.868  -3.040  1.00  0.00           H  
ATOM   4082  HD3 PRO B 255      -7.149  -6.217  -3.741  1.00  0.00           H  
ATOM   4083  CG  PRO B 255      -5.499  -7.071  -4.836  1.00  0.00           C  
ATOM   4084  HG2 PRO B 255      -4.414  -6.994  -4.749  1.00  0.00           H  
ATOM   4085  HG3 PRO B 255      -5.854  -6.496  -5.690  1.00  0.00           H  
ATOM   4086  CB  PRO B 255      -5.911  -8.540  -4.937  1.00  0.00           C  
ATOM   4087  HB2 PRO B 255      -5.222  -9.110  -5.563  1.00  0.00           H  
ATOM   4088  HB3 PRO B 255      -6.926  -8.607  -5.330  1.00  0.00           H  
ATOM   4089  CA  PRO B 255      -5.893  -9.002  -3.477  1.00  0.00           C  
ATOM   4090  HA  PRO B 255      -6.631  -9.788  -3.329  1.00  0.00           H  
ATOM   4091  C   PRO B 255      -4.484  -9.500  -3.083  1.00  0.00           C  
ATOM   4092  O   PRO B 255      -3.671  -8.680  -2.662  1.00  0.00           O  
ATOM   4093  N   PRO B 256      -4.128 -10.786  -3.299  1.00  0.00           N  
ATOM   4094  CD  PRO B 256      -5.015 -11.849  -3.755  1.00  0.00           C  
ATOM   4095  HD2 PRO B 256      -5.049 -11.850  -4.845  1.00  0.00           H  
ATOM   4096  HD3 PRO B 256      -6.020 -11.758  -3.343  1.00  0.00           H  
ATOM   4097  CG  PRO B 256      -4.397 -13.152  -3.256  1.00  0.00           C  
ATOM   4098  HG2 PRO B 256      -4.642 -13.993  -3.904  1.00  0.00           H  
ATOM   4099  HG3 PRO B 256      -4.727 -13.343  -2.237  1.00  0.00           H  
ATOM   4100  CB  PRO B 256      -2.904 -12.844  -3.266  1.00  0.00           C  
ATOM   4101  HB2 PRO B 256      -2.514 -12.986  -4.275  1.00  0.00           H  
ATOM   4102  HB3 PRO B 256      -2.357 -13.467  -2.558  1.00  0.00           H  
ATOM   4103  CA  PRO B 256      -2.836 -11.364  -2.880  1.00  0.00           C  
ATOM   4104  HA  PRO B 256      -2.772 -11.284  -1.799  1.00  0.00           H  
ATOM   4105  C   PRO B 256      -1.561 -10.723  -3.453  1.00  0.00           C  
ATOM   4106  O   PRO B 256      -0.481 -10.886  -2.892  1.00  0.00           O  
ATOM   4107  N   ASP B 257      -1.675  -9.980  -4.552  1.00  0.00           N  
ATOM   4108  H   ASP B 257      -2.578  -9.927  -4.987  1.00  0.00           H  
ATOM   4109  CA  ASP B 257      -0.624  -9.111  -5.099  1.00  0.00           C  
ATOM   4110  HA  ASP B 257       0.290  -9.682  -5.264  1.00  0.00           H  
ATOM   4111  CB  ASP B 257      -1.155  -8.627  -6.452  1.00  0.00           C  
ATOM   4112  HB2 ASP B 257      -1.293  -9.485  -7.111  1.00  0.00           H  
ATOM   4113  HB3 ASP B 257      -2.140  -8.179  -6.298  1.00  0.00           H  
ATOM   4114  CG  ASP B 257      -0.266  -7.608  -7.161  1.00  0.00           C  
ATOM   4115  OD1 ASP B 257      -0.837  -6.804  -7.920  1.00  0.00           O  
ATOM   4116  OD2 ASP B 257       0.980  -7.612  -7.024  1.00  0.00           O  
ATOM   4117  C   ASP B 257      -0.280  -7.907  -4.188  1.00  0.00           C  
ATOM   4118  O   ASP B 257       0.830  -7.372  -4.212  1.00  0.00           O  
ATOM   4119  N   ASN B 258      -1.221  -7.457  -3.359  1.00  0.00           N  
ATOM   4120  H   ASN B 258      -2.083  -7.985  -3.278  1.00  0.00           H  
ATOM   4121  CA  ASN B 258      -1.023  -6.356  -2.423  1.00  0.00           C  
ATOM   4122  HA  ASN B 258      -0.193  -5.742  -2.777  1.00  0.00           H  
ATOM   4123  CB  ASN B 258      -2.271  -5.467  -2.431  1.00  0.00           C  
ATOM   4124  HB2 ASN B 258      -2.506  -5.183  -3.456  1.00  0.00           H  
ATOM   4125  HB3 ASN B 258      -3.114  -6.015  -2.018  1.00  0.00           H  
ATOM   4126  CG  ASN B 258      -2.053  -4.221  -1.598  1.00  0.00           C  
ATOM   4127  OD1 ASN B 258      -1.891  -4.278  -0.394  1.00  0.00           O  
ATOM   4128  ND2 ASN B 258      -2.006  -3.065  -2.207  1.00  0.00           N  
ATOM   4129 HD21 ASN B 258      -1.931  -2.231  -1.625  1.00  0.00           H  
ATOM   4130 HD22 ASN B 258      -2.108  -2.999  -3.202  1.00  0.00           H  
ATOM   4131  C   ASN B 258      -0.654  -6.867  -1.018  1.00  0.00           C  
ATOM   4132  O   ASN B 258      -1.292  -7.762  -0.463  1.00  0.00           O  
ATOM   4133  N   TYR B 259       0.367  -6.253  -0.413  1.00  0.00           N  
ATOM   4134  H   TYR B 259       0.829  -5.493  -0.890  1.00  0.00           H  
ATOM   4135  CA  TYR B 259       0.907  -6.663   0.881  1.00  0.00           C  
ATOM   4136  HA  TYR B 259       1.215  -7.704   0.797  1.00  0.00           H  
ATOM   4137  CB  TYR B 259       2.139  -5.804   1.199  1.00  0.00           C  
ATOM   4138  HB2 TYR B 259       1.809  -4.772   1.335  1.00  0.00           H  
ATOM   4139  HB3 TYR B 259       2.558  -6.141   2.146  1.00  0.00           H  
ATOM   4140  CG  TYR B 259       3.247  -5.832   0.154  1.00  0.00           C  
ATOM   4141  CD1 TYR B 259       3.931  -4.642  -0.164  1.00  0.00           C  
ATOM   4142  HD1 TYR B 259       3.656  -3.711   0.318  1.00  0.00           H  
ATOM   4143  CE1 TYR B 259       4.985  -4.655  -1.097  1.00  0.00           C  
ATOM   4144  HE1 TYR B 259       5.519  -3.743  -1.325  1.00  0.00           H  
ATOM   4145  CZ  TYR B 259       5.345  -5.860  -1.732  1.00  0.00           C  
ATOM   4146  OH  TYR B 259       6.386  -5.870  -2.596  1.00  0.00           O  
ATOM   4147  HH  TYR B 259       7.136  -5.416  -2.182  1.00  0.00           H  
ATOM   4148  CE2 TYR B 259       4.660  -7.051  -1.427  1.00  0.00           C  
ATOM   4149  HE2 TYR B 259       4.951  -7.972  -1.910  1.00  0.00           H  
ATOM   4150  CD2 TYR B 259       3.618  -7.038  -0.482  1.00  0.00           C  
ATOM   4151  HD2 TYR B 259       3.117  -7.966  -0.248  1.00  0.00           H  
ATOM   4152  C   TYR B 259      -0.109  -6.610   2.029  1.00  0.00           C  
ATOM   4153  O   TYR B 259       0.011  -7.400   2.966  1.00  0.00           O  
ATOM   4154  N   LEU B 260      -1.138  -5.761   1.944  1.00  0.00           N  
ATOM   4155  H   LEU B 260      -1.216  -5.187   1.107  1.00  0.00           H  
ATOM   4156  CA  LEU B 260      -2.245  -5.706   2.905  1.00  0.00           C  
ATOM   4157  HA  LEU B 260      -1.818  -5.711   3.905  1.00  0.00           H  
ATOM   4158  CB  LEU B 260      -3.024  -4.383   2.737  1.00  0.00           C  
ATOM   4159  HB2 LEU B 260      -3.414  -4.340   1.722  1.00  0.00           H  
ATOM   4160  HB3 LEU B 260      -3.876  -4.391   3.419  1.00  0.00           H  
ATOM   4161  CG  LEU B 260      -2.202  -3.104   3.002  1.00  0.00           C  
ATOM   4162  HG  LEU B 260      -1.331  -3.074   2.347  1.00  0.00           H  
ATOM   4163  CD1 LEU B 260      -3.050  -1.862   2.735  1.00  0.00           C  
ATOM   4164 HD11 LEU B 260      -2.477  -0.964   2.960  1.00  0.00           H  
ATOM   4165 HD12 LEU B 260      -3.324  -1.838   1.680  1.00  0.00           H  
ATOM   4166 HD13 LEU B 260      -3.951  -1.878   3.346  1.00  0.00           H  
ATOM   4167  CD2 LEU B 260      -1.731  -3.021   4.455  1.00  0.00           C  
ATOM   4168 HD21 LEU B 260      -2.586  -3.119   5.119  1.00  0.00           H  
ATOM   4169 HD22 LEU B 260      -1.016  -3.812   4.669  1.00  0.00           H  
ATOM   4170 HD23 LEU B 260      -1.245  -2.061   4.633  1.00  0.00           H  
ATOM   4171  C   LEU B 260      -3.167  -6.944   2.864  1.00  0.00           C  
ATOM   4172  O   LEU B 260      -3.902  -7.169   3.821  1.00  0.00           O  
ATOM   4173  N   TYR B 261      -3.056  -7.834   1.868  1.00  0.00           N  
ATOM   4174  H   TYR B 261      -2.464  -7.633   1.065  1.00  0.00           H  
ATOM   4175  CA  TYR B 261      -3.632  -9.182   1.969  1.00  0.00           C  
ATOM   4176  HA  TYR B 261      -4.705  -9.104   2.131  1.00  0.00           H  
ATOM   4177  CB  TYR B 261      -3.412  -9.896   0.635  1.00  0.00           C  
ATOM   4178  HB2 TYR B 261      -3.926  -9.331  -0.141  1.00  0.00           H  
ATOM   4179  HB3 TYR B 261      -2.348  -9.891   0.401  1.00  0.00           H  
ATOM   4180  CG  TYR B 261      -3.903 -11.327   0.592  1.00  0.00           C  
ATOM   4181  CD1 TYR B 261      -2.977 -12.389   0.559  1.00  0.00           C  
ATOM   4182  HD1 TYR B 261      -1.917 -12.181   0.569  1.00  0.00           H  
ATOM   4183  CE1 TYR B 261      -3.434 -13.717   0.480  1.00  0.00           C  
ATOM   4184  HE1 TYR B 261      -2.725 -14.528   0.427  1.00  0.00           H  
ATOM   4185  CZ  TYR B 261      -4.821 -13.980   0.447  1.00  0.00           C  
ATOM   4186  OH  TYR B 261      -5.273 -15.255   0.364  1.00  0.00           O  
ATOM   4187  HH  TYR B 261      -4.624 -15.878   0.690  1.00  0.00           H  
ATOM   4188  CE2 TYR B 261      -5.745 -12.919   0.490  1.00  0.00           C  
ATOM   4189  HE2 TYR B 261      -6.802 -13.135   0.469  1.00  0.00           H  
ATOM   4190  CD2 TYR B 261      -5.283 -11.593   0.563  1.00  0.00           C  
ATOM   4191  HD2 TYR B 261      -5.989 -10.775   0.599  1.00  0.00           H  
ATOM   4192  C   TYR B 261      -3.016  -9.992   3.131  1.00  0.00           C  
ATOM   4193  O   TYR B 261      -3.675 -10.818   3.757  1.00  0.00           O  
ATOM   4194  N   ASN B 262      -1.746  -9.716   3.454  1.00  0.00           N  
ATOM   4195  H   ASN B 262      -1.292  -8.968   2.938  1.00  0.00           H  
ATOM   4196  CA  ASN B 262      -0.921 -10.479   4.394  1.00  0.00           C  
ATOM   4197  HA  ASN B 262      -1.557 -11.201   4.911  1.00  0.00           H  
ATOM   4198  CB  ASN B 262       0.111 -11.254   3.545  1.00  0.00           C  
ATOM   4199  HB2 ASN B 262      -0.410 -11.817   2.770  1.00  0.00           H  
ATOM   4200  HB3 ASN B 262       0.779 -10.547   3.053  1.00  0.00           H  
ATOM   4201  CG  ASN B 262       0.952 -12.234   4.346  1.00  0.00           C  
ATOM   4202  OD1 ASN B 262       2.141 -12.034   4.564  1.00  0.00           O  
ATOM   4203  ND2 ASN B 262       0.373 -13.319   4.806  1.00  0.00           N  
ATOM   4204 HD21 ASN B 262       0.948 -13.962   5.321  1.00  0.00           H  
ATOM   4205 HD22 ASN B 262      -0.595 -13.510   4.609  1.00  0.00           H  
ATOM   4206  C   ASN B 262      -0.292  -9.597   5.499  1.00  0.00           C  
ATOM   4207  O   ASN B 262       0.720  -9.970   6.090  1.00  0.00           O  
ATOM   4208  N   HIE B 263      -0.828  -8.400   5.759  1.00  0.00           N  
ATOM   4209  H   HIE B 263      -1.612  -8.113   5.191  1.00  0.00           H  
ATOM   4210  CA  HIE B 263      -0.216  -7.409   6.667  1.00  0.00           C  
ATOM   4211  HA  HIE B 263       0.259  -7.948   7.489  1.00  0.00           H  
ATOM   4212  CB  HIE B 263       0.897  -6.669   5.894  1.00  0.00           C  
ATOM   4213  HB2 HIE B 263       1.293  -7.323   5.118  1.00  0.00           H  
ATOM   4214  HB3 HIE B 263       0.474  -5.794   5.399  1.00  0.00           H  
ATOM   4215  CG  HIE B 263       2.100  -6.269   6.709  1.00  0.00           C  
ATOM   4216  ND1 HIE B 263       2.886  -7.139   7.476  1.00  0.00           N  
ATOM   4217  CE1 HIE B 263       3.927  -6.405   7.903  1.00  0.00           C  
ATOM   4218  HE1 HIE B 263       4.707  -6.760   8.562  1.00  0.00           H  
ATOM   4219  NE2 HIE B 263       3.867  -5.163   7.397  1.00  0.00           N  
ATOM   4220  HE2 HIE B 263       4.519  -4.414   7.595  1.00  0.00           H  
ATOM   4221  CD2 HIE B 263       2.723  -5.060   6.642  1.00  0.00           C  
ATOM   4222  HD2 HIE B 263       2.396  -4.202   6.073  1.00  0.00           H  
ATOM   4223  C   HIE B 263      -1.244  -6.467   7.335  1.00  0.00           C  
ATOM   4224  O   HIE B 263      -0.912  -5.349   7.719  1.00  0.00           O  
ATOM   4225  N   LEU B 264      -2.502  -6.911   7.440  1.00  0.00           N  
ATOM   4226  H   LEU B 264      -2.682  -7.865   7.169  1.00  0.00           H  
ATOM   4227  CA  LEU B 264      -3.681  -6.163   7.903  1.00  0.00           C  
ATOM   4228  HA  LEU B 264      -3.380  -5.170   8.237  1.00  0.00           H  
ATOM   4229  CB  LEU B 264      -4.622  -6.031   6.690  1.00  0.00           C  
ATOM   4230  HB2 LEU B 264      -4.063  -5.593   5.861  1.00  0.00           H  
ATOM   4231  HB3 LEU B 264      -4.911  -7.042   6.395  1.00  0.00           H  
ATOM   4232  CG  LEU B 264      -5.911  -5.213   6.889  1.00  0.00           C  
ATOM   4233  HG  LEU B 264      -6.375  -5.458   7.843  1.00  0.00           H  
ATOM   4234  CD1 LEU B 264      -5.604  -3.712   6.833  1.00  0.00           C  
ATOM   4235 HD11 LEU B 264      -5.179  -3.452   5.863  1.00  0.00           H  
ATOM   4236 HD12 LEU B 264      -6.514  -3.135   6.983  1.00  0.00           H  
ATOM   4237 HD13 LEU B 264      -4.892  -3.458   7.612  1.00  0.00           H  
ATOM   4238  CD2 LEU B 264      -6.899  -5.534   5.766  1.00  0.00           C  
ATOM   4239 HD21 LEU B 264      -7.790  -4.916   5.858  1.00  0.00           H  
ATOM   4240 HD22 LEU B 264      -6.433  -5.358   4.797  1.00  0.00           H  
ATOM   4241 HD23 LEU B 264      -7.192  -6.582   5.827  1.00  0.00           H  
ATOM   4242  C   LEU B 264      -4.356  -6.901   9.076  1.00  0.00           C  
ATOM   4243  O   LEU B 264      -4.422  -8.125   9.054  1.00  0.00           O  
ATOM   4244  N   THR B 265      -4.868  -6.170  10.072  1.00  0.00           N  
ATOM   4245  H   THR B 265      -4.854  -5.160   9.981  1.00  0.00           H  
ATOM   4246  CA  THR B 265      -5.497  -6.709  11.303  1.00  0.00           C  
ATOM   4247  HA  THR B 265      -5.730  -7.764  11.155  1.00  0.00           H  
ATOM   4248  CB  THR B 265      -4.538  -6.628  12.507  1.00  0.00           C  
ATOM   4249  HB  THR B 265      -4.934  -7.251  13.305  1.00  0.00           H  
ATOM   4250  CG2 THR B 265      -3.107  -7.087  12.224  1.00  0.00           C  
ATOM   4251 HG21 THR B 265      -3.127  -8.121  11.885  1.00  0.00           H  
ATOM   4252 HG22 THR B 265      -2.634  -6.461  11.469  1.00  0.00           H  
ATOM   4253 HG23 THR B 265      -2.524  -7.034  13.143  1.00  0.00           H  
ATOM   4254  OG1 THR B 265      -4.448  -5.305  12.981  1.00  0.00           O  
ATOM   4255  HG1 THR B 265      -4.252  -4.740  12.225  1.00  0.00           H  
ATOM   4256  C   THR B 265      -6.826  -5.988  11.598  1.00  0.00           C  
ATOM   4257  O   THR B 265      -7.167  -5.027  10.896  1.00  0.00           O  
ATOM   4258  N   TYR B 266      -7.606  -6.417  12.601  1.00  0.00           N  
ATOM   4259  H   TYR B 266      -7.238  -7.108  13.250  1.00  0.00           H  
ATOM   4260  CA  TYR B 266      -9.046  -6.110  12.660  1.00  0.00           C  
ATOM   4261  HA  TYR B 266      -9.261  -5.307  11.957  1.00  0.00           H  
ATOM   4262  CB  TYR B 266      -9.836  -7.337  12.169  1.00  0.00           C  
ATOM   4263  HB2 TYR B 266      -9.676  -8.162  12.864  1.00  0.00           H  
ATOM   4264  HB3 TYR B 266     -10.902  -7.106  12.176  1.00  0.00           H  
ATOM   4265  CG  TYR B 266      -9.460  -7.782  10.766  1.00  0.00           C  
ATOM   4266  CD1 TYR B 266      -9.913  -7.042   9.656  1.00  0.00           C  
ATOM   4267  HD1 TYR B 266     -10.548  -6.181   9.811  1.00  0.00           H  
ATOM   4268  CE1 TYR B 266      -9.511  -7.401   8.356  1.00  0.00           C  
ATOM   4269  HE1 TYR B 266      -9.837  -6.835   7.497  1.00  0.00           H  
ATOM   4270  CZ  TYR B 266      -8.648  -8.501   8.165  1.00  0.00           C  
ATOM   4271  OH  TYR B 266      -8.279  -8.846   6.908  1.00  0.00           O  
ATOM   4272  HH  TYR B 266      -7.579  -9.505   6.933  1.00  0.00           H  
ATOM   4273  CE2 TYR B 266      -8.210  -9.255   9.274  1.00  0.00           C  
ATOM   4274  HE2 TYR B 266      -7.548 -10.100   9.134  1.00  0.00           H  
ATOM   4275  CD2 TYR B 266      -8.618  -8.897  10.572  1.00  0.00           C  
ATOM   4276  HD2 TYR B 266      -8.257  -9.471  11.420  1.00  0.00           H  
ATOM   4277  C   TYR B 266      -9.573  -5.617  14.018  1.00  0.00           C  
ATOM   4278  O   TYR B 266      -8.990  -5.841  15.080  1.00  0.00           O  
ATOM   4279  N   ALA B 267     -10.738  -4.968  13.974  1.00  0.00           N  
ATOM   4280  H   ALA B 267     -11.123  -4.751  13.059  1.00  0.00           H  
ATOM   4281  CA  ALA B 267     -11.609  -4.762  15.127  1.00  0.00           C  
ATOM   4282  HA  ALA B 267     -11.358  -5.502  15.888  1.00  0.00           H  
ATOM   4283  CB  ALA B 267     -11.382  -3.372  15.727  1.00  0.00           C  
ATOM   4284  HB1 ALA B 267     -12.040  -3.233  16.585  1.00  0.00           H  
ATOM   4285  HB2 ALA B 267     -10.349  -3.283  16.063  1.00  0.00           H  
ATOM   4286  HB3 ALA B 267     -11.589  -2.605  14.980  1.00  0.00           H  
ATOM   4287  C   ALA B 267     -13.072  -4.990  14.730  1.00  0.00           C  
ATOM   4288  O   ALA B 267     -13.523  -4.551  13.670  1.00  0.00           O  
ATOM   4289  N   VAL B 268     -13.820  -5.666  15.599  1.00  0.00           N  
ATOM   4290  H   VAL B 268     -13.398  -5.887  16.498  1.00  0.00           H  
ATOM   4291  CA  VAL B 268     -15.235  -6.021  15.427  1.00  0.00           C  
ATOM   4292  HA  VAL B 268     -15.549  -5.768  14.415  1.00  0.00           H  
ATOM   4293  CB  VAL B 268     -15.446  -7.543  15.607  1.00  0.00           C  
ATOM   4294  HB  VAL B 268     -15.228  -7.806  16.641  1.00  0.00           H  
ATOM   4295  CG1 VAL B 268     -16.885  -7.976  15.298  1.00  0.00           C  
ATOM   4296 HG11 VAL B 268     -17.584  -7.457  15.950  1.00  0.00           H  
ATOM   4297 HG12 VAL B 268     -17.130  -7.752  14.260  1.00  0.00           H  
ATOM   4298 HG13 VAL B 268     -16.996  -9.048  15.466  1.00  0.00           H  
ATOM   4299  CG2 VAL B 268     -14.527  -8.375  14.700  1.00  0.00           C  
ATOM   4300 HG21 VAL B 268     -14.734  -9.437  14.831  1.00  0.00           H  
ATOM   4301 HG22 VAL B 268     -14.689  -8.108  13.656  1.00  0.00           H  
ATOM   4302 HG23 VAL B 268     -13.482  -8.204  14.955  1.00  0.00           H  
ATOM   4303  C   VAL B 268     -16.078  -5.205  16.410  1.00  0.00           C  
ATOM   4304  O   VAL B 268     -15.694  -5.025  17.563  1.00  0.00           O  
ATOM   4305  N   ASN B 269     -17.235  -4.717  15.965  1.00  0.00           N  
ATOM   4306  H   ASN B 269     -17.472  -4.901  14.994  1.00  0.00           H  
ATOM   4307  CA  ASN B 269     -18.287  -4.115  16.793  1.00  0.00           C  
ATOM   4308  HA  ASN B 269     -17.943  -4.043  17.824  1.00  0.00           H  
ATOM   4309  CB  ASN B 269     -18.556  -2.694  16.260  1.00  0.00           C  
ATOM   4310  HB2 ASN B 269     -17.701  -2.073  16.515  1.00  0.00           H  
ATOM   4311  HB3 ASN B 269     -18.642  -2.737  15.174  1.00  0.00           H  
ATOM   4312  CG  ASN B 269     -19.796  -1.985  16.779  1.00  0.00           C  
ATOM   4313  OD1 ASN B 269     -20.403  -1.194  16.066  1.00  0.00           O  
ATOM   4314  ND2 ASN B 269     -20.225  -2.224  17.995  1.00  0.00           N  
ATOM   4315 HD21 ASN B 269     -21.049  -1.732  18.313  1.00  0.00           H  
ATOM   4316 HD22 ASN B 269     -19.719  -2.800  18.660  1.00  0.00           H  
ATOM   4317  C   ASN B 269     -19.530  -5.019  16.764  1.00  0.00           C  
ATOM   4318  O   ASN B 269     -19.995  -5.377  15.683  1.00  0.00           O  
ATOM   4319  N   ILE B 270     -20.058  -5.373  17.939  1.00  0.00           N  
ATOM   4320  H   ILE B 270     -19.667  -4.965  18.783  1.00  0.00           H  
ATOM   4321  CA  ILE B 270     -21.217  -6.261  18.136  1.00  0.00           C  
ATOM   4322  HA  ILE B 270     -21.671  -6.484  17.172  1.00  0.00           H  
ATOM   4323  CB  ILE B 270     -20.777  -7.594  18.794  1.00  0.00           C  
ATOM   4324  HB  ILE B 270     -20.251  -7.359  19.718  1.00  0.00           H  
ATOM   4325  CG2 ILE B 270     -21.986  -8.470  19.177  1.00  0.00           C  
ATOM   4326 HG21 ILE B 270     -22.588  -8.690  18.295  1.00  0.00           H  
ATOM   4327 HG22 ILE B 270     -21.656  -9.403  19.634  1.00  0.00           H  
ATOM   4328 HG23 ILE B 270     -22.607  -7.965  19.916  1.00  0.00           H  
ATOM   4329  CG1 ILE B 270     -19.781  -8.323  17.861  1.00  0.00           C  
ATOM   4330 HG12 ILE B 270     -20.192  -8.357  16.855  1.00  0.00           H  
ATOM   4331 HG13 ILE B 270     -18.861  -7.742  17.830  1.00  0.00           H  
ATOM   4332  CD1 ILE B 270     -19.396  -9.749  18.266  1.00  0.00           C  
ATOM   4333 HD11 ILE B 270     -20.239 -10.424  18.119  1.00  0.00           H  
ATOM   4334 HD12 ILE B 270     -18.569 -10.088  17.642  1.00  0.00           H  
ATOM   4335 HD13 ILE B 270     -19.084  -9.771  19.309  1.00  0.00           H  
ATOM   4336  C   ILE B 270     -22.252  -5.525  18.986  1.00  0.00           C  
ATOM   4337  O   ILE B 270     -21.860  -4.803  19.902  1.00  0.00           O  
ATOM   4338  N   TRP B 271     -23.546  -5.689  18.712  1.00  0.00           N  
ATOM   4339  H   TRP B 271     -23.824  -6.299  17.948  1.00  0.00           H  
ATOM   4340  CA  TRP B 271     -24.613  -5.105  19.534  1.00  0.00           C  
ATOM   4341  HA  TRP B 271     -24.312  -5.201  20.576  1.00  0.00           H  
ATOM   4342  CB  TRP B 271     -24.767  -3.607  19.225  1.00  0.00           C  
ATOM   4343  HB2 TRP B 271     -25.335  -3.156  20.041  1.00  0.00           H  
ATOM   4344  HB3 TRP B 271     -23.785  -3.134  19.234  1.00  0.00           H  
ATOM   4345  CG  TRP B 271     -25.449  -3.245  17.941  1.00  0.00           C  
ATOM   4346  CD1 TRP B 271     -26.702  -2.747  17.868  1.00  0.00           C  
ATOM   4347  HD1 TRP B 271     -27.352  -2.574  18.723  1.00  0.00           H  
ATOM   4348  NE1 TRP B 271     -27.032  -2.506  16.552  1.00  0.00           N  
ATOM   4349  HE1 TRP B 271     -27.938  -2.147  16.286  1.00  0.00           H  
ATOM   4350  CE2 TRP B 271     -26.000  -2.839  15.700  1.00  0.00           C  
ATOM   4351  CZ2 TRP B 271     -25.853  -2.773  14.305  1.00  0.00           C  
ATOM   4352  HZ2 TRP B 271     -26.645  -2.364  13.698  1.00  0.00           H  
ATOM   4353  CH2 TRP B 271     -24.670  -3.254  13.715  1.00  0.00           C  
ATOM   4354  HH2 TRP B 271     -24.545  -3.231  12.641  1.00  0.00           H  
ATOM   4355  CZ3 TRP B 271     -23.648  -3.774  14.529  1.00  0.00           C  
ATOM   4356  HZ3 TRP B 271     -22.747  -4.162  14.080  1.00  0.00           H  
ATOM   4357  CE3 TRP B 271     -23.792  -3.797  15.930  1.00  0.00           C  
ATOM   4358  HE3 TRP B 271     -22.989  -4.182  16.540  1.00  0.00           H  
ATOM   4359  CD2 TRP B 271     -24.974  -3.342  16.559  1.00  0.00           C  
ATOM   4360  C   TRP B 271     -25.947  -5.852  19.384  1.00  0.00           C  
ATOM   4361  O   TRP B 271     -26.116  -6.647  18.455  1.00  0.00           O  
ATOM   4362  N   SER B 272     -26.885  -5.638  20.309  1.00  0.00           N  
ATOM   4363  H   SER B 272     -26.672  -4.987  21.061  1.00  0.00           H  
ATOM   4364  CA  SER B 272     -28.223  -6.253  20.266  1.00  0.00           C  
ATOM   4365  HA  SER B 272     -28.111  -7.269  19.895  1.00  0.00           H  
ATOM   4366  CB  SER B 272     -28.791  -6.364  21.683  1.00  0.00           C  
ATOM   4367  HB2 SER B 272     -28.085  -6.899  22.320  1.00  0.00           H  
ATOM   4368  HB3 SER B 272     -28.943  -5.364  22.086  1.00  0.00           H  
ATOM   4369  OG  SER B 272     -30.024  -7.062  21.662  1.00  0.00           O  
ATOM   4370  HG  SER B 272     -29.831  -7.980  21.417  1.00  0.00           H  
ATOM   4371  C   SER B 272     -29.210  -5.520  19.335  1.00  0.00           C  
ATOM   4372  O   SER B 272     -29.128  -4.312  19.145  1.00  0.00           O  
ATOM   4373  N   GLU B 273     -30.174  -6.252  18.769  1.00  0.00           N  
ATOM   4374  H   GLU B 273     -30.169  -7.245  18.973  1.00  0.00           H  
ATOM   4375  CA  GLU B 273     -31.374  -5.722  18.088  1.00  0.00           C  
ATOM   4376  HA  GLU B 273     -31.114  -4.830  17.515  1.00  0.00           H  
ATOM   4377  CB  GLU B 273     -31.859  -6.826  17.126  1.00  0.00           C  
ATOM   4378  HB2 GLU B 273     -31.017  -7.170  16.521  1.00  0.00           H  
ATOM   4379  HB3 GLU B 273     -32.155  -7.655  17.765  1.00  0.00           H  
ATOM   4380  CG  GLU B 273     -33.045  -6.543  16.180  1.00  0.00           C  
ATOM   4381  HG2 GLU B 273     -33.504  -7.505  15.942  1.00  0.00           H  
ATOM   4382  HG3 GLU B 273     -33.814  -5.946  16.667  1.00  0.00           H  
ATOM   4383  CD  GLU B 273     -32.623  -5.881  14.862  1.00  0.00           C  
ATOM   4384  OE1 GLU B 273     -31.873  -4.884  14.864  1.00  0.00           O  
ATOM   4385  OE2 GLU B 273     -32.967  -6.400  13.774  1.00  0.00           O  
ATOM   4386  C   GLU B 273     -32.494  -5.337  19.085  1.00  0.00           C  
ATOM   4387  O   GLU B 273     -33.444  -4.647  18.722  1.00  0.00           O  
ATOM   4388  N   ASN B 274     -32.417  -5.805  20.339  1.00  0.00           N  
ATOM   4389  H   ASN B 274     -31.602  -6.353  20.591  1.00  0.00           H  
ATOM   4390  CA  ASN B 274     -33.482  -5.659  21.345  1.00  0.00           C  
ATOM   4391  HA  ASN B 274     -34.323  -5.124  20.905  1.00  0.00           H  
ATOM   4392  CB  ASN B 274     -33.960  -7.066  21.753  1.00  0.00           C  
ATOM   4393  HB2 ASN B 274     -33.156  -7.561  22.293  1.00  0.00           H  
ATOM   4394  HB3 ASN B 274     -34.811  -6.965  22.426  1.00  0.00           H  
ATOM   4395  CG  ASN B 274     -34.376  -7.953  20.590  1.00  0.00           C  
ATOM   4396  OD1 ASN B 274     -33.846  -9.030  20.368  1.00  0.00           O  
ATOM   4397  ND2 ASN B 274     -35.330  -7.534  19.794  1.00  0.00           N  
ATOM   4398 HD21 ASN B 274     -35.602  -8.151  19.055  1.00  0.00           H  
ATOM   4399 HD22 ASN B 274     -35.716  -6.614  19.912  1.00  0.00           H  
ATOM   4400  C   ASN B 274     -33.078  -4.844  22.588  1.00  0.00           C  
ATOM   4401  O   ASN B 274     -33.951  -4.335  23.287  1.00  0.00           O  
ATOM   4402  N   ASP B 275     -31.776  -4.733  22.867  1.00  0.00           N  
ATOM   4403  H   ASP B 275     -31.117  -5.204  22.262  1.00  0.00           H  
ATOM   4404  CA  ASP B 275     -31.221  -4.025  24.027  1.00  0.00           C  
ATOM   4405  HA  ASP B 275     -32.030  -3.603  24.621  1.00  0.00           H  
ATOM   4406  CB  ASP B 275     -30.526  -5.044  24.941  1.00  0.00           C  
ATOM   4407  HB2 ASP B 275     -31.243  -5.824  25.206  1.00  0.00           H  
ATOM   4408  HB3 ASP B 275     -29.704  -5.520  24.404  1.00  0.00           H  
ATOM   4409  CG  ASP B 275     -29.980  -4.423  26.230  1.00  0.00           C  
ATOM   4410  OD1 ASP B 275     -30.018  -3.192  26.403  1.00  0.00           O  
ATOM   4411  OD2 ASP B 275     -29.556  -5.243  27.085  1.00  0.00           O  
ATOM   4412  C   ASP B 275     -30.270  -2.880  23.606  1.00  0.00           C  
ATOM   4413  O   ASP B 275     -29.113  -3.144  23.266  1.00  0.00           O  
ATOM   4414  N   PRO B 276     -30.721  -1.609  23.661  1.00  0.00           N  
ATOM   4415  CD  PRO B 276     -32.107  -1.206  23.847  1.00  0.00           C  
ATOM   4416  HD2 PRO B 276     -32.302  -1.067  24.911  1.00  0.00           H  
ATOM   4417  HD3 PRO B 276     -32.807  -1.929  23.424  1.00  0.00           H  
ATOM   4418  CG  PRO B 276     -32.244   0.121  23.111  1.00  0.00           C  
ATOM   4419  HG2 PRO B 276     -33.050   0.731  23.521  1.00  0.00           H  
ATOM   4420  HG3 PRO B 276     -32.397  -0.063  22.047  1.00  0.00           H  
ATOM   4421  CB  PRO B 276     -30.875   0.754  23.338  1.00  0.00           C  
ATOM   4422  HB2 PRO B 276     -30.862   1.235  24.317  1.00  0.00           H  
ATOM   4423  HB3 PRO B 276     -30.634   1.478  22.559  1.00  0.00           H  
ATOM   4424  CA  PRO B 276     -29.907  -0.437  23.320  1.00  0.00           C  
ATOM   4425  HA  PRO B 276     -29.534  -0.572  22.304  1.00  0.00           H  
ATOM   4426  C   PRO B 276     -28.696  -0.165  24.233  1.00  0.00           C  
ATOM   4427  O   PRO B 276     -27.935   0.758  23.943  1.00  0.00           O  
ATOM   4428  N   ALA B 277     -28.519  -0.903  25.337  1.00  0.00           N  
ATOM   4429  H   ALA B 277     -29.196  -1.628  25.563  1.00  0.00           H  
ATOM   4430  CA  ALA B 277     -27.332  -0.816  26.192  1.00  0.00           C  
ATOM   4431  HA  ALA B 277     -26.837   0.141  26.027  1.00  0.00           H  
ATOM   4432  CB  ALA B 277     -27.796  -0.854  27.652  1.00  0.00           C  
ATOM   4433  HB1 ALA B 277     -28.272  -1.811  27.868  1.00  0.00           H  
ATOM   4434  HB2 ALA B 277     -26.937  -0.724  28.311  1.00  0.00           H  
ATOM   4435  HB3 ALA B 277     -28.509  -0.048  27.830  1.00  0.00           H  
ATOM   4436  C   ALA B 277     -26.280  -1.907  25.904  1.00  0.00           C  
ATOM   4437  O   ALA B 277     -25.112  -1.735  26.257  1.00  0.00           O  
ATOM   4438  N   ASP B 278     -26.655  -3.023  25.266  1.00  0.00           N  
ATOM   4439  H   ASP B 278     -27.613  -3.101  24.945  1.00  0.00           H  
ATOM   4440  CA  ASP B 278     -25.714  -4.087  24.909  1.00  0.00           C  
ATOM   4441  HA  ASP B 278     -24.948  -4.127  25.686  1.00  0.00           H  
ATOM   4442  CB  ASP B 278     -26.403  -5.462  24.935  1.00  0.00           C  
ATOM   4443  HB2 ASP B 278     -27.000  -5.537  25.845  1.00  0.00           H  
ATOM   4444  HB3 ASP B 278     -27.075  -5.559  24.081  1.00  0.00           H  
ATOM   4445  CG  ASP B 278     -25.384  -6.609  24.939  1.00  0.00           C  
ATOM   4446  OD1 ASP B 278     -24.178  -6.388  24.718  1.00  0.00           O  
ATOM   4447  OD2 ASP B 278     -25.755  -7.775  25.211  1.00  0.00           O  
ATOM   4448  C   ASP B 278     -24.984  -3.762  23.592  1.00  0.00           C  
ATOM   4449  O   ASP B 278     -25.331  -4.258  22.515  1.00  0.00           O  
ATOM   4450  N   PHE B 279     -23.966  -2.901  23.702  1.00  0.00           N  
ATOM   4451  H   PHE B 279     -23.811  -2.498  24.620  1.00  0.00           H  
ATOM   4452  CA  PHE B 279     -23.045  -2.502  22.637  1.00  0.00           C  
ATOM   4453  HA  PHE B 279     -23.273  -3.076  21.738  1.00  0.00           H  
ATOM   4454  CB  PHE B 279     -23.262  -1.015  22.320  1.00  0.00           C  
ATOM   4455  HB2 PHE B 279     -24.317  -0.863  22.083  1.00  0.00           H  
ATOM   4456  HB3 PHE B 279     -23.045  -0.431  23.217  1.00  0.00           H  
ATOM   4457  CG  PHE B 279     -22.423  -0.474  21.175  1.00  0.00           C  
ATOM   4458  CD1 PHE B 279     -21.107  -0.028  21.404  1.00  0.00           C  
ATOM   4459  HD1 PHE B 279     -20.687  -0.085  22.399  1.00  0.00           H  
ATOM   4460  CE1 PHE B 279     -20.346   0.509  20.348  1.00  0.00           C  
ATOM   4461  HE1 PHE B 279     -19.339   0.855  20.536  1.00  0.00           H  
ATOM   4462  CZ  PHE B 279     -20.903   0.612  19.061  1.00  0.00           C  
ATOM   4463  HZ  PHE B 279     -20.321   1.034  18.254  1.00  0.00           H  
ATOM   4464  CE2 PHE B 279     -22.215   0.157  18.826  1.00  0.00           C  
ATOM   4465  HE2 PHE B 279     -22.656   0.232  17.842  1.00  0.00           H  
ATOM   4466  CD2 PHE B 279     -22.971  -0.383  19.882  1.00  0.00           C  
ATOM   4467  HD2 PHE B 279     -23.986  -0.711  19.706  1.00  0.00           H  
ATOM   4468  C   PHE B 279     -21.591  -2.806  23.037  1.00  0.00           C  
ATOM   4469  O   PHE B 279     -21.153  -2.488  24.143  1.00  0.00           O  
ATOM   4470  N   ARG B 280     -20.834  -3.442  22.134  1.00  0.00           N  
ATOM   4471  H   ARG B 280     -21.265  -3.661  21.240  1.00  0.00           H  
ATOM   4472  CA  ARG B 280     -19.526  -4.059  22.415  1.00  0.00           C  
ATOM   4473  HA  ARG B 280     -19.123  -3.631  23.337  1.00  0.00           H  
ATOM   4474  CB  ARG B 280     -19.681  -5.579  22.596  1.00  0.00           C  
ATOM   4475  HB2 ARG B 280     -19.892  -6.026  21.624  1.00  0.00           H  
ATOM   4476  HB3 ARG B 280     -18.733  -5.983  22.956  1.00  0.00           H  
ATOM   4477  CG  ARG B 280     -20.794  -5.994  23.562  1.00  0.00           C  
ATOM   4478  HG2 ARG B 280     -20.651  -5.502  24.526  1.00  0.00           H  
ATOM   4479  HG3 ARG B 280     -21.761  -5.700  23.151  1.00  0.00           H  
ATOM   4480  CD  ARG B 280     -20.784  -7.511  23.752  1.00  0.00           C  
ATOM   4481  HD2 ARG B 280     -20.779  -8.000  22.776  1.00  0.00           H  
ATOM   4482  HD3 ARG B 280     -19.879  -7.786  24.297  1.00  0.00           H  
ATOM   4483  NE  ARG B 280     -21.981  -7.925  24.491  1.00  0.00           N  
ATOM   4484  HE  ARG B 280     -22.791  -7.304  24.440  1.00  0.00           H  
ATOM   4485  CZ  ARG B 280     -22.137  -8.922  25.327  1.00  0.00           C  
ATOM   4486  NH1 ARG B 280     -21.190  -9.792  25.529  1.00  0.00           N  
ATOM   4487 HH11 ARG B 280     -20.376  -9.759  24.943  1.00  0.00           H  
ATOM   4488 HH12 ARG B 280     -21.406 -10.591  26.110  1.00  0.00           H  
ATOM   4489  NH2 ARG B 280     -23.257  -9.079  25.964  1.00  0.00           N  
ATOM   4490 HH21 ARG B 280     -24.031  -8.439  25.755  1.00  0.00           H  
ATOM   4491 HH22 ARG B 280     -23.385  -9.901  26.534  1.00  0.00           H  
ATOM   4492  C   ARG B 280     -18.524  -3.821  21.295  1.00  0.00           C  
ATOM   4493  O   ARG B 280     -18.897  -3.697  20.124  1.00  0.00           O  
ATOM   4494  N   ILE B 281     -17.236  -3.864  21.631  1.00  0.00           N  
ATOM   4495  H   ILE B 281     -16.999  -4.040  22.597  1.00  0.00           H  
ATOM   4496  CA  ILE B 281     -16.125  -3.898  20.671  1.00  0.00           C  
ATOM   4497  HA  ILE B 281     -16.520  -4.213  19.707  1.00  0.00           H  
ATOM   4498  CB  ILE B 281     -15.491  -2.491  20.476  1.00  0.00           C  
ATOM   4499  HB  ILE B 281     -15.241  -2.084  21.458  1.00  0.00           H  
ATOM   4500  CG2 ILE B 281     -14.187  -2.544  19.649  1.00  0.00           C  
ATOM   4501 HG21 ILE B 281     -13.442  -3.162  20.151  1.00  0.00           H  
ATOM   4502 HG22 ILE B 281     -14.377  -2.950  18.655  1.00  0.00           H  
ATOM   4503 HG23 ILE B 281     -13.747  -1.551  19.562  1.00  0.00           H  
ATOM   4504  CG1 ILE B 281     -16.523  -1.549  19.803  1.00  0.00           C  
ATOM   4505 HG12 ILE B 281     -16.875  -2.007  18.879  1.00  0.00           H  
ATOM   4506 HG13 ILE B 281     -17.379  -1.438  20.469  1.00  0.00           H  
ATOM   4507  CD1 ILE B 281     -16.035  -0.131  19.477  1.00  0.00           C  
ATOM   4508 HD11 ILE B 281     -16.885   0.473  19.159  1.00  0.00           H  
ATOM   4509 HD12 ILE B 281     -15.590   0.320  20.364  1.00  0.00           H  
ATOM   4510 HD13 ILE B 281     -15.308  -0.155  18.667  1.00  0.00           H  
ATOM   4511  C   ILE B 281     -15.126  -4.978  21.104  1.00  0.00           C  
ATOM   4512  O   ILE B 281     -14.889  -5.185  22.292  1.00  0.00           O  
ATOM   4513  N   TYR B 282     -14.540  -5.644  20.113  1.00  0.00           N  
ATOM   4514  H   TYR B 282     -14.801  -5.381  19.168  1.00  0.00           H  
ATOM   4515  CA  TYR B 282     -13.478  -6.642  20.232  1.00  0.00           C  
ATOM   4516  HA  TYR B 282     -13.081  -6.634  21.249  1.00  0.00           H  
ATOM   4517  CB  TYR B 282     -14.061  -8.037  19.938  1.00  0.00           C  
ATOM   4518  HB2 TYR B 282     -14.416  -8.052  18.907  1.00  0.00           H  
ATOM   4519  HB3 TYR B 282     -13.255  -8.769  20.007  1.00  0.00           H  
ATOM   4520  CG  TYR B 282     -15.204  -8.482  20.845  1.00  0.00           C  
ATOM   4521  CD1 TYR B 282     -14.936  -9.285  21.972  1.00  0.00           C  
ATOM   4522  HD1 TYR B 282     -13.917  -9.568  22.201  1.00  0.00           H  
ATOM   4523  CE1 TYR B 282     -15.988  -9.723  22.802  1.00  0.00           C  
ATOM   4524  HE1 TYR B 282     -15.768 -10.341  23.659  1.00  0.00           H  
ATOM   4525  CZ  TYR B 282     -17.319  -9.346  22.520  1.00  0.00           C  
ATOM   4526  OH  TYR B 282     -18.345  -9.798  23.298  1.00  0.00           O  
ATOM   4527  HH  TYR B 282     -18.073 -10.562  23.814  1.00  0.00           H  
ATOM   4528  CE2 TYR B 282     -17.588  -8.533  21.399  1.00  0.00           C  
ATOM   4529  HE2 TYR B 282     -18.606  -8.253  21.184  1.00  0.00           H  
ATOM   4530  CD2 TYR B 282     -16.537  -8.119  20.555  1.00  0.00           C  
ATOM   4531  HD2 TYR B 282     -16.751  -7.520  19.681  1.00  0.00           H  
ATOM   4532  C   TYR B 282     -12.344  -6.270  19.253  1.00  0.00           C  
ATOM   4533  O   TYR B 282     -12.614  -5.746  18.171  1.00  0.00           O  
ATOM   4534  N   GLN B 283     -11.081  -6.534  19.593  1.00  0.00           N  
ATOM   4535  H   GLN B 283     -10.884  -7.010  20.461  1.00  0.00           H  
ATOM   4536  CA  GLN B 283      -9.924  -6.133  18.774  1.00  0.00           C  
ATOM   4537  HA  GLN B 283     -10.273  -5.849  17.782  1.00  0.00           H  
ATOM   4538  CB  GLN B 283      -9.270  -4.887  19.394  1.00  0.00           C  
ATOM   4539  HB2 GLN B 283     -10.060  -4.154  19.562  1.00  0.00           H  
ATOM   4540  HB3 GLN B 283      -8.828  -5.140  20.360  1.00  0.00           H  
ATOM   4541  CG  GLN B 283      -8.187  -4.255  18.499  1.00  0.00           C  
ATOM   4542  HG2 GLN B 283      -7.267  -4.833  18.589  1.00  0.00           H  
ATOM   4543  HG3 GLN B 283      -8.504  -4.296  17.457  1.00  0.00           H  
ATOM   4544  CD  GLN B 283      -7.916  -2.790  18.847  1.00  0.00           C  
ATOM   4545  OE1 GLN B 283      -8.806  -2.011  19.140  1.00  0.00           O  
ATOM   4546  NE2 GLN B 283      -6.685  -2.331  18.813  1.00  0.00           N  
ATOM   4547 HE21 GLN B 283      -6.571  -1.364  19.062  1.00  0.00           H  
ATOM   4548 HE22 GLN B 283      -5.906  -2.927  18.602  1.00  0.00           H  
ATOM   4549  C   GLN B 283      -8.956  -7.305  18.575  1.00  0.00           C  
ATOM   4550  O   GLN B 283      -8.736  -8.083  19.501  1.00  0.00           O  
ATOM   4551  N   VAL B 284      -8.412  -7.451  17.365  1.00  0.00           N  
ATOM   4552  H   VAL B 284      -8.602  -6.749  16.654  1.00  0.00           H  
ATOM   4553  CA  VAL B 284      -7.779  -8.689  16.892  1.00  0.00           C  
ATOM   4554  HA  VAL B 284      -7.548  -9.328  17.744  1.00  0.00           H  
ATOM   4555  CB  VAL B 284      -8.741  -9.470  15.964  1.00  0.00           C  
ATOM   4556  HB  VAL B 284      -8.894  -8.906  15.044  1.00  0.00           H  
ATOM   4557  CG1 VAL B 284      -8.148 -10.835  15.602  1.00  0.00           C  
ATOM   4558 HG11 VAL B 284      -7.969 -11.415  16.508  1.00  0.00           H  
ATOM   4559 HG12 VAL B 284      -8.841 -11.385  14.964  1.00  0.00           H  
ATOM   4560 HG13 VAL B 284      -7.217 -10.710  15.052  1.00  0.00           H  
ATOM   4561  CG2 VAL B 284     -10.121  -9.708  16.596  1.00  0.00           C  
ATOM   4562 HG21 VAL B 284     -10.721 -10.341  15.941  1.00  0.00           H  
ATOM   4563 HG22 VAL B 284     -10.004 -10.196  17.563  1.00  0.00           H  
ATOM   4564 HG23 VAL B 284     -10.643  -8.761  16.725  1.00  0.00           H  
ATOM   4565  C   VAL B 284      -6.475  -8.350  16.175  1.00  0.00           C  
ATOM   4566  O   VAL B 284      -6.487  -7.852  15.053  1.00  0.00           O  
ATOM   4567  N   THR B 285      -5.336  -8.609  16.823  1.00  0.00           N  
ATOM   4568  H   THR B 285      -5.376  -9.014  17.749  1.00  0.00           H  
ATOM   4569  CA  THR B 285      -3.990  -8.350  16.267  1.00  0.00           C  
ATOM   4570  HA  THR B 285      -4.009  -7.405  15.724  1.00  0.00           H  
ATOM   4571  CB  THR B 285      -2.958  -8.223  17.400  1.00  0.00           C  
ATOM   4572  HB  THR B 285      -1.952  -8.195  16.980  1.00  0.00           H  
ATOM   4573  CG2 THR B 285      -3.170  -6.956  18.225  1.00  0.00           C  
ATOM   4574 HG21 THR B 285      -4.149  -6.976  18.704  1.00  0.00           H  
ATOM   4575 HG22 THR B 285      -2.398  -6.886  18.991  1.00  0.00           H  
ATOM   4576 HG23 THR B 285      -3.099  -6.082  17.577  1.00  0.00           H  
ATOM   4577  OG1 THR B 285      -3.056  -9.311  18.296  1.00  0.00           O  
ATOM   4578  HG1 THR B 285      -2.314  -9.251  18.904  1.00  0.00           H  
ATOM   4579  C   THR B 285      -3.522  -9.405  15.255  1.00  0.00           C  
ATOM   4580  O   THR B 285      -2.431  -9.287  14.697  1.00  0.00           O  
ATOM   4581  N   TYR B 286      -4.324 -10.445  15.018  1.00  0.00           N  
ATOM   4582  H   TYR B 286      -5.199 -10.492  15.514  1.00  0.00           H  
ATOM   4583  CA  TYR B 286      -4.077 -11.460  13.997  1.00  0.00           C  
ATOM   4584  HA  TYR B 286      -3.042 -11.792  14.097  1.00  0.00           H  
ATOM   4585  CB  TYR B 286      -5.002 -12.679  14.196  1.00  0.00           C  
ATOM   4586  HB2 TYR B 286      -5.981 -12.424  13.786  1.00  0.00           H  
ATOM   4587  HB3 TYR B 286      -4.612 -13.507  13.600  1.00  0.00           H  
ATOM   4588  CG  TYR B 286      -5.209 -13.182  15.620  1.00  0.00           C  
ATOM   4589  CD1 TYR B 286      -4.180 -13.113  16.583  1.00  0.00           C  
ATOM   4590  HD1 TYR B 286      -3.208 -12.726  16.314  1.00  0.00           H  
ATOM   4591  CE1 TYR B 286      -4.418 -13.520  17.910  1.00  0.00           C  
ATOM   4592  HE1 TYR B 286      -3.632 -13.445  18.644  1.00  0.00           H  
ATOM   4593  CZ  TYR B 286      -5.687 -14.016  18.277  1.00  0.00           C  
ATOM   4594  OH  TYR B 286      -5.931 -14.387  19.562  1.00  0.00           O  
ATOM   4595  HH  TYR B 286      -5.134 -14.385  20.093  1.00  0.00           H  
ATOM   4596  CE2 TYR B 286      -6.704 -14.129  17.306  1.00  0.00           C  
ATOM   4597  HE2 TYR B 286      -7.667 -14.524  17.588  1.00  0.00           H  
ATOM   4598  CD2 TYR B 286      -6.461 -13.718  15.981  1.00  0.00           C  
ATOM   4599  HD2 TYR B 286      -7.250 -13.794  15.241  1.00  0.00           H  
ATOM   4600  C   TYR B 286      -4.264 -10.890  12.582  1.00  0.00           C  
ATOM   4601  O   TYR B 286      -5.103 -10.020  12.348  1.00  0.00           O  
ATOM   4602  N   LEU B 287      -3.528 -11.463  11.629  1.00  0.00           N  
ATOM   4603  H   LEU B 287      -2.850 -12.155  11.905  1.00  0.00           H  
ATOM   4604  CA  LEU B 287      -3.792 -11.307  10.193  1.00  0.00           C  
ATOM   4605  HA  LEU B 287      -3.959 -10.255   9.974  1.00  0.00           H  
ATOM   4606  CB  LEU B 287      -2.573 -11.815   9.402  1.00  0.00           C  
ATOM   4607  HB2 LEU B 287      -2.502 -12.894   9.549  1.00  0.00           H  
ATOM   4608  HB3 LEU B 287      -2.759 -11.640   8.342  1.00  0.00           H  
ATOM   4609  CG  LEU B 287      -1.222 -11.182   9.784  1.00  0.00           C  
ATOM   4610  HG  LEU B 287      -1.017 -11.345  10.841  1.00  0.00           H  
ATOM   4611  CD1 LEU B 287      -0.111 -11.855   8.982  1.00  0.00           C  
ATOM   4612 HD11 LEU B 287       0.850 -11.417   9.248  1.00  0.00           H  
ATOM   4613 HD12 LEU B 287      -0.088 -12.920   9.217  1.00  0.00           H  
ATOM   4614 HD13 LEU B 287      -0.285 -11.727   7.913  1.00  0.00           H  
ATOM   4615  CD2 LEU B 287      -1.180  -9.682   9.496  1.00  0.00           C  
ATOM   4616 HD21 LEU B 287      -1.435  -9.501   8.455  1.00  0.00           H  
ATOM   4617 HD22 LEU B 287      -1.905  -9.171  10.128  1.00  0.00           H  
ATOM   4618 HD23 LEU B 287      -0.190  -9.285   9.717  1.00  0.00           H  
ATOM   4619  C   LEU B 287      -5.057 -12.069   9.749  1.00  0.00           C  
ATOM   4620  O   LEU B 287      -5.609 -11.807   8.682  1.00  0.00           O  
ATOM   4621  N   GLU B 288      -5.495 -13.021  10.574  1.00  0.00           N  
ATOM   4622  H   GLU B 288      -5.002 -13.146  11.438  1.00  0.00           H  
ATOM   4623  CA  GLU B 288      -6.624 -13.912  10.327  1.00  0.00           C  
ATOM   4624  HA  GLU B 288      -6.481 -14.337   9.335  1.00  0.00           H  
ATOM   4625  CB  GLU B 288      -6.576 -15.051  11.363  1.00  0.00           C  
ATOM   4626  HB2 GLU B 288      -5.543 -15.373  11.504  1.00  0.00           H  
ATOM   4627  HB3 GLU B 288      -6.936 -14.689  12.326  1.00  0.00           H  
ATOM   4628  CG  GLU B 288      -7.410 -16.268  10.947  1.00  0.00           C  
ATOM   4629  HG2 GLU B 288      -7.318 -17.035  11.719  1.00  0.00           H  
ATOM   4630  HG3 GLU B 288      -8.461 -15.974  10.893  1.00  0.00           H  
ATOM   4631  CD  GLU B 288      -6.962 -16.858   9.600  1.00  0.00           C  
ATOM   4632  OE1 GLU B 288      -5.742 -16.834   9.322  1.00  0.00           O  
ATOM   4633  OE2 GLU B 288      -7.860 -17.289   8.848  1.00  0.00           O  
ATOM   4634  C   GLU B 288      -7.969 -13.157  10.396  1.00  0.00           C  
ATOM   4635  O   GLU B 288      -8.249 -12.507  11.410  1.00  0.00           O  
ATOM   4636  N   PRO B 289      -8.827 -13.217   9.360  1.00  0.00           N  
ATOM   4637  CD  PRO B 289      -8.601 -13.882   8.081  1.00  0.00           C  
ATOM   4638  HD2 PRO B 289      -8.494 -14.958   8.207  1.00  0.00           H  
ATOM   4639  HD3 PRO B 289      -7.708 -13.471   7.607  1.00  0.00           H  
ATOM   4640  CG  PRO B 289      -9.825 -13.580   7.215  1.00  0.00           C  
ATOM   4641  HG2 PRO B 289     -10.569 -14.368   7.341  1.00  0.00           H  
ATOM   4642  HG3 PRO B 289      -9.559 -13.467   6.163  1.00  0.00           H  
ATOM   4643  CB  PRO B 289     -10.338 -12.274   7.817  1.00  0.00           C  
ATOM   4644  HB2 PRO B 289     -11.385 -12.092   7.599  1.00  0.00           H  
ATOM   4645  HB3 PRO B 289      -9.731 -11.445   7.452  1.00  0.00           H  
ATOM   4646  CA  PRO B 289     -10.083 -12.474   9.311  1.00  0.00           C  
ATOM   4647  HA  PRO B 289      -9.946 -11.498   9.776  1.00  0.00           H  
ATOM   4648  C   PRO B 289     -11.219 -13.200  10.064  1.00  0.00           C  
ATOM   4649  O   PRO B 289     -12.265 -13.537   9.495  1.00  0.00           O  
ATOM   4650  N   SER B 290     -11.015 -13.474  11.358  1.00  0.00           N  
ATOM   4651  H   SER B 290     -10.147 -13.164  11.788  1.00  0.00           H  
ATOM   4652  CA  SER B 290     -12.035 -14.095  12.210  1.00  0.00           C  
ATOM   4653  HA  SER B 290     -13.002 -13.716  11.884  1.00  0.00           H  
ATOM   4654  CB  SER B 290     -12.061 -15.617  12.002  1.00  0.00           C  
ATOM   4655  HB2 SER B 290     -12.946 -16.012  12.494  1.00  0.00           H  
ATOM   4656  HB3 SER B 290     -12.141 -15.842  10.937  1.00  0.00           H  
ATOM   4657  OG  SER B 290     -10.925 -16.264  12.537  1.00  0.00           O  
ATOM   4658  HG  SER B 290     -10.179 -16.105  11.943  1.00  0.00           H  
ATOM   4659  C   SER B 290     -11.928 -13.734  13.698  1.00  0.00           C  
ATOM   4660  O   SER B 290     -10.931 -13.193  14.183  1.00  0.00           O  
ATOM   4661  N   LEU B 291     -13.008 -14.030  14.431  1.00  0.00           N  
ATOM   4662  H   LEU B 291     -13.809 -14.409  13.931  1.00  0.00           H  
ATOM   4663  CA  LEU B 291     -13.142 -13.855  15.877  1.00  0.00           C  
ATOM   4664  HA  LEU B 291     -12.151 -13.926  16.331  1.00  0.00           H  
ATOM   4665  CB  LEU B 291     -13.721 -12.452  16.157  1.00  0.00           C  
ATOM   4666  HB2 LEU B 291     -13.015 -11.701  15.803  1.00  0.00           H  
ATOM   4667  HB3 LEU B 291     -14.642 -12.346  15.581  1.00  0.00           H  
ATOM   4668  CG  LEU B 291     -14.048 -12.180  17.639  1.00  0.00           C  
ATOM   4669  HG  LEU B 291     -14.698 -12.961  18.027  1.00  0.00           H  
ATOM   4670  CD1 LEU B 291     -12.775 -12.115  18.482  1.00  0.00           C  
ATOM   4671 HD11 LEU B 291     -12.266 -13.077  18.463  1.00  0.00           H  
ATOM   4672 HD12 LEU B 291     -12.109 -11.340  18.107  1.00  0.00           H  
ATOM   4673 HD13 LEU B 291     -13.037 -11.899  19.517  1.00  0.00           H  
ATOM   4674  CD2 LEU B 291     -14.799 -10.859  17.771  1.00  0.00           C  
ATOM   4675 HD21 LEU B 291     -14.172 -10.042  17.415  1.00  0.00           H  
ATOM   4676 HD22 LEU B 291     -15.717 -10.901  17.188  1.00  0.00           H  
ATOM   4677 HD23 LEU B 291     -15.058 -10.695  18.817  1.00  0.00           H  
ATOM   4678  C   LEU B 291     -14.040 -14.951  16.473  1.00  0.00           C  
ATOM   4679  O   LEU B 291     -15.204 -15.071  16.092  1.00  0.00           O  
ATOM   4680  N   ARG B 292     -13.542 -15.698  17.465  1.00  0.00           N  
ATOM   4681  H   ARG B 292     -12.600 -15.499  17.767  1.00  0.00           H  
ATOM   4682  CA  ARG B 292     -14.385 -16.521  18.348  1.00  0.00           C  
ATOM   4683  HA  ARG B 292     -15.268 -16.833  17.794  1.00  0.00           H  
ATOM   4684  CB  ARG B 292     -13.635 -17.779  18.822  1.00  0.00           C  
ATOM   4685  HB2 ARG B 292     -12.577 -17.548  18.973  1.00  0.00           H  
ATOM   4686  HB3 ARG B 292     -14.048 -18.100  19.780  1.00  0.00           H  
ATOM   4687  CG  ARG B 292     -13.787 -18.948  17.839  1.00  0.00           C  
ATOM   4688  HG2 ARG B 292     -14.845 -19.192  17.730  1.00  0.00           H  
ATOM   4689  HG3 ARG B 292     -13.380 -18.667  16.869  1.00  0.00           H  
ATOM   4690  CD  ARG B 292     -13.025 -20.168  18.369  1.00  0.00           C  
ATOM   4691  HD2 ARG B 292     -11.955 -19.958  18.290  1.00  0.00           H  
ATOM   4692  HD3 ARG B 292     -13.275 -20.306  19.423  1.00  0.00           H  
ATOM   4693  NE  ARG B 292     -13.367 -21.413  17.652  1.00  0.00           N  
ATOM   4694  HE  ARG B 292     -14.284 -21.480  17.219  1.00  0.00           H  
ATOM   4695  CZ  ARG B 292     -12.668 -22.530  17.664  1.00  0.00           C  
ATOM   4696  NH1 ARG B 292     -11.484 -22.604  18.206  1.00  0.00           N  
ATOM   4697 HH11 ARG B 292     -11.093 -21.783  18.631  1.00  0.00           H  
ATOM   4698 HH12 ARG B 292     -10.983 -23.470  18.214  1.00  0.00           H  
ATOM   4699  NH2 ARG B 292     -13.160 -23.608  17.132  1.00  0.00           N  
ATOM   4700 HH21 ARG B 292     -14.091 -23.535  16.727  1.00  0.00           H  
ATOM   4701 HH22 ARG B 292     -12.688 -24.489  17.190  1.00  0.00           H  
ATOM   4702  C   ARG B 292     -14.900 -15.710  19.540  1.00  0.00           C  
ATOM   4703  O   ARG B 292     -14.247 -14.765  19.974  1.00  0.00           O  
ATOM   4704  N   ILE B 293     -16.025 -16.129  20.108  1.00  0.00           N  
ATOM   4705  H   ILE B 293     -16.531 -16.887  19.658  1.00  0.00           H  
ATOM   4706  CA  ILE B 293     -16.495 -15.703  21.437  1.00  0.00           C  
ATOM   4707  HA  ILE B 293     -15.615 -15.513  22.052  1.00  0.00           H  
ATOM   4708  CB  ILE B 293     -17.386 -14.424  21.420  1.00  0.00           C  
ATOM   4709  HB  ILE B 293     -18.359 -14.689  21.840  1.00  0.00           H  
ATOM   4710  CG2 ILE B 293     -16.759 -13.386  22.369  1.00  0.00           C  
ATOM   4711 HG21 ILE B 293     -16.616 -13.825  23.355  1.00  0.00           H  
ATOM   4712 HG22 ILE B 293     -17.413 -12.524  22.479  1.00  0.00           H  
ATOM   4713 HG23 ILE B 293     -15.795 -13.060  21.974  1.00  0.00           H  
ATOM   4714  CG1 ILE B 293     -17.666 -13.800  20.033  1.00  0.00           C  
ATOM   4715 HG12 ILE B 293     -16.763 -13.322  19.649  1.00  0.00           H  
ATOM   4716 HG13 ILE B 293     -17.965 -14.587  19.339  1.00  0.00           H  
ATOM   4717  CD1 ILE B 293     -18.810 -12.777  20.064  1.00  0.00           C  
ATOM   4718 HD11 ILE B 293     -19.718 -13.247  20.445  1.00  0.00           H  
ATOM   4719 HD12 ILE B 293     -18.552 -11.921  20.685  1.00  0.00           H  
ATOM   4720 HD13 ILE B 293     -18.998 -12.422  19.056  1.00  0.00           H  
ATOM   4721  C   ILE B 293     -17.264 -16.848  22.097  1.00  0.00           C  
ATOM   4722  O   ILE B 293     -17.881 -17.646  21.394  1.00  0.00           O  
ATOM   4723  N   ALA B 294     -17.297 -16.901  23.429  1.00  0.00           N  
ATOM   4724  H   ALA B 294     -16.781 -16.229  23.970  1.00  0.00           H  
ATOM   4725  CA  ALA B 294     -18.281 -17.726  24.126  1.00  0.00           C  
ATOM   4726  HA  ALA B 294     -18.256 -18.719  23.684  1.00  0.00           H  
ATOM   4727  CB  ALA B 294     -17.886 -17.875  25.597  1.00  0.00           C  
ATOM   4728  HB1 ALA B 294     -16.935 -18.403  25.670  1.00  0.00           H  
ATOM   4729  HB2 ALA B 294     -17.791 -16.900  26.067  1.00  0.00           H  
ATOM   4730  HB3 ALA B 294     -18.650 -18.455  26.120  1.00  0.00           H  
ATOM   4731  C   ALA B 294     -19.691 -17.130  23.932  1.00  0.00           C  
ATOM   4732  O   ALA B 294     -19.888 -15.926  24.135  1.00  0.00           O  
ATOM   4733  N   ALA B 295     -20.665 -17.939  23.515  1.00  0.00           N  
ATOM   4734  H   ALA B 295     -20.468 -18.933  23.453  1.00  0.00           H  
ATOM   4735  CA  ALA B 295     -22.013 -17.490  23.178  1.00  0.00           C  
ATOM   4736  HA  ALA B 295     -21.928 -16.601  22.558  1.00  0.00           H  
ATOM   4737  CB  ALA B 295     -22.708 -18.566  22.339  1.00  0.00           C  
ATOM   4738  HB1 ALA B 295     -22.102 -18.808  21.465  1.00  0.00           H  
ATOM   4739  HB2 ALA B 295     -22.847 -19.467  22.932  1.00  0.00           H  
ATOM   4740  HB3 ALA B 295     -23.686 -18.206  22.016  1.00  0.00           H  
ATOM   4741  C   ALA B 295     -22.812 -17.077  24.424  1.00  0.00           C  
ATOM   4742  O   ALA B 295     -23.514 -16.071  24.369  1.00  0.00           O  
ATOM   4743  N   SER B 296     -22.604 -17.729  25.573  1.00  0.00           N  
ATOM   4744  H   SER B 296     -22.079 -18.603  25.537  1.00  0.00           H  
ATOM   4745  CA  SER B 296     -23.146 -17.323  26.885  1.00  0.00           C  
ATOM   4746  HA  SER B 296     -24.233 -17.276  26.805  1.00  0.00           H  
ATOM   4747  CB  SER B 296     -22.801 -18.380  27.939  1.00  0.00           C  
ATOM   4748  HB2 SER B 296     -23.204 -18.077  28.905  1.00  0.00           H  
ATOM   4749  HB3 SER B 296     -23.251 -19.334  27.657  1.00  0.00           H  
ATOM   4750  OG  SER B 296     -21.401 -18.540  28.047  1.00  0.00           O  
ATOM   4751  HG  SER B 296     -21.157 -19.201  27.346  1.00  0.00           H  
ATOM   4752  C   SER B 296     -22.679 -15.942  27.380  1.00  0.00           C  
ATOM   4753  O   SER B 296     -23.160 -15.463  28.406  1.00  0.00           O  
ATOM   4754  N   THR B 297     -21.780 -15.250  26.663  1.00  0.00           N  
ATOM   4755  H   THR B 297     -21.406 -15.689  25.832  1.00  0.00           H  
ATOM   4756  CA  THR B 297     -21.524 -13.815  26.902  1.00  0.00           C  
ATOM   4757  HA  THR B 297     -21.481 -13.650  27.980  1.00  0.00           H  
ATOM   4758  CB  THR B 297     -20.187 -13.344  26.309  1.00  0.00           C  
ATOM   4759  HB  THR B 297     -20.042 -12.309  26.620  1.00  0.00           H  
ATOM   4760  CG2 THR B 297     -18.992 -14.140  26.826  1.00  0.00           C  
ATOM   4761 HG21 THR B 297     -18.917 -14.017  27.906  1.00  0.00           H  
ATOM   4762 HG22 THR B 297     -19.120 -15.197  26.605  1.00  0.00           H  
ATOM   4763 HG23 THR B 297     -18.077 -13.777  26.361  1.00  0.00           H  
ATOM   4764  OG1 THR B 297     -20.180 -13.354  24.897  1.00  0.00           O  
ATOM   4765  HG1 THR B 297     -20.111 -14.284  24.599  1.00  0.00           H  
ATOM   4766  C   THR B 297     -22.642 -12.912  26.366  1.00  0.00           C  
ATOM   4767  O   THR B 297     -22.725 -11.748  26.767  1.00  0.00           O  
ATOM   4768  N   LEU B 298     -23.483 -13.406  25.457  1.00  0.00           N  
ATOM   4769  H   LEU B 298     -23.383 -14.388  25.213  1.00  0.00           H  
ATOM   4770  CA  LEU B 298     -24.648 -12.739  24.878  1.00  0.00           C  
ATOM   4771  HA  LEU B 298     -24.552 -11.658  24.991  1.00  0.00           H  
ATOM   4772  CB  LEU B 298     -24.728 -13.075  23.373  1.00  0.00           C  
ATOM   4773  HB2 LEU B 298     -25.038 -14.118  23.280  1.00  0.00           H  
ATOM   4774  HB3 LEU B 298     -25.507 -12.461  22.922  1.00  0.00           H  
ATOM   4775  CG  LEU B 298     -23.426 -12.896  22.570  1.00  0.00           C  
ATOM   4776  HG  LEU B 298     -22.634 -13.509  22.998  1.00  0.00           H  
ATOM   4777  CD1 LEU B 298     -23.632 -13.350  21.127  1.00  0.00           C  
ATOM   4778 HD11 LEU B 298     -22.689 -13.292  20.586  1.00  0.00           H  
ATOM   4779 HD12 LEU B 298     -23.976 -14.385  21.127  1.00  0.00           H  
ATOM   4780 HD13 LEU B 298     -24.384 -12.729  20.642  1.00  0.00           H  
ATOM   4781  CD2 LEU B 298     -22.964 -11.437  22.544  1.00  0.00           C  
ATOM   4782 HD21 LEU B 298     -22.041 -11.358  21.971  1.00  0.00           H  
ATOM   4783 HD22 LEU B 298     -23.730 -10.811  22.089  1.00  0.00           H  
ATOM   4784 HD23 LEU B 298     -22.776 -11.100  23.560  1.00  0.00           H  
ATOM   4785  C   LEU B 298     -25.933 -13.189  25.595  1.00  0.00           C  
ATOM   4786  O   LEU B 298     -25.985 -14.253  26.211  1.00  0.00           O  
ATOM   4787  N   LYS B 299     -27.004 -12.398  25.491  1.00  0.00           N  
ATOM   4788  H   LYS B 299     -26.924 -11.555  24.934  1.00  0.00           H  
ATOM   4789  CA  LYS B 299     -28.337 -12.787  25.972  1.00  0.00           C  
ATOM   4790  HA  LYS B 299     -28.229 -13.256  26.951  1.00  0.00           H  
ATOM   4791  CB  LYS B 299     -29.237 -11.547  26.118  1.00  0.00           C  
ATOM   4792  HB2 LYS B 299     -29.287 -11.013  25.167  1.00  0.00           H  
ATOM   4793  HB3 LYS B 299     -30.242 -11.876  26.385  1.00  0.00           H  
ATOM   4794  CG  LYS B 299     -28.727 -10.599  27.218  1.00  0.00           C  
ATOM   4795  HG2 LYS B 299     -28.741 -11.133  28.170  1.00  0.00           H  
ATOM   4796  HG3 LYS B 299     -27.700 -10.301  27.003  1.00  0.00           H  
ATOM   4797  CD  LYS B 299     -29.582  -9.330  27.341  1.00  0.00           C  
ATOM   4798  HD2 LYS B 299     -29.481  -8.736  26.429  1.00  0.00           H  
ATOM   4799  HD3 LYS B 299     -30.629  -9.605  27.482  1.00  0.00           H  
ATOM   4800  CE  LYS B 299     -29.088  -8.523  28.550  1.00  0.00           C  
ATOM   4801  HE2 LYS B 299     -29.172  -9.147  29.443  1.00  0.00           H  
ATOM   4802  HE3 LYS B 299     -28.031  -8.285  28.394  1.00  0.00           H  
ATOM   4803  NZ  LYS B 299     -29.850  -7.266  28.735  1.00  0.00           N  
ATOM   4804  HZ1 LYS B 299     -29.678  -6.630  27.950  1.00  0.00           H  
ATOM   4805  HZ2 LYS B 299     -30.847  -7.403  28.780  1.00  0.00           H  
ATOM   4806  HZ3 LYS B 299     -29.534  -6.736  29.533  1.00  0.00           H  
ATOM   4807  C   LYS B 299     -28.943 -13.836  25.032  1.00  0.00           C  
ATOM   4808  O   LYS B 299     -28.963 -13.634  23.815  1.00  0.00           O  
ATOM   4809  N   SER B 300     -29.450 -14.931  25.603  1.00  0.00           N  
ATOM   4810  H   SER B 300     -29.347 -15.042  26.597  1.00  0.00           H  
ATOM   4811  CA  SER B 300     -30.246 -15.928  24.875  1.00  0.00           C  
ATOM   4812  HA  SER B 300     -29.772 -16.067  23.914  1.00  0.00           H  
ATOM   4813  CB  SER B 300     -30.200 -17.295  25.570  1.00  0.00           C  
ATOM   4814  HB2 SER B 300     -29.160 -17.610  25.667  1.00  0.00           H  
ATOM   4815  HB3 SER B 300     -30.640 -17.221  26.565  1.00  0.00           H  
ATOM   4816  OG  SER B 300     -30.902 -18.271  24.830  1.00  0.00           O  
ATOM   4817  HG  SER B 300     -30.627 -18.201  23.879  1.00  0.00           H  
ATOM   4818  C   SER B 300     -31.677 -15.442  24.603  1.00  0.00           C  
ATOM   4819  O   SER B 300     -32.183 -14.562  25.306  1.00  0.00           O  
ATOM   4820  N   GLY B 301     -32.309 -15.957  23.544  1.00  0.00           N  
ATOM   4821  H   GLY B 301     -31.818 -16.673  23.005  1.00  0.00           H  
ATOM   4822  CA  GLY B 301     -33.657 -15.567  23.111  1.00  0.00           C  
ATOM   4823  HA2 GLY B 301     -34.004 -16.285  22.369  1.00  0.00           H  
ATOM   4824  HA3 GLY B 301     -34.330 -15.600  23.969  1.00  0.00           H  
ATOM   4825  C   GLY B 301     -33.739 -14.160  22.500  1.00  0.00           C  
ATOM   4826  O   GLY B 301     -34.836 -13.656  22.264  1.00  0.00           O  
ATOM   4827  N   ILE B 302     -32.586 -13.529  22.255  1.00  0.00           N  
ATOM   4828  H   ILE B 302     -31.741 -14.058  22.418  1.00  0.00           H  
ATOM   4829  CA  ILE B 302     -32.405 -12.135  21.831  1.00  0.00           C  
ATOM   4830  HA  ILE B 302     -33.376 -11.673  21.652  1.00  0.00           H  
ATOM   4831  CB  ILE B 302     -31.684 -11.360  22.966  1.00  0.00           C  
ATOM   4832  HB  ILE B 302     -30.849 -11.983  23.285  1.00  0.00           H  
ATOM   4833  CG2 ILE B 302     -31.067 -10.023  22.517  1.00  0.00           C  
ATOM   4834 HG21 ILE B 302     -31.827  -9.383  22.075  1.00  0.00           H  
ATOM   4835 HG22 ILE B 302     -30.612  -9.517  23.369  1.00  0.00           H  
ATOM   4836 HG23 ILE B 302     -30.295 -10.196  21.772  1.00  0.00           H  
ATOM   4837  CG1 ILE B 302     -32.582 -11.158  24.211  1.00  0.00           C  
ATOM   4838 HG12 ILE B 302     -33.131 -12.077  24.420  1.00  0.00           H  
ATOM   4839 HG13 ILE B 302     -31.939 -10.970  25.070  1.00  0.00           H  
ATOM   4840  CD1 ILE B 302     -33.589 -10.003  24.133  1.00  0.00           C  
ATOM   4841 HD11 ILE B 302     -34.181 -10.073  23.221  1.00  0.00           H  
ATOM   4842 HD12 ILE B 302     -34.254 -10.048  24.996  1.00  0.00           H  
ATOM   4843 HD13 ILE B 302     -33.062  -9.049  24.160  1.00  0.00           H  
ATOM   4844  C   ILE B 302     -31.619 -12.106  20.513  1.00  0.00           C  
ATOM   4845  O   ILE B 302     -30.702 -12.907  20.303  1.00  0.00           O  
ATOM   4846  N   SER B 303     -31.943 -11.155  19.633  1.00  0.00           N  
ATOM   4847  H   SER B 303     -32.668 -10.491  19.887  1.00  0.00           H  
ATOM   4848  CA  SER B 303     -31.232 -10.961  18.367  1.00  0.00           C  
ATOM   4849  HA  SER B 303     -30.838 -11.924  18.063  1.00  0.00           H  
ATOM   4850  CB  SER B 303     -32.205 -10.551  17.261  1.00  0.00           C  
ATOM   4851  HB2 SER B 303     -32.950 -11.334  17.132  1.00  0.00           H  
ATOM   4852  HB3 SER B 303     -32.728  -9.642  17.546  1.00  0.00           H  
ATOM   4853  OG  SER B 303     -31.528 -10.356  16.032  1.00  0.00           O  
ATOM   4854  HG  SER B 303     -30.978 -11.149  15.870  1.00  0.00           H  
ATOM   4855  C   SER B 303     -30.024 -10.026  18.509  1.00  0.00           C  
ATOM   4856  O   SER B 303     -30.031  -9.075  19.297  1.00  0.00           O  
ATOM   4857  N   TYR B 304     -28.972 -10.304  17.735  1.00  0.00           N  
ATOM   4858  H   TYR B 304     -29.056 -11.070  17.077  1.00  0.00           H  
ATOM   4859  CA  TYR B 304     -27.712  -9.557  17.720  1.00  0.00           C  
ATOM   4860  HA  TYR B 304     -27.871  -8.579  18.170  1.00  0.00           H  
ATOM   4861  CB  TYR B 304     -26.633 -10.281  18.544  1.00  0.00           C  
ATOM   4862  HB2 TYR B 304     -26.657 -11.346  18.307  1.00  0.00           H  
ATOM   4863  HB3 TYR B 304     -25.650  -9.914  18.244  1.00  0.00           H  
ATOM   4864  CG  TYR B 304     -26.750 -10.101  20.044  1.00  0.00           C  
ATOM   4865  CD1 TYR B 304     -25.937  -9.162  20.713  1.00  0.00           C  
ATOM   4866  HD1 TYR B 304     -25.244  -8.550  20.152  1.00  0.00           H  
ATOM   4867  CE1 TYR B 304     -26.022  -9.018  22.113  1.00  0.00           C  
ATOM   4868  HE1 TYR B 304     -25.403  -8.297  22.627  1.00  0.00           H  
ATOM   4869  CZ  TYR B 304     -26.910  -9.832  22.846  1.00  0.00           C  
ATOM   4870  OH  TYR B 304     -26.975  -9.760  24.200  1.00  0.00           O  
ATOM   4871  HH  TYR B 304     -26.510  -8.960  24.554  1.00  0.00           H  
ATOM   4872  CE2 TYR B 304     -27.719 -10.767  22.175  1.00  0.00           C  
ATOM   4873  HE2 TYR B 304     -28.395 -11.389  22.741  1.00  0.00           H  
ATOM   4874  CD2 TYR B 304     -27.654 -10.889  20.776  1.00  0.00           C  
ATOM   4875  HD2 TYR B 304     -28.294 -11.599  20.267  1.00  0.00           H  
ATOM   4876  C   TYR B 304     -27.221  -9.300  16.294  1.00  0.00           C  
ATOM   4877  O   TYR B 304     -27.613  -9.963  15.329  1.00  0.00           O  
ATOM   4878  N   ARG B 305     -26.351  -8.295  16.179  1.00  0.00           N  
ATOM   4879  H   ARG B 305     -26.117  -7.797  17.038  1.00  0.00           H  
ATOM   4880  CA  ARG B 305     -25.693  -7.833  14.956  1.00  0.00           C  
ATOM   4881  HA  ARG B 305     -25.843  -8.562  14.161  1.00  0.00           H  
ATOM   4882  CB  ARG B 305     -26.272  -6.480  14.537  1.00  0.00           C  
ATOM   4883  HB2 ARG B 305     -26.136  -5.776  15.361  1.00  0.00           H  
ATOM   4884  HB3 ARG B 305     -25.715  -6.109  13.675  1.00  0.00           H  
ATOM   4885  CG  ARG B 305     -27.756  -6.534  14.167  1.00  0.00           C  
ATOM   4886  HG2 ARG B 305     -27.895  -7.191  13.310  1.00  0.00           H  
ATOM   4887  HG3 ARG B 305     -28.348  -6.897  15.009  1.00  0.00           H  
ATOM   4888  CD  ARG B 305     -28.192  -5.114  13.819  1.00  0.00           C  
ATOM   4889  HD2 ARG B 305     -28.075  -4.487  14.706  1.00  0.00           H  
ATOM   4890  HD3 ARG B 305     -27.553  -4.716  13.031  1.00  0.00           H  
ATOM   4891  NE  ARG B 305     -29.596  -5.069  13.413  1.00  0.00           N  
ATOM   4892  HE  ARG B 305     -30.294  -5.022  14.160  1.00  0.00           H  
ATOM   4893  CZ  ARG B 305     -30.102  -4.904  12.214  1.00  0.00           C  
ATOM   4894  NH1 ARG B 305     -29.376  -4.850  11.129  1.00  0.00           N  
ATOM   4895 HH11 ARG B 305     -28.385  -4.968  11.221  1.00  0.00           H  
ATOM   4896 HH12 ARG B 305     -29.817  -4.714  10.240  1.00  0.00           H  
ATOM   4897  NH2 ARG B 305     -31.382  -4.785  12.089  1.00  0.00           N  
ATOM   4898 HH21 ARG B 305     -31.933  -4.910  12.953  1.00  0.00           H  
ATOM   4899 HH22 ARG B 305     -31.838  -4.598  11.223  1.00  0.00           H  
ATOM   4900  C   ARG B 305     -24.194  -7.674  15.167  1.00  0.00           C  
ATOM   4901  O   ARG B 305     -23.743  -7.427  16.286  1.00  0.00           O  
ATOM   4902  N   ALA B 306     -23.448  -7.726  14.067  1.00  0.00           N  
ATOM   4903  H   ALA B 306     -23.912  -7.898  13.182  1.00  0.00           H  
ATOM   4904  CA  ALA B 306     -22.024  -7.420  14.041  1.00  0.00           C  
ATOM   4905  HA  ALA B 306     -21.809  -6.745  14.867  1.00  0.00           H  
ATOM   4906  CB  ALA B 306     -21.212  -8.702  14.256  1.00  0.00           C  
ATOM   4907  HB1 ALA B 306     -21.510  -9.176  15.190  1.00  0.00           H  
ATOM   4908  HB2 ALA B 306     -21.378  -9.400  13.438  1.00  0.00           H  
ATOM   4909  HB3 ALA B 306     -20.148  -8.463  14.307  1.00  0.00           H  
ATOM   4910  C   ALA B 306     -21.604  -6.706  12.751  1.00  0.00           C  
ATOM   4911  O   ALA B 306     -22.230  -6.855  11.701  1.00  0.00           O  
ATOM   4912  N   ARG B 307     -20.499  -5.965  12.840  1.00  0.00           N  
ATOM   4913  H   ARG B 307     -20.092  -5.869  13.771  1.00  0.00           H  
ATOM   4914  CA  ARG B 307     -19.756  -5.349  11.731  1.00  0.00           C  
ATOM   4915  HA  ARG B 307     -19.867  -5.968  10.844  1.00  0.00           H  
ATOM   4916  CB  ARG B 307     -20.346  -3.974  11.374  1.00  0.00           C  
ATOM   4917  HB2 ARG B 307     -19.810  -3.565  10.515  1.00  0.00           H  
ATOM   4918  HB3 ARG B 307     -21.389  -4.113  11.083  1.00  0.00           H  
ATOM   4919  CG  ARG B 307     -20.281  -2.973  12.533  1.00  0.00           C  
ATOM   4920  HG2 ARG B 307     -20.724  -3.405  13.429  1.00  0.00           H  
ATOM   4921  HG3 ARG B 307     -19.243  -2.734  12.749  1.00  0.00           H  
ATOM   4922  CD  ARG B 307     -21.037  -1.692  12.181  1.00  0.00           C  
ATOM   4923  HD2 ARG B 307     -20.575  -1.235  11.304  1.00  0.00           H  
ATOM   4924  HD3 ARG B 307     -22.073  -1.945  11.948  1.00  0.00           H  
ATOM   4925  NE  ARG B 307     -21.013  -0.763  13.318  1.00  0.00           N  
ATOM   4926  HE  ARG B 307     -20.716  -1.138  14.212  1.00  0.00           H  
ATOM   4927  CZ  ARG B 307     -21.361   0.505  13.327  1.00  0.00           C  
ATOM   4928  NH1 ARG B 307     -21.840   1.105  12.273  1.00  0.00           N  
ATOM   4929 HH11 ARG B 307     -21.955   0.567  11.433  1.00  0.00           H  
ATOM   4930 HH12 ARG B 307     -22.072   2.079  12.289  1.00  0.00           H  
ATOM   4931  NH2 ARG B 307     -21.243   1.175  14.434  1.00  0.00           N  
ATOM   4932 HH21 ARG B 307     -20.867   0.677  15.232  1.00  0.00           H  
ATOM   4933 HH22 ARG B 307     -21.570   2.119  14.511  1.00  0.00           H  
ATOM   4934  C   ARG B 307     -18.262  -5.313  12.067  1.00  0.00           C  
ATOM   4935  O   ARG B 307     -17.897  -5.346  13.244  1.00  0.00           O  
ATOM   4936  N   VAL B 308     -17.399  -5.239  11.060  1.00  0.00           N  
ATOM   4937  H   VAL B 308     -17.778  -5.220  10.117  1.00  0.00           H
[truncated: 30,538 more chars]
