# Supplementary material for: Insights into receptor structure and dynamics at the surface of living cells
Source: Nat Commun. 2023 Mar 22;14:1596. doi: 10.1038/s41467-023-37284-4 (PMC10033668; doi:10.1038/s41467-023-37284-4)
Supplement: Supplementary file 15 — Source Data [file 41467_2023_37284_MOESM15_ESM.zip › Source data/Main/Figure 5/b/Average structures of MD sub-trajectories/K87B/MD_sub-average_3bpn_K87B_9.pdb]

ATOM      1  N   CYS A   1       4.933  -3.513  18.500  1.00  0.00           N  
ATOM      2  H1  CYS A   1       4.655  -2.565  18.697  1.00  0.00           H  
ATOM      3  H2  CYS A   1       5.587  -3.846  19.205  1.00  0.00           H  
ATOM      4  H3  CYS A   1       4.146  -4.145  18.611  1.00  0.00           H  
ATOM      5  CA  CYS A   1       5.516  -3.658  17.151  1.00  0.00           C  
ATOM      6  HA  CYS A   1       6.598  -3.656  17.257  1.00  0.00           H  
ATOM      7  CB  CYS A   1       5.100  -4.991  16.494  1.00  0.00           C  
ATOM      8  HB2 CYS A   1       5.384  -5.819  17.154  1.00  0.00           H  
ATOM      9  HB3 CYS A   1       4.016  -5.024  16.365  1.00  0.00           H  
ATOM     10  SG  CYS A   1       5.921  -5.215  14.883  1.00  0.00           S  
ATOM     11  HG  CYS A   1       5.402  -4.180  14.221  1.00  0.00           H  
ATOM     12  C   CYS A   1       5.172  -2.458  16.284  1.00  0.00           C  
ATOM     13  O   CYS A   1       4.070  -1.940  16.394  1.00  0.00           O  
ATOM     14  N   ASP A   2       6.111  -2.018  15.441  1.00  0.00           N  
ATOM     15  H   ASP A   2       6.993  -2.503  15.406  1.00  0.00           H  
ATOM     16  CA  ASP A   2       5.878  -1.016  14.389  1.00  0.00           C  
ATOM     17  HA  ASP A   2       5.172  -0.269  14.759  1.00  0.00           H  
ATOM     18  CB  ASP A   2       7.199  -0.297  14.065  1.00  0.00           C  
ATOM     19  HB2 ASP A   2       7.575   0.194  14.964  1.00  0.00           H  
ATOM     20  HB3 ASP A   2       7.936  -1.037  13.742  1.00  0.00           H  
ATOM     21  CG  ASP A   2       7.008   0.749  12.960  1.00  0.00           C  
ATOM     22  OD1 ASP A   2       7.743   0.660  11.954  1.00  0.00           O  
ATOM     23  OD2 ASP A   2       6.028   1.517  13.043  1.00  0.00           O  
ATOM     24  C   ASP A   2       5.277  -1.631  13.105  1.00  0.00           C  
ATOM     25  O   ASP A   2       5.471  -2.819  12.814  1.00  0.00           O  
ATOM     26  N   ILE A   3       4.608  -0.799  12.302  1.00  0.00           N  
ATOM     27  H   ILE A   3       4.603   0.188  12.558  1.00  0.00           H  
ATOM     28  CA  ILE A   3       4.069  -1.168  10.991  1.00  0.00           C  
ATOM     29  HA  ILE A   3       3.521  -2.095  11.143  1.00  0.00           H  
ATOM     30  CB  ILE A   3       3.049  -0.109  10.507  1.00  0.00           C  
ATOM     31  HB  ILE A   3       2.318   0.029  11.307  1.00  0.00           H  
ATOM     32  CG2 ILE A   3       3.691   1.263  10.228  1.00  0.00           C  
ATOM     33 HG21 ILE A   3       4.387   1.197   9.392  1.00  0.00           H  
ATOM     34 HG22 ILE A   3       2.916   1.988   9.974  1.00  0.00           H  
ATOM     35 HG23 ILE A   3       4.221   1.626  11.108  1.00  0.00           H  
ATOM     36  CG1 ILE A   3       2.270  -0.546   9.246  1.00  0.00           C  
ATOM     37 HG12 ILE A   3       1.497   0.199   9.052  1.00  0.00           H  
ATOM     38 HG13 ILE A   3       2.936  -0.571   8.382  1.00  0.00           H  
ATOM     39  CD1 ILE A   3       1.588  -1.915   9.380  1.00  0.00           C  
ATOM     40 HD11 ILE A   3       1.132  -2.007  10.362  1.00  0.00           H  
ATOM     41 HD12 ILE A   3       0.820  -2.021   8.616  1.00  0.00           H  
ATOM     42 HD13 ILE A   3       2.318  -2.711   9.249  1.00  0.00           H  
ATOM     43  C   ILE A   3       5.157  -1.480   9.950  1.00  0.00           C  
ATOM     44  O   ILE A   3       4.994  -2.441   9.201  1.00  0.00           O  
ATOM     45  N   THR A   4       6.306  -0.788   9.944  1.00  0.00           N  
ATOM     46  H   THR A   4       6.438  -0.024  10.602  1.00  0.00           H  
ATOM     47  CA  THR A   4       7.402  -1.080   8.997  1.00  0.00           C  
ATOM     48  HA  THR A   4       7.017  -1.008   7.980  1.00  0.00           H  
ATOM     49  CB  THR A   4       8.585  -0.099   9.153  1.00  0.00           C  
ATOM     50  HB  THR A   4       9.163  -0.382  10.033  1.00  0.00           H  
ATOM     51  CG2 THR A   4       9.523  -0.114   7.948  1.00  0.00           C  
ATOM     52 HG21 THR A   4      10.343   0.584   8.120  1.00  0.00           H  
ATOM     53 HG22 THR A   4       9.931  -1.113   7.799  1.00  0.00           H  
ATOM     54 HG23 THR A   4       8.978   0.195   7.058  1.00  0.00           H  
ATOM     55  OG1 THR A   4       8.156   1.228   9.338  1.00  0.00           O  
ATOM     56  HG1 THR A   4       7.995   1.301  10.302  1.00  0.00           H  
ATOM     57  C   THR A   4       7.912  -2.506   9.212  1.00  0.00           C  
ATOM     58  O   THR A   4       8.048  -3.286   8.272  1.00  0.00           O  
ATOM     59  N   LEU A   5       8.136  -2.892  10.473  1.00  0.00           N  
ATOM     60  H   LEU A   5       7.974  -2.208  11.201  1.00  0.00           H  
ATOM     61  CA  LEU A   5       8.602  -4.230  10.847  1.00  0.00           C  
ATOM     62  HA  LEU A   5       9.496  -4.444  10.265  1.00  0.00           H  
ATOM     63  CB  LEU A   5       8.968  -4.183  12.341  1.00  0.00           C  
ATOM     64  HB2 LEU A   5       9.576  -3.296  12.531  1.00  0.00           H  
ATOM     65  HB3 LEU A   5       8.049  -4.083  12.921  1.00  0.00           H  
ATOM     66  CG  LEU A   5       9.741  -5.412  12.842  1.00  0.00           C  
ATOM     67  HG  LEU A   5       9.195  -6.325  12.606  1.00  0.00           H  
ATOM     68  CD1 LEU A   5      11.137  -5.483  12.231  1.00  0.00           C  
ATOM     69 HD11 LEU A   5      11.687  -4.564  12.432  1.00  0.00           H  
ATOM     70 HD12 LEU A   5      11.677  -6.328  12.658  1.00  0.00           H  
ATOM     71 HD13 LEU A   5      11.064  -5.634  11.156  1.00  0.00           H  
ATOM     72  CD2 LEU A   5       9.915  -5.316  14.356  1.00  0.00           C  
ATOM     73 HD21 LEU A   5      10.405  -4.380  14.622  1.00  0.00           H  
ATOM     74 HD22 LEU A   5      10.526  -6.144  14.711  1.00  0.00           H  
ATOM     75 HD23 LEU A   5       8.940  -5.367  14.841  1.00  0.00           H  
ATOM     76  C   LEU A   5       7.565  -5.329  10.518  1.00  0.00           C  
ATOM     77  O   LEU A   5       7.915  -6.389   9.995  1.00  0.00           O  
ATOM     78  N   GLN A   6       6.281  -5.043  10.758  1.00  0.00           N  
ATOM     79  H   GLN A   6       6.074  -4.151  11.199  1.00  0.00           H  
ATOM     80  CA  GLN A   6       5.149  -5.889  10.355  1.00  0.00           C  
ATOM     81  HA  GLN A   6       5.271  -6.880  10.797  1.00  0.00           H  
ATOM     82  CB  GLN A   6       3.864  -5.243  10.918  1.00  0.00           C  
ATOM     83  HB2 GLN A   6       3.932  -5.189  12.005  1.00  0.00           H  
ATOM     84  HB3 GLN A   6       3.852  -4.212  10.566  1.00  0.00           H  
ATOM     85  CG  GLN A   6       2.510  -5.846  10.481  1.00  0.00           C  
ATOM     86  HG2 GLN A   6       1.793  -5.026  10.468  1.00  0.00           H  
ATOM     87  HG3 GLN A   6       2.569  -6.230   9.465  1.00  0.00           H  
ATOM     88  CD  GLN A   6       1.894  -6.916  11.384  1.00  0.00           C  
ATOM     89  OE1 GLN A   6       1.176  -7.794  10.924  1.00  0.00           O  
ATOM     90  NE2 GLN A   6       2.094  -6.871  12.686  1.00  0.00           N  
ATOM     91 HE21 GLN A   6       1.559  -7.511  13.247  1.00  0.00           H  
ATOM     92 HE22 GLN A   6       2.644  -6.130  13.086  1.00  0.00           H  
ATOM     93  C   GLN A   6       5.088  -6.066   8.823  1.00  0.00           C  
ATOM     94  O   GLN A   6       4.870  -7.180   8.340  1.00  0.00           O  
ATOM     95  N   GLU A   7       5.292  -4.995   8.051  1.00  0.00           N  
ATOM     96  H   GLU A   7       5.422  -4.089   8.496  1.00  0.00           H  
ATOM     97  CA  GLU A   7       5.250  -5.014   6.588  1.00  0.00           C  
ATOM     98  HA  GLU A   7       4.348  -5.533   6.269  1.00  0.00           H  
ATOM     99  CB  GLU A   7       5.135  -3.573   6.102  1.00  0.00           C  
ATOM    100  HB2 GLU A   7       4.287  -3.109   6.609  1.00  0.00           H  
ATOM    101  HB3 GLU A   7       6.038  -3.022   6.364  1.00  0.00           H  
ATOM    102  CG  GLU A   7       4.895  -3.470   4.595  1.00  0.00           C  
ATOM    103  HG2 GLU A   7       5.802  -3.745   4.053  1.00  0.00           H  
ATOM    104  HG3 GLU A   7       4.091  -4.152   4.305  1.00  0.00           H  
ATOM    105  CD  GLU A   7       4.523  -2.021   4.292  1.00  0.00           C  
ATOM    106  OE1 GLU A   7       5.353  -1.139   4.606  1.00  0.00           O  
ATOM    107  OE2 GLU A   7       3.396  -1.766   3.812  1.00  0.00           O  
ATOM    108  C   GLU A   7       6.461  -5.727   5.962  1.00  0.00           C  
ATOM    109  O   GLU A   7       6.337  -6.357   4.909  1.00  0.00           O  
ATOM    110  N   ILE A   8       7.622  -5.691   6.626  1.00  0.00           N  
ATOM    111  H   ILE A   8       7.693  -5.055   7.420  1.00  0.00           H  
ATOM    112  CA  ILE A   8       8.781  -6.518   6.265  1.00  0.00           C  
ATOM    113  HA  ILE A   8       8.967  -6.388   5.199  1.00  0.00           H  
ATOM    114  CB  ILE A   8      10.060  -6.069   7.010  1.00  0.00           C  
ATOM    115  HB  ILE A   8       9.844  -6.022   8.080  1.00  0.00           H  
ATOM    116  CG2 ILE A   8      11.204  -7.074   6.782  1.00  0.00           C  
ATOM    117 HG21 ILE A   8      12.111  -6.732   7.276  1.00  0.00           H  
ATOM    118 HG22 ILE A   8      10.944  -8.041   7.201  1.00  0.00           H  
ATOM    119 HG23 ILE A   8      11.398  -7.190   5.717  1.00  0.00           H  
ATOM    120  CG1 ILE A   8      10.516  -4.676   6.520  1.00  0.00           C  
ATOM    121 HG12 ILE A   8      10.995  -4.767   5.543  1.00  0.00           H  
ATOM    122 HG13 ILE A   8       9.649  -4.029   6.399  1.00  0.00           H  
ATOM    123  CD1 ILE A   8      11.478  -3.978   7.492  1.00  0.00           C  
ATOM    124 HD11 ILE A   8      10.990  -3.854   8.458  1.00  0.00           H  
ATOM    125 HD12 ILE A   8      12.392  -4.555   7.614  1.00  0.00           H  
ATOM    126 HD13 ILE A   8      11.743  -2.996   7.106  1.00  0.00           H  
ATOM    127  C   ILE A   8       8.470  -8.011   6.473  1.00  0.00           C  
ATOM    128  O   ILE A   8       8.715  -8.795   5.560  1.00  0.00           O  
ATOM    129  N   ILE A   9       7.881  -8.421   7.606  1.00  0.00           N  
ATOM    130  H   ILE A   9       7.701  -7.740   8.338  1.00  0.00           H  
ATOM    131  CA  ILE A   9       7.454  -9.822   7.816  1.00  0.00           C  
ATOM    132  HA  ILE A   9       8.317 -10.474   7.682  1.00  0.00           H  
ATOM    133  CB  ILE A   9       6.916 -10.022   9.256  1.00  0.00           C  
ATOM    134  HB  ILE A   9       6.186  -9.236   9.457  1.00  0.00           H  
ATOM    135  CG2 ILE A   9       6.182 -11.369   9.419  1.00  0.00           C  
ATOM    136 HG21 ILE A   9       6.794 -12.187   9.033  1.00  0.00           H  
ATOM    137 HG22 ILE A   9       5.966 -11.552  10.473  1.00  0.00           H  
ATOM    138 HG23 ILE A   9       5.236 -11.351   8.881  1.00  0.00           H  
ATOM    139  CG1 ILE A   9       8.027  -9.888  10.326  1.00  0.00           C  
ATOM    140 HG12 ILE A   9       8.557  -8.947  10.183  1.00  0.00           H  
ATOM    141 HG13 ILE A   9       7.548  -9.838  11.303  1.00  0.00           H  
ATOM    142  CD1 ILE A   9       9.062 -11.022  10.375  1.00  0.00           C  
ATOM    143 HD11 ILE A   9       9.596 -11.093   9.428  1.00  0.00           H  
ATOM    144 HD12 ILE A   9       9.778 -10.817  11.170  1.00  0.00           H  
ATOM    145 HD13 ILE A   9       8.578 -11.973  10.596  1.00  0.00           H  
ATOM    146  C   ILE A   9       6.431 -10.239   6.744  1.00  0.00           C  
ATOM    147  O   ILE A   9       6.586 -11.284   6.113  1.00  0.00           O  
ATOM    148  N   LYS A  10       5.445  -9.378   6.455  1.00  0.00           N  
ATOM    149  H   LYS A  10       5.393  -8.532   7.017  1.00  0.00           H  
ATOM    150  CA  LYS A  10       4.470  -9.556   5.364  1.00  0.00           C  
ATOM    151  HA  LYS A  10       3.912 -10.473   5.549  1.00  0.00           H  
ATOM    152  CB  LYS A  10       3.518  -8.345   5.396  1.00  0.00           C  
ATOM    153  HB2 LYS A  10       3.146  -8.206   6.412  1.00  0.00           H  
ATOM    154  HB3 LYS A  10       4.088  -7.455   5.144  1.00  0.00           H  
ATOM    155  CG  LYS A  10       2.325  -8.394   4.431  1.00  0.00           C  
ATOM    156  HG2 LYS A  10       1.806  -7.440   4.509  1.00  0.00           H  
ATOM    157  HG3 LYS A  10       2.690  -8.492   3.408  1.00  0.00           H  
ATOM    158  CD  LYS A  10       1.307  -9.506   4.705  1.00  0.00           C  
ATOM    159  HD2 LYS A  10       0.486  -9.371   4.004  1.00  0.00           H  
ATOM    160  HD3 LYS A  10       1.764 -10.479   4.518  1.00  0.00           H  
ATOM    161  CE  LYS A  10       0.760  -9.449   6.137  1.00  0.00           C  
ATOM    162  HE2 LYS A  10       1.570  -9.689   6.831  1.00  0.00           H  
ATOM    163  HE3 LYS A  10       0.415  -8.431   6.349  1.00  0.00           H  
ATOM    164  NZ  LYS A  10      -0.357 -10.402   6.314  1.00  0.00           N  
ATOM    165  HZ1 LYS A  10      -0.174 -11.285   5.840  1.00  0.00           H  
ATOM    166  HZ2 LYS A  10      -0.592 -10.552   7.282  1.00  0.00           H  
ATOM    167  HZ3 LYS A  10      -1.194 -10.064   5.838  1.00  0.00           H  
ATOM    168  C   LYS A  10       5.153  -9.711   3.997  1.00  0.00           C  
ATOM    169  O   LYS A  10       4.793 -10.600   3.224  1.00  0.00           O  
ATOM    170  N   THR A  11       6.176  -8.901   3.720  1.00  0.00           N  
ATOM    171  H   THR A  11       6.375  -8.157   4.382  1.00  0.00           H  
ATOM    172  CA  THR A  11       7.009  -8.981   2.514  1.00  0.00           C  
ATOM    173  HA  THR A  11       6.361  -8.945   1.636  1.00  0.00           H  
ATOM    174  CB  THR A  11       7.974  -7.786   2.436  1.00  0.00           C  
ATOM    175  HB  THR A  11       8.606  -7.754   3.321  1.00  0.00           H  
ATOM    176  CG2 THR A  11       8.875  -7.866   1.209  1.00  0.00           C  
ATOM    177 HG21 THR A  11       9.720  -8.519   1.424  1.00  0.00           H  
ATOM    178 HG22 THR A  11       8.327  -8.263   0.355  1.00  0.00           H  
ATOM    179 HG23 THR A  11       9.240  -6.872   0.963  1.00  0.00           H  
ATOM    180  OG1 THR A  11       7.276  -6.570   2.347  1.00  0.00           O  
ATOM    181  HG1 THR A  11       6.889  -6.388   3.224  1.00  0.00           H  
ATOM    182  C   THR A  11       7.802 -10.287   2.448  1.00  0.00           C  
ATOM    183  O   THR A  11       7.784 -10.955   1.422  1.00  0.00           O  
ATOM    184  N   LEU A  12       8.467 -10.693   3.529  1.00  0.00           N  
ATOM    185  H   LEU A  12       8.435 -10.116   4.361  1.00  0.00           H  
ATOM    186  CA  LEU A  12       9.249 -11.933   3.579  1.00  0.00           C  
ATOM    187  HA  LEU A  12       9.907 -11.971   2.712  1.00  0.00           H  
ATOM    188  CB  LEU A  12      10.119 -11.947   4.848  1.00  0.00           C  
ATOM    189  HB2 LEU A  12       9.476 -11.775   5.712  1.00  0.00           H  
ATOM    190  HB3 LEU A  12      10.553 -12.938   4.951  1.00  0.00           H  
ATOM    191  CG  LEU A  12      11.263 -10.910   4.848  1.00  0.00           C  
ATOM    192  HG  LEU A  12      10.863  -9.923   4.621  1.00  0.00           H  
ATOM    193  CD1 LEU A  12      11.919 -10.851   6.226  1.00  0.00           C  
ATOM    194 HD11 LEU A  12      12.651 -10.044   6.246  1.00  0.00           H  
ATOM    195 HD12 LEU A  12      11.160 -10.655   6.983  1.00  0.00           H  
ATOM    196 HD13 LEU A  12      12.416 -11.793   6.449  1.00  0.00           H  
ATOM    197  CD2 LEU A  12      12.355 -11.235   3.823  1.00  0.00           C  
ATOM    198 HD21 LEU A  12      11.949 -11.226   2.814  1.00  0.00           H  
ATOM    199 HD22 LEU A  12      13.137 -10.478   3.873  1.00  0.00           H  
ATOM    200 HD23 LEU A  12      12.792 -12.211   4.021  1.00  0.00           H  
ATOM    201  C   LEU A  12       8.359 -13.181   3.475  1.00  0.00           C  
ATOM    202  O   LEU A  12       8.785 -14.170   2.879  1.00  0.00           O  
ATOM    203  N   ASN A  13       7.119 -13.139   3.970  1.00  0.00           N  
ATOM    204  H   ASN A  13       6.854 -12.354   4.558  1.00  0.00           H  
ATOM    205  CA  ASN A  13       6.129 -14.190   3.712  1.00  0.00           C  
ATOM    206  HA  ASN A  13       6.568 -15.158   3.964  1.00  0.00           H  
ATOM    207  CB  ASN A  13       4.889 -13.979   4.605  1.00  0.00           C  
ATOM    208  HB2 ASN A  13       4.480 -12.983   4.439  1.00  0.00           H  
ATOM    209  HB3 ASN A  13       4.132 -14.710   4.320  1.00  0.00           H  
ATOM    210  CG  ASN A  13       5.152 -14.149   6.095  1.00  0.00           C  
ATOM    211  OD1 ASN A  13       6.233 -14.471   6.558  1.00  0.00           O  
ATOM    212  ND2 ASN A  13       4.152 -13.938   6.919  1.00  0.00           N  
ATOM    213 HD21 ASN A  13       4.366 -14.045   7.896  1.00  0.00           H  
ATOM    214 HD22 ASN A  13       3.238 -13.742   6.564  1.00  0.00           H  
ATOM    215  C   ASN A  13       5.755 -14.232   2.219  1.00  0.00           C  
ATOM    216  O   ASN A  13       5.796 -15.299   1.613  1.00  0.00           O  
ATOM    217  N   SER A  14       5.508 -13.070   1.604  1.00  0.00           N  
ATOM    218  H   SER A  14       5.536 -12.230   2.166  1.00  0.00           H  
ATOM    219  CA  SER A  14       5.158 -12.931   0.177  1.00  0.00           C  
ATOM    220  HA  SER A  14       4.274 -13.536  -0.032  1.00  0.00           H  
ATOM    221  CB  SER A  14       4.807 -11.468  -0.149  1.00  0.00           C  
ATOM    222  HB2 SER A  14       5.697 -10.842  -0.087  1.00  0.00           H  
ATOM    223  HB3 SER A  14       4.432 -11.420  -1.169  1.00  0.00           H  
ATOM    224  OG  SER A  14       3.806 -10.955   0.718  1.00  0.00           O  
ATOM    225  HG  SER A  14       4.177 -10.820   1.605  1.00  0.00           H  
ATOM    226  C   SER A  14       6.278 -13.415  -0.763  1.00  0.00           C  
ATOM    227  O   SER A  14       6.003 -13.996  -1.812  1.00  0.00           O  
ATOM    228  N   LEU A  15       7.543 -13.214  -0.372  1.00  0.00           N  
ATOM    229  H   LEU A  15       7.688 -12.666   0.467  1.00  0.00           H  
ATOM    230  CA  LEU A  15       8.725 -13.742  -1.064  1.00  0.00           C  
ATOM    231  HA  LEU A  15       8.612 -13.594  -2.139  1.00  0.00           H  
ATOM    232  CB  LEU A  15       9.966 -12.982  -0.566  1.00  0.00           C  
ATOM    233  HB2 LEU A  15       9.957 -12.999   0.524  1.00  0.00           H  
ATOM    234  HB3 LEU A  15      10.864 -13.507  -0.895  1.00  0.00           H  
ATOM    235  CG  LEU A  15      10.027 -11.526  -1.057  1.00  0.00           C  
ATOM    236  HG  LEU A  15       9.036 -11.076  -1.017  1.00  0.00           H  
ATOM    237  CD1 LEU A  15      10.948 -10.702  -0.166  1.00  0.00           C  
ATOM    238 HD11 LEU A  15      11.959 -11.109  -0.187  1.00  0.00           H  
ATOM    239 HD12 LEU A  15      10.960  -9.668  -0.511  1.00  0.00           H  
ATOM    240 HD13 LEU A  15      10.571 -10.720   0.854  1.00  0.00           H  
ATOM    241  CD2 LEU A  15      10.554 -11.439  -2.484  1.00  0.00           C  
ATOM    242 HD21 LEU A  15       9.829 -11.875  -3.168  1.00  0.00           H  
ATOM    243 HD22 LEU A  15      10.709 -10.399  -2.760  1.00  0.00           H  
ATOM    244 HD23 LEU A  15      11.502 -11.970  -2.572  1.00  0.00           H  
ATOM    245  C   LEU A  15       8.922 -15.248  -0.841  1.00  0.00           C  
ATOM    246  O   LEU A  15       9.332 -15.952  -1.757  1.00  0.00           O  
ATOM    247  N   THR A  16       8.630 -15.746   0.366  1.00  0.00           N  
ATOM    248  H   THR A  16       8.284 -15.114   1.075  1.00  0.00           H  
ATOM    249  CA  THR A  16       8.719 -17.181   0.682  1.00  0.00           C  
ATOM    250  HA  THR A  16       9.703 -17.545   0.387  1.00  0.00           H  
ATOM    251  CB  THR A  16       8.548 -17.433   2.192  1.00  0.00           C  
ATOM    252  HB  THR A  16       7.577 -17.061   2.517  1.00  0.00           H  
ATOM    253  CG2 THR A  16       8.663 -18.906   2.588  1.00  0.00           C  
ATOM    254 HG21 THR A  16       8.667 -18.995   3.674  1.00  0.00           H  
ATOM    255 HG22 THR A  16       7.805 -19.457   2.203  1.00  0.00           H  
ATOM    256 HG23 THR A  16       9.581 -19.332   2.183  1.00  0.00           H  
ATOM    257  OG1 THR A  16       9.559 -16.756   2.914  1.00  0.00           O  
ATOM    258  HG1 THR A  16       9.296 -15.814   2.922  1.00  0.00           H  
ATOM    259  C   THR A  16       7.691 -17.981  -0.119  1.00  0.00           C  
ATOM    260  O   THR A  16       7.981 -19.097  -0.546  1.00  0.00           O  
ATOM    261  N   GLU A  17       6.509 -17.419  -0.372  1.00  0.00           N  
ATOM    262  H   GLU A  17       6.284 -16.539   0.082  1.00  0.00           H  
ATOM    263  CA  GLU A  17       5.478 -18.044  -1.208  1.00  0.00           C  
ATOM    264  HA  GLU A  17       5.278 -19.046  -0.828  1.00  0.00           H  
ATOM    265  CB  GLU A  17       4.191 -17.205  -1.085  1.00  0.00           C  
ATOM    266  HB2 GLU A  17       3.997 -17.006  -0.030  1.00  0.00           H  
ATOM    267  HB3 GLU A  17       4.343 -16.243  -1.574  1.00  0.00           H  
ATOM    268  CG  GLU A  17       2.949 -17.876  -1.693  1.00  0.00           C  
ATOM    269  HG2 GLU A  17       2.086 -17.234  -1.503  1.00  0.00           H  
ATOM    270  HG3 GLU A  17       3.080 -17.942  -2.776  1.00  0.00           H  
ATOM    271  CD  GLU A  17       2.683 -19.271  -1.104  1.00  0.00           C  
ATOM    272  OE1 GLU A  17       2.291 -20.164  -1.888  1.00  0.00           O  
ATOM    273  OE2 GLU A  17       2.921 -19.447   0.112  1.00  0.00           O  
ATOM    274  C   GLU A  17       5.903 -18.172  -2.684  1.00  0.00           C  
ATOM    275  O   GLU A  17       5.660 -19.189  -3.333  1.00  0.00           O  
ATOM    276  N   GLN A  18       6.573 -17.150  -3.226  1.00  0.00           N  
ATOM    277  H   GLN A  18       6.853 -16.402  -2.603  1.00  0.00           H  
ATOM    278  CA  GLN A  18       6.723 -16.917  -4.669  1.00  0.00           C  
ATOM    279  HA  GLN A  18       5.748 -17.117  -5.111  1.00  0.00           H  
ATOM    280  CB  GLN A  18       7.041 -15.423  -4.884  1.00  0.00           C  
ATOM    281  HB2 GLN A  18       6.461 -14.823  -4.187  1.00  0.00           H  
ATOM    282  HB3 GLN A  18       8.092 -15.245  -4.658  1.00  0.00           H  
ATOM    283  CG  GLN A  18       6.734 -14.926  -6.309  1.00  0.00           C  
ATOM    284  HG2 GLN A  18       7.037 -13.881  -6.374  1.00  0.00           H  
ATOM    285  HG3 GLN A  18       7.326 -15.490  -7.032  1.00  0.00           H  
ATOM    286  CD  GLN A  18       5.253 -15.011  -6.692  1.00  0.00           C  
ATOM    287  OE1 GLN A  18       4.899 -15.283  -7.830  1.00  0.00           O  
ATOM    288  NE2 GLN A  18       4.323 -14.829  -5.774  1.00  0.00           N  
ATOM    289 HE21 GLN A  18       3.367 -14.909  -6.074  1.00  0.00           H  
ATOM    290 HE22 GLN A  18       4.571 -14.659  -4.813  1.00  0.00           H  
ATOM    291  C   GLN A  18       7.719 -17.858  -5.386  1.00  0.00           C  
ATOM    292  O   GLN A  18       8.782 -17.438  -5.837  1.00  0.00           O  
ATOM    293  N   LYS A  19       7.382 -19.149  -5.527  1.00  0.00           N  
ATOM    294  H   LYS A  19       6.525 -19.439  -5.063  1.00  0.00           H  
ATOM    295  CA  LYS A  19       8.266 -20.177  -6.119  1.00  0.00           C  
ATOM    296  HA  LYS A  19       9.184 -20.203  -5.528  1.00  0.00           H  
ATOM    297  CB  LYS A  19       7.616 -21.575  -6.067  1.00  0.00           C  
ATOM    298  HB2 LYS A  19       6.818 -21.624  -6.809  1.00  0.00           H  
ATOM    299  HB3 LYS A  19       8.372 -22.311  -6.346  1.00  0.00           H  
ATOM    300  CG  LYS A  19       7.011 -21.987  -4.715  1.00  0.00           C  
ATOM    301  HG2 LYS A  19       6.083 -21.436  -4.564  1.00  0.00           H  
ATOM    302  HG3 LYS A  19       6.758 -23.047  -4.762  1.00  0.00           H  
ATOM    303  CD  LYS A  19       7.934 -21.751  -3.511  1.00  0.00           C  
ATOM    304  HD2 LYS A  19       8.852 -22.331  -3.633  1.00  0.00           H  
ATOM    305  HD3 LYS A  19       8.188 -20.691  -3.439  1.00  0.00           H  
ATOM    306  CE  LYS A  19       7.208 -22.165  -2.228  1.00  0.00           C  
ATOM    307  HE2 LYS A  19       6.235 -21.660  -2.204  1.00  0.00           H  
ATOM    308  HE3 LYS A  19       7.036 -23.244  -2.253  1.00  0.00           H  
ATOM    309  NZ  LYS A  19       7.991 -21.792  -1.030  1.00  0.00           N  
ATOM    310  HZ1 LYS A  19       8.032 -20.776  -0.952  1.00  0.00           H  
ATOM    311  HZ2 LYS A  19       7.541 -22.119  -0.188  1.00  0.00           H  
ATOM    312  HZ3 LYS A  19       8.940 -22.131  -1.079  1.00  0.00           H  
ATOM    313  C   LYS A  19       8.665 -19.828  -7.563  1.00  0.00           C  
ATOM    314  O   LYS A  19       7.812 -19.785  -8.453  1.00  0.00           O  
ATOM    315  N   THR A  20       9.962 -19.618  -7.795  1.00  0.00           N  
ATOM    316  H   THR A  20      10.610 -19.719  -7.024  1.00  0.00           H  
ATOM    317  CA  THR A  20      10.533 -19.134  -9.063  1.00  0.00           C  
ATOM    318  HA  THR A  20       9.998 -19.599  -9.891  1.00  0.00           H  
ATOM    319  CB  THR A  20      10.345 -17.611  -9.178  1.00  0.00           C  
ATOM    320  HB  THR A  20       9.294 -17.376  -9.032  1.00  0.00           H  
ATOM    321  CG2 THR A  20      11.162 -16.774  -8.191  1.00  0.00           C  
ATOM    322 HG21 THR A  20      10.828 -16.974  -7.175  1.00  0.00           H  
ATOM    323 HG22 THR A  20      12.218 -17.020  -8.244  1.00  0.00           H  
ATOM    324 HG23 THR A  20      11.022 -15.714  -8.398  1.00  0.00           H  
ATOM    325  OG1 THR A  20      10.708 -17.216 -10.479  1.00  0.00           O  
ATOM    326  HG1 THR A  20      10.129 -16.495 -10.747  1.00  0.00           H  
ATOM    327  C   THR A  20      12.013 -19.519  -9.194  1.00  0.00           C  
ATOM    328  O   THR A  20      12.638 -19.902  -8.212  1.00  0.00           O  
ATOM    329  N   LEU A  21      12.585 -19.390 -10.395  1.00  0.00           N  
ATOM    330  H   LEU A  21      12.025 -18.975 -11.126  1.00  0.00           H  
ATOM    331  CA  LEU A  21      14.010 -19.630 -10.682  1.00  0.00           C  
ATOM    332  HA  LEU A  21      14.319 -20.575 -10.229  1.00  0.00           H  
ATOM    333  CB  LEU A  21      14.200 -19.706 -12.209  1.00  0.00           C  
ATOM    334  HB2 LEU A  21      13.944 -18.732 -12.624  1.00  0.00           H  
ATOM    335  HB3 LEU A  21      15.255 -19.887 -12.421  1.00  0.00           H  
ATOM    336  CG  LEU A  21      13.367 -20.768 -12.946  1.00  0.00           C  
ATOM    337  HG  LEU A  21      12.307 -20.603 -12.751  1.00  0.00           H  
ATOM    338  CD1 LEU A  21      13.592 -20.616 -14.449  1.00  0.00           C  
ATOM    339 HD11 LEU A  21      12.973 -21.329 -14.992  1.00  0.00           H  
ATOM    340 HD12 LEU A  21      13.323 -19.607 -14.763  1.00  0.00           H  
ATOM    341 HD13 LEU A  21      14.640 -20.793 -14.689  1.00  0.00           H  
ATOM    342  CD2 LEU A  21      13.730 -22.193 -12.531  1.00  0.00           C  
ATOM    343 HD21 LEU A  21      14.795 -22.368 -12.691  1.00  0.00           H  
ATOM    344 HD22 LEU A  21      13.502 -22.342 -11.475  1.00  0.00           H  
ATOM    345 HD23 LEU A  21      13.156 -22.910 -13.116  1.00  0.00           H  
ATOM    346  C   LEU A  21      14.938 -18.537 -10.116  1.00  0.00           C  
ATOM    347  O   LEU A  21      16.153 -18.714 -10.053  1.00  0.00           O  
ATOM    348  N   CYS A  22      14.374 -17.390  -9.728  1.00  0.00           N  
ATOM    349  H   CYS A  22      13.376 -17.297  -9.837  1.00  0.00           H  
ATOM    350  CA  CYS A  22      15.135 -16.223  -9.287  1.00  0.00           C  
ATOM    351  HA  CYS A  22      15.918 -16.024 -10.023  1.00  0.00           H  
ATOM    352  CB  CYS A  22      14.167 -15.029  -9.274  1.00  0.00           C  
ATOM    353  HB2 CYS A  22      13.548 -15.047 -10.173  1.00  0.00           H  
ATOM    354  HB3 CYS A  22      13.520 -15.097  -8.404  1.00  0.00           H  
ATOM    355  SG  CYS A  22      15.054 -13.447  -9.226  1.00  0.00           S  
ATOM    356  HG  CYS A  22      15.296 -13.418 -10.546  1.00  0.00           H  
ATOM    357  C   CYS A  22      15.834 -16.437  -7.925  1.00  0.00           C  
ATOM    358  O   CYS A  22      16.906 -15.879  -7.699  1.00  0.00           O  
ATOM    359  N   THR A  23      15.298 -17.277  -7.023  1.00  0.00           N  
ATOM    360  H   THR A  23      14.483 -17.819  -7.269  1.00  0.00           H  
ATOM    361  CA  THR A  23      15.896 -17.490  -5.682  1.00  0.00           C  
ATOM    362  HA  THR A  23      16.135 -16.512  -5.281  1.00  0.00           H  
ATOM    363  CB  THR A  23      14.925 -18.125  -4.672  1.00  0.00           C  
ATOM    364  HB  THR A  23      15.413 -18.115  -3.698  1.00  0.00           H  
ATOM    365  CG2 THR A  23      13.616 -17.349  -4.540  1.00  0.00           C  
ATOM    366 HG21 THR A  23      13.041 -17.409  -5.463  1.00  0.00           H  
ATOM    367 HG22 THR A  23      13.031 -17.783  -3.727  1.00  0.00           H  
ATOM    368 HG23 THR A  23      13.830 -16.309  -4.300  1.00  0.00           H  
ATOM    369  OG1 THR A  23      14.618 -19.455  -4.995  1.00  0.00           O  
ATOM    370  HG1 THR A  23      14.419 -19.886  -4.130  1.00  0.00           H  
ATOM    371  C   THR A  23      17.223 -18.262  -5.706  1.00  0.00           C  
ATOM    372  O   THR A  23      18.012 -18.154  -4.766  1.00  0.00           O  
ATOM    373  N   GLU A  24      17.534 -18.961  -6.800  1.00  0.00           N  
ATOM    374  H   GLU A  24      16.837 -19.042  -7.527  1.00  0.00           H  
ATOM    375  CA  GLU A  24      18.850 -19.566  -7.038  1.00  0.00           C  
ATOM    376  HA  GLU A  24      19.178 -20.089  -6.138  1.00  0.00           H  
ATOM    377  CB  GLU A  24      18.749 -20.585  -8.182  1.00  0.00           C  
ATOM    378  HB2 GLU A  24      18.384 -20.071  -9.072  1.00  0.00           H  
ATOM    379  HB3 GLU A  24      19.750 -20.963  -8.397  1.00  0.00           H  
ATOM    380  CG  GLU A  24      17.847 -21.790  -7.875  1.00  0.00           C  
ATOM    381  HG2 GLU A  24      18.186 -22.261  -6.950  1.00  0.00           H  
ATOM    382  HG3 GLU A  24      16.818 -21.450  -7.737  1.00  0.00           H  
ATOM    383  CD  GLU A  24      17.898 -22.796  -9.032  1.00  0.00           C  
ATOM    384  OE1 GLU A  24      18.129 -23.997  -8.789  1.00  0.00           O  
ATOM    385  OE2 GLU A  24      17.760 -22.350 -10.196  1.00  0.00           O  
ATOM    386  C   GLU A  24      19.942 -18.542  -7.398  1.00  0.00           C  
ATOM    387  O   GLU A  24      21.128 -18.858  -7.295  1.00  0.00           O  
ATOM    388  N   LEU A  25      19.588 -17.325  -7.835  1.00  0.00           N  
ATOM    389  H   LEU A  25      18.607 -17.069  -7.831  1.00  0.00           H  
ATOM    390  CA  LEU A  25      20.568 -16.353  -8.331  1.00  0.00           C  
ATOM    391  HA  LEU A  25      21.174 -16.855  -9.085  1.00  0.00           H  
ATOM    392  CB  LEU A  25      19.867 -15.156  -8.987  1.00  0.00           C  
ATOM    393  HB2 LEU A  25      19.182 -14.726  -8.257  1.00  0.00           H  
ATOM    394  HB3 LEU A  25      20.609 -14.394  -9.235  1.00  0.00           H  
ATOM    395  CG  LEU A  25      19.090 -15.514 -10.264  1.00  0.00           C  
ATOM    396  HG  LEU A  25      18.379 -16.313 -10.056  1.00  0.00           H  
ATOM    397  CD1 LEU A  25      18.316 -14.295 -10.751  1.00  0.00           C  
ATOM    398 HD11 LEU A  25      19.005 -13.521 -11.080  1.00  0.00           H  
ATOM    399 HD12 LEU A  25      17.680 -14.579 -11.589  1.00  0.00           H  
ATOM    400 HD13 LEU A  25      17.697 -13.914  -9.944  1.00  0.00           H  
ATOM    401  CD2 LEU A  25      20.026 -15.962 -11.388  1.00  0.00           C  
ATOM    402 HD21 LEU A  25      20.785 -15.202 -11.580  1.00  0.00           H  
ATOM    403 HD22 LEU A  25      20.501 -16.909 -11.139  1.00  0.00           H  
ATOM    404 HD23 LEU A  25      19.445 -16.117 -12.294  1.00  0.00           H  
ATOM    405  C   LEU A  25      21.538 -15.886  -7.242  1.00  0.00           C  
ATOM    406  O   LEU A  25      21.168 -15.678  -6.087  1.00  0.00           O  
ATOM    407  N   THR A  26      22.804 -15.709  -7.621  1.00  0.00           N  
ATOM    408  H   THR A  26      23.029 -15.830  -8.597  1.00  0.00           H  
ATOM    409  CA  THR A  26      23.869 -15.331  -6.686  1.00  0.00           C  
ATOM    410  HA  THR A  26      23.775 -15.975  -5.819  1.00  0.00           H  
ATOM    411  CB  THR A  26      25.252 -15.594  -7.295  1.00  0.00           C  
ATOM    412  HB  THR A  26      25.276 -15.226  -8.321  1.00  0.00           H  
ATOM    413  CG2 THR A  26      26.409 -14.968  -6.517  1.00  0.00           C  
ATOM    414 HG21 THR A  26      26.298 -15.201  -5.458  1.00  0.00           H  
ATOM    415 HG22 THR A  26      27.356 -15.365  -6.881  1.00  0.00           H  
ATOM    416 HG23 THR A  26      26.411 -13.887  -6.651  1.00  0.00           H  
ATOM    417  OG1 THR A  26      25.478 -16.984  -7.292  1.00  0.00           O  
ATOM    418  HG1 THR A  26      24.655 -17.426  -7.522  1.00  0.00           H  
ATOM    419  C   THR A  26      23.736 -13.885  -6.206  1.00  0.00           C  
ATOM    420  O   THR A  26      23.648 -12.964  -7.016  1.00  0.00           O  
ATOM    421  N   VAL A  27      23.814 -13.672  -4.893  1.00  0.00           N  
ATOM    422  H   VAL A  27      23.923 -14.489  -4.298  1.00  0.00           H  
ATOM    423  CA  VAL A  27      23.854 -12.361  -4.228  1.00  0.00           C  
ATOM    424  HA  VAL A  27      24.166 -11.618  -4.963  1.00  0.00           H  
ATOM    425  CB  VAL A  27      22.443 -11.968  -3.743  1.00  0.00           C  
ATOM    426  HB  VAL A  27      21.752 -12.089  -4.579  1.00  0.00           H  
ATOM    427  CG1 VAL A  27      21.946 -12.838  -2.585  1.00  0.00           C  
ATOM    428 HG11 VAL A  27      20.933 -12.544  -2.313  1.00  0.00           H  
ATOM    429 HG12 VAL A  27      21.944 -13.885  -2.884  1.00  0.00           H  
ATOM    430 HG13 VAL A  27      22.591 -12.722  -1.714  1.00  0.00           H  
ATOM    431  CG2 VAL A  27      22.373 -10.503  -3.303  1.00  0.00           C  
ATOM    432 HG21 VAL A  27      22.929 -10.356  -2.377  1.00  0.00           H  
ATOM    433 HG22 VAL A  27      22.779  -9.862  -4.085  1.00  0.00           H  
ATOM    434 HG23 VAL A  27      21.333 -10.224  -3.129  1.00  0.00           H  
ATOM    435  C   VAL A  27      24.905 -12.358  -3.108  1.00  0.00           C  
ATOM    436  O   VAL A  27      25.174 -13.386  -2.487  1.00  0.00           O  
ATOM    437  N   THR A  28      25.519 -11.202  -2.860  1.00  0.00           N  
ATOM    438  H   THR A  28      25.286 -10.391  -3.410  1.00  0.00           H  
ATOM    439  CA  THR A  28      26.623 -11.075  -1.899  1.00  0.00           C  
ATOM    440  HA  THR A  28      27.327 -11.880  -2.098  1.00  0.00           H  
ATOM    441  CB  THR A  28      27.379  -9.765  -2.134  1.00  0.00           C  
ATOM    442  HB  THR A  28      26.681  -8.928  -2.069  1.00  0.00           H  
ATOM    443  CG2 THR A  28      28.535  -9.511  -1.170  1.00  0.00           C  
ATOM    444 HG21 THR A  28      29.247 -10.333  -1.205  1.00  0.00           H  
ATOM    445 HG22 THR A  28      29.042  -8.589  -1.452  1.00  0.00           H  
ATOM    446 HG23 THR A  28      28.156  -9.400  -0.154  1.00  0.00           H  
ATOM    447  OG1 THR A  28      27.906  -9.831  -3.440  1.00  0.00           O  
ATOM    448  HG1 THR A  28      28.203 -10.745  -3.579  1.00  0.00           H  
ATOM    449  C   THR A  28      26.175 -11.255  -0.452  1.00  0.00           C  
ATOM    450  O   THR A  28      25.249 -10.603   0.037  1.00  0.00           O  
ATOM    451  N   ASP A  29      26.869 -12.154   0.238  1.00  0.00           N  
ATOM    452  H   ASP A  29      27.683 -12.555  -0.215  1.00  0.00           H  
ATOM    453  CA  ASP A  29      26.613 -12.620   1.593  1.00  0.00           C  
ATOM    454  HA  ASP A  29      25.536 -12.731   1.720  1.00  0.00           H  
ATOM    455  CB  ASP A  29      27.255 -14.008   1.762  1.00  0.00           C  
ATOM    456  HB2 ASP A  29      26.927 -14.653   0.946  1.00  0.00           H  
ATOM    457  HB3 ASP A  29      28.339 -13.916   1.705  1.00  0.00           H  
ATOM    458  CG  ASP A  29      26.876 -14.673   3.085  1.00  0.00           C  
ATOM    459  OD1 ASP A  29      27.524 -15.683   3.452  1.00  0.00           O  
ATOM    460  OD2 ASP A  29      25.900 -14.215   3.733  1.00  0.00           O  
ATOM    461  C   ASP A  29      27.110 -11.606   2.634  1.00  0.00           C  
ATOM    462  O   ASP A  29      28.074 -11.835   3.369  1.00  0.00           O  
ATOM    463  N   ILE A  30      26.449 -10.445   2.696  1.00  0.00           N  
ATOM    464  H   ILE A  30      25.735 -10.283   1.994  1.00  0.00           H  
ATOM    465  CA  ILE A  30      26.773  -9.364   3.647  1.00  0.00           C  
ATOM    466  HA  ILE A  30      27.812  -9.079   3.475  1.00  0.00           H  
ATOM    467  CB  ILE A  30      25.894  -8.117   3.390  1.00  0.00           C  
ATOM    468  HB  ILE A  30      26.250  -7.321   4.047  1.00  0.00           H  
ATOM    469  CG2 ILE A  30      26.111  -7.622   1.952  1.00  0.00           C  
ATOM    470 HG21 ILE A  30      25.657  -6.639   1.821  1.00  0.00           H  
ATOM    471 HG22 ILE A  30      27.174  -7.557   1.725  1.00  0.00           H  
ATOM    472 HG23 ILE A  30      25.664  -8.321   1.249  1.00  0.00           H  
ATOM    473  CG1 ILE A  30      24.380  -8.317   3.651  1.00  0.00           C  
ATOM    474 HG12 ILE A  30      23.813  -7.661   2.990  1.00  0.00           H  
ATOM    475 HG13 ILE A  30      24.086  -9.343   3.423  1.00  0.00           H  
ATOM    476  CD1 ILE A  30      23.952  -7.973   5.083  1.00  0.00           C  
ATOM    477 HD11 ILE A  30      24.221  -6.944   5.316  1.00  0.00           H  
ATOM    478 HD12 ILE A  30      22.872  -8.085   5.173  1.00  0.00           H  
ATOM    479 HD13 ILE A  30      24.425  -8.640   5.799  1.00  0.00           H  
ATOM    480  C   ILE A  30      26.695  -9.801   5.119  1.00  0.00           C  
ATOM    481  O   ILE A  30      27.229  -9.113   5.986  1.00  0.00           O  
ATOM    482  N   PHE A  31      26.048 -10.933   5.406  1.00  0.00           N  
ATOM    483  H   PHE A  31      25.658 -11.459   4.636  1.00  0.00           H  
ATOM    484  CA  PHE A  31      25.940 -11.533   6.735  1.00  0.00           C  
ATOM    485  HA  PHE A  31      25.758 -10.738   7.461  1.00  0.00           H  
ATOM    486  CB  PHE A  31      24.740 -12.490   6.745  1.00  0.00           C  
ATOM    487  HB2 PHE A  31      24.994 -13.365   6.144  1.00  0.00           H  
ATOM    488  HB3 PHE A  31      24.577 -12.834   7.767  1.00  0.00           H  
ATOM    489  CG  PHE A  31      23.445 -11.893   6.225  1.00  0.00           C  
ATOM    490  CD1 PHE A  31      22.745 -10.949   7.000  1.00  0.00           C  
ATOM    491  HD1 PHE A  31      23.127 -10.652   7.966  1.00  0.00           H  
ATOM    492  CE1 PHE A  31      21.555 -10.380   6.512  1.00  0.00           C  
ATOM    493  HE1 PHE A  31      21.024  -9.648   7.103  1.00  0.00           H  
ATOM    494  CZ  PHE A  31      21.059 -10.759   5.254  1.00  0.00           C  
ATOM    495  HZ  PHE A  31      20.148 -10.323   4.872  1.00  0.00           H  
ATOM    496  CE2 PHE A  31      21.750 -11.707   4.483  1.00  0.00           C  
ATOM    497  HE2 PHE A  31      21.353 -12.003   3.523  1.00  0.00           H  
ATOM    498  CD2 PHE A  31      22.947 -12.268   4.961  1.00  0.00           C  
ATOM    499  HD2 PHE A  31      23.484 -12.986   4.354  1.00  0.00           H  
ATOM    500  C   PHE A  31      27.206 -12.284   7.182  1.00  0.00           C  
ATOM    501  O   PHE A  31      27.368 -12.519   8.376  1.00  0.00           O  
ATOM    502  N   ALA A  32      28.111 -12.655   6.269  1.00  0.00           N  
ATOM    503  H   ALA A  32      27.924 -12.474   5.287  1.00  0.00           H  
ATOM    504  CA  ALA A  32      29.365 -13.333   6.617  1.00  0.00           C  
ATOM    505  HA  ALA A  32      29.149 -14.142   7.315  1.00  0.00           H  
ATOM    506  CB  ALA A  32      29.954 -13.941   5.337  1.00  0.00           C  
ATOM    507  HB1 ALA A  32      30.147 -13.159   4.601  1.00  0.00           H  
ATOM    508  HB2 ALA A  32      30.891 -14.449   5.569  1.00  0.00           H  
ATOM    509  HB3 ALA A  32      29.256 -14.664   4.920  1.00  0.00           H  
ATOM    510  C   ALA A  32      30.400 -12.408   7.286  1.00  0.00           C  
ATOM    511  O   ALA A  32      31.251 -12.874   8.040  1.00  0.00           O  
ATOM    512  N   ALA A  33      30.342 -11.107   6.997  1.00  0.00           N  
ATOM    513  H   ALA A  33      29.579 -10.800   6.411  1.00  0.00           H  
ATOM    514  CA  ALA A  33      31.456 -10.171   7.167  1.00  0.00           C  
ATOM    515  HA  ALA A  33      32.349 -10.626   6.737  1.00  0.00           H  
ATOM    516  CB  ALA A  33      31.106  -8.933   6.327  1.00  0.00           C  
ATOM    517  HB1 ALA A  33      31.935  -8.225   6.352  1.00  0.00           H  
ATOM    518  HB2 ALA A  33      30.934  -9.225   5.289  1.00  0.00           H  
ATOM    519  HB3 ALA A  33      30.210  -8.454   6.724  1.00  0.00           H  
ATOM    520  C   ALA A  33      31.807  -9.762   8.619  1.00  0.00           C  
ATOM    521  O   ALA A  33      32.774  -9.031   8.825  1.00  0.00           O  
ATOM    522  N   SER A  34      31.004 -10.119   9.632  1.00  0.00           N  
ATOM    523  H   SER A  34      30.264 -10.786   9.459  1.00  0.00           H  
ATOM    524  CA  SER A  34      31.023  -9.394  10.914  1.00  0.00           C  
ATOM    525  HA  SER A  34      32.062  -9.183  11.176  1.00  0.00           H  
ATOM    526  CB  SER A  34      30.321  -8.046  10.690  1.00  0.00           C  
ATOM    527  HB2 SER A  34      31.070  -7.315  10.379  1.00  0.00           H  
ATOM    528  HB3 SER A  34      29.585  -8.135   9.889  1.00  0.00           H  
ATOM    529  OG  SER A  34      29.662  -7.576  11.847  1.00  0.00           O  
ATOM    530  HG  SER A  34      28.756  -7.923  11.835  1.00  0.00           H  
ATOM    531  C   SER A  34      30.414 -10.143  12.106  1.00  0.00           C  
ATOM    532  O   SER A  34      29.594 -11.045  11.946  1.00  0.00           O  
ATOM    533  N   LYS A  35      30.788  -9.694  13.317  1.00  0.00           N  
ATOM    534  H   LYS A  35      31.463  -8.935  13.318  1.00  0.00           H  
ATOM    535  CA  LYS A  35      30.174 -10.039  14.618  1.00  0.00           C  
ATOM    536  HA  LYS A  35      29.170 -10.426  14.439  1.00  0.00           H  
ATOM    537  CB  LYS A  35      31.002 -11.145  15.306  1.00  0.00           C  
ATOM    538  HB2 LYS A  35      32.018 -10.777  15.459  1.00  0.00           H  
ATOM    539  HB3 LYS A  35      30.569 -11.369  16.282  1.00  0.00           H  
ATOM    540  CG  LYS A  35      31.042 -12.445  14.485  1.00  0.00           C  
ATOM    541  HG2 LYS A  35      30.035 -12.861  14.426  1.00  0.00           H  
ATOM    542  HG3 LYS A  35      31.394 -12.230  13.478  1.00  0.00           H  
ATOM    543  CD  LYS A  35      31.995 -13.488  15.075  1.00  0.00           C  
ATOM    544  HD2 LYS A  35      32.988 -13.042  15.174  1.00  0.00           H  
ATOM    545  HD3 LYS A  35      31.635 -13.809  16.055  1.00  0.00           H  
ATOM    546  CE  LYS A  35      32.052 -14.674  14.103  1.00  0.00           C  
ATOM    547  HE2 LYS A  35      32.244 -14.283  13.098  1.00  0.00           H  
ATOM    548  HE3 LYS A  35      31.068 -15.153  14.081  1.00  0.00           H  
ATOM    549  NZ  LYS A  35      33.105 -15.652  14.475  1.00  0.00           N  
ATOM    550  HZ1 LYS A  35      32.933 -16.034  15.397  1.00  0.00           H  
ATOM    551  HZ2 LYS A  35      33.129 -16.411  13.805  1.00  0.00           H  
ATOM    552  HZ3 LYS A  35      34.012 -15.202  14.477  1.00  0.00           H  
ATOM    553  C   LYS A  35      29.986  -8.794  15.518  1.00  0.00           C  
ATOM    554  O   LYS A  35      29.970  -8.909  16.738  1.00  0.00           O  
ATOM    555  N   ASN A  36      29.944  -7.605  14.910  1.00  0.00           N  
ATOM    556  H   ASN A  36      29.981  -7.614  13.901  1.00  0.00           H  
ATOM    557  CA  ASN A  36      30.055  -6.295  15.574  1.00  0.00           C  
ATOM    558  HA  ASN A  36      29.465  -6.321  16.493  1.00  0.00           H  
ATOM    559  CB  ASN A  36      31.529  -6.046  15.961  1.00  0.00           C  
ATOM    560  HB2 ASN A  36      31.594  -5.067  16.436  1.00  0.00           H  
ATOM    561  HB3 ASN A  36      31.834  -6.784  16.702  1.00  0.00           H  
ATOM    562  CG  ASN A  36      32.527  -6.095  14.811  1.00  0.00           C  
ATOM    563  OD1 ASN A  36      32.326  -6.699  13.765  1.00  0.00           O  
ATOM    564  ND2 ASN A  36      33.669  -5.471  14.986  1.00  0.00           N  
ATOM    565 HD21 ASN A  36      34.309  -5.491  14.212  1.00  0.00           H  
ATOM    566 HD22 ASN A  36      33.842  -4.952  15.826  1.00  0.00           H  
ATOM    567  C   ASN A  36      29.507  -5.105  14.751  1.00  0.00           C  
ATOM    568  O   ASN A  36      29.201  -4.068  15.330  1.00  0.00           O  
ATOM    569  N   THR A  37      29.336  -5.247  13.431  1.00  0.00           N  
ATOM    570  H   THR A  37      29.653  -6.104  13.003  1.00  0.00           H  
ATOM    571  CA  THR A  37      28.381  -4.432  12.653  1.00  0.00           C  
ATOM    572  HA  THR A  37      28.672  -3.380  12.672  1.00  0.00           H  
ATOM    573  CB  THR A  37      28.312  -4.922  11.193  1.00  0.00           C  
ATOM    574  HB  THR A  37      27.985  -5.959  11.202  1.00  0.00           H  
ATOM    575  CG2 THR A  37      27.318  -4.169  10.326  1.00  0.00           C  
ATOM    576 HG21 THR A  37      27.127  -4.717   9.409  1.00  0.00           H  
ATOM    577 HG22 THR A  37      26.364  -4.105  10.831  1.00  0.00           H  
ATOM    578 HG23 THR A  37      27.705  -3.173  10.116  1.00  0.00           H  
ATOM    579  OG1 THR A  37      29.577  -4.840  10.546  1.00  0.00           O  
ATOM    580  HG1 THR A  37      30.229  -5.122  11.202  1.00  0.00           H  
ATOM    581  C   THR A  37      26.987  -4.582  13.275  1.00  0.00           C  
ATOM    582  O   THR A  37      26.557  -5.703  13.545  1.00  0.00           O  
ATOM    583  N   THR A  38      26.271  -3.482  13.484  1.00  0.00           N  
ATOM    584  H   THR A  38      26.683  -2.589  13.215  1.00  0.00           H  
ATOM    585  CA  THR A  38      24.907  -3.469  14.044  1.00  0.00           C  
ATOM    586  HA  THR A  38      24.888  -4.126  14.914  1.00  0.00           H  
ATOM    587  CB  THR A  38      24.535  -2.054  14.518  1.00  0.00           C  
ATOM    588  HB  THR A  38      23.533  -2.089  14.948  1.00  0.00           H  
ATOM    589  CG2 THR A  38      25.480  -1.517  15.593  1.00  0.00           C  
ATOM    590 HG21 THR A  38      25.517  -2.217  16.428  1.00  0.00           H  
ATOM    591 HG22 THR A  38      26.486  -1.390  15.190  1.00  0.00           H  
ATOM    592 HG23 THR A  38      25.116  -0.557  15.954  1.00  0.00           H  
ATOM    593  OG1 THR A  38      24.525  -1.135  13.445  1.00  0.00           O  
ATOM    594  HG1 THR A  38      25.455  -1.070  13.114  1.00  0.00           H  
ATOM    595  C   THR A  38      23.842  -3.987  13.064  1.00  0.00           C  
ATOM    596  O   THR A  38      24.068  -4.099  11.852  1.00  0.00           O  
ATOM    597  N   GLU A  39      22.626  -4.257  13.558  1.00  0.00           N  
ATOM    598  H   GLU A  39      22.449  -4.162  14.561  1.00  0.00           H  
ATOM    599  CA  GLU A  39      21.513  -4.690  12.699  1.00  0.00           C  
ATOM    600  HA  GLU A  39      21.827  -5.588  12.164  1.00  0.00           H  
ATOM    601  CB  GLU A  39      20.228  -5.036  13.479  1.00  0.00           C  
ATOM    602  HB2 GLU A  39      19.640  -4.128  13.633  1.00  0.00           H  
ATOM    603  HB3 GLU A  39      19.632  -5.687  12.837  1.00  0.00           H  
ATOM    604  CG  GLU A  39      20.400  -5.738  14.833  1.00  0.00           C  
ATOM    605  HG2 GLU A  39      19.561  -6.424  14.970  1.00  0.00           H  
ATOM    606  HG3 GLU A  39      21.320  -6.325  14.847  1.00  0.00           H  
ATOM    607  CD  GLU A  39      20.387  -4.702  15.960  1.00  0.00           C  
ATOM    608  OE1 GLU A  39      21.378  -3.943  16.061  1.00  0.00           O  
ATOM    609  OE2 GLU A  39      19.329  -4.609  16.636  1.00  0.00           O  
ATOM    610  C   GLU A  39      21.159  -3.625  11.654  1.00  0.00           C  
ATOM    611  O   GLU A  39      20.884  -3.970  10.511  1.00  0.00           O  
ATOM    612  N   LYS A  40      21.192  -2.332  12.011  1.00  0.00           N  
ATOM    613  H   LYS A  40      21.462  -2.120  12.961  1.00  0.00           H  
ATOM    614  CA  LYS A  40      20.838  -1.232  11.094  1.00  0.00           C  
ATOM    615  HA  LYS A  40      19.882  -1.481  10.630  1.00  0.00           H  
ATOM    616  CB  LYS A  40      20.649   0.088  11.859  1.00  0.00           C  
ATOM    617  HB2 LYS A  40      20.447   0.871  11.131  1.00  0.00           H  
ATOM    618  HB3 LYS A  40      19.776  -0.003  12.508  1.00  0.00           H  
ATOM    619  CG  LYS A  40      21.856   0.518  12.701  1.00  0.00           C  
ATOM    620  HG2 LYS A  40      22.037  -0.226  13.477  1.00  0.00           H  
ATOM    621  HG3 LYS A  40      22.737   0.602  12.065  1.00  0.00           H  
ATOM    622  CD  LYS A  40      21.613   1.871  13.370  1.00  0.00           C  
ATOM    623  HD2 LYS A  40      21.405   2.623  12.605  1.00  0.00           H  
ATOM    624  HD3 LYS A  40      20.756   1.791  14.042  1.00  0.00           H  
ATOM    625  CE  LYS A  40      22.870   2.253  14.156  1.00  0.00           C  
ATOM    626  HE2 LYS A  40      23.099   1.450  14.864  1.00  0.00           H  
ATOM    627  HE3 LYS A  40      23.710   2.320  13.457  1.00  0.00           H  
ATOM    628  NZ  LYS A  40      22.687   3.539  14.871  1.00  0.00           N  
ATOM    629  HZ1 LYS A  40      23.548   3.804  15.332  1.00  0.00           H  
ATOM    630  HZ2 LYS A  40      22.427   4.268  14.219  1.00  0.00           H  
ATOM    631  HZ3 LYS A  40      21.958   3.451  15.566  1.00  0.00           H  
ATOM    632  C   LYS A  40      21.818  -1.078   9.928  1.00  0.00           C  
ATOM    633  O   LYS A  40      21.394  -0.876   8.794  1.00  0.00           O  
ATOM    634  N   GLU A  41      23.116  -1.233  10.179  1.00  0.00           N  
ATOM    635  H   GLU A  41      23.409  -1.412  11.130  1.00  0.00           H  
ATOM    636  CA  GLU A  41      24.121  -1.323   9.116  1.00  0.00           C  
ATOM    637  HA  GLU A  41      24.099  -0.443   8.475  1.00  0.00           H  
ATOM    638  CB  GLU A  41      25.500  -1.452   9.753  1.00  0.00           C  
ATOM    639  HB2 GLU A  41      25.415  -2.197  10.540  1.00  0.00           H  
ATOM    640  HB3 GLU A  41      26.204  -1.819   9.009  1.00  0.00           H  
ATOM    641  CG  GLU A  41      26.065  -0.175  10.370  1.00  0.00           C  
ATOM    642  HG2 GLU A  41      26.383   0.513   9.585  1.00  0.00           H  
ATOM    643  HG3 GLU A  41      25.296   0.316  10.970  1.00  0.00           H  
ATOM    644  CD  GLU A  41      27.235  -0.565  11.273  1.00  0.00           C  
ATOM    645  OE1 GLU A  41      26.932  -0.996  12.410  1.00  0.00           O  
ATOM    646  OE2 GLU A  41      28.393  -0.508  10.809  1.00  0.00           O  
ATOM    647  C   GLU A  41      23.873  -2.553   8.240  1.00  0.00           C  
ATOM    648  O   GLU A  41      23.947  -2.472   7.019  1.00  0.00           O  
ATOM    649  N   THR A  42      23.514  -3.678   8.860  1.00  0.00           N  
ATOM    650  H   THR A  42      23.475  -3.667   9.873  1.00  0.00           H  
ATOM    651  CA  THR A  42      23.214  -4.941   8.173  1.00  0.00           C  
ATOM    652  HA  THR A  42      24.053  -5.192   7.526  1.00  0.00           H  
ATOM    653  CB  THR A  42      23.091  -6.067   9.213  1.00  0.00           C  
ATOM    654  HB  THR A  42      22.287  -5.848   9.910  1.00  0.00           H  
ATOM    655  CG2 THR A  42      22.827  -7.438   8.599  1.00  0.00           C  
ATOM    656 HG21 THR A  42      21.870  -7.442   8.079  1.00  0.00           H  
ATOM    657 HG22 THR A  42      23.627  -7.692   7.907  1.00  0.00           H  
ATOM    658 HG23 THR A  42      22.794  -8.185   9.393  1.00  0.00           H  
ATOM    659  OG1 THR A  42      24.303  -6.172   9.932  1.00  0.00           O  
ATOM    660  HG1 THR A  42      24.322  -5.473  10.607  1.00  0.00           H  
ATOM    661  C   THR A  42      21.968  -4.828   7.278  1.00  0.00           C  
ATOM    662  O   THR A  42      21.990  -5.284   6.136  1.00  0.00           O  
ATOM    663  N   PHE A  43      20.905  -4.165   7.745  1.00  0.00           N  
ATOM    664  H   PHE A  43      20.924  -3.866   8.714  1.00  0.00           H  
ATOM    665  CA  PHE A  43      19.704  -3.856   6.965  1.00  0.00           C  
ATOM    666  HA  PHE A  43      19.324  -4.771   6.509  1.00  0.00           H  
ATOM    667  CB  PHE A  43      18.618  -3.269   7.884  1.00  0.00           C  
ATOM    668  HB2 PHE A  43      19.002  -2.344   8.315  1.00  0.00           H  
ATOM    669  HB3 PHE A  43      17.759  -2.999   7.270  1.00  0.00           H  
ATOM    670  CG  PHE A  43      18.105  -4.136   9.028  1.00  0.00           C  
ATOM    671  CD1 PHE A  43      17.493  -3.507  10.130  1.00  0.00           C  
ATOM    672  HD1 PHE A  43      17.403  -2.430  10.151  1.00  0.00           H  
ATOM    673  CE1 PHE A  43      16.994  -4.269  11.202  1.00  0.00           C  
ATOM    674  HE1 PHE A  43      16.526  -3.773  12.040  1.00  0.00           H  
ATOM    675  CZ  PHE A  43      17.085  -5.670  11.170  1.00  0.00           C  
ATOM    676  HZ  PHE A  43      16.688  -6.260  11.986  1.00  0.00           H  
ATOM    677  CE2 PHE A  43      17.687  -6.305  10.070  1.00  0.00           C  
ATOM    678  HE2 PHE A  43      17.762  -7.382  10.044  1.00  0.00           H  
ATOM    679  CD2 PHE A  43      18.201  -5.544   9.006  1.00  0.00           C  
ATOM    680  HD2 PHE A  43      18.672  -6.054   8.180  1.00  0.00           H  
ATOM    681  C   PHE A  43      20.014  -2.895   5.812  1.00  0.00           C  
ATOM    682  O   PHE A  43      19.640  -3.183   4.679  1.00  0.00           O  
ATOM    683  N   CYS A  44      20.765  -1.817   6.066  1.00  0.00           N  
ATOM    684  H   CYS A  44      21.024  -1.629   7.031  1.00  0.00           H  
ATOM    685  CA  CYS A  44      21.204  -0.871   5.037  1.00  0.00           C  
ATOM    686  HA  CYS A  44      20.324  -0.471   4.529  1.00  0.00           H  
ATOM    687  CB  CYS A  44      21.921   0.278   5.759  1.00  0.00           C  
ATOM    688  HB2 CYS A  44      21.281   0.672   6.546  1.00  0.00           H  
ATOM    689  HB3 CYS A  44      22.840  -0.092   6.217  1.00  0.00           H  
ATOM    690  SG  CYS A  44      22.316   1.617   4.606  1.00  0.00           S  
ATOM    691  HG  CYS A  44      21.062   2.014   4.336  1.00  0.00           H  
ATOM    692  C   CYS A  44      22.085  -1.545   3.964  1.00  0.00           C  
ATOM    693  O   CYS A  44      21.863  -1.369   2.765  1.00  0.00           O  
ATOM    694  N   ARG A  45      23.032  -2.402   4.375  1.00  0.00           N  
ATOM    695  H   ARG A  45      23.194  -2.478   5.375  1.00  0.00           H  
ATOM    696  CA  ARG A  45      23.827  -3.258   3.479  1.00  0.00           C  
ATOM    697  HA  ARG A  45      24.365  -2.627   2.768  1.00  0.00           H  
ATOM    698  CB  ARG A  45      24.846  -4.097   4.276  1.00  0.00           C  
ATOM    699  HB2 ARG A  45      24.358  -4.529   5.149  1.00  0.00           H  
ATOM    700  HB3 ARG A  45      25.193  -4.917   3.644  1.00  0.00           H  
ATOM    701  CG  ARG A  45      26.078  -3.298   4.722  1.00  0.00           C  
ATOM    702  HG2 ARG A  45      26.605  -2.942   3.838  1.00  0.00           H  
ATOM    703  HG3 ARG A  45      25.771  -2.430   5.301  1.00  0.00           H  
ATOM    704  CD  ARG A  45      27.011  -4.174   5.576  1.00  0.00           C  
ATOM    705  HD2 ARG A  45      26.482  -4.445   6.492  1.00  0.00           H  
ATOM    706  HD3 ARG A  45      27.248  -5.088   5.029  1.00  0.00           H  
ATOM    707  NE  ARG A  45      28.257  -3.458   5.912  1.00  0.00           N  
ATOM    708  HE  ARG A  45      28.457  -2.618   5.385  1.00  0.00           H  
ATOM    709  CZ  ARG A  45      29.045  -3.657   6.953  1.00  0.00           C  
ATOM    710  NH1 ARG A  45      28.963  -4.715   7.705  1.00  0.00           N  
ATOM    711 HH11 ARG A  45      28.288  -5.422   7.484  1.00  0.00           H  
ATOM    712 HH12 ARG A  45      29.418  -4.723   8.614  1.00  0.00           H  
ATOM    713  NH2 ARG A  45      29.948  -2.775   7.251  1.00  0.00           N  
ATOM    714 HH21 ARG A  45      30.069  -1.984   6.628  1.00  0.00           H  
ATOM    715 HH22 ARG A  45      30.444  -2.830   8.122  1.00  0.00           H  
ATOM    716  C   ARG A  45      22.926  -4.164   2.644  1.00  0.00           C  
ATOM    717  O   ARG A  45      23.048  -4.149   1.426  1.00  0.00           O  
ATOM    718  N   ALA A  46      22.027  -4.929   3.267  1.00  0.00           N  
ATOM    719  H   ALA A  46      21.983  -4.885   4.279  1.00  0.00           H  
ATOM    720  CA  ALA A  46      21.114  -5.841   2.575  1.00  0.00           C  
ATOM    721  HA  ALA A  46      21.703  -6.578   2.030  1.00  0.00           H  
ATOM    722  CB  ALA A  46      20.272  -6.579   3.624  1.00  0.00           C  
ATOM    723  HB1 ALA A  46      19.580  -7.259   3.126  1.00  0.00           H  
ATOM    724  HB2 ALA A  46      20.919  -7.158   4.282  1.00  0.00           H  
ATOM    725  HB3 ALA A  46      19.702  -5.866   4.221  1.00  0.00           H  
ATOM    726  C   ALA A  46      20.231  -5.106   1.550  1.00  0.00           C  
ATOM    727  O   ALA A  46      20.154  -5.525   0.395  1.00  0.00           O  
ATOM    728  N   ALA A  47      19.632  -3.981   1.953  1.00  0.00           N  
ATOM    729  H   ALA A  47      19.705  -3.721   2.932  1.00  0.00           H  
ATOM    730  CA  ALA A  47      18.886  -3.078   1.089  1.00  0.00           C  
ATOM    731  HA  ALA A  47      18.019  -3.606   0.688  1.00  0.00           H  
ATOM    732  CB  ALA A  47      18.400  -1.909   1.948  1.00  0.00           C  
ATOM    733  HB1 ALA A  47      17.700  -1.313   1.373  1.00  0.00           H  
ATOM    734  HB2 ALA A  47      17.898  -2.277   2.836  1.00  0.00           H  
ATOM    735  HB3 ALA A  47      19.239  -1.284   2.255  1.00  0.00           H  
ATOM    736  C   ALA A  47      19.726  -2.564  -0.090  1.00  0.00           C  
ATOM    737  O   ALA A  47      19.217  -2.511  -1.206  1.00  0.00           O  
ATOM    738  N   THR A  48      21.005  -2.239   0.141  1.00  0.00           N  
ATOM    739  H   THR A  48      21.328  -2.262   1.101  1.00  0.00           H  
ATOM    740  CA  THR A  48      21.959  -1.829  -0.906  1.00  0.00           C  
ATOM    741  HA  THR A  48      21.539  -0.980  -1.441  1.00  0.00           H  
ATOM    742  CB  THR A  48      23.312  -1.383  -0.307  1.00  0.00           C  
ATOM    743  HB  THR A  48      23.777  -2.214   0.215  1.00  0.00           H  
ATOM    744  CG2 THR A  48      24.300  -0.884  -1.358  1.00  0.00           C  
ATOM    745 HG21 THR A  48      25.199  -0.512  -0.862  1.00  0.00           H  
ATOM    746 HG22 THR A  48      24.581  -1.691  -2.032  1.00  0.00           H  
ATOM    747 HG23 THR A  48      23.850  -0.072  -1.932  1.00  0.00           H  
ATOM    748  OG1 THR A  48      23.164  -0.313   0.603  1.00  0.00           O  
ATOM    749  HG1 THR A  48      22.640  -0.622   1.362  1.00  0.00           H  
ATOM    750  C   THR A  48      22.167  -2.943  -1.937  1.00  0.00           C  
ATOM    751  O   THR A  48      22.009  -2.696  -3.132  1.00  0.00           O  
ATOM    752  N   VAL A  49      22.449  -4.184  -1.508  1.00  0.00           N  
ATOM    753  H   VAL A  49      22.554  -4.338  -0.510  1.00  0.00           H  
ATOM    754  CA  VAL A  49      22.662  -5.308  -2.450  1.00  0.00           C  
ATOM    755  HA  VAL A  49      23.423  -4.990  -3.163  1.00  0.00           H  
ATOM    756  CB  VAL A  49      23.123  -6.638  -1.809  1.00  0.00           C  
ATOM    757  HB  VAL A  49      22.252  -7.270  -1.625  1.00  0.00           H  
ATOM    758  CG1 VAL A  49      24.048  -7.384  -2.776  1.00  0.00           C  
ATOM    759 HG11 VAL A  49      23.554  -7.516  -3.739  1.00  0.00           H  
ATOM    760 HG12 VAL A  49      24.970  -6.817  -2.919  1.00  0.00           H  
ATOM    761 HG13 VAL A  49      24.294  -8.363  -2.365  1.00  0.00           H  
ATOM    762  CG2 VAL A  49      23.857  -6.517  -0.481  1.00  0.00           C  
ATOM    763 HG21 VAL A  49      23.140  -6.250   0.287  1.00  0.00           H  
ATOM    764 HG22 VAL A  49      24.268  -7.487  -0.217  1.00  0.00           H  
ATOM    765 HG23 VAL A  49      24.652  -5.774  -0.543  1.00  0.00           H  
ATOM    766  C   VAL A  49      21.396  -5.607  -3.248  1.00  0.00           C  
ATOM    767  O   VAL A  49      21.476  -5.820  -4.455  1.00  0.00           O  
ATOM    768  N   LEU A  50      20.229  -5.590  -2.592  1.00  0.00           N  
ATOM    769  H   LEU A  50      20.246  -5.424  -1.590  1.00  0.00           H  
ATOM    770  CA  LEU A  50      18.935  -5.787  -3.248  1.00  0.00           C  
ATOM    771  HA  LEU A  50      18.964  -6.713  -3.821  1.00  0.00           H  
ATOM    772  CB  LEU A  50      17.822  -5.871  -2.191  1.00  0.00           C  
ATOM    773  HB2 LEU A  50      17.921  -5.023  -1.513  1.00  0.00           H  
ATOM    774  HB3 LEU A  50      16.858  -5.780  -2.694  1.00  0.00           H  
ATOM    775  CG  LEU A  50      17.808  -7.169  -1.368  1.00  0.00           C  
ATOM    776  HG  LEU A  50      18.766  -7.313  -0.872  1.00  0.00           H  
ATOM    777  CD1 LEU A  50      16.715  -7.066  -0.303  1.00  0.00           C  
ATOM    778 HD11 LEU A  50      15.748  -6.903  -0.778  1.00  0.00           H  
ATOM    779 HD12 LEU A  50      16.681  -7.979   0.288  1.00  0.00           H  
ATOM    780 HD13 LEU A  50      16.931  -6.230   0.361  1.00  0.00           H  
ATOM    781  CD2 LEU A  50      17.519  -8.394  -2.237  1.00  0.00           C  
ATOM    782 HD21 LEU A  50      17.329  -9.266  -1.612  1.00  0.00           H  
ATOM    783 HD22 LEU A  50      16.654  -8.204  -2.870  1.00  0.00           H  
ATOM    784 HD23 LEU A  50      18.380  -8.615  -2.865  1.00  0.00           H  
ATOM    785  C   LEU A  50      18.639  -4.670  -4.253  1.00  0.00           C  
ATOM    786  O   LEU A  50      18.342  -4.954  -5.408  1.00  0.00           O  
ATOM    787  N   ARG A  51      18.768  -3.400  -3.859  1.00  0.00           N  
ATOM    788  H   ARG A  51      19.024  -3.223  -2.890  1.00  0.00           H  
ATOM    789  CA  ARG A  51      18.517  -2.259  -4.750  1.00  0.00           C  
ATOM    790  HA  ARG A  51      17.525  -2.398  -5.167  1.00  0.00           H  
ATOM    791  CB  ARG A  51      18.518  -0.958  -3.930  1.00  0.00           C  
ATOM    792  HB2 ARG A  51      17.792  -1.064  -3.121  1.00  0.00           H  
ATOM    793  HB3 ARG A  51      19.499  -0.824  -3.473  1.00  0.00           H  
ATOM    794  CG  ARG A  51      18.172   0.322  -4.715  1.00  0.00           C  
ATOM    795  HG2 ARG A  51      18.064   1.135  -3.999  1.00  0.00           H  
ATOM    796  HG3 ARG A  51      19.013   0.565  -5.364  1.00  0.00           H  
ATOM    797  CD  ARG A  51      16.903   0.275  -5.577  1.00  0.00           C  
ATOM    798  HD2 ARG A  51      16.798   1.252  -6.052  1.00  0.00           H  
ATOM    799  HD3 ARG A  51      17.024  -0.468  -6.365  1.00  0.00           H  
ATOM    800  NE  ARG A  51      15.688  -0.049  -4.806  1.00  0.00           N  
ATOM    801  HE  ARG A  51      15.759  -0.812  -4.127  1.00  0.00           H  
ATOM    802  CZ  ARG A  51      14.461   0.382  -5.029  1.00  0.00           C  
ATOM    803  NH1 ARG A  51      14.184   1.272  -5.937  1.00  0.00           N  
ATOM    804 HH11 ARG A  51      14.932   1.682  -6.465  1.00  0.00           H  
ATOM    805 HH12 ARG A  51      13.237   1.566  -6.069  1.00  0.00           H  
ATOM    806  NH2 ARG A  51      13.448  -0.097  -4.384  1.00  0.00           N  
ATOM    807 HH21 ARG A  51      13.601  -0.824  -3.672  1.00  0.00           H  
ATOM    808 HH22 ARG A  51      12.500   0.151  -4.575  1.00  0.00           H  
ATOM    809  C   ARG A  51      19.466  -2.243  -5.951  1.00  0.00           C  
ATOM    810  O   ARG A  51      19.047  -1.823  -7.030  1.00  0.00           O  
ATOM    811  N   GLN A  52      20.697  -2.739  -5.801  1.00  0.00           N  
ATOM    812  H   GLN A  52      21.012  -2.980  -4.868  1.00  0.00           H  
ATOM    813  CA  GLN A  52      21.618  -2.950  -6.918  1.00  0.00           C  
ATOM    814  HA  GLN A  52      21.574  -2.071  -7.561  1.00  0.00           H  
ATOM    815  CB  GLN A  52      23.050  -3.051  -6.368  1.00  0.00           C  
ATOM    816  HB2 GLN A  52      23.249  -2.130  -5.819  1.00  0.00           H  
ATOM    817  HB3 GLN A  52      23.124  -3.887  -5.672  1.00  0.00           H  
ATOM    818  CG  GLN A  52      24.103  -3.225  -7.482  1.00  0.00           C  
ATOM    819  HG2 GLN A  52      24.153  -4.276  -7.767  1.00  0.00           H  
ATOM    820  HG3 GLN A  52      23.800  -2.649  -8.356  1.00  0.00           H  
ATOM    821  CD  GLN A  52      25.504  -2.747  -7.093  1.00  0.00           C  
ATOM    822  OE1 GLN A  52      25.750  -2.186  -6.041  1.00  0.00           O  
ATOM    823  NE2 GLN A  52      26.488  -2.940  -7.945  1.00  0.00           N  
ATOM    824 HE21 GLN A  52      27.379  -2.576  -7.657  1.00  0.00           H  
ATOM    825 HE22 GLN A  52      26.331  -3.386  -8.828  1.00  0.00           H  
ATOM    826  C   GLN A  52      21.234  -4.163  -7.785  1.00  0.00           C  
ATOM    827  O   GLN A  52      21.350  -4.087  -9.010  1.00  0.00           O  
ATOM    828  N   PHE A  53      20.745  -5.262  -7.196  1.00  0.00           N  
ATOM    829  H   PHE A  53      20.679  -5.264  -6.180  1.00  0.00           H  
ATOM    830  CA  PHE A  53      20.470  -6.546  -7.868  1.00  0.00           C  
ATOM    831  HA  PHE A  53      21.424  -7.003  -8.132  1.00  0.00           H  
ATOM    832  CB  PHE A  53      19.747  -7.473  -6.870  1.00  0.00           C  
ATOM    833  HB2 PHE A  53      20.344  -7.535  -5.961  1.00  0.00           H  
ATOM    834  HB3 PHE A  53      18.797  -7.018  -6.601  1.00  0.00           H  
ATOM    835  CG  PHE A  53      19.437  -8.892  -7.314  1.00  0.00           C  
ATOM    836  CD1 PHE A  53      18.229  -9.179  -7.981  1.00  0.00           C  
ATOM    837  HD1 PHE A  53      17.549  -8.382  -8.235  1.00  0.00           H  
ATOM    838  CE1 PHE A  53      17.883 -10.509  -8.280  1.00  0.00           C  
ATOM    839  HE1 PHE A  53      16.948 -10.741  -8.769  1.00  0.00           H  
ATOM    840  CZ  PHE A  53      18.745 -11.557  -7.918  1.00  0.00           C  
ATOM    841  HZ  PHE A  53      18.463 -12.577  -8.132  1.00  0.00           H  
ATOM    842  CE2 PHE A  53      19.955 -11.279  -7.260  1.00  0.00           C  
ATOM    843  HE2 PHE A  53      20.614 -12.090  -6.981  1.00  0.00           H  
ATOM    844  CD2 PHE A  53      20.294  -9.948  -6.950  1.00  0.00           C  
ATOM    845  HD2 PHE A  53      21.206  -9.741  -6.411  1.00  0.00           H  
ATOM    846  C   PHE A  53      19.657  -6.397  -9.164  1.00  0.00           C  
ATOM    847  O   PHE A  53      20.006  -6.997 -10.183  1.00  0.00           O  
ATOM    848  N   TYR A  54      18.632  -5.536  -9.176  1.00  0.00           N  
ATOM    849  H   TYR A  54      18.408  -5.065  -8.307  1.00  0.00           H  
ATOM    850  CA  TYR A  54      17.730  -5.351 -10.322  1.00  0.00           C  
ATOM    851  HA  TYR A  54      17.315  -6.326 -10.543  1.00  0.00           H  
ATOM    852  CB  TYR A  54      16.570  -4.411  -9.965  1.00  0.00           C  
ATOM    853  HB2 TYR A  54      16.910  -3.387 -10.129  1.00  0.00           H  
ATOM    854  HB3 TYR A  54      15.750  -4.596 -10.660  1.00  0.00           H  
ATOM    855  CG  TYR A  54      16.043  -4.512  -8.550  1.00  0.00           C  
ATOM    856  CD1 TYR A  54      15.732  -5.765  -7.986  1.00  0.00           C  
ATOM    857  HD1 TYR A  54      15.829  -6.668  -8.571  1.00  0.00           H  
ATOM    858  CE1 TYR A  54      15.395  -5.857  -6.623  1.00  0.00           C  
ATOM    859  HE1 TYR A  54      15.241  -6.818  -6.158  1.00  0.00           H  
ATOM    860  CZ  TYR A  54      15.341  -4.691  -5.834  1.00  0.00           C  
ATOM    861  OH  TYR A  54      15.085  -4.780  -4.508  1.00  0.00           O  
ATOM    862  HH  TYR A  54      15.156  -3.909  -4.067  1.00  0.00           H  
ATOM    863  CE2 TYR A  54      15.569  -3.433  -6.426  1.00  0.00           C  
ATOM    864  HE2 TYR A  54      15.503  -2.547  -5.821  1.00  0.00           H  
ATOM    865  CD2 TYR A  54      15.943  -3.343  -7.775  1.00  0.00           C  
ATOM    866  HD2 TYR A  54      16.216  -2.382  -8.191  1.00  0.00           H  
ATOM    867  C   TYR A  54      18.406  -4.819 -11.597  1.00  0.00           C  
ATOM    868  O   TYR A  54      17.896  -5.022 -12.695  1.00  0.00           O  
ATOM    869  N   SER A  55      19.539  -4.124 -11.463  1.00  0.00           N  
ATOM    870  H   SER A  55      19.918  -4.008 -10.531  1.00  0.00           H  
ATOM    871  CA  SER A  55      20.328  -3.630 -12.604  1.00  0.00           C  
ATOM    872  HA  SER A  55      19.652  -3.215 -13.352  1.00  0.00           H  
ATOM    873  CB  SER A  55      21.258  -2.507 -12.127  1.00  0.00           C  
ATOM    874  HB2 SER A  55      21.734  -2.053 -12.993  1.00  0.00           H  
ATOM    875  HB3 SER A  55      20.675  -1.734 -11.627  1.00  0.00           H  
ATOM    876  OG  SER A  55      22.269  -2.977 -11.257  1.00  0.00           O  
ATOM    877  HG  SER A  55      21.881  -3.278 -10.415  1.00  0.00           H  
ATOM    878  C   SER A  55      21.152  -4.734 -13.285  1.00  0.00           C  
ATOM    879  O   SER A  55      21.509  -4.623 -14.464  1.00  0.00           O  
ATOM    880  N   HIE A  56      21.446  -5.808 -12.543  1.00  0.00           N  
ATOM    881  H   HIE A  56      21.053  -5.844 -11.610  1.00  0.00           H  
ATOM    882  CA  HIE A  56      22.456  -6.810 -12.882  1.00  0.00           C  
ATOM    883  HA  HIE A  56      22.957  -6.518 -13.804  1.00  0.00           H  
ATOM    884  CB  HIE A  56      23.530  -6.810 -11.788  1.00  0.00           C  
ATOM    885  HB2 HIE A  56      23.801  -5.780 -11.551  1.00  0.00           H  
ATOM    886  HB3 HIE A  56      23.139  -7.276 -10.882  1.00  0.00           H  
ATOM    887  CG  HIE A  56      24.779  -7.522 -12.227  1.00  0.00           C  
ATOM    888  ND1 HIE A  56      25.675  -7.039 -13.180  1.00  0.00           N  
ATOM    889  CE1 HIE A  56      26.633  -7.972 -13.288  1.00  0.00           C  
ATOM    890  HE1 HIE A  56      27.488  -7.900 -13.946  1.00  0.00           H  
ATOM    891  NE2 HIE A  56      26.372  -9.008 -12.472  1.00  0.00           N  
ATOM    892  HE2 HIE A  56      26.914  -9.858 -12.410  1.00  0.00           H  
ATOM    893  CD2 HIE A  56      25.203  -8.742 -11.796  1.00  0.00           C  
ATOM    894  HD2 HIE A  56      24.694  -9.377 -11.085  1.00  0.00           H  
ATOM    895  C   HIE A  56      21.879  -8.209 -13.120  1.00  0.00           C  
ATOM    896  O   HIE A  56      22.128  -8.784 -14.175  1.00  0.00           O  
ATOM    897  N   HIE A  57      21.059  -8.731 -12.203  1.00  0.00           N  
ATOM    898  H   HIE A  57      20.868  -8.185 -11.369  1.00  0.00           H  
ATOM    899  CA  HIE A  57      20.568 -10.120 -12.227  1.00  0.00           C  
ATOM    900  HA  HIE A  57      21.145 -10.698 -12.954  1.00  0.00           H  
ATOM    901  CB  HIE A  57      20.818 -10.764 -10.859  1.00  0.00           C  
ATOM    902  HB2 HIE A  57      20.392 -10.129 -10.080  1.00  0.00           H  
ATOM    903  HB3 HIE A  57      20.310 -11.725 -10.820  1.00  0.00           H  
ATOM    904  CG  HIE A  57      22.269 -11.028 -10.556  1.00  0.00           C  
ATOM    905  ND1 HIE A  57      23.139 -11.768 -11.361  1.00  0.00           N  
ATOM    906  CE1 HIE A  57      24.214 -12.032 -10.608  1.00  0.00           C  
ATOM    907  HE1 HIE A  57      25.035 -12.663 -10.919  1.00  0.00           H  
ATOM    908  NE2 HIE A  57      24.076 -11.480  -9.391  1.00  0.00           N  
ATOM    909  HE2 HIE A  57      24.619 -11.732  -8.573  1.00  0.00           H  
ATOM    910  CD2 HIE A  57      22.857 -10.847  -9.342  1.00  0.00           C  
ATOM    911  HD2 HIE A  57      22.383 -10.436  -8.466  1.00  0.00           H  
ATOM    912  C   HIE A  57      19.098 -10.289 -12.637  1.00  0.00           C  
ATOM    913  O   HIE A  57      18.681 -11.398 -12.947  1.00  0.00           O  
ATOM    914  N   GLU A  58      18.296  -9.219 -12.697  1.00  0.00           N  
ATOM    915  H   GLU A  58      18.666  -8.321 -12.422  1.00  0.00           H  
ATOM    916  CA  GLU A  58      16.880  -9.307 -13.125  1.00  0.00           C  
ATOM    917  HA  GLU A  58      16.378 -10.038 -12.488  1.00  0.00           H  
ATOM    918  CB  GLU A  58      16.240  -7.930 -12.910  1.00  0.00           C  
ATOM    919  HB2 GLU A  58      16.594  -7.564 -11.951  1.00  0.00           H  
ATOM    920  HB3 GLU A  58      16.582  -7.240 -13.682  1.00  0.00           H  
ATOM    921  CG  GLU A  58      14.708  -7.942 -12.823  1.00  0.00           C  
ATOM    922  HG2 GLU A  58      14.341  -8.969 -12.853  1.00  0.00           H  
ATOM    923  HG3 GLU A  58      14.441  -7.533 -11.853  1.00  0.00           H  
ATOM    924  CD  GLU A  58      13.992  -7.129 -13.903  1.00  0.00           C  
ATOM    925  OE1 GLU A  58      12.912  -6.548 -13.607  1.00  0.00           O  
ATOM    926  OE2 GLU A  58      14.365  -7.178 -15.086  1.00  0.00           O  
ATOM    927  C   GLU A  58      16.712  -9.775 -14.586  1.00  0.00           C  
ATOM    928  O   GLU A  58      15.681 -10.326 -14.974  1.00  0.00           O  
ATOM    929  N   LYS A  59      17.781  -9.600 -15.364  1.00  0.00           N  
ATOM    930  H   LYS A  59      18.576  -9.182 -14.905  1.00  0.00           H  
ATOM    931  CA  LYS A  59      17.977  -9.987 -16.763  1.00  0.00           C  
ATOM    932  HA  LYS A  59      16.995 -10.120 -17.218  1.00  0.00           H  
ATOM    933  CB  LYS A  59      18.682  -8.822 -17.490  1.00  0.00           C  
ATOM    934  HB2 LYS A  59      18.806  -9.064 -18.547  1.00  0.00           H  
ATOM    935  HB3 LYS A  59      18.047  -7.936 -17.422  1.00  0.00           H  
ATOM    936  CG  LYS A  59      20.055  -8.508 -16.868  1.00  0.00           C  
ATOM    937  HG2 LYS A  59      19.933  -8.328 -15.800  1.00  0.00           H  
ATOM    938  HG3 LYS A  59      20.719  -9.363 -16.997  1.00  0.00           H  
ATOM    939  CD  LYS A  59      20.716  -7.263 -17.463  1.00  0.00           C  
ATOM    940  HD2 LYS A  59      20.969  -7.440 -18.510  1.00  0.00           H  
ATOM    941  HD3 LYS A  59      20.030  -6.418 -17.382  1.00  0.00           H  
ATOM    942  CE  LYS A  59      21.981  -6.997 -16.640  1.00  0.00           C  
ATOM    943  HE2 LYS A  59      21.710  -7.069 -15.583  1.00  0.00           H  
ATOM    944  HE3 LYS A  59      22.712  -7.787 -16.844  1.00  0.00           H  
ATOM    945  NZ  LYS A  59      22.554  -5.655 -16.879  1.00  0.00           N  
ATOM    946  HZ1 LYS A  59      22.713  -5.486 -17.863  1.00  0.00           H  
ATOM    947  HZ2 LYS A  59      21.929  -4.954 -16.486  1.00  0.00           H  
ATOM    948  HZ3 LYS A  59      23.422  -5.560 -16.368  1.00  0.00           H  
ATOM    949  C   LYS A  59      18.693 -11.340 -16.943  1.00  0.00           C  
ATOM    950  O   LYS A  59      19.298 -11.546 -17.992  1.00  0.00           O  
ATOM    951  N   ASP A  60      18.650 -12.246 -15.954  1.00  0.00           N  
ATOM    952  H   ASP A  60      18.206 -11.997 -15.082  1.00  0.00           H  
ATOM    953  CA  ASP A  60      19.067 -13.649 -16.142  1.00  0.00           C  
ATOM    954  HA  ASP A  60      20.143 -13.683 -16.321  1.00  0.00           H  
ATOM    955  CB  ASP A  60      18.760 -14.508 -14.891  1.00  0.00           C  
ATOM    956  HB2 ASP A  60      19.426 -14.202 -14.083  1.00  0.00           H  
ATOM    957  HB3 ASP A  60      17.734 -14.312 -14.574  1.00  0.00           H  
ATOM    958  CG  ASP A  60      18.920 -16.026 -15.132  1.00  0.00           C  
ATOM    959  OD1 ASP A  60      19.642 -16.407 -16.079  1.00  0.00           O  
ATOM    960  OD2 ASP A  60      18.249 -16.824 -14.432  1.00  0.00           O  
ATOM    961  C   ASP A  60      18.353 -14.227 -17.372  1.00  0.00           C  
ATOM    962  O   ASP A  60      17.126 -14.319 -17.393  1.00  0.00           O  
ATOM    963  N   THR A  61      19.122 -14.620 -18.389  1.00  0.00           N  
ATOM    964  H   THR A  61      20.123 -14.607 -18.258  1.00  0.00           H  
ATOM    965  CA  THR A  61      18.623 -15.158 -19.663  1.00  0.00           C  
ATOM    966  HA  THR A  61      17.922 -14.448 -20.094  1.00  0.00           H  
ATOM    967  CB  THR A  61      19.772 -15.354 -20.660  1.00  0.00           C  
ATOM    968  HB  THR A  61      19.399 -15.891 -21.533  1.00  0.00           H  
ATOM    969  CG2 THR A  61      20.369 -14.028 -21.127  1.00  0.00           C  
ATOM    970 HG21 THR A  61      21.140 -14.213 -21.874  1.00  0.00           H  
ATOM    971 HG22 THR A  61      19.587 -13.415 -21.575  1.00  0.00           H  
ATOM    972 HG23 THR A  61      20.803 -13.490 -20.283  1.00  0.00           H  
ATOM    973  OG1 THR A  61      20.811 -16.101 -20.068  1.00  0.00           O  
ATOM    974  HG1 THR A  61      21.475 -16.270 -20.742  1.00  0.00           H  
ATOM    975  C   THR A  61      17.881 -16.482 -19.492  1.00  0.00           C  
ATOM    976  O   THR A  61      16.999 -16.782 -20.298  1.00  0.00           O  
ATOM    977  N   ARG A  62      18.161 -17.241 -18.426  1.00  0.00           N  
ATOM    978  H   ARG A  62      18.883 -16.911 -17.782  1.00  0.00           H  
ATOM    979  CA  ARG A  62      17.410 -18.446 -18.052  1.00  0.00           C  
ATOM    980  HA  ARG A  62      17.264 -19.065 -18.937  1.00  0.00           H  
ATOM    981  CB  ARG A  62      18.249 -19.215 -17.028  1.00  0.00           C  
ATOM    982  HB2 ARG A  62      19.234 -19.414 -17.454  1.00  0.00           H  
ATOM    983  HB3 ARG A  62      18.386 -18.592 -16.152  1.00  0.00           H  
ATOM    984  CG  ARG A  62      17.629 -20.541 -16.583  1.00  0.00           C  
ATOM    985  HG2 ARG A  62      16.608 -20.389 -16.231  1.00  0.00           H  
ATOM    986  HG3 ARG A  62      17.613 -21.228 -17.430  1.00  0.00           H  
ATOM    987  CD  ARG A  62      18.464 -21.148 -15.452  1.00  0.00           C  
ATOM    988  HD2 ARG A  62      18.110 -22.169 -15.304  1.00  0.00           H  
ATOM    989  HD3 ARG A  62      19.512 -21.188 -15.756  1.00  0.00           H  
ATOM    990  NE  ARG A  62      18.342 -20.382 -14.192  1.00  0.00           N  
ATOM    991  HE  ARG A  62      18.271 -19.370 -14.257  1.00  0.00           H  
ATOM    992  CZ  ARG A  62      18.301 -20.910 -12.981  1.00  0.00           C  
ATOM    993  NH1 ARG A  62      18.482 -22.176 -12.769  1.00  0.00           N  
ATOM    994 HH11 ARG A  62      18.721 -22.811 -13.497  1.00  0.00           H  
ATOM    995 HH12 ARG A  62      18.334 -22.497 -11.803  1.00  0.00           H  
ATOM    996  NH2 ARG A  62      18.052 -20.209 -11.921  1.00  0.00           N  
ATOM    997 HH21 ARG A  62      17.822 -19.232 -11.960  1.00  0.00           H  
ATOM    998 HH22 ARG A  62      17.939 -20.731 -11.046  1.00  0.00           H  
ATOM    999  C   ARG A  62      16.019 -18.086 -17.527  1.00  0.00           C  
ATOM   1000  O   ARG A  62      15.045 -18.683 -17.974  1.00  0.00           O  
ATOM   1001  N   CYS A  63      15.907 -17.088 -16.645  1.00  0.00           N  
ATOM   1002  H   CYS A  63      16.756 -16.679 -16.275  1.00  0.00           H  
ATOM   1003  CA  CYS A  63      14.614 -16.516 -16.245  1.00  0.00           C  
ATOM   1004  HA  CYS A  63      13.961 -17.320 -15.900  1.00  0.00           H  
ATOM   1005  CB  CYS A  63      14.812 -15.530 -15.084  1.00  0.00           C  
ATOM   1006  HB2 CYS A  63      15.561 -14.780 -15.343  1.00  0.00           H  
ATOM   1007  HB3 CYS A  63      13.867 -15.023 -14.891  1.00  0.00           H  
ATOM   1008  SG  CYS A  63      15.302 -16.403 -13.570  1.00  0.00           S  
ATOM   1009  HG  CYS A  63      16.597 -16.582 -13.888  1.00  0.00           H  
ATOM   1010  C   CYS A  63      13.891 -15.832 -17.421  1.00  0.00           C  
ATOM   1011  O   CYS A  63      12.672 -15.940 -17.529  1.00  0.00           O  
ATOM   1012  N   LEU A  64      14.626 -15.179 -18.330  1.00  0.00           N  
ATOM   1013  H   LEU A  64      15.618 -15.073 -18.138  1.00  0.00           H  
ATOM   1014  CA  LEU A  64      14.083 -14.509 -19.517  1.00  0.00           C  
ATOM   1015  HA  LEU A  64      13.283 -13.848 -19.189  1.00  0.00           H  
ATOM   1016  CB  LEU A  64      15.196 -13.667 -20.177  1.00  0.00           C  
ATOM   1017  HB2 LEU A  64      15.950 -13.388 -19.442  1.00  0.00           H  
ATOM   1018  HB3 LEU A  64      15.689 -14.279 -20.935  1.00  0.00           H  
ATOM   1019  CG  LEU A  64      14.660 -12.379 -20.823  1.00  0.00           C  
ATOM   1020  HG  LEU A  64      13.664 -12.553 -21.232  1.00  0.00           H  
ATOM   1021  CD1 LEU A  64      14.590 -11.256 -19.781  1.00  0.00           C  
ATOM   1022 HD11 LEU A  64      14.023 -11.587 -18.912  1.00  0.00           H  
ATOM   1023 HD12 LEU A  64      14.108 -10.383 -20.218  1.00  0.00           H  
ATOM   1024 HD13 LEU A  64      15.597 -10.990 -19.455  1.00  0.00           H  
ATOM   1025  CD2 LEU A  64      15.574 -11.917 -21.959  1.00  0.00           C  
ATOM   1026 HD21 LEU A  64      15.198 -10.984 -22.376  1.00  0.00           H  
ATOM   1027 HD22 LEU A  64      15.583 -12.672 -22.746  1.00  0.00           H  
ATOM   1028 HD23 LEU A  64      16.588 -11.770 -21.587  1.00  0.00           H  
ATOM   1029  C   LEU A  64      13.480 -15.492 -20.537  1.00  0.00           C  
ATOM   1030  O   LEU A  64      12.463 -15.186 -21.151  1.00  0.00           O  
ATOM   1031  N   GLY A  65      14.109 -16.660 -20.718  1.00  0.00           N  
ATOM   1032  H   GLY A  65      14.984 -16.805 -20.229  1.00  0.00           H  
ATOM   1033  CA  GLY A  65      13.666 -17.726 -21.628  1.00  0.00           C  
ATOM   1034  HA2 GLY A  65      13.181 -17.283 -22.498  1.00  0.00           H  
ATOM   1035  HA3 GLY A  65      14.541 -18.279 -21.969  1.00  0.00           H  
ATOM   1036  C   GLY A  65      12.690 -18.733 -21.006  1.00  0.00           C  
ATOM   1037  O   GLY A  65      12.279 -19.683 -21.674  1.00  0.00           O  
ATOM   1038  N   ALA A  66      12.338 -18.565 -19.729  1.00  0.00           N  
ATOM   1039  H   ALA A  66      12.711 -17.769 -19.233  1.00  0.00           H  
ATOM   1040  CA  ALA A  66      11.364 -19.398 -19.036  1.00  0.00           C  
ATOM   1041  HA  ALA A  66      11.608 -20.441 -19.240  1.00  0.00           H  
ATOM   1042  CB  ALA A  66      11.493 -19.167 -17.524  1.00  0.00           C  
ATOM   1043  HB1 ALA A  66      11.169 -18.155 -17.273  1.00  0.00           H  
ATOM   1044  HB2 ALA A  66      10.876 -19.887 -16.989  1.00  0.00           H  
ATOM   1045  HB3 ALA A  66      12.531 -19.300 -17.219  1.00  0.00           H  
ATOM   1046  C   ALA A  66       9.931 -19.137 -19.538  1.00  0.00           C  
ATOM   1047  O   ALA A  66       9.587 -18.046 -19.991  1.00  0.00           O  
ATOM   1048  N   THR A  67       9.061 -20.140 -19.415  1.00  0.00           N  
ATOM   1049  H   THR A  67       9.364 -21.010 -19.004  1.00  0.00           H  
ATOM   1050  CA  THR A  67       7.648 -20.017 -19.791  1.00  0.00           C  
ATOM   1051  HA  THR A  67       7.614 -19.749 -20.847  1.00  0.00           H  
ATOM   1052  CB  THR A  67       6.922 -21.361 -19.622  1.00  0.00           C  
ATOM   1053  HB  THR A  67       5.862 -21.219 -19.836  1.00  0.00           H  
ATOM   1054  CG2 THR A  67       7.461 -22.434 -20.567  1.00  0.00           C  
ATOM   1055 HG21 THR A  67       7.384 -22.090 -21.599  1.00  0.00           H  
ATOM   1056 HG22 THR A  67       8.503 -22.655 -20.340  1.00  0.00           H  
ATOM   1057 HG23 THR A  67       6.873 -23.344 -20.453  1.00  0.00           H  
ATOM   1058  OG1 THR A  67       7.062 -21.847 -18.307  1.00  0.00           O  
ATOM   1059  HG1 THR A  67       6.433 -21.333 -17.768  1.00  0.00           H  
ATOM   1060  C   THR A  67       6.950 -18.890 -19.013  1.00  0.00           C  
ATOM   1061  O   THR A  67       7.283 -18.605 -17.860  1.00  0.00           O  
ATOM   1062  N   ALA A  68       5.966 -18.240 -19.644  1.00  0.00           N  
ATOM   1063  H   ALA A  68       5.751 -18.519 -20.587  1.00  0.00           H  
ATOM   1064  CA  ALA A  68       5.473 -16.921 -19.226  1.00  0.00           C  
ATOM   1065  HA  ALA A  68       6.290 -16.208 -19.343  1.00  0.00           H  
ATOM   1066  CB  ALA A  68       4.350 -16.517 -20.190  1.00  0.00           C  
ATOM   1067  HB1 ALA A  68       3.997 -15.515 -19.936  1.00  0.00           H  
ATOM   1068  HB2 ALA A  68       4.723 -16.504 -21.215  1.00  0.00           H  
ATOM   1069  HB3 ALA A  68       3.517 -17.216 -20.114  1.00  0.00           H  
ATOM   1070  C   ALA A  68       5.001 -16.818 -17.759  1.00  0.00           C  
ATOM   1071  O   ALA A  68       5.179 -15.775 -17.133  1.00  0.00           O  
ATOM   1072  N   GLN A  69       4.455 -17.887 -17.169  1.00  0.00           N  
ATOM   1073  H   GLN A  69       4.442 -18.760 -17.683  1.00  0.00           H  
ATOM   1074  CA  GLN A  69       4.070 -17.905 -15.751  1.00  0.00           C  
ATOM   1075  HA  GLN A  69       3.547 -16.967 -15.557  1.00  0.00           H  
ATOM   1076  CB  GLN A  69       3.055 -19.037 -15.475  1.00  0.00           C  
ATOM   1077  HB2 GLN A  69       2.529 -18.765 -14.558  1.00  0.00           H  
ATOM   1078  HB3 GLN A  69       2.310 -19.044 -16.272  1.00  0.00           H  
ATOM   1079  CG  GLN A  69       3.573 -20.478 -15.270  1.00  0.00           C  
ATOM   1080  HG2 GLN A  69       4.329 -20.496 -14.486  1.00  0.00           H  
ATOM   1081  HG3 GLN A  69       2.736 -21.082 -14.921  1.00  0.00           H  
ATOM   1082  CD  GLN A  69       4.150 -21.136 -16.522  1.00  0.00           C  
ATOM   1083  OE1 GLN A  69       5.019 -20.603 -17.187  1.00  0.00           O  
ATOM   1084  NE2 GLN A  69       3.733 -22.328 -16.886  1.00  0.00           N  
ATOM   1085 HE21 GLN A  69       4.177 -22.735 -17.693  1.00  0.00           H  
ATOM   1086 HE22 GLN A  69       3.020 -22.812 -16.371  1.00  0.00           H  
ATOM   1087  C   GLN A  69       5.275 -17.927 -14.789  1.00  0.00           C  
ATOM   1088  O   GLN A  69       5.205 -17.341 -13.711  1.00  0.00           O  
ATOM   1089  N   GLN A  70       6.392 -18.551 -15.176  1.00  0.00           N  
ATOM   1090  H   GLN A  70       6.420 -18.942 -16.113  1.00  0.00           H  
ATOM   1091  CA  GLN A  70       7.651 -18.524 -14.419  1.00  0.00           C  
ATOM   1092  HA  GLN A  70       7.437 -18.671 -13.361  1.00  0.00           H  
ATOM   1093  CB  GLN A  70       8.579 -19.658 -14.891  1.00  0.00           C  
ATOM   1094  HB2 GLN A  70       8.831 -19.484 -15.936  1.00  0.00           H  
ATOM   1095  HB3 GLN A  70       9.505 -19.617 -14.316  1.00  0.00           H  
ATOM   1096  CG  GLN A  70       7.998 -21.077 -14.772  1.00  0.00           C  
ATOM   1097  HG2 GLN A  70       7.023 -21.136 -15.253  1.00  0.00           H  
ATOM   1098  HG3 GLN A  70       8.659 -21.751 -15.320  1.00  0.00           H  
ATOM   1099  CD  GLN A  70       7.882 -21.567 -13.329  1.00  0.00           C  
ATOM   1100  OE1 GLN A  70       7.211 -20.997 -12.480  1.00  0.00           O  
ATOM   1101  NE2 GLN A  70       8.517 -22.668 -12.993  1.00  0.00           N  
ATOM   1102 HE21 GLN A  70       8.466 -22.949 -12.031  1.00  0.00           H  
ATOM   1103 HE22 GLN A  70       9.080 -23.161 -13.664  1.00  0.00           H  
ATOM   1104  C   GLN A  70       8.357 -17.166 -14.553  1.00  0.00           C  
ATOM   1105  O   GLN A  70       8.859 -16.644 -13.559  1.00  0.00           O  
ATOM   1106  N   PHE A  71       8.322 -16.562 -15.749  1.00  0.00           N  
ATOM   1107  H   PHE A  71       7.941 -17.078 -16.535  1.00  0.00           H  
ATOM   1108  CA  PHE A  71       8.796 -15.191 -15.995  1.00  0.00           C  
ATOM   1109  HA  PHE A  71       9.849 -15.117 -15.718  1.00  0.00           H  
ATOM   1110  CB  PHE A  71       8.669 -14.889 -17.496  1.00  0.00           C  
ATOM   1111  HB2 PHE A  71       9.241 -15.635 -18.049  1.00  0.00           H  
ATOM   1112  HB3 PHE A  71       7.628 -14.997 -17.797  1.00  0.00           H  
ATOM   1113  CG  PHE A  71       9.138 -13.506 -17.912  1.00  0.00           C  
ATOM   1114  CD1 PHE A  71       8.291 -12.387 -17.777  1.00  0.00           C  
ATOM   1115  HD1 PHE A  71       7.297 -12.505 -17.372  1.00  0.00           H  
ATOM   1116  CE1 PHE A  71       8.725 -11.115 -18.193  1.00  0.00           C  
ATOM   1117  HE1 PHE A  71       8.061 -10.266 -18.109  1.00  0.00           H  
ATOM   1118  CZ  PHE A  71      10.000 -10.959 -18.764  1.00  0.00           C  
ATOM   1119  HZ  PHE A  71      10.321  -9.993 -19.126  1.00  0.00           H  
ATOM   1120  CE2 PHE A  71      10.840 -12.075 -18.911  1.00  0.00           C  
ATOM   1121  HE2 PHE A  71      11.801 -11.969 -19.390  1.00  0.00           H  
ATOM   1122  CD2 PHE A  71      10.414 -13.344 -18.482  1.00  0.00           C  
ATOM   1123  HD2 PHE A  71      11.052 -14.205 -18.626  1.00  0.00           H  
ATOM   1124  C   PHE A  71       8.009 -14.173 -15.154  1.00  0.00           C  
ATOM   1125  O   PHE A  71       8.590 -13.308 -14.497  1.00  0.00           O  
ATOM   1126  N   HIE A  72       6.680 -14.323 -15.102  1.00  0.00           N  
ATOM   1127  H   HIE A  72       6.249 -14.983 -15.742  1.00  0.00           H  
ATOM   1128  CA  HIE A  72       5.805 -13.546 -14.223  1.00  0.00           C  
ATOM   1129  HA  HIE A  72       5.953 -12.484 -14.429  1.00  0.00           H  
ATOM   1130  CB  HIE A  72       4.339 -13.872 -14.544  1.00  0.00           C  
ATOM   1131  HB2 HIE A  72       4.138 -13.626 -15.587  1.00  0.00           H  
ATOM   1132  HB3 HIE A  72       4.168 -14.938 -14.403  1.00  0.00           H  
ATOM   1133  CG  HIE A  72       3.367 -13.110 -13.684  1.00  0.00           C  
ATOM   1134  ND1 HIE A  72       3.520 -11.779 -13.309  1.00  0.00           N  
ATOM   1135  CE1 HIE A  72       2.472 -11.490 -12.526  1.00  0.00           C  
ATOM   1136  HE1 HIE A  72       2.317 -10.537 -12.034  1.00  0.00           H  
ATOM   1137  NE2 HIE A  72       1.652 -12.553 -12.434  1.00  0.00           N  
ATOM   1138  HE2 HIE A  72       0.794 -12.577 -11.903  1.00  0.00           H  
ATOM   1139  CD2 HIE A  72       2.201 -13.588 -13.163  1.00  0.00           C  
ATOM   1140  HD2 HIE A  72       1.801 -14.583 -13.300  1.00  0.00           H  
ATOM   1141  C   HIE A  72       6.155 -13.738 -12.740  1.00  0.00           C  
ATOM   1142  O   HIE A  72       6.415 -12.759 -12.056  1.00  0.00           O  
ATOM   1143  N   ARG A  73       6.306 -14.979 -12.254  1.00  0.00           N  
ATOM   1144  H   ARG A  73       6.061 -15.757 -12.857  1.00  0.00           H  
ATOM   1145  CA  ARG A  73       6.766 -15.265 -10.876  1.00  0.00           C  
ATOM   1146  HA  ARG A  73       6.072 -14.808 -10.167  1.00  0.00           H  
ATOM   1147  CB  ARG A  73       6.755 -16.783 -10.641  1.00  0.00           C  
ATOM   1148  HB2 ARG A  73       7.287 -17.277 -11.454  1.00  0.00           H  
ATOM   1149  HB3 ARG A  73       7.272 -17.004  -9.708  1.00  0.00           H  
ATOM   1150  CG  ARG A  73       5.329 -17.345 -10.521  1.00  0.00           C  
ATOM   1151  HG2 ARG A  73       4.942 -17.111  -9.531  1.00  0.00           H  
ATOM   1152  HG3 ARG A  73       4.669 -16.894 -11.262  1.00  0.00           H  
ATOM   1153  CD  ARG A  73       5.331 -18.863 -10.709  1.00  0.00           C  
ATOM   1154  HD2 ARG A  73       5.574 -19.096 -11.747  1.00  0.00           H  
ATOM   1155  HD3 ARG A  73       6.111 -19.280 -10.074  1.00  0.00           H  
ATOM   1156  NE  ARG A  73       4.025 -19.451 -10.357  1.00  0.00           N  
ATOM   1157  HE  ARG A  73       3.226 -18.843 -10.441  1.00  0.00           H  
ATOM   1158  CZ  ARG A  73       3.824 -20.670  -9.891  1.00  0.00           C  
ATOM   1159  NH1 ARG A  73       4.794 -21.528  -9.748  1.00  0.00           N  
ATOM   1160 HH11 ARG A  73       5.726 -21.218  -9.979  1.00  0.00           H  
ATOM   1161 HH12 ARG A  73       4.631 -22.425  -9.343  1.00  0.00           H  
ATOM   1162  NH2 ARG A  73       2.625 -21.054  -9.552  1.00  0.00           N  
ATOM   1163 HH21 ARG A  73       1.865 -20.394  -9.564  1.00  0.00           H  
ATOM   1164 HH22 ARG A  73       2.482 -21.966  -9.156  1.00  0.00           H  
ATOM   1165  C   ARG A  73       8.143 -14.661 -10.555  1.00  0.00           C  
ATOM   1166  O   ARG A  73       8.340 -14.149  -9.459  1.00  0.00           O  
ATOM   1167  N   HIE A  74       9.090 -14.686 -11.500  1.00  0.00           N  
ATOM   1168  H   HIE A  74       8.865 -15.159 -12.370  1.00  0.00           H  
ATOM   1169  CA  HIE A  74      10.397 -14.005 -11.404  1.00  0.00           C  
ATOM   1170  HA  HIE A  74      10.935 -14.341 -10.516  1.00  0.00           H  
ATOM   1171  CB  HIE A  74      11.242 -14.372 -12.643  1.00  0.00           C  
ATOM   1172  HB2 HIE A  74      11.631 -15.382 -12.510  1.00  0.00           H  
ATOM   1173  HB3 HIE A  74      10.607 -14.390 -13.525  1.00  0.00           H  
ATOM   1174  CG  HIE A  74      12.406 -13.458 -12.944  1.00  0.00           C  
ATOM   1175  ND1 HIE A  74      13.553 -13.338 -12.167  1.00  0.00           N  
ATOM   1176  CE1 HIE A  74      14.380 -12.530 -12.847  1.00  0.00           C  
ATOM   1177  HE1 HIE A  74      15.384 -12.266 -12.536  1.00  0.00           H  
ATOM   1178  NE2 HIE A  74      13.804 -12.126 -13.990  1.00  0.00           N  
ATOM   1179  HE2 HIE A  74      14.273 -11.545 -14.685  1.00  0.00           H  
ATOM   1180  CD2 HIE A  74      12.557 -12.706 -14.075  1.00  0.00           C  
ATOM   1181  HD2 HIE A  74      11.861 -12.648 -14.900  1.00  0.00           H  
ATOM   1182  C   HIE A  74      10.218 -12.491 -11.229  1.00  0.00           C  
ATOM   1183  O   HIE A  74      10.645 -11.923 -10.222  1.00  0.00           O  
ATOM   1184  N   LYS A  75       9.473 -11.846 -12.135  1.00  0.00           N  
ATOM   1185  H   LYS A  75       9.109 -12.381 -12.920  1.00  0.00           H  
ATOM   1186  CA  LYS A  75       9.136 -10.417 -12.039  1.00  0.00           C  
ATOM   1187  HA  LYS A  75      10.060  -9.851 -11.959  1.00  0.00           H  
ATOM   1188  CB  LYS A  75       8.371  -9.981 -13.302  1.00  0.00           C  
ATOM   1189  HB2 LYS A  75       7.533 -10.663 -13.458  1.00  0.00           H  
ATOM   1190  HB3 LYS A  75       7.953  -8.985 -13.145  1.00  0.00           H  
ATOM   1191  CG  LYS A  75       9.227  -9.959 -14.585  1.00  0.00           C  
ATOM   1192  HG2 LYS A  75       9.741 -10.913 -14.708  1.00  0.00           H  
ATOM   1193  HG3 LYS A  75       8.553  -9.822 -15.434  1.00  0.00           H  
ATOM   1194  CD  LYS A  75      10.260  -8.821 -14.597  1.00  0.00           C  
ATOM   1195  HD2 LYS A  75       9.739  -7.873 -14.478  1.00  0.00           H  
ATOM   1196  HD3 LYS A  75      10.966  -8.943 -13.774  1.00  0.00           H  
ATOM   1197  CE  LYS A  75      11.026  -8.812 -15.926  1.00  0.00           C  
ATOM   1198  HE2 LYS A  75      11.649  -9.707 -15.966  1.00  0.00           H  
ATOM   1199  HE3 LYS A  75      10.310  -8.864 -16.754  1.00  0.00           H  
ATOM   1200  NZ  LYS A  75      11.884  -7.608 -16.050  1.00  0.00           N  
ATOM   1201  HZ1 LYS A  75      12.499  -7.650 -16.851  1.00  0.00           H  
ATOM   1202  HZ2 LYS A  75      11.346  -6.760 -16.078  1.00  0.00           H  
ATOM   1203  HZ3 LYS A  75      12.526  -7.491 -15.255  1.00  0.00           H  
ATOM   1204  C   LYS A  75       8.347 -10.087 -10.765  1.00  0.00           C  
ATOM   1205  O   LYS A  75       8.575  -9.037 -10.176  1.00  0.00           O  
ATOM   1206  N   GLN A  76       7.483 -10.980 -10.288  1.00  0.00           N  
ATOM   1207  H   GLN A  76       7.301 -11.791 -10.861  1.00  0.00           H  
ATOM   1208  CA  GLN A  76       6.705 -10.831  -9.055  1.00  0.00           C  
ATOM   1209  HA  GLN A  76       6.260  -9.836  -9.060  1.00  0.00           H  
ATOM   1210  CB  GLN A  76       5.557 -11.858  -9.051  1.00  0.00           C  
ATOM   1211  HB2 GLN A  76       4.983 -11.753  -9.974  1.00  0.00           H  
ATOM   1212  HB3 GLN A  76       5.974 -12.862  -9.021  1.00  0.00           H  
ATOM   1213  CG  GLN A  76       4.596 -11.700  -7.864  1.00  0.00           C  
ATOM   1214  HG2 GLN A  76       3.796 -12.433  -7.952  1.00  0.00           H  
ATOM   1215  HG3 GLN A  76       5.127 -11.901  -6.936  1.00  0.00           H  
ATOM   1216  CD  GLN A  76       3.971 -10.310  -7.800  1.00  0.00           C  
ATOM   1217  OE1 GLN A  76       3.368  -9.818  -8.744  1.00  0.00           O  
ATOM   1218  NE2 GLN A  76       4.111  -9.615  -6.700  1.00  0.00           N  
ATOM   1219 HE21 GLN A  76       3.687  -8.689  -6.698  1.00  0.00           H  
ATOM   1220 HE22 GLN A  76       4.677  -9.934  -5.928  1.00  0.00           H  
ATOM   1221  C   GLN A  76       7.576 -10.938  -7.791  1.00  0.00           C  
ATOM   1222  O   GLN A  76       7.362 -10.176  -6.850  1.00  0.00           O  
ATOM   1223  N   LEU A  77       8.601 -11.804  -7.774  1.00  0.00           N  
ATOM   1224  H   LEU A  77       8.713 -12.451  -8.549  1.00  0.00           H  
ATOM   1225  CA  LEU A  77       9.613 -11.799  -6.709  1.00  0.00           C  
ATOM   1226  HA  LEU A  77       9.105 -11.912  -5.750  1.00  0.00           H  
ATOM   1227  CB  LEU A  77      10.583 -12.990  -6.890  1.00  0.00           C  
ATOM   1228  HB2 LEU A  77      10.010 -13.897  -7.091  1.00  0.00           H  
ATOM   1229  HB3 LEU A  77      11.209 -12.796  -7.762  1.00  0.00           H  
ATOM   1230  CG  LEU A  77      11.485 -13.230  -5.657  1.00  0.00           C  
ATOM   1231  HG  LEU A  77      11.689 -12.282  -5.164  1.00  0.00           H  
ATOM   1232  CD1 LEU A  77      10.827 -14.185  -4.660  1.00  0.00           C  
ATOM   1233 HD11 LEU A  77       9.850 -13.810  -4.369  1.00  0.00           H  
ATOM   1234 HD12 LEU A  77      10.699 -15.173  -5.105  1.00  0.00           H  
ATOM   1235 HD13 LEU A  77      11.446 -14.282  -3.768  1.00  0.00           H  
ATOM   1236  CD2 LEU A  77      12.824 -13.854  -6.031  1.00  0.00           C  
ATOM   1237 HD21 LEU A  77      13.342 -13.220  -6.751  1.00  0.00           H  
ATOM   1238 HD22 LEU A  77      13.442 -13.940  -5.139  1.00  0.00           H  
ATOM   1239 HD23 LEU A  77      12.670 -14.845  -6.450  1.00  0.00           H  
ATOM   1240  C   LEU A  77      10.342 -10.442  -6.692  1.00  0.00           C  
ATOM   1241  O   LEU A  77      10.434  -9.796  -5.649  1.00  0.00           O  
ATOM   1242  N   ILE A  78      10.758  -9.939  -7.863  1.00  0.00           N  
ATOM   1243  H   ILE A  78      10.659 -10.524  -8.689  1.00  0.00           H  
ATOM   1244  CA  ILE A  78      11.365  -8.602  -8.009  1.00  0.00           C  
ATOM   1245  HA  ILE A  78      12.245  -8.563  -7.366  1.00  0.00           H  
ATOM   1246  CB  ILE A  78      11.825  -8.389  -9.472  1.00  0.00           C  
ATOM   1247  HB  ILE A  78      10.964  -8.541 -10.115  1.00  0.00           H  
ATOM   1248  CG2 ILE A  78      12.295  -6.945  -9.723  1.00  0.00           C  
ATOM   1249 HG21 ILE A  78      13.094  -6.689  -9.026  1.00  0.00           H  
ATOM   1250 HG22 ILE A  78      12.646  -6.850 -10.749  1.00  0.00           H  
ATOM   1251 HG23 ILE A  78      11.461  -6.261  -9.593  1.00  0.00           H  
ATOM   1252  CG1 ILE A  78      12.889  -9.415  -9.933  1.00  0.00           C  
ATOM   1253 HG12 ILE A  78      12.555 -10.421  -9.696  1.00  0.00           H  
ATOM   1254 HG13 ILE A  78      12.961  -9.363 -11.017  1.00  0.00           H  
ATOM   1255  CD1 ILE A  78      14.296  -9.255  -9.348  1.00  0.00           C  
ATOM   1256 HD11 ILE A  78      14.263  -9.309  -8.262  1.00  0.00           H  
ATOM   1257 HD12 ILE A  78      14.923 -10.062  -9.725  1.00  0.00           H  
ATOM   1258 HD13 ILE A  78      14.732  -8.308  -9.658  1.00  0.00           H  
ATOM   1259  C   ILE A  78      10.425  -7.471  -7.531  1.00  0.00           C  
ATOM   1260  O   ILE A  78      10.890  -6.539  -6.868  1.00  0.00           O  
ATOM   1261  N   ARG A  79       9.116  -7.538  -7.820  1.00  0.00           N  
ATOM   1262  H   ARG A  79       8.816  -8.293  -8.431  1.00  0.00           H  
ATOM   1263  CA  ARG A  79       8.108  -6.572  -7.329  1.00  0.00           C  
ATOM   1264  HA  ARG A  79       8.405  -5.567  -7.633  1.00  0.00           H  
ATOM   1265  CB  ARG A  79       6.716  -6.873  -7.924  1.00  0.00           C  
ATOM   1266  HB2 ARG A  79       6.486  -7.932  -7.834  1.00  0.00           H  
ATOM   1267  HB3 ARG A  79       5.976  -6.328  -7.343  1.00  0.00           H  
ATOM   1268  CG  ARG A  79       6.577  -6.432  -9.390  1.00  0.00           C  
ATOM   1269  HG2 ARG A  79       6.926  -5.406  -9.489  1.00  0.00           H  
ATOM   1270  HG3 ARG A  79       7.225  -7.038 -10.013  1.00  0.00           H  
ATOM   1271  CD  ARG A  79       5.140  -6.555  -9.940  1.00  0.00           C  
ATOM   1272  HD2 ARG A  79       5.138  -6.252 -10.988  1.00  0.00           H  
ATOM   1273  HD3 ARG A  79       4.850  -7.608  -9.903  1.00  0.00           H  
ATOM   1274  NE  ARG A  79       4.128  -5.769  -9.204  1.00  0.00           N  
ATOM   1275  HE  ARG A  79       3.297  -6.262  -8.871  1.00  0.00           H  
ATOM   1276  CZ  ARG A  79       4.156  -4.507  -8.815  1.00  0.00           C  
ATOM   1277  NH1 ARG A  79       5.102  -3.662  -9.078  1.00  0.00           N  
ATOM   1278 HH11 ARG A  79       5.846  -3.901  -9.684  1.00  0.00           H  
ATOM   1279 HH12 ARG A  79       5.158  -2.809  -8.503  1.00  0.00           H  
ATOM   1280  NH2 ARG A  79       3.212  -4.052  -8.075  1.00  0.00           N  
ATOM   1281 HH21 ARG A  79       2.432  -4.660  -7.837  1.00  0.00           H  
ATOM   1282 HH22 ARG A  79       3.315  -3.112  -7.683  1.00  0.00           H  
ATOM   1283  C   ARG A  79       8.026  -6.512  -5.797  1.00  0.00           C  
ATOM   1284  O   ARG A  79       7.768  -5.434  -5.264  1.00  0.00           O  
ATOM   1285  N   PHE A  80       8.268  -7.620  -5.094  1.00  0.00           N  
ATOM   1286  H   PHE A  80       8.397  -8.490  -5.599  1.00  0.00           H  
ATOM   1287  CA  PHE A  80       8.369  -7.646  -3.628  1.00  0.00           C  
ATOM   1288  HA  PHE A  80       7.637  -6.956  -3.207  1.00  0.00           H  
ATOM   1289  CB  PHE A  80       8.049  -9.056  -3.118  1.00  0.00           C  
ATOM   1290  HB2 PHE A  80       8.754  -9.739  -3.583  1.00  0.00           H  
ATOM   1291  HB3 PHE A  80       8.216  -9.075  -2.042  1.00  0.00           H  
ATOM   1292  CG  PHE A  80       6.653  -9.593  -3.373  1.00  0.00           C  
ATOM   1293  CD1 PHE A  80       5.516  -8.791  -3.163  1.00  0.00           C  
ATOM   1294  HD1 PHE A  80       5.622  -7.763  -2.847  1.00  0.00           H  
ATOM   1295  CE1 PHE A  80       4.231  -9.334  -3.327  1.00  0.00           C  
ATOM   1296  HE1 PHE A  80       3.361  -8.727  -3.134  1.00  0.00           H  
ATOM   1297  CZ  PHE A  80       4.069 -10.677  -3.700  1.00  0.00           C  
ATOM   1298  HZ  PHE A  80       3.073 -11.091  -3.803  1.00  0.00           H  
ATOM   1299  CE2 PHE A  80       5.200 -11.482  -3.907  1.00  0.00           C  
ATOM   1300  HE2 PHE A  80       5.082 -12.523  -4.163  1.00  0.00           H  
ATOM   1301  CD2 PHE A  80       6.487 -10.942  -3.744  1.00  0.00           C  
ATOM   1302  HD2 PHE A  80       7.350 -11.576  -3.890  1.00  0.00           H  
ATOM   1303  C   PHE A  80       9.746  -7.189  -3.112  1.00  0.00           C  
ATOM   1304  O   PHE A  80       9.808  -6.405  -2.163  1.00  0.00           O  
ATOM   1305  N   LEU A  81      10.859  -7.602  -3.734  1.00  0.00           N  
ATOM   1306  H   LEU A  81      10.764  -8.282  -4.484  1.00  0.00           H  
ATOM   1307  CA  LEU A  81      12.208  -7.151  -3.326  1.00  0.00           C  
ATOM   1308  HA  LEU A  81      12.362  -7.413  -2.279  1.00  0.00           H  
ATOM   1309  CB  LEU A  81      13.290  -7.853  -4.166  1.00  0.00           C  
ATOM   1310  HB2 LEU A  81      13.097  -7.631  -5.216  1.00  0.00           H  
ATOM   1311  HB3 LEU A  81      14.256  -7.418  -3.905  1.00  0.00           H  
ATOM   1312  CG  LEU A  81      13.395  -9.379  -3.991  1.00  0.00           C  
ATOM   1313  HG  LEU A  81      12.441  -9.838  -4.221  1.00  0.00           H  
ATOM   1314  CD1 LEU A  81      14.425  -9.919  -4.977  1.00  0.00           C  
ATOM   1315 HD11 LEU A  81      15.433  -9.607  -4.696  1.00  0.00           H  
ATOM   1316 HD12 LEU A  81      14.369 -11.004  -4.993  1.00  0.00           H  
ATOM   1317 HD13 LEU A  81      14.199  -9.561  -5.979  1.00  0.00           H  
ATOM   1318  CD2 LEU A  81      13.807  -9.800  -2.578  1.00  0.00           C  
ATOM   1319 HD21 LEU A  81      14.730  -9.303  -2.288  1.00  0.00           H  
ATOM   1320 HD22 LEU A  81      13.022  -9.542  -1.872  1.00  0.00           H  
ATOM   1321 HD23 LEU A  81      13.962 -10.878  -2.546  1.00  0.00           H  
ATOM   1322  C   LEU A  81      12.371  -5.621  -3.424  1.00  0.00           C  
ATOM   1323  O   LEU A  81      12.913  -5.002  -2.506  1.00  0.00           O  
ATOM   1324  N   LYS A  82      11.787  -5.003  -4.465  1.00  0.00           N  
ATOM   1325  H   LYS A  82      11.395  -5.602  -5.187  1.00  0.00           H  
ATOM   1326  CA  LYS A  82      11.715  -3.539  -4.675  1.00  0.00           C  
ATOM   1327  HA  LYS A  82      12.723  -3.131  -4.573  1.00  0.00           H  
ATOM   1328  CB  LYS A  82      11.193  -3.254  -6.101  1.00  0.00           C  
ATOM   1329  HB2 LYS A  82      10.320  -3.879  -6.298  1.00  0.00           H  
ATOM   1330  HB3 LYS A  82      10.878  -2.211  -6.173  1.00  0.00           H  
ATOM   1331  CG  LYS A  82      12.266  -3.493  -7.177  1.00  0.00           C  
ATOM   1332  HG2 LYS A  82      13.070  -2.777  -7.014  1.00  0.00           H  
ATOM   1333  HG3 LYS A  82      12.663  -4.504  -7.080  1.00  0.00           H  
ATOM   1334  CD  LYS A  82      11.727  -3.303  -8.604  1.00  0.00           C  
ATOM   1335  HD2 LYS A  82      10.922  -4.020  -8.771  1.00  0.00           H  
ATOM   1336  HD3 LYS A  82      11.329  -2.292  -8.706  1.00  0.00           H  
ATOM   1337  CE  LYS A  82      12.854  -3.527  -9.627  1.00  0.00           C  
ATOM   1338  HE2 LYS A  82      13.644  -2.789  -9.448  1.00  0.00           H  
ATOM   1339  HE3 LYS A  82      13.287  -4.515  -9.446  1.00  0.00           H  
ATOM   1340  NZ  LYS A  82      12.370  -3.440 -11.034  1.00  0.00           N  
ATOM   1341  HZ1 LYS A  82      12.013  -2.514 -11.232  1.00  0.00           H  
ATOM   1342  HZ2 LYS A  82      13.111  -3.656 -11.693  1.00  0.00           H  
ATOM   1343  HZ3 LYS A  82      11.628  -4.108 -11.198  1.00  0.00           H  
ATOM   1344  C   LYS A  82      10.875  -2.774  -3.630  1.00  0.00           C  
ATOM   1345  O   LYS A  82      10.869  -1.539  -3.658  1.00  0.00           O  
ATOM   1346  N   ARG A  83      10.164  -3.487  -2.741  1.00  0.00           N  
ATOM   1347  H   ARG A  83      10.206  -4.491  -2.845  1.00  0.00           H  
ATOM   1348  CA  ARG A  83       9.433  -2.987  -1.554  1.00  0.00           C  
ATOM   1349  HA  ARG A  83       9.385  -1.896  -1.563  1.00  0.00           H  
ATOM   1350  CB  ARG A  83       7.995  -3.553  -1.581  1.00  0.00           C  
ATOM   1351  HB2 ARG A  83       8.002  -4.600  -1.881  1.00  0.00           H  
ATOM   1352  HB3 ARG A  83       7.563  -3.493  -0.581  1.00  0.00           H  
ATOM   1353  CG  ARG A  83       7.109  -2.748  -2.539  1.00  0.00           C  
ATOM   1354  HG2 ARG A  83       7.057  -1.739  -2.144  1.00  0.00           H  
ATOM   1355  HG3 ARG A  83       7.567  -2.697  -3.527  1.00  0.00           H  
ATOM   1356  CD  ARG A  83       5.680  -3.306  -2.655  1.00  0.00           C  
ATOM   1357  HD2 ARG A  83       5.408  -3.813  -1.727  1.00  0.00           H  
ATOM   1358  HD3 ARG A  83       4.999  -2.465  -2.791  1.00  0.00           H  
ATOM   1359  NE  ARG A  83       5.543  -4.211  -3.813  1.00  0.00           N  
ATOM   1360  HE  ARG A  83       6.324  -4.262  -4.457  1.00  0.00           H  
ATOM   1361  CZ  ARG A  83       4.495  -4.932  -4.162  1.00  0.00           C  
ATOM   1362  NH1 ARG A  83       3.469  -5.120  -3.388  1.00  0.00           N  
ATOM   1363 HH11 ARG A  83       3.515  -4.781  -2.445  1.00  0.00           H  
ATOM   1364 HH12 ARG A  83       2.763  -5.795  -3.682  1.00  0.00           H  
ATOM   1365  NH2 ARG A  83       4.504  -5.520  -5.312  1.00  0.00           N  
ATOM   1366 HH21 ARG A  83       5.223  -5.286  -5.965  1.00  0.00           H  
ATOM   1367 HH22 ARG A  83       3.733  -6.117  -5.623  1.00  0.00           H  
ATOM   1368  C   ARG A  83      10.143  -3.335  -0.238  1.00  0.00           C  
ATOM   1369  O   ARG A  83      10.158  -2.521   0.685  1.00  0.00           O  
ATOM   1370  N   LEU A  84      10.779  -4.508  -0.171  1.00  0.00           N  
ATOM   1371  H   LEU A  84      10.686  -5.143  -0.954  1.00  0.00           H  
ATOM   1372  CA  LEU A  84      11.620  -4.931   0.957  1.00  0.00           C  
ATOM   1373  HA  LEU A  84      10.997  -4.968   1.850  1.00  0.00           H  
ATOM   1374  CB  LEU A  84      12.176  -6.341   0.663  1.00  0.00           C  
ATOM   1375  HB2 LEU A  84      11.354  -7.021   0.463  1.00  0.00           H  
ATOM   1376  HB3 LEU A  84      12.774  -6.291  -0.246  1.00  0.00           H  
ATOM   1377  CG  LEU A  84      13.068  -6.940   1.767  1.00  0.00           C  
ATOM   1378  HG  LEU A  84      13.971  -6.337   1.870  1.00  0.00           H  
ATOM   1379  CD1 LEU A  84      12.375  -7.041   3.130  1.00  0.00           C  
ATOM   1380 HD11 LEU A  84      11.463  -7.631   3.051  1.00  0.00           H  
ATOM   1381 HD12 LEU A  84      13.048  -7.509   3.847  1.00  0.00           H  
ATOM   1382 HD13 LEU A  84      12.133  -6.046   3.500  1.00  0.00           H  
ATOM   1383  CD2 LEU A  84      13.475  -8.352   1.352  1.00  0.00           C  
ATOM   1384 HD21 LEU A  84      12.602  -8.999   1.305  1.00  0.00           H  
ATOM   1385 HD22 LEU A  84      13.962  -8.329   0.378  1.00  0.00           H  
ATOM   1386 HD23 LEU A  84      14.176  -8.757   2.078  1.00  0.00           H  
ATOM   1387  C   LEU A  84      12.772  -3.950   1.221  1.00  0.00           C  
ATOM   1388  O   LEU A  84      13.010  -3.550   2.359  1.00  0.00           O  
ATOM   1389  N   ASP A  85      13.487  -3.560   0.164  1.00  0.00           N  
ATOM   1390  H   ASP A  85      13.219  -3.899  -0.757  1.00  0.00           H  
ATOM   1391  CA  ASP A  85      14.710  -2.758   0.280  1.00  0.00           C  
ATOM   1392  HA  ASP A  85      15.372  -3.261   0.985  1.00  0.00           H  
ATOM   1393  CB  ASP A  85      15.454  -2.716  -1.066  1.00  0.00           C  
ATOM   1394  HB2 ASP A  85      16.331  -2.075  -0.960  1.00  0.00           H  
ATOM   1395  HB3 ASP A  85      15.810  -3.724  -1.282  1.00  0.00           H  
ATOM   1396  CG  ASP A  85      14.651  -2.246  -2.280  1.00  0.00           C  
ATOM   1397  OD1 ASP A  85      15.192  -2.348  -3.403  1.00  0.00           O  
ATOM   1398  OD2 ASP A  85      13.528  -1.705  -2.166  1.00  0.00           O  
ATOM   1399  C   ASP A  85      14.454  -1.359   0.867  1.00  0.00           C  
ATOM   1400  O   ASP A  85      15.143  -0.964   1.806  1.00  0.00           O  
ATOM   1401  N   ARG A  86      13.429  -0.636   0.403  1.00  0.00           N  
ATOM   1402  H   ARG A  86      12.950  -1.002  -0.418  1.00  0.00           H  
ATOM   1403  CA  ARG A  86      13.046   0.685   0.936  1.00  0.00           C  
ATOM   1404  HA  ARG A  86      13.905   1.351   0.862  1.00  0.00           H  
ATOM   1405  CB  ARG A  86      11.885   1.290   0.128  1.00  0.00           C  
ATOM   1406  HB2 ARG A  86      10.963   0.763   0.377  1.00  0.00           H  
ATOM   1407  HB3 ARG A  86      11.770   2.334   0.425  1.00  0.00           H  
ATOM   1408  CG  ARG A  86      12.076   1.209  -1.397  1.00  0.00           C  
ATOM   1409  HG2 ARG A  86      13.125   1.377  -1.643  1.00  0.00           H  
ATOM   1410  HG3 ARG A  86      11.798   0.211  -1.735  1.00  0.00           H  
ATOM   1411  CD  ARG A  86      11.238   2.240  -2.163  1.00  0.00           C  
ATOM   1412  HD2 ARG A  86      11.618   3.234  -1.918  1.00  0.00           H  
ATOM   1413  HD3 ARG A  86      11.371   2.094  -3.236  1.00  0.00           H  
ATOM   1414  NE  ARG A  86       9.804   2.207  -1.825  1.00  0.00           N  
ATOM   1415  HE  ARG A  86       9.477   2.945  -1.195  1.00  0.00           H  
ATOM   1416  CZ  ARG A  86       8.836   1.459  -2.314  1.00  0.00           C  
ATOM   1417  NH1 ARG A  86       9.015   0.440  -3.097  1.00  0.00           N  
ATOM   1418 HH11 ARG A  86       9.930   0.040  -3.253  1.00  0.00           H  
ATOM   1419 HH12 ARG A  86       8.189   0.013  -3.474  1.00  0.00           H  
ATOM   1420  NH2 ARG A  86       7.608   1.732  -2.043  1.00  0.00           N  
ATOM   1421 HH21 ARG A  86       7.378   2.538  -1.459  1.00  0.00           H  
ATOM   1422 HH22 ARG A  86       6.843   1.172  -2.383  1.00  0.00           H  
ATOM   1423  C   ARG A  86      12.687   0.622   2.423  1.00  0.00           C  
ATOM   1424  O   ARG A  86      13.125   1.475   3.191  1.00  0.00           O  
ATOM   1425  N   ASN A  87      11.956  -0.414   2.843  1.00  0.00           N  
ATOM   1426  H   ASN A  87      11.640  -1.084   2.157  1.00  0.00           H  
ATOM   1427  CA  ASN A  87      11.620  -0.614   4.253  1.00  0.00           C  
ATOM   1428  HA  ASN A  87      11.293   0.341   4.672  1.00  0.00           H  
ATOM   1429  CB  ASN A  87      10.470  -1.623   4.368  1.00  0.00           C  
ATOM   1430  HB2 ASN A  87      10.548  -2.381   3.588  1.00  0.00           H  
ATOM   1431  HB3 ASN A  87      10.536  -2.114   5.334  1.00  0.00           H  
ATOM   1432  CG  ASN A  87       9.092  -0.983   4.330  1.00  0.00           C  
ATOM   1433  OD1 ASN A  87       8.910   0.220   4.405  1.00  0.00           O  
ATOM   1434  ND2 ASN A  87       8.069  -1.795   4.272  1.00  0.00           N  
ATOM   1435 HD21 ASN A  87       7.137  -1.375   4.352  1.00  0.00           H  
ATOM   1436 HD22 ASN A  87       8.194  -2.782   4.332  1.00  0.00           H  
ATOM   1437  C   ASN A  87      12.828  -1.028   5.108  1.00  0.00           C  
ATOM   1438  O   ASN A  87      12.921  -0.579   6.248  1.00  0.00           O  
ATOM   1439  N   LEU A  88      13.774  -1.820   4.584  1.00  0.00           N  
ATOM   1440  H   LEU A  88      13.637  -2.199   3.651  1.00  0.00           H  
ATOM   1441  CA  LEU A  88      15.052  -2.060   5.267  1.00  0.00           C  
ATOM   1442  HA  LEU A  88      14.850  -2.401   6.283  1.00  0.00           H  
ATOM   1443  CB  LEU A  88      15.858  -3.139   4.527  1.00  0.00           C  
ATOM   1444  HB2 LEU A  88      15.858  -2.894   3.466  1.00  0.00           H  
ATOM   1445  HB3 LEU A  88      16.890  -3.108   4.879  1.00  0.00           H  
ATOM   1446  CG  LEU A  88      15.345  -4.578   4.693  1.00  0.00           C  
ATOM   1447  HG  LEU A  88      14.285  -4.625   4.450  1.00  0.00           H  
ATOM   1448  CD1 LEU A  88      16.111  -5.481   3.729  1.00  0.00           C  
ATOM   1449 HD11 LEU A  88      17.170  -5.500   3.990  1.00  0.00           H  
ATOM   1450 HD12 LEU A  88      15.699  -6.484   3.766  1.00  0.00           H  
ATOM   1451 HD13 LEU A  88      16.003  -5.106   2.711  1.00  0.00           H  
ATOM   1452  CD2 LEU A  88      15.553  -5.126   6.109  1.00  0.00           C  
ATOM   1453 HD21 LEU A  88      15.192  -6.152   6.158  1.00  0.00           H  
ATOM   1454 HD22 LEU A  88      16.610  -5.100   6.372  1.00  0.00           H  
ATOM   1455 HD23 LEU A  88      14.990  -4.533   6.828  1.00  0.00           H  
ATOM   1456  C   LEU A  88      15.876  -0.768   5.404  1.00  0.00           C  
ATOM   1457  O   LEU A  88      16.503  -0.571   6.444  1.00  0.00           O  
ATOM   1458  N   TRP A  89      15.838   0.130   4.415  1.00  0.00           N  
ATOM   1459  H   TRP A  89      15.361  -0.115   3.554  1.00  0.00           H  
ATOM   1460  CA  TRP A  89      16.457   1.456   4.523  1.00  0.00           C  
ATOM   1461  HA  TRP A  89      17.493   1.319   4.838  1.00  0.00           H  
ATOM   1462  CB  TRP A  89      16.462   2.173   3.163  1.00  0.00           C  
ATOM   1463  HB2 TRP A  89      16.080   1.502   2.395  1.00  0.00           H  
ATOM   1464  HB3 TRP A  89      15.796   3.037   3.193  1.00  0.00           H  
ATOM   1465  CG  TRP A  89      17.822   2.631   2.742  1.00  0.00           C  
ATOM   1466  CD1 TRP A  89      18.576   3.554   3.382  1.00  0.00           C  
ATOM   1467  HD1 TRP A  89      18.271   4.112   4.263  1.00  0.00           H  
ATOM   1468  NE1 TRP A  89      19.807   3.652   2.765  1.00  0.00           N  
ATOM   1469  HE1 TRP A  89      20.514   4.343   3.012  1.00  0.00           H  
ATOM   1470  CE2 TRP A  89      19.929   2.759   1.728  1.00  0.00           C  
ATOM   1471  CZ2 TRP A  89      20.981   2.439   0.863  1.00  0.00           C  
ATOM   1472  HZ2 TRP A  89      21.941   2.924   0.968  1.00  0.00           H  
ATOM   1473  CH2 TRP A  89      20.765   1.479  -0.138  1.00  0.00           C  
ATOM   1474  HH2 TRP A  89      21.568   1.232  -0.819  1.00  0.00           H  
ATOM   1475  CZ3 TRP A  89      19.498   0.885  -0.288  1.00  0.00           C  
ATOM   1476  HZ3 TRP A  89      19.329   0.171  -1.083  1.00  0.00           H  
ATOM   1477  CE3 TRP A  89      18.453   1.212   0.596  1.00  0.00           C  
ATOM   1478  HE3 TRP A  89      17.488   0.742   0.490  1.00  0.00           H  
ATOM   1479  CD2 TRP A  89      18.650   2.133   1.646  1.00  0.00           C  
ATOM   1480  C   TRP A  89      15.788   2.324   5.594  1.00  0.00           C  
ATOM   1481  O   TRP A  89      16.493   2.929   6.401  1.00  0.00           O  
ATOM   1482  N   GLY A  90      14.453   2.346   5.669  1.00  0.00           N  
ATOM   1483  H   GLY A  90      13.918   1.876   4.944  1.00  0.00           H  
ATOM   1484  CA  GLY A  90      13.728   3.056   6.729  1.00  0.00           C  
ATOM   1485  HA2 GLY A  90      13.995   4.111   6.700  1.00  0.00           H  
ATOM   1486  HA3 GLY A  90      12.658   2.958   6.561  1.00  0.00           H  
ATOM   1487  C   GLY A  90      14.039   2.510   8.125  1.00  0.00           C  
ATOM   1488  O   GLY A  90      14.404   3.271   9.019  1.00  0.00           O  
ATOM   1489  N   LEU A  91      13.984   1.182   8.281  1.00  0.00           N  
ATOM   1490  H   LEU A  91      13.669   0.623   7.491  1.00  0.00           H  
ATOM   1491  CA  LEU A  91      14.317   0.483   9.528  1.00  0.00           C  
ATOM   1492  HA  LEU A  91      13.719   0.927  10.324  1.00  0.00           H  
ATOM   1493  CB  LEU A  91      13.921  -1.000   9.371  1.00  0.00           C  
ATOM   1494  HB2 LEU A  91      12.893  -1.054   9.007  1.00  0.00           H  
ATOM   1495  HB3 LEU A  91      14.568  -1.440   8.609  1.00  0.00           H  
ATOM   1496  CG  LEU A  91      14.024  -1.850  10.654  1.00  0.00           C  
ATOM   1497  HG  LEU A  91      15.028  -1.780  11.073  1.00  0.00           H  
ATOM   1498  CD1 LEU A  91      13.000  -1.430  11.713  1.00  0.00           C  
ATOM   1499 HD11 LEU A  91      13.221  -0.420  12.056  1.00  0.00           H  
ATOM   1500 HD12 LEU A  91      11.995  -1.450  11.292  1.00  0.00           H  
ATOM   1501 HD13 LEU A  91      13.048  -2.102  12.570  1.00  0.00           H  
ATOM   1502  CD2 LEU A  91      13.759  -3.320  10.325  1.00  0.00           C  
ATOM   1503 HD21 LEU A  91      12.731  -3.449   9.997  1.00  0.00           H  
ATOM   1504 HD22 LEU A  91      13.926  -3.934  11.209  1.00  0.00           H  
ATOM   1505 HD23 LEU A  91      14.438  -3.653   9.541  1.00  0.00           H  
ATOM   1506  C   LEU A  91      15.797   0.655   9.931  1.00  0.00           C  
ATOM   1507  O   LEU A  91      16.128   0.565  11.112  1.00  0.00           O  
ATOM   1508  N   ALA A  92      16.698   0.904   8.977  1.00  0.00           N  
ATOM   1509  H   ALA A  92      16.402   0.890   8.007  1.00  0.00           H  
ATOM   1510  CA  ALA A  92      18.086   1.242   9.279  1.00  0.00           C  
ATOM   1511  HA  ALA A  92      18.442   0.579  10.067  1.00  0.00           H  
ATOM   1512  CB  ALA A  92      18.933   1.004   8.025  1.00  0.00           C  
ATOM   1513  HB1 ALA A  92      18.874  -0.042   7.729  1.00  0.00           H  
ATOM   1514  HB2 ALA A  92      18.581   1.625   7.202  1.00  0.00           H  
ATOM   1515  HB3 ALA A  92      19.969   1.261   8.245  1.00  0.00           H  
ATOM   1516  C   ALA A  92      18.255   2.691   9.769  1.00  0.00           C  
ATOM   1517  O   ALA A  92      19.092   2.958  10.638  1.00  0.00           O  
ATOM   1518  N   GLY A  93      17.530   3.637   9.161  1.00  0.00           N  
ATOM   1519  H   GLY A  93      16.847   3.348   8.464  1.00  0.00           H  
ATOM   1520  CA  GLY A  93      17.706   5.079   9.370  1.00  0.00           C  
ATOM   1521  HA2 GLY A  93      16.929   5.605   8.817  1.00  0.00           H  
ATOM   1522  HA3 GLY A  93      17.581   5.303  10.428  1.00  0.00           H  
ATOM   1523  C   GLY A  93      19.065   5.640   8.916  1.00  0.00           C  
ATOM   1524  O   GLY A  93      19.337   6.824   9.103  1.00  0.00           O  
ATOM   1525  N   LEU A  94      19.940   4.807   8.342  1.00  0.00           N  
ATOM   1526  H   LEU A  94      19.630   3.863   8.174  1.00  0.00           H  
ATOM   1527  CA  LEU A  94      21.217   5.218   7.761  1.00  0.00           C  
ATOM   1528  HA  LEU A  94      21.635   6.028   8.359  1.00  0.00           H  
ATOM   1529  CB  LEU A  94      22.211   4.039   7.744  1.00  0.00           C  
ATOM   1530  HB2 LEU A  94      21.769   3.222   7.171  1.00  0.00           H  
ATOM   1531  HB3 LEU A  94      23.112   4.357   7.217  1.00  0.00           H  
ATOM   1532  CG  LEU A  94      22.633   3.494   9.121  1.00  0.00           C  
ATOM   1533  HG  LEU A  94      21.769   3.078   9.638  1.00  0.00           H  
ATOM   1534  CD1 LEU A  94      23.660   2.381   8.916  1.00  0.00           C  
ATOM   1535 HD11 LEU A  94      23.230   1.608   8.283  1.00  0.00           H  
ATOM   1536 HD12 LEU A  94      24.556   2.783   8.438  1.00  0.00           H  
ATOM   1537 HD13 LEU A  94      23.930   1.945   9.878  1.00  0.00           H  
ATOM   1538  CD2 LEU A  94      23.279   4.564  10.005  1.00  0.00           C  
ATOM   1539 HD21 LEU A  94      24.104   5.038   9.473  1.00  0.00           H  
ATOM   1540 HD22 LEU A  94      22.539   5.317  10.274  1.00  0.00           H  
ATOM   1541 HD23 LEU A  94      23.662   4.109  10.917  1.00  0.00           H  
ATOM   1542  C   LEU A  94      21.013   5.752   6.341  1.00  0.00           C  
ATOM   1543  O   LEU A  94      20.164   5.266   5.597  1.00  0.00           O  
ATOM   1544  N   ASN A  95      21.858   6.694   5.922  1.00  0.00           N  
ATOM   1545  H   ASN A  95      22.503   7.102   6.579  1.00  0.00           H  
ATOM   1546  CA  ASN A  95      21.969   7.032   4.504  1.00  0.00           C  
ATOM   1547  HA  ASN A  95      20.972   7.241   4.109  1.00  0.00           H  
ATOM   1548  CB  ASN A  95      22.828   8.297   4.376  1.00  0.00           C  
ATOM   1549  HB2 ASN A  95      22.388   9.103   4.964  1.00  0.00           H  
ATOM   1550  HB3 ASN A  95      23.835   8.110   4.750  1.00  0.00           H  
ATOM   1551  CG  ASN A  95      22.942   8.728   2.928  1.00  0.00           C  
ATOM   1552  OD1 ASN A  95      23.696   8.182   2.145  1.00  0.00           O  
ATOM   1553  ND2 ASN A  95      22.202   9.733   2.526  1.00  0.00           N  
ATOM   1554 HD21 ASN A  95      22.290   9.984   1.559  1.00  0.00           H  
ATOM   1555 HD22 ASN A  95      21.601  10.217   3.165  1.00  0.00           H  
ATOM   1556  C   ASN A  95      22.547   5.860   3.684  1.00  0.00           C  
ATOM   1557  O   ASN A  95      21.989   5.483   2.657  1.00  0.00           O  
ATOM   1558  N   SER A  96      23.641   5.269   4.168  1.00  0.00           N  
ATOM   1559  H   SER A  96      23.995   5.566   5.065  1.00  0.00           H  
ATOM   1560  CA  SER A  96      24.410   4.218   3.499  1.00  0.00           C  
ATOM   1561  HA  SER A  96      23.731   3.525   3.003  1.00  0.00           H  
ATOM   1562  CB  SER A  96      25.310   4.864   2.436  1.00  0.00           C  
ATOM   1563  HB2 SER A  96      24.683   5.392   1.716  1.00  0.00           H  
ATOM   1564  HB3 SER A  96      25.973   5.585   2.917  1.00  0.00           H  
ATOM   1565  OG  SER A  96      26.088   3.902   1.750  1.00  0.00           O  
ATOM   1566  HG  SER A  96      26.421   4.313   0.946  1.00  0.00           H  
ATOM   1567  C   SER A  96      25.240   3.444   4.533  1.00  0.00           C  
ATOM   1568  O   SER A  96      25.445   3.924   5.651  1.00  0.00           O  
ATOM   1569  N   CYS A  97      25.741   2.264   4.169  1.00  0.00           N  
ATOM   1570  H   CYS A  97      25.565   1.957   3.221  1.00  0.00           H  
ATOM   1571  CA  CYS A  97      26.724   1.520   4.950  1.00  0.00           C  
ATOM   1572  HA  CYS A  97      27.339   2.225   5.504  1.00  0.00           H  
ATOM   1573  CB  CYS A  97      26.011   0.623   5.968  1.00  0.00           C  
ATOM   1574  HB2 CYS A  97      25.409   1.228   6.648  1.00  0.00           H  
ATOM   1575  HB3 CYS A  97      25.359  -0.075   5.437  1.00  0.00           H  
ATOM   1576  SG  CYS A  97      27.269  -0.306   6.893  1.00  0.00           S  
ATOM   1577  HG  CYS A  97      27.523   0.613   7.839  1.00  0.00           H  
ATOM   1578  C   CYS A  97      27.608   0.686   4.007  1.00  0.00           C  
ATOM   1579  O   CYS A  97      27.114  -0.276   3.415  1.00  0.00           O  
ATOM   1580  N   PRO A  98      28.909   1.001   3.844  1.00  0.00           N  
ATOM   1581  CD  PRO A  98      29.661   2.082   4.467  1.00  0.00           C  
ATOM   1582  HD2 PRO A  98      29.476   2.138   5.540  1.00  0.00           H  
ATOM   1583  HD3 PRO A  98      29.400   3.026   3.986  1.00  0.00           H  
ATOM   1584  CG  PRO A  98      31.136   1.760   4.216  1.00  0.00           C  
ATOM   1585  HG2 PRO A  98      31.516   1.133   5.023  1.00  0.00           H  
ATOM   1586  HG3 PRO A  98      31.735   2.666   4.118  1.00  0.00           H  
ATOM   1587  CB  PRO A  98      31.106   0.962   2.913  1.00  0.00           C  
ATOM   1588  HB2 PRO A  98      31.961   0.289   2.828  1.00  0.00           H  
ATOM   1589  HB3 PRO A  98      31.079   1.650   2.066  1.00  0.00           H  
ATOM   1590  CA  PRO A  98      29.778   0.203   2.992  1.00  0.00           C  
ATOM   1591  HA  PRO A  98      29.346   0.141   1.991  1.00  0.00           H  
ATOM   1592  C   PRO A  98      29.941  -1.217   3.549  1.00  0.00           C  
ATOM   1593  O   PRO A  98      30.098  -1.425   4.757  1.00  0.00           O  
ATOM   1594  N   VAL A  99      29.936  -2.204   2.653  1.00  0.00           N  
ATOM   1595  H   VAL A  99      29.836  -1.954   1.678  1.00  0.00           H  
ATOM   1596  CA  VAL A  99      30.311  -3.597   2.935  1.00  0.00           C  
ATOM   1597  HA  VAL A  99      30.521  -3.691   4.000  1.00  0.00           H  
ATOM   1598  CB  VAL A  99      29.170  -4.583   2.604  1.00  0.00           C  
ATOM   1599  HB  VAL A  99      28.250  -4.175   3.009  1.00  0.00           H  
ATOM   1600  CG1 VAL A  99      28.954  -4.798   1.100  1.00  0.00           C  
ATOM   1601 HG11 VAL A  99      28.821  -3.837   0.603  1.00  0.00           H  
ATOM   1602 HG12 VAL A  99      29.808  -5.309   0.652  1.00  0.00           H  
ATOM   1603 HG13 VAL A  99      28.062  -5.400   0.934  1.00  0.00           H  
ATOM   1604  CG2 VAL A  99      29.401  -5.942   3.280  1.00  0.00           C  
ATOM   1605 HG21 VAL A  99      28.498  -6.543   3.212  1.00  0.00           H  
ATOM   1606 HG22 VAL A  99      29.639  -5.811   4.335  1.00  0.00           H  
ATOM   1607 HG23 VAL A  99      30.210  -6.489   2.795  1.00  0.00           H  
ATOM   1608  C   VAL A  99      31.590  -3.949   2.186  1.00  0.00           C  
ATOM   1609  O   VAL A  99      31.866  -3.410   1.115  1.00  0.00           O  
ATOM   1610  N   LYS A 100      32.349  -4.875   2.759  1.00  0.00           N  
ATOM   1611  H   LYS A 100      32.018  -5.291   3.622  1.00  0.00           H  
ATOM   1612  CA  LYS A 100      33.486  -5.570   2.158  1.00  0.00           C  
ATOM   1613  HA  LYS A 100      33.232  -5.869   1.140  1.00  0.00           H  
ATOM   1614  CB  LYS A 100      34.707  -4.635   2.080  1.00  0.00           C  
ATOM   1615  HB2 LYS A 100      35.561  -5.202   1.718  1.00  0.00           H  
ATOM   1616  HB3 LYS A 100      34.512  -3.871   1.328  1.00  0.00           H  
ATOM   1617  CG  LYS A 100      35.076  -3.942   3.398  1.00  0.00           C  
ATOM   1618  HG2 LYS A 100      34.276  -3.263   3.699  1.00  0.00           H  
ATOM   1619  HG3 LYS A 100      35.221  -4.698   4.172  1.00  0.00           H  
ATOM   1620  CD  LYS A 100      36.365  -3.135   3.199  1.00  0.00           C  
ATOM   1621  HD2 LYS A 100      37.096  -3.773   2.697  1.00  0.00           H  
ATOM   1622  HD3 LYS A 100      36.167  -2.268   2.566  1.00  0.00           H  
ATOM   1623  CE  LYS A 100      36.921  -2.681   4.553  1.00  0.00           C  
ATOM   1624  HE2 LYS A 100      36.763  -1.607   4.668  1.00  0.00           H  
ATOM   1625  HE3 LYS A 100      36.366  -3.193   5.346  1.00  0.00           H  
ATOM   1626  NZ  LYS A 100      38.354  -3.036   4.667  1.00  0.00           N  
ATOM   1627  HZ1 LYS A 100      38.422  -4.057   4.556  1.00  0.00           H  
ATOM   1628  HZ2 LYS A 100      38.899  -2.633   3.920  1.00  0.00           H  
ATOM   1629  HZ3 LYS A 100      38.736  -2.804   5.571  1.00  0.00           H  
ATOM   1630  C   LYS A 100      33.727  -6.860   2.945  1.00  0.00           C  
ATOM   1631  O   LYS A 100      32.971  -7.150   3.871  1.00  0.00           O  
ATOM   1632  N   GLU A 101      34.734  -7.630   2.548  1.00  0.00           N  
ATOM   1633  H   GLU A 101      35.429  -7.222   1.930  1.00  0.00           H  
ATOM   1634  CA  GLU A 101      35.120  -8.925   3.127  1.00  0.00           C  
ATOM   1635  HA  GLU A 101      35.830  -9.357   2.421  1.00  0.00           H  
ATOM   1636  CB  GLU A 101      35.909  -8.765   4.453  1.00  0.00           C  
ATOM   1637  HB2 GLU A 101      35.222  -8.960   5.278  1.00  0.00           H  
ATOM   1638  HB3 GLU A 101      36.647  -9.568   4.476  1.00  0.00           H  
ATOM   1639  CG  GLU A 101      36.642  -7.451   4.837  1.00  0.00           C  
ATOM   1640  HG2 GLU A 101      35.886  -6.775   5.243  1.00  0.00           H  
ATOM   1641  HG3 GLU A 101      37.314  -7.693   5.664  1.00  0.00           H  
ATOM   1642  CD  GLU A 101      37.449  -6.654   3.790  1.00  0.00           C  
ATOM   1643  OE1 GLU A 101      37.371  -6.924   2.573  1.00  0.00           O  
ATOM   1644  OE2 GLU A 101      38.087  -5.658   4.218  1.00  0.00           O  
ATOM   1645  C   GLU A 101      33.948  -9.946   3.192  1.00  0.00           C  
ATOM   1646  O   GLU A 101      33.855 -10.766   4.104  1.00  0.00           O  
ATOM   1647  N   ALA A 102      33.014  -9.866   2.234  1.00  0.00           N  
ATOM   1648  H   ALA A 102      33.182  -9.225   1.477  1.00  0.00           H  
ATOM   1649  CA  ALA A 102      31.785 -10.662   2.176  1.00  0.00           C  
ATOM   1650  HA  ALA A 102      31.626 -11.138   3.145  1.00  0.00           H  
ATOM   1651  CB  ALA A 102      30.604  -9.713   1.929  1.00  0.00           C  
ATOM   1652  HB1 ALA A 102      30.526  -8.999   2.749  1.00  0.00           H  
ATOM   1653  HB2 ALA A 102      30.745  -9.178   0.989  1.00  0.00           H  
ATOM   1654  HB3 ALA A 102      29.680 -10.288   1.869  1.00  0.00           H  
ATOM   1655  C   ALA A 102      31.856 -11.777   1.112  1.00  0.00           C  
ATOM   1656  O   ALA A 102      32.408 -11.581   0.029  1.00  0.00           O  
ATOM   1657  N   ASN A 103      31.262 -12.934   1.418  1.00  0.00           N  
ATOM   1658  H   ASN A 103      30.783 -12.988   2.303  1.00  0.00           H  
ATOM   1659  CA  ASN A 103      31.158 -14.090   0.515  1.00  0.00           C  
ATOM   1660  HA  ASN A 103      32.097 -14.180  -0.035  1.00  0.00           H  
ATOM   1661  CB  ASN A 103      30.939 -15.362   1.379  1.00  0.00           C  
ATOM   1662  HB2 ASN A 103      30.532 -15.091   2.353  1.00  0.00           H  
ATOM   1663  HB3 ASN A 103      30.208 -16.027   0.923  1.00  0.00           H  
ATOM   1664  CG  ASN A 103      32.209 -16.178   1.575  1.00  0.00           C  
ATOM   1665  OD1 ASN A 103      33.075 -16.246   0.724  1.00  0.00           O  
ATOM   1666  ND2 ASN A 103      32.335 -16.869   2.683  1.00  0.00           N  
ATOM   1667 HD21 ASN A 103      33.178 -17.405   2.774  1.00  0.00           H  
ATOM   1668 HD22 ASN A 103      31.606 -16.849   3.370  1.00  0.00           H  
ATOM   1669  C   ASN A 103      30.057 -13.906  -0.554  1.00  0.00           C  
ATOM   1670  O   ASN A 103      29.413 -12.863  -0.643  1.00  0.00           O  
ATOM   1671  N   GLN A 104      29.804 -14.939  -1.361  1.00  0.00           N  
ATOM   1672  H   GLN A 104      30.348 -15.779  -1.231  1.00  0.00           H  
ATOM   1673  CA  GLN A 104      28.623 -15.053  -2.226  1.00  0.00           C  
ATOM   1674  HA  GLN A 104      28.074 -14.113  -2.229  1.00  0.00           H  
ATOM   1675  CB  GLN A 104      29.057 -15.362  -3.670  1.00  0.00           C  
ATOM   1676  HB2 GLN A 104      29.587 -16.316  -3.668  1.00  0.00           H  
ATOM   1677  HB3 GLN A 104      28.169 -15.488  -4.286  1.00  0.00           H  
ATOM   1678  CG  GLN A 104      29.975 -14.310  -4.328  1.00  0.00           C  
ATOM   1679  HG2 GLN A 104      30.851 -14.135  -3.703  1.00  0.00           H  
ATOM   1680  HG3 GLN A 104      30.324 -14.728  -5.272  1.00  0.00           H  
ATOM   1681  CD  GLN A 104      29.315 -12.962  -4.637  1.00  0.00           C  
ATOM   1682  OE1 GLN A 104      28.237 -12.612  -4.193  1.00  0.00           O  
ATOM   1683  NE2 GLN A 104      29.937 -12.133  -5.444  1.00  0.00           N  
ATOM   1684 HE21 GLN A 104      29.463 -11.270  -5.649  1.00  0.00           H  
ATOM   1685 HE22 GLN A 104      30.835 -12.369  -5.823  1.00  0.00           H  
ATOM   1686  C   GLN A 104      27.660 -16.129  -1.696  1.00  0.00           C  
ATOM   1687  O   GLN A 104      28.095 -17.135  -1.142  1.00  0.00           O  
ATOM   1688  N   SER A 105      26.358 -15.942  -1.916  1.00  0.00           N  
ATOM   1689  H   SER A 105      26.074 -15.076  -2.371  1.00  0.00           H  
ATOM   1690  CA  SER A 105      25.262 -16.855  -1.547  1.00  0.00           C  
ATOM   1691  HA  SER A 105      25.658 -17.851  -1.342  1.00  0.00           H  
ATOM   1692  CB  SER A 105      24.597 -16.322  -0.267  1.00  0.00           C  
ATOM   1693  HB2 SER A 105      25.311 -16.388   0.550  1.00  0.00           H  
ATOM   1694  HB3 SER A 105      24.347 -15.269  -0.395  1.00  0.00           H  
ATOM   1695  OG  SER A 105      23.430 -17.037   0.092  1.00  0.00           O  
ATOM   1696  HG  SER A 105      22.684 -16.703  -0.442  1.00  0.00           H  
ATOM   1697  C   SER A 105      24.245 -16.948  -2.691  1.00  0.00           C  
ATOM   1698  O   SER A 105      24.263 -16.112  -3.587  1.00  0.00           O  
ATOM   1699  N   THR A 106      23.310 -17.901  -2.654  1.00  0.00           N  
ATOM   1700  H   THR A 106      23.328 -18.567  -1.896  1.00  0.00           H  
ATOM   1701  CA  THR A 106      22.038 -17.766  -3.387  1.00  0.00           C  
ATOM   1702  HA  THR A 106      22.241 -17.413  -4.396  1.00  0.00           H  
ATOM   1703  CB  THR A 106      21.289 -19.101  -3.514  1.00  0.00           C  
ATOM   1704  HB  THR A 106      20.381 -18.935  -4.093  1.00  0.00           H  
ATOM   1705  CG2 THR A 106      22.113 -20.179  -4.216  1.00  0.00           C  
ATOM   1706 HG21 THR A 106      22.469 -19.799  -5.174  1.00  0.00           H  
ATOM   1707 HG22 THR A 106      22.968 -20.467  -3.605  1.00  0.00           H  
ATOM   1708 HG23 THR A 106      21.488 -21.052  -4.400  1.00  0.00           H  
ATOM   1709  OG1 THR A 106      20.934 -19.603  -2.244  1.00  0.00           O  
ATOM   1710  HG1 THR A 106      20.392 -20.382  -2.412  1.00  0.00           H  
ATOM   1711  C   THR A 106      21.128 -16.739  -2.706  1.00  0.00           C  
ATOM   1712  O   THR A 106      21.268 -16.475  -1.502  1.00  0.00           O  
ATOM   1713  N   LEU A 107      20.181 -16.174  -3.459  1.00  0.00           N  
ATOM   1714  H   LEU A 107      20.191 -16.342  -4.462  1.00  0.00           H  
ATOM   1715  CA  LEU A 107      19.138 -15.286  -2.943  1.00  0.00           C  
ATOM   1716  HA  LEU A 107      19.627 -14.470  -2.420  1.00  0.00           H  
ATOM   1717  CB  LEU A 107      18.381 -14.698  -4.151  1.00  0.00           C  
ATOM   1718  HB2 LEU A 107      19.088 -14.157  -4.782  1.00  0.00           H  
ATOM   1719  HB3 LEU A 107      17.991 -15.523  -4.741  1.00  0.00           H  
ATOM   1720  CG  LEU A 107      17.216 -13.759  -3.786  1.00  0.00           C  
ATOM   1721  HG  LEU A 107      16.543 -14.253  -3.087  1.00  0.00           H  
ATOM   1722  CD1 LEU A 107      17.717 -12.449  -3.173  1.00  0.00           C  
ATOM   1723 HD11 LEU A 107      16.873 -11.789  -2.976  1.00  0.00           H  
ATOM   1724 HD12 LEU A 107      18.221 -12.647  -2.228  1.00  0.00           H  
ATOM   1725 HD13 LEU A 107      18.408 -11.957  -3.858  1.00  0.00           H  
ATOM   1726  CD2 LEU A 107      16.410 -13.406  -5.033  1.00  0.00           C  
ATOM   1727 HD21 LEU A 107      15.552 -12.807  -4.746  1.00  0.00           H  
ATOM   1728 HD22 LEU A 107      17.027 -12.848  -5.738  1.00  0.00           H  
ATOM   1729 HD23 LEU A 107      16.054 -14.309  -5.527  1.00  0.00           H  
ATOM   1730  C   LEU A 107      18.220 -15.988  -1.922  1.00  0.00           C  
ATOM   1731  O   LEU A 107      17.787 -15.354  -0.964  1.00  0.00           O  
ATOM   1732  N   GLU A 108      17.990 -17.295  -2.062  1.00  0.00           N  
ATOM   1733  H   GLU A 108      18.295 -17.725  -2.931  1.00  0.00           H  
ATOM   1734  CA  GLU A 108      17.252 -18.135  -1.104  1.00  0.00           C  
ATOM   1735  HA  GLU A 108      16.244 -17.731  -0.996  1.00  0.00           H  
ATOM   1736  CB  GLU A 108      17.149 -19.567  -1.671  1.00  0.00           C  
ATOM   1737  HB2 GLU A 108      16.879 -19.525  -2.725  1.00  0.00           H  
ATOM   1738  HB3 GLU A 108      18.126 -20.047  -1.603  1.00  0.00           H  
ATOM   1739  CG  GLU A 108      16.118 -20.444  -0.947  1.00  0.00           C  
ATOM   1740  HG2 GLU A 108      16.261 -21.478  -1.270  1.00  0.00           H  
ATOM   1741  HG3 GLU A 108      16.287 -20.411   0.133  1.00  0.00           H  
ATOM   1742  CD  GLU A 108      14.690 -20.008  -1.296  1.00  0.00           C  
ATOM   1743  OE1 GLU A 108      14.049 -19.357  -0.437  1.00  0.00           O  
ATOM   1744  OE2 GLU A 108      14.274 -20.266  -2.450  1.00  0.00           O  
ATOM   1745  C   GLU A 108      17.904 -18.137   0.294  1.00  0.00           C  
ATOM   1746  O   GLU A 108      17.270 -17.783   1.288  1.00  0.00           O  
ATOM   1747  N   ASN A 109      19.204 -18.450   0.386  1.00  0.00           N  
ATOM   1748  H   ASN A 109      19.699 -18.690  -0.462  1.00  0.00           H  
ATOM   1749  CA  ASN A 109      19.947 -18.430   1.658  1.00  0.00           C  
ATOM   1750  HA  ASN A 109      19.375 -18.989   2.402  1.00  0.00           H  
ATOM   1751  CB  ASN A 109      21.328 -19.094   1.460  1.00  0.00           C  
ATOM   1752  HB2 ASN A 109      21.584 -19.127   0.401  1.00  0.00           H  
ATOM   1753  HB3 ASN A 109      22.095 -18.502   1.956  1.00  0.00           H  
ATOM   1754  CG  ASN A 109      21.420 -20.491   2.049  1.00  0.00           C  
ATOM   1755  OD1 ASN A 109      20.821 -20.814   3.058  1.00  0.00           O  
ATOM   1756  ND2 ASN A 109      22.207 -21.366   1.468  1.00  0.00           N  
ATOM   1757 HD21 ASN A 109      22.225 -22.286   1.875  1.00  0.00           H  
ATOM   1758 HD22 ASN A 109      22.730 -21.108   0.654  1.00  0.00           H  
ATOM   1759  C   ASN A 109      20.099 -17.008   2.230  1.00  0.00           C  
ATOM   1760  O   ASN A 109      20.081 -16.821   3.449  1.00  0.00           O  
ATOM   1761  N   PHE A 110      20.216 -15.996   1.364  1.00  0.00           N  
ATOM   1762  H   PHE A 110      20.232 -16.210   0.374  1.00  0.00           H  
ATOM   1763  CA  PHE A 110      20.217 -14.589   1.768  1.00  0.00           C  
ATOM   1764  HA  PHE A 110      20.992 -14.433   2.520  1.00  0.00           H  
ATOM   1765  CB  PHE A 110      20.559 -13.740   0.532  1.00  0.00           C  
ATOM   1766  HB2 PHE A 110      21.540 -14.051   0.169  1.00  0.00           H  
ATOM   1767  HB3 PHE A 110      19.842 -13.973  -0.252  1.00  0.00           H  
ATOM   1768  CG  PHE A 110      20.563 -12.232   0.710  1.00  0.00           C  
ATOM   1769  CD1 PHE A 110      21.780 -11.538   0.863  1.00  0.00           C  
ATOM   1770  HD1 PHE A 110      22.717 -12.077   0.901  1.00  0.00           H  
ATOM   1771  CE1 PHE A 110      21.790 -10.133   0.934  1.00  0.00           C  
ATOM   1772  HE1 PHE A 110      22.730  -9.606   1.024  1.00  0.00           H  
ATOM   1773  CZ  PHE A 110      20.583  -9.417   0.855  1.00  0.00           C  
ATOM   1774  HZ  PHE A 110      20.591  -8.338   0.886  1.00  0.00           H  
ATOM   1775  CE2 PHE A 110      19.366 -10.105   0.710  1.00  0.00           C  
ATOM   1776  HE2 PHE A 110      18.442  -9.551   0.637  1.00  0.00           H  
ATOM   1777  CD2 PHE A 110      19.357 -11.509   0.627  1.00  0.00           C  
ATOM   1778  HD2 PHE A 110      18.422 -12.029   0.478  1.00  0.00           H  
ATOM   1779  C   PHE A 110      18.872 -14.203   2.406  1.00  0.00           C  
ATOM   1780  O   PHE A 110      18.852 -13.589   3.476  1.00  0.00           O  
ATOM   1781  N   LEU A 111      17.750 -14.604   1.795  1.00  0.00           N  
ATOM   1782  H   LEU A 111      17.833 -15.096   0.907  1.00  0.00           H  
ATOM   1783  CA  LEU A 111      16.405 -14.374   2.322  1.00  0.00           C  
ATOM   1784  HA  LEU A 111      16.339 -13.331   2.624  1.00  0.00           H  
ATOM   1785  CB  LEU A 111      15.352 -14.646   1.231  1.00  0.00           C  
ATOM   1786  HB2 LEU A 111      15.569 -15.610   0.767  1.00  0.00           H  
ATOM   1787  HB3 LEU A 111      14.369 -14.722   1.698  1.00  0.00           H  
ATOM   1788  CG  LEU A 111      15.277 -13.559   0.142  1.00  0.00           C  
ATOM   1789  HG  LEU A 111      16.261 -13.388  -0.290  1.00  0.00           H  
ATOM   1790  CD1 LEU A 111      14.319 -14.002  -0.965  1.00  0.00           C  
ATOM   1791 HD11 LEU A 111      13.308 -14.116  -0.576  1.00  0.00           H  
ATOM   1792 HD12 LEU A 111      14.321 -13.268  -1.771  1.00  0.00           H  
ATOM   1793 HD13 LEU A 111      14.652 -14.960  -1.368  1.00  0.00           H  
ATOM   1794  CD2 LEU A 111      14.749 -12.234   0.705  1.00  0.00           C  
ATOM   1795 HD21 LEU A 111      14.626 -11.518  -0.107  1.00  0.00           H  
ATOM   1796 HD22 LEU A 111      13.789 -12.386   1.198  1.00  0.00           H  
ATOM   1797 HD23 LEU A 111      15.461 -11.816   1.413  1.00  0.00           H  
ATOM   1798  C   LEU A 111      16.096 -15.186   3.584  1.00  0.00           C  
ATOM   1799  O   LEU A 111      15.415 -14.654   4.461  1.00  0.00           O  
ATOM   1800  N   GLU A 112      16.564 -16.427   3.732  1.00  0.00           N  
ATOM   1801  H   GLU A 112      17.013 -16.887   2.941  1.00  0.00           H  
ATOM   1802  CA  GLU A 112      16.335 -17.192   4.968  1.00  0.00           C  
ATOM   1803  HA  GLU A 112      15.316 -16.987   5.275  1.00  0.00           H  
ATOM   1804  CB  GLU A 112      16.422 -18.705   4.711  1.00  0.00           C  
ATOM   1805  HB2 GLU A 112      15.851 -18.940   3.811  1.00  0.00           H  
ATOM   1806  HB3 GLU A 112      17.462 -18.986   4.541  1.00  0.00           H  
ATOM   1807  CG  GLU A 112      15.848 -19.535   5.876  1.00  0.00           C  
ATOM   1808  HG2 GLU A 112      15.816 -20.584   5.575  1.00  0.00           H  
ATOM   1809  HG3 GLU A 112      16.530 -19.459   6.726  1.00  0.00           H  
ATOM   1810  CD  GLU A 112      14.439 -19.089   6.312  1.00  0.00           C  
ATOM   1811  OE1 GLU A 112      13.593 -18.774   5.444  1.00  0.00           O  
ATOM   1812  OE2 GLU A 112      14.191 -18.980   7.534  1.00  0.00           O  
ATOM   1813  C   GLU A 112      17.210 -16.723   6.143  1.00  0.00           C  
ATOM   1814  O   GLU A 112      16.738 -16.671   7.284  1.00  0.00           O  
ATOM   1815  N   ARG A 113      18.445 -16.264   5.886  1.00  0.00           N  
ATOM   1816  H   ARG A 113      18.816 -16.371   4.943  1.00  0.00           H  
ATOM   1817  CA  ARG A 113      19.235 -15.510   6.879  1.00  0.00           C  
ATOM   1818  HA  ARG A 113      19.345 -16.107   7.787  1.00  0.00           H  
ATOM   1819  CB  ARG A 113      20.620 -15.157   6.319  1.00  0.00           C  
ATOM   1820  HB2 ARG A 113      20.567 -14.973   5.245  1.00  0.00           H  
ATOM   1821  HB3 ARG A 113      20.979 -14.244   6.798  1.00  0.00           H  
ATOM   1822  CG  ARG A 113      21.618 -16.271   6.627  1.00  0.00           C  
ATOM   1823  HG2 ARG A 113      21.681 -16.383   7.711  1.00  0.00           H  
ATOM   1824  HG3 ARG A 113      21.283 -17.213   6.189  1.00  0.00           H  
ATOM   1825  CD  ARG A 113      22.995 -15.912   6.077  1.00  0.00           C  
ATOM   1826  HD2 ARG A 113      23.011 -16.124   5.005  1.00  0.00           H  
ATOM   1827  HD3 ARG A 113      23.180 -14.847   6.226  1.00  0.00           H  
ATOM   1828  NE  ARG A 113      24.040 -16.673   6.781  1.00  0.00           N  
ATOM   1829  HE  ARG A 113      23.809 -17.009   7.698  1.00  0.00           H  
ATOM   1830  CZ  ARG A 113      25.246 -16.945   6.321  1.00  0.00           C  
ATOM   1831  NH1 ARG A 113      25.651 -16.544   5.160  1.00  0.00           N  
ATOM   1832 HH11 ARG A 113      25.195 -15.769   4.686  1.00  0.00           H  
ATOM   1833 HH12 ARG A 113      26.605 -16.619   4.814  1.00  0.00           H  
ATOM   1834  NH2 ARG A 113      26.082 -17.635   7.043  1.00  0.00           N  
ATOM   1835 HH21 ARG A 113      25.841 -17.917   7.972  1.00  0.00           H  
ATOM   1836 HH22 ARG A 113      26.996 -17.798   6.663  1.00  0.00           H  
ATOM   1837  C   ARG A 113      18.529 -14.233   7.299  1.00  0.00           C  
ATOM   1838  O   ARG A 113      18.363 -13.989   8.495  1.00  0.00           O  
ATOM   1839  N   LEU A 114      18.056 -13.449   6.330  1.00  0.00           N  
ATOM   1840  H   LEU A 114      18.284 -13.677   5.366  1.00  0.00           H  
ATOM   1841  CA  LEU A 114      17.323 -12.220   6.602  1.00  0.00           C  
ATOM   1842  HA  LEU A 114      17.960 -11.596   7.229  1.00  0.00           H  
ATOM   1843  CB  LEU A 114      17.089 -11.489   5.274  1.00  0.00           C  
ATOM   1844  HB2 LEU A 114      18.045 -11.368   4.764  1.00  0.00           H  
ATOM   1845  HB3 LEU A 114      16.453 -12.114   4.646  1.00  0.00           H  
ATOM   1846  CG  LEU A 114      16.432 -10.109   5.416  1.00  0.00           C  
ATOM   1847  HG  LEU A 114      15.450 -10.219   5.879  1.00  0.00           H  
ATOM   1848  CD1 LEU A 114      17.268  -9.123   6.239  1.00  0.00           C  
ATOM   1849 HD11 LEU A 114      18.275  -9.046   5.829  1.00  0.00           H  
ATOM   1850 HD12 LEU A 114      16.798  -8.139   6.219  1.00  0.00           H  
ATOM   1851 HD13 LEU A 114      17.319  -9.450   7.277  1.00  0.00           H  
ATOM   1852  CD2 LEU A 114      16.241  -9.522   4.020  1.00  0.00           C  
ATOM   1853 HD21 LEU A 114      15.727 -10.240   3.382  1.00  0.00           H  
ATOM   1854 HD22 LEU A 114      15.627  -8.628   4.095  1.00  0.00           H  
ATOM   1855 HD23 LEU A 114      17.204  -9.274   3.573  1.00  0.00           H  
ATOM   1856  C   LEU A 114      16.034 -12.489   7.399  1.00  0.00           C  
ATOM   1857  O   LEU A 114      15.810 -11.815   8.398  1.00  0.00           O  
ATOM   1858  N   LYS A 115      15.243 -13.517   7.046  1.00  0.00           N  
ATOM   1859  H   LYS A 115      15.452 -13.993   6.172  1.00  0.00           H  
ATOM   1860  CA  LYS A 115      14.110 -14.024   7.847  1.00  0.00           C  
ATOM   1861  HA  LYS A 115      13.385 -13.224   7.994  1.00  0.00           H  
ATOM   1862  CB  LYS A 115      13.421 -15.193   7.112  1.00  0.00           C  
ATOM   1863  HB2 LYS A 115      14.170 -15.863   6.697  1.00  0.00           H  
ATOM   1864  HB3 LYS A 115      12.833 -15.763   7.831  1.00  0.00           H  
ATOM   1865  CG  LYS A 115      12.459 -14.717   6.014  1.00  0.00           C  
ATOM   1866  HG2 LYS A 115      11.648 -14.182   6.509  1.00  0.00           H  
ATOM   1867  HG3 LYS A 115      12.971 -14.027   5.346  1.00  0.00           H  
ATOM   1868  CD  LYS A 115      11.845 -15.864   5.192  1.00  0.00           C  
ATOM   1869  HD2 LYS A 115      11.663 -16.720   5.845  1.00  0.00           H  
ATOM   1870  HD3 LYS A 115      10.888 -15.526   4.797  1.00  0.00           H  
ATOM   1871  CE  LYS A 115      12.741 -16.275   4.013  1.00  0.00           C  
ATOM   1872  HE2 LYS A 115      12.739 -15.482   3.263  1.00  0.00           H  
ATOM   1873  HE3 LYS A 115      13.760 -16.387   4.385  1.00  0.00           H  
ATOM   1874  NZ  LYS A 115      12.317 -17.564   3.416  1.00  0.00           N  
ATOM   1875  HZ1 LYS A 115      11.328 -17.557   3.184  1.00  0.00           H  
ATOM   1876  HZ2 LYS A 115      12.868 -17.799   2.599  1.00  0.00           H  
ATOM   1877  HZ3 LYS A 115      12.514 -18.296   4.108  1.00  0.00           H  
ATOM   1878  C   LYS A 115      14.525 -14.460   9.255  1.00  0.00           C  
ATOM   1879  O   LYS A 115      13.807 -14.162  10.201  1.00  0.00           O  
ATOM   1880  N   THR A 116      15.678 -15.107   9.417  1.00  0.00           N  
ATOM   1881  H   THR A 116      16.214 -15.345   8.589  1.00  0.00           H  
ATOM   1882  CA  THR A 116      16.194 -15.518  10.733  1.00  0.00           C  
ATOM   1883  HA  THR A 116      15.431 -16.107  11.239  1.00  0.00           H  
ATOM   1884  CB  THR A 116      17.446 -16.400  10.597  1.00  0.00           C  
ATOM   1885  HB  THR A 116      18.240 -15.863  10.080  1.00  0.00           H  
ATOM   1886  CG2 THR A 116      17.980 -16.889  11.942  1.00  0.00           C  
ATOM   1887 HG21 THR A 116      18.800 -17.587  11.775  1.00  0.00           H  
ATOM   1888 HG22 THR A 116      18.357 -16.049  12.525  1.00  0.00           H  
ATOM   1889 HG23 THR A 116      17.191 -17.391  12.502  1.00  0.00           H  
ATOM   1890  OG1 THR A 116      17.115 -17.555   9.865  1.00  0.00           O  
ATOM   1891  HG1 THR A 116      16.979 -17.297   8.934  1.00  0.00           H  
ATOM   1892  C   THR A 116      16.459 -14.311  11.628  1.00  0.00           C  
ATOM   1893  O   THR A 116      15.966 -14.280  12.753  1.00  0.00           O  
ATOM   1894  N   ILE A 117      17.137 -13.279  11.115  1.00  0.00           N  
ATOM   1895  H   ILE A 117      17.492 -13.355  10.167  1.00  0.00           H  
ATOM   1896  CA  ILE A 117      17.339 -12.016  11.842  1.00  0.00           C  
ATOM   1897  HA  ILE A 117      17.760 -12.239  12.825  1.00  0.00           H  
ATOM   1898  CB  ILE A 117      18.341 -11.110  11.084  1.00  0.00           C  
ATOM   1899  HB  ILE A 117      18.005 -11.015  10.050  1.00  0.00           H  
ATOM   1900  CG2 ILE A 117      18.399  -9.695  11.697  1.00  0.00           C  
ATOM   1901 HG21 ILE A 117      19.127  -9.079  11.173  1.00  0.00           H  
ATOM   1902 HG22 ILE A 117      18.677  -9.757  12.750  1.00  0.00           H  
ATOM   1903 HG23 ILE A 117      17.432  -9.199  11.617  1.00  0.00           H  
ATOM   1904  CG1 ILE A 117      19.743 -11.768  11.089  1.00  0.00           C  
ATOM   1905 HG12 ILE A 117      20.130 -11.787  12.109  1.00  0.00           H  
ATOM   1906 HG13 ILE A 117      19.660 -12.799  10.746  1.00  0.00           H  
ATOM   1907  CD1 ILE A 117      20.768 -11.080  10.178  1.00  0.00           C  
ATOM   1908 HD11 ILE A 117      21.674 -11.685  10.139  1.00  0.00           H  
ATOM   1909 HD12 ILE A 117      20.361 -10.986   9.172  1.00  0.00           H  
ATOM   1910 HD13 ILE A 117      21.028 -10.096  10.565  1.00  0.00           H  
ATOM   1911  C   ILE A 117      15.997 -11.313  12.088  1.00  0.00           C  
ATOM   1912  O   ILE A 117      15.764 -10.784  13.171  1.00  0.00           O  
ATOM   1913  N   MET A 118      15.091 -11.317  11.107  1.00  0.00           N  
ATOM   1914  H   MET A 118      15.345 -11.723  10.214  1.00  0.00           H  
ATOM   1915  CA  MET A 118      13.818 -10.603  11.208  1.00  0.00           C  
ATOM   1916  HA  MET A 118      14.039  -9.624  11.634  1.00  0.00           H  
ATOM   1917  CB  MET A 118      13.255 -10.389   9.797  1.00  0.00           C  
ATOM   1918  HB2 MET A 118      14.067 -10.168   9.106  1.00  0.00           H  
ATOM   1919  HB3 MET A 118      12.759 -11.301   9.459  1.00  0.00           H  
ATOM   1920  CG  MET A 118      12.273  -9.218   9.726  1.00  0.00           C  
ATOM   1921  HG2 MET A 118      11.933  -9.146   8.698  1.00  0.00           H  
ATOM   1922  HG3 MET A 118      11.407  -9.442  10.347  1.00  0.00           H  
ATOM   1923  SD  MET A 118      12.917  -7.591  10.228  1.00  0.00           S  
ATOM   1924  CE  MET A 118      14.413  -7.400   9.223  1.00  0.00           C  
ATOM   1925  HE1 MET A 118      15.147  -8.152   9.511  1.00  0.00           H  
ATOM   1926  HE2 MET A 118      14.171  -7.505   8.167  1.00  0.00           H  
ATOM   1927  HE3 MET A 118      14.836  -6.410   9.400  1.00  0.00           H  
ATOM   1928  C   MET A 118      12.810 -11.271  12.159  1.00  0.00           C  
ATOM   1929  O   MET A 118      12.048 -10.561  12.807  1.00  0.00           O  
ATOM   1930  N   ARG A 119      12.838 -12.605  12.308  1.00  0.00           N  
ATOM   1931  H   ARG A 119      13.456 -13.126  11.694  1.00  0.00           H  
ATOM   1932  CA  ARG A 119      12.096 -13.352  13.343  1.00  0.00           C  
ATOM   1933  HA  ARG A 119      11.044 -13.059  13.323  1.00  0.00           H  
ATOM   1934  CB  ARG A 119      12.209 -14.870  13.114  1.00  0.00           C  
ATOM   1935  HB2 ARG A 119      13.251 -15.127  12.916  1.00  0.00           H  
ATOM   1936  HB3 ARG A 119      11.907 -15.380  14.031  1.00  0.00           H  
ATOM   1937  CG  ARG A 119      11.314 -15.390  11.979  1.00  0.00           C  
ATOM   1938  HG2 ARG A 119      10.280 -15.124  12.202  1.00  0.00           H  
ATOM   1939  HG3 ARG A 119      11.584 -14.925  11.033  1.00  0.00           H  
ATOM   1940  CD  ARG A 119      11.402 -16.919  11.849  1.00  0.00           C  
ATOM   1941  HD2 ARG A 119      11.104 -17.364  12.800  1.00  0.00           H  
ATOM   1942  HD3 ARG A 119      10.674 -17.242  11.103  1.00  0.00           H  
ATOM   1943  NE  ARG A 119      12.760 -17.402  11.499  1.00  0.00           N  
ATOM   1944  HE  ARG A 119      13.450 -17.381  12.230  1.00  0.00           H  
ATOM   1945  CZ  ARG A 119      13.157 -17.907  10.342  1.00  0.00           C  
ATOM   1946  NH1 ARG A 119      12.388 -17.976   9.298  1.00  0.00           N  
ATOM   1947 HH11 ARG A 119      11.436 -17.683   9.323  1.00  0.00           H  
ATOM   1948 HH12 ARG A 119      12.817 -18.371   8.453  1.00  0.00           H  
ATOM   1949  NH2 ARG A 119      14.355 -18.364  10.152  1.00  0.00           N  
ATOM   1950 HH21 ARG A 119      15.101 -18.327  10.822  1.00  0.00           H  
ATOM   1951 HH22 ARG A 119      14.556 -18.711   9.206  1.00  0.00           H  
ATOM   1952  C   ARG A 119      12.603 -13.015  14.741  1.00  0.00           C  
ATOM   1953  O   ARG A 119      11.800 -12.706  15.618  1.00  0.00           O  
ATOM   1954  N   GLU A 120      13.920 -13.024  14.938  1.00  0.00           N  
ATOM   1955  H   GLU A 120      14.521 -13.315  14.175  1.00  0.00           H  
ATOM   1956  CA  GLU A 120      14.548 -12.631  16.204  1.00  0.00           C  
ATOM   1957  HA  GLU A 120      14.150 -13.252  17.010  1.00  0.00           H  
ATOM   1958  CB  GLU A 120      16.060 -12.905  16.078  1.00  0.00           C  
ATOM   1959  HB2 GLU A 120      16.208 -13.981  15.979  1.00  0.00           H  
ATOM   1960  HB3 GLU A 120      16.424 -12.445  15.158  1.00  0.00           H  
ATOM   1961  CG  GLU A 120      16.946 -12.389  17.219  1.00  0.00           C  
ATOM   1962  HG2 GLU A 120      17.971 -12.713  17.027  1.00  0.00           H  
ATOM   1963  HG3 GLU A 120      16.941 -11.297  17.189  1.00  0.00           H  
ATOM   1964  CD  GLU A 120      16.546 -12.840  18.629  1.00  0.00           C  
ATOM   1965  OE1 GLU A 120      15.715 -13.758  18.790  1.00  0.00           O  
ATOM   1966  OE2 GLU A 120      17.079 -12.225  19.581  1.00  0.00           O  
ATOM   1967  C   GLU A 120      14.227 -11.166  16.560  1.00  0.00           C  
ATOM   1968  O   GLU A 120      13.804 -10.861  17.677  1.00  0.00           O  
ATOM   1969  N   LYS A 121      14.331 -10.254  15.582  1.00  0.00           N  
ATOM   1970  H   LYS A 121      14.723 -10.553  14.693  1.00  0.00           H  
ATOM   1971  CA  LYS A 121      13.984  -8.838  15.758  1.00  0.00           C  
ATOM   1972  HA  LYS A 121      14.509  -8.502  16.649  1.00  0.00           H  
ATOM   1973  CB  LYS A 121      14.469  -8.022  14.542  1.00  0.00           C  
ATOM   1974  HB2 LYS A 121      15.475  -8.347  14.270  1.00  0.00           H  
ATOM   1975  HB3 LYS A 121      13.817  -8.227  13.692  1.00  0.00           H  
ATOM   1976  CG  LYS A 121      14.513  -6.500  14.780  1.00  0.00           C  
ATOM   1977  HG2 LYS A 121      14.760  -6.017  13.834  1.00  0.00           H  
ATOM   1978  HG3 LYS A 121      13.528  -6.149  15.093  1.00  0.00           H  
ATOM   1979  CD  LYS A 121      15.566  -6.096  15.829  1.00  0.00           C  
ATOM   1980  HD2 LYS A 121      15.275  -6.485  16.806  1.00  0.00           H  
ATOM   1981  HD3 LYS A 121      16.530  -6.526  15.550  1.00  0.00           H  
ATOM   1982  CE  LYS A 121      15.707  -4.573  15.929  1.00  0.00           C  
ATOM   1983  HE2 LYS A 121      16.000  -4.184  14.949  1.00  0.00           H  
ATOM   1984  HE3 LYS A 121      14.733  -4.149  16.191  1.00  0.00           H  
ATOM   1985  NZ  LYS A 121      16.723  -4.193  16.943  1.00  0.00           N  
ATOM   1986  HZ1 LYS A 121      16.856  -3.195  17.010  1.00  0.00           H  
ATOM   1987  HZ2 LYS A 121      16.509  -4.563  17.855  1.00  0.00           H  
ATOM   1988  HZ3 LYS A 121      17.652  -4.553  16.698  1.00  0.00           H  
ATOM   1989  C   LYS A 121      12.494  -8.637  16.048  1.00  0.00           C  
ATOM   1990  O   LYS A 121      12.176  -7.933  17.001  1.00  0.00           O  
ATOM   1991  N   TYR A 122      11.591  -9.257  15.283  1.00  0.00           N  
ATOM   1992  H   TYR A 122      11.918  -9.811  14.499  1.00  0.00           H  
ATOM   1993  CA  TYR A 122      10.137  -9.162  15.494  1.00  0.00           C  
ATOM   1994  HA  TYR A 122       9.837  -8.117  15.442  1.00  0.00           H  
ATOM   1995  CB  TYR A 122       9.406  -9.913  14.372  1.00  0.00           C  
ATOM   1996  HB2 TYR A 122       9.712  -9.489  13.415  1.00  0.00           H  
ATOM   1997  HB3 TYR A 122       9.717 -10.959  14.379  1.00  0.00           H  
ATOM   1998  CG  TYR A 122       7.889  -9.856  14.445  1.00  0.00           C  
ATOM   1999  CD1 TYR A 122       7.173 -10.860  15.128  1.00  0.00           C  
ATOM   2000  HD1 TYR A 122       7.699 -11.659  15.633  1.00  0.00           H  
ATOM   2001  CE1 TYR A 122       5.766 -10.816  15.174  1.00  0.00           C  
ATOM   2002  HE1 TYR A 122       5.211 -11.576  15.706  1.00  0.00           H  
ATOM   2003  CZ  TYR A 122       5.068  -9.774  14.528  1.00  0.00           C  
ATOM   2004  OH  TYR A 122       3.708  -9.757  14.539  1.00  0.00           O  
ATOM   2005  HH  TYR A 122       3.360  -9.190  13.851  1.00  0.00           H  
ATOM   2006  CE2 TYR A 122       5.784  -8.766  13.843  1.00  0.00           C  
ATOM   2007  HE2 TYR A 122       5.255  -7.957  13.363  1.00  0.00           H  
ATOM   2008  CD2 TYR A 122       7.192  -8.804  13.817  1.00  0.00           C  
ATOM   2009  HD2 TYR A 122       7.740  -8.022  13.312  1.00  0.00           H  
ATOM   2010  C   TYR A 122       9.731  -9.673  16.880  1.00  0.00           C  
ATOM   2011  O   TYR A 122       9.018  -8.980  17.602  1.00  0.00           O  
ATOM   2012  N   SER A 123      10.282 -10.814  17.309  1.00  0.00           N  
ATOM   2013  H   SER A 123      10.873 -11.334  16.671  1.00  0.00           H  
ATOM   2014  CA  SER A 123      10.021 -11.392  18.637  1.00  0.00           C  
ATOM   2015  HA  SER A 123       8.957 -11.616  18.723  1.00  0.00           H  
ATOM   2016  CB  SER A 123      10.799 -12.705  18.802  1.00  0.00           C  
ATOM   2017  HB2 SER A 123      11.871 -12.506  18.803  1.00  0.00           H  
ATOM   2018  HB3 SER A 123      10.534 -13.156  19.757  1.00  0.00           H  
ATOM   2019  OG  SER A 123      10.490 -13.618  17.764  1.00  0.00           O  
ATOM   2020  HG  SER A 123      10.989 -13.354  16.970  1.00  0.00           H  
ATOM   2021  C   SER A 123      10.382 -10.424  19.775  1.00  0.00           C  
ATOM   2022  O   SER A 123       9.621 -10.273  20.730  1.00  0.00           O  
ATOM   2023  N   LYS A 124      11.508  -9.702  19.660  1.00  0.00           N  
ATOM   2024  H   LYS A 124      12.101  -9.868  18.853  1.00  0.00           H  
ATOM   2025  CA  LYS A 124      11.908  -8.657  20.621  1.00  0.00           C  
ATOM   2026  HA  LYS A 124      11.667  -9.008  21.627  1.00  0.00           H  
ATOM   2027  CB  LYS A 124      13.425  -8.420  20.527  1.00  0.00           C  
ATOM   2028  HB2 LYS A 124      13.731  -8.368  19.480  1.00  0.00           H  
ATOM   2029  HB3 LYS A 124      13.659  -7.463  20.996  1.00  0.00           H  
ATOM   2030  CG  LYS A 124      14.216  -9.512  21.261  1.00  0.00           C  
ATOM   2031  HG2 LYS A 124      13.781  -9.656  22.252  1.00  0.00           H  
ATOM   2032  HG3 LYS A 124      14.155 -10.448  20.706  1.00  0.00           H  
ATOM   2033  CD  LYS A 124      15.685  -9.094  21.428  1.00  0.00           C  
ATOM   2034  HD2 LYS A 124      16.189  -9.126  20.461  1.00  0.00           H  
ATOM   2035  HD3 LYS A 124      15.720  -8.067  21.799  1.00  0.00           H  
ATOM   2036  CE  LYS A 124      16.421  -9.975  22.445  1.00  0.00           C  
ATOM   2037  HE2 LYS A 124      17.401  -9.527  22.637  1.00  0.00           H  
ATOM   2038  HE3 LYS A 124      15.856  -9.974  23.381  1.00  0.00           H  
ATOM   2039  NZ  LYS A 124      16.594 -11.363  21.959  1.00  0.00           N  
ATOM   2040  HZ1 LYS A 124      17.126 -11.952  22.580  1.00  0.00           H  
ATOM   2041  HZ2 LYS A 124      15.719 -11.812  21.722  1.00  0.00           H  
ATOM   2042  HZ3 LYS A 124      17.073 -11.394  21.052  1.00  0.00           H  
ATOM   2043  C   LYS A 124      11.154  -7.324  20.498  1.00  0.00           C  
ATOM   2044  O   LYS A 124      11.379  -6.445  21.325  1.00  0.00           O  
ATOM   2045  N   CYS A 125      10.289  -7.138  19.500  1.00  0.00           N  
ATOM   2046  H   CYS A 125      10.102  -7.908  18.869  1.00  0.00           H  
ATOM   2047  CA  CYS A 125       9.648  -5.849  19.203  1.00  0.00           C  
ATOM   2048  HA  CYS A 125       9.943  -5.123  19.962  1.00  0.00           H  
ATOM   2049  CB  CYS A 125      10.164  -5.323  17.852  1.00  0.00           C  
ATOM   2050  HB2 CYS A 125       9.922  -6.052  17.077  1.00  0.00           H  
ATOM   2051  HB3 CYS A 125       9.660  -4.385  17.616  1.00  0.00           H  
ATOM   2052  SG  CYS A 125      11.958  -5.024  17.886  1.00  0.00           S  
ATOM   2053  HG  CYS A 125      12.275  -6.331  17.876  1.00  0.00           H  
ATOM   2054  C   CYS A 125       8.109  -5.888  19.270  1.00  0.00           C  
ATOM   2055  O   CYS A 125       7.486  -5.052  18.619  1.00  0.00           O  
ATOM   2056  N   SER A 126       7.524  -6.834  20.019  1.00  0.00           N  
ATOM   2057  H   SER A 126       8.149  -7.458  20.500  1.00  0.00           H  
ATOM   2058  CA  SER A 126       6.071  -7.114  20.165  1.00  0.00           C  
ATOM   2059  HA  SER A 126       5.743  -7.707  19.313  1.00  0.00           H  
ATOM   2060  CB  SER A 126       5.828  -7.945  21.424  1.00  0.00           C  
ATOM   2061  HB2 SER A 126       6.263  -7.440  22.290  1.00  0.00           H  
ATOM   2062  HB3 SER A 126       4.752  -8.037  21.588  1.00  0.00           H  
ATOM   2063  OG  SER A 126       6.379  -9.242  21.266  1.00  0.00           O  
ATOM   2064  HG  SER A 126       7.327  -9.201  21.110  1.00  0.00           H  
ATOM   2065  C   SER A 126       5.148  -5.892  20.188  1.00  0.00           C  
ATOM   2066  O   SER A 126       5.474  -4.875  20.839  1.00  0.00           O  
ATOM   2067  OXT SER A 126       4.165  -5.893  19.414  1.00  0.00           O  
TER    2068      SER   126                                                      
ATOM   2068  N   MET B 127      -6.101  34.041 -17.190  1.00  0.00           N  
ATOM   2069  H1  MET B 127      -6.909  33.443 -17.107  1.00  0.00           H  
ATOM   2070  H2  MET B 127      -5.286  33.459 -17.004  1.00  0.00           H  
ATOM   2071  H3  MET B 127      -6.022  34.419 -18.125  1.00  0.00           H  
ATOM   2072  CA  MET B 127      -6.147  35.146 -16.198  1.00  0.00           C  
ATOM   2073  HA  MET B 127      -7.150  35.570 -16.181  1.00  0.00           H  
ATOM   2074  CB  MET B 127      -5.811  34.576 -14.809  1.00  0.00           C  
ATOM   2075  HB2 MET B 127      -6.286  33.599 -14.713  1.00  0.00           H  
ATOM   2076  HB3 MET B 127      -4.729  34.440 -14.739  1.00  0.00           H  
ATOM   2077  CG  MET B 127      -6.268  35.393 -13.604  1.00  0.00           C  
ATOM   2078  HG2 MET B 127      -5.433  35.423 -12.913  1.00  0.00           H  
ATOM   2079  HG3 MET B 127      -6.513  36.413 -13.900  1.00  0.00           H  
ATOM   2080  SD  MET B 127      -7.667  34.647 -12.724  1.00  0.00           S  
ATOM   2081  CE  MET B 127      -8.679  36.118 -12.429  1.00  0.00           C  
ATOM   2082  HE1 MET B 127      -9.493  35.865 -11.749  1.00  0.00           H  
ATOM   2083  HE2 MET B 127      -8.070  36.905 -11.984  1.00  0.00           H  
ATOM   2084  HE3 MET B 127      -9.092  36.466 -13.375  1.00  0.00           H  
ATOM   2085  C   MET B 127      -5.179  36.242 -16.657  1.00  0.00           C  
ATOM   2086  O   MET B 127      -4.770  36.200 -17.813  1.00  0.00           O  
ATOM   2087  N   HIE B 128      -4.814  37.220 -15.820  1.00  0.00           N  
ATOM   2088  H   HIE B 128      -5.197  37.228 -14.886  1.00  0.00           H  
ATOM   2089  CA  HIE B 128      -3.529  37.926 -15.970  1.00  0.00           C  
ATOM   2090  HA  HIE B 128      -3.201  37.895 -17.012  1.00  0.00           H  
ATOM   2091  CB  HIE B 128      -3.676  39.403 -15.566  1.00  0.00           C  
ATOM   2092  HB2 HIE B 128      -3.878  39.467 -14.495  1.00  0.00           H  
ATOM   2093  HB3 HIE B 128      -4.527  39.833 -16.096  1.00  0.00           H  
ATOM   2094  CG  HIE B 128      -2.457  40.238 -15.876  1.00  0.00           C  
ATOM   2095  ND1 HIE B 128      -1.256  40.201 -15.170  1.00  0.00           N  
ATOM   2096  CE1 HIE B 128      -0.432  41.059 -15.789  1.00  0.00           C  
ATOM   2097  HE1 HIE B 128       0.589  41.257 -15.484  1.00  0.00           H  
ATOM   2098  NE2 HIE B 128      -1.052  41.627 -16.837  1.00  0.00           N  
ATOM   2099  HE2 HIE B 128      -0.643  42.311 -17.458  1.00  0.00           H  
ATOM   2100  CD2 HIE B 128      -2.331  41.118 -16.911  1.00  0.00           C  
ATOM   2101  HD2 HIE B 128      -3.088  41.357 -17.645  1.00  0.00           H  
ATOM   2102  C   HIE B 128      -2.481  37.187 -15.123  1.00  0.00           C  
ATOM   2103  O   HIE B 128      -2.826  36.686 -14.052  1.00  0.00           O  
ATOM   2104  N   HIE B 129      -1.235  37.073 -15.584  1.00  0.00           N  
ATOM   2105  H   HIE B 129      -0.959  37.567 -16.426  1.00  0.00           H  
ATOM   2106  CA  HIE B 129      -0.193  36.286 -14.904  1.00  0.00           C  
ATOM   2107  HA  HIE B 129      -0.583  35.289 -14.695  1.00  0.00           H  
ATOM   2108  CB  HIE B 129       1.009  36.123 -15.843  1.00  0.00           C  
ATOM   2109  HB2 HIE B 129       0.704  35.508 -16.690  1.00  0.00           H  
ATOM   2110  HB3 HIE B 129       1.800  35.586 -15.317  1.00  0.00           H  
ATOM   2111  CG  HIE B 129       1.564  37.416 -16.386  1.00  0.00           C  
ATOM   2112  ND1 HIE B 129       0.947  38.221 -17.350  1.00  0.00           N  
ATOM   2113  CE1 HIE B 129       1.807  39.221 -17.593  1.00  0.00           C  
ATOM   2114  HE1 HIE B 129       1.644  40.005 -18.320  1.00  0.00           H  
ATOM   2115  NE2 HIE B 129       2.905  39.098 -16.825  1.00  0.00           N  
ATOM   2116  HE2 HIE B 129       3.715  39.701 -16.848  1.00  0.00           H  
ATOM   2117  CD2 HIE B 129       2.768  37.962 -16.061  1.00  0.00           C  
ATOM   2118  HD2 HIE B 129       3.486  37.548 -15.364  1.00  0.00           H  
ATOM   2119  C   HIE B 129       0.227  36.864 -13.543  1.00  0.00           C  
ATOM   2120  O   HIE B 129       0.718  36.121 -12.697  1.00  0.00           O  
ATOM   2121  N   HIE B 130      -0.036  38.152 -13.294  1.00  0.00           N  
ATOM   2122  H   HIE B 130      -0.429  38.701 -14.051  1.00  0.00           H  
ATOM   2123  CA  HIE B 130       0.150  38.827 -12.000  1.00  0.00           C  
ATOM   2124  HA  HIE B 130       0.939  38.304 -11.460  1.00  0.00           H  
ATOM   2125  CB  HIE B 130       0.641  40.265 -12.252  1.00  0.00           C  
ATOM   2126  HB2 HIE B 130      -0.203  40.897 -12.527  1.00  0.00           H  
ATOM   2127  HB3 HIE B 130       1.342  40.259 -13.087  1.00  0.00           H  
ATOM   2128  CG  HIE B 130       1.361  40.875 -11.076  1.00  0.00           C  
ATOM   2129  ND1 HIE B 130       2.686  40.612 -10.726  1.00  0.00           N  
ATOM   2130  CE1 HIE B 130       2.901  41.273  -9.578  1.00  0.00           C  
ATOM   2131  HE1 HIE B 130       3.829  41.251  -9.022  1.00  0.00           H  
ATOM   2132  NE2 HIE B 130       1.797  41.944  -9.207  1.00  0.00           N  
ATOM   2133  HE2 HIE B 130       1.697  42.491  -8.364  1.00  0.00           H  
ATOM   2134  CD2 HIE B 130       0.815  41.705 -10.141  1.00  0.00           C  
ATOM   2135  HD2 HIE B 130      -0.215  42.035 -10.113  1.00  0.00           H  
ATOM   2136  C   HIE B 130      -1.090  38.762 -11.080  1.00  0.00           C  
ATOM   2137  O   HIE B 130      -1.249  39.578 -10.176  1.00  0.00           O  
ATOM   2138  N   HIE B 131      -2.022  37.830 -11.311  1.00  0.00           N  
ATOM   2139  H   HIE B 131      -1.891  37.192 -12.085  1.00  0.00           H  
ATOM   2140  CA  HIE B 131      -3.187  37.653 -10.434  1.00  0.00           C  
ATOM   2141  HA  HIE B 131      -3.643  38.632 -10.279  1.00  0.00           H  
ATOM   2142  CB  HIE B 131      -4.230  36.763 -11.105  1.00  0.00           C  
ATOM   2143  HB2 HIE B 131      -3.765  35.815 -11.379  1.00  0.00           H  
ATOM   2144  HB3 HIE B 131      -4.580  37.264 -12.007  1.00  0.00           H  
ATOM   2145  CG  HIE B 131      -5.417  36.487 -10.217  1.00  0.00           C  
ATOM   2146  ND1 HIE B 131      -6.405  37.414  -9.880  1.00  0.00           N  
ATOM   2147  CE1 HIE B 131      -7.174  36.810  -8.961  1.00  0.00           C  
ATOM   2148  HE1 HIE B 131      -8.029  37.267  -8.480  1.00  0.00           H  
ATOM   2149  NE2 HIE B 131      -6.714  35.574  -8.699  1.00  0.00           N  
ATOM   2150  HE2 HIE B 131      -7.075  34.944  -7.995  1.00  0.00           H  
ATOM   2151  CD2 HIE B 131      -5.605  35.354  -9.480  1.00  0.00           C  
ATOM   2152  HD2 HIE B 131      -4.960  34.487  -9.465  1.00  0.00           H  
ATOM   2153  C   HIE B 131      -2.817  37.102  -9.048  1.00  0.00           C  
ATOM   2154  O   HIE B 131      -1.999  36.187  -8.913  1.00  0.00           O  
ATOM   2155  N   HIE B 132      -3.495  37.620  -8.019  1.00  0.00           N  
ATOM   2156  H   HIE B 132      -4.204  38.308  -8.226  1.00  0.00           H  
ATOM   2157  CA  HIE B 132      -3.323  37.211  -6.625  1.00  0.00           C  
ATOM   2158  HA  HIE B 132      -2.252  37.110  -6.432  1.00  0.00           H  
ATOM   2159  CB  HIE B 132      -3.839  38.318  -5.696  1.00  0.00           C  
ATOM   2160  HB2 HIE B 132      -4.917  38.430  -5.821  1.00  0.00           H  
ATOM   2161  HB3 HIE B 132      -3.362  39.262  -5.966  1.00  0.00           H  
ATOM   2162  CG  HIE B 132      -3.526  38.037  -4.249  1.00  0.00           C  
ATOM   2163  ND1 HIE B 132      -2.248  37.795  -3.750  1.00  0.00           N  
ATOM   2164  CE1 HIE B 132      -2.388  37.642  -2.429  1.00  0.00           C  
ATOM   2165  HE1 HIE B 132      -1.563  37.463  -1.753  1.00  0.00           H  
ATOM   2166  NE2 HIE B 132      -3.679  37.780  -2.073  1.00  0.00           N  
ATOM   2167  HE2 HIE B 132      -4.031  37.776  -1.130  1.00  0.00           H  
ATOM   2168  CD2 HIE B 132      -4.414  38.030  -3.213  1.00  0.00           C  
ATOM   2169  HD2 HIE B 132      -5.475  38.215  -3.289  1.00  0.00           H  
ATOM   2170  C   HIE B 132      -3.959  35.843  -6.329  1.00  0.00           C  
ATOM   2171  O   HIE B 132      -5.079  35.746  -5.821  1.00  0.00           O  
ATOM   2172  N   HIE B 133      -3.230  34.777  -6.653  1.00  0.00           N  
ATOM   2173  H   HIE B 133      -2.364  34.953  -7.147  1.00  0.00           H  
ATOM   2174  CA  HIE B 133      -3.485  33.424  -6.153  1.00  0.00           C  
ATOM   2175  HA  HIE B 133      -4.559  33.222  -6.153  1.00  0.00           H  
ATOM   2176  CB  HIE B 133      -2.791  32.401  -7.056  1.00  0.00           C  
ATOM   2177  HB2 HIE B 133      -2.882  31.416  -6.597  1.00  0.00           H  
ATOM   2178  HB3 HIE B 133      -1.728  32.639  -7.115  1.00  0.00           H  
ATOM   2179  CG  HIE B 133      -3.347  32.302  -8.448  1.00  0.00           C  
ATOM   2180  ND1 HIE B 133      -4.509  31.612  -8.798  1.00  0.00           N  
ATOM   2181  CE1 HIE B 133      -4.568  31.659 -10.138  1.00  0.00           C  
ATOM   2182  HE1 HIE B 133      -5.333  31.183 -10.741  1.00  0.00           H  
ATOM   2183  NE2 HIE B 133      -3.526  32.350 -10.631  1.00  0.00           N  
ATOM   2184  HE2 HIE B 133      -3.323  32.469 -11.615  1.00  0.00           H  
ATOM   2185  CD2 HIE B 133      -2.746  32.772  -9.578  1.00  0.00           C  
ATOM   2186  HD2 HIE B 133      -1.819  33.330  -9.625  1.00  0.00           H  
ATOM   2187  C   HIE B 133      -2.948  33.253  -4.729  1.00  0.00           C  
ATOM   2188  O   HIE B 133      -1.799  33.599  -4.457  1.00  0.00           O  
ATOM   2189  N   LYS B 134      -3.736  32.648  -3.835  1.00  0.00           N  
ATOM   2190  H   LYS B 134      -4.706  32.481  -4.096  1.00  0.00           H  
ATOM   2191  CA  LYS B 134      -3.315  32.271  -2.479  1.00  0.00           C  
ATOM   2192  HA  LYS B 134      -2.255  32.014  -2.512  1.00  0.00           H  
ATOM   2193  CB  LYS B 134      -3.497  33.490  -1.556  1.00  0.00           C  
ATOM   2194  HB2 LYS B 134      -2.993  34.354  -1.995  1.00  0.00           H  
ATOM   2195  HB3 LYS B 134      -4.559  33.720  -1.464  1.00  0.00           H  
ATOM   2196  CG  LYS B 134      -2.905  33.231  -0.167  1.00  0.00           C  
ATOM   2197  HG2 LYS B 134      -3.408  32.377   0.271  1.00  0.00           H  
ATOM   2198  HG3 LYS B 134      -1.842  33.002  -0.267  1.00  0.00           H  
ATOM   2199  CD  LYS B 134      -3.078  34.410   0.793  1.00  0.00           C  
ATOM   2200  HD2 LYS B 134      -2.542  35.278   0.405  1.00  0.00           H  
ATOM   2201  HD3 LYS B 134      -4.140  34.643   0.891  1.00  0.00           H  
ATOM   2202  CE  LYS B 134      -2.502  33.979   2.148  1.00  0.00           C  
ATOM   2203  HE2 LYS B 134      -3.036  33.080   2.475  1.00  0.00           H  
ATOM   2204  HE3 LYS B 134      -1.451  33.706   2.005  1.00  0.00           H  
ATOM   2205  NZ  LYS B 134      -2.619  35.045   3.173  1.00  0.00           N  
ATOM   2206  HZ1 LYS B 134      -3.590  35.288   3.323  1.00  0.00           H  
ATOM   2207  HZ2 LYS B 134      -2.232  34.720   4.051  1.00  0.00           H  
ATOM   2208  HZ3 LYS B 134      -2.111  35.871   2.887  1.00  0.00           H  
ATOM   2209  C   LYS B 134      -4.088  31.044  -1.981  1.00  0.00           C  
ATOM   2210  O   LYS B 134      -5.306  30.985  -2.130  1.00  0.00           O  
ATOM   2211  N   VAL B 135      -3.394  30.099  -1.340  1.00  0.00           N  
ATOM   2212  H   VAL B 135      -2.399  30.217  -1.244  1.00  0.00           H  
ATOM   2213  CA  VAL B 135      -4.012  28.974  -0.606  1.00  0.00           C  
ATOM   2214  HA  VAL B 135      -4.845  28.598  -1.199  1.00  0.00           H  
ATOM   2215  CB  VAL B 135      -3.009  27.810  -0.436  1.00  0.00           C  
ATOM   2216  HB  VAL B 135      -2.069  28.204  -0.045  1.00  0.00           H  
ATOM   2217  CG1 VAL B 135      -3.482  26.688   0.497  1.00  0.00           C  
ATOM   2218 HG11 VAL B 135      -4.449  26.299   0.180  1.00  0.00           H  
ATOM   2219 HG12 VAL B 135      -2.756  25.874   0.500  1.00  0.00           H  
ATOM   2220 HG13 VAL B 135      -3.552  27.057   1.519  1.00  0.00           H  
ATOM   2221  CG2 VAL B 135      -2.741  27.163  -1.797  1.00  0.00           C  
ATOM   2222 HG21 VAL B 135      -2.287  27.878  -2.476  1.00  0.00           H  
ATOM   2223 HG22 VAL B 135      -2.057  26.327  -1.668  1.00  0.00           H  
ATOM   2224 HG23 VAL B 135      -3.672  26.797  -2.230  1.00  0.00           H  
ATOM   2225  C   VAL B 135      -4.588  29.434   0.743  1.00  0.00           C  
ATOM   2226  O   VAL B 135      -4.024  30.306   1.411  1.00  0.00           O  
ATOM   2227  N   LEU B 136      -5.716  28.850   1.156  1.00  0.00           N  
ATOM   2228  H   LEU B 136      -6.121  28.135   0.557  1.00  0.00           H  
ATOM   2229  CA  LEU B 136      -6.353  29.067   2.458  1.00  0.00           C  
ATOM   2230  HA  LEU B 136      -5.783  29.798   3.029  1.00  0.00           H  
ATOM   2231  CB  LEU B 136      -7.780  29.618   2.258  1.00  0.00           C  
ATOM   2232  HB2 LEU B 136      -8.369  28.859   1.740  1.00  0.00           H  
ATOM   2233  HB3 LEU B 136      -8.221  29.755   3.246  1.00  0.00           H  
ATOM   2234  CG  LEU B 136      -7.921  30.931   1.467  1.00  0.00           C  
ATOM   2235  HG  LEU B 136      -7.592  30.785   0.439  1.00  0.00           H  
ATOM   2236  CD1 LEU B 136      -9.398  31.328   1.464  1.00  0.00           C  
ATOM   2237 HD11 LEU B 136      -9.969  30.585   0.906  1.00  0.00           H  
ATOM   2238 HD12 LEU B 136      -9.778  31.384   2.485  1.00  0.00           H  
ATOM   2239 HD13 LEU B 136      -9.531  32.298   0.991  1.00  0.00           H  
ATOM   2240  CD2 LEU B 136      -7.130  32.090   2.081  1.00  0.00           C  
ATOM   2241 HD21 LEU B 136      -7.332  33.005   1.525  1.00  0.00           H  
ATOM   2242 HD22 LEU B 136      -7.418  32.224   3.124  1.00  0.00           H  
ATOM   2243 HD23 LEU B 136      -6.064  31.877   2.019  1.00  0.00           H  
ATOM   2244  C   LEU B 136      -6.392  27.762   3.274  1.00  0.00           C  
ATOM   2245  O   LEU B 136      -7.168  26.871   2.943  1.00  0.00           O  
ATOM   2246  N   GLN B 137      -5.624  27.710   4.371  1.00  0.00           N  
ATOM   2247  H   GLN B 137      -4.989  28.476   4.516  1.00  0.00           H  
ATOM   2248  CA  GLN B 137      -5.428  26.534   5.245  1.00  0.00           C  
ATOM   2249  HA  GLN B 137      -4.771  26.864   6.050  1.00  0.00           H  
ATOM   2250  CB  GLN B 137      -6.746  26.099   5.935  1.00  0.00           C  
ATOM   2251  HB2 GLN B 137      -7.465  25.781   5.181  1.00  0.00           H  
ATOM   2252  HB3 GLN B 137      -6.548  25.241   6.577  1.00  0.00           H  
ATOM   2253  CG  GLN B 137      -7.362  27.217   6.804  1.00  0.00           C  
ATOM   2254  HG2 GLN B 137      -6.727  27.369   7.677  1.00  0.00           H  
ATOM   2255  HG3 GLN B 137      -7.388  28.152   6.247  1.00  0.00           H  
ATOM   2256  CD  GLN B 137      -8.797  26.935   7.256  1.00  0.00           C  
ATOM   2257  OE1 GLN B 137      -9.668  26.562   6.487  1.00  0.00           O  
ATOM   2258  NE2 GLN B 137      -9.129  27.160   8.512  1.00  0.00           N  
ATOM   2259 HE21 GLN B 137     -10.081  26.955   8.761  1.00  0.00           H  
ATOM   2260 HE22 GLN B 137      -8.449  27.471   9.182  1.00  0.00           H  
ATOM   2261  C   GLN B 137      -4.643  25.381   4.575  1.00  0.00           C  
ATOM   2262  O   GLN B 137      -4.394  25.399   3.372  1.00  0.00           O  
ATOM   2263  N   GLU B 138      -4.150  24.441   5.384  1.00  0.00           N  
ATOM   2264  H   GLU B 138      -4.394  24.446   6.358  1.00  0.00           H  
ATOM   2265  CA  GLU B 138      -3.137  23.458   4.968  1.00  0.00           C  
ATOM   2266  HA  GLU B 138      -2.324  24.019   4.513  1.00  0.00           H  
ATOM   2267  CB  GLU B 138      -2.582  22.778   6.235  1.00  0.00           C  
ATOM   2268  HB2 GLU B 138      -2.404  23.535   7.001  1.00  0.00           H  
ATOM   2269  HB3 GLU B 138      -3.338  22.095   6.625  1.00  0.00           H  
ATOM   2270  CG  GLU B 138      -1.277  21.994   6.021  1.00  0.00           C  
ATOM   2271  HG2 GLU B 138      -1.036  21.479   6.954  1.00  0.00           H  
ATOM   2272  HG3 GLU B 138      -1.441  21.231   5.258  1.00  0.00           H  
ATOM   2273  CD  GLU B 138      -0.081  22.876   5.622  1.00  0.00           C  
ATOM   2274  OE1 GLU B 138      -0.200  24.123   5.645  1.00  0.00           O  
ATOM   2275  OE2 GLU B 138       0.958  22.298   5.235  1.00  0.00           O  
ATOM   2276  C   GLU B 138      -3.661  22.409   3.954  1.00  0.00           C  
ATOM   2277  O   GLU B 138      -4.744  21.860   4.180  1.00  0.00           O  
ATOM   2278  N   PRO B 139      -2.924  22.085   2.868  1.00  0.00           N  
ATOM   2279  CD  PRO B 139      -1.814  22.853   2.318  1.00  0.00           C  
ATOM   2280  HD2 PRO B 139      -0.884  22.480   2.743  1.00  0.00           H  
ATOM   2281  HD3 PRO B 139      -1.919  23.922   2.497  1.00  0.00           H  
ATOM   2282  CG  PRO B 139      -1.851  22.591   0.814  1.00  0.00           C  
ATOM   2283  HG2 PRO B 139      -0.881  22.741   0.345  1.00  0.00           H  
ATOM   2284  HG3 PRO B 139      -2.604  23.224   0.343  1.00  0.00           H  
ATOM   2285  CB  PRO B 139      -2.290  21.133   0.757  1.00  0.00           C  
ATOM   2286  HB2 PRO B 139      -1.430  20.492   0.955  1.00  0.00           H  
ATOM   2287  HB3 PRO B 139      -2.738  20.879  -0.203  1.00  0.00           H  
ATOM   2288  CA  PRO B 139      -3.304  21.048   1.905  1.00  0.00           C  
ATOM   2289  HA  PRO B 139      -4.286  21.317   1.513  1.00  0.00           H  
ATOM   2290  C   PRO B 139      -3.381  19.625   2.481  1.00  0.00           C  
ATOM   2291  O   PRO B 139      -2.405  19.046   2.965  1.00  0.00           O  
ATOM   2292  N   THR B 140      -4.559  19.026   2.332  1.00  0.00           N  
ATOM   2293  H   THR B 140      -5.312  19.567   1.925  1.00  0.00           H  
ATOM   2294  CA  THR B 140      -4.844  17.621   2.642  1.00  0.00           C  
ATOM   2295  HA  THR B 140      -4.404  17.395   3.614  1.00  0.00           H  
ATOM   2296  CB  THR B 140      -6.364  17.343   2.685  1.00  0.00           C  
ATOM   2297  HB  THR B 140      -6.650  16.735   1.824  1.00  0.00           H  
ATOM   2298  CG2 THR B 140      -6.723  16.576   3.958  1.00  0.00           C  
ATOM   2299 HG21 THR B 140      -6.185  15.629   3.991  1.00  0.00           H  
ATOM   2300 HG22 THR B 140      -6.461  17.174   4.832  1.00  0.00           H  
ATOM   2301 HG23 THR B 140      -7.794  16.378   3.971  1.00  0.00           H  
ATOM   2302  OG1 THR B 140      -7.147  18.518   2.656  1.00  0.00           O  
ATOM   2303  HG1 THR B 140      -7.057  18.915   1.773  1.00  0.00           H  
ATOM   2304  C   THR B 140      -4.227  16.691   1.595  1.00  0.00           C  
ATOM   2305  O   THR B 140      -4.138  17.054   0.422  1.00  0.00           O  
ATOM   2306  N   CYS B 141      -3.872  15.458   1.972  1.00  0.00           N  
ATOM   2307  H   CYS B 141      -3.971  15.190   2.941  1.00  0.00           H  
ATOM   2308  CA  CYS B 141      -3.492  14.404   1.025  1.00  0.00           C  
ATOM   2309  HA  CYS B 141      -4.097  14.536   0.135  1.00  0.00           H  
ATOM   2310  CB  CYS B 141      -2.018  14.594   0.635  1.00  0.00           C  
ATOM   2311  HB2 CYS B 141      -1.865  15.628   0.316  1.00  0.00           H  
ATOM   2312  HB3 CYS B 141      -1.389  14.407   1.505  1.00  0.00           H  
ATOM   2313  SG  CYS B 141      -1.554  13.494  -0.735  1.00  0.00           S  
ATOM   2314  HG  CYS B 141      -1.417  12.375  -0.010  1.00  0.00           H  
ATOM   2315  C   CYS B 141      -3.810  13.005   1.594  1.00  0.00           C  
ATOM   2316  O   CYS B 141      -3.762  12.828   2.807  1.00  0.00           O  
ATOM   2317  N   VAL B 142      -4.167  12.029   0.751  1.00  0.00           N  
ATOM   2318  H   VAL B 142      -4.217  12.268  -0.236  1.00  0.00           H  
ATOM   2319  CA  VAL B 142      -4.689  10.700   1.148  1.00  0.00           C  
ATOM   2320  HA  VAL B 142      -4.211  10.409   2.082  1.00  0.00           H  
ATOM   2321  CB  VAL B 142      -6.209  10.798   1.416  1.00  0.00           C  
ATOM   2322  HB  VAL B 142      -6.371  11.605   2.132  1.00  0.00           H  
ATOM   2323  CG1 VAL B 142      -7.038  11.120   0.164  1.00  0.00           C  
ATOM   2324 HG11 VAL B 142      -6.982  10.306  -0.560  1.00  0.00           H  
ATOM   2325 HG12 VAL B 142      -8.079  11.280   0.443  1.00  0.00           H  
ATOM   2326 HG13 VAL B 142      -6.671  12.035  -0.300  1.00  0.00           H  
ATOM   2327  CG2 VAL B 142      -6.788   9.526   2.042  1.00  0.00           C  
ATOM   2328 HG21 VAL B 142      -6.283   9.320   2.985  1.00  0.00           H  
ATOM   2329 HG22 VAL B 142      -7.847   9.673   2.251  1.00  0.00           H  
ATOM   2330 HG23 VAL B 142      -6.672   8.673   1.374  1.00  0.00           H  
ATOM   2331  C   VAL B 142      -4.350   9.630   0.099  1.00  0.00           C  
ATOM   2332  O   VAL B 142      -4.355   9.934  -1.092  1.00  0.00           O  
ATOM   2333  N   SER B 143      -4.025   8.400   0.514  1.00  0.00           N  
ATOM   2334  H   SER B 143      -4.120   8.194   1.506  1.00  0.00           H  
ATOM   2335  CA  SER B 143      -3.491   7.323  -0.347  1.00  0.00           C  
ATOM   2336  HA  SER B 143      -3.313   7.713  -1.346  1.00  0.00           H  
ATOM   2337  CB  SER B 143      -2.144   6.845   0.218  1.00  0.00           C  
ATOM   2338  HB2 SER B 143      -1.464   7.694   0.292  1.00  0.00           H  
ATOM   2339  HB3 SER B 143      -2.293   6.437   1.219  1.00  0.00           H  
ATOM   2340  OG  SER B 143      -1.555   5.848  -0.598  1.00  0.00           O  
ATOM   2341  HG  SER B 143      -1.204   6.286  -1.384  1.00  0.00           H  
ATOM   2342  C   SER B 143      -4.454   6.140  -0.486  1.00  0.00           C  
ATOM   2343  O   SER B 143      -5.107   5.768   0.487  1.00  0.00           O  
ATOM   2344  N   ASP B 144      -4.519   5.505  -1.664  1.00  0.00           N  
ATOM   2345  H   ASP B 144      -3.982   5.857  -2.455  1.00  0.00           H  
ATOM   2346  CA  ASP B 144      -5.195   4.204  -1.832  1.00  0.00           C  
ATOM   2347  HA  ASP B 144      -6.038   4.174  -1.139  1.00  0.00           H  
ATOM   2348  CB  ASP B 144      -5.796   4.068  -3.245  1.00  0.00           C  
ATOM   2349  HB2 ASP B 144      -6.568   3.300  -3.202  1.00  0.00           H  
ATOM   2350  HB3 ASP B 144      -6.292   5.005  -3.508  1.00  0.00           H  
ATOM   2351  CG  ASP B 144      -4.834   3.685  -4.381  1.00  0.00           C  
ATOM   2352  OD1 ASP B 144      -3.596   3.703  -4.214  1.00  0.00           O  
ATOM   2353  OD2 ASP B 144      -5.348   3.292  -5.452  1.00  0.00           O  
ATOM   2354  C   ASP B 144      -4.294   3.002  -1.465  1.00  0.00           C  
ATOM   2355  O   ASP B 144      -4.750   1.857  -1.474  1.00  0.00           O  
ATOM   2356  N   TYR B 145      -3.025   3.269  -1.136  1.00  0.00           N  
ATOM   2357  H   TYR B 145      -2.772   4.248  -1.075  1.00  0.00           H  
ATOM   2358  CA  TYR B 145      -1.955   2.314  -0.843  1.00  0.00           C  
ATOM   2359  HA  TYR B 145      -1.051   2.913  -0.862  1.00  0.00           H  
ATOM   2360  CB  TYR B 145      -2.091   1.794   0.591  1.00  0.00           C  
ATOM   2361  HB2 TYR B 145      -2.587   2.559   1.182  1.00  0.00           H  
ATOM   2362  HB3 TYR B 145      -2.728   0.912   0.595  1.00  0.00           H  
ATOM   2363  CG  TYR B 145      -0.778   1.509   1.290  1.00  0.00           C  
ATOM   2364  CD1 TYR B 145       0.096   2.577   1.580  1.00  0.00           C  
ATOM   2365  HD1 TYR B 145      -0.151   3.585   1.272  1.00  0.00           H  
ATOM   2366  CE1 TYR B 145       1.292   2.337   2.280  1.00  0.00           C  
ATOM   2367  HE1 TYR B 145       1.979   3.138   2.499  1.00  0.00           H  
ATOM   2368  CZ  TYR B 145       1.601   1.033   2.714  1.00  0.00           C  
ATOM   2369  OH  TYR B 145       2.720   0.816   3.446  1.00  0.00           O  
ATOM   2370  HH  TYR B 145       2.900  -0.141   3.556  1.00  0.00           H  
ATOM   2371  CE2 TYR B 145       0.734  -0.038   2.414  1.00  0.00           C  
ATOM   2372  HE2 TYR B 145       0.991  -1.035   2.736  1.00  0.00           H  
ATOM   2373  CD2 TYR B 145      -0.452   0.200   1.693  1.00  0.00           C  
ATOM   2374  HD2 TYR B 145      -1.115  -0.620   1.455  1.00  0.00           H  
ATOM   2375  C   TYR B 145      -1.732   1.238  -1.924  1.00  0.00           C  
ATOM   2376  O   TYR B 145      -1.469   0.069  -1.629  1.00  0.00           O  
ATOM   2377  N   MET B 146      -1.854   1.627  -3.200  1.00  0.00           N  
ATOM   2378  H   MET B 146      -2.196   2.568  -3.376  1.00  0.00           H  
ATOM   2379  CA  MET B 146      -1.646   0.739  -4.349  1.00  0.00           C  
ATOM   2380  HA  MET B 146      -0.869   0.016  -4.096  1.00  0.00           H  
ATOM   2381  CB  MET B 146      -2.957  -0.031  -4.595  1.00  0.00           C  
ATOM   2382  HB2 MET B 146      -3.094  -0.727  -3.770  1.00  0.00           H  
ATOM   2383  HB3 MET B 146      -3.791   0.674  -4.605  1.00  0.00           H  
ATOM   2384  CG  MET B 146      -2.991  -0.835  -5.897  1.00  0.00           C  
ATOM   2385  HG2 MET B 146      -2.887  -0.148  -6.736  1.00  0.00           H  
ATOM   2386  HG3 MET B 146      -2.145  -1.522  -5.909  1.00  0.00           H  
ATOM   2387  SD  MET B 146      -4.517  -1.780  -6.150  1.00  0.00           S  
ATOM   2388  CE  MET B 146      -4.206  -2.316  -7.851  1.00  0.00           C  
ATOM   2389  HE1 MET B 146      -4.119  -1.443  -8.498  1.00  0.00           H  
ATOM   2390  HE2 MET B 146      -3.275  -2.882  -7.890  1.00  0.00           H  
ATOM   2391  HE3 MET B 146      -5.029  -2.942  -8.193  1.00  0.00           H  
ATOM   2392  C   MET B 146      -1.173   1.448  -5.628  1.00  0.00           C  
ATOM   2393  O   MET B 146      -0.418   0.843  -6.382  1.00  0.00           O  
ATOM   2394  N   SER B 147      -1.645   2.659  -5.927  1.00  0.00           N  
ATOM   2395  H   SER B 147      -2.279   3.104  -5.267  1.00  0.00           H  
ATOM   2396  CA  SER B 147      -1.377   3.333  -7.208  1.00  0.00           C  
ATOM   2397  HA  SER B 147      -0.325   3.211  -7.464  1.00  0.00           H  
ATOM   2398  CB  SER B 147      -2.228   2.639  -8.285  1.00  0.00           C  
ATOM   2399  HB2 SER B 147      -1.903   1.602  -8.386  1.00  0.00           H  
ATOM   2400  HB3 SER B 147      -3.268   2.638  -7.960  1.00  0.00           H  
ATOM   2401  OG  SER B 147      -2.165   3.259  -9.553  1.00  0.00           O  
ATOM   2402  HG  SER B 147      -1.242   3.462  -9.745  1.00  0.00           H  
ATOM   2403  C   SER B 147      -1.662   4.838  -7.198  1.00  0.00           C  
ATOM   2404  O   SER B 147      -1.016   5.583  -7.938  1.00  0.00           O  
ATOM   2405  N   ILE B 148      -2.610   5.304  -6.382  1.00  0.00           N  
ATOM   2406  H   ILE B 148      -3.027   4.673  -5.700  1.00  0.00           H  
ATOM   2407  CA  ILE B 148      -3.127   6.674  -6.422  1.00  0.00           C  
ATOM   2408  HA  ILE B 148      -2.508   7.273  -7.087  1.00  0.00           H  
ATOM   2409  CB  ILE B 148      -4.571   6.681  -6.987  1.00  0.00           C  
ATOM   2410  HB  ILE B 148      -5.131   5.913  -6.451  1.00  0.00           H  
ATOM   2411  CG2 ILE B 148      -5.315   8.010  -6.752  1.00  0.00           C  
ATOM   2412 HG21 ILE B 148      -5.501   8.156  -5.687  1.00  0.00           H  
ATOM   2413 HG22 ILE B 148      -4.731   8.851  -7.128  1.00  0.00           H  
ATOM   2414 HG23 ILE B 148      -6.281   7.991  -7.259  1.00  0.00           H  
ATOM   2415  CG1 ILE B 148      -4.620   6.309  -8.490  1.00  0.00           C  
ATOM   2416 HG12 ILE B 148      -4.043   5.400  -8.658  1.00  0.00           H  
ATOM   2417 HG13 ILE B 148      -5.654   6.082  -8.753  1.00  0.00           H  
ATOM   2418  CD1 ILE B 148      -4.116   7.389  -9.462  1.00  0.00           C  
ATOM   2419 HD11 ILE B 148      -3.113   7.716  -9.191  1.00  0.00           H  
ATOM   2420 HD12 ILE B 148      -4.089   6.978 -10.472  1.00  0.00           H  
ATOM   2421 HD13 ILE B 148      -4.792   8.245  -9.460  1.00  0.00           H  
ATOM   2422  C   ILE B 148      -3.034   7.317  -5.039  1.00  0.00           C  
ATOM   2423  O   ILE B 148      -3.371   6.718  -4.018  1.00  0.00           O  
ATOM   2424  N   SER B 149      -2.643   8.588  -5.006  1.00  0.00           N  
ATOM   2425  H   SER B 149      -2.328   9.016  -5.875  1.00  0.00           H  
ATOM   2426  CA  SER B 149      -2.946   9.482  -3.886  1.00  0.00           C  
ATOM   2427  HA  SER B 149      -3.664   8.991  -3.233  1.00  0.00           H  
ATOM   2428  CB  SER B 149      -1.696   9.789  -3.057  1.00  0.00           C  
ATOM   2429  HB2 SER B 149      -0.943  10.253  -3.696  1.00  0.00           H  
ATOM   2430  HB3 SER B 149      -1.951  10.474  -2.246  1.00  0.00           H  
ATOM   2431  OG  SER B 149      -1.187   8.586  -2.510  1.00  0.00           O  
ATOM   2432  HG  SER B 149      -1.084   7.975  -3.249  1.00  0.00           H  
ATOM   2433  C   SER B 149      -3.619  10.750  -4.399  1.00  0.00           C  
ATOM   2434  O   SER B 149      -3.348  11.192  -5.516  1.00  0.00           O  
ATOM   2435  N   THR B 150      -4.499  11.335  -3.597  1.00  0.00           N  
ATOM   2436  H   THR B 150      -4.675  10.916  -2.687  1.00  0.00           H  
ATOM   2437  CA  THR B 150      -5.223  12.567  -3.935  1.00  0.00           C  
ATOM   2438  HA  THR B 150      -4.921  12.922  -4.920  1.00  0.00           H  
ATOM   2439  CB  THR B 150      -6.739  12.320  -3.983  1.00  0.00           C  
ATOM   2440  HB  THR B 150      -7.068  11.952  -3.011  1.00  0.00           H  
ATOM   2441  CG2 THR B 150      -7.528  13.585  -4.317  1.00  0.00           C  
ATOM   2442 HG21 THR B 150      -8.579  13.337  -4.462  1.00  0.00           H  
ATOM   2443 HG22 THR B 150      -7.461  14.297  -3.492  1.00  0.00           H  
ATOM   2444 HG23 THR B 150      -7.130  14.047  -5.220  1.00  0.00           H  
ATOM   2445  OG1 THR B 150      -7.058  11.343  -4.953  1.00  0.00           O  
ATOM   2446  HG1 THR B 150      -6.956  11.730  -5.839  1.00  0.00           H  
ATOM   2447  C   THR B 150      -4.865  13.645  -2.921  1.00  0.00           C  
ATOM   2448  O   THR B 150      -4.965  13.413  -1.717  1.00  0.00           O  
ATOM   2449  N   CYS B 151      -4.444  14.813  -3.411  1.00  0.00           N  
ATOM   2450  H   CYS B 151      -4.396  14.920  -4.418  1.00  0.00           H  
ATOM   2451  CA  CYS B 151      -4.219  16.024  -2.630  1.00  0.00           C  
ATOM   2452  HA  CYS B 151      -4.266  15.776  -1.575  1.00  0.00           H  
ATOM   2453  CB  CYS B 151      -2.800  16.531  -2.927  1.00  0.00           C  
ATOM   2454  HB2 CYS B 151      -2.083  15.760  -2.640  1.00  0.00           H  
ATOM   2455  HB3 CYS B 151      -2.701  16.718  -3.997  1.00  0.00           H  
ATOM   2456  SG  CYS B 151      -2.412  18.053  -2.016  1.00  0.00           S  
ATOM   2457  HG  CYS B 151      -2.806  17.643  -0.796  1.00  0.00           H  
ATOM   2458  C   CYS B 151      -5.345  17.033  -2.912  1.00  0.00           C  
ATOM   2459  O   CYS B 151      -5.797  17.156  -4.050  1.00  0.00           O  
ATOM   2460  N   GLU B 152      -5.820  17.721  -1.875  1.00  0.00           N  
ATOM   2461  H   GLU B 152      -5.343  17.624  -0.984  1.00  0.00           H  
ATOM   2462  CA  GLU B 152      -7.045  18.528  -1.881  1.00  0.00           C  
ATOM   2463  HA  GLU B 152      -7.260  18.865  -2.897  1.00  0.00           H  
ATOM   2464  CB  GLU B 152      -8.218  17.642  -1.424  1.00  0.00           C  
ATOM   2465  HB2 GLU B 152      -8.364  16.869  -2.181  1.00  0.00           H  
ATOM   2466  HB3 GLU B 152      -7.954  17.150  -0.485  1.00  0.00           H  
ATOM   2467  CG  GLU B 152      -9.534  18.406  -1.218  1.00  0.00           C  
ATOM   2468  HG2 GLU B 152      -9.467  19.008  -0.309  1.00  0.00           H  
ATOM   2469  HG3 GLU B 152      -9.679  19.088  -2.058  1.00  0.00           H  
ATOM   2470  CD  GLU B 152     -10.731  17.446  -1.136  1.00  0.00           C  
ATOM   2471  OE1 GLU B 152     -11.311  17.303  -0.039  1.00  0.00           O  
ATOM   2472  OE2 GLU B 152     -11.066  16.860  -2.192  1.00  0.00           O  
ATOM   2473  C   GLU B 152      -6.870  19.770  -0.996  1.00  0.00           C  
ATOM   2474  O   GLU B 152      -6.493  19.661   0.175  1.00  0.00           O  
ATOM   2475  N   TRP B 153      -7.139  20.955  -1.553  1.00  0.00           N  
ATOM   2476  H   TRP B 153      -7.503  20.973  -2.503  1.00  0.00           H  
ATOM   2477  CA  TRP B 153      -6.957  22.247  -0.876  1.00  0.00           C  
ATOM   2478  HA  TRP B 153      -7.167  22.113   0.187  1.00  0.00           H  
ATOM   2479  CB  TRP B 153      -5.493  22.707  -1.009  1.00  0.00           C  
ATOM   2480  HB2 TRP B 153      -5.317  23.550  -0.340  1.00  0.00           H  
ATOM   2481  HB3 TRP B 153      -4.850  21.899  -0.664  1.00  0.00           H  
ATOM   2482  CG  TRP B 153      -5.047  23.093  -2.386  1.00  0.00           C  
ATOM   2483  CD1 TRP B 153      -5.109  24.331  -2.928  1.00  0.00           C  
ATOM   2484  HD1 TRP B 153      -5.487  25.211  -2.421  1.00  0.00           H  
ATOM   2485  NE1 TRP B 153      -4.626  24.296  -4.223  1.00  0.00           N  
ATOM   2486  HE1 TRP B 153      -4.586  25.110  -4.822  1.00  0.00           H  
ATOM   2487  CE2 TRP B 153      -4.204  23.027  -4.571  1.00  0.00           C  
ATOM   2488  CZ2 TRP B 153      -3.623  22.487  -5.727  1.00  0.00           C  
ATOM   2489  HZ2 TRP B 153      -3.447  23.112  -6.588  1.00  0.00           H  
ATOM   2490  CH2 TRP B 153      -3.278  21.126  -5.751  1.00  0.00           C  
ATOM   2491  HH2 TRP B 153      -2.802  20.700  -6.621  1.00  0.00           H  
ATOM   2492  CZ3 TRP B 153      -3.548  20.316  -4.636  1.00  0.00           C  
ATOM   2493  HZ3 TRP B 153      -3.289  19.267  -4.649  1.00  0.00           H  
ATOM   2494  CE3 TRP B 153      -4.139  20.864  -3.483  1.00  0.00           C  
ATOM   2495  HE3 TRP B 153      -4.320  20.237  -2.622  1.00  0.00           H  
ATOM   2496  CD2 TRP B 153      -4.477  22.233  -3.418  1.00  0.00           C  
ATOM   2497  C   TRP B 153      -7.921  23.330  -1.392  1.00  0.00           C  
ATOM   2498  O   TRP B 153      -8.786  23.092  -2.237  1.00  0.00           O  
ATOM   2499  N   LYS B 154      -7.781  24.546  -0.850  1.00  0.00           N  
ATOM   2500  H   LYS B 154      -7.039  24.668  -0.173  1.00  0.00           H  
ATOM   2501  CA  LYS B 154      -8.692  25.678  -1.052  1.00  0.00           C  
ATOM   2502  HA  LYS B 154      -9.401  25.417  -1.839  1.00  0.00           H  
ATOM   2503  CB  LYS B 154      -9.449  25.907   0.267  1.00  0.00           C  
ATOM   2504  HB2 LYS B 154      -9.363  25.009   0.882  1.00  0.00           H  
ATOM   2505  HB3 LYS B 154      -8.992  26.727   0.822  1.00  0.00           H  
ATOM   2506  CG  LYS B 154     -10.940  26.191   0.056  1.00  0.00           C  
ATOM   2507  HG2 LYS B 154     -11.077  27.176  -0.394  1.00  0.00           H  
ATOM   2508  HG3 LYS B 154     -11.361  25.431  -0.606  1.00  0.00           H  
ATOM   2509  CD  LYS B 154     -11.652  26.118   1.414  1.00  0.00           C  
ATOM   2510  HD2 LYS B 154     -11.386  25.175   1.897  1.00  0.00           H  
ATOM   2511  HD3 LYS B 154     -11.312  26.940   2.047  1.00  0.00           H  
ATOM   2512  CE  LYS B 154     -13.171  26.174   1.244  1.00  0.00           C  
ATOM   2513  HE2 LYS B 154     -13.449  27.177   0.905  1.00  0.00           H  
ATOM   2514  HE3 LYS B 154     -13.457  25.457   0.466  1.00  0.00           H  
ATOM   2515  NZ  LYS B 154     -13.853  25.837   2.518  1.00  0.00           N  
ATOM   2516  HZ1 LYS B 154     -13.610  24.895   2.802  1.00  0.00           H  
ATOM   2517  HZ2 LYS B 154     -14.857  25.889   2.410  1.00  0.00           H  
ATOM   2518  HZ3 LYS B 154     -13.562  26.468   3.253  1.00  0.00           H  
ATOM   2519  C   LYS B 154      -7.942  26.929  -1.505  1.00  0.00           C  
ATOM   2520  O   LYS B 154      -6.907  27.275  -0.932  1.00  0.00           O  
ATOM   2521  N   MET B 155      -8.472  27.612  -2.511  1.00  0.00           N  
ATOM   2522  H   MET B 155      -9.341  27.273  -2.911  1.00  0.00           H  
ATOM   2523  CA  MET B 155      -7.963  28.892  -3.008  1.00  0.00           C  
ATOM   2524  HA  MET B 155      -6.916  29.000  -2.720  1.00  0.00           H  
ATOM   2525  CB  MET B 155      -8.035  28.910  -4.545  1.00  0.00           C  
ATOM   2526  HB2 MET B 155      -9.070  28.767  -4.856  1.00  0.00           H  
ATOM   2527  HB3 MET B 155      -7.705  29.880  -4.916  1.00  0.00           H  
ATOM   2528  CG  MET B 155      -7.176  27.812  -5.190  1.00  0.00           C  
ATOM   2529  HG2 MET B 155      -7.568  26.840  -4.888  1.00  0.00           H  
ATOM   2530  HG3 MET B 155      -7.282  27.883  -6.274  1.00  0.00           H  
ATOM   2531  SD  MET B 155      -5.402  27.851  -4.787  1.00  0.00           S  
ATOM   2532  CE  MET B 155      -4.916  29.393  -5.609  1.00  0.00           C  
ATOM   2533  HE1 MET B 155      -3.839  29.528  -5.517  1.00  0.00           H  
ATOM   2534  HE2 MET B 155      -5.178  29.350  -6.667  1.00  0.00           H  
ATOM   2535  HE3 MET B 155      -5.422  30.240  -5.147  1.00  0.00           H  
ATOM   2536  C   MET B 155      -8.719  30.076  -2.387  1.00  0.00           C  
ATOM   2537  O   MET B 155      -9.796  29.922  -1.808  1.00  0.00           O  
ATOM   2538  N   ASN B 156      -8.166  31.280  -2.537  1.00  0.00           N  
ATOM   2539  H   ASN B 156      -7.246  31.332  -2.967  1.00  0.00           H  
ATOM   2540  CA  ASN B 156      -8.789  32.546  -2.140  1.00  0.00           C  
ATOM   2541  HA  ASN B 156      -9.212  32.417  -1.148  1.00  0.00           H  
ATOM   2542  CB  ASN B 156      -7.697  33.625  -2.068  1.00  0.00           C  
ATOM   2543  HB2 ASN B 156      -8.137  34.538  -1.665  1.00  0.00           H  
ATOM   2544  HB3 ASN B 156      -6.918  33.299  -1.379  1.00  0.00           H  
ATOM   2545  CG  ASN B 156      -7.051  33.927  -3.414  1.00  0.00           C  
ATOM   2546  OD1 ASN B 156      -6.541  33.056  -4.101  1.00  0.00           O  
ATOM   2547  ND2 ASN B 156      -7.025  35.172  -3.822  1.00  0.00           N  
ATOM   2548 HD21 ASN B 156      -6.464  35.365  -4.650  1.00  0.00           H  
ATOM   2549 HD22 ASN B 156      -7.536  35.887  -3.340  1.00  0.00           H  
ATOM   2550  C   ASN B 156      -9.958  32.995  -3.040  1.00  0.00           C  
ATOM   2551  O   ASN B 156     -10.608  33.993  -2.740  1.00  0.00           O  
ATOM   2552  N   GLY B 157     -10.207  32.286  -4.141  1.00  0.00           N  
ATOM   2553  H   GLY B 157      -9.610  31.497  -4.345  1.00  0.00           H  
ATOM   2554  CA  GLY B 157     -11.308  32.524  -5.072  1.00  0.00           C  
ATOM   2555  HA2 GLY B 157     -12.245  32.543  -4.517  1.00  0.00           H  
ATOM   2556  HA3 GLY B 157     -11.171  33.487  -5.562  1.00  0.00           H  
ATOM   2557  C   GLY B 157     -11.370  31.431  -6.147  1.00  0.00           C  
ATOM   2558  O   GLY B 157     -10.467  30.594  -6.212  1.00  0.00           O  
ATOM   2559  N   PRO B 158     -12.415  31.405  -6.995  1.00  0.00           N  
ATOM   2560  CD  PRO B 158     -13.555  32.304  -6.995  1.00  0.00           C  
ATOM   2561  HD2 PRO B 158     -13.269  33.246  -7.463  1.00  0.00           H  
ATOM   2562  HD3 PRO B 158     -13.931  32.483  -5.987  1.00  0.00           H  
ATOM   2563  CG  PRO B 158     -14.632  31.612  -7.829  1.00  0.00           C  
ATOM   2564  HG2 PRO B 158     -15.196  32.339  -8.416  1.00  0.00           H  
ATOM   2565  HG3 PRO B 158     -15.300  31.057  -7.171  1.00  0.00           H  
ATOM   2566  CB  PRO B 158     -13.881  30.634  -8.737  1.00  0.00           C  
ATOM   2567  HB2 PRO B 158     -13.819  31.043  -9.747  1.00  0.00           H  
ATOM   2568  HB3 PRO B 158     -14.395  29.673  -8.765  1.00  0.00           H  
ATOM   2569  CA  PRO B 158     -12.480  30.487  -8.127  1.00  0.00           C  
ATOM   2570  HA  PRO B 158     -12.336  29.469  -7.770  1.00  0.00           H  
ATOM   2571  C   PRO B 158     -11.396  30.803  -9.162  1.00  0.00           C  
ATOM   2572  O   PRO B 158     -11.134  31.970  -9.457  1.00  0.00           O  
ATOM   2573  N   THR B 159     -10.791  29.773  -9.759  1.00  0.00           N  
ATOM   2574  H   THR B 159     -11.026  28.829  -9.483  1.00  0.00           H  
ATOM   2575  CA  THR B 159      -9.847  29.947 -10.875  1.00  0.00           C  
ATOM   2576  HA  THR B 159     -10.255  30.720 -11.527  1.00  0.00           H  
ATOM   2577  CB  THR B 159      -8.489  30.460 -10.364  1.00  0.00           C  
ATOM   2578  HB  THR B 159      -8.655  31.229  -9.609  1.00  0.00           H  
ATOM   2579  CG2 THR B 159      -7.611  29.373  -9.750  1.00  0.00           C  
ATOM   2580 HG21 THR B 159      -6.748  29.837  -9.275  1.00  0.00           H  
ATOM   2581 HG22 THR B 159      -8.171  28.828  -8.989  1.00  0.00           H  
ATOM   2582 HG23 THR B 159      -7.269  28.677 -10.516  1.00  0.00           H  
ATOM   2583  OG1 THR B 159      -7.795  31.056 -11.437  1.00  0.00           O  
ATOM   2584  HG1 THR B 159      -7.993  32.000 -11.417  1.00  0.00           H  
ATOM   2585  C   THR B 159      -9.696  28.683 -11.732  1.00  0.00           C  
ATOM   2586  O   THR B 159     -10.036  27.579 -11.298  1.00  0.00           O  
ATOM   2587  N   GLN B 160      -9.198  28.845 -12.962  1.00  0.00           N  
ATOM   2588  H   GLN B 160      -8.823  29.754 -13.196  1.00  0.00           H  
ATOM   2589  CA  GLN B 160      -8.989  27.760 -13.926  1.00  0.00           C  
ATOM   2590  HA  GLN B 160      -9.839  27.078 -13.871  1.00  0.00           H  
ATOM   2591  CB  GLN B 160      -8.965  28.346 -15.347  1.00  0.00           C  
ATOM   2592  HB2 GLN B 160      -9.906  28.873 -15.509  1.00  0.00           H  
ATOM   2593  HB3 GLN B 160      -8.148  29.062 -15.445  1.00  0.00           H  
ATOM   2594  CG  GLN B 160      -8.812  27.260 -16.423  1.00  0.00           C  
ATOM   2595  HG2 GLN B 160      -7.824  26.805 -16.347  1.00  0.00           H  
ATOM   2596  HG3 GLN B 160      -9.552  26.477 -16.259  1.00  0.00           H  
ATOM   2597  CD  GLN B 160      -9.000  27.792 -17.842  1.00  0.00           C  
ATOM   2598  OE1 GLN B 160      -9.627  28.810 -18.097  1.00  0.00           O  
ATOM   2599  NE2 GLN B 160      -8.492  27.100 -18.835  1.00  0.00           N  
ATOM   2600 HE21 GLN B 160      -8.589  27.491 -19.752  1.00  0.00           H  
ATOM   2601 HE22 GLN B 160      -7.891  26.319 -18.631  1.00  0.00           H  
ATOM   2602  C   GLN B 160      -7.723  26.965 -13.572  1.00  0.00           C  
ATOM   2603  O   GLN B 160      -6.604  27.329 -13.936  1.00  0.00           O  
ATOM   2604  N   CYS B 161      -7.900  25.881 -12.822  1.00  0.00           N  
ATOM   2605  H   CYS B 161      -8.837  25.630 -12.545  1.00  0.00           H  
ATOM   2606  CA  CYS B 161      -6.790  25.129 -12.239  1.00  0.00           C  
ATOM   2607  HA  CYS B 161      -6.141  25.818 -11.704  1.00  0.00           H  
ATOM   2608  CB  CYS B 161      -7.386  24.136 -11.237  1.00  0.00           C  
ATOM   2609  HB2 CYS B 161      -8.091  23.487 -11.759  1.00  0.00           H  
ATOM   2610  HB3 CYS B 161      -6.591  23.522 -10.810  1.00  0.00           H  
ATOM   2611  SG  CYS B 161      -8.243  25.040  -9.904  1.00  0.00           S  
ATOM   2612  HG  CYS B 161      -8.967  25.876 -10.664  1.00  0.00           H  
ATOM   2613  C   CYS B 161      -5.910  24.456 -13.305  1.00  0.00           C  
ATOM   2614  O   CYS B 161      -4.686  24.548 -13.228  1.00  0.00           O  
ATOM   2615  N   SER B 162      -6.534  23.899 -14.345  1.00  0.00           N  
ATOM   2616  H   SER B 162      -7.543  23.888 -14.352  1.00  0.00           H  
ATOM   2617  CA  SER B 162      -5.870  23.195 -15.449  1.00  0.00           C  
ATOM   2618  HA  SER B 162      -5.241  22.432 -15.003  1.00  0.00           H  
ATOM   2619  CB  SER B 162      -6.928  22.474 -16.290  1.00  0.00           C  
ATOM   2620  HB2 SER B 162      -6.450  21.962 -17.126  1.00  0.00           H  
ATOM   2621  HB3 SER B 162      -7.425  21.730 -15.665  1.00  0.00           H  
ATOM   2622  OG  SER B 162      -7.899  23.384 -16.777  1.00  0.00           O  
ATOM   2623  HG  SER B 162      -8.730  22.892 -16.820  1.00  0.00           H  
ATOM   2624  C   SER B 162      -4.954  24.058 -16.335  1.00  0.00           C  
ATOM   2625  O   SER B 162      -4.283  23.520 -17.216  1.00  0.00           O  
ATOM   2626  N   THR B 163      -4.876  25.375 -16.099  1.00  0.00           N  
ATOM   2627  H   THR B 163      -5.446  25.751 -15.357  1.00  0.00           H  
ATOM   2628  CA  THR B 163      -3.900  26.275 -16.744  1.00  0.00           C  
ATOM   2629  HA  THR B 163      -3.133  25.672 -17.228  1.00  0.00           H  
ATOM   2630  CB  THR B 163      -4.547  27.145 -17.839  1.00  0.00           C  
ATOM   2631  HB  THR B 163      -3.776  27.789 -18.265  1.00  0.00           H  
ATOM   2632  CG2 THR B 163      -5.141  26.317 -18.979  1.00  0.00           C  
ATOM   2633 HG21 THR B 163      -4.364  25.703 -19.432  1.00  0.00           H  
ATOM   2634 HG22 THR B 163      -5.932  25.670 -18.603  1.00  0.00           H  
ATOM   2635 HG23 THR B 163      -5.550  26.987 -19.733  1.00  0.00           H  
ATOM   2636  OG1 THR B 163      -5.572  27.975 -17.337  1.00  0.00           O  
ATOM   2637  HG1 THR B 163      -5.123  28.803 -17.038  1.00  0.00           H  
ATOM   2638  C   THR B 163      -3.154  27.152 -15.741  1.00  0.00           C  
ATOM   2639  O   THR B 163      -1.929  27.254 -15.820  1.00  0.00           O  
ATOM   2640  N   GLU B 164      -3.849  27.752 -14.766  1.00  0.00           N  
ATOM   2641  H   GLU B 164      -4.857  27.641 -14.744  1.00  0.00           H  
ATOM   2642  CA  GLU B 164      -3.239  28.755 -13.889  1.00  0.00           C  
ATOM   2643  HA  GLU B 164      -2.519  29.322 -14.483  1.00  0.00           H  
ATOM   2644  CB  GLU B 164      -4.284  29.767 -13.366  1.00  0.00           C  
ATOM   2645  HB2 GLU B 164      -4.879  29.279 -12.593  1.00  0.00           H  
ATOM   2646  HB3 GLU B 164      -3.726  30.564 -12.873  1.00  0.00           H  
ATOM   2647  CG  GLU B 164      -5.254  30.468 -14.342  1.00  0.00           C  
ATOM   2648  HG2 GLU B 164      -6.062  29.777 -14.576  1.00  0.00           H  
ATOM   2649  HG3 GLU B 164      -5.714  31.310 -13.806  1.00  0.00           H  
ATOM   2650  CD  GLU B 164      -4.648  30.952 -15.675  1.00  0.00           C  
ATOM   2651  OE1 GLU B 164      -4.302  30.106 -16.527  1.00  0.00           O  
ATOM   2652  OE2 GLU B 164      -4.659  32.185 -15.903  1.00  0.00           O  
ATOM   2653  C   GLU B 164      -2.445  28.143 -12.712  1.00  0.00           C  
ATOM   2654  O   GLU B 164      -1.780  28.899 -12.001  1.00  0.00           O  
ATOM   2655  N   LEU B 165      -2.498  26.820 -12.472  1.00  0.00           N  
ATOM   2656  H   LEU B 165      -3.049  26.244 -13.101  1.00  0.00           H  
ATOM   2657  CA  LEU B 165      -1.815  26.132 -11.360  1.00  0.00           C  
ATOM   2658  HA  LEU B 165      -1.146  26.842 -10.873  1.00  0.00           H  
ATOM   2659  CB  LEU B 165      -2.843  25.669 -10.303  1.00  0.00           C  
ATOM   2660  HB2 LEU B 165      -3.655  25.120 -10.782  1.00  0.00           H  
ATOM   2661  HB3 LEU B 165      -2.340  24.969  -9.639  1.00  0.00           H  
ATOM   2662  CG  LEU B 165      -3.405  26.815  -9.437  1.00  0.00           C  
ATOM   2663  HG  LEU B 165      -2.772  27.689  -9.544  1.00  0.00           H  
ATOM   2664  CD1 LEU B 165      -4.828  27.208  -9.817  1.00  0.00           C  
ATOM   2665 HD11 LEU B 165      -5.513  26.384  -9.616  1.00  0.00           H  
ATOM   2666 HD12 LEU B 165      -5.123  28.075  -9.229  1.00  0.00           H  
ATOM   2667 HD13 LEU B 165      -4.861  27.476 -10.873  1.00  0.00           H  
ATOM   2668  CD2 LEU B 165      -3.437  26.420  -7.957  1.00  0.00           C  
ATOM   2669 HD21 LEU B 165      -4.079  25.550  -7.812  1.00  0.00           H  
ATOM   2670 HD22 LEU B 165      -2.424  26.189  -7.625  1.00  0.00           H  
ATOM   2671 HD23 LEU B 165      -3.807  27.255  -7.362  1.00  0.00           H  
ATOM   2672  C   LEU B 165      -0.910  24.962 -11.801  1.00  0.00           C  
ATOM   2673  O   LEU B 165      -1.003  24.437 -12.910  1.00  0.00           O  
ATOM   2674  N   ARG B 166      -0.007  24.536 -10.903  1.00  0.00           N  
ATOM   2675  H   ARG B 166       0.064  25.051 -10.026  1.00  0.00           H  
ATOM   2676  CA  ARG B 166       0.879  23.367 -11.087  1.00  0.00           C  
ATOM   2677  HA  ARG B 166       0.334  22.603 -11.644  1.00  0.00           H  
ATOM   2678  CB  ARG B 166       2.105  23.802 -11.912  1.00  0.00           C  
ATOM   2679  HB2 ARG B 166       1.781  24.463 -12.718  1.00  0.00           H  
ATOM   2680  HB3 ARG B 166       2.786  24.362 -11.267  1.00  0.00           H  
ATOM   2681  CG  ARG B 166       2.846  22.610 -12.538  1.00  0.00           C  
ATOM   2682  HG2 ARG B 166       3.101  21.891 -11.761  1.00  0.00           H  
ATOM   2683  HG3 ARG B 166       2.205  22.118 -13.272  1.00  0.00           H  
ATOM   2684  CD  ARG B 166       4.153  23.052 -13.203  1.00  0.00           C  
ATOM   2685  HD2 ARG B 166       4.727  23.613 -12.472  1.00  0.00           H  
ATOM   2686  HD3 ARG B 166       4.725  22.161 -13.470  1.00  0.00           H  
ATOM   2687  NE  ARG B 166       3.947  23.885 -14.406  1.00  0.00           N  
ATOM   2688  HE  ARG B 166       3.008  23.938 -14.768  1.00  0.00           H  
ATOM   2689  CZ  ARG B 166       4.898  24.527 -15.061  1.00  0.00           C  
ATOM   2690  NH1 ARG B 166       6.130  24.535 -14.634  1.00  0.00           N  
ATOM   2691 HH11 ARG B 166       6.328  24.044 -13.776  1.00  0.00           H  
ATOM   2692 HH12 ARG B 166       6.851  25.022 -15.132  1.00  0.00           H  
ATOM   2693  NH2 ARG B 166       4.651  25.186 -16.158  1.00  0.00           N  
ATOM   2694 HH21 ARG B 166       3.706  25.270 -16.490  1.00  0.00           H  
ATOM   2695 HH22 ARG B 166       5.387  25.678 -16.629  1.00  0.00           H  
ATOM   2696  C   ARG B 166       1.307  22.780  -9.736  1.00  0.00           C  
ATOM   2697  O   ARG B 166       1.488  23.544  -8.788  1.00  0.00           O  
ATOM   2698  N   LEU B 167       1.526  21.463  -9.656  1.00  0.00           N  
ATOM   2699  H   LEU B 167       1.372  20.885 -10.476  1.00  0.00           H  
ATOM   2700  CA  LEU B 167       2.061  20.807  -8.455  1.00  0.00           C  
ATOM   2701  HA  LEU B 167       2.540  21.568  -7.837  1.00  0.00           H  
ATOM   2702  CB  LEU B 167       0.903  20.237  -7.616  1.00  0.00           C  
ATOM   2703  HB2 LEU B 167       0.226  21.058  -7.378  1.00  0.00           H  
ATOM   2704  HB3 LEU B 167       0.346  19.517  -8.218  1.00  0.00           H  
ATOM   2705  CG  LEU B 167       1.386  19.572  -6.304  1.00  0.00           C  
ATOM   2706  HG  LEU B 167       2.443  19.777  -6.140  1.00  0.00           H  
ATOM   2707  CD1 LEU B 167       0.615  20.107  -5.099  1.00  0.00           C  
ATOM   2708 HD11 LEU B 167       0.803  21.171  -5.002  1.00  0.00           H  
ATOM   2709 HD12 LEU B 167      -0.454  19.925  -5.215  1.00  0.00           H  
ATOM   2710 HD13 LEU B 167       0.965  19.614  -4.192  1.00  0.00           H  
ATOM   2711  CD2 LEU B 167       1.166  18.064  -6.347  1.00  0.00           C  
ATOM   2712 HD21 LEU B 167       1.687  17.643  -7.207  1.00  0.00           H  
ATOM   2713 HD22 LEU B 167       1.574  17.609  -5.446  1.00  0.00           H  
ATOM   2714 HD23 LEU B 167       0.101  17.850  -6.420  1.00  0.00           H  
ATOM   2715  C   LEU B 167       3.152  19.772  -8.787  1.00  0.00           C  
ATOM   2716  O   LEU B 167       2.913  18.783  -9.487  1.00  0.00           O  
ATOM   2717  N   LEU B 168       4.355  20.032  -8.271  1.00  0.00           N  
ATOM   2718  H   LEU B 168       4.425  20.814  -7.624  1.00  0.00           H  
ATOM   2719  CA  LEU B 168       5.494  19.114  -8.299  1.00  0.00           C  
ATOM   2720  HA  LEU B 168       5.436  18.508  -9.201  1.00  0.00           H  
ATOM   2721  CB  LEU B 168       6.792  19.948  -8.348  1.00  0.00           C  
ATOM   2722  HB2 LEU B 168       6.696  20.717  -9.113  1.00  0.00           H  
ATOM   2723  HB3 LEU B 168       6.885  20.451  -7.389  1.00  0.00           H  
ATOM   2724  CG  LEU B 168       8.087  19.156  -8.626  1.00  0.00           C  
ATOM   2725  HG  LEU B 168       8.009  18.141  -8.246  1.00  0.00           H  
ATOM   2726  CD1 LEU B 168       8.372  19.100 -10.129  1.00  0.00           C  
ATOM   2727 HD11 LEU B 168       7.523  18.655 -10.643  1.00  0.00           H  
ATOM   2728 HD12 LEU B 168       8.547  20.102 -10.520  1.00  0.00           H  
ATOM   2729 HD13 LEU B 168       9.254  18.487 -10.311  1.00  0.00           H  
ATOM   2730  CD2 LEU B 168       9.284  19.818  -7.945  1.00  0.00           C  
ATOM   2731 HD21 LEU B 168      10.185  19.233  -8.135  1.00  0.00           H  
ATOM   2732 HD22 LEU B 168       9.119  19.847  -6.865  1.00  0.00           H  
ATOM   2733 HD23 LEU B 168       9.426  20.831  -8.315  1.00  0.00           H  
ATOM   2734  C   LEU B 168       5.448  18.183  -7.072  1.00  0.00           C  
ATOM   2735  O   LEU B 168       4.955  18.577  -6.010  1.00  0.00           O  
ATOM   2736  N   TYR B 169       5.981  16.967  -7.207  1.00  0.00           N  
ATOM   2737  H   TYR B 169       6.329  16.684  -8.118  1.00  0.00           H  
ATOM   2738  CA  TYR B 169       6.237  16.058  -6.085  1.00  0.00           C  
ATOM   2739  HA  TYR B 169       6.493  16.667  -5.216  1.00  0.00           H  
ATOM   2740  CB  TYR B 169       4.956  15.278  -5.745  1.00  0.00           C  
ATOM   2741  HB2 TYR B 169       5.080  14.845  -4.752  1.00  0.00           H  
ATOM   2742  HB3 TYR B 169       4.133  15.988  -5.686  1.00  0.00           H  
ATOM   2743  CG  TYR B 169       4.526  14.175  -6.699  1.00  0.00           C  
ATOM   2744  CD1 TYR B 169       3.872  14.492  -7.907  1.00  0.00           C  
ATOM   2745  HD1 TYR B 169       3.740  15.527  -8.195  1.00  0.00           H  
ATOM   2746  CE1 TYR B 169       3.365  13.464  -8.725  1.00  0.00           C  
ATOM   2747  HE1 TYR B 169       2.856  13.696  -9.649  1.00  0.00           H  
ATOM   2748  CZ  TYR B 169       3.528  12.116  -8.348  1.00  0.00           C  
ATOM   2749  OH  TYR B 169       3.031  11.129  -9.134  1.00  0.00           O  
ATOM   2750  HH  TYR B 169       3.186  10.262  -8.723  1.00  0.00           H  
ATOM   2751  CE2 TYR B 169       4.199  11.796  -7.149  1.00  0.00           C  
ATOM   2752  HE2 TYR B 169       4.329  10.761  -6.865  1.00  0.00           H  
ATOM   2753  CD2 TYR B 169       4.692  12.827  -6.327  1.00  0.00           C  
ATOM   2754  HD2 TYR B 169       5.189  12.582  -5.402  1.00  0.00           H  
ATOM   2755  C   TYR B 169       7.433  15.132  -6.360  1.00  0.00           C  
ATOM   2756  O   TYR B 169       7.740  14.842  -7.517  1.00  0.00           O  
ATOM   2757  N   GLN B 170       8.106  14.654  -5.307  1.00  0.00           N  
ATOM   2758  H   GLN B 170       7.835  14.969  -4.382  1.00  0.00           H  
ATOM   2759  CA  GLN B 170       9.296  13.794  -5.404  1.00  0.00           C  
ATOM   2760  HA  GLN B 170       9.225  13.200  -6.318  1.00  0.00           H  
ATOM   2761  CB  GLN B 170      10.545  14.690  -5.514  1.00  0.00           C  
ATOM   2762  HB2 GLN B 170      10.390  15.384  -6.341  1.00  0.00           H  
ATOM   2763  HB3 GLN B 170      10.652  15.275  -4.599  1.00  0.00           H  
ATOM   2764  CG  GLN B 170      11.852  13.920  -5.774  1.00  0.00           C  
ATOM   2765  HG2 GLN B 170      12.148  13.372  -4.880  1.00  0.00           H  
ATOM   2766  HG3 GLN B 170      11.682  13.202  -6.575  1.00  0.00           H  
ATOM   2767  CD  GLN B 170      13.004  14.838  -6.193  1.00  0.00           C  
ATOM   2768  OE1 GLN B 170      13.003  16.037  -5.972  1.00  0.00           O  
ATOM   2769  NE2 GLN B 170      14.036  14.318  -6.817  1.00  0.00           N  
ATOM   2770 HE21 GLN B 170      14.708  14.959  -7.191  1.00  0.00           H  
ATOM   2771 HE22 GLN B 170      14.047  13.326  -7.036  1.00  0.00           H  
ATOM   2772  C   GLN B 170       9.386  12.827  -4.209  1.00  0.00           C  
ATOM   2773  O   GLN B 170       9.110  13.219  -3.073  1.00  0.00           O  
ATOM   2774  N   LEU B 171       9.754  11.562  -4.452  1.00  0.00           N  
ATOM   2775  H   LEU B 171       9.996  11.321  -5.401  1.00  0.00           H  
ATOM   2776  CA  LEU B 171       9.960  10.540  -3.410  1.00  0.00           C  
ATOM   2777  HA  LEU B 171       9.168  10.642  -2.664  1.00  0.00           H  
ATOM   2778  CB  LEU B 171       9.839   9.132  -4.042  1.00  0.00           C  
ATOM   2779  HB2 LEU B 171       8.817   8.986  -4.387  1.00  0.00           H  
ATOM   2780  HB3 LEU B 171      10.482   9.106  -4.920  1.00  0.00           H  
ATOM   2781  CG  LEU B 171      10.234   7.940  -3.140  1.00  0.00           C  
ATOM   2782  HG  LEU B 171      11.244   8.095  -2.771  1.00  0.00           H  
ATOM   2783  CD1 LEU B 171       9.303   7.755  -1.944  1.00  0.00           C  
ATOM   2784 HD11 LEU B 171       8.288   7.565  -2.290  1.00  0.00           H  
ATOM   2785 HD12 LEU B 171       9.633   6.906  -1.342  1.00  0.00           H  
ATOM   2786 HD13 LEU B 171       9.309   8.644  -1.323  1.00  0.00           H  
ATOM   2787  CD2 LEU B 171      10.216   6.630  -3.931  1.00  0.00           C  
ATOM   2788 HD21 LEU B 171      10.547   5.811  -3.293  1.00  0.00           H  
ATOM   2789 HD22 LEU B 171       9.205   6.421  -4.283  1.00  0.00           H  
ATOM   2790 HD23 LEU B 171      10.888   6.705  -4.786  1.00  0.00           H  
ATOM   2791  C   LEU B 171      11.309  10.738  -2.693  1.00  0.00           C  
ATOM   2792  O   LEU B 171      12.361  10.819  -3.324  1.00  0.00           O  
ATOM   2793  N   VAL B 172      11.295  10.739  -1.359  1.00  0.00           N  
ATOM   2794  H   VAL B 172      10.395  10.648  -0.900  1.00  0.00           H  
ATOM   2795  CA  VAL B 172      12.481  10.837  -0.489  1.00  0.00           C  
ATOM   2796  HA  VAL B 172      13.209  11.469  -0.996  1.00  0.00           H  
ATOM   2797  CB  VAL B 172      12.155  11.536   0.856  1.00  0.00           C  
ATOM   2798  HB  VAL B 172      11.510  10.896   1.458  1.00  0.00           H  
ATOM   2799  CG1 VAL B 172      13.429  11.839   1.660  1.00  0.00           C  
ATOM   2800 HG11 VAL B 172      14.098  12.474   1.080  1.00  0.00           H  
ATOM   2801 HG12 VAL B 172      13.168  12.346   2.588  1.00  0.00           H  
ATOM   2802 HG13 VAL B 172      13.946  10.915   1.919  1.00  0.00           H  
ATOM   2803  CG2 VAL B 172      11.443  12.886   0.648  1.00  0.00           C  
ATOM   2804 HG21 VAL B 172      11.248  13.355   1.611  1.00  0.00           H  
ATOM   2805 HG22 VAL B 172      12.062  13.547   0.041  1.00  0.00           H  
ATOM   2806 HG23 VAL B 172      10.489  12.740   0.145  1.00  0.00           H  
ATOM   2807  C   VAL B 172      13.135   9.453  -0.327  1.00  0.00           C  
ATOM   2808  O   VAL B 172      13.100   8.834   0.733  1.00  0.00           O  
ATOM   2809  N   PHE B 173      13.705   8.943  -1.421  1.00  0.00           N  
ATOM   2810  H   PHE B 173      13.627   9.485  -2.276  1.00  0.00           H  
ATOM   2811  CA  PHE B 173      14.475   7.693  -1.483  1.00  0.00           C  
ATOM   2812  HA  PHE B 173      15.021   7.576  -0.545  1.00  0.00           H  
ATOM   2813  CB  PHE B 173      13.518   6.494  -1.634  1.00  0.00           C  
ATOM   2814  HB2 PHE B 173      12.808   6.500  -0.804  1.00  0.00           H  
ATOM   2815  HB3 PHE B 173      12.949   6.610  -2.556  1.00  0.00           H  
ATOM   2816  CG  PHE B 173      14.212   5.146  -1.659  1.00  0.00           C  
ATOM   2817  CD1 PHE B 173      14.676   4.568  -0.463  1.00  0.00           C  
ATOM   2818  HD1 PHE B 173      14.481   5.055   0.486  1.00  0.00           H  
ATOM   2819  CE1 PHE B 173      15.406   3.366  -0.498  1.00  0.00           C  
ATOM   2820  HE1 PHE B 173      15.779   2.935   0.420  1.00  0.00           H  
ATOM   2821  CZ  PHE B 173      15.664   2.733  -1.726  1.00  0.00           C  
ATOM   2822  HZ  PHE B 173      16.234   1.814  -1.751  1.00  0.00           H  
ATOM   2823  CE2 PHE B 173      15.185   3.300  -2.919  1.00  0.00           C  
ATOM   2824  HE2 PHE B 173      15.398   2.827  -3.863  1.00  0.00           H  
ATOM   2825  CD2 PHE B 173      14.461   4.505  -2.888  1.00  0.00           C  
ATOM   2826  HD2 PHE B 173      14.123   4.958  -3.812  1.00  0.00           H  
ATOM   2827  C   PHE B 173      15.511   7.759  -2.625  1.00  0.00           C  
ATOM   2828  O   PHE B 173      15.351   8.574  -3.536  1.00  0.00           O  
ATOM   2829  N   LEU B 174      16.543   6.899  -2.581  1.00  0.00           N  
ATOM   2830  H   LEU B 174      16.517   6.202  -1.848  1.00  0.00           H  
ATOM   2831  CA  LEU B 174      17.727   6.881  -3.464  1.00  0.00           C  
ATOM   2832  HA  LEU B 174      18.484   7.532  -3.031  1.00  0.00           H  
ATOM   2833  CB  LEU B 174      18.302   5.451  -3.538  1.00  0.00           C  
ATOM   2834  HB2 LEU B 174      17.482   4.762  -3.744  1.00  0.00           H  
ATOM   2835  HB3 LEU B 174      18.979   5.406  -4.394  1.00  0.00           H  
ATOM   2836  CG  LEU B 174      19.085   4.942  -2.320  1.00  0.00           C  
ATOM   2837  HG  LEU B 174      18.458   4.964  -1.427  1.00  0.00           H  
ATOM   2838  CD1 LEU B 174      19.489   3.502  -2.623  1.00  0.00           C  
ATOM   2839 HD11 LEU B 174      18.608   2.864  -2.582  1.00  0.00           H  
ATOM   2840 HD12 LEU B 174      20.196   3.167  -1.877  1.00  0.00           H  
ATOM   2841 HD13 LEU B 174      19.959   3.428  -3.602  1.00  0.00           H  
ATOM   2842  CD2 LEU B 174      20.367   5.738  -2.068  1.00  0.00           C  
ATOM   2843 HD21 LEU B 174      20.929   5.277  -1.254  1.00  0.00           H  
ATOM   2844 HD22 LEU B 174      20.126   6.755  -1.769  1.00  0.00           H  
ATOM   2845 HD23 LEU B 174      20.987   5.751  -2.965  1.00  0.00           H  
ATOM   2846  C   LEU B 174      17.484   7.375  -4.903  1.00  0.00           C  
ATOM   2847  O   LEU B 174      17.065   6.606  -5.768  1.00  0.00           O  
ATOM   2848  N   LEU B 175      17.833   8.645  -5.133  1.00  0.00           N  
ATOM   2849  H   LEU B 175      18.056   9.204  -4.326  1.00  0.00           H  
ATOM   2850  CA  LEU B 175      17.883   9.306  -6.445  1.00  0.00           C  
ATOM   2851  HA  LEU B 175      18.020  10.371  -6.261  1.00  0.00           H  
ATOM   2852  CB  LEU B 175      19.115   8.818  -7.241  1.00  0.00           C  
ATOM   2853  HB2 LEU B 175      18.945   7.781  -7.533  1.00  0.00           H  
ATOM   2854  HB3 LEU B 175      19.189   9.408  -8.156  1.00  0.00           H  
ATOM   2855  CG  LEU B 175      20.462   8.903  -6.495  1.00  0.00           C  
ATOM   2856  HG  LEU B 175      20.421   8.292  -5.593  1.00  0.00           H  
ATOM   2857  CD1 LEU B 175      21.587   8.361  -7.377  1.00  0.00           C  
ATOM   2858 HD11 LEU B 175      22.530   8.383  -6.830  1.00  0.00           H  
ATOM   2859 HD12 LEU B 175      21.369   7.331  -7.656  1.00  0.00           H  
ATOM   2860 HD13 LEU B 175      21.678   8.966  -8.280  1.00  0.00           H  
ATOM   2861  CD2 LEU B 175      20.817  10.339  -6.100  1.00  0.00           C  
ATOM   2862 HD21 LEU B 175      21.799  10.360  -5.627  1.00  0.00           H  
ATOM   2863 HD22 LEU B 175      20.831  10.975  -6.986  1.00  0.00           H  
ATOM   2864 HD23 LEU B 175      20.088  10.728  -5.392  1.00  0.00           H  
ATOM   2865  C   LEU B 175      16.559   9.230  -7.231  1.00  0.00           C  
ATOM   2866  O   LEU B 175      16.560   9.179  -8.458  1.00  0.00           O  
ATOM   2867  N   SER B 176      15.426   9.194  -6.525  1.00  0.00           N  
ATOM   2868  H   SER B 176      15.488   9.217  -5.516  1.00  0.00           H  
ATOM   2869  CA  SER B 176      14.095   9.152  -7.138  1.00  0.00           C  
ATOM   2870  HA  SER B 176      14.080   8.360  -7.888  1.00  0.00           H  
ATOM   2871  CB  SER B 176      13.022   8.840  -6.095  1.00  0.00           C  
ATOM   2872  HB2 SER B 176      12.911   9.698  -5.433  1.00  0.00           H  
ATOM   2873  HB3 SER B 176      12.073   8.655  -6.603  1.00  0.00           H  
ATOM   2874  OG  SER B 176      13.387   7.707  -5.328  1.00  0.00           O  
ATOM   2875  HG  SER B 176      14.110   7.997  -4.750  1.00  0.00           H  
ATOM   2876  C   SER B 176      13.778  10.490  -7.812  1.00  0.00           C  
ATOM   2877  O   SER B 176      13.886  11.535  -7.175  1.00  0.00           O  
ATOM   2878  N   GLU B 177      13.390  10.454  -9.083  1.00  0.00           N  
ATOM   2879  H   GLU B 177      13.362   9.563  -9.548  1.00  0.00           H  
ATOM   2880  CA  GLU B 177      13.136  11.647  -9.901  1.00  0.00           C  
ATOM   2881  HA  GLU B 177      13.982  12.320  -9.754  1.00  0.00           H  
ATOM   2882  CB  GLU B 177      13.109  11.224 -11.386  1.00  0.00           C  
ATOM   2883  HB2 GLU B 177      13.972  10.582 -11.572  1.00  0.00           H  
ATOM   2884  HB3 GLU B 177      12.213  10.628 -11.569  1.00  0.00           H  
ATOM   2885  CG  GLU B 177      13.161  12.362 -12.417  1.00  0.00           C  
ATOM   2886  HG2 GLU B 177      13.247  11.925 -13.415  1.00  0.00           H  
ATOM   2887  HG3 GLU B 177      12.223  12.914 -12.391  1.00  0.00           H  
ATOM   2888  CD  GLU B 177      14.330  13.321 -12.161  1.00  0.00           C  
ATOM   2889  OE1 GLU B 177      14.153  14.223 -11.308  1.00  0.00           O  
ATOM   2890  OE2 GLU B 177      15.398  13.118 -12.776  1.00  0.00           O  
ATOM   2891  C   GLU B 177      11.867  12.416  -9.478  1.00  0.00           C  
ATOM   2892  O   GLU B 177      10.929  11.848  -8.907  1.00  0.00           O  
ATOM   2893  N   ALA B 178      11.839  13.720  -9.748  1.00  0.00           N  
ATOM   2894  H   ALA B 178      12.627  14.119 -10.260  1.00  0.00           H  
ATOM   2895  CA  ALA B 178      10.663  14.559  -9.538  1.00  0.00           C  
ATOM   2896  HA  ALA B 178      10.202  14.270  -8.593  1.00  0.00           H  
ATOM   2897  CB  ALA B 178      11.109  16.020  -9.409  1.00  0.00           C  
ATOM   2898  HB1 ALA B 178      10.251  16.641  -9.155  1.00  0.00           H  
ATOM   2899  HB2 ALA B 178      11.850  16.113  -8.615  1.00  0.00           H  
ATOM   2900  HB3 ALA B 178      11.546  16.361 -10.349  1.00  0.00           H  
ATOM   2901  C   ALA B 178       9.610  14.368 -10.646  1.00  0.00           C  
ATOM   2902  O   ALA B 178       9.913  14.058 -11.800  1.00  0.00           O  
ATOM   2903  N   HIE B 179       8.343  14.620 -10.315  1.00  0.00           N  
ATOM   2904  H   HIE B 179       8.143  14.848  -9.345  1.00  0.00           H  
ATOM   2905  CA  HIE B 179       7.200  14.475 -11.221  1.00  0.00           C  
ATOM   2906  HA  HIE B 179       7.573  14.325 -12.236  1.00  0.00           H  
ATOM   2907  CB  HIE B 179       6.396  13.228 -10.823  1.00  0.00           C  
ATOM   2908  HB2 HIE B 179       7.050  12.528 -10.301  1.00  0.00           H  
ATOM   2909  HB3 HIE B 179       5.602  13.511 -10.137  1.00  0.00           H  
ATOM   2910  CG  HIE B 179       5.808  12.499 -12.000  1.00  0.00           C  
ATOM   2911  ND1 HIE B 179       5.351  13.092 -13.181  1.00  0.00           N  
ATOM   2912  CE1 HIE B 179       4.932  12.079 -13.956  1.00  0.00           C  
ATOM   2913  HE1 HIE B 179       4.528  12.200 -14.952  1.00  0.00           H  
ATOM   2914  NE2 HIE B 179       5.090  10.901 -13.326  1.00  0.00           N  
ATOM   2915  HE2 HIE B 179       4.849   9.994 -13.698  1.00  0.00           H  
ATOM   2916  CD2 HIE B 179       5.638  11.148 -12.088  1.00  0.00           C  
ATOM   2917  HD2 HIE B 179       5.901  10.425 -11.329  1.00  0.00           H  
ATOM   2918  C   HIE B 179       6.330  15.738 -11.226  1.00  0.00           C  
ATOM   2919  O   HIE B 179       6.258  16.443 -10.219  1.00  0.00           O  
ATOM   2920  N   THR B 180       5.665  16.044 -12.346  1.00  0.00           N  
ATOM   2921  H   THR B 180       5.651  15.344 -13.081  1.00  0.00           H  
ATOM   2922  CA  THR B 180       4.770  17.213 -12.480  1.00  0.00           C  
ATOM   2923  HA  THR B 180       4.765  17.778 -11.547  1.00  0.00           H  
ATOM   2924  CB  THR B 180       5.233  18.180 -13.586  1.00  0.00           C  
ATOM   2925  HB  THR B 180       5.375  17.631 -14.517  1.00  0.00           H  
ATOM   2926  CG2 THR B 180       4.263  19.339 -13.826  1.00  0.00           C  
ATOM   2927 HG21 THR B 180       4.049  19.835 -12.879  1.00  0.00           H  
ATOM   2928 HG22 THR B 180       4.712  20.047 -14.522  1.00  0.00           H  
ATOM   2929 HG23 THR B 180       3.333  18.974 -14.262  1.00  0.00           H  
ATOM   2930  OG1 THR B 180       6.443  18.801 -13.226  1.00  0.00           O  
ATOM   2931  HG1 THR B 180       7.051  18.111 -12.944  1.00  0.00           H  
ATOM   2932  C   THR B 180       3.336  16.779 -12.760  1.00  0.00           C  
ATOM   2933  O   THR B 180       3.064  16.138 -13.775  1.00  0.00           O  
ATOM   2934  N   CYS B 181       2.418  17.236 -11.910  1.00  0.00           N  
ATOM   2935  H   CYS B 181       2.731  17.757 -11.095  1.00  0.00           H  
ATOM   2936  CA  CYS B 181       0.980  17.203 -12.152  1.00  0.00           C  
ATOM   2937  HA  CYS B 181       0.780  16.618 -13.053  1.00  0.00           H  
ATOM   2938  CB  CYS B 181       0.282  16.499 -10.978  1.00  0.00           C  
ATOM   2939  HB2 CYS B 181       0.648  16.895 -10.027  1.00  0.00           H  
ATOM   2940  HB3 CYS B 181      -0.794  16.665 -11.045  1.00  0.00           H  
ATOM   2941  SG  CYS B 181       0.576  14.709 -11.062  1.00  0.00           S  
ATOM   2942  HG  CYS B 181      -0.409  14.337 -10.223  1.00  0.00           H  
ATOM   2943  C   CYS B 181       0.411  18.614 -12.401  1.00  0.00           C  
ATOM   2944  O   CYS B 181       1.032  19.644 -12.108  1.00  0.00           O  
ATOM   2945  N   ILE B 182      -0.817  18.640 -12.917  1.00  0.00           N  
ATOM   2946  H   ILE B 182      -1.275  17.759 -13.103  1.00  0.00           H  
ATOM   2947  CA  ILE B 182      -1.638  19.836 -13.109  1.00  0.00           C  
ATOM   2948  HA  ILE B 182      -1.099  20.710 -12.755  1.00  0.00           H  
ATOM   2949  CB  ILE B 182      -1.890  20.067 -14.615  1.00  0.00           C  
ATOM   2950  HB  ILE B 182      -2.243  19.130 -15.052  1.00  0.00           H  
ATOM   2951  CG2 ILE B 182      -2.969  21.136 -14.830  1.00  0.00           C  
ATOM   2952 HG21 ILE B 182      -2.711  22.060 -14.308  1.00  0.00           H  
ATOM   2953 HG22 ILE B 182      -3.090  21.351 -15.891  1.00  0.00           H  
ATOM   2954 HG23 ILE B 182      -3.927  20.771 -14.457  1.00  0.00           H  
ATOM   2955  CG1 ILE B 182      -0.582  20.498 -15.324  1.00  0.00           C  
ATOM   2956 HG12 ILE B 182      -0.399  21.559 -15.142  1.00  0.00           H  
ATOM   2957 HG13 ILE B 182       0.264  19.941 -14.920  1.00  0.00           H  
ATOM   2958  CD1 ILE B 182      -0.602  20.235 -16.835  1.00  0.00           C  
ATOM   2959 HD11 ILE B 182       0.353  20.536 -17.265  1.00  0.00           H  
ATOM   2960 HD12 ILE B 182      -0.753  19.172 -17.023  1.00  0.00           H  
ATOM   2961 HD13 ILE B 182      -1.397  20.804 -17.315  1.00  0.00           H  
ATOM   2962  C   ILE B 182      -2.933  19.647 -12.289  1.00  0.00           C  
ATOM   2963  O   ILE B 182      -3.602  18.626 -12.469  1.00  0.00           O  
ATOM   2964  N   PRO B 183      -3.274  20.561 -11.358  1.00  0.00           N  
ATOM   2965  CD  PRO B 183      -2.431  21.624 -10.831  1.00  0.00           C  
ATOM   2966  HD2 PRO B 183      -2.638  22.555 -11.363  1.00  0.00           H  
ATOM   2967  HD3 PRO B 183      -1.373  21.376 -10.877  1.00  0.00           H  
ATOM   2968  CG  PRO B 183      -2.833  21.746  -9.370  1.00  0.00           C  
ATOM   2969  HG2 PRO B 183      -2.589  22.725  -8.958  1.00  0.00           H  
ATOM   2970  HG3 PRO B 183      -2.347  20.952  -8.803  1.00  0.00           H  
ATOM   2971  CB  PRO B 183      -4.337  21.502  -9.435  1.00  0.00           C  
ATOM   2972  HB2 PRO B 183      -4.831  22.436  -9.705  1.00  0.00           H  
ATOM   2973  HB3 PRO B 183      -4.723  21.125  -8.488  1.00  0.00           H  
ATOM   2974  CA  PRO B 183      -4.502  20.471 -10.560  1.00  0.00           C  
ATOM   2975  HA  PRO B 183      -4.564  19.473 -10.123  1.00  0.00           H  
ATOM   2976  C   PRO B 183      -5.782  20.745 -11.369  1.00  0.00           C  
ATOM   2977  O   PRO B 183      -5.734  21.341 -12.441  1.00  0.00           O  
ATOM   2978  N   GLU B 184      -6.940  20.408 -10.799  1.00  0.00           N  
ATOM   2979  H   GLU B 184      -6.911  19.974  -9.882  1.00  0.00           H  
ATOM   2980  CA  GLU B 184      -8.274  20.661 -11.352  1.00  0.00           C  
ATOM   2981  HA  GLU B 184      -8.168  21.368 -12.171  1.00  0.00           H  
ATOM   2982  CB  GLU B 184      -8.835  19.351 -11.942  1.00  0.00           C  
ATOM   2983  HB2 GLU B 184      -8.079  18.926 -12.606  1.00  0.00           H  
ATOM   2984  HB3 GLU B 184      -8.990  18.643 -11.125  1.00  0.00           H  
ATOM   2985  CG  GLU B 184     -10.147  19.464 -12.743  1.00  0.00           C  
ATOM   2986  HG2 GLU B 184     -10.363  18.484 -13.177  1.00  0.00           H  
ATOM   2987  HG3 GLU B 184     -10.961  19.694 -12.052  1.00  0.00           H  
ATOM   2988  CD  GLU B 184     -10.104  20.536 -13.850  1.00  0.00           C  
ATOM   2989  OE1 GLU B 184     -10.133  21.742 -13.502  1.00  0.00           O  
ATOM   2990  OE2 GLU B 184     -10.031  20.160 -15.039  1.00  0.00           O  
ATOM   2991  C   GLU B 184      -9.200  21.305 -10.297  1.00  0.00           C  
ATOM   2992  O   GLU B 184      -8.931  21.251  -9.091  1.00  0.00           O  
ATOM   2993  N   ASN B 185     -10.275  21.965 -10.730  1.00  0.00           N  
ATOM   2994  H   ASN B 185     -10.459  21.961 -11.735  1.00  0.00           H  
ATOM   2995  CA  ASN B 185     -11.233  22.624  -9.846  1.00  0.00           C  
ATOM   2996  HA  ASN B 185     -10.666  23.224  -9.130  1.00  0.00           H  
ATOM   2997  CB  ASN B 185     -12.119  23.564 -10.677  1.00  0.00           C  
ATOM   2998  HB2 ASN B 185     -11.495  24.168 -11.336  1.00  0.00           H  
ATOM   2999  HB3 ASN B 185     -12.804  22.980 -11.294  1.00  0.00           H  
ATOM   3000  CG  ASN B 185     -12.918  24.484  -9.779  1.00  0.00           C  
ATOM   3001  OD1 ASN B 185     -14.039  24.209  -9.380  1.00  0.00           O  
ATOM   3002  ND2 ASN B 185     -12.336  25.594  -9.401  1.00  0.00           N  
ATOM   3003 HD21 ASN B 185     -12.833  26.185  -8.743  1.00  0.00           H  
ATOM   3004 HD22 ASN B 185     -11.407  25.810  -9.719  1.00  0.00           H  
ATOM   3005  C   ASN B 185     -12.084  21.614  -9.053  1.00  0.00           C  
ATOM   3006  O   ASN B 185     -12.703  20.721  -9.624  1.00  0.00           O  
ATOM   3007  N   ASN B 186     -12.174  21.806  -7.735  1.00  0.00           N  
ATOM   3008  H   ASN B 186     -11.695  22.610  -7.349  1.00  0.00           H  
ATOM   3009  CA  ASN B 186     -12.942  20.969  -6.801  1.00  0.00           C  
ATOM   3010  HA  ASN B 186     -13.318  20.101  -7.345  1.00  0.00           H  
ATOM   3011  CB  ASN B 186     -11.983  20.457  -5.711  1.00  0.00           C  
ATOM   3012  HB2 ASN B 186     -11.040  20.180  -6.175  1.00  0.00           H  
ATOM   3013  HB3 ASN B 186     -11.805  21.242  -4.984  1.00  0.00           H  
ATOM   3014  CG  ASN B 186     -12.477  19.236  -4.953  1.00  0.00           C  
ATOM   3015  OD1 ASN B 186     -13.464  18.601  -5.294  1.00  0.00           O  
ATOM   3016  ND2 ASN B 186     -11.754  18.880  -3.916  1.00  0.00           N  
ATOM   3017 HD21 ASN B 186     -11.956  18.007  -3.420  1.00  0.00           H  
ATOM   3018 HD22 ASN B 186     -10.923  19.383  -3.675  1.00  0.00           H  
ATOM   3019  C   ASN B 186     -14.181  21.720  -6.266  1.00  0.00           C  
ATOM   3020  O   ASN B 186     -14.438  21.780  -5.065  1.00  0.00           O  
ATOM   3021  N   GLY B 187     -14.901  22.385  -7.176  1.00  0.00           N  
ATOM   3022  H   GLY B 187     -14.558  22.380  -8.129  1.00  0.00           H  
ATOM   3023  CA  GLY B 187     -16.093  23.187  -6.896  1.00  0.00           C  
ATOM   3024  HA2 GLY B 187     -16.712  23.217  -7.793  1.00  0.00           H  
ATOM   3025  HA3 GLY B 187     -16.674  22.710  -6.106  1.00  0.00           H  
ATOM   3026  C   GLY B 187     -15.777  24.621  -6.456  1.00  0.00           C  
ATOM   3027  O   GLY B 187     -15.345  24.879  -5.332  1.00  0.00           O  
ATOM   3028  N   GLY B 188     -16.021  25.595  -7.337  1.00  0.00           N  
ATOM   3029  H   GLY B 188     -16.260  25.328  -8.281  1.00  0.00           H  
ATOM   3030  CA  GLY B 188     -15.847  27.018  -7.031  1.00  0.00           C  
ATOM   3031  HA2 GLY B 188     -16.153  27.614  -7.891  1.00  0.00           H  
ATOM   3032  HA3 GLY B 188     -16.485  27.283  -6.187  1.00  0.00           H  
ATOM   3033  C   GLY B 188     -14.394  27.368  -6.698  1.00  0.00           C  
ATOM   3034  O   GLY B 188     -13.542  27.383  -7.581  1.00  0.00           O  
ATOM   3035  N   ALA B 189     -14.110  27.665  -5.427  1.00  0.00           N  
ATOM   3036  H   ALA B 189     -14.855  27.566  -4.754  1.00  0.00           H  
ATOM   3037  CA  ALA B 189     -12.762  27.956  -4.919  1.00  0.00           C  
ATOM   3038  HA  ALA B 189     -12.159  28.352  -5.738  1.00  0.00           H  
ATOM   3039  CB  ALA B 189     -12.875  29.059  -3.859  1.00  0.00           C  
ATOM   3040  HB1 ALA B 189     -11.875  29.377  -3.557  1.00  0.00           H  
ATOM   3041  HB2 ALA B 189     -13.402  29.920  -4.270  1.00  0.00           H  
ATOM   3042  HB3 ALA B 189     -13.407  28.687  -2.983  1.00  0.00           H  
ATOM   3043  C   ALA B 189     -12.001  26.714  -4.389  1.00  0.00           C  
ATOM   3044  O   ALA B 189     -10.898  26.852  -3.856  1.00  0.00           O  
ATOM   3045  N   GLY B 190     -12.578  25.512  -4.488  1.00  0.00           N  
ATOM   3046  H   GLY B 190     -13.489  25.434  -4.929  1.00  0.00           H  
ATOM   3047  CA  GLY B 190     -11.883  24.258  -4.184  1.00  0.00           C  
ATOM   3048  HA2 GLY B 190     -11.322  24.361  -3.254  1.00  0.00           H  
ATOM   3049  HA3 GLY B 190     -12.615  23.459  -4.052  1.00  0.00           H  
ATOM   3050  C   GLY B 190     -10.920  23.849  -5.301  1.00  0.00           C  
ATOM   3051  O   GLY B 190     -11.132  24.179  -6.470  1.00  0.00           O  
ATOM   3052  N   CYS B 191      -9.875  23.095  -4.962  1.00  0.00           N  
ATOM   3053  H   CYS B 191      -9.720  22.871  -3.982  1.00  0.00           H  
ATOM   3054  CA  CYS B 191      -8.902  22.557  -5.912  1.00  0.00           C  
ATOM   3055  HA  CYS B 191      -9.375  22.456  -6.889  1.00  0.00           H  
ATOM   3056  CB  CYS B 191      -7.759  23.572  -6.038  1.00  0.00           C  
ATOM   3057  HB2 CYS B 191      -8.174  24.560  -6.240  1.00  0.00           H  
ATOM   3058  HB3 CYS B 191      -7.201  23.601  -5.100  1.00  0.00           H  
ATOM   3059  SG  CYS B 191      -6.650  23.124  -7.400  1.00  0.00           S  
ATOM   3060  HG  CYS B 191      -7.578  23.098  -8.370  1.00  0.00           H  
ATOM   3061  C   CYS B 191      -8.434  21.151  -5.488  1.00  0.00           C  
ATOM   3062  O   CYS B 191      -8.360  20.843  -4.295  1.00  0.00           O  
ATOM   3063  N   VAL B 192      -8.156  20.288  -6.465  1.00  0.00           N  
ATOM   3064  H   VAL B 192      -8.238  20.610  -7.428  1.00  0.00           H  
ATOM   3065  CA  VAL B 192      -7.752  18.888  -6.271  1.00  0.00           C  
ATOM   3066  HA  VAL B 192      -7.348  18.783  -5.265  1.00  0.00           H  
ATOM   3067  CB  VAL B 192      -8.983  17.955  -6.375  1.00  0.00           C  
ATOM   3068  HB  VAL B 192      -9.730  18.325  -5.676  1.00  0.00           H  
ATOM   3069  CG1 VAL B 192      -9.618  17.930  -7.775  1.00  0.00           C  
ATOM   3070 HG11 VAL B 192     -10.523  17.323  -7.751  1.00  0.00           H  
ATOM   3071 HG12 VAL B 192      -9.896  18.938  -8.081  1.00  0.00           H  
ATOM   3072 HG13 VAL B 192      -8.925  17.514  -8.506  1.00  0.00           H  
ATOM   3073  CG2 VAL B 192      -8.674  16.511  -5.965  1.00  0.00           C  
ATOM   3074 HG21 VAL B 192      -8.230  16.506  -4.968  1.00  0.00           H  
ATOM   3075 HG22 VAL B 192      -9.602  15.941  -5.918  1.00  0.00           H  
ATOM   3076 HG23 VAL B 192      -7.998  16.036  -6.674  1.00  0.00           H  
ATOM   3077  C   VAL B 192      -6.638  18.516  -7.250  1.00  0.00           C  
ATOM   3078  O   VAL B 192      -6.582  19.026  -8.367  1.00  0.00           O  
ATOM   3079  N   CYS B 193      -5.746  17.610  -6.857  1.00  0.00           N  
ATOM   3080  H   CYS B 193      -5.808  17.267  -5.902  1.00  0.00           H  
ATOM   3081  CA  CYS B 193      -4.683  17.090  -7.710  1.00  0.00           C  
ATOM   3082  HA  CYS B 193      -5.007  17.149  -8.752  1.00  0.00           H  
ATOM   3083  CB  CYS B 193      -3.444  17.971  -7.545  1.00  0.00           C  
ATOM   3084  HB2 CYS B 193      -3.735  19.008  -7.714  1.00  0.00           H  
ATOM   3085  HB3 CYS B 193      -3.052  17.864  -6.532  1.00  0.00           H  
ATOM   3086  SG  CYS B 193      -2.173  17.510  -8.755  1.00  0.00           S  
ATOM   3087  HG  CYS B 193      -1.891  16.282  -8.296  1.00  0.00           H  
ATOM   3088  C   CYS B 193      -4.383  15.627  -7.378  1.00  0.00           C  
ATOM   3089  O   CYS B 193      -4.087  15.281  -6.233  1.00  0.00           O  
ATOM   3090  N   HIE B 194      -4.430  14.767  -8.393  1.00  0.00           N  
ATOM   3091  H   HIE B 194      -4.607  15.129  -9.317  1.00  0.00           H  
ATOM   3092  CA  HIE B 194      -4.115  13.343  -8.266  1.00  0.00           C  
ATOM   3093  HA  HIE B 194      -4.317  13.029  -7.240  1.00  0.00           H  
ATOM   3094  CB  HIE B 194      -5.050  12.522  -9.164  1.00  0.00           C  
ATOM   3095  HB2 HIE B 194      -4.871  12.777 -10.209  1.00  0.00           H  
ATOM   3096  HB3 HIE B 194      -4.841  11.460  -9.026  1.00  0.00           H  
ATOM   3097  CG  HIE B 194      -6.500  12.771  -8.827  1.00  0.00           C  
ATOM   3098  ND1 HIE B 194      -7.108  12.427  -7.617  1.00  0.00           N  
ATOM   3099  CE1 HIE B 194      -8.364  12.897  -7.689  1.00  0.00           C  
ATOM   3100  HE1 HIE B 194      -9.103  12.809  -6.903  1.00  0.00           H  
ATOM   3101  NE2 HIE B 194      -8.566  13.518  -8.862  1.00  0.00           N  
ATOM   3102  HE2 HIE B 194      -9.419  13.997  -9.125  1.00  0.00           H  
ATOM   3103  CD2 HIE B 194      -7.400  13.451  -9.596  1.00  0.00           C  
ATOM   3104  HD2 HIE B 194      -7.214  13.877 -10.571  1.00  0.00           H  
ATOM   3105  C   HIE B 194      -2.628  13.085  -8.529  1.00  0.00           C  
ATOM   3106  O   HIE B 194      -1.979  13.830  -9.267  1.00  0.00           O  
ATOM   3107  N   LEU B 195      -2.098  12.041  -7.899  1.00  0.00           N  
ATOM   3108  H   LEU B 195      -2.700  11.515  -7.272  1.00  0.00           H  
ATOM   3109  CA  LEU B 195      -0.675  11.714  -7.830  1.00  0.00           C  
ATOM   3110  HA  LEU B 195      -0.137  12.234  -8.624  1.00  0.00           H  
ATOM   3111  CB  LEU B 195      -0.112  12.160  -6.459  1.00  0.00           C  
ATOM   3112  HB2 LEU B 195      -0.541  11.511  -5.694  1.00  0.00           H  
ATOM   3113  HB3 LEU B 195       0.966  12.002  -6.456  1.00  0.00           H  
ATOM   3114  CG  LEU B 195      -0.408  13.621  -6.058  1.00  0.00           C  
ATOM   3115  HG  LEU B 195      -1.473  13.828  -6.150  1.00  0.00           H  
ATOM   3116  CD1 LEU B 195      -0.025  13.883  -4.602  1.00  0.00           C  
ATOM   3117 HD11 LEU B 195      -0.276  14.910  -4.338  1.00  0.00           H  
ATOM   3118 HD12 LEU B 195      -0.583  13.211  -3.949  1.00  0.00           H  
ATOM   3119 HD13 LEU B 195       1.043  13.727  -4.459  1.00  0.00           H  
ATOM   3120  CD2 LEU B 195       0.366  14.612  -6.920  1.00  0.00           C  
ATOM   3121 HD21 LEU B 195       0.013  15.617  -6.709  1.00  0.00           H  
ATOM   3122 HD22 LEU B 195       1.430  14.550  -6.698  1.00  0.00           H  
ATOM   3123 HD23 LEU B 195       0.212  14.405  -7.976  1.00  0.00           H  
ATOM   3124  C   LEU B 195      -0.496  10.203  -8.028  1.00  0.00           C  
ATOM   3125  O   LEU B 195      -1.170   9.408  -7.372  1.00  0.00           O  
ATOM   3126  N   LEU B 196       0.425   9.813  -8.910  1.00  0.00           N  
ATOM   3127  H   LEU B 196       0.978  10.526  -9.366  1.00  0.00           H  
ATOM   3128  CA  LEU B 196       0.871   8.426  -9.070  1.00  0.00           C  
ATOM   3129  HA  LEU B 196       0.009   7.758  -9.021  1.00  0.00           H  
ATOM   3130  CB  LEU B 196       1.567   8.243 -10.434  1.00  0.00           C  
ATOM   3131  HB2 LEU B 196       2.429   8.910 -10.470  1.00  0.00           H  
ATOM   3132  HB3 LEU B 196       1.946   7.221 -10.503  1.00  0.00           H  
ATOM   3133  CG  LEU B 196       0.679   8.532 -11.657  1.00  0.00           C  
ATOM   3134  HG  LEU B 196       0.150   9.475 -11.519  1.00  0.00           H  
ATOM   3135  CD1 LEU B 196       1.543   8.669 -12.912  1.00  0.00           C  
ATOM   3136 HD11 LEU B 196       2.244   9.494 -12.778  1.00  0.00           H  
ATOM   3137 HD12 LEU B 196       2.095   7.745 -13.087  1.00  0.00           H  
ATOM   3138 HD13 LEU B 196       0.908   8.885 -13.769  1.00  0.00           H  
ATOM   3139  CD2 LEU B 196      -0.349   7.421 -11.886  1.00  0.00           C  
ATOM   3140 HD21 LEU B 196       0.158   6.465 -12.023  1.00  0.00           H  
ATOM   3141 HD22 LEU B 196      -0.942   7.644 -12.772  1.00  0.00           H  
ATOM   3142 HD23 LEU B 196      -1.018   7.351 -11.029  1.00  0.00           H  
ATOM   3143  C   LEU B 196       1.827   8.078  -7.920  1.00  0.00           C  
ATOM   3144  O   LEU B 196       2.870   8.724  -7.777  1.00  0.00           O  
ATOM   3145  N   MET B 197       1.435   7.097  -7.104  1.00  0.00           N  
ATOM   3146  H   MET B 197       0.562   6.639  -7.338  1.00  0.00           H  
ATOM   3147  CA  MET B 197       2.159   6.566  -5.940  1.00  0.00           C  
ATOM   3148  HA  MET B 197       3.234   6.680  -6.096  1.00  0.00           H  
ATOM   3149  CB  MET B 197       1.770   7.330  -4.659  1.00  0.00           C  
ATOM   3150  HB2 MET B 197       0.687   7.300  -4.528  1.00  0.00           H  
ATOM   3151  HB3 MET B 197       2.233   6.830  -3.807  1.00  0.00           H  
ATOM   3152  CG  MET B 197       2.235   8.791  -4.655  1.00  0.00           C  
ATOM   3153  HG2 MET B 197       3.303   8.815  -4.870  1.00  0.00           H  
ATOM   3154  HG3 MET B 197       1.713   9.326  -5.448  1.00  0.00           H  
ATOM   3155  SD  MET B 197       1.939   9.662  -3.091  1.00  0.00           S  
ATOM   3156  CE  MET B 197       2.614  11.287  -3.517  1.00  0.00           C  
ATOM   3157  HE1 MET B 197       2.198  11.619  -4.468  1.00  0.00           H  
ATOM   3158  HE2 MET B 197       2.358  12.005  -2.738  1.00  0.00           H  
ATOM   3159  HE3 MET B 197       3.696  11.219  -3.605  1.00  0.00           H  
ATOM   3160  C   MET B 197       1.873   5.058  -5.808  1.00  0.00           C  
ATOM   3161  O   MET B 197       1.013   4.626  -5.036  1.00  0.00           O  
ATOM   3162  N   ASP B 198       2.554   4.268  -6.637  1.00  0.00           N  
ATOM   3163  H   ASP B 198       3.302   4.670  -7.198  1.00  0.00           H  
ATOM   3164  CA  ASP B 198       2.489   2.806  -6.712  1.00  0.00           C  
ATOM   3165  HA  ASP B 198       1.496   2.490  -6.407  1.00  0.00           H  
ATOM   3166  CB  ASP B 198       2.700   2.338  -8.167  1.00  0.00           C  
ATOM   3167  HB2 ASP B 198       2.634   1.248  -8.191  1.00  0.00           H  
ATOM   3168  HB3 ASP B 198       1.872   2.724  -8.764  1.00  0.00           H  
ATOM   3169  CG  ASP B 198       4.011   2.768  -8.853  1.00  0.00           C  
ATOM   3170  OD1 ASP B 198       4.610   3.790  -8.446  1.00  0.00           O  
ATOM   3171  OD2 ASP B 198       4.384   2.074  -9.826  1.00  0.00           O  
ATOM   3172  C   ASP B 198       3.486   2.112  -5.763  1.00  0.00           C  
ATOM   3173  O   ASP B 198       4.400   2.728  -5.223  1.00  0.00           O  
ATOM   3174  N   ASP B 199       3.297   0.805  -5.531  1.00  0.00           N  
ATOM   3175  H   ASP B 199       2.580   0.337  -6.069  1.00  0.00           H  
ATOM   3176  CA  ASP B 199       4.183  -0.049  -4.717  1.00  0.00           C  
ATOM   3177  HA  ASP B 199       3.632  -0.970  -4.531  1.00  0.00           H  
ATOM   3178  CB  ASP B 199       5.448  -0.442  -5.513  1.00  0.00           C  
ATOM   3179  HB2 ASP B 199       5.952   0.455  -5.876  1.00  0.00           H  
ATOM   3180  HB3 ASP B 199       6.143  -0.964  -4.857  1.00  0.00           H  
ATOM   3181  CG  ASP B 199       5.173  -1.392  -6.671  1.00  0.00           C  
ATOM   3182  OD1 ASP B 199       6.149  -1.861  -7.299  1.00  0.00           O  
ATOM   3183  OD2 ASP B 199       4.013  -1.820  -6.859  1.00  0.00           O  
ATOM   3184  C   ASP B 199       4.527   0.486  -3.314  1.00  0.00           C  
ATOM   3185  O   ASP B 199       5.555   0.106  -2.752  1.00  0.00           O  
ATOM   3186  N   VAL B 200       3.710   1.377  -2.746  1.00  0.00           N  
ATOM   3187  H   VAL B 200       2.918   1.681  -3.290  1.00  0.00           H  
ATOM   3188  CA  VAL B 200       4.044   2.144  -1.534  1.00  0.00           C  
ATOM   3189  HA  VAL B 200       4.993   2.625  -1.743  1.00  0.00           H  
ATOM   3190  CB  VAL B 200       3.033   3.271  -1.230  1.00  0.00           C  
ATOM   3191  HB  VAL B 200       3.088   3.518  -0.169  1.00  0.00           H  
ATOM   3192  CG1 VAL B 200       3.395   4.546  -2.001  1.00  0.00           C  
ATOM   3193 HG11 VAL B 200       4.381   4.892  -1.688  1.00  0.00           H  
ATOM   3194 HG12 VAL B 200       3.416   4.340  -3.073  1.00  0.00           H  
ATOM   3195 HG13 VAL B 200       2.662   5.325  -1.797  1.00  0.00           H  
ATOM   3196  CG2 VAL B 200       1.576   2.921  -1.556  1.00  0.00           C  
ATOM   3197 HG21 VAL B 200       1.307   1.986  -1.063  1.00  0.00           H  
ATOM   3198 HG22 VAL B 200       0.936   3.724  -1.196  1.00  0.00           H  
ATOM   3199 HG23 VAL B 200       1.436   2.825  -2.634  1.00  0.00           H  
ATOM   3200  C   VAL B 200       4.279   1.281  -0.289  1.00  0.00           C  
ATOM   3201  O   VAL B 200       3.706   0.201  -0.139  1.00  0.00           O  
ATOM   3202  N   VAL B 201       5.134   1.776   0.607  1.00  0.00           N  
ATOM   3203  H   VAL B 201       5.596   2.655   0.379  1.00  0.00           H  
ATOM   3204  CA  VAL B 201       5.520   1.123   1.865  1.00  0.00           C  
ATOM   3205  HA  VAL B 201       4.738   0.415   2.131  1.00  0.00           H  
ATOM   3206  CB  VAL B 201       6.807   0.292   1.713  1.00  0.00           C  
ATOM   3207  HB  VAL B 201       6.934  -0.234   2.649  1.00  0.00           H  
ATOM   3208  CG1 VAL B 201       6.701  -0.788   0.631  1.00  0.00           C  
ATOM   3209 HG11 VAL B 201       5.802  -1.384   0.799  1.00  0.00           H  
ATOM   3210 HG12 VAL B 201       6.641  -0.327  -0.352  1.00  0.00           H  
ATOM   3211 HG13 VAL B 201       7.575  -1.435   0.680  1.00  0.00           H  
ATOM   3212  CG2 VAL B 201       8.080   1.113   1.479  1.00  0.00           C  
ATOM   3213 HG21 VAL B 201       8.000   1.667   0.550  1.00  0.00           H  
ATOM   3214 HG22 VAL B 201       8.233   1.821   2.292  1.00  0.00           H  
ATOM   3215 HG23 VAL B 201       8.938   0.445   1.434  1.00  0.00           H  
ATOM   3216  C   VAL B 201       5.633   2.117   3.032  1.00  0.00           C  
ATOM   3217  O   VAL B 201       5.694   3.332   2.849  1.00  0.00           O  
ATOM   3218  N   SER B 202       5.706   1.591   4.251  1.00  0.00           N  
ATOM   3219  H   SER B 202       5.575   0.587   4.319  1.00  0.00           H  
ATOM   3220  CA  SER B 202       5.750   2.344   5.509  1.00  0.00           C  
ATOM   3221  HA  SER B 202       4.786   2.818   5.657  1.00  0.00           H  
ATOM   3222  CB  SER B 202       5.968   1.373   6.668  1.00  0.00           C  
ATOM   3223  HB2 SER B 202       6.927   0.875   6.545  1.00  0.00           H  
ATOM   3224  HB3 SER B 202       5.968   1.922   7.610  1.00  0.00           H  
ATOM   3225  OG  SER B 202       4.933   0.410   6.689  1.00  0.00           O  
ATOM   3226  HG  SER B 202       5.052  -0.177   5.907  1.00  0.00           H  
ATOM   3227  C   SER B 202       6.830   3.431   5.547  1.00  0.00           C  
ATOM   3228  O   SER B 202       6.557   4.535   6.021  1.00  0.00           O  
ATOM   3229  N   ALA B 203       8.023   3.120   5.029  1.00  0.00           N  
ATOM   3230  H   ALA B 203       8.155   2.171   4.696  1.00  0.00           H  
ATOM   3231  CA  ALA B 203       9.177   4.014   4.976  1.00  0.00           C  
ATOM   3232  HA  ALA B 203       9.255   4.532   5.932  1.00  0.00           H  
ATOM   3233  CB  ALA B 203      10.422   3.134   4.804  1.00  0.00           C  
ATOM   3234  HB1 ALA B 203      11.317   3.759   4.802  1.00  0.00           H  
ATOM   3235  HB2 ALA B 203      10.482   2.416   5.623  1.00  0.00           H  
ATOM   3236  HB3 ALA B 203      10.366   2.601   3.855  1.00  0.00           H  
ATOM   3237  C   ALA B 203       9.118   5.100   3.879  1.00  0.00           C  
ATOM   3238  O   ALA B 203       9.996   5.962   3.843  1.00  0.00           O  
ATOM   3239  N   ASP B 204       8.142   5.075   2.964  1.00  0.00           N  
ATOM   3240  H   ASP B 204       7.398   4.391   3.044  1.00  0.00           H  
ATOM   3241  CA  ASP B 204       8.040   6.094   1.911  1.00  0.00           C  
ATOM   3242  HA  ASP B 204       9.034   6.237   1.482  1.00  0.00           H  
ATOM   3243  CB  ASP B 204       7.105   5.669   0.775  1.00  0.00           C  
ATOM   3244  HB2 ASP B 204       6.110   5.475   1.178  1.00  0.00           H  
ATOM   3245  HB3 ASP B 204       7.017   6.499   0.073  1.00  0.00           H  
ATOM   3246  CG  ASP B 204       7.562   4.457  -0.019  1.00  0.00           C  
ATOM   3247  OD1 ASP B 204       8.774   4.183  -0.162  1.00  0.00           O  
ATOM   3248  OD2 ASP B 204       6.675   3.788  -0.579  1.00  0.00           O  
ATOM   3249  C   ASP B 204       7.547   7.444   2.441  1.00  0.00           C  
ATOM   3250  O   ASP B 204       6.489   7.551   3.063  1.00  0.00           O  
ATOM   3251  N   GLN B 205       8.257   8.510   2.078  1.00  0.00           N  
ATOM   3252  H   GLN B 205       9.109   8.363   1.553  1.00  0.00           H  
ATOM   3253  CA  GLN B 205       7.845   9.890   2.312  1.00  0.00           C  
ATOM   3254  HA  GLN B 205       6.763   9.913   2.442  1.00  0.00           H  
ATOM   3255  CB  GLN B 205       8.485  10.391   3.618  1.00  0.00           C  
ATOM   3256  HB2 GLN B 205       8.139   9.740   4.423  1.00  0.00           H  
ATOM   3257  HB3 GLN B 205       9.572  10.310   3.554  1.00  0.00           H  
ATOM   3258  CG  GLN B 205       8.106  11.843   3.953  1.00  0.00           C  
ATOM   3259  HG2 GLN B 205       8.676  12.518   3.314  1.00  0.00           H  
ATOM   3260  HG3 GLN B 205       7.048  11.992   3.748  1.00  0.00           H  
ATOM   3261  CD  GLN B 205       8.332  12.232   5.412  1.00  0.00           C  
ATOM   3262  OE1 GLN B 205       8.703  11.456   6.273  1.00  0.00           O  
ATOM   3263  NE2 GLN B 205       8.091  13.476   5.754  1.00  0.00           N  
ATOM   3264 HE21 GLN B 205       8.253  13.717   6.713  1.00  0.00           H  
ATOM   3265 HE22 GLN B 205       7.787  14.146   5.053  1.00  0.00           H  
ATOM   3266  C   GLN B 205       8.178  10.735   1.078  1.00  0.00           C  
ATOM   3267  O   GLN B 205       9.142  10.454   0.375  1.00  0.00           O  
ATOM   3268  N   TYR B 206       7.374  11.756   0.794  1.00  0.00           N  
ATOM   3269  H   TYR B 206       6.580  11.915   1.404  1.00  0.00           H  
ATOM   3270  CA  TYR B 206       7.463  12.596  -0.404  1.00  0.00           C  
ATOM   3271  HA  TYR B 206       8.354  12.336  -0.971  1.00  0.00           H  
ATOM   3272  CB  TYR B 206       6.229  12.350  -1.292  1.00  0.00           C  
ATOM   3273  HB2 TYR B 206       5.331  12.514  -0.695  1.00  0.00           H  
ATOM   3274  HB3 TYR B 206       6.222  13.107  -2.078  1.00  0.00           H  
ATOM   3275  CG  TYR B 206       6.121  10.982  -1.954  1.00  0.00           C  
ATOM   3276  CD1 TYR B 206       5.731   9.844  -1.217  1.00  0.00           C  
ATOM   3277  HD1 TYR B 206       5.549   9.924  -0.156  1.00  0.00           H  
ATOM   3278  CE1 TYR B 206       5.589   8.594  -1.857  1.00  0.00           C  
ATOM   3279  HE1 TYR B 206       5.339   7.711  -1.288  1.00  0.00           H  
ATOM   3280  CZ  TYR B 206       5.785   8.486  -3.251  1.00  0.00           C  
ATOM   3281  OH  TYR B 206       5.626   7.300  -3.896  1.00  0.00           O  
ATOM   3282  HH  TYR B 206       5.469   6.549  -3.316  1.00  0.00           H  
ATOM   3283  CE2 TYR B 206       6.159   9.629  -3.987  1.00  0.00           C  
ATOM   3284  HE2 TYR B 206       6.313   9.537  -5.053  1.00  0.00           H  
ATOM   3285  CD2 TYR B 206       6.350  10.864  -3.338  1.00  0.00           C  
ATOM   3286  HD2 TYR B 206       6.665  11.727  -3.907  1.00  0.00           H  
ATOM   3287  C   TYR B 206       7.552  14.084  -0.027  1.00  0.00           C  
ATOM   3288  O   TYR B 206       6.978  14.486   0.989  1.00  0.00           O  
ATOM   3289  N   THR B 207       8.206  14.912  -0.844  1.00  0.00           N  
ATOM   3290  H   THR B 207       8.668  14.523  -1.664  1.00  0.00           H  
ATOM   3291  CA  THR B 207       7.958  16.370  -0.850  1.00  0.00           C  
ATOM   3292  HA  THR B 207       7.654  16.681   0.148  1.00  0.00           H  
ATOM   3293  CB  THR B 207       9.207  17.206  -1.188  1.00  0.00           C  
ATOM   3294  HB  THR B 207       8.962  18.261  -1.059  1.00  0.00           H  
ATOM   3295  CG2 THR B 207      10.371  16.871  -0.253  1.00  0.00           C  
ATOM   3296 HG21 THR B 207      10.057  17.000   0.783  1.00  0.00           H  
ATOM   3297 HG22 THR B 207      10.703  15.845  -0.411  1.00  0.00           H  
ATOM   3298 HG23 THR B 207      11.201  17.548  -0.458  1.00  0.00           H  
ATOM   3299  OG1 THR B 207       9.626  17.011  -2.516  1.00  0.00           O  
ATOM   3300  HG1 THR B 207       9.440  17.837  -2.992  1.00  0.00           H  
ATOM   3301  C   THR B 207       6.799  16.712  -1.790  1.00  0.00           C  
ATOM   3302  O   THR B 207       6.423  15.904  -2.647  1.00  0.00           O  
ATOM   3303  N   LEU B 208       6.199  17.887  -1.586  1.00  0.00           N  
ATOM   3304  H   LEU B 208       6.561  18.490  -0.856  1.00  0.00           H  
ATOM   3305  CA  LEU B 208       5.100  18.442  -2.380  1.00  0.00           C  
ATOM   3306  HA  LEU B 208       5.102  18.006  -3.381  1.00  0.00           H  
ATOM   3307  CB  LEU B 208       3.757  18.160  -1.671  1.00  0.00           C  
ATOM   3308  HB2 LEU B 208       3.831  18.561  -0.659  1.00  0.00           H  
ATOM   3309  HB3 LEU B 208       2.977  18.716  -2.190  1.00  0.00           H  
ATOM   3310  CG  LEU B 208       3.317  16.688  -1.581  1.00  0.00           C  
ATOM   3311  HG  LEU B 208       4.155  16.050  -1.306  1.00  0.00           H  
ATOM   3312  CD1 LEU B 208       2.230  16.518  -0.522  1.00  0.00           C  
ATOM   3313 HD11 LEU B 208       1.402  17.198  -0.720  1.00  0.00           H  
ATOM   3314 HD12 LEU B 208       1.859  15.494  -0.538  1.00  0.00           H  
ATOM   3315 HD13 LEU B 208       2.646  16.740   0.461  1.00  0.00           H  
ATOM   3316  CD2 LEU B 208       2.727  16.216  -2.907  1.00  0.00           C  
ATOM   3317 HD21 LEU B 208       2.566  15.140  -2.884  1.00  0.00           H  
ATOM   3318 HD22 LEU B 208       1.783  16.726  -3.101  1.00  0.00           H  
ATOM   3319 HD23 LEU B 208       3.422  16.458  -3.705  1.00  0.00           H  
ATOM   3320  C   LEU B 208       5.295  19.960  -2.511  1.00  0.00           C  
ATOM   3321  O   LEU B 208       5.438  20.635  -1.492  1.00  0.00           O  
ATOM   3322  N   ASP B 209       5.224  20.501  -3.729  1.00  0.00           N  
ATOM   3323  H   ASP B 209       5.131  19.875  -4.523  1.00  0.00           H  
ATOM   3324  CA  ASP B 209       5.531  21.913  -4.017  1.00  0.00           C  
ATOM   3325  HA  ASP B 209       5.496  22.478  -3.084  1.00  0.00           H  
ATOM   3326  CB  ASP B 209       6.968  22.053  -4.561  1.00  0.00           C  
ATOM   3327  HB2 ASP B 209       7.018  21.608  -5.552  1.00  0.00           H  
ATOM   3328  HB3 ASP B 209       7.188  23.117  -4.673  1.00  0.00           H  
ATOM   3329  CG  ASP B 209       8.057  21.406  -3.688  1.00  0.00           C  
ATOM   3330  OD1 ASP B 209       8.205  20.159  -3.720  1.00  0.00           O  
ATOM   3331  OD2 ASP B 209       8.771  22.187  -3.019  1.00  0.00           O  
ATOM   3332  C   ASP B 209       4.492  22.536  -4.978  1.00  0.00           C  
ATOM   3333  O   ASP B 209       4.324  22.085  -6.117  1.00  0.00           O  
ATOM   3334  N   LEU B 210       3.784  23.582  -4.527  1.00  0.00           N  
ATOM   3335  H   LEU B 210       4.007  23.931  -3.598  1.00  0.00           H  
ATOM   3336  CA  LEU B 210       2.579  24.122  -5.178  1.00  0.00           C  
ATOM   3337  HA  LEU B 210       2.320  23.475  -6.017  1.00  0.00           H  
ATOM   3338  CB  LEU B 210       1.432  24.049  -4.153  1.00  0.00           C  
ATOM   3339  HB2 LEU B 210       1.316  23.014  -3.832  1.00  0.00           H  
ATOM   3340  HB3 LEU B 210       1.735  24.633  -3.282  1.00  0.00           H  
ATOM   3341  CG  LEU B 210       0.068  24.582  -4.624  1.00  0.00           C  
ATOM   3342  HG  LEU B 210       0.165  25.636  -4.886  1.00  0.00           H  
ATOM   3343  CD1 LEU B 210      -0.518  23.834  -5.822  1.00  0.00           C  
ATOM   3344 HD11 LEU B 210       0.161  23.879  -6.668  1.00  0.00           H  
ATOM   3345 HD12 LEU B 210      -0.710  22.795  -5.559  1.00  0.00           H  
ATOM   3346 HD13 LEU B 210      -1.453  24.308  -6.113  1.00  0.00           H  
ATOM   3347  CD2 LEU B 210      -0.931  24.462  -3.478  1.00  0.00           C  
ATOM   3348 HD21 LEU B 210      -1.109  23.413  -3.237  1.00  0.00           H  
ATOM   3349 HD22 LEU B 210      -0.532  24.959  -2.595  1.00  0.00           H  
ATOM   3350 HD23 LEU B 210      -1.873  24.927  -3.760  1.00  0.00           H  
ATOM   3351  C   LEU B 210       2.767  25.547  -5.732  1.00  0.00           C  
ATOM   3352  O   LEU B 210       3.237  26.439  -5.028  1.00  0.00           O  
ATOM   3353  N   TRP B 211       2.332  25.792  -6.971  1.00  0.00           N  
ATOM   3354  H   TRP B 211       1.910  25.031  -7.493  1.00  0.00           H  
ATOM   3355  CA  TRP B 211       2.564  27.043  -7.717  1.00  0.00           C  
ATOM   3356  HA  TRP B 211       2.863  27.836  -7.032  1.00  0.00           H  
ATOM   3357  CB  TRP B 211       3.725  26.769  -8.682  1.00  0.00           C  
ATOM   3358  HB2 TRP B 211       4.611  26.568  -8.083  1.00  0.00           H  
ATOM   3359  HB3 TRP B 211       3.482  25.863  -9.235  1.00  0.00           H  
ATOM   3360  CG  TRP B 211       4.088  27.789  -9.717  1.00  0.00           C  
ATOM   3361  CD1 TRP B 211       5.158  28.613  -9.662  1.00  0.00           C  
ATOM   3362  HD1 TRP B 211       5.859  28.661  -8.836  1.00  0.00           H  
ATOM   3363  NE1 TRP B 211       5.230  29.359 -10.822  1.00  0.00           N  
ATOM   3364  HE1 TRP B 211       5.913  30.096 -10.969  1.00  0.00           H  
ATOM   3365  CE2 TRP B 211       4.208  29.043 -11.692  1.00  0.00           C  
ATOM   3366  CZ2 TRP B 211       3.863  29.493 -12.974  1.00  0.00           C  
ATOM   3367  HZ2 TRP B 211       4.471  30.224 -13.485  1.00  0.00           H  
ATOM   3368  CH2 TRP B 211       2.691  29.010 -13.580  1.00  0.00           C  
ATOM   3369  HH2 TRP B 211       2.383  29.393 -14.544  1.00  0.00           H  
ATOM   3370  CZ3 TRP B 211       1.906  28.047 -12.922  1.00  0.00           C  
ATOM   3371  HZ3 TRP B 211       0.999  27.681 -13.390  1.00  0.00           H  
ATOM   3372  CE3 TRP B 211       2.292  27.563 -11.658  1.00  0.00           C  
ATOM   3373  HE3 TRP B 211       1.687  26.814 -11.173  1.00  0.00           H  
ATOM   3374  CD2 TRP B 211       3.441  28.058 -11.001  1.00  0.00           C  
ATOM   3375  C   TRP B 211       1.308  27.528  -8.455  1.00  0.00           C  
ATOM   3376  O   TRP B 211       0.478  26.707  -8.862  1.00  0.00           O  
ATOM   3377  N   ALA B 212       1.177  28.846  -8.656  1.00  0.00           N  
ATOM   3378  H   ALA B 212       1.886  29.470  -8.279  1.00  0.00           H  
ATOM   3379  CA  ALA B 212       0.097  29.447  -9.439  1.00  0.00           C  
ATOM   3380  HA  ALA B 212      -0.154  28.752 -10.240  1.00  0.00           H  
ATOM   3381  CB  ALA B 212      -1.126  29.620  -8.543  1.00  0.00           C  
ATOM   3382  HB1 ALA B 212      -1.357  28.684  -8.034  1.00  0.00           H  
ATOM   3383  HB2 ALA B 212      -0.917  30.397  -7.811  1.00  0.00           H  
ATOM   3384  HB3 ALA B 212      -1.982  29.915  -9.150  1.00  0.00           H  
ATOM   3385  C   ALA B 212       0.447  30.805 -10.080  1.00  0.00           C  
ATOM   3386  O   ALA B 212       1.065  31.669  -9.450  1.00  0.00           O  
ATOM   3387  N   GLY B 213      -0.030  31.014 -11.312  1.00  0.00           N  
ATOM   3388  H   GLY B 213      -0.574  30.255 -11.715  1.00  0.00           H  
ATOM   3389  CA  GLY B 213       0.123  32.227 -12.130  1.00  0.00           C  
ATOM   3390  HA2 GLY B 213      -0.508  32.142 -13.015  1.00  0.00           H  
ATOM   3391  HA3 GLY B 213      -0.196  33.097 -11.556  1.00  0.00           H  
ATOM   3392  C   GLY B 213       1.561  32.459 -12.594  1.00  0.00           C  
ATOM   3393  O   GLY B 213       1.874  32.333 -13.775  1.00  0.00           O  
ATOM   3394  N   GLN B 214       2.433  32.753 -11.633  1.00  0.00           N  
ATOM   3395  H   GLN B 214       2.057  32.821 -10.697  1.00  0.00           H  
ATOM   3396  CA  GLN B 214       3.882  32.842 -11.809  1.00  0.00           C  
ATOM   3397  HA  GLN B 214       4.171  32.117 -12.563  1.00  0.00           H  
ATOM   3398  CB  GLN B 214       4.254  34.224 -12.377  1.00  0.00           C  
ATOM   3399  HB2 GLN B 214       5.326  34.251 -12.576  1.00  0.00           H  
ATOM   3400  HB3 GLN B 214       3.742  34.343 -13.334  1.00  0.00           H  
ATOM   3401  CG  GLN B 214       3.886  35.414 -11.477  1.00  0.00           C  
ATOM   3402  HG2 GLN B 214       2.853  35.321 -11.146  1.00  0.00           H  
ATOM   3403  HG3 GLN B 214       4.528  35.418 -10.595  1.00  0.00           H  
ATOM   3404  CD  GLN B 214       4.019  36.756 -12.193  1.00  0.00           C  
ATOM   3405  OE1 GLN B 214       4.524  36.882 -13.300  1.00  0.00           O  
ATOM   3406  NE2 GLN B 214       3.593  37.827 -11.572  1.00  0.00           N  
ATOM   3407 HE21 GLN B 214       3.659  38.711 -12.043  1.00  0.00           H  
ATOM   3408 HE22 GLN B 214       3.204  37.769 -10.648  1.00  0.00           H  
ATOM   3409  C   GLN B 214       4.677  32.486 -10.535  1.00  0.00           C  
ATOM   3410  O   GLN B 214       5.900  32.380 -10.604  1.00  0.00           O  
ATOM   3411  N   GLN B 215       4.019  32.253  -9.388  1.00  0.00           N  
ATOM   3412  H   GLN B 215       3.008  32.179  -9.407  1.00  0.00           H  
ATOM   3413  CA  GLN B 215       4.655  32.211  -8.063  1.00  0.00           C  
ATOM   3414  HA  GLN B 215       5.737  32.244  -8.201  1.00  0.00           H  
ATOM   3415  CB  GLN B 215       4.274  33.476  -7.274  1.00  0.00           C  
ATOM   3416  HB2 GLN B 215       4.871  33.509  -6.362  1.00  0.00           H  
ATOM   3417  HB3 GLN B 215       4.551  34.346  -7.871  1.00  0.00           H  
ATOM   3418  CG  GLN B 215       2.782  33.551  -6.880  1.00  0.00           C  
ATOM   3419  HG2 GLN B 215       2.239  32.688  -7.261  1.00  0.00           H  
ATOM   3420  HG3 GLN B 215       2.698  33.526  -5.794  1.00  0.00           H  
ATOM   3421  CD  GLN B 215       2.097  34.817  -7.382  1.00  0.00           C  
ATOM   3422  OE1 GLN B 215       2.606  35.920  -7.270  1.00  0.00           O  
ATOM   3423  NE2 GLN B 215       0.924  34.710  -7.966  1.00  0.00           N  
ATOM   3424 HE21 GLN B 215       0.473  35.567  -8.249  1.00  0.00           H  
ATOM   3425 HE22 GLN B 215       0.525  33.802  -8.134  1.00  0.00           H  
ATOM   3426  C   GLN B 215       4.350  30.939  -7.254  1.00  0.00           C  
ATOM   3427  O   GLN B 215       3.302  30.309  -7.389  1.00  0.00           O  
ATOM   3428  N   LEU B 216       5.294  30.576  -6.385  1.00  0.00           N  
ATOM   3429  H   LEU B 216       6.103  31.171  -6.307  1.00  0.00           H  
ATOM   3430  CA  LEU B 216       5.178  29.499  -5.398  1.00  0.00           C  
ATOM   3431  HA  LEU B 216       4.798  28.609  -5.898  1.00  0.00           H  
ATOM   3432  CB  LEU B 216       6.604  29.229  -4.862  1.00  0.00           C  
ATOM   3433  HB2 LEU B 216       7.320  29.425  -5.662  1.00  0.00           H  
ATOM   3434  HB3 LEU B 216       6.825  29.946  -4.069  1.00  0.00           H  
ATOM   3435  CG  LEU B 216       6.933  27.817  -4.345  1.00  0.00           C  
ATOM   3436  HG  LEU B 216       7.977  27.826  -4.032  1.00  0.00           H  
ATOM   3437  CD1 LEU B 216       6.095  27.399  -3.148  1.00  0.00           C  
ATOM   3438 HD11 LEU B 216       5.075  27.206  -3.452  1.00  0.00           H  
ATOM   3439 HD12 LEU B 216       6.491  26.463  -2.766  1.00  0.00           H  
ATOM   3440 HD13 LEU B 216       6.134  28.160  -2.369  1.00  0.00           H  
ATOM   3441  CD2 LEU B 216       6.779  26.761  -5.435  1.00  0.00           C  
ATOM   3442 HD21 LEU B 216       5.736  26.633  -5.713  1.00  0.00           H  
ATOM   3443 HD22 LEU B 216       7.359  27.059  -6.304  1.00  0.00           H  
ATOM   3444 HD23 LEU B 216       7.159  25.806  -5.068  1.00  0.00           H  
ATOM   3445  C   LEU B 216       4.186  29.905  -4.285  1.00  0.00           C  
ATOM   3446  O   LEU B 216       4.239  31.034  -3.797  1.00  0.00           O  
ATOM   3447  N   LEU B 217       3.285  29.002  -3.881  1.00  0.00           N  
ATOM   3448  H   LEU B 217       3.309  28.085  -4.315  1.00  0.00           H  
ATOM   3449  CA  LEU B 217       2.281  29.234  -2.833  1.00  0.00           C  
ATOM   3450  HA  LEU B 217       2.264  30.296  -2.581  1.00  0.00           H  
ATOM   3451  CB  LEU B 217       0.886  28.835  -3.351  1.00  0.00           C  
ATOM   3452  HB2 LEU B 217       0.872  27.753  -3.494  1.00  0.00           H  
ATOM   3453  HB3 LEU B 217       0.167  29.070  -2.565  1.00  0.00           H  
ATOM   3454  CG  LEU B 217       0.414  29.497  -4.658  1.00  0.00           C  
ATOM   3455  HG  LEU B 217       1.043  29.168  -5.486  1.00  0.00           H  
ATOM   3456  CD1 LEU B 217      -1.025  29.055  -4.925  1.00  0.00           C  
ATOM   3457 HD11 LEU B 217      -1.062  27.970  -5.029  1.00  0.00           H  
ATOM   3458 HD12 LEU B 217      -1.674  29.371  -4.111  1.00  0.00           H  
ATOM   3459 HD13 LEU B 217      -1.387  29.503  -5.843  1.00  0.00           H  
ATOM   3460  CD2 LEU B 217       0.429  31.024  -4.594  1.00  0.00           C  
ATOM   3461 HD21 LEU B 217       1.452  31.379  -4.463  1.00  0.00           H  
ATOM   3462 HD22 LEU B 217       0.051  31.434  -5.531  1.00  0.00           H  
ATOM   3463 HD23 LEU B 217      -0.187  31.380  -3.770  1.00  0.00           H  
ATOM   3464  C   LEU B 217       2.555  28.484  -1.517  1.00  0.00           C  
ATOM   3465  O   LEU B 217       2.209  28.996  -0.453  1.00  0.00           O  
ATOM   3466  N   TRP B 218       3.102  27.264  -1.582  1.00  0.00           N  
ATOM   3467  H   TRP B 218       3.363  26.904  -2.490  1.00  0.00           H  
ATOM   3468  CA  TRP B 218       3.251  26.347  -0.443  1.00  0.00           C  
ATOM   3469  HA  TRP B 218       3.621  26.900   0.421  1.00  0.00           H  
ATOM   3470  CB  TRP B 218       1.863  25.781  -0.096  1.00  0.00           C  
ATOM   3471  HB2 TRP B 218       1.238  26.588   0.286  1.00  0.00           H  
ATOM   3472  HB3 TRP B 218       1.396  25.429  -1.015  1.00  0.00           H  
ATOM   3473  CG  TRP B 218       1.808  24.648   0.882  1.00  0.00           C  
ATOM   3474  CD1 TRP B 218       1.667  24.758   2.223  1.00  0.00           C  
ATOM   3475  HD1 TRP B 218       1.587  25.682   2.779  1.00  0.00           H  
ATOM   3476  NE1 TRP B 218       1.602  23.499   2.786  1.00  0.00           N  
ATOM   3477  HE1 TRP B 218       1.446  23.321   3.788  1.00  0.00           H  
ATOM   3478  CE2 TRP B 218       1.647  22.512   1.831  1.00  0.00           C  
ATOM   3479  CZ2 TRP B 218       1.503  21.120   1.892  1.00  0.00           C  
ATOM   3480  HZ2 TRP B 218       1.312  20.648   2.847  1.00  0.00           H  
ATOM   3481  CH2 TRP B 218       1.579  20.374   0.705  1.00  0.00           C  
ATOM   3482  HH2 TRP B 218       1.453  19.301   0.733  1.00  0.00           H  
ATOM   3483  CZ3 TRP B 218       1.807  21.032  -0.518  1.00  0.00           C  
ATOM   3484  HZ3 TRP B 218       1.857  20.466  -1.434  1.00  0.00           H  
ATOM   3485  CE3 TRP B 218       1.943  22.432  -0.565  1.00  0.00           C  
ATOM   3486  HE3 TRP B 218       2.108  22.924  -1.510  1.00  0.00           H  
ATOM   3487  CD2 TRP B 218       1.839  23.213   0.606  1.00  0.00           C  
ATOM   3488  C   TRP B 218       4.250  25.217  -0.752  1.00  0.00           C  
ATOM   3489  O   TRP B 218       4.336  24.776  -1.901  1.00  0.00           O  
ATOM   3490  N   BCN B 219       4.990  24.774   0.272  1.00  0.00           N  
ATOM   3491  H27 BCN B 219       4.786  25.157   1.182  1.00  0.00           H  
ATOM   3492  C2  BCN B 219       5.836  23.596   0.261  1.00  0.00           C  
ATOM   3493  H   BCN B 219       5.607  23.027  -0.639  1.00  0.00           H  
ATOM   3494  C4  BCN B 219       7.337  23.911   0.227  1.00  0.00           C  
ATOM   3495  H1  BCN B 219       7.635  24.401   1.163  1.00  0.00           H  
ATOM   3496  H2  BCN B 219       7.892  22.963   0.176  1.00  0.00           H  
ATOM   3497  C5  BCN B 219       7.762  24.790  -0.966  1.00  0.00           C  
ATOM   3498  H3  BCN B 219       7.402  24.329  -1.896  1.00  0.00           H  
ATOM   3499  H4  BCN B 219       7.287  25.772  -0.870  1.00  0.00           H  
ATOM   3500  C6  BCN B 219       9.295  24.983  -1.029  1.00  0.00           C  
ATOM   3501  H8  BCN B 219       9.796  24.007  -0.977  1.00  0.00           H  
ATOM   3502  H9  BCN B 219       9.622  25.556  -0.154  1.00  0.00           H  
ATOM   3503  C7  BCN B 219       9.744  25.710  -2.313  1.00  0.00           C  
ATOM   3504  H5  BCN B 219      10.795  26.012  -2.210  1.00  0.00           H  
ATOM   3505  H6  BCN B 219       9.144  26.615  -2.466  1.00  0.00           H  
ATOM   3506  N2  BCN B 219       9.633  24.835  -3.478  1.00  0.00           N  
ATOM   3507  H7  BCN B 219       9.399  23.845  -3.346  1.00  0.00           H  
ATOM   3508  C8  BCN B 219       9.955  25.198  -4.751  1.00  0.00           C  
ATOM   3509  O1  BCN B 219      10.242  26.331  -5.102  1.00  0.00           O  
ATOM   3510  O2  BCN B 219       9.946  24.089  -5.533  1.00  0.00           O  
ATOM   3511  C9  BCN B 219      10.296  24.175  -6.921  1.00  0.00           C  
ATOM   3512  H21 BCN B 219      10.524  23.168  -7.294  1.00  0.00           H  
ATOM   3513  H22 BCN B 219      11.185  24.803  -7.060  1.00  0.00           H  
ATOM   3514  C10 BCN B 219       9.105  24.749  -7.684  1.00  0.00           C  
ATOM   3515  H23 BCN B 219       8.832  25.739  -7.335  1.00  0.00           H  
ATOM   3516  C11 BCN B 219       7.984  23.835  -8.133  1.00  0.00           C  
ATOM   3517  H12 BCN B 219       8.145  22.772  -7.974  1.00  0.00           H  
ATOM   3518  C12 BCN B 219       6.519  24.219  -7.814  1.00  0.00           C  
ATOM   3519  H13 BCN B 219       6.433  25.311  -7.808  1.00  0.00           H  
ATOM   3520  H14 BCN B 219       6.277  23.893  -6.797  1.00  0.00           H  
ATOM   3521  C13 BCN B 219       5.464  23.631  -8.800  1.00  0.00           C  
ATOM   3522  H19 BCN B 219       5.479  22.539  -8.783  1.00  0.00           H  
ATOM   3523  H20 BCN B 219       4.451  23.957  -8.540  1.00  0.00           H  
ATOM   3524  C14 BCN B 219       5.875  24.130 -10.102  1.00  0.00           C  
ATOM   3525  C15 BCN B 219       6.594  24.654 -10.896  1.00  0.00           C  
ATOM   3526  C16 BCN B 219       7.787  25.326 -11.377  1.00  0.00           C  
ATOM   3527  H17 BCN B 219       7.521  26.226 -11.946  1.00  0.00           H  
ATOM   3528  H18 BCN B 219       8.373  24.654 -12.016  1.00  0.00           H  
ATOM   3529  C17 BCN B 219       8.583  25.695 -10.088  1.00  0.00           C  
ATOM   3530  H15 BCN B 219       9.520  26.187 -10.380  1.00  0.00           H  
ATOM   3531  H16 BCN B 219       8.015  26.446  -9.522  1.00  0.00           H  
ATOM   3532  C18 BCN B 219       8.915  24.492  -9.164  1.00  0.00           C  
ATOM   3533  H11 BCN B 219       9.622  23.812  -9.634  1.00  0.00           H  
ATOM   3534  C3  BCN B 219       5.539  22.723   1.467  1.00  0.00           C  
ATOM   3535  O3  BCN B 219       5.553  23.188   2.596  1.00  0.00           O  
ATOM   3536  N   GLY B 220       5.301  21.432   1.242  1.00  0.00           N  
ATOM   3537  H   GLY B 220       5.345  21.098   0.283  1.00  0.00           H  
ATOM   3538  CA  GLY B 220       4.977  20.467   2.293  1.00  0.00           C  
ATOM   3539  HA2 GLY B 220       5.318  20.835   3.260  1.00  0.00           H  
ATOM   3540  HA3 GLY B 220       3.898  20.358   2.345  1.00  0.00           H  
ATOM   3541  C   GLY B 220       5.590  19.083   2.081  1.00  0.00           C  
ATOM   3542  O   GLY B 220       6.462  18.867   1.243  1.00  0.00           O  
ATOM   3543  N   SER B 221       5.126  18.109   2.863  1.00  0.00           N  
ATOM   3544  H   SER B 221       4.367  18.317   3.505  1.00  0.00           H  
ATOM   3545  CA  SER B 221       5.585  16.720   2.780  1.00  0.00           C  
ATOM   3546  HA  SER B 221       5.813  16.508   1.735  1.00  0.00           H  
ATOM   3547  CB  SER B 221       6.877  16.542   3.591  1.00  0.00           C  
ATOM   3548  HB2 SER B 221       7.643  17.215   3.202  1.00  0.00           H  
ATOM   3549  HB3 SER B 221       6.689  16.801   4.633  1.00  0.00           H  
ATOM   3550  OG  SER B 221       7.351  15.211   3.521  1.00  0.00           O  
ATOM   3551  HG  SER B 221       7.429  14.982   2.573  1.00  0.00           H  
ATOM   3552  C   SER B 221       4.499  15.736   3.220  1.00  0.00           C  
ATOM   3553  O   SER B 221       3.643  16.064   4.039  1.00  0.00           O  
ATOM   3554  N   PHE B 222       4.515  14.531   2.647  1.00  0.00           N  
ATOM   3555  H   PHE B 222       5.275  14.324   2.008  1.00  0.00           H  
ATOM   3556  CA  PHE B 222       3.460  13.530   2.792  1.00  0.00           C  
ATOM   3557  HA  PHE B 222       2.885  13.755   3.692  1.00  0.00           H  
ATOM   3558  CB  PHE B 222       2.515  13.649   1.589  1.00  0.00           C  
ATOM   3559  HB2 PHE B 222       2.038  14.628   1.632  1.00  0.00           H  
ATOM   3560  HB3 PHE B 222       3.106  13.601   0.673  1.00  0.00           H  
ATOM   3561  CG  PHE B 222       1.422  12.604   1.523  1.00  0.00           C  
ATOM   3562  CD1 PHE B 222       0.383  12.631   2.470  1.00  0.00           C  
ATOM   3563  HD1 PHE B 222       0.366  13.388   3.243  1.00  0.00           H  
ATOM   3564  CE1 PHE B 222      -0.663  11.700   2.390  1.00  0.00           C  
ATOM   3565  HE1 PHE B 222      -1.472  11.753   3.103  1.00  0.00           H  
ATOM   3566  CZ  PHE B 222      -0.675  10.730   1.373  1.00  0.00           C  
ATOM   3567  HZ  PHE B 222      -1.485  10.017   1.316  1.00  0.00           H  
ATOM   3568  CE2 PHE B 222       0.363  10.699   0.425  1.00  0.00           C  
ATOM   3569  HE2 PHE B 222       0.344   9.969  -0.374  1.00  0.00           H  
ATOM   3570  CD2 PHE B 222       1.414  11.631   0.503  1.00  0.00           C  
ATOM   3571  HD2 PHE B 222       2.202  11.611  -0.238  1.00  0.00           H  
ATOM   3572  C   PHE B 222       4.014  12.108   2.938  1.00  0.00           C  
ATOM   3573  O   PHE B 222       4.957  11.722   2.248  1.00  0.00           O  
ATOM   3574  N   LYS B 223       3.395  11.316   3.819  1.00  0.00           N  
ATOM   3575  H   LYS B 223       2.610  11.703   4.324  1.00  0.00           H  
ATOM   3576  CA  LYS B 223       3.713   9.908   4.096  1.00  0.00           C  
ATOM   3577  HA  LYS B 223       4.546   9.571   3.480  1.00  0.00           H  
ATOM   3578  CB  LYS B 223       4.190   9.811   5.557  1.00  0.00           C  
ATOM   3579  HB2 LYS B 223       5.069  10.447   5.683  1.00  0.00           H  
ATOM   3580  HB3 LYS B 223       3.404  10.174   6.222  1.00  0.00           H  
ATOM   3581  CG  LYS B 223       4.562   8.378   5.958  1.00  0.00           C  
ATOM   3582  HG2 LYS B 223       3.678   7.750   5.867  1.00  0.00           H  
ATOM   3583  HG3 LYS B 223       5.338   7.999   5.296  1.00  0.00           H  
ATOM   3584  CD  LYS B 223       5.065   8.317   7.404  1.00  0.00           C  
ATOM   3585  HD2 LYS B 223       6.009   8.859   7.495  1.00  0.00           H  
ATOM   3586  HD3 LYS B 223       4.321   8.784   8.050  1.00  0.00           H  
ATOM   3587  CE  LYS B 223       5.253   6.853   7.820  1.00  0.00           C  
ATOM   3588  HE2 LYS B 223       4.424   6.276   7.403  1.00  0.00           H  
ATOM   3589  HE3 LYS B 223       6.183   6.463   7.396  1.00  0.00           H  
ATOM   3590  NZ  LYS B 223       5.222   6.703   9.291  1.00  0.00           N  
ATOM   3591  HZ1 LYS B 223       4.295   7.006   9.606  1.00  0.00           H  
ATOM   3592  HZ2 LYS B 223       5.290   5.736   9.567  1.00  0.00           H  
ATOM   3593  HZ3 LYS B 223       5.907   7.277   9.754  1.00  0.00           H  
ATOM   3594  C   LYS B 223       2.473   9.044   3.789  1.00  0.00           C  
ATOM   3595  O   LYS B 223       1.530   9.083   4.580  1.00  0.00           O  
ATOM   3596  N   PRO B 224       2.439   8.292   2.666  1.00  0.00           N  
ATOM   3597  CD  PRO B 224       3.473   8.219   1.642  1.00  0.00           C  
ATOM   3598  HD2 PRO B 224       4.229   7.493   1.944  1.00  0.00           H  
ATOM   3599  HD3 PRO B 224       3.929   9.192   1.458  1.00  0.00           H  
ATOM   3600  CG  PRO B 224       2.775   7.734   0.376  1.00  0.00           C  
ATOM   3601  HG2 PRO B 224       3.447   7.161  -0.260  1.00  0.00           H  
ATOM   3602  HG3 PRO B 224       2.360   8.583  -0.167  1.00  0.00           H  
ATOM   3603  CB  PRO B 224       1.652   6.860   0.919  1.00  0.00           C  
ATOM   3604  HB2 PRO B 224       2.047   5.865   1.135  1.00  0.00           H  
ATOM   3605  HB3 PRO B 224       0.827   6.794   0.213  1.00  0.00           H  
ATOM   3606  CA  PRO B 224       1.243   7.574   2.214  1.00  0.00           C  
ATOM   3607  HA  PRO B 224       0.467   8.303   1.984  1.00  0.00           H  
ATOM   3608  C   PRO B 224       0.681   6.581   3.239  1.00  0.00           C  
ATOM   3609  O   PRO B 224      -0.529   6.543   3.449  1.00  0.00           O  
ATOM   3610  N   SER B 225       1.565   5.842   3.918  1.00  0.00           N  
ATOM   3611  H   SER B 225       2.548   5.983   3.736  1.00  0.00           H  
ATOM   3612  CA  SER B 225       1.245   4.867   4.972  1.00  0.00           C  
ATOM   3613  HA  SER B 225       0.575   4.107   4.565  1.00  0.00           H  
ATOM   3614  CB  SER B 225       2.547   4.172   5.392  1.00  0.00           C  
ATOM   3615  HB2 SER B 225       2.367   3.537   6.261  1.00  0.00           H  
ATOM   3616  HB3 SER B 225       2.900   3.545   4.573  1.00  0.00           H  
ATOM   3617  OG  SER B 225       3.545   5.139   5.692  1.00  0.00           O  
ATOM   3618  HG  SER B 225       4.428   4.758   5.573  1.00  0.00           H  
ATOM   3619  C   SER B 225       0.562   5.477   6.206  1.00  0.00           C  
ATOM   3620  O   SER B 225      -0.186   4.777   6.880  1.00  0.00           O  
ATOM   3621  N   GLU B 226       0.756   6.774   6.467  1.00  0.00           N  
ATOM   3622  H   GLU B 226       1.372   7.287   5.858  1.00  0.00           H  
ATOM   3623  CA  GLU B 226       0.093   7.508   7.557  1.00  0.00           C  
ATOM   3624  HA  GLU B 226       0.033   6.854   8.429  1.00  0.00           H  
ATOM   3625  CB  GLU B 226       0.947   8.740   7.921  1.00  0.00           C  
ATOM   3626  HB2 GLU B 226       1.974   8.610   7.581  1.00  0.00           H  
ATOM   3627  HB3 GLU B 226       0.567   9.597   7.372  1.00  0.00           H  
ATOM   3628  CG  GLU B 226       0.935   9.091   9.421  1.00  0.00           C  
ATOM   3629  HG2 GLU B 226       1.180  10.151   9.511  1.00  0.00           H  
ATOM   3630  HG3 GLU B 226      -0.066   8.943   9.826  1.00  0.00           H  
ATOM   3631  CD  GLU B 226       1.961   8.303  10.254  1.00  0.00           C  
ATOM   3632  OE1 GLU B 226       2.699   7.470   9.682  1.00  0.00           O  
ATOM   3633  OE2 GLU B 226       2.115   8.605  11.452  1.00  0.00           O  
ATOM   3634  C   GLU B 226      -1.342   7.951   7.201  1.00  0.00           C  
ATOM   3635  O   GLU B 226      -2.102   8.335   8.083  1.00  0.00           O  
ATOM   3636  N   HIE B 227      -1.723   7.923   5.916  1.00  0.00           N  
ATOM   3637  H   HIE B 227      -1.062   7.551   5.245  1.00  0.00           H  
ATOM   3638  CA  HIE B 227      -2.966   8.512   5.389  1.00  0.00           C  
ATOM   3639  HA  HIE B 227      -3.663   8.665   6.217  1.00  0.00           H  
ATOM   3640  CB  HIE B 227      -2.679   9.890   4.771  1.00  0.00           C  
ATOM   3641  HB2 HIE B 227      -1.935   9.760   3.986  1.00  0.00           H  
ATOM   3642  HB3 HIE B 227      -3.591  10.275   4.315  1.00  0.00           H  
ATOM   3643  CG  HIE B 227      -2.210  10.939   5.742  1.00  0.00           C  
ATOM   3644  ND1 HIE B 227      -3.041  11.693   6.571  1.00  0.00           N  
ATOM   3645  CE1 HIE B 227      -2.225  12.467   7.298  1.00  0.00           C  
ATOM   3646  HE1 HIE B 227      -2.560  13.159   8.059  1.00  0.00           H  
ATOM   3647  NE2 HIE B 227      -0.942  12.251   6.960  1.00  0.00           N  
ATOM   3648  HE2 HIE B 227      -0.145  12.678   7.408  1.00  0.00           H  
ATOM   3649  CD2 HIE B 227      -0.914  11.295   5.971  1.00  0.00           C  
ATOM   3650  HD2 HIE B 227      -0.046  10.858   5.501  1.00  0.00           H  
ATOM   3651  C   HIE B 227      -3.668   7.580   4.392  1.00  0.00           C  
ATOM   3652  O   HIE B 227      -4.131   8.001   3.329  1.00  0.00           O  
ATOM   3653  N   VAL B 228      -3.709   6.280   4.683  1.00  0.00           N  
ATOM   3654  H   VAL B 228      -3.236   5.961   5.519  1.00  0.00           H  
ATOM   3655  CA  VAL B 228      -4.359   5.289   3.809  1.00  0.00           C  
ATOM   3656  HA  VAL B 228      -4.109   5.535   2.778  1.00  0.00           H  
ATOM   3657  CB  VAL B 228      -3.829   3.871   4.080  1.00  0.00           C  
ATOM   3658  HB  VAL B 228      -4.024   3.623   5.121  1.00  0.00           H  
ATOM   3659  CG1 VAL B 228      -4.528   2.836   3.183  1.00  0.00           C  
ATOM   3660 HG11 VAL B 228      -4.039   1.867   3.283  1.00  0.00           H  
ATOM   3661 HG12 VAL B 228      -5.569   2.717   3.483  1.00  0.00           H  
ATOM   3662 HG13 VAL B 228      -4.495   3.155   2.141  1.00  0.00           H  
ATOM   3663  CG2 VAL B 228      -2.318   3.789   3.854  1.00  0.00           C  
ATOM   3664 HG21 VAL B 228      -1.972   2.762   3.970  1.00  0.00           H  
ATOM   3665 HG22 VAL B 228      -2.064   4.152   2.859  1.00  0.00           H  
ATOM   3666 HG23 VAL B 228      -1.803   4.399   4.594  1.00  0.00           H  
ATOM   3667  C   VAL B 228      -5.883   5.322   3.959  1.00  0.00           C  
ATOM   3668  O   VAL B 228      -6.400   5.145   5.060  1.00  0.00           O  
ATOM   3669  N   LYS B 229      -6.608   5.447   2.840  1.00  0.00           N  
ATOM   3670  H   LYS B 229      -6.096   5.601   1.973  1.00  0.00           H  
ATOM   3671  CA  LYS B 229      -8.054   5.206   2.716  1.00  0.00           C  
ATOM   3672  HA  LYS B 229      -8.450   4.886   3.678  1.00  0.00           H  
ATOM   3673  CB  LYS B 229      -8.776   6.514   2.344  1.00  0.00           C  
ATOM   3674  HB2 LYS B 229      -8.553   7.268   3.100  1.00  0.00           H  
ATOM   3675  HB3 LYS B 229      -8.420   6.872   1.375  1.00  0.00           H  
ATOM   3676  CG  LYS B 229     -10.297   6.295   2.285  1.00  0.00           C  
ATOM   3677  HG2 LYS B 229     -10.532   5.556   1.516  1.00  0.00           H  
ATOM   3678  HG3 LYS B 229     -10.626   5.908   3.246  1.00  0.00           H  
ATOM   3679  CD  LYS B 229     -11.067   7.583   1.972  1.00  0.00           C  
ATOM   3680  HD2 LYS B 229     -10.832   8.338   2.723  1.00  0.00           H  
ATOM   3681  HD3 LYS B 229     -10.768   7.947   0.988  1.00  0.00           H  
ATOM   3682  CE  LYS B 229     -12.572   7.275   1.984  1.00  0.00           C  
ATOM   3683  HE2 LYS B 229     -12.762   6.435   1.309  1.00  0.00           H  
ATOM   3684  HE3 LYS B 229     -12.857   6.954   2.991  1.00  0.00           H  
ATOM   3685  NZ  LYS B 229     -13.394   8.438   1.566  1.00  0.00           N  
ATOM   3686  HZ1 LYS B 229     -13.188   8.716   0.618  1.00  0.00           H  
ATOM   3687  HZ2 LYS B 229     -14.393   8.191   1.543  1.00  0.00           H  
ATOM   3688  HZ3 LYS B 229     -13.294   9.231   2.182  1.00  0.00           H  
ATOM   3689  C   LYS B 229      -8.284   4.100   1.670  1.00  0.00           C  
ATOM   3690  O   LYS B 229      -8.110   4.365   0.479  1.00  0.00           O  
ATOM   3691  N   PRO B 230      -8.662   2.870   2.065  1.00  0.00           N  
ATOM   3692  CD  PRO B 230      -8.795   2.370   3.422  1.00  0.00           C  
ATOM   3693  HD2 PRO B 230      -9.831   2.489   3.740  1.00  0.00           H  
ATOM   3694  HD3 PRO B 230      -8.116   2.867   4.113  1.00  0.00           H  
ATOM   3695  CG  PRO B 230      -8.449   0.886   3.342  1.00  0.00           C  
ATOM   3696  HG2 PRO B 230      -8.909   0.315   4.143  1.00  0.00           H  
ATOM   3697  HG3 PRO B 230      -7.366   0.756   3.344  1.00  0.00           H  
ATOM   3698  CB  PRO B 230      -9.019   0.502   1.982  1.00  0.00           C  
ATOM   3699  HB2 PRO B 230     -10.093   0.328   2.073  1.00  0.00           H  
ATOM   3700  HB3 PRO B 230      -8.522  -0.379   1.575  1.00  0.00           H  
ATOM   3701  CA  PRO B 230      -8.747   1.751   1.137  1.00  0.00           C  
ATOM   3702  HA  PRO B 230      -7.764   1.657   0.686  1.00  0.00           H  
ATOM   3703  C   PRO B 230      -9.785   1.921   0.020  1.00  0.00           C  
ATOM   3704  O   PRO B 230     -10.787   2.631   0.155  1.00  0.00           O  
ATOM   3705  N   ARG B 231      -9.550   1.201  -1.080  1.00  0.00           N  
ATOM   3706  H   ARG B 231      -8.675   0.687  -1.104  1.00  0.00           H  
ATOM   3707  CA  ARG B 231     -10.510   0.988  -2.169  1.00  0.00           C  
ATOM   3708  HA  ARG B 231     -10.828   1.960  -2.548  1.00  0.00           H  
ATOM   3709  CB  ARG B 231      -9.811   0.201  -3.300  1.00  0.00           C  
ATOM   3710  HB2 ARG B 231      -9.414  -0.732  -2.894  1.00  0.00           H  
ATOM   3711  HB3 ARG B 231     -10.549  -0.044  -4.064  1.00  0.00           H  
ATOM   3712  CG  ARG B 231      -8.662   0.990  -3.966  1.00  0.00           C  
ATOM   3713  HG2 ARG B 231      -9.082   1.875  -4.445  1.00  0.00           H  
ATOM   3714  HG3 ARG B 231      -7.945   1.312  -3.211  1.00  0.00           H  
ATOM   3715  CD  ARG B 231      -7.910   0.156  -5.015  1.00  0.00           C  
ATOM   3716  HD2 ARG B 231      -7.357  -0.642  -4.512  1.00  0.00           H  
ATOM   3717  HD3 ARG B 231      -8.645  -0.305  -5.676  1.00  0.00           H  
ATOM   3718  NE  ARG B 231      -6.970   0.992  -5.800  1.00  0.00           N  
ATOM   3719  HE  ARG B 231      -6.468   1.739  -5.321  1.00  0.00           H  
ATOM   3720  CZ  ARG B 231      -6.738   0.949  -7.096  1.00  0.00           C  
ATOM   3721  NH1 ARG B 231      -7.254   0.046  -7.876  1.00  0.00           N  
ATOM   3722 HH11 ARG B 231      -7.742  -0.719  -7.443  1.00  0.00           H  
ATOM   3723 HH12 ARG B 231      -7.062   0.068  -8.856  1.00  0.00           H  
ATOM   3724  NH2 ARG B 231      -5.967   1.844  -7.632  1.00  0.00           N  
ATOM   3725 HH21 ARG B 231      -5.567   2.530  -6.982  1.00  0.00           H  
ATOM   3726 HH22 ARG B 231      -5.806   1.914  -8.614  1.00  0.00           H  
ATOM   3727  C   ARG B 231     -11.764   0.266  -1.630  1.00  0.00           C  
ATOM   3728  O   ARG B 231     -11.663  -0.565  -0.728  1.00  0.00           O  
ATOM   3729  N   ALA B 232     -12.945   0.577  -2.171  1.00  0.00           N  
ATOM   3730  H   ALA B 232     -12.960   1.229  -2.934  1.00  0.00           H  
ATOM   3731  CA  ALA B 232     -14.219  -0.008  -1.726  1.00  0.00           C  
ATOM   3732  HA  ALA B 232     -14.240   0.036  -0.639  1.00  0.00           H  
ATOM   3733  CB  ALA B 232     -15.372   0.863  -2.244  1.00  0.00           C  
ATOM   3734  HB1 ALA B 232     -15.261   1.885  -1.885  1.00  0.00           H  
ATOM   3735  HB2 ALA B 232     -15.386   0.860  -3.335  1.00  0.00           H  
ATOM   3736  HB3 ALA B 232     -16.322   0.467  -1.882  1.00  0.00           H  
ATOM   3737  C   ALA B 232     -14.391  -1.479  -2.182  1.00  0.00           C  
ATOM   3738  O   ALA B 232     -14.012  -1.790  -3.314  1.00  0.00           O  
ATOM   3739  N   PRO B 233     -14.984  -2.383  -1.369  1.00  0.00           N  
ATOM   3740  CD  PRO B 233     -15.392  -2.196   0.012  1.00  0.00           C  
ATOM   3741  HD2 PRO B 233     -16.400  -1.777   0.040  1.00  0.00           H  
ATOM   3742  HD3 PRO B 233     -14.698  -1.562   0.561  1.00  0.00           H  
ATOM   3743  CG  PRO B 233     -15.382  -3.588   0.636  1.00  0.00           C  
ATOM   3744  HG2 PRO B 233     -16.147  -3.683   1.404  1.00  0.00           H  
ATOM   3745  HG3 PRO B 233     -14.399  -3.788   1.057  1.00  0.00           H  
ATOM   3746  CB  PRO B 233     -15.622  -4.550  -0.526  1.00  0.00           C  
ATOM   3747  HB2 PRO B 233     -16.671  -4.836  -0.571  1.00  0.00           H  
ATOM   3748  HB3 PRO B 233     -15.004  -5.441  -0.417  1.00  0.00           H  
ATOM   3749  CA  PRO B 233     -15.230  -3.766  -1.783  1.00  0.00           C  
ATOM   3750  HA  PRO B 233     -14.301  -4.180  -2.174  1.00  0.00           H  
ATOM   3751  C   PRO B 233     -16.314  -3.877  -2.866  1.00  0.00           C  
ATOM   3752  O   PRO B 233     -17.319  -3.161  -2.842  1.00  0.00           O  
ATOM   3753  N   GLY B 234     -16.132  -4.820  -3.791  1.00  0.00           N  
ATOM   3754  H   GLY B 234     -15.328  -5.424  -3.693  1.00  0.00           H  
ATOM   3755  CA  GLY B 234     -17.035  -5.070  -4.920  1.00  0.00           C  
ATOM   3756  HA2 GLY B 234     -17.758  -4.258  -5.005  1.00  0.00           H  
ATOM   3757  HA3 GLY B 234     -16.450  -5.085  -5.839  1.00  0.00           H  
ATOM   3758  C   GLY B 234     -17.806  -6.391  -4.830  1.00  0.00           C  
ATOM   3759  O   GLY B 234     -17.594  -7.197  -3.925  1.00  0.00           O  
ATOM   3760  N   ASN B 235     -18.679  -6.626  -5.817  1.00  0.00           N  
ATOM   3761  H   ASN B 235     -18.739  -5.930  -6.546  1.00  0.00           H  
ATOM   3762  CA  ASN B 235     -19.328  -7.921  -6.081  1.00  0.00           C  
ATOM   3763  HA  ASN B 235     -20.018  -7.755  -6.909  1.00  0.00           H  
ATOM   3764  CB  ASN B 235     -18.276  -8.943  -6.579  1.00  0.00           C  
ATOM   3765  HB2 ASN B 235     -17.637  -9.231  -5.744  1.00  0.00           H  
ATOM   3766  HB3 ASN B 235     -18.787  -9.845  -6.918  1.00  0.00           H  
ATOM   3767  CG  ASN B 235     -17.371  -8.432  -7.689  1.00  0.00           C  
ATOM   3768  OD1 ASN B 235     -16.471  -7.640  -7.478  1.00  0.00           O  
ATOM   3769  ND2 ASN B 235     -17.565  -8.874  -8.908  1.00  0.00           N  
ATOM   3770 HD21 ASN B 235     -16.919  -8.550  -9.608  1.00  0.00           H  
ATOM   3771 HD22 ASN B 235     -18.272  -9.561  -9.094  1.00  0.00           H  
ATOM   3772  C   ASN B 235     -20.218  -8.484  -4.946  1.00  0.00           C  
ATOM   3773  O   ASN B 235     -20.439  -9.692  -4.904  1.00  0.00           O  
ATOM   3774  N   LEU B 236     -20.715  -7.643  -4.028  1.00  0.00           N  
ATOM   3775  H   LEU B 236     -20.506  -6.664  -4.118  1.00  0.00           H  
ATOM   3776  CA  LEU B 236     -21.493  -8.073  -2.860  1.00  0.00           C  
ATOM   3777  HA  LEU B 236     -20.856  -8.730  -2.271  1.00  0.00           H  
ATOM   3778  CB  LEU B 236     -21.839  -6.842  -1.997  1.00  0.00           C  
ATOM   3779  HB2 LEU B 236     -20.913  -6.365  -1.669  1.00  0.00           H  
ATOM   3780  HB3 LEU B 236     -22.381  -6.133  -2.627  1.00  0.00           H  
ATOM   3781  CG  LEU B 236     -22.712  -7.146  -0.761  1.00  0.00           C  
ATOM   3782  HG  LEU B 236     -23.609  -7.678  -1.069  1.00  0.00           H  
ATOM   3783  CD1 LEU B 236     -21.991  -7.976   0.298  1.00  0.00           C  
ATOM   3784 HD11 LEU B 236     -22.638  -8.114   1.163  1.00  0.00           H  
ATOM   3785 HD12 LEU B 236     -21.760  -8.959  -0.101  1.00  0.00           H  
ATOM   3786 HD13 LEU B 236     -21.073  -7.479   0.610  1.00  0.00           H  
ATOM   3787  CD2 LEU B 236     -23.150  -5.840  -0.105  1.00  0.00           C  
ATOM   3788 HD21 LEU B 236     -23.706  -5.236  -0.822  1.00  0.00           H  
ATOM   3789 HD22 LEU B 236     -23.794  -6.057   0.746  1.00  0.00           H  
ATOM   3790 HD23 LEU B 236     -22.276  -5.288   0.234  1.00  0.00           H  
ATOM   3791  C   LEU B 236     -22.748  -8.872  -3.259  1.00  0.00           C  
ATOM   3792  O   LEU B 236     -23.562  -8.415  -4.061  1.00  0.00           O  
ATOM   3793  N   THR B 237     -22.922 -10.042  -2.649  1.00  0.00           N  
ATOM   3794  H   THR B 237     -22.198 -10.358  -2.007  1.00  0.00           H  
ATOM   3795  CA  THR B 237     -24.024 -10.975  -2.906  1.00  0.00           C  
ATOM   3796  HA  THR B 237     -24.886 -10.403  -3.241  1.00  0.00           H  
ATOM   3797  CB  THR B 237     -23.639 -11.922  -4.056  1.00  0.00           C  
ATOM   3798  HB  THR B 237     -23.193 -11.334  -4.861  1.00  0.00           H  
ATOM   3799  CG2 THR B 237     -22.655 -13.023  -3.659  1.00  0.00           C  
ATOM   3800 HG21 THR B 237     -23.096 -13.680  -2.911  1.00  0.00           H  
ATOM   3801 HG22 THR B 237     -22.396 -13.605  -4.542  1.00  0.00           H  
ATOM   3802 HG23 THR B 237     -21.747 -12.570  -3.260  1.00  0.00           H  
ATOM   3803  OG1 THR B 237     -24.794 -12.542  -4.566  1.00  0.00           O  
ATOM   3804  HG1 THR B 237     -25.158 -11.979  -5.255  1.00  0.00           H  
ATOM   3805  C   THR B 237     -24.458 -11.701  -1.624  1.00  0.00           C  
ATOM   3806  O   THR B 237     -23.845 -11.528  -0.566  1.00  0.00           O  
ATOM   3807  N   VAL B 238     -25.549 -12.470  -1.698  1.00  0.00           N  
ATOM   3808  H   VAL B 238     -25.948 -12.636  -2.614  1.00  0.00           H  
ATOM   3809  CA  VAL B 238     -26.229 -13.096  -0.552  1.00  0.00           C  
ATOM   3810  HA  VAL B 238     -25.469 -13.323   0.190  1.00  0.00           H  
ATOM   3811  CB  VAL B 238     -27.217 -12.101   0.098  1.00  0.00           C  
ATOM   3812  HB  VAL B 238     -26.642 -11.233   0.422  1.00  0.00           H  
ATOM   3813  CG1 VAL B 238     -28.318 -11.598  -0.845  1.00  0.00           C  
ATOM   3814 HG11 VAL B 238     -28.927 -10.859  -0.330  1.00  0.00           H  
ATOM   3815 HG12 VAL B 238     -27.878 -11.129  -1.724  1.00  0.00           H  
ATOM   3816 HG13 VAL B 238     -28.955 -12.424  -1.164  1.00  0.00           H  
ATOM   3817  CG2 VAL B 238     -27.907 -12.687   1.335  1.00  0.00           C  
ATOM   3818 HG21 VAL B 238     -27.173 -13.150   1.994  1.00  0.00           H  
ATOM   3819 HG22 VAL B 238     -28.419 -11.891   1.878  1.00  0.00           H  
ATOM   3820 HG23 VAL B 238     -28.640 -13.436   1.037  1.00  0.00           H  
ATOM   3821  C   VAL B 238     -26.892 -14.426  -0.938  1.00  0.00           C  
ATOM   3822  O   VAL B 238     -27.489 -14.542  -2.004  1.00  0.00           O  
ATOM   3823  N   HIE B 239     -26.790 -15.425  -0.054  1.00  0.00           N  
ATOM   3824  H   HIE B 239     -26.283 -15.228   0.804  1.00  0.00           H  
ATOM   3825  CA  HIE B 239     -27.234 -16.813  -0.240  1.00  0.00           C  
ATOM   3826  HA  HIE B 239     -27.927 -16.865  -1.083  1.00  0.00           H  
ATOM   3827  CB  HIE B 239     -26.025 -17.712  -0.545  1.00  0.00           C  
ATOM   3828  HB2 HIE B 239     -25.284 -17.604   0.247  1.00  0.00           H  
ATOM   3829  HB3 HIE B 239     -26.354 -18.752  -0.552  1.00  0.00           H  
ATOM   3830  CG  HIE B 239     -25.364 -17.442  -1.868  1.00  0.00           C  
ATOM   3831  ND1 HIE B 239     -25.776 -17.984  -3.083  1.00  0.00           N  
ATOM   3832  CE1 HIE B 239     -24.952 -17.469  -4.008  1.00  0.00           C  
ATOM   3833  HE1 HIE B 239     -25.015 -17.681  -5.068  1.00  0.00           H  
ATOM   3834  NE2 HIE B 239     -24.051 -16.651  -3.435  1.00  0.00           N  
ATOM   3835  HE2 HIE B 239     -23.348 -16.120  -3.928  1.00  0.00           H  
ATOM   3836  CD2 HIE B 239     -24.293 -16.624  -2.078  1.00  0.00           C  
ATOM   3837  HD2 HIE B 239     -23.769 -16.053  -1.322  1.00  0.00           H  
ATOM   3838  C   HIE B 239     -27.928 -17.366   1.010  1.00  0.00           C  
ATOM   3839  O   HIE B 239     -27.486 -17.123   2.134  1.00  0.00           O  
ATOM   3840  N   THR B 240     -28.955 -18.192   0.822  1.00  0.00           N  
ATOM   3841  H   THR B 240     -29.277 -18.364  -0.121  1.00  0.00           H  
ATOM   3842  CA  THR B 240     -29.491 -19.077   1.870  1.00  0.00           C  
ATOM   3843  HA  THR B 240     -29.583 -18.523   2.805  1.00  0.00           H  
ATOM   3844  CB  THR B 240     -30.880 -19.601   1.475  1.00  0.00           C  
ATOM   3845  HB  THR B 240     -31.174 -20.393   2.166  1.00  0.00           H  
ATOM   3846  CG2 THR B 240     -31.936 -18.501   1.525  1.00  0.00           C  
ATOM   3847 HG21 THR B 240     -31.681 -17.697   0.835  1.00  0.00           H  
ATOM   3848 HG22 THR B 240     -32.904 -18.915   1.243  1.00  0.00           H  
ATOM   3849 HG23 THR B 240     -32.005 -18.101   2.536  1.00  0.00           H  
ATOM   3850  OG1 THR B 240     -30.858 -20.116   0.160  1.00  0.00           O  
ATOM   3851  HG1 THR B 240     -30.205 -20.824   0.120  1.00  0.00           H  
ATOM   3852  C   THR B 240     -28.567 -20.275   2.115  1.00  0.00           C  
ATOM   3853  O   THR B 240     -27.961 -20.799   1.183  1.00  0.00           O  
ATOM   3854  N   GLN B 241     -28.500 -20.767   3.349  1.00  0.00           N  
ATOM   3855  H   GLN B 241     -28.988 -20.269   4.090  1.00  0.00           H  
ATOM   3856  CA  GLN B 241     -27.800 -21.985   3.769  1.00  0.00           C  
ATOM   3857  HA  GLN B 241     -27.562 -22.581   2.887  1.00  0.00           H  
ATOM   3858  CB  GLN B 241     -26.480 -21.633   4.490  1.00  0.00           C  
ATOM   3859  HB2 GLN B 241     -26.697 -21.096   5.414  1.00  0.00           H  
ATOM   3860  HB3 GLN B 241     -25.986 -22.569   4.755  1.00  0.00           H  
ATOM   3861  CG  GLN B 241     -25.511 -20.794   3.635  1.00  0.00           C  
ATOM   3862  HG2 GLN B 241     -25.693 -21.009   2.582  1.00  0.00           H  
ATOM   3863  HG3 GLN B 241     -25.705 -19.733   3.795  1.00  0.00           H  
ATOM   3864  CD  GLN B 241     -24.039 -21.095   3.925  1.00  0.00           C  
ATOM   3865  OE1 GLN B 241     -23.563 -21.119   5.054  1.00  0.00           O  
ATOM   3866  NE2 GLN B 241     -23.248 -21.367   2.909  1.00  0.00           N  
ATOM   3867 HE21 GLN B 241     -22.274 -21.530   3.088  1.00  0.00           H  
ATOM   3868 HE22 GLN B 241     -23.612 -21.343   1.971  1.00  0.00           H  
ATOM   3869  C   GLN B 241     -28.714 -22.841   4.665  1.00  0.00           C  
ATOM   3870  O   GLN B 241     -29.753 -22.378   5.136  1.00  0.00           O  
ATOM   3871  N   VAL B 242     -28.334 -24.101   4.901  1.00  0.00           N  
ATOM   3872  H   VAL B 242     -27.465 -24.426   4.512  1.00  0.00           H  
ATOM   3873  CA  VAL B 242     -29.063 -24.997   5.817  1.00  0.00           C  
ATOM   3874  HA  VAL B 242     -30.092 -25.062   5.463  1.00  0.00           H  
ATOM   3875  CB  VAL B 242     -28.479 -26.426   5.817  1.00  0.00           C  
ATOM   3876  HB  VAL B 242     -29.144 -27.058   6.406  1.00  0.00           H  
ATOM   3877  CG1 VAL B 242     -28.430 -27.006   4.396  1.00  0.00           C  
ATOM   3878 HG11 VAL B 242     -28.160 -28.061   4.444  1.00  0.00           H  
ATOM   3879 HG12 VAL B 242     -29.411 -26.919   3.929  1.00  0.00           H  
ATOM   3880 HG13 VAL B 242     -27.694 -26.482   3.787  1.00  0.00           H  
ATOM   3881  CG2 VAL B 242     -27.076 -26.517   6.431  1.00  0.00           C  
ATOM   3882 HG21 VAL B 242     -27.111 -26.225   7.482  1.00  0.00           H  
ATOM   3883 HG22 VAL B 242     -26.718 -27.545   6.379  1.00  0.00           H  
ATOM   3884 HG23 VAL B 242     -26.382 -25.864   5.904  1.00  0.00           H  
ATOM   3885  C   VAL B 242     -29.117 -24.426   7.241  1.00  0.00           C  
ATOM   3886  O   VAL B 242     -28.246 -23.645   7.627  1.00  0.00           O  
ATOM   3887  N   SER B 243     -30.124 -24.839   8.016  1.00  0.00           N  
ATOM   3888  H   SER B 243     -30.783 -25.496   7.636  1.00  0.00           H  
ATOM   3889  CA  SER B 243     -30.365 -24.361   9.389  1.00  0.00           C  
ATOM   3890  HA  SER B 243     -31.309 -24.791   9.723  1.00  0.00           H  
ATOM   3891  CB  SER B 243     -29.279 -24.863  10.347  1.00  0.00           C  
ATOM   3892  HB2 SER B 243     -28.317 -24.424  10.078  1.00  0.00           H  
ATOM   3893  HB3 SER B 243     -29.525 -24.567  11.367  1.00  0.00           H  
ATOM   3894  OG  SER B 243     -29.192 -26.275  10.276  1.00  0.00           O  
ATOM   3895  HG  SER B 243     -29.943 -26.640  10.749  1.00  0.00           H  
ATOM   3896  C   SER B 243     -30.560 -22.842   9.454  1.00  0.00           C  
ATOM   3897  O   SER B 243     -29.820 -22.129  10.131  1.00  0.00           O  
ATOM   3898  N   ASP B 244     -31.550 -22.364   8.695  1.00  0.00           N  
ATOM   3899  H   ASP B 244     -32.185 -23.050   8.302  1.00  0.00           H  
ATOM   3900  CA  ASP B 244     -32.132 -21.017   8.752  1.00  0.00           C  
ATOM   3901  HA  ASP B 244     -32.696 -20.895   7.826  1.00  0.00           H  
ATOM   3902  CB  ASP B 244     -33.171 -20.918   9.885  1.00  0.00           C  
ATOM   3903  HB2 ASP B 244     -32.646 -20.954  10.842  1.00  0.00           H  
ATOM   3904  HB3 ASP B 244     -33.669 -19.949   9.813  1.00  0.00           H  
ATOM   3905  CG  ASP B 244     -34.250 -22.017   9.885  1.00  0.00           C  
ATOM   3906  OD1 ASP B 244     -34.198 -22.941   9.032  1.00  0.00           O  
ATOM   3907  OD2 ASP B 244     -35.125 -21.917  10.770  1.00  0.00           O  
ATOM   3908  C   ASP B 244     -31.088 -19.889   8.744  1.00  0.00           C  
ATOM   3909  O   ASP B 244     -31.186 -18.893   9.464  1.00  0.00           O  
ATOM   3910  N   THR B 245     -30.042 -20.070   7.936  1.00  0.00           N  
ATOM   3911  H   THR B 245     -30.038 -20.905   7.363  1.00  0.00           H  
ATOM   3912  CA  THR B 245     -28.833 -19.243   7.942  1.00  0.00           C  
ATOM   3913  HA  THR B 245     -28.921 -18.472   8.706  1.00  0.00           H  
ATOM   3914  CB  THR B 245     -27.615 -20.105   8.315  1.00  0.00           C  
ATOM   3915  HB  THR B 245     -27.621 -21.021   7.722  1.00  0.00           H  
ATOM   3916  CG2 THR B 245     -26.266 -19.407   8.121  1.00  0.00           C  
ATOM   3917 HG21 THR B 245     -25.472 -20.045   8.506  1.00  0.00           H  
ATOM   3918 HG22 THR B 245     -26.086 -19.229   7.062  1.00  0.00           H  
ATOM   3919 HG23 THR B 245     -26.259 -18.458   8.656  1.00  0.00           H  
ATOM   3920  OG1 THR B 245     -27.688 -20.434   9.684  1.00  0.00           O  
ATOM   3921  HG1 THR B 245     -28.464 -21.014   9.816  1.00  0.00           H  
ATOM   3922  C   THR B 245     -28.657 -18.543   6.600  1.00  0.00           C  
ATOM   3923  O   THR B 245     -28.752 -19.162   5.544  1.00  0.00           O  
ATOM   3924  N   LEU B 246     -28.374 -17.244   6.634  1.00  0.00           N  
ATOM   3925  H   LEU B 246     -28.281 -16.817   7.549  1.00  0.00           H  
ATOM   3926  CA  LEU B 246     -27.880 -16.477   5.496  1.00  0.00           C  
ATOM   3927  HA  LEU B 246     -28.189 -16.966   4.573  1.00  0.00           H  
ATOM   3928  CB  LEU B 246     -28.467 -15.052   5.526  1.00  0.00           C  
ATOM   3929  HB2 LEU B 246     -28.393 -14.669   6.546  1.00  0.00           H  
ATOM   3930  HB3 LEU B 246     -27.872 -14.397   4.886  1.00  0.00           H  
ATOM   3931  CG  LEU B 246     -29.933 -14.987   5.057  1.00  0.00           C  
ATOM   3932  HG  LEU B 246     -30.509 -15.778   5.537  1.00  0.00           H  
ATOM   3933  CD1 LEU B 246     -30.546 -13.643   5.448  1.00  0.00           C  
ATOM   3934 HD11 LEU B 246     -31.600 -13.633   5.167  1.00  0.00           H  
ATOM   3935 HD12 LEU B 246     -30.481 -13.512   6.526  1.00  0.00           H  
ATOM   3936 HD13 LEU B 246     -30.029 -12.825   4.945  1.00  0.00           H  
ATOM   3937  CD2 LEU B 246     -30.035 -15.143   3.538  1.00  0.00           C  
ATOM   3938 HD21 LEU B 246     -29.699 -16.131   3.233  1.00  0.00           H  
ATOM   3939 HD22 LEU B 246     -31.075 -15.029   3.230  1.00  0.00           H  
ATOM   3940 HD23 LEU B 246     -29.437 -14.381   3.042  1.00  0.00           H  
ATOM   3941  C   LEU B 246     -26.349 -16.441   5.496  1.00  0.00           C  
ATOM   3942  O   LEU B 246     -25.704 -16.448   6.548  1.00  0.00           O  
ATOM   3943  N   LEU B 247     -25.790 -16.326   4.297  1.00  0.00           N  
ATOM   3944  H   LEU B 247     -26.405 -16.377   3.490  1.00  0.00           H  
ATOM   3945  CA  LEU B 247     -24.398 -15.999   4.025  1.00  0.00           C  
ATOM   3946  HA  LEU B 247     -23.888 -15.726   4.949  1.00  0.00           H  
ATOM   3947  CB  LEU B 247     -23.728 -17.249   3.423  1.00  0.00           C  
ATOM   3948  HB2 LEU B 247     -23.724 -18.041   4.172  1.00  0.00           H  
ATOM   3949  HB3 LEU B 247     -24.337 -17.585   2.582  1.00  0.00           H  
ATOM   3950  CG  LEU B 247     -22.291 -17.029   2.913  1.00  0.00           C  
ATOM   3951  HG  LEU B 247     -22.267 -16.199   2.208  1.00  0.00           H  
ATOM   3952  CD1 LEU B 247     -21.331 -16.745   4.065  1.00  0.00           C  
ATOM   3953 HD11 LEU B 247     -21.370 -17.550   4.797  1.00  0.00           H  
ATOM   3954 HD12 LEU B 247     -20.313 -16.671   3.681  1.00  0.00           H  
ATOM   3955 HD13 LEU B 247     -21.583 -15.797   4.540  1.00  0.00           H  
ATOM   3956  CD2 LEU B 247     -21.807 -18.285   2.189  1.00  0.00           C  
ATOM   3957 HD21 LEU B 247     -20.817 -18.100   1.770  1.00  0.00           H  
ATOM   3958 HD22 LEU B 247     -21.747 -19.116   2.888  1.00  0.00           H  
ATOM   3959 HD23 LEU B 247     -22.489 -18.528   1.374  1.00  0.00           H  
ATOM   3960  C   LEU B 247     -24.376 -14.796   3.076  1.00  0.00           C  
ATOM   3961  O   LEU B 247     -24.951 -14.864   1.992  1.00  0.00           O  
ATOM   3962  N   LEU B 248     -23.724 -13.706   3.474  1.00  0.00           N  
ATOM   3963  H   LEU B 248     -23.308 -13.715   4.401  1.00  0.00           H  
ATOM   3964  CA  LEU B 248     -23.334 -12.603   2.596  1.00  0.00           C  
ATOM   3965  HA  LEU B 248     -23.876 -12.680   1.653  1.00  0.00           H  
ATOM   3966  CB  LEU B 248     -23.668 -11.246   3.240  1.00  0.00           C  
ATOM   3967  HB2 LEU B 248     -23.177 -11.165   4.212  1.00  0.00           H  
ATOM   3968  HB3 LEU B 248     -23.244 -10.477   2.592  1.00  0.00           H  
ATOM   3969  CG  LEU B 248     -25.180 -10.983   3.386  1.00  0.00           C  
ATOM   3970  HG  LEU B 248     -25.706 -11.495   2.586  1.00  0.00           H  
ATOM   3971  CD1 LEU B 248     -25.747 -11.440   4.733  1.00  0.00           C  
ATOM   3972 HD11 LEU B 248     -26.801 -11.168   4.799  1.00  0.00           H  
ATOM   3973 HD12 LEU B 248     -25.661 -12.521   4.831  1.00  0.00           H  
ATOM   3974 HD13 LEU B 248     -25.196 -10.963   5.542  1.00  0.00           H  
ATOM   3975  CD2 LEU B 248     -25.478  -9.492   3.250  1.00  0.00           C  
ATOM   3976 HD21 LEU B 248     -24.965  -8.933   4.032  1.00  0.00           H  
ATOM   3977 HD22 LEU B 248     -25.140  -9.143   2.274  1.00  0.00           H  
ATOM   3978 HD23 LEU B 248     -26.552  -9.326   3.320  1.00  0.00           H  
ATOM   3979  C   LEU B 248     -21.838 -12.713   2.280  1.00  0.00           C  
ATOM   3980  O   LEU B 248     -21.072 -13.169   3.127  1.00  0.00           O  
ATOM   3981  N   THR B 249     -21.415 -12.300   1.086  1.00  0.00           N  
ATOM   3982  H   THR B 249     -22.098 -11.930   0.431  1.00  0.00           H  
ATOM   3983  CA  THR B 249     -20.002 -12.355   0.658  1.00  0.00           C  
ATOM   3984  HA  THR B 249     -19.385 -12.064   1.506  1.00  0.00           H  
ATOM   3985  CB  THR B 249     -19.596 -13.794   0.287  1.00  0.00           C  
ATOM   3986  HB  THR B 249     -19.749 -14.441   1.152  1.00  0.00           H  
ATOM   3987  CG2 THR B 249     -20.383 -14.366  -0.895  1.00  0.00           C  
ATOM   3988 HG21 THR B 249     -21.448 -14.374  -0.668  1.00  0.00           H  
ATOM   3989 HG22 THR B 249     -20.200 -13.771  -1.789  1.00  0.00           H  
ATOM   3990 HG23 THR B 249     -20.053 -15.388  -1.079  1.00  0.00           H  
ATOM   3991  OG1 THR B 249     -18.236 -13.844  -0.064  1.00  0.00           O  
ATOM   3992  HG1 THR B 249     -17.695 -13.494   0.666  1.00  0.00           H  
ATOM   3993  C   THR B 249     -19.701 -11.353  -0.463  1.00  0.00           C  
ATOM   3994  O   THR B 249     -20.620 -10.875  -1.128  1.00  0.00           O  
ATOM   3995  N   TRP B 250     -18.432 -10.976  -0.628  1.00  0.00           N  
ATOM   3996  H   TRP B 250     -17.723 -11.472  -0.095  1.00  0.00           H  
ATOM   3997  CA  TRP B 250     -17.945  -9.905  -1.512  1.00  0.00           C  
ATOM   3998  HA  TRP B 250     -18.563  -9.870  -2.409  1.00  0.00           H  
ATOM   3999  CB  TRP B 250     -18.074  -8.558  -0.774  1.00  0.00           C  
ATOM   4000  HB2 TRP B 250     -17.684  -7.758  -1.400  1.00  0.00           H  
ATOM   4001  HB3 TRP B 250     -19.135  -8.354  -0.636  1.00  0.00           H  
ATOM   4002  CG  TRP B 250     -17.418  -8.471   0.572  1.00  0.00           C  
ATOM   4003  CD1 TRP B 250     -16.157  -8.043   0.812  1.00  0.00           C  
ATOM   4004  HD1 TRP B 250     -15.461  -7.705   0.053  1.00  0.00           H  
ATOM   4005  NE1 TRP B 250     -15.883  -8.146   2.162  1.00  0.00           N  
ATOM   4006  HE1 TRP B 250     -15.001  -7.878   2.583  1.00  0.00           H  
ATOM   4007  CE2 TRP B 250     -16.943  -8.686   2.856  1.00  0.00           C  
ATOM   4008  CZ2 TRP B 250     -17.138  -9.011   4.204  1.00  0.00           C  
ATOM   4009  HZ2 TRP B 250     -16.332  -8.903   4.913  1.00  0.00           H  
ATOM   4010  CH2 TRP B 250     -18.382  -9.512   4.616  1.00  0.00           C  
ATOM   4011  HH2 TRP B 250     -18.536  -9.788   5.649  1.00  0.00           H  
ATOM   4012  CZ3 TRP B 250     -19.418  -9.671   3.679  1.00  0.00           C  
ATOM   4013  HZ3 TRP B 250     -20.373 -10.064   3.997  1.00  0.00           H  
ATOM   4014  CE3 TRP B 250     -19.208  -9.349   2.326  1.00  0.00           C  
ATOM   4015  HE3 TRP B 250     -20.003  -9.490   1.614  1.00  0.00           H  
ATOM   4016  CD2 TRP B 250     -17.961  -8.862   1.874  1.00  0.00           C  
ATOM   4017  C   TRP B 250     -16.496 -10.179  -1.963  1.00  0.00           C  
ATOM   4018  O   TRP B 250     -15.935 -11.224  -1.648  1.00  0.00           O  
ATOM   4019  N   SER B 251     -15.881  -9.265  -2.726  1.00  0.00           N  
ATOM   4020  H   SER B 251     -16.388  -8.422  -2.972  1.00  0.00           H  
ATOM   4021  CA  SER B 251     -14.504  -9.412  -3.232  1.00  0.00           C  
ATOM   4022  HA  SER B 251     -14.145 -10.410  -2.978  1.00  0.00           H  
ATOM   4023  CB  SER B 251     -14.496  -9.330  -4.759  1.00  0.00           C  
ATOM   4024  HB2 SER B 251     -15.240 -10.019  -5.162  1.00  0.00           H  
ATOM   4025  HB3 SER B 251     -14.741  -8.312  -5.067  1.00  0.00           H  
ATOM   4026  OG  SER B 251     -13.220  -9.690  -5.250  1.00  0.00           O  
ATOM   4027  HG  SER B 251     -13.171  -9.456  -6.181  1.00  0.00           H  
ATOM   4028  C   SER B 251     -13.513  -8.414  -2.614  1.00  0.00           C  
ATOM   4029  O   SER B 251     -13.876  -7.278  -2.288  1.00  0.00           O  
ATOM   4030  N   ASN B 252     -12.255  -8.837  -2.465  1.00  0.00           N  
ATOM   4031  H   ASN B 252     -12.014  -9.723  -2.884  1.00  0.00           H  
ATOM   4032  CA  ASN B 252     -11.160  -8.002  -1.967  1.00  0.00           C  
ATOM   4033  HA  ASN B 252     -11.524  -7.451  -1.099  1.00  0.00           H  
ATOM   4034  CB  ASN B 252     -10.030  -8.933  -1.480  1.00  0.00           C  
ATOM   4035  HB2 ASN B 252     -10.473  -9.717  -0.863  1.00  0.00           H  
ATOM   4036  HB3 ASN B 252      -9.533  -9.403  -2.329  1.00  0.00           H  
ATOM   4037  CG  ASN B 252      -8.992  -8.214  -0.635  1.00  0.00           C  
ATOM   4038  OD1 ASN B 252      -8.613  -7.085  -0.896  1.00  0.00           O  
ATOM   4039  ND2 ASN B 252      -8.532  -8.839   0.423  1.00  0.00           N  
ATOM   4040 HD21 ASN B 252      -7.872  -8.348   1.004  1.00  0.00           H  
ATOM   4041 HD22 ASN B 252      -8.812  -9.778   0.634  1.00  0.00           H  
ATOM   4042  C   ASN B 252     -10.699  -7.017  -3.075  1.00  0.00           C  
ATOM   4043  O   ASN B 252     -10.325  -7.472  -4.159  1.00  0.00           O  
ATOM   4044  N   PRO B 253     -10.717  -5.686  -2.859  1.00  0.00           N  
ATOM   4045  CD  PRO B 253     -11.218  -5.024  -1.664  1.00  0.00           C  
ATOM   4046  HD2 PRO B 253     -10.630  -5.299  -0.790  1.00  0.00           H  
ATOM   4047  HD3 PRO B 253     -12.266  -5.289  -1.509  1.00  0.00           H  
ATOM   4048  CG  PRO B 253     -11.108  -3.526  -1.926  1.00  0.00           C  
ATOM   4049  HG2 PRO B 253     -10.150  -3.153  -1.565  1.00  0.00           H  
ATOM   4050  HG3 PRO B 253     -11.934  -2.990  -1.463  1.00  0.00           H  
ATOM   4051  CB  PRO B 253     -11.159  -3.434  -3.449  1.00  0.00           C  
ATOM   4052  HB2 PRO B 253     -10.710  -2.515  -3.823  1.00  0.00           H  
ATOM   4053  HB3 PRO B 253     -12.194  -3.508  -3.782  1.00  0.00           H  
ATOM   4054  CA  PRO B 253     -10.415  -4.691  -3.899  1.00  0.00           C  
ATOM   4055  HA  PRO B 253     -10.853  -5.026  -4.840  1.00  0.00           H  
ATOM   4056  C   PRO B 253      -8.912  -4.457  -4.173  1.00  0.00           C  
ATOM   4057  O   PRO B 253      -8.548  -3.482  -4.837  1.00  0.00           O  
ATOM   4058  N   TYR B 254      -8.046  -5.356  -3.694  1.00  0.00           N  
ATOM   4059  H   TYR B 254      -8.417  -6.137  -3.170  1.00  0.00           H  
ATOM   4060  CA  TYR B 254      -6.602  -5.358  -3.947  1.00  0.00           C  
ATOM   4061  HA  TYR B 254      -6.362  -4.529  -4.610  1.00  0.00           H  
ATOM   4062  CB  TYR B 254      -5.858  -5.125  -2.628  1.00  0.00           C  
ATOM   4063  HB2 TYR B 254      -6.196  -5.850  -1.885  1.00  0.00           H  
ATOM   4064  HB3 TYR B 254      -4.792  -5.291  -2.786  1.00  0.00           H  
ATOM   4065  CG  TYR B 254      -6.064  -3.719  -2.105  1.00  0.00           C  
ATOM   4066  CD1 TYR B 254      -5.186  -2.697  -2.509  1.00  0.00           C  
ATOM   4067  HD1 TYR B 254      -4.341  -2.923  -3.142  1.00  0.00           H  
ATOM   4068  CE1 TYR B 254      -5.415  -1.375  -2.092  1.00  0.00           C  
ATOM   4069  HE1 TYR B 254      -4.745  -0.582  -2.379  1.00  0.00           H  
ATOM   4070  CZ  TYR B 254      -6.524  -1.071  -1.285  1.00  0.00           C  
ATOM   4071  OH  TYR B 254      -6.737   0.217  -0.926  1.00  0.00           O  
ATOM   4072  HH  TYR B 254      -5.947   0.766  -1.126  1.00  0.00           H  
ATOM   4073  CE2 TYR B 254      -7.410  -2.093  -0.882  1.00  0.00           C  
ATOM   4074  HE2 TYR B 254      -8.264  -1.852  -0.269  1.00  0.00           H  
ATOM   4075  CD2 TYR B 254      -7.172  -3.421  -1.286  1.00  0.00           C  
ATOM   4076  HD2 TYR B 254      -7.847  -4.214  -0.996  1.00  0.00           H  
ATOM   4077  C   TYR B 254      -6.158  -6.665  -4.624  1.00  0.00           C  
ATOM   4078  O   TYR B 254      -6.616  -7.737  -4.231  1.00  0.00           O  
ATOM   4079  N   PRO B 255      -5.259  -6.623  -5.627  1.00  0.00           N  
ATOM   4080  CD  PRO B 255      -4.619  -5.440  -6.187  1.00  0.00           C  
ATOM   4081  HD2 PRO B 255      -4.207  -4.804  -5.403  1.00  0.00           H  
ATOM   4082  HD3 PRO B 255      -5.346  -4.885  -6.782  1.00  0.00           H  
ATOM   4083  CG  PRO B 255      -3.494  -5.957  -7.086  1.00  0.00           C  
ATOM   4084  HG2 PRO B 255      -2.575  -6.054  -6.506  1.00  0.00           H  
ATOM   4085  HG3 PRO B 255      -3.336  -5.310  -7.949  1.00  0.00           H  
ATOM   4086  CB  PRO B 255      -3.995  -7.341  -7.503  1.00  0.00           C  
ATOM   4087  HB2 PRO B 255      -3.175  -7.999  -7.793  1.00  0.00           H  
ATOM   4088  HB3 PRO B 255      -4.709  -7.237  -8.322  1.00  0.00           H  
ATOM   4089  CA  PRO B 255      -4.727  -7.835  -6.252  1.00  0.00           C  
ATOM   4090  HA  PRO B 255      -5.553  -8.483  -6.540  1.00  0.00           H  
ATOM   4091  C   PRO B 255      -3.773  -8.574  -5.293  1.00  0.00           C  
ATOM   4092  O   PRO B 255      -3.156  -7.916  -4.455  1.00  0.00           O  
ATOM   4093  N   PRO B 256      -3.539  -9.894  -5.452  1.00  0.00           N  
ATOM   4094  CD  PRO B 256      -4.257 -10.788  -6.350  1.00  0.00           C  
ATOM   4095  HD2 PRO B 256      -3.821 -10.726  -7.348  1.00  0.00           H  
ATOM   4096  HD3 PRO B 256      -5.324 -10.565  -6.385  1.00  0.00           H  
ATOM   4097  CG  PRO B 256      -4.058 -12.191  -5.781  1.00  0.00           C  
ATOM   4098  HG2 PRO B 256      -4.089 -12.954  -6.560  1.00  0.00           H  
ATOM   4099  HG3 PRO B 256      -4.817 -12.385  -5.023  1.00  0.00           H  
ATOM   4100  CB  PRO B 256      -2.683 -12.104  -5.123  1.00  0.00           C  
ATOM   4101  HB2 PRO B 256      -1.911 -12.250  -5.882  1.00  0.00           H  
ATOM   4102  HB3 PRO B 256      -2.573 -12.837  -4.322  1.00  0.00           H  
ATOM   4103  CA  PRO B 256      -2.628 -10.668  -4.590  1.00  0.00           C  
ATOM   4104  HA  PRO B 256      -3.029 -10.650  -3.583  1.00  0.00           H  
ATOM   4105  C   PRO B 256      -1.177 -10.167  -4.516  1.00  0.00           C  
ATOM   4106  O   PRO B 256      -0.440 -10.527  -3.604  1.00  0.00           O  
ATOM   4107  N   ASP B 257      -0.768  -9.336  -5.473  1.00  0.00           N  
ATOM   4108  H   ASP B 257      -1.435  -9.128  -6.196  1.00  0.00           H  
ATOM   4109  CA  ASP B 257       0.506  -8.607  -5.512  1.00  0.00           C  
ATOM   4110  HA  ASP B 257       1.333  -9.304  -5.370  1.00  0.00           H  
ATOM   4111  CB  ASP B 257       0.576  -8.029  -6.936  1.00  0.00           C  
ATOM   4112  HB2 ASP B 257       0.656  -8.859  -7.639  1.00  0.00           H  
ATOM   4113  HB3 ASP B 257      -0.358  -7.507  -7.154  1.00  0.00           H  
ATOM   4114  CG  ASP B 257       1.720  -7.063  -7.222  1.00  0.00           C  
ATOM   4115  OD1 ASP B 257       1.516  -6.155  -8.046  1.00  0.00           O  
ATOM   4116  OD2 ASP B 257       2.823  -7.172  -6.645  1.00  0.00           O  
ATOM   4117  C   ASP B 257       0.623  -7.502  -4.431  1.00  0.00           C  
ATOM   4118  O   ASP B 257       1.717  -7.196  -3.958  1.00  0.00           O  
ATOM   4119  N   ASN B 258      -0.492  -6.902  -4.009  1.00  0.00           N  
ATOM   4120  H   ASN B 258      -1.379  -7.283  -4.324  1.00  0.00           H  
ATOM   4121  CA  ASN B 258      -0.533  -5.860  -2.981  1.00  0.00           C  
ATOM   4122  HA  ASN B 258       0.444  -5.379  -2.926  1.00  0.00           H  
ATOM   4123  CB  ASN B 258      -1.542  -4.779  -3.389  1.00  0.00           C  
ATOM   4124  HB2 ASN B 258      -1.288  -4.388  -4.374  1.00  0.00           H  
ATOM   4125  HB3 ASN B 258      -2.546  -5.203  -3.436  1.00  0.00           H  
ATOM   4126  CG  ASN B 258      -1.542  -3.644  -2.381  1.00  0.00           C  
ATOM   4127  OD1 ASN B 258      -2.080  -3.763  -1.295  1.00  0.00           O  
ATOM   4128  ND2 ASN B 258      -0.896  -2.546  -2.674  1.00  0.00           N  
ATOM   4129 HD21 ASN B 258      -0.999  -1.756  -2.033  1.00  0.00           H  
ATOM   4130 HD22 ASN B 258      -0.363  -2.454  -3.518  1.00  0.00           H  
ATOM   4131  C   ASN B 258      -0.843  -6.442  -1.591  1.00  0.00           C  
ATOM   4132  O   ASN B 258      -1.811  -7.180  -1.412  1.00  0.00           O  
ATOM   4133  N   TYR B 259      -0.057  -6.058  -0.580  1.00  0.00           N  
ATOM   4134  H   TYR B 259       0.703  -5.423  -0.763  1.00  0.00           H  
ATOM   4135  CA  TYR B 259      -0.150  -6.616   0.771  1.00  0.00           C  
ATOM   4136  HA  TYR B 259       0.000  -7.693   0.700  1.00  0.00           H  
ATOM   4137  CB  TYR B 259       0.972  -6.028   1.636  1.00  0.00           C  
ATOM   4138  HB2 TYR B 259       0.779  -4.962   1.772  1.00  0.00           H  
ATOM   4139  HB3 TYR B 259       0.927  -6.491   2.620  1.00  0.00           H  
ATOM   4140  CG  TYR B 259       2.379  -6.209   1.089  1.00  0.00           C  
ATOM   4141  CD1 TYR B 259       3.308  -5.157   1.206  1.00  0.00           C  
ATOM   4142  HD1 TYR B 259       3.025  -4.226   1.687  1.00  0.00           H  
ATOM   4143  CE1 TYR B 259       4.619  -5.314   0.722  1.00  0.00           C  
ATOM   4144  HE1 TYR B 259       5.336  -4.513   0.837  1.00  0.00           H  
ATOM   4145  CZ  TYR B 259       5.001  -6.520   0.100  1.00  0.00           C  
ATOM   4146  OH  TYR B 259       6.281  -6.682  -0.310  1.00  0.00           O  
ATOM   4147  HH  TYR B 259       6.858  -6.410   0.419  1.00  0.00           H  
ATOM   4148  CE2 TYR B 259       4.076  -7.575  -0.023  1.00  0.00           C  
ATOM   4149  HE2 TYR B 259       4.380  -8.506  -0.479  1.00  0.00           H  
ATOM   4150  CD2 TYR B 259       2.771  -7.422   0.479  1.00  0.00           C  
ATOM   4151  HD2 TYR B 259       2.082  -8.249   0.395  1.00  0.00           H  
ATOM   4152  C   TYR B 259      -1.511  -6.433   1.459  1.00  0.00           C  
ATOM   4153  O   TYR B 259      -1.850  -7.260   2.307  1.00  0.00           O  
ATOM   4154  N   LEU B 260      -2.319  -5.430   1.087  1.00  0.00           N  
ATOM   4155  H   LEU B 260      -2.013  -4.782   0.364  1.00  0.00           H  
ATOM   4156  CA  LEU B 260      -3.684  -5.290   1.617  1.00  0.00           C  
ATOM   4157  HA  LEU B 260      -3.618  -5.315   2.703  1.00  0.00           H  
ATOM   4158  CB  LEU B 260      -4.312  -3.944   1.206  1.00  0.00           C  
ATOM   4159  HB2 LEU B 260      -4.257  -3.838   0.123  1.00  0.00           H  
ATOM   4160  HB3 LEU B 260      -5.371  -3.959   1.474  1.00  0.00           H  
ATOM   4161  CG  LEU B 260      -3.663  -2.715   1.873  1.00  0.00           C  
ATOM   4162  HG  LEU B 260      -2.596  -2.692   1.649  1.00  0.00           H  
ATOM   4163  CD1 LEU B 260      -4.300  -1.430   1.356  1.00  0.00           C  
ATOM   4164 HD11 LEU B 260      -4.078  -1.330   0.293  1.00  0.00           H  
ATOM   4165 HD12 LEU B 260      -5.379  -1.449   1.508  1.00  0.00           H  
ATOM   4166 HD13 LEU B 260      -3.877  -0.572   1.877  1.00  0.00           H  
ATOM   4167  CD2 LEU B 260      -3.855  -2.725   3.389  1.00  0.00           C  
ATOM   4168 HD21 LEU B 260      -4.904  -2.890   3.619  1.00  0.00           H  
ATOM   4169 HD22 LEU B 260      -3.249  -3.511   3.837  1.00  0.00           H  
ATOM   4170 HD23 LEU B 260      -3.531  -1.775   3.816  1.00  0.00           H  
ATOM   4171  C   LEU B 260      -4.593  -6.471   1.241  1.00  0.00           C  
ATOM   4172  O   LEU B 260      -5.448  -6.831   2.051  1.00  0.00           O  
ATOM   4173  N   TYR B 261      -4.342  -7.177   0.129  1.00  0.00           N  
ATOM   4174  H   TYR B 261      -3.598  -6.870  -0.492  1.00  0.00           H  
ATOM   4175  CA  TYR B 261      -4.993  -8.467  -0.152  1.00  0.00           C  
ATOM   4176  HA  TYR B 261      -6.056  -8.295  -0.314  1.00  0.00           H  
ATOM   4177  CB  TYR B 261      -4.408  -9.074  -1.436  1.00  0.00           C  
ATOM   4178  HB2 TYR B 261      -4.547  -8.362  -2.250  1.00  0.00           H  
ATOM   4179  HB3 TYR B 261      -3.335  -9.225  -1.306  1.00  0.00           H  
ATOM   4180  CG  TYR B 261      -5.039 -10.395  -1.836  1.00  0.00           C  
ATOM   4181  CD1 TYR B 261      -4.341 -11.611  -1.678  1.00  0.00           C  
ATOM   4182  HD1 TYR B 261      -3.337 -11.613  -1.275  1.00  0.00           H  
ATOM   4183  CE1 TYR B 261      -4.937 -12.822  -2.085  1.00  0.00           C  
ATOM   4184  HE1 TYR B 261      -4.404 -13.756  -1.996  1.00  0.00           H  
ATOM   4185  CZ  TYR B 261      -6.239 -12.820  -2.627  1.00  0.00           C  
ATOM   4186  OH  TYR B 261      -6.806 -13.985  -3.033  1.00  0.00           O  
ATOM   4187  HH  TYR B 261      -7.755 -13.909  -3.143  1.00  0.00           H  
ATOM   4188  CE2 TYR B 261      -6.943 -11.606  -2.772  1.00  0.00           C  
ATOM   4189  HE2 TYR B 261      -7.934 -11.595  -3.198  1.00  0.00           H  
ATOM   4190  CD2 TYR B 261      -6.336 -10.400  -2.379  1.00  0.00           C  
ATOM   4191  HD2 TYR B 261      -6.862  -9.464  -2.502  1.00  0.00           H  
ATOM   4192  C   TYR B 261      -4.841  -9.461   1.015  1.00  0.00           C  
ATOM   4193  O   TYR B 261      -5.725 -10.269   1.283  1.00  0.00           O  
ATOM   4194  N   ASN B 262      -3.739  -9.360   1.764  1.00  0.00           N  
ATOM   4195  H   ASN B 262      -3.111  -8.592   1.555  1.00  0.00           H  
ATOM   4196  CA  ASN B 262      -3.381 -10.226   2.881  1.00  0.00           C  
ATOM   4197  HA  ASN B 262      -4.081 -11.064   2.908  1.00  0.00           H  
ATOM   4198  CB  ASN B 262      -1.974 -10.772   2.558  1.00  0.00           C  
ATOM   4199  HB2 ASN B 262      -1.911 -10.988   1.490  1.00  0.00           H  
ATOM   4200  HB3 ASN B 262      -1.235 -10.006   2.770  1.00  0.00           H  
ATOM   4201  CG  ASN B 262      -1.604 -12.052   3.285  1.00  0.00           C  
ATOM   4202  OD1 ASN B 262      -0.840 -12.065   4.242  1.00  0.00           O  
ATOM   4203  ND2 ASN B 262      -2.109 -13.171   2.840  1.00  0.00           N  
ATOM   4204 HD21 ASN B 262      -1.828 -14.031   3.283  1.00  0.00           H  
ATOM   4205 HD22 ASN B 262      -2.720 -13.160   2.040  1.00  0.00           H  
ATOM   4206  C   ASN B 262      -3.497  -9.509   4.251  1.00  0.00           C  
ATOM   4207  O   ASN B 262      -2.860  -9.946   5.214  1.00  0.00           O  
ATOM   4208  N   HIE B 263      -4.234  -8.391   4.356  1.00  0.00           N  
ATOM   4209  H   HIE B 263      -4.702  -8.051   3.521  1.00  0.00           H  
ATOM   4210  CA  HIE B 263      -4.297  -7.574   5.590  1.00  0.00           C  
ATOM   4211  HA  HIE B 263      -4.292  -8.261   6.431  1.00  0.00           H  
ATOM   4212  CB  HIE B 263      -3.045  -6.667   5.661  1.00  0.00           C  
ATOM   4213  HB2 HIE B 263      -2.402  -6.859   4.803  1.00  0.00           H  
ATOM   4214  HB3 HIE B 263      -3.353  -5.624   5.576  1.00  0.00           H  
ATOM   4215  CG  HIE B 263      -2.163  -6.785   6.887  1.00  0.00           C  
ATOM   4216  ND1 HIE B 263      -1.033  -5.997   7.084  1.00  0.00           N  
ATOM   4217  CE1 HIE B 263      -0.520  -6.350   8.266  1.00  0.00           C  
ATOM   4218  HE1 HIE B 263       0.338  -5.881   8.725  1.00  0.00           H  
ATOM   4219  NE2 HIE B 263      -1.238  -7.343   8.811  1.00  0.00           N  
ATOM   4220  HE2 HIE B 263      -1.065  -7.736   9.731  1.00  0.00           H  
ATOM   4221  CD2 HIE B 263      -2.285  -7.632   7.958  1.00  0.00           C  
ATOM   4222  HD2 HIE B 263      -3.071  -8.354   8.128  1.00  0.00           H  
ATOM   4223  C   HIE B 263      -5.577  -6.736   5.795  1.00  0.00           C  
ATOM   4224  O   HIE B 263      -5.751  -6.164   6.870  1.00  0.00           O  
ATOM   4225  N   LEU B 264      -6.466  -6.652   4.800  1.00  0.00           N  
ATOM   4226  H   LEU B 264      -6.256  -7.105   3.920  1.00  0.00           H  
ATOM   4227  CA  LEU B 264      -7.739  -5.922   4.857  1.00  0.00           C  
ATOM   4228  HA  LEU B 264      -7.560  -4.968   5.354  1.00  0.00           H  
ATOM   4229  CB  LEU B 264      -8.157  -5.666   3.396  1.00  0.00           C  
ATOM   4230  HB2 LEU B 264      -7.285  -5.352   2.824  1.00  0.00           H  
ATOM   4231  HB3 LEU B 264      -8.506  -6.612   2.975  1.00  0.00           H  
ATOM   4232  CG  LEU B 264      -9.236  -4.599   3.179  1.00  0.00           C  
ATOM   4233  HG  LEU B 264     -10.068  -4.777   3.857  1.00  0.00           H  
ATOM   4234  CD1 LEU B 264      -8.664  -3.190   3.396  1.00  0.00           C  
ATOM   4235 HD11 LEU B 264      -7.813  -3.023   2.736  1.00  0.00           H  
ATOM   4236 HD12 LEU B 264      -9.420  -2.437   3.185  1.00  0.00           H  
ATOM   4237 HD13 LEU B 264      -8.342  -3.078   4.427  1.00  0.00           H  
ATOM   4238  CD2 LEU B 264      -9.732  -4.692   1.733  1.00  0.00           C  
ATOM   4239 HD21 LEU B 264      -8.893  -4.588   1.045  1.00  0.00           H  
ATOM   4240 HD22 LEU B 264     -10.199  -5.663   1.574  1.00  0.00           H  
ATOM   4241 HD23 LEU B 264     -10.461  -3.909   1.528  1.00  0.00           H  
ATOM   4242  C   LEU B 264      -8.829  -6.683   5.649  1.00  0.00           C  
ATOM   4243  O   LEU B 264      -8.924  -7.903   5.544  1.00  0.00           O  
ATOM   4244  N   THR B 265      -9.672  -5.964   6.399  1.00  0.00           N  
ATOM   4245  H   THR B 265      -9.563  -4.955   6.400  1.00  0.00           H  
ATOM   4246  CA  THR B 265     -10.846  -6.487   7.139  1.00  0.00           C  
ATOM   4247  HA  THR B 265     -11.121  -7.457   6.723  1.00  0.00           H  
ATOM   4248  CB  THR B 265     -10.563  -6.699   8.640  1.00  0.00           C  
ATOM   4249  HB  THR B 265     -11.382  -7.279   9.062  1.00  0.00           H  
ATOM   4250  CG2 THR B 265      -9.263  -7.439   8.946  1.00  0.00           C  
ATOM   4251 HG21 THR B 265      -8.403  -6.859   8.612  1.00  0.00           H  
ATOM   4252 HG22 THR B 265      -9.187  -7.606  10.021  1.00  0.00           H  
ATOM   4253 HG23 THR B 265      -9.275  -8.401   8.438  1.00  0.00           H  
ATOM   4254  OG1 THR B 265     -10.502  -5.470   9.328  1.00  0.00           O  
ATOM   4255  HG1 THR B 265      -9.877  -4.913   8.853  1.00  0.00           H  
ATOM   4256  C   THR B 265     -12.056  -5.562   6.945  1.00  0.00           C  
ATOM   4257  O   THR B 265     -11.920  -4.489   6.343  1.00  0.00           O  
ATOM   4258  N   TYR B 266     -13.251  -5.945   7.414  1.00  0.00           N  
ATOM   4259  H   TYR B 266     -13.314  -6.761   8.015  1.00  0.00           H  
ATOM   4260  CA  TYR B 266     -14.504  -5.374   6.897  1.00  0.00           C  
ATOM   4261  HA  TYR B 266     -14.273  -4.452   6.372  1.00  0.00           H  
ATOM   4262  CB  TYR B 266     -15.112  -6.330   5.850  1.00  0.00           C  
ATOM   4263  HB2 TYR B 266     -15.576  -7.167   6.367  1.00  0.00           H  
ATOM   4264  HB3 TYR B 266     -15.905  -5.809   5.314  1.00  0.00           H  
ATOM   4265  CG  TYR B 266     -14.134  -6.894   4.833  1.00  0.00           C  
ATOM   4266  CD1 TYR B 266     -13.817  -6.168   3.668  1.00  0.00           C  
ATOM   4267  HD1 TYR B 266     -14.283  -5.209   3.497  1.00  0.00           H  
ATOM   4268  CE1 TYR B 266     -12.893  -6.689   2.738  1.00  0.00           C  
ATOM   4269  HE1 TYR B 266     -12.638  -6.141   1.844  1.00  0.00           H  
ATOM   4270  CZ  TYR B 266     -12.271  -7.934   2.984  1.00  0.00           C  
ATOM   4271  OH  TYR B 266     -11.381  -8.440   2.095  1.00  0.00           O  
ATOM   4272  HH  TYR B 266     -10.989  -9.251   2.437  1.00  0.00           H  
ATOM   4273  CE2 TYR B 266     -12.597  -8.662   4.146  1.00  0.00           C  
ATOM   4274  HE2 TYR B 266     -12.132  -9.617   4.349  1.00  0.00           H  
ATOM   4275  CD2 TYR B 266     -13.529  -8.146   5.063  1.00  0.00           C  
ATOM   4276  HD2 TYR B 266     -13.760  -8.716   5.956  1.00  0.00           H  
ATOM   4277  C   TYR B 266     -15.540  -4.990   7.966  1.00  0.00           C  
ATOM   4278  O   TYR B 266     -15.496  -5.420   9.119  1.00  0.00           O  
ATOM   4279  N   ALA B 267     -16.516  -4.190   7.541  1.00  0.00           N  
ATOM   4280  H   ALA B 267     -16.452  -3.831   6.594  1.00  0.00           H  
ATOM   4281  CA  ALA B 267     -17.779  -3.999   8.243  1.00  0.00           C  
ATOM   4282  HA  ALA B 267     -17.928  -4.830   8.938  1.00  0.00           H  
ATOM   4283  CB  ALA B 267     -17.737  -2.706   9.065  1.00  0.00           C  
ATOM   4284  HB1 ALA B 267     -17.527  -1.854   8.418  1.00  0.00           H  
ATOM   4285  HB2 ALA B 267     -18.695  -2.559   9.563  1.00  0.00           H  
ATOM   4286  HB3 ALA B 267     -16.961  -2.786   9.827  1.00  0.00           H  
ATOM   4287  C   ALA B 267     -18.939  -4.019   7.239  1.00  0.00           C  
ATOM   4288  O   ALA B 267     -18.865  -3.407   6.168  1.00  0.00           O  
ATOM   4289  N   VAL B 268     -20.017  -4.707   7.610  1.00  0.00           N  
ATOM   4290  H   VAL B 268     -20.020  -5.092   8.550  1.00  0.00           H  
ATOM   4291  CA  VAL B 268     -21.249  -4.846   6.823  1.00  0.00           C  
ATOM   4292  HA  VAL B 268     -21.069  -4.472   5.815  1.00  0.00           H  
ATOM   4293  CB  VAL B 268     -21.659  -6.329   6.688  1.00  0.00           C  
ATOM   4294  HB  VAL B 268     -21.866  -6.717   7.683  1.00  0.00           H  
ATOM   4295  CG1 VAL B 268     -22.919  -6.530   5.832  1.00  0.00           C  
ATOM   4296 HG11 VAL B 268     -22.756  -6.140   4.826  1.00  0.00           H  
ATOM   4297 HG12 VAL B 268     -23.161  -7.591   5.767  1.00  0.00           H  
ATOM   4298 HG13 VAL B 268     -23.764  -6.014   6.281  1.00  0.00           H  
ATOM   4299  CG2 VAL B 268     -20.549  -7.183   6.062  1.00  0.00           C  
ATOM   4300 HG21 VAL B 268     -20.303  -6.817   5.067  1.00  0.00           H  
ATOM   4301 HG22 VAL B 268     -19.653  -7.158   6.683  1.00  0.00           H  
ATOM   4302 HG23 VAL B 268     -20.875  -8.221   5.988  1.00  0.00           H  
ATOM   4303  C   VAL B 268     -22.356  -3.999   7.458  1.00  0.00           C  
ATOM   4304  O   VAL B 268     -22.519  -3.978   8.678  1.00  0.00           O  
ATOM   4305  N   ASN B 269     -23.127  -3.311   6.620  1.00  0.00           N  
ATOM   4306  H   ASN B 269     -22.925  -3.401   5.629  1.00  0.00           H  
ATOM   4307  CA  ASN B 269     -24.380  -2.637   6.962  1.00  0.00           C  
ATOM   4308  HA  ASN B 269     -24.518  -2.645   8.042  1.00  0.00           H  
ATOM   4309  CB  ASN B 269     -24.301  -1.182   6.470  1.00  0.00           C  
ATOM   4310  HB2 ASN B 269     -23.586  -0.639   7.079  1.00  0.00           H  
ATOM   4311  HB3 ASN B 269     -23.956  -1.172   5.435  1.00  0.00           H  
ATOM   4312  CG  ASN B 269     -25.617  -0.425   6.516  1.00  0.00           C  
ATOM   4313  OD1 ASN B 269     -25.975   0.257   5.576  1.00  0.00           O  
ATOM   4314  ND2 ASN B 269     -26.383  -0.525   7.576  1.00  0.00           N  
ATOM   4315 HD21 ASN B 269     -27.219   0.039   7.589  1.00  0.00           H  
ATOM   4316 HD22 ASN B 269     -26.140  -1.086   8.381  1.00  0.00           H  
ATOM   4317  C   ASN B 269     -25.560  -3.380   6.321  1.00  0.00           C  
ATOM   4318  O   ASN B 269     -25.484  -3.749   5.149  1.00  0.00           O  
ATOM   4319  N   ILE B 270     -26.650  -3.556   7.070  1.00  0.00           N  
ATOM   4320  H   ILE B 270     -26.666  -3.152   8.000  1.00  0.00           H  
ATOM   4321  CA  ILE B 270     -27.895  -4.184   6.609  1.00  0.00           C  
ATOM   4322  HA  ILE B 270     -27.889  -4.239   5.523  1.00  0.00           H  
ATOM   4323  CB  ILE B 270     -28.030  -5.623   7.167  1.00  0.00           C  
ATOM   4324  HB  ILE B 270     -27.959  -5.574   8.252  1.00  0.00           H  
ATOM   4325  CG2 ILE B 270     -29.395  -6.262   6.834  1.00  0.00           C  
ATOM   4326 HG21 ILE B 270     -30.206  -5.689   7.284  1.00  0.00           H  
ATOM   4327 HG22 ILE B 270     -29.542  -6.298   5.754  1.00  0.00           H  
ATOM   4328 HG23 ILE B 270     -29.463  -7.270   7.241  1.00  0.00           H  
ATOM   4329  CG1 ILE B 270     -26.843  -6.466   6.650  1.00  0.00           C  
ATOM   4330 HG12 ILE B 270     -26.773  -6.364   5.571  1.00  0.00           H  
ATOM   4331 HG13 ILE B 270     -25.925  -6.073   7.084  1.00  0.00           H  
ATOM   4332  CD1 ILE B 270     -26.878  -7.955   6.983  1.00  0.00           C  
ATOM   4333 HD11 ILE B 270     -25.924  -8.398   6.694  1.00  0.00           H  
ATOM   4334 HD12 ILE B 270     -27.029  -8.088   8.053  1.00  0.00           H  
ATOM   4335 HD13 ILE B 270     -27.674  -8.456   6.433  1.00  0.00           H  
ATOM   4336  C   ILE B 270     -29.069  -3.297   7.015  1.00  0.00           C  
ATOM   4337  O   ILE B 270     -29.048  -2.738   8.111  1.00  0.00           O  
ATOM   4338  N   TRP B 271     -30.089  -3.186   6.166  1.00  0.00           N  
ATOM   4339  H   TRP B 271     -30.028  -3.636   5.256  1.00  0.00           H  
ATOM   4340  CA  TRP B 271     -31.353  -2.530   6.510  1.00  0.00           C  
ATOM   4341  HA  TRP B 271     -31.535  -2.710   7.565  1.00  0.00           H  
ATOM   4342  CB  TRP B 271     -31.239  -1.013   6.306  1.00  0.00           C  
ATOM   4343  HB2 TRP B 271     -32.070  -0.536   6.830  1.00  0.00           H  
ATOM   4344  HB3 TRP B 271     -30.321  -0.669   6.779  1.00  0.00           H  
ATOM   4345  CG  TRP B 271     -31.242  -0.539   4.884  1.00  0.00           C  
ATOM   4346  CD1 TRP B 271     -32.309  -0.002   4.251  1.00  0.00           C  
ATOM   4347  HD1 TRP B 271     -33.282   0.153   4.706  1.00  0.00           H  
ATOM   4348  NE1 TRP B 271     -31.983   0.287   2.943  1.00  0.00           N  
ATOM   4349  HE1 TRP B 271     -32.669   0.606   2.269  1.00  0.00           H  
ATOM   4350  CE2 TRP B 271     -30.653   0.022   2.688  1.00  0.00           C  
ATOM   4351  CZ2 TRP B 271     -29.837   0.206   1.561  1.00  0.00           C  
ATOM   4352  HZ2 TRP B 271     -30.243   0.677   0.680  1.00  0.00           H  
ATOM   4353  CH2 TRP B 271     -28.503  -0.235   1.597  1.00  0.00           C  
ATOM   4354  HH2 TRP B 271     -27.874  -0.121   0.729  1.00  0.00           H  
ATOM   4355  CZ3 TRP B 271     -27.994  -0.824   2.768  1.00  0.00           C  
ATOM   4356  HZ3 TRP B 271     -26.966  -1.150   2.822  1.00  0.00           H  
ATOM   4357  CE3 TRP B 271     -28.812  -0.968   3.904  1.00  0.00           C  
ATOM   4358  HE3 TRP B 271     -28.399  -1.384   4.810  1.00  0.00           H  
ATOM   4359  CD2 TRP B 271     -30.163  -0.555   3.898  1.00  0.00           C  
ATOM   4360  C   TRP B 271     -32.547  -3.115   5.743  1.00  0.00           C  
ATOM   4361  O   TRP B 271     -32.375  -3.789   4.722  1.00  0.00           O  
ATOM   4362  N   SER B 272     -33.764  -2.901   6.256  1.00  0.00           N  
ATOM   4363  H   SER B 272     -33.827  -2.371   7.120  1.00  0.00           H  
ATOM   4364  CA  SER B 272     -35.015  -3.295   5.586  1.00  0.00           C  
ATOM   4365  HA  SER B 272     -34.866  -4.276   5.136  1.00  0.00           H  
ATOM   4366  CB  SER B 272     -36.162  -3.421   6.592  1.00  0.00           C  
ATOM   4367  HB2 SER B 272     -35.903  -4.149   7.361  1.00  0.00           H  
ATOM   4368  HB3 SER B 272     -36.329  -2.454   7.064  1.00  0.00           H  
ATOM   4369  OG  SER B 272     -37.348  -3.835   5.928  1.00  0.00           O  
ATOM   4370  HG  SER B 272     -37.220  -4.759   5.664  1.00  0.00           H  
ATOM   4371  C   SER B 272     -35.424  -2.322   4.474  1.00  0.00           C  
ATOM   4372  O   SER B 272     -35.298  -1.111   4.614  1.00  0.00           O  
ATOM   4373  N   GLU B 273     -35.990  -2.842   3.384  1.00  0.00           N  
ATOM   4374  H   GLU B 273     -36.102  -3.850   3.357  1.00  0.00           H  
ATOM   4375  CA  GLU B 273     -36.630  -2.052   2.317  1.00  0.00           C  
ATOM   4376  HA  GLU B 273     -36.186  -1.053   2.295  1.00  0.00           H  
ATOM   4377  CB  GLU B 273     -36.349  -2.728   0.964  1.00  0.00           C  
ATOM   4378  HB2 GLU B 273     -36.626  -3.779   1.037  1.00  0.00           H  
ATOM   4379  HB3 GLU B 273     -36.958  -2.276   0.181  1.00  0.00           H  
ATOM   4380  CG  GLU B 273     -34.868  -2.631   0.564  1.00  0.00           C  
ATOM   4381  HG2 GLU B 273     -34.229  -2.503   1.439  1.00  0.00           H  
ATOM   4382  HG3 GLU B 273     -34.577  -3.577   0.103  1.00  0.00           H  
ATOM   4383  CD  GLU B 273     -34.620  -1.507  -0.445  1.00  0.00           C  
ATOM   4384  OE1 GLU B 273     -35.044  -1.662  -1.615  1.00  0.00           O  
ATOM   4385  OE2 GLU B 273     -33.867  -0.559  -0.141  1.00  0.00           O  
ATOM   4386  C   GLU B 273     -38.140  -1.831   2.556  1.00  0.00           C  
ATOM   4387  O   GLU B 273     -38.846  -1.325   1.682  1.00  0.00           O  
ATOM   4388  N   ASN B 274     -38.647  -2.213   3.736  1.00  0.00           N  
ATOM   4389  H   ASN B 274     -38.014  -2.653   4.395  1.00  0.00           H  
ATOM   4390  CA  ASN B 274     -40.035  -1.996   4.160  1.00  0.00           C  
ATOM   4391  HA  ASN B 274     -40.530  -1.329   3.453  1.00  0.00           H  
ATOM   4392  CB  ASN B 274     -40.775  -3.346   4.169  1.00  0.00           C  
ATOM   4393  HB2 ASN B 274     -40.329  -3.978   4.933  1.00  0.00           H  
ATOM   4394  HB3 ASN B 274     -41.814  -3.165   4.446  1.00  0.00           H  
ATOM   4395  CG  ASN B 274     -40.778  -4.107   2.853  1.00  0.00           C  
ATOM   4396  OD1 ASN B 274     -40.523  -5.298   2.794  1.00  0.00           O  
ATOM   4397  ND2 ASN B 274     -41.049  -3.461   1.744  1.00  0.00           N  
ATOM   4398 HD21 ASN B 274     -41.096  -4.000   0.902  1.00  0.00           H  
ATOM   4399 HD22 ASN B 274     -41.085  -2.454   1.747  1.00  0.00           H  
ATOM   4400  C   ASN B 274     -40.158  -1.304   5.531  1.00  0.00           C  
ATOM   4401  O   ASN B 274     -41.147  -0.613   5.755  1.00  0.00           O  
ATOM   4402  N   ASP B 275     -39.183  -1.463   6.433  1.00  0.00           N  
ATOM   4403  H   ASP B 275     -38.411  -2.081   6.218  1.00  0.00           H  
ATOM   4404  CA  ASP B 275     -39.168  -0.828   7.758  1.00  0.00           C  
ATOM   4405  HA  ASP B 275     -40.103  -0.293   7.919  1.00  0.00           H  
ATOM   4406  CB  ASP B 275     -39.136  -1.920   8.835  1.00  0.00           C  
ATOM   4407  HB2 ASP B 275     -40.002  -2.571   8.699  1.00  0.00           H  
ATOM   4408  HB3 ASP B 275     -38.240  -2.530   8.707  1.00  0.00           H  
ATOM   4409  CG  ASP B 275     -39.160  -1.375  10.267  1.00  0.00           C  
ATOM   4410  OD1 ASP B 275     -39.142  -0.136  10.466  1.00  0.00           O  
ATOM   4411  OD2 ASP B 275     -39.227  -2.227  11.175  1.00  0.00           O  
ATOM   4412  C   ASP B 275     -37.991   0.163   7.916  1.00  0.00           C  
ATOM   4413  O   ASP B 275     -36.853  -0.275   8.107  1.00  0.00           O  
ATOM   4414  N   PRO B 276     -38.244   1.489   7.905  1.00  0.00           N  
ATOM   4415  CD  PRO B 276     -39.512   2.116   7.564  1.00  0.00           C  
ATOM   4416  HD2 PRO B 276     -40.130   2.191   8.460  1.00  0.00           H  
ATOM   4417  HD3 PRO B 276     -40.042   1.570   6.783  1.00  0.00           H  
ATOM   4418  CG  PRO B 276     -39.154   3.508   7.057  1.00  0.00           C  
ATOM   4419  HG2 PRO B 276     -39.969   4.216   7.206  1.00  0.00           H  
ATOM   4420  HG3 PRO B 276     -38.871   3.455   6.005  1.00  0.00           H  
ATOM   4421  CB  PRO B 276     -37.933   3.854   7.905  1.00  0.00           C  
ATOM   4422  HB2 PRO B 276     -38.267   4.224   8.876  1.00  0.00           H  
ATOM   4423  HB3 PRO B 276     -37.299   4.594   7.415  1.00  0.00           H  
ATOM   4424  CA  PRO B 276     -37.208   2.512   8.074  1.00  0.00           C  
ATOM   4425  HA  PRO B 276     -36.482   2.396   7.269  1.00  0.00           H  
ATOM   4426  C   PRO B 276     -36.446   2.485   9.410  1.00  0.00           C  
ATOM   4427  O   PRO B 276     -35.425   3.160   9.523  1.00  0.00           O  
ATOM   4428  N   ALA B 277     -36.932   1.767  10.432  1.00  0.00           N  
ATOM   4429  H   ALA B 277     -37.778   1.217  10.295  1.00  0.00           H  
ATOM   4430  CA  ALA B 277     -36.255   1.640  11.726  1.00  0.00           C  
ATOM   4431  HA  ALA B 277     -35.661   2.537  11.908  1.00  0.00           H  
ATOM   4432  CB  ALA B 277     -37.330   1.557  12.816  1.00  0.00           C  
ATOM   4433  HB1 ALA B 277     -36.855   1.538  13.797  1.00  0.00           H  
ATOM   4434  HB2 ALA B 277     -37.987   2.425  12.755  1.00  0.00           H  
ATOM   4435  HB3 ALA B 277     -37.921   0.649  12.689  1.00  0.00           H  
ATOM   4436  C   ALA B 277     -35.291   0.439  11.808  1.00  0.00           C  
ATOM   4437  O   ALA B 277     -34.411   0.417  12.671  1.00  0.00           O  
ATOM   4438  N   ASP B 278     -35.442  -0.573  10.946  1.00  0.00           N  
ATOM   4439  H   ASP B 278     -36.130  -0.484  10.205  1.00  0.00           H  
ATOM   4440  CA  ASP B 278     -34.654  -1.807  11.018  1.00  0.00           C  
ATOM   4441  HA  ASP B 278     -34.414  -1.984  12.067  1.00  0.00           H  
ATOM   4442  CB  ASP B 278     -35.512  -3.001  10.557  1.00  0.00           C  
ATOM   4443  HB2 ASP B 278     -36.505  -2.906  10.999  1.00  0.00           H  
ATOM   4444  HB3 ASP B 278     -35.624  -2.983   9.473  1.00  0.00           H  
ATOM   4445  CG  ASP B 278     -34.947  -4.353  10.999  1.00  0.00           C  
ATOM   4446  OD1 ASP B 278     -33.903  -4.417  11.684  1.00  0.00           O  
ATOM   4447  OD2 ASP B 278     -35.584  -5.392  10.724  1.00  0.00           O  
ATOM   4448  C   ASP B 278     -33.311  -1.660  10.278  1.00  0.00           C  
ATOM   4449  O   ASP B 278     -33.124  -2.192   9.183  1.00  0.00           O  
ATOM   4450  N   PHE B 279     -32.387  -0.897  10.873  1.00  0.00           N  
ATOM   4451  H   PHE B 279     -32.661  -0.461  11.748  1.00  0.00           H  
ATOM   4452  CA  PHE B 279     -31.043  -0.589  10.364  1.00  0.00           C  
ATOM   4453  HA  PHE B 279     -30.914  -1.066   9.392  1.00  0.00           H  
ATOM   4454  CB  PHE B 279     -30.932   0.929  10.164  1.00  0.00           C  
ATOM   4455  HB2 PHE B 279     -31.737   1.251   9.502  1.00  0.00           H  
ATOM   4456  HB3 PHE B 279     -31.089   1.421  11.126  1.00  0.00           H  
ATOM   4457  CG  PHE B 279     -29.608   1.404   9.591  1.00  0.00           C  
ATOM   4458  CD1 PHE B 279     -28.503   1.617  10.438  1.00  0.00           C  
ATOM   4459  HD1 PHE B 279     -28.602   1.444  11.501  1.00  0.00           H  
ATOM   4460  CE1 PHE B 279     -27.280   2.063   9.907  1.00  0.00           C  
ATOM   4461  HE1 PHE B 279     -26.438   2.229  10.565  1.00  0.00           H  
ATOM   4462  CZ  PHE B 279     -27.161   2.310   8.527  1.00  0.00           C  
ATOM   4463  HZ  PHE B 279     -26.224   2.656   8.115  1.00  0.00           H  
ATOM   4464  CE2 PHE B 279     -28.261   2.096   7.677  1.00  0.00           C  
ATOM   4465  HE2 PHE B 279     -28.173   2.280   6.615  1.00  0.00           H  
ATOM   4466  CD2 PHE B 279     -29.484   1.652   8.211  1.00  0.00           C  
ATOM   4467  HD2 PHE B 279     -30.335   1.516   7.559  1.00  0.00           H  
ATOM   4468  C   PHE B 279     -29.947  -1.132  11.303  1.00  0.00           C  
ATOM   4469  O   PHE B 279     -30.076  -1.065  12.526  1.00  0.00           O  
ATOM   4470  N   ARG B 280     -28.872  -1.709  10.739  1.00  0.00           N  
ATOM   4471  H   ARG B 280     -28.830  -1.723   9.722  1.00  0.00           H  
ATOM   4472  CA  ARG B 280     -27.940  -2.594  11.468  1.00  0.00           C  
ATOM   4473  HA  ARG B 280     -27.965  -2.326  12.526  1.00  0.00           H  
ATOM   4474  CB  ARG B 280     -28.389  -4.058  11.319  1.00  0.00           C  
ATOM   4475  HB2 ARG B 280     -28.212  -4.377  10.291  1.00  0.00           H  
ATOM   4476  HB3 ARG B 280     -27.780  -4.679  11.978  1.00  0.00           H  
ATOM   4477  CG  ARG B 280     -29.869  -4.286  11.648  1.00  0.00           C  
ATOM   4478  HG2 ARG B 280     -30.086  -3.915  12.651  1.00  0.00           H  
ATOM   4479  HG3 ARG B 280     -30.498  -3.765  10.925  1.00  0.00           H  
ATOM   4480  CD  ARG B 280     -30.208  -5.768  11.572  1.00  0.00           C  
ATOM   4481  HD2 ARG B 280     -29.939  -6.153  10.587  1.00  0.00           H  
ATOM   4482  HD3 ARG B 280     -29.628  -6.294  12.332  1.00  0.00           H  
ATOM   4483  NE  ARG B 280     -31.646  -5.962  11.797  1.00  0.00           N  
ATOM   4484  HE  ARG B 280     -32.280  -5.170  11.656  1.00  0.00           H  
ATOM   4485  CZ  ARG B 280     -32.244  -7.045  12.231  1.00  0.00           C  
ATOM   4486  NH1 ARG B 280     -31.579  -8.134  12.478  1.00  0.00           N  
ATOM   4487 HH11 ARG B 280     -30.609  -8.168  12.241  1.00  0.00           H  
ATOM   4488 HH12 ARG B 280     -32.102  -8.945  12.778  1.00  0.00           H  
ATOM   4489  NH2 ARG B 280     -33.526  -7.070  12.409  1.00  0.00           N  
ATOM   4490 HH21 ARG B 280     -34.045  -6.219  12.154  1.00  0.00           H  
ATOM   4491 HH22 ARG B 280     -33.984  -7.922  12.684  1.00  0.00           H  
ATOM   4492  C   ARG B 280     -26.492  -2.472  10.996  1.00  0.00           C  
ATOM   4493  O   ARG B 280     -26.233  -2.189   9.826  1.00  0.00           O  
ATOM   4494  N   ILE B 281     -25.540  -2.775  11.878  1.00  0.00           N  
ATOM   4495  H   ILE B 281     -25.825  -3.086  12.795  1.00  0.00           H  
ATOM   4496  CA  ILE B 281     -24.098  -2.819  11.584  1.00  0.00           C  
ATOM   4497  HA  ILE B 281     -23.953  -2.864  10.506  1.00  0.00           H  
ATOM   4498  CB  ILE B 281     -23.380  -1.554  12.123  1.00  0.00           C  
ATOM   4499  HB  ILE B 281     -23.579  -1.501  13.195  1.00  0.00           H  
ATOM   4500  CG2 ILE B 281     -21.849  -1.639  11.954  1.00  0.00           C  
ATOM   4501 HG21 ILE B 281     -21.588  -1.863  10.918  1.00  0.00           H  
ATOM   4502 HG22 ILE B 281     -21.391  -0.693  12.247  1.00  0.00           H  
ATOM   4503 HG23 ILE B 281     -21.442  -2.417  12.602  1.00  0.00           H  
ATOM   4504  CG1 ILE B 281     -23.902  -0.233  11.506  1.00  0.00           C  
ATOM   4505 HG12 ILE B 281     -24.979  -0.166  11.651  1.00  0.00           H  
ATOM   4506 HG13 ILE B 281     -23.466   0.601  12.058  1.00  0.00           H  
ATOM   4507  CD1 ILE B 281     -23.598  -0.024  10.016  1.00  0.00           C  
ATOM   4508 HD11 ILE B 281     -24.104   0.877   9.667  1.00  0.00           H  
ATOM   4509 HD12 ILE B 281     -22.525   0.095   9.862  1.00  0.00           H  
ATOM   4510 HD13 ILE B 281     -23.954  -0.873   9.439  1.00  0.00           H  
ATOM   4511  C   ILE B 281     -23.506  -4.105  12.171  1.00  0.00           C  
ATOM   4512  O   ILE B 281     -23.862  -4.495  13.281  1.00  0.00           O  
ATOM   4513  N   TYR B 282     -22.586  -4.732  11.438  1.00  0.00           N  
ATOM   4514  H   TYR B 282     -22.372  -4.358  10.519  1.00  0.00           H  
ATOM   4515  CA  TYR B 282     -21.862  -5.941  11.823  1.00  0.00           C  
ATOM   4516  HA  TYR B 282     -22.040  -6.154  12.879  1.00  0.00           H  
ATOM   4517  CB  TYR B 282     -22.373  -7.133  10.997  1.00  0.00           C  
ATOM   4518  HB2 TYR B 282     -22.185  -6.932   9.944  1.00  0.00           H  
ATOM   4519  HB3 TYR B 282     -21.787  -8.015  11.262  1.00  0.00           H  
ATOM   4520  CG  TYR B 282     -23.849  -7.457  11.168  1.00  0.00           C  
ATOM   4521  CD1 TYR B 282     -24.248  -8.441  12.094  1.00  0.00           C  
ATOM   4522  HD1 TYR B 282     -23.504  -8.960  12.681  1.00  0.00           H  
ATOM   4523  CE1 TYR B 282     -25.613  -8.745  12.263  1.00  0.00           C  
ATOM   4524  HE1 TYR B 282     -25.911  -9.496  12.979  1.00  0.00           H  
ATOM   4525  CZ  TYR B 282     -26.587  -8.056  11.509  1.00  0.00           C  
ATOM   4526  OH  TYR B 282     -27.906  -8.348  11.670  1.00  0.00           O  
ATOM   4527  HH  TYR B 282     -28.011  -9.148  12.189  1.00  0.00           H  
ATOM   4528  CE2 TYR B 282     -26.188  -7.076  10.578  1.00  0.00           C  
ATOM   4529  HE2 TYR B 282     -26.940  -6.564  10.002  1.00  0.00           H  
ATOM   4530  CD2 TYR B 282     -24.821  -6.784  10.399  1.00  0.00           C  
ATOM   4531  HD2 TYR B 282     -24.516  -6.037   9.678  1.00  0.00           H  
ATOM   4532  C   TYR B 282     -20.355  -5.724  11.613  1.00  0.00           C  
ATOM   4533  O   TYR B 282     -19.934  -5.288  10.538  1.00  0.00           O  
ATOM   4534  N   GLN B 283     -19.550  -6.026  12.632  1.00  0.00           N  
ATOM   4535  H   GLN B 283     -19.956  -6.440  13.456  1.00  0.00           H  
ATOM   4536  CA  GLN B 283     -18.086  -6.048  12.517  1.00  0.00           C  
ATOM   4537  HA  GLN B 283     -17.755  -5.222  11.885  1.00  0.00           H  
ATOM   4538  CB  GLN B 283     -17.423  -5.906  13.900  1.00  0.00           C  
ATOM   4539  HB2 GLN B 283     -17.715  -6.768  14.502  1.00  0.00           H  
ATOM   4540  HB3 GLN B 283     -16.339  -5.946  13.782  1.00  0.00           H  
ATOM   4541  CG  GLN B 283     -17.784  -4.638  14.697  1.00  0.00           C  
ATOM   4542  HG2 GLN B 283     -18.857  -4.452  14.657  1.00  0.00           H  
ATOM   4543  HG3 GLN B 283     -17.529  -4.830  15.740  1.00  0.00           H  
ATOM   4544  CD  GLN B 283     -17.043  -3.372  14.260  1.00  0.00           C  
ATOM   4545  OE1 GLN B 283     -16.793  -3.110  13.096  1.00  0.00           O  
ATOM   4546  NE2 GLN B 283     -16.695  -2.513  15.195  1.00  0.00           N  
ATOM   4547 HE21 GLN B 283     -16.174  -1.710  14.894  1.00  0.00           H  
ATOM   4548 HE22 GLN B 283     -16.876  -2.718  16.159  1.00  0.00           H  
ATOM   4549  C   GLN B 283     -17.638  -7.368  11.869  1.00  0.00           C  
ATOM   4550  O   GLN B 283     -18.189  -8.426  12.181  1.00  0.00           O  
ATOM   4551  N   VAL B 284     -16.611  -7.320  11.018  1.00  0.00           N  
ATOM   4552  H   VAL B 284     -16.234  -6.415  10.753  1.00  0.00           H  
ATOM   4553  CA  VAL B 284     -15.979  -8.500  10.403  1.00  0.00           C  
ATOM   4554  HA  VAL B 284     -16.266  -9.393  10.961  1.00  0.00           H  
ATOM   4555  CB  VAL B 284     -16.452  -8.706   8.944  1.00  0.00           C  
ATOM   4556  HB  VAL B 284     -16.144  -7.852   8.348  1.00  0.00           H  
ATOM   4557  CG1 VAL B 284     -15.859  -9.977   8.318  1.00  0.00           C  
ATOM   4558 HG11 VAL B 284     -16.177 -10.860   8.873  1.00  0.00           H  
ATOM   4559 HG12 VAL B 284     -16.205 -10.082   7.288  1.00  0.00           H  
ATOM   4560 HG13 VAL B 284     -14.771  -9.933   8.296  1.00  0.00           H  
ATOM   4561  CG2 VAL B 284     -17.981  -8.819   8.847  1.00  0.00           C  
ATOM   4562 HG21 VAL B 284     -18.448  -7.880   9.141  1.00  0.00           H  
ATOM   4563 HG22 VAL B 284     -18.269  -9.041   7.822  1.00  0.00           H  
ATOM   4564 HG23 VAL B 284     -18.333  -9.620   9.496  1.00  0.00           H  
ATOM   4565  C   VAL B 284     -14.460  -8.356  10.530  1.00  0.00           C  
ATOM   4566  O   VAL B 284     -13.763  -7.919   9.616  1.00  0.00           O  
ATOM   4567  N   THR B 285     -13.926  -8.704  11.705  1.00  0.00           N  
ATOM   4568  H   THR B 285     -14.539  -9.085  12.412  1.00  0.00           H  
ATOM   4569  CA  THR B 285     -12.490  -8.630  12.041  1.00  0.00           C  
ATOM   4570  HA  THR B 285     -12.089  -7.705  11.624  1.00  0.00           H  
ATOM   4571  CB  THR B 285     -12.281  -8.576  13.567  1.00  0.00           C  
ATOM   4572  HB  THR B 285     -11.212  -8.489  13.775  1.00  0.00           H  
ATOM   4573  CG2 THR B 285     -12.989  -7.387  14.214  1.00  0.00           C  
ATOM   4574 HG21 THR B 285     -14.069  -7.492  14.119  1.00  0.00           H  
ATOM   4575 HG22 THR B 285     -12.726  -7.350  15.271  1.00  0.00           H  
ATOM   4576 HG23 THR B 285     -12.664  -6.463  13.734  1.00  0.00           H  
ATOM   4577  OG1 THR B 285     -12.769  -9.753  14.172  1.00  0.00           O  
ATOM   4578  HG1 THR B 285     -12.206 -10.472  13.854  1.00  0.00           H  
ATOM   4579  C   THR B 285     -11.682  -9.778  11.417  1.00  0.00           C  
ATOM   4580  O   THR B 285     -10.887 -10.427  12.098  1.00  0.00           O  
ATOM   4581  N   TYR B 286     -11.919 -10.068  10.137  1.00  0.00           N  
ATOM   4582  H   TYR B 286     -12.567  -9.478   9.628  1.00  0.00           H  
ATOM   4583  CA  TYR B 286     -11.334 -11.187   9.405  1.00  0.00           C  
ATOM   4584  HA  TYR B 286     -10.438 -11.521   9.932  1.00  0.00           H  
ATOM   4585  CB  TYR B 286     -12.323 -12.363   9.355  1.00  0.00           C  
ATOM   4586  HB2 TYR B 286     -13.185 -12.068   8.754  1.00  0.00           H  
ATOM   4587  HB3 TYR B 286     -11.845 -13.200   8.846  1.00  0.00           H  
ATOM   4588  CG  TYR B 286     -12.802 -12.845  10.714  1.00  0.00           C  
ATOM   4589  CD1 TYR B 286     -11.912 -13.519  11.572  1.00  0.00           C  
ATOM   4590  HD1 TYR B 286     -10.892 -13.692  11.261  1.00  0.00           H  
ATOM   4591  CE1 TYR B 286     -12.343 -13.958  12.838  1.00  0.00           C  
ATOM   4592  HE1 TYR B 286     -11.655 -14.471  13.494  1.00  0.00           H  
ATOM   4593  CZ  TYR B 286     -13.672 -13.720  13.249  1.00  0.00           C  
ATOM   4594  OH  TYR B 286     -14.107 -14.171  14.454  1.00  0.00           O  
ATOM   4595  HH  TYR B 286     -13.451 -14.722  14.880  1.00  0.00           H  
ATOM   4596  CE2 TYR B 286     -14.561 -13.036  12.395  1.00  0.00           C  
ATOM   4597  HE2 TYR B 286     -15.576 -12.861  12.720  1.00  0.00           H  
ATOM   4598  CD2 TYR B 286     -14.127 -12.605  11.127  1.00  0.00           C  
ATOM   4599  HD2 TYR B 286     -14.815 -12.099  10.465  1.00  0.00           H  
ATOM   4600  C   TYR B 286     -10.919 -10.772   7.989  1.00  0.00           C  
ATOM   4601  O   TYR B 286     -11.537  -9.904   7.375  1.00  0.00           O  
ATOM   4602  N   LEU B 287      -9.874 -11.430   7.477  1.00  0.00           N  
ATOM   4603  H   LEU B 287      -9.413 -12.107   8.063  1.00  0.00           H  
ATOM   4604  CA  LEU B 287      -9.402 -11.298   6.091  1.00  0.00           C  
ATOM   4605  HA  LEU B 287      -9.332 -10.241   5.842  1.00  0.00           H  
ATOM   4606  CB  LEU B 287      -7.998 -11.937   5.972  1.00  0.00           C  
ATOM   4607  HB2 LEU B 287      -8.110 -13.020   6.043  1.00  0.00           H  
ATOM   4608  HB3 LEU B 287      -7.607 -11.712   4.977  1.00  0.00           H  
ATOM   4609  CG  LEU B 287      -6.959 -11.493   7.026  1.00  0.00           C  
ATOM   4610  HG  LEU B 287      -7.324 -11.736   8.026  1.00  0.00           H  
ATOM   4611  CD1 LEU B 287      -5.642 -12.242   6.821  1.00  0.00           C  
ATOM   4612 HD11 LEU B 287      -5.221 -12.000   5.845  1.00  0.00           H  
ATOM   4613 HD12 LEU B 287      -4.935 -11.962   7.600  1.00  0.00           H  
ATOM   4614 HD13 LEU B 287      -5.819 -13.315   6.880  1.00  0.00           H  
ATOM   4615  CD2 LEU B 287      -6.655  -9.999   6.965  1.00  0.00           C  
ATOM   4616 HD21 LEU B 287      -7.555  -9.433   7.196  1.00  0.00           H  
ATOM   4617 HD22 LEU B 287      -5.891  -9.739   7.695  1.00  0.00           H  
ATOM   4618 HD23 LEU B 287      -6.328  -9.729   5.963  1.00  0.00           H  
ATOM   4619  C   LEU B 287     -10.384 -11.928   5.080  1.00  0.00           C  
ATOM   4620  O   LEU B 287     -10.406 -11.546   3.912  1.00  0.00           O  
ATOM   4621  N   GLU B 288     -11.206 -12.862   5.567  1.00  0.00           N  
ATOM   4622  H   GLU B 288     -11.132 -13.051   6.549  1.00  0.00           H  
ATOM   4623  CA  GLU B 288     -12.317 -13.534   4.882  1.00  0.00           C  
ATOM   4624  HA  GLU B 288     -11.938 -14.026   3.986  1.00  0.00           H  
ATOM   4625  CB  GLU B 288     -12.847 -14.631   5.836  1.00  0.00           C  
ATOM   4626  HB2 GLU B 288     -12.110 -15.436   5.871  1.00  0.00           H  
ATOM   4627  HB3 GLU B 288     -12.904 -14.215   6.843  1.00  0.00           H  
ATOM   4628  CG  GLU B 288     -14.227 -15.246   5.534  1.00  0.00           C  
ATOM   4629  HG2 GLU B 288     -14.423 -16.012   6.288  1.00  0.00           H  
ATOM   4630  HG3 GLU B 288     -14.990 -14.475   5.655  1.00  0.00           H  
ATOM   4631  CD  GLU B 288     -14.371 -15.880   4.147  1.00  0.00           C  
ATOM   4632  OE1 GLU B 288     -15.513 -16.290   3.837  1.00  0.00           O  
ATOM   4633  OE2 GLU B 288     -13.360 -15.955   3.417  1.00  0.00           O  
ATOM   4634  C   GLU B 288     -13.425 -12.529   4.498  1.00  0.00           C  
ATOM   4635  O   GLU B 288     -13.986 -11.879   5.388  1.00  0.00           O  
ATOM   4636  N   PRO B 289     -13.761 -12.368   3.203  1.00  0.00           N  
ATOM   4637  CD  PRO B 289     -13.056 -12.915   2.046  1.00  0.00           C  
ATOM   4638  HD2 PRO B 289     -13.121 -14.000   2.013  1.00  0.00           H  
ATOM   4639  HD3 PRO B 289     -12.011 -12.605   2.077  1.00  0.00           H  
ATOM   4640  CG  PRO B 289     -13.727 -12.326   0.805  1.00  0.00           C  
ATOM   4641  HG2 PRO B 289     -14.507 -13.003   0.452  1.00  0.00           H  
ATOM   4642  HG3 PRO B 289     -13.005 -12.124   0.012  1.00  0.00           H  
ATOM   4643  CB  PRO B 289     -14.356 -11.044   1.341  1.00  0.00           C  
ATOM   4644  HB2 PRO B 289     -15.179 -10.697   0.722  1.00  0.00           H  
ATOM   4645  HB3 PRO B 289     -13.591 -10.269   1.414  1.00  0.00           H  
ATOM   4646  CA  PRO B 289     -14.803 -11.457   2.746  1.00  0.00           C  
ATOM   4647  HA  PRO B 289     -14.819 -10.572   3.382  1.00  0.00           H  
ATOM   4648  C   PRO B 289     -16.200 -12.108   2.804  1.00  0.00           C  
ATOM   4649  O   PRO B 289     -16.889 -12.241   1.786  1.00  0.00           O  
ATOM   4650  N   SER B 290     -16.643 -12.522   3.997  1.00  0.00           N  
ATOM   4651  H   SER B 290     -16.040 -12.431   4.809  1.00  0.00           H  
ATOM   4652  CA  SER B 290     -18.019 -12.994   4.206  1.00  0.00           C  
ATOM   4653  HA  SER B 290     -18.659 -12.421   3.539  1.00  0.00           H  
ATOM   4654  CB  SER B 290     -18.166 -14.469   3.800  1.00  0.00           C  
ATOM   4655  HB2 SER B 290     -19.217 -14.680   3.624  1.00  0.00           H  
ATOM   4656  HB3 SER B 290     -17.631 -14.655   2.869  1.00  0.00           H  
ATOM   4657  OG  SER B 290     -17.709 -15.358   4.792  1.00  0.00           O  
ATOM   4658  HG  SER B 290     -16.858 -15.744   4.449  1.00  0.00           H  
ATOM   4659  C   SER B 290     -18.567 -12.742   5.615  1.00  0.00           C  
ATOM   4660  O   SER B 290     -17.857 -12.360   6.547  1.00  0.00           O  
ATOM   4661  N   LEU B 291     -19.885 -12.923   5.756  1.00  0.00           N  
ATOM   4662  H   LEU B 291     -20.404 -13.183   4.923  1.00  0.00           H  
ATOM   4663  CA  LEU B 291     -20.633 -12.806   7.005  1.00  0.00           C  
ATOM   4664  HA  LEU B 291     -19.970 -13.056   7.835  1.00  0.00           H  
ATOM   4665  CB  LEU B 291     -21.088 -11.341   7.162  1.00  0.00           C  
ATOM   4666  HB2 LEU B 291     -20.206 -10.705   7.272  1.00  0.00           H  
ATOM   4667  HB3 LEU B 291     -21.599 -11.051   6.242  1.00  0.00           H  
ATOM   4668  CG  LEU B 291     -22.046 -11.085   8.340  1.00  0.00           C  
ATOM   4669  HG  LEU B 291     -22.910 -11.749   8.274  1.00  0.00           H  
ATOM   4670  CD1 LEU B 291     -21.371 -11.270   9.697  1.00  0.00           C  
ATOM   4671 HD11 LEU B 291     -22.086 -11.054  10.490  1.00  0.00           H  
ATOM   4672 HD12 LEU B 291     -21.044 -12.302   9.813  1.00  0.00           H  
ATOM   4673 HD13 LEU B 291     -20.513 -10.606   9.791  1.00  0.00           H  
ATOM   4674  CD2 LEU B 291     -22.558  -9.652   8.256  1.00  0.00           C  
ATOM   4675 HD21 LEU B 291     -23.272  -9.476   9.061  1.00  0.00           H  
ATOM   4676 HD22 LEU B 291     -21.724  -8.960   8.352  1.00  0.00           H  
ATOM   4677 HD23 LEU B 291     -23.065  -9.499   7.304  1.00  0.00           H  
ATOM   4678  C   LEU B 291     -21.823 -13.777   7.010  1.00  0.00           C  
ATOM   4679  O   LEU B 291     -22.690 -13.701   6.139  1.00  0.00           O  
ATOM   4680  N   ARG B 292     -21.906 -14.652   8.018  1.00  0.00           N  
ATOM   4681  H   ARG B 292     -21.178 -14.628   8.717  1.00  0.00           H  
ATOM   4682  CA  ARG B 292     -23.123 -15.427   8.308  1.00  0.00           C  
ATOM   4683  HA  ARG B 292     -23.681 -15.560   7.382  1.00  0.00           H  
ATOM   4684  CB  ARG B 292     -22.771 -16.809   8.874  1.00  0.00           C  
ATOM   4685  HB2 ARG B 292     -21.925 -16.721   9.559  1.00  0.00           H  
ATOM   4686  HB3 ARG B 292     -23.623 -17.193   9.436  1.00  0.00           H  
ATOM   4687  CG  ARG B 292     -22.455 -17.812   7.760  1.00  0.00           C  
ATOM   4688  HG2 ARG B 292     -23.341 -17.953   7.141  1.00  0.00           H  
ATOM   4689  HG3 ARG B 292     -21.636 -17.441   7.144  1.00  0.00           H  
ATOM   4690  CD  ARG B 292     -22.052 -19.141   8.403  1.00  0.00           C  
ATOM   4691  HD2 ARG B 292     -21.055 -19.017   8.831  1.00  0.00           H  
ATOM   4692  HD3 ARG B 292     -22.751 -19.373   9.210  1.00  0.00           H  
ATOM   4693  NE  ARG B 292     -22.071 -20.258   7.443  1.00  0.00           N  
ATOM   4694  HE  ARG B 292     -22.737 -20.214   6.676  1.00  0.00           H  
ATOM   4695  CZ  ARG B 292     -21.399 -21.387   7.548  1.00  0.00           C  
ATOM   4696  NH1 ARG B 292     -20.509 -21.587   8.479  1.00  0.00           N  
ATOM   4697 HH11 ARG B 292     -20.306 -20.840   9.115  1.00  0.00           H  
ATOM   4698 HH12 ARG B 292     -20.030 -22.461   8.544  1.00  0.00           H  
ATOM   4699  NH2 ARG B 292     -21.639 -22.349   6.709  1.00  0.00           N  
ATOM   4700 HH21 ARG B 292     -22.357 -22.176   6.007  1.00  0.00           H  
ATOM   4701 HH22 ARG B 292     -21.141 -23.215   6.749  1.00  0.00           H  
ATOM   4702  C   ARG B 292     -24.054 -14.681   9.259  1.00  0.00           C  
ATOM   4703  O   ARG B 292     -23.592 -13.914  10.100  1.00  0.00           O  
ATOM   4704  N   ILE B 293     -25.351 -14.972   9.170  1.00  0.00           N  
ATOM   4705  H   ILE B 293     -25.643 -15.598   8.424  1.00  0.00           H  
ATOM   4706  CA  ILE B 293     -26.383 -14.503  10.108  1.00  0.00           C  
ATOM   4707  HA  ILE B 293     -25.921 -14.397  11.091  1.00  0.00           H  
ATOM   4708  CB  ILE B 293     -27.012 -13.140   9.697  1.00  0.00           C  
ATOM   4709  HB  ILE B 293     -27.887 -13.349   9.077  1.00  0.00           H  
ATOM   4710  CG2 ILE B 293     -27.495 -12.408  10.966  1.00  0.00           C  
ATOM   4711 HG21 ILE B 293     -28.074 -11.525  10.698  1.00  0.00           H  
ATOM   4712 HG22 ILE B 293     -28.147 -13.048  11.557  1.00  0.00           H  
ATOM   4713 HG23 ILE B 293     -26.637 -12.108  11.569  1.00  0.00           H  
ATOM   4714  CG1 ILE B 293     -26.089 -12.222   8.863  1.00  0.00           C  
ATOM   4715 HG12 ILE B 293     -25.218 -11.933   9.454  1.00  0.00           H  
ATOM   4716 HG13 ILE B 293     -25.749 -12.760   7.976  1.00  0.00           H  
ATOM   4717  CD1 ILE B 293     -26.775 -10.957   8.351  1.00  0.00           C  
ATOM   4718 HD11 ILE B 293     -26.094 -10.465   7.663  1.00  0.00           H  
ATOM   4719 HD12 ILE B 293     -27.695 -11.213   7.824  1.00  0.00           H  
ATOM   4720 HD13 ILE B 293     -26.992 -10.277   9.172  1.00  0.00           H  
ATOM   4721  C   ILE B 293     -27.484 -15.563  10.200  1.00  0.00           C  
ATOM   4722  O   ILE B 293     -27.790 -16.198   9.195  1.00  0.00           O  
ATOM   4723  N   ALA B 294     -28.130 -15.735  11.354  1.00  0.00           N  
ATOM   4724  H   ALA B 294     -27.866 -15.192  12.160  1.00  0.00           H  
ATOM   4725  CA  ALA B 294     -29.405 -16.454  11.395  1.00  0.00           C  
ATOM   4726  HA  ALA B 294     -29.318 -17.373  10.809  1.00  0.00           H  
ATOM   4727  CB  ALA B 294     -29.719 -16.863  12.837  1.00  0.00           C  
ATOM   4728  HB1 ALA B 294     -28.944 -17.536  13.206  1.00  0.00           H  
ATOM   4729  HB2 ALA B 294     -29.769 -15.988  13.480  1.00  0.00           H  
ATOM   4730  HB3 ALA B 294     -30.676 -17.385  12.868  1.00  0.00           H  
ATOM   4731  C   ALA B 294     -30.509 -15.580  10.764  1.00  0.00           C  
ATOM   4732  O   ALA B 294     -30.708 -14.426  11.168  1.00  0.00           O  
ATOM   4733  N   ALA B 295     -31.232 -16.122   9.785  1.00  0.00           N  
ATOM   4734  H   ALA B 295     -31.065 -17.097   9.549  1.00  0.00           H  
ATOM   4735  CA  ALA B 295     -32.308 -15.434   9.069  1.00  0.00           C  
ATOM   4736  HA  ALA B 295     -31.913 -14.516   8.636  1.00  0.00           H  
ATOM   4737  CB  ALA B 295     -32.789 -16.342   7.931  1.00  0.00           C  
ATOM   4738  HB1 ALA B 295     -33.226 -17.255   8.340  1.00  0.00           H  
ATOM   4739  HB2 ALA B 295     -33.543 -15.819   7.340  1.00  0.00           H  
ATOM   4740  HB3 ALA B 295     -31.952 -16.607   7.285  1.00  0.00           H  
ATOM   4741  C   ALA B 295     -33.468 -15.048  10.001  1.00  0.00           C  
ATOM   4742  O   ALA B 295     -34.100 -14.017   9.798  1.00  0.00           O  
ATOM   4743  N   SER B 296     -33.682 -15.811  11.077  1.00  0.00           N  
ATOM   4744  H   SER B 296     -33.120 -16.644  11.177  1.00  0.00           H  
ATOM   4745  CA  SER B 296     -34.629 -15.521  12.166  1.00  0.00           C  
ATOM   4746  HA  SER B 296     -35.609 -15.331  11.726  1.00  0.00           H  
ATOM   4747  CB  SER B 296     -34.738 -16.762  13.058  1.00  0.00           C  
ATOM   4748  HB2 SER B 296     -35.423 -16.562  13.885  1.00  0.00           H  
ATOM   4749  HB3 SER B 296     -35.135 -17.590  12.468  1.00  0.00           H  
ATOM   4750  OG  SER B 296     -33.462 -17.119  13.566  1.00  0.00           O  
ATOM   4751  HG  SER B 296     -33.551 -17.965  14.020  1.00  0.00           H  
ATOM   4752  C   SER B 296     -34.275 -14.285  13.017  1.00  0.00           C  
ATOM   4753  O   SER B 296     -35.041 -13.913  13.905  1.00  0.00           O  
ATOM   4754  N   THR B 297     -33.137 -13.621  12.767  1.00  0.00           N  
ATOM   4755  H   THR B 297     -32.523 -13.993  12.053  1.00  0.00           H  
ATOM   4756  CA  THR B 297     -32.858 -12.278  13.321  1.00  0.00           C  
ATOM   4757  HA  THR B 297     -33.315 -12.212  14.307  1.00  0.00           H  
ATOM   4758  CB  THR B 297     -31.354 -12.013  13.503  1.00  0.00           C  
ATOM   4759  HB  THR B 297     -31.244 -11.043  13.987  1.00  0.00           H  
ATOM   4760  CG2 THR B 297     -30.661 -13.043  14.389  1.00  0.00           C  
ATOM   4761 HG21 THR B 297     -31.117 -13.036  15.379  1.00  0.00           H  
ATOM   4762 HG22 THR B 297     -30.765 -14.036  13.960  1.00  0.00           H  
ATOM   4763 HG23 THR B 297     -29.604 -12.794  14.483  1.00  0.00           H  
ATOM   4764  OG1 THR B 297     -30.677 -11.944  12.268  1.00  0.00           O  
ATOM   4765  HG1 THR B 297     -30.699 -12.827  11.849  1.00  0.00           H  
ATOM   4766  C   THR B 297     -33.468 -11.145  12.484  1.00  0.00           C  
ATOM   4767  O   THR B 297     -33.550 -10.010  12.960  1.00  0.00           O  
ATOM   4768  N   LEU B 298     -33.883 -11.423  11.247  1.00  0.00           N  
ATOM   4769  H   LEU B 298     -33.856 -12.392  10.948  1.00  0.00           H  
ATOM   4770  CA  LEU B 298     -34.574 -10.519  10.328  1.00  0.00           C  
ATOM   4771  HA  LEU B 298     -34.442  -9.486  10.647  1.00  0.00           H  
ATOM   4772  CB  LEU B 298     -33.954 -10.685   8.923  1.00  0.00           C  
ATOM   4773  HB2 LEU B 298     -34.142 -11.707   8.594  1.00  0.00           H  
ATOM   4774  HB3 LEU B 298     -34.458 -10.025   8.218  1.00  0.00           H  
ATOM   4775  CG  LEU B 298     -32.433 -10.421   8.861  1.00  0.00           C  
ATOM   4776  HG  LEU B 298     -31.929 -10.944   9.673  1.00  0.00           H  
ATOM   4777  CD1 LEU B 298     -31.836 -10.949   7.561  1.00  0.00           C  
ATOM   4778 HD11 LEU B 298     -32.300 -10.445   6.713  1.00  0.00           H  
ATOM   4779 HD12 LEU B 298     -30.757 -10.798   7.548  1.00  0.00           H  
ATOM   4780 HD13 LEU B 298     -32.049 -12.015   7.484  1.00  0.00           H  
ATOM   4781  CD2 LEU B 298     -32.098  -8.933   8.963  1.00  0.00           C  
ATOM   4782 HD21 LEU B 298     -32.498  -8.410   8.096  1.00  0.00           H  
ATOM   4783 HD22 LEU B 298     -32.538  -8.516   9.863  1.00  0.00           H  
ATOM   4784 HD23 LEU B 298     -31.017  -8.802   8.995  1.00  0.00           H  
ATOM   4785  C   LEU B 298     -36.085 -10.827  10.355  1.00  0.00           C  
ATOM   4786  O   LEU B 298     -36.509 -11.880  10.828  1.00  0.00           O  
ATOM   4787  N   LYS B 299     -36.925  -9.900   9.892  1.00  0.00           N  
ATOM   4788  H   LYS B 299     -36.537  -9.055   9.486  1.00  0.00           H  
ATOM   4789  CA  LYS B 299     -38.382 -10.096   9.815  1.00  0.00           C  
ATOM   4790  HA  LYS B 299     -38.712 -10.643  10.699  1.00  0.00           H  
ATOM   4791  CB  LYS B 299     -39.090  -8.729   9.781  1.00  0.00           C  
ATOM   4792  HB2 LYS B 299     -38.720  -8.158   8.929  1.00  0.00           H  
ATOM   4793  HB3 LYS B 299     -40.161  -8.886   9.648  1.00  0.00           H  
ATOM   4794  CG  LYS B 299     -38.860  -7.928  11.076  1.00  0.00           C  
ATOM   4795  HG2 LYS B 299     -39.325  -8.463  11.905  1.00  0.00           H  
ATOM   4796  HG3 LYS B 299     -37.791  -7.843  11.277  1.00  0.00           H  
ATOM   4797  CD  LYS B 299     -39.444  -6.511  11.000  1.00  0.00           C  
ATOM   4798  HD2 LYS B 299     -38.959  -5.960  10.189  1.00  0.00           H  
ATOM   4799  HD3 LYS B 299     -40.517  -6.568  10.809  1.00  0.00           H  
ATOM   4800  CE  LYS B 299     -39.178  -5.802  12.334  1.00  0.00           C  
ATOM   4801  HE2 LYS B 299     -39.568  -6.428  13.140  1.00  0.00           H  
ATOM   4802  HE3 LYS B 299     -38.093  -5.708  12.464  1.00  0.00           H  
ATOM   4803  NZ  LYS B 299     -39.807  -4.463  12.393  1.00  0.00           N  
ATOM   4804  HZ1 LYS B 299     -39.385  -3.820  11.714  1.00  0.00           H  
ATOM   4805  HZ2 LYS B 299     -40.792  -4.476  12.183  1.00  0.00           H  
ATOM   4806  HZ3 LYS B 299     -39.644  -3.994  13.271  1.00  0.00           H  
ATOM   4807  C   LYS B 299     -38.729 -10.944   8.587  1.00  0.00           C  
ATOM   4808  O   LYS B 299     -38.242 -10.658   7.498  1.00  0.00           O  
ATOM   4809  N   SER B 300     -39.595 -11.949   8.740  1.00  0.00           N  
ATOM   4810  H   SER B 300     -39.997 -12.121   9.644  1.00  0.00           H  
ATOM   4811  CA  SER B 300     -40.100 -12.711   7.591  1.00  0.00           C  
ATOM   4812  HA  SER B 300     -39.311 -12.703   6.851  1.00  0.00           H  
ATOM   4813  CB  SER B 300     -40.346 -14.181   7.943  1.00  0.00           C  
ATOM   4814  HB2 SER B 300     -39.495 -14.568   8.506  1.00  0.00           H  
ATOM   4815  HB3 SER B 300     -41.250 -14.262   8.550  1.00  0.00           H  
ATOM   4816  OG  SER B 300     -40.491 -14.943   6.762  1.00  0.00           O  
ATOM   4817  HG  SER B 300     -39.671 -14.823   6.223  1.00  0.00           H  
ATOM   4818  C   SER B 300     -41.305 -12.038   6.924  1.00  0.00           C  
ATOM   4819  O   SER B 300     -42.031 -11.277   7.568  1.00  0.00           O  
ATOM   4820  N   GLY B 301     -41.479 -12.270   5.622  1.00  0.00           N  
ATOM   4821  H   GLY B 301     -40.800 -12.886   5.169  1.00  0.00           H  
ATOM   4822  CA  GLY B 301     -42.379 -11.545   4.720  1.00  0.00           C  
ATOM   4823  HA2 GLY B 301     -42.578 -12.178   3.858  1.00  0.00           H  
ATOM   4824  HA3 GLY B 301     -43.324 -11.349   5.226  1.00  0.00           H  
ATOM   4825  C   GLY B 301     -41.822 -10.211   4.200  1.00  0.00           C  
ATOM   4826  O   GLY B 301     -42.535  -9.486   3.505  1.00  0.00           O  
ATOM   4827  N   ILE B 302     -40.572  -9.868   4.535  1.00  0.00           N  
ATOM   4828  H   ILE B 302     -39.996 -10.580   4.969  1.00  0.00           H  
ATOM   4829  CA  ILE B 302     -39.993  -8.522   4.391  1.00  0.00           C  
ATOM   4830  HA  ILE B 302     -40.722  -7.868   3.912  1.00  0.00           H  
ATOM   4831  CB  ILE B 302     -39.682  -7.940   5.794  1.00  0.00           C  
ATOM   4832  HB  ILE B 302     -39.085  -8.680   6.319  1.00  0.00           H  
ATOM   4833  CG2 ILE B 302     -38.830  -6.660   5.762  1.00  0.00           C  
ATOM   4834 HG21 ILE B 302     -39.280  -5.923   5.102  1.00  0.00           H  
ATOM   4835 HG22 ILE B 302     -38.736  -6.248   6.768  1.00  0.00           H  
ATOM   4836 HG23 ILE B 302     -37.830  -6.893   5.398  1.00  0.00           H  
ATOM   4837  CG1 ILE B 302     -40.952  -7.708   6.649  1.00  0.00           C  
ATOM   4838 HG12 ILE B 302     -41.504  -8.644   6.733  1.00  0.00           H  
ATOM   4839 HG13 ILE B 302     -40.644  -7.431   7.656  1.00  0.00           H  
ATOM   4840  CD1 ILE B 302     -41.911  -6.621   6.144  1.00  0.00           C  
ATOM   4841 HD11 ILE B 302     -42.783  -6.586   6.797  1.00  0.00           H  
ATOM   4842 HD12 ILE B 302     -41.423  -5.649   6.168  1.00  0.00           H  
ATOM   4843 HD13 ILE B 302     -42.244  -6.843   5.131  1.00  0.00           H  
ATOM   4844  C   ILE B 302     -38.761  -8.537   3.477  1.00  0.00           C  
ATOM   4845  O   ILE B 302     -37.949  -9.462   3.497  1.00  0.00           O  
ATOM   4846  N   SER B 303     -38.590  -7.482   2.680  1.00  0.00           N  
ATOM   4847  H   SER B 303     -39.275  -6.733   2.726  1.00  0.00           H  
ATOM   4848  CA  SER B 303     -37.376  -7.279   1.886  1.00  0.00           C  
ATOM   4849  HA  SER B 303     -37.011  -8.257   1.582  1.00  0.00           H  
ATOM   4850  CB  SER B 303     -37.702  -6.526   0.601  1.00  0.00           C  
ATOM   4851  HB2 SER B 303     -38.478  -7.061   0.054  1.00  0.00           H  
ATOM   4852  HB3 SER B 303     -38.071  -5.529   0.847  1.00  0.00           H  
ATOM   4853  OG  SER B 303     -36.546  -6.427  -0.207  1.00  0.00           O  
ATOM   4854  HG  SER B 303     -36.175  -7.325  -0.317  1.00  0.00           H  
ATOM   4855  C   SER B 303     -36.256  -6.602   2.688  1.00  0.00           C  
ATOM   4856  O   SER B 303     -36.495  -5.680   3.475  1.00  0.00           O  
ATOM   4857  N   TYR B 304     -35.018  -7.041   2.451  1.00  0.00           N  
ATOM   4858  H   TYR B 304     -34.901  -7.750   1.739  1.00  0.00           H  
ATOM   4859  CA  TYR B 304     -33.798  -6.551   3.098  1.00  0.00           C  
ATOM   4860  HA  TYR B 304     -34.000  -5.593   3.576  1.00  0.00           H  
ATOM   4861  CB  TYR B 304     -33.333  -7.529   4.186  1.00  0.00           C  
ATOM   4862  HB2 TYR B 304     -33.392  -8.549   3.805  1.00  0.00           H  
ATOM   4863  HB3 TYR B 304     -32.286  -7.336   4.421  1.00  0.00           H  
ATOM   4864  CG  TYR B 304     -34.112  -7.425   5.476  1.00  0.00           C  
ATOM   4865  CD1 TYR B 304     -33.707  -6.506   6.466  1.00  0.00           C  
ATOM   4866  HD1 TYR B 304     -32.844  -5.880   6.298  1.00  0.00           H  
ATOM   4867  CE1 TYR B 304     -34.419  -6.407   7.676  1.00  0.00           C  
ATOM   4868  HE1 TYR B 304     -34.112  -5.705   8.438  1.00  0.00           H  
ATOM   4869  CZ  TYR B 304     -35.534  -7.240   7.893  1.00  0.00           C  
ATOM   4870  OH  TYR B 304     -36.217  -7.194   9.062  1.00  0.00           O  
ATOM   4871  HH  TYR B 304     -35.925  -6.455   9.654  1.00  0.00           H  
ATOM   4872  CE2 TYR B 304     -35.937  -8.154   6.901  1.00  0.00           C  
ATOM   4873  HE2 TYR B 304     -36.790  -8.788   7.071  1.00  0.00           H  
ATOM   4874  CD2 TYR B 304     -35.233  -8.246   5.691  1.00  0.00           C  
ATOM   4875  HD2 TYR B 304     -35.556  -8.948   4.932  1.00  0.00           H  
ATOM   4876  C   TYR B 304     -32.685  -6.300   2.081  1.00  0.00           C  
ATOM   4877  O   TYR B 304     -32.711  -6.791   0.947  1.00  0.00           O  
ATOM   4878  N   ARG B 305     -31.704  -5.501   2.497  1.00  0.00           N  
ATOM   4879  H   ARG B 305     -31.775  -5.129   3.443  1.00  0.00           H  
ATOM   4880  CA  ARG B 305     -30.642  -4.947   1.659  1.00  0.00           C  
ATOM   4881  HA  ARG B 305     -30.439  -5.634   0.841  1.00  0.00           H  
ATOM   4882  CB  ARG B 305     -31.183  -3.621   1.107  1.00  0.00           C  
ATOM   4883  HB2 ARG B 305     -32.186  -3.812   0.723  1.00  0.00           H  
ATOM   4884  HB3 ARG B 305     -31.273  -2.903   1.925  1.00  0.00           H  
ATOM   4885  CG  ARG B 305     -30.369  -2.996  -0.028  1.00  0.00           C  
ATOM   4886  HG2 ARG B 305     -29.421  -2.615   0.351  1.00  0.00           H  
ATOM   4887  HG3 ARG B 305     -30.195  -3.730  -0.810  1.00  0.00           H  
ATOM   4888  CD  ARG B 305     -31.212  -1.865  -0.612  1.00  0.00           C  
ATOM   4889  HD2 ARG B 305     -32.111  -2.303  -1.047  1.00  0.00           H  
ATOM   4890  HD3 ARG B 305     -31.516  -1.196   0.192  1.00  0.00           H  
ATOM   4891  NE  ARG B 305     -30.511  -1.098  -1.649  1.00  0.00           N  
ATOM   4892  HE  ARG B 305     -29.513  -1.227  -1.734  1.00  0.00           H  
ATOM   4893  CZ  ARG B 305     -31.102  -0.238  -2.456  1.00  0.00           C  
ATOM   4894  NH1 ARG B 305     -32.365   0.084  -2.375  1.00  0.00           N  
ATOM   4895 HH11 ARG B 305     -32.931  -0.258  -1.582  1.00  0.00           H  
ATOM   4896 HH12 ARG B 305     -32.803   0.733  -2.992  1.00  0.00           H  
ATOM   4897  NH2 ARG B 305     -30.401   0.317  -3.399  1.00  0.00           N  
ATOM   4898 HH21 ARG B 305     -29.418   0.115  -3.459  1.00  0.00           H  
ATOM   4899 HH22 ARG B 305     -30.854   0.939  -4.042  1.00  0.00           H  
ATOM   4900  C   ARG B 305     -29.361  -4.786   2.472  1.00  0.00           C  
ATOM   4901  O   ARG B 305     -29.418  -4.610   3.687  1.00  0.00           O  
ATOM   4902  N   ALA B 306     -28.204  -4.836   1.810  1.00  0.00           N  
ATOM   4903  H   ALA B 306     -28.228  -5.006   0.812  1.00  0.00           H  
ATOM   4904  CA  ALA B 306     -26.896  -4.744   2.459  1.00  0.00           C  
ATOM   4905  HA  ALA B 306     -27.021  -4.187   3.385  1.00  0.00           H  
ATOM   4906  CB  ALA B 306     -26.413  -6.157   2.809  1.00  0.00           C  
ATOM   4907  HB1 ALA B 306     -26.236  -6.729   1.901  1.00  0.00           H  
ATOM   4908  HB2 ALA B 306     -25.487  -6.102   3.384  1.00  0.00           H  
ATOM   4909  HB3 ALA B 306     -27.167  -6.668   3.406  1.00  0.00           H  
ATOM   4910  C   ALA B 306     -25.838  -4.003   1.625  1.00  0.00           C  
ATOM   4911  O   ALA B 306     -25.911  -3.974   0.394  1.00  0.00           O  
ATOM   4912  N   ARG B 307     -24.826  -3.452   2.312  1.00  0.00           N  
ATOM   4913  H   ARG B 307     -24.875  -3.554   3.326  1.00  0.00           H  
ATOM   4914  CA  ARG B 307     -23.586  -2.844   1.784  1.00  0.00           C  
ATOM   4915  HA  ARG B 307     -23.382  -3.241   0.790  1.00  0.00           H  
ATOM   4916  CB  ARG B 307     -23.715  -1.309   1.683  1.00  0.00           C  
ATOM   4917  HB2 ARG B 307     -24.010  -0.913   2.658  1.00  0.00           H  
ATOM   4918  HB3 ARG B 307     -22.740  -0.891   1.427  1.00  0.00           H  
ATOM   4919  CG  ARG B 307     -24.724  -0.849   0.617  1.00  0.00           C  
ATOM   4920  HG2 ARG B 307     -24.410  -1.210  -0.363  1.00  0.00           H  
ATOM   4921  HG3 ARG B 307     -25.696  -1.285   0.843  1.00  0.00           H  
ATOM   4922  CD  ARG B 307     -24.892   0.681   0.577  1.00  0.00           C  
ATOM   4923  HD2 ARG B 307     -25.831   0.902   0.066  1.00  0.00           H  
ATOM   4924  HD3 ARG B 307     -24.962   1.059   1.599  1.00  0.00           H  
ATOM   4925  NE  ARG B 307     -23.794   1.352  -0.148  1.00  0.00           N  
ATOM   4926  HE  ARG B 307     -23.118   0.750  -0.610  1.00  0.00           H  
ATOM   4927  CZ  ARG B 307     -23.637   2.648  -0.361  1.00  0.00           C  
ATOM   4928  NH1 ARG B 307     -24.474   3.535   0.102  1.00  0.00           N  
ATOM   4929 HH11 ARG B 307     -25.243   3.226   0.671  1.00  0.00           H  
ATOM   4930 HH12 ARG B 307     -24.330   4.514  -0.069  1.00  0.00           H  
ATOM   4931  NH2 ARG B 307     -22.627   3.090  -1.061  1.00  0.00           N  
ATOM   4932 HH21 ARG B 307     -21.901   2.448  -1.382  1.00  0.00           H  
ATOM   4933 HH22 ARG B 307     -22.478   4.070  -1.203  1.00  0.00           H  
ATOM   4934  C   ARG B 307     -22.400  -3.226   2.681  1.00  0.00           C  
ATOM   4935  O   ARG B 307     -22.593  -3.572   3.845  1.00  0.00           O  
ATOM   4936  N   VAL B 308     -21.179  -3.135   2.166  1.00  0.00           N  
ATOM   4937  H   VAL B 308     -21.088  -2.864   1.192  1.00  0.00           H
[truncated: 30,538 more chars]
