# Supplementary material for: Insights into receptor structure and dynamics at the surface of living cells
Source: Nat Commun. 2023 Mar 22;14:1596. doi: 10.1038/s41467-023-37284-4 (PMC10033668; doi:10.1038/s41467-023-37284-4)
Supplement: Supplementary file 15 — Source Data [file 41467_2023_37284_MOESM15_ESM.zip › Source data/Main/Figure 5/b/Average structures of MD sub-trajectories/K97B/MD_sub-average_3bpn_K97B_1.pdb]

ATOM      1  N   CYS A   1      16.988   3.388   2.457  1.00  0.00           N  
ATOM      2  H1  CYS A   1      17.332   4.325   2.312  1.00  0.00           H  
ATOM      3  H2  CYS A   1      17.672   2.792   1.996  1.00  0.00           H  
ATOM      4  H3  CYS A   1      17.019   3.174   3.452  1.00  0.00           H  
ATOM      5  CA  CYS A   1      15.629   3.211   1.879  1.00  0.00           C  
ATOM      6  HA  CYS A   1      14.964   3.885   2.418  1.00  0.00           H  
ATOM      7  CB  CYS A   1      15.567   3.595   0.393  1.00  0.00           C  
ATOM      8  HB2 CYS A   1      16.366   3.094  -0.164  1.00  0.00           H  
ATOM      9  HB3 CYS A   1      14.605   3.301  -0.034  1.00  0.00           H  
ATOM     10  SG  CYS A   1      15.747   5.396   0.273  1.00  0.00           S  
ATOM     11  HG  CYS A   1      14.490   5.750   0.578  1.00  0.00           H  
ATOM     12  C   CYS A   1      15.105   1.806   2.153  1.00  0.00           C  
ATOM     13  O   CYS A   1      14.945   0.953   1.282  1.00  0.00           O  
ATOM     14  N   ASP A   2      14.841   1.584   3.425  1.00  0.00           N  
ATOM     15  H   ASP A   2      15.077   2.328   4.081  1.00  0.00           H  
ATOM     16  CA  ASP A   2      14.847   0.271   4.058  1.00  0.00           C  
ATOM     17  HA  ASP A   2      15.446  -0.411   3.450  1.00  0.00           H  
ATOM     18  CB  ASP A   2      15.557   0.430   5.422  1.00  0.00           C  
ATOM     19  HB2 ASP A   2      14.858   0.878   6.133  1.00  0.00           H  
ATOM     20  HB3 ASP A   2      15.854  -0.555   5.793  1.00  0.00           H  
ATOM     21  CG  ASP A   2      16.785   1.356   5.293  1.00  0.00           C  
ATOM     22  OD1 ASP A   2      17.890   0.827   5.069  1.00  0.00           O  
ATOM     23  OD2 ASP A   2      16.571   2.589   5.153  1.00  0.00           O  
ATOM     24  C   ASP A   2      13.424  -0.299   4.125  1.00  0.00           C  
ATOM     25  O   ASP A   2      13.226  -1.507   4.056  1.00  0.00           O  
ATOM     26  N   ILE A   3      12.422   0.587   4.104  1.00  0.00           N  
ATOM     27  H   ILE A   3      12.670   1.557   4.224  1.00  0.00           H  
ATOM     28  CA  ILE A   3      11.012   0.270   3.855  1.00  0.00           C  
ATOM     29  HA  ILE A   3      10.655  -0.400   4.636  1.00  0.00           H  
ATOM     30  CB  ILE A   3      10.181   1.572   3.883  1.00  0.00           C  
ATOM     31  HB  ILE A   3      10.501   2.198   3.048  1.00  0.00           H  
ATOM     32  CG2 ILE A   3       8.690   1.273   3.676  1.00  0.00           C  
ATOM     33 HG21 ILE A   3       8.337   0.554   4.415  1.00  0.00           H  
ATOM     34 HG22 ILE A   3       8.114   2.194   3.778  1.00  0.00           H  
ATOM     35 HG23 ILE A   3       8.508   0.874   2.677  1.00  0.00           H  
ATOM     36  CG1 ILE A   3      10.403   2.405   5.164  1.00  0.00           C  
ATOM     37 HG12 ILE A   3      11.428   2.773   5.186  1.00  0.00           H  
ATOM     38 HG13 ILE A   3       9.762   3.285   5.122  1.00  0.00           H  
ATOM     39  CD1 ILE A   3      10.131   1.661   6.478  1.00  0.00           C  
ATOM     40 HD11 ILE A   3       9.093   1.331   6.511  1.00  0.00           H  
ATOM     41 HD12 ILE A   3      10.795   0.803   6.578  1.00  0.00           H  
ATOM     42 HD13 ILE A   3      10.318   2.340   7.310  1.00  0.00           H  
ATOM     43  C   ILE A   3      10.847  -0.452   2.513  1.00  0.00           C  
ATOM     44  O   ILE A   3      10.262  -1.528   2.458  1.00  0.00           O  
ATOM     45  N   THR A   4      11.432   0.089   1.440  1.00  0.00           N  
ATOM     46  H   THR A   4      11.873   0.992   1.529  1.00  0.00           H  
ATOM     47  CA  THR A   4      11.406  -0.515   0.100  1.00  0.00           C  
ATOM     48  HA  THR A   4      10.366  -0.669  -0.197  1.00  0.00           H  
ATOM     49  CB  THR A   4      12.054   0.444  -0.909  1.00  0.00           C  
ATOM     50  HB  THR A   4      13.108   0.571  -0.658  1.00  0.00           H  
ATOM     51  CG2 THR A   4      11.953  -0.024  -2.358  1.00  0.00           C  
ATOM     52 HG21 THR A   4      12.573  -0.905  -2.514  1.00  0.00           H  
ATOM     53 HG22 THR A   4      10.919  -0.266  -2.596  1.00  0.00           H  
ATOM     54 HG23 THR A   4      12.295   0.767  -3.027  1.00  0.00           H  
ATOM     55  OG1 THR A   4      11.421   1.700  -0.810  1.00  0.00           O  
ATOM     56  HG1 THR A   4      10.485   1.565  -1.051  1.00  0.00           H  
ATOM     57  C   THR A   4      12.102  -1.879   0.077  1.00  0.00           C  
ATOM     58  O   THR A   4      11.563  -2.827  -0.492  1.00  0.00           O  
ATOM     59  N   LEU A   5      13.242  -2.030   0.764  1.00  0.00           N  
ATOM     60  H   LEU A   5      13.640  -1.221   1.221  1.00  0.00           H  
ATOM     61  CA  LEU A   5      13.884  -3.338   0.939  1.00  0.00           C  
ATOM     62  HA  LEU A   5      14.019  -3.785  -0.044  1.00  0.00           H  
ATOM     63  CB  LEU A   5      15.257  -3.181   1.612  1.00  0.00           C  
ATOM     64  HB2 LEU A   5      15.130  -2.583   2.513  1.00  0.00           H  
ATOM     65  HB3 LEU A   5      15.607  -4.169   1.916  1.00  0.00           H  
ATOM     66  CG  LEU A   5      16.342  -2.537   0.731  1.00  0.00           C  
ATOM     67  HG  LEU A   5      15.985  -1.582   0.345  1.00  0.00           H  
ATOM     68  CD1 LEU A   5      17.591  -2.297   1.578  1.00  0.00           C  
ATOM     69 HD11 LEU A   5      17.359  -1.644   2.418  1.00  0.00           H  
ATOM     70 HD12 LEU A   5      17.985  -3.239   1.956  1.00  0.00           H  
ATOM     71 HD13 LEU A   5      18.358  -1.811   0.976  1.00  0.00           H  
ATOM     72  CD2 LEU A   5      16.740  -3.442  -0.438  1.00  0.00           C  
ATOM     73 HD21 LEU A   5      17.101  -4.401  -0.066  1.00  0.00           H  
ATOM     74 HD22 LEU A   5      15.892  -3.608  -1.099  1.00  0.00           H  
ATOM     75 HD23 LEU A   5      17.531  -2.964  -1.015  1.00  0.00           H  
ATOM     76  C   LEU A   5      13.011  -4.322   1.736  1.00  0.00           C  
ATOM     77  O   LEU A   5      12.948  -5.492   1.373  1.00  0.00           O  
ATOM     78  N   GLN A   6      12.312  -3.881   2.784  1.00  0.00           N  
ATOM     79  H   GLN A   6      12.459  -2.924   3.089  1.00  0.00           H  
ATOM     80  CA  GLN A   6      11.404  -4.723   3.573  1.00  0.00           C  
ATOM     81  HA  GLN A   6      11.943  -5.633   3.834  1.00  0.00           H  
ATOM     82  CB  GLN A   6      11.057  -3.988   4.876  1.00  0.00           C  
ATOM     83  HB2 GLN A   6      11.983  -3.577   5.272  1.00  0.00           H  
ATOM     84  HB3 GLN A   6      10.381  -3.158   4.671  1.00  0.00           H  
ATOM     85  CG  GLN A   6      10.442  -4.891   5.956  1.00  0.00           C  
ATOM     86  HG2 GLN A   6       9.414  -5.140   5.693  1.00  0.00           H  
ATOM     87  HG3 GLN A   6      11.017  -5.816   6.022  1.00  0.00           H  
ATOM     88  CD  GLN A   6      10.468  -4.241   7.340  1.00  0.00           C  
ATOM     89  OE1 GLN A   6      10.920  -3.127   7.544  1.00  0.00           O  
ATOM     90  NE2 GLN A   6      10.012  -4.929   8.359  1.00  0.00           N  
ATOM     91 HE21 GLN A   6      10.154  -4.515   9.268  1.00  0.00           H  
ATOM     92 HE22 GLN A   6       9.741  -5.884   8.233  1.00  0.00           H  
ATOM     93  C   GLN A   6      10.146  -5.135   2.785  1.00  0.00           C  
ATOM     94  O   GLN A   6       9.740  -6.298   2.833  1.00  0.00           O  
ATOM     95  N   GLU A   7       9.568  -4.225   1.996  1.00  0.00           N  
ATOM     96  H   GLU A   7       9.906  -3.266   2.044  1.00  0.00           H  
ATOM     97  CA  GLU A   7       8.507  -4.533   1.029  1.00  0.00           C  
ATOM     98  HA  GLU A   7       7.658  -4.967   1.554  1.00  0.00           H  
ATOM     99  CB  GLU A   7       8.048  -3.265   0.295  1.00  0.00           C  
ATOM    100  HB2 GLU A   7       8.922  -2.755  -0.112  1.00  0.00           H  
ATOM    101  HB3 GLU A   7       7.407  -3.577  -0.532  1.00  0.00           H  
ATOM    102  CG  GLU A   7       7.245  -2.281   1.152  1.00  0.00           C  
ATOM    103  HG2 GLU A   7       6.415  -2.822   1.599  1.00  0.00           H  
ATOM    104  HG3 GLU A   7       7.862  -1.911   1.969  1.00  0.00           H  
ATOM    105  CD  GLU A   7       6.706  -1.092   0.339  1.00  0.00           C  
ATOM    106  OE1 GLU A   7       7.181  -0.866  -0.805  1.00  0.00           O  
ATOM    107  OE2 GLU A   7       5.826  -0.372   0.873  1.00  0.00           O  
ATOM    108  C   GLU A   7       8.973  -5.552  -0.020  1.00  0.00           C  
ATOM    109  O   GLU A   7       8.251  -6.511  -0.308  1.00  0.00           O  
ATOM    110  N   ILE A   8      10.190  -5.400  -0.555  1.00  0.00           N  
ATOM    111  H   ILE A   8      10.726  -4.566  -0.317  1.00  0.00           H  
ATOM    112  CA  ILE A   8      10.787  -6.367  -1.490  1.00  0.00           C  
ATOM    113  HA  ILE A   8      10.075  -6.546  -2.296  1.00  0.00           H  
ATOM    114  CB  ILE A   8      12.066  -5.777  -2.126  1.00  0.00           C  
ATOM    115  HB  ILE A   8      12.653  -5.294  -1.344  1.00  0.00           H  
ATOM    116  CG2 ILE A   8      12.947  -6.860  -2.778  1.00  0.00           C  
ATOM    117 HG21 ILE A   8      12.358  -7.449  -3.480  1.00  0.00           H  
ATOM    118 HG22 ILE A   8      13.782  -6.406  -3.305  1.00  0.00           H  
ATOM    119 HG23 ILE A   8      13.366  -7.513  -2.013  1.00  0.00           H  
ATOM    120  CG1 ILE A   8      11.653  -4.719  -3.174  1.00  0.00           C  
ATOM    121 HG12 ILE A   8      11.261  -5.215  -4.063  1.00  0.00           H  
ATOM    122 HG13 ILE A   8      10.860  -4.092  -2.765  1.00  0.00           H  
ATOM    123  CD1 ILE A   8      12.793  -3.784  -3.582  1.00  0.00           C  
ATOM    124 HD11 ILE A   8      12.405  -3.000  -4.232  1.00  0.00           H  
ATOM    125 HD12 ILE A   8      13.222  -3.325  -2.692  1.00  0.00           H  
ATOM    126 HD13 ILE A   8      13.564  -4.332  -4.119  1.00  0.00           H  
ATOM    127  C   ILE A   8      11.020  -7.723  -0.814  1.00  0.00           C  
ATOM    128  O   ILE A   8      10.652  -8.745  -1.385  1.00  0.00           O  
ATOM    129  N   ILE A   9      11.546  -7.775   0.416  1.00  0.00           N  
ATOM    130  H   ILE A   9      11.843  -6.899   0.841  1.00  0.00           H  
ATOM    131  CA  ILE A   9      11.758  -9.030   1.159  1.00  0.00           C  
ATOM    132  HA  ILE A   9      12.324  -9.716   0.528  1.00  0.00           H  
ATOM    133  CB  ILE A   9      12.588  -8.769   2.440  1.00  0.00           C  
ATOM    134  HB  ILE A   9      12.172  -7.895   2.943  1.00  0.00           H  
ATOM    135  CG2 ILE A   9      12.551  -9.952   3.431  1.00  0.00           C  
ATOM    136 HG21 ILE A   9      13.184  -9.744   4.293  1.00  0.00           H  
ATOM    137 HG22 ILE A   9      11.540 -10.100   3.805  1.00  0.00           H  
ATOM    138 HG23 ILE A   9      12.896 -10.863   2.938  1.00  0.00           H  
ATOM    139  CG1 ILE A   9      14.051  -8.475   2.044  1.00  0.00           C  
ATOM    140 HG12 ILE A   9      14.539  -9.394   1.716  1.00  0.00           H  
ATOM    141 HG13 ILE A   9      14.069  -7.780   1.206  1.00  0.00           H  
ATOM    142  CD1 ILE A   9      14.868  -7.844   3.174  1.00  0.00           C  
ATOM    143 HD11 ILE A   9      15.827  -7.534   2.773  1.00  0.00           H  
ATOM    144 HD12 ILE A   9      14.351  -6.968   3.568  1.00  0.00           H  
ATOM    145 HD13 ILE A   9      15.045  -8.560   3.975  1.00  0.00           H  
ATOM    146  C   ILE A   9      10.426  -9.725   1.457  1.00  0.00           C  
ATOM    147  O   ILE A   9      10.317 -10.940   1.276  1.00  0.00           O  
ATOM    148  N   LYS A  10       9.383  -8.979   1.841  1.00  0.00           N  
ATOM    149  H   LYS A  10       9.534  -7.981   1.982  1.00  0.00           H  
ATOM    150  CA  LYS A  10       8.025  -9.527   1.971  1.00  0.00           C  
ATOM    151  HA  LYS A  10       8.071 -10.385   2.643  1.00  0.00           H  
ATOM    152  CB  LYS A  10       7.080  -8.484   2.595  1.00  0.00           C  
ATOM    153  HB2 LYS A  10       7.551  -8.086   3.495  1.00  0.00           H  
ATOM    154  HB3 LYS A  10       6.916  -7.662   1.900  1.00  0.00           H  
ATOM    155  CG  LYS A  10       5.732  -9.119   2.985  1.00  0.00           C  
ATOM    156  HG2 LYS A  10       5.176  -9.379   2.082  1.00  0.00           H  
ATOM    157  HG3 LYS A  10       5.925 -10.034   3.548  1.00  0.00           H  
ATOM    158  CD  LYS A  10       4.874  -8.189   3.855  1.00  0.00           C  
ATOM    159  HD2 LYS A  10       5.455  -7.866   4.722  1.00  0.00           H  
ATOM    160  HD3 LYS A  10       4.572  -7.317   3.275  1.00  0.00           H  
ATOM    161  CE  LYS A  10       3.626  -8.940   4.329  1.00  0.00           C  
ATOM    162  HE2 LYS A  10       2.990  -9.158   3.464  1.00  0.00           H  
ATOM    163  HE3 LYS A  10       3.926  -9.890   4.776  1.00  0.00           H  
ATOM    164  NZ  LYS A  10       2.855  -8.164   5.322  1.00  0.00           N  
ATOM    165  HZ1 LYS A  10       3.393  -7.902   6.143  1.00  0.00           H  
ATOM    166  HZ2 LYS A  10       2.458  -7.325   4.912  1.00  0.00           H  
ATOM    167  HZ3 LYS A  10       2.044  -8.695   5.632  1.00  0.00           H  
ATOM    168  C   LYS A  10       7.521 -10.069   0.628  1.00  0.00           C  
ATOM    169  O   LYS A  10       7.082 -11.211   0.576  1.00  0.00           O  
ATOM    170  N   THR A  11       7.695  -9.314  -0.461  1.00  0.00           N  
ATOM    171  H   THR A  11       8.088  -8.389  -0.332  1.00  0.00           H  
ATOM    172  CA  THR A  11       7.326  -9.737  -1.825  1.00  0.00           C  
ATOM    173  HA  THR A  11       6.264  -9.976  -1.831  1.00  0.00           H  
ATOM    174  CB  THR A  11       7.562  -8.620  -2.862  1.00  0.00           C  
ATOM    175  HB  THR A  11       8.631  -8.450  -2.986  1.00  0.00           H  
ATOM    176  CG2 THR A  11       6.957  -8.946  -4.229  1.00  0.00           C  
ATOM    177 HG21 THR A  11       7.462  -9.804  -4.673  1.00  0.00           H  
ATOM    178 HG22 THR A  11       5.894  -9.167  -4.128  1.00  0.00           H  
ATOM    179 HG23 THR A  11       7.079  -8.092  -4.897  1.00  0.00           H  
ATOM    180  OG1 THR A  11       6.953  -7.417  -2.445  1.00  0.00           O  
ATOM    181  HG1 THR A  11       7.491  -7.059  -1.711  1.00  0.00           H  
ATOM    182  C   THR A  11       8.070 -11.004  -2.257  1.00  0.00           C  
ATOM    183  O   THR A  11       7.447 -11.903  -2.810  1.00  0.00           O  
ATOM    184  N   LEU A  12       9.365 -11.133  -1.958  1.00  0.00           N  
ATOM    185  H   LEU A  12       9.841 -10.354  -1.513  1.00  0.00           H  
ATOM    186  CA  LEU A  12      10.137 -12.343  -2.255  1.00  0.00           C  
ATOM    187  HA  LEU A  12       9.973 -12.615  -3.298  1.00  0.00           H  
ATOM    188  CB  LEU A  12      11.641 -12.070  -2.050  1.00  0.00           C  
ATOM    189  HB2 LEU A  12      11.779 -11.636  -1.058  1.00  0.00           H  
ATOM    190  HB3 LEU A  12      12.183 -13.015  -2.084  1.00  0.00           H  
ATOM    191  CG  LEU A  12      12.239 -11.123  -3.111  1.00  0.00           C  
ATOM    192  HG  LEU A  12      11.577 -10.274  -3.268  1.00  0.00           H  
ATOM    193  CD1 LEU A  12      13.600 -10.589  -2.673  1.00  0.00           C  
ATOM    194 HD11 LEU A  12      13.923  -9.825  -3.379  1.00  0.00           H  
ATOM    195 HD12 LEU A  12      13.529 -10.147  -1.680  1.00  0.00           H  
ATOM    196 HD13 LEU A  12      14.323 -11.398  -2.677  1.00  0.00           H  
ATOM    197  CD2 LEU A  12      12.456 -11.823  -4.453  1.00  0.00           C  
ATOM    198 HD21 LEU A  12      13.164 -12.647  -4.347  1.00  0.00           H  
ATOM    199 HD22 LEU A  12      11.512 -12.211  -4.830  1.00  0.00           H  
ATOM    200 HD23 LEU A  12      12.837 -11.103  -5.174  1.00  0.00           H  
ATOM    201  C   LEU A  12       9.655 -13.543  -1.425  1.00  0.00           C  
ATOM    202  O   LEU A  12       9.557 -14.642  -1.967  1.00  0.00           O  
ATOM    203  N   ASN A  13       9.299 -13.350  -0.149  1.00  0.00           N  
ATOM    204  H   ASN A  13       9.401 -12.425   0.252  1.00  0.00           H  
ATOM    205  CA  ASN A  13       8.703 -14.416   0.664  1.00  0.00           C  
ATOM    206  HA  ASN A  13       9.356 -15.290   0.609  1.00  0.00           H  
ATOM    207  CB  ASN A  13       8.613 -13.968   2.130  1.00  0.00           C  
ATOM    208  HB2 ASN A  13       8.085 -13.017   2.183  1.00  0.00           H  
ATOM    209  HB3 ASN A  13       8.045 -14.708   2.694  1.00  0.00           H  
ATOM    210  CG  ASN A  13       9.972 -13.834   2.792  1.00  0.00           C  
ATOM    211  OD1 ASN A  13      10.898 -14.593   2.558  1.00  0.00           O  
ATOM    212  ND2 ASN A  13      10.131 -12.875   3.670  1.00  0.00           N  
ATOM    213 HD21 ASN A  13      11.048 -12.764   4.058  1.00  0.00           H  
ATOM    214 HD22 ASN A  13       9.390 -12.218   3.817  1.00  0.00           H  
ATOM    215  C   ASN A  13       7.336 -14.870   0.118  1.00  0.00           C  
ATOM    216  O   ASN A  13       7.147 -16.064  -0.122  1.00  0.00           O  
ATOM    217  N   SER A  14       6.414 -13.936  -0.148  1.00  0.00           N  
ATOM    218  H   SER A  14       6.600 -12.971   0.106  1.00  0.00           H  
ATOM    219  CA  SER A  14       5.102 -14.230  -0.749  1.00  0.00           C  
ATOM    220  HA  SER A  14       4.558 -14.910  -0.091  1.00  0.00           H  
ATOM    221  CB  SER A  14       4.294 -12.932  -0.901  1.00  0.00           C  
ATOM    222  HB2 SER A  14       4.839 -12.251  -1.557  1.00  0.00           H  
ATOM    223  HB3 SER A  14       3.328 -13.156  -1.359  1.00  0.00           H  
ATOM    224  OG  SER A  14       4.081 -12.291   0.347  1.00  0.00           O  
ATOM    225  HG  SER A  14       3.333 -12.713   0.785  1.00  0.00           H  
ATOM    226  C   SER A  14       5.209 -14.902  -2.126  1.00  0.00           C  
ATOM    227  O   SER A  14       4.353 -15.708  -2.490  1.00  0.00           O  
ATOM    228  N   LEU A  15       6.251 -14.580  -2.899  1.00  0.00           N  
ATOM    229  H   LEU A  15       6.869 -13.843  -2.575  1.00  0.00           H  
ATOM    230  CA  LEU A  15       6.543 -15.192  -4.195  1.00  0.00           C  
ATOM    231  HA  LEU A  15       5.623 -15.229  -4.777  1.00  0.00           H  
ATOM    232  CB  LEU A  15       7.530 -14.268  -4.929  1.00  0.00           C  
ATOM    233  HB2 LEU A  15       7.055 -13.296  -5.071  1.00  0.00           H  
ATOM    234  HB3 LEU A  15       8.407 -14.120  -4.299  1.00  0.00           H  
ATOM    235  CG  LEU A  15       8.013 -14.776  -6.293  1.00  0.00           C  
ATOM    236  HG  LEU A  15       8.538 -15.719  -6.160  1.00  0.00           H  
ATOM    237  CD1 LEU A  15       6.884 -14.970  -7.300  1.00  0.00           C  
ATOM    238 HD11 LEU A  15       6.182 -15.721  -6.941  1.00  0.00           H  
ATOM    239 HD12 LEU A  15       6.361 -14.032  -7.478  1.00  0.00           H  
ATOM    240 HD13 LEU A  15       7.307 -15.320  -8.240  1.00  0.00           H  
ATOM    241  CD2 LEU A  15       8.966 -13.735  -6.877  1.00  0.00           C  
ATOM    242 HD21 LEU A  15       9.779 -13.546  -6.179  1.00  0.00           H  
ATOM    243 HD22 LEU A  15       9.385 -14.104  -7.812  1.00  0.00           H  
ATOM    244 HD23 LEU A  15       8.434 -12.802  -7.068  1.00  0.00           H  
ATOM    245  C   LEU A  15       7.037 -16.643  -4.056  1.00  0.00           C  
ATOM    246  O   LEU A  15       6.500 -17.526  -4.724  1.00  0.00           O  
ATOM    247  N   THR A  16       8.000 -16.915  -3.168  1.00  0.00           N  
ATOM    248  H   THR A  16       8.421 -16.148  -2.649  1.00  0.00           H  
ATOM    249  CA  THR A  16       8.529 -18.281  -2.969  1.00  0.00           C  
ATOM    250  HA  THR A  16       8.754 -18.693  -3.955  1.00  0.00           H  
ATOM    251  CB  THR A  16       9.853 -18.281  -2.180  1.00  0.00           C  
ATOM    252  HB  THR A  16      10.108 -19.313  -1.934  1.00  0.00           H  
ATOM    253  CG2 THR A  16      10.995 -17.707  -3.023  1.00  0.00           C  
ATOM    254 HG21 THR A  16      11.946 -17.872  -2.523  1.00  0.00           H  
ATOM    255 HG22 THR A  16      11.037 -18.221  -3.983  1.00  0.00           H  
ATOM    256 HG23 THR A  16      10.847 -16.641  -3.192  1.00  0.00           H  
ATOM    257  OG1 THR A  16       9.783 -17.536  -0.971  1.00  0.00           O  
ATOM    258  HG1 THR A  16       8.851 -17.488  -0.707  1.00  0.00           H  
ATOM    259  C   THR A  16       7.522 -19.267  -2.356  1.00  0.00           C  
ATOM    260  O   THR A  16       7.742 -20.474  -2.443  1.00  0.00           O  
ATOM    261  N   GLU A  17       6.409 -18.801  -1.779  1.00  0.00           N  
ATOM    262  H   GLU A  17       6.312 -17.802  -1.651  1.00  0.00           H  
ATOM    263  CA  GLU A  17       5.280 -19.648  -1.344  1.00  0.00           C  
ATOM    264  HA  GLU A  17       5.658 -20.490  -0.763  1.00  0.00           H  
ATOM    265  CB  GLU A  17       4.397 -18.797  -0.404  1.00  0.00           C  
ATOM    266  HB2 GLU A  17       4.931 -18.691   0.542  1.00  0.00           H  
ATOM    267  HB3 GLU A  17       4.311 -17.799  -0.832  1.00  0.00           H  
ATOM    268  CG  GLU A  17       2.959 -19.268  -0.101  1.00  0.00           C  
ATOM    269  HG2 GLU A  17       2.567 -18.640   0.703  1.00  0.00           H  
ATOM    270  HG3 GLU A  17       2.352 -19.065  -0.985  1.00  0.00           H  
ATOM    271  CD  GLU A  17       2.781 -20.747   0.293  1.00  0.00           C  
ATOM    272  OE1 GLU A  17       1.674 -21.281   0.001  1.00  0.00           O  
ATOM    273  OE2 GLU A  17       3.728 -21.322   0.870  1.00  0.00           O  
ATOM    274  C   GLU A  17       4.485 -20.260  -2.519  1.00  0.00           C  
ATOM    275  O   GLU A  17       3.810 -21.271  -2.355  1.00  0.00           O  
ATOM    276  N   GLN A  18       4.537 -19.709  -3.739  1.00  0.00           N  
ATOM    277  H   GLN A  18       5.140 -18.910  -3.905  1.00  0.00           H  
ATOM    278  CA  GLN A  18       3.574 -20.130  -4.772  1.00  0.00           C  
ATOM    279  HA  GLN A  18       2.624 -20.243  -4.264  1.00  0.00           H  
ATOM    280  CB  GLN A  18       3.368 -19.031  -5.828  1.00  0.00           C  
ATOM    281  HB2 GLN A  18       4.291 -18.890  -6.393  1.00  0.00           H  
ATOM    282  HB3 GLN A  18       2.592 -19.361  -6.520  1.00  0.00           H  
ATOM    283  CG  GLN A  18       2.928 -17.678  -5.227  1.00  0.00           C  
ATOM    284  HG2 GLN A  18       3.799 -17.196  -4.784  1.00  0.00           H  
ATOM    285  HG3 GLN A  18       2.578 -17.030  -6.028  1.00  0.00           H  
ATOM    286  CD  GLN A  18       1.827 -17.781  -4.163  1.00  0.00           C  
ATOM    287  OE1 GLN A  18       0.845 -18.500  -4.290  1.00  0.00           O  
ATOM    288  NE2 GLN A  18       1.966 -17.099  -3.049  1.00  0.00           N  
ATOM    289 HE21 GLN A  18       1.265 -17.202  -2.338  1.00  0.00           H  
ATOM    290 HE22 GLN A  18       2.816 -16.563  -2.875  1.00  0.00           H  
ATOM    291  C   GLN A  18       3.799 -21.532  -5.377  1.00  0.00           C  
ATOM    292  O   GLN A  18       2.867 -22.043  -5.992  1.00  0.00           O  
ATOM    293  N   LYS A  19       4.978 -22.151  -5.182  1.00  0.00           N  
ATOM    294  H   LYS A  19       5.649 -21.632  -4.632  1.00  0.00           H  
ATOM    295  CA  LYS A  19       5.296 -23.577  -5.457  1.00  0.00           C  
ATOM    296  HA  LYS A  19       6.350 -23.645  -5.726  1.00  0.00           H  
ATOM    297  CB  LYS A  19       5.070 -24.432  -4.189  1.00  0.00           C  
ATOM    298  HB2 LYS A  19       4.018 -24.377  -3.903  1.00  0.00           H  
ATOM    299  HB3 LYS A  19       5.293 -25.472  -4.434  1.00  0.00           H  
ATOM    300  CG  LYS A  19       5.929 -24.056  -2.969  1.00  0.00           C  
ATOM    301  HG2 LYS A  19       5.564 -23.123  -2.546  1.00  0.00           H  
ATOM    302  HG3 LYS A  19       5.806 -24.835  -2.214  1.00  0.00           H  
ATOM    303  CD  LYS A  19       7.421 -23.894  -3.294  1.00  0.00           C  
ATOM    304  HD2 LYS A  19       7.793 -24.782  -3.807  1.00  0.00           H  
ATOM    305  HD3 LYS A  19       7.543 -23.032  -3.953  1.00  0.00           H  
ATOM    306  CE  LYS A  19       8.228 -23.670  -2.012  1.00  0.00           C  
ATOM    307  HE2 LYS A  19       7.579 -23.200  -1.267  1.00  0.00           H  
ATOM    308  HE3 LYS A  19       8.562 -24.638  -1.627  1.00  0.00           H  
ATOM    309  NZ  LYS A  19       9.377 -22.776  -2.274  1.00  0.00           N  
ATOM    310  HZ1 LYS A  19       9.041 -21.843  -2.491  1.00  0.00           H  
ATOM    311  HZ2 LYS A  19      10.036 -22.733  -1.513  1.00  0.00           H  
ATOM    312  HZ3 LYS A  19       9.915 -23.060  -3.101  1.00  0.00           H  
ATOM    313  C   LYS A  19       4.574 -24.174  -6.680  1.00  0.00           C  
ATOM    314  O   LYS A  19       3.823 -25.146  -6.582  1.00  0.00           O  
ATOM    315  N   THR A  20       4.771 -23.549  -7.835  1.00  0.00           N  
ATOM    316  H   THR A  20       5.476 -22.832  -7.860  1.00  0.00           H  
ATOM    317  CA  THR A  20       4.054 -23.832  -9.084  1.00  0.00           C  
ATOM    318  HA  THR A  20       3.434 -24.715  -8.941  1.00  0.00           H  
ATOM    319  CB  THR A  20       3.112 -22.667  -9.441  1.00  0.00           C  
ATOM    320  HB  THR A  20       2.330 -22.616  -8.686  1.00  0.00           H  
ATOM    321  CG2 THR A  20       3.803 -21.305  -9.524  1.00  0.00           C  
ATOM    322 HG21 THR A  20       3.080 -20.554  -9.837  1.00  0.00           H  
ATOM    323 HG22 THR A  20       4.188 -21.019  -8.545  1.00  0.00           H  
ATOM    324 HG23 THR A  20       4.619 -21.340 -10.245  1.00  0.00           H  
ATOM    325  OG1 THR A  20       2.512 -22.876 -10.696  1.00  0.00           O  
ATOM    326  HG1 THR A  20       1.913 -23.638 -10.609  1.00  0.00           H  
ATOM    327  C   THR A  20       5.043 -24.155 -10.195  1.00  0.00           C  
ATOM    328  O   THR A  20       6.168 -23.675 -10.168  1.00  0.00           O  
ATOM    329  N   LEU A  21       4.616 -24.921 -11.203  1.00  0.00           N  
ATOM    330  H   LEU A  21       3.641 -25.185 -11.190  1.00  0.00           H  
ATOM    331  CA  LEU A  21       5.442 -25.465 -12.301  1.00  0.00           C  
ATOM    332  HA  LEU A  21       6.179 -26.150 -11.877  1.00  0.00           H  
ATOM    333  CB  LEU A  21       4.513 -26.240 -13.257  1.00  0.00           C  
ATOM    334  HB2 LEU A  21       3.788 -25.533 -13.665  1.00  0.00           H  
ATOM    335  HB3 LEU A  21       5.102 -26.625 -14.091  1.00  0.00           H  
ATOM    336  CG  LEU A  21       3.751 -27.413 -12.610  1.00  0.00           C  
ATOM    337  HG  LEU A  21       3.265 -27.085 -11.693  1.00  0.00           H  
ATOM    338  CD1 LEU A  21       2.656 -27.903 -13.554  1.00  0.00           C  
ATOM    339 HD11 LEU A  21       1.985 -27.074 -13.769  1.00  0.00           H  
ATOM    340 HD12 LEU A  21       3.096 -28.253 -14.489  1.00  0.00           H  
ATOM    341 HD13 LEU A  21       2.093 -28.710 -13.087  1.00  0.00           H  
ATOM    342  CD2 LEU A  21       4.674 -28.587 -12.283  1.00  0.00           C  
ATOM    343 HD21 LEU A  21       5.172 -28.933 -13.190  1.00  0.00           H  
ATOM    344 HD22 LEU A  21       5.431 -28.282 -11.560  1.00  0.00           H  
ATOM    345 HD23 LEU A  21       4.098 -29.407 -11.858  1.00  0.00           H  
ATOM    346  C   LEU A  21       6.243 -24.414 -13.100  1.00  0.00           C  
ATOM    347  O   LEU A  21       7.127 -24.752 -13.880  1.00  0.00           O  
ATOM    348  N   CYS A  22       5.932 -23.131 -12.915  1.00  0.00           N  
ATOM    349  H   CYS A  22       5.201 -22.938 -12.250  1.00  0.00           H  
ATOM    350  CA  CYS A  22       6.681 -21.997 -13.439  1.00  0.00           C  
ATOM    351  HA  CYS A  22       6.904 -22.185 -14.488  1.00  0.00           H  
ATOM    352  CB  CYS A  22       5.728 -20.797 -13.346  1.00  0.00           C  
ATOM    353  HB2 CYS A  22       4.730 -21.103 -13.664  1.00  0.00           H  
ATOM    354  HB3 CYS A  22       5.682 -20.465 -12.310  1.00  0.00           H  
ATOM    355  SG  CYS A  22       6.266 -19.427 -14.402  1.00  0.00           S  
ATOM    356  HG  CYS A  22       6.017 -20.020 -15.579  1.00  0.00           H  
ATOM    357  C   CYS A  22       8.030 -21.757 -12.707  1.00  0.00           C  
ATOM    358  O   CYS A  22       8.937 -21.177 -13.290  1.00  0.00           O  
ATOM    359  N   THR A  23       8.205 -22.198 -11.452  1.00  0.00           N  
ATOM    360  H   THR A  23       7.470 -22.743 -11.011  1.00  0.00           H  
ATOM    361  CA  THR A  23       9.451 -21.994 -10.663  1.00  0.00           C  
ATOM    362  HA  THR A  23       9.817 -21.000 -10.887  1.00  0.00           H  
ATOM    363  CB  THR A  23       9.250 -22.049  -9.138  1.00  0.00           C  
ATOM    364  HB  THR A  23      10.188 -21.740  -8.678  1.00  0.00           H  
ATOM    365  CG2 THR A  23       8.161 -21.110  -8.628  1.00  0.00           C  
ATOM    366 HG21 THR A  23       7.198 -21.372  -9.063  1.00  0.00           H  
ATOM    367 HG22 THR A  23       8.101 -21.192  -7.542  1.00  0.00           H  
ATOM    368 HG23 THR A  23       8.422 -20.088  -8.890  1.00  0.00           H  
ATOM    369  OG1 THR A  23       8.953 -23.337  -8.670  1.00  0.00           O  
ATOM    370  HG1 THR A  23       9.411 -23.406  -7.808  1.00  0.00           H  
ATOM    371  C   THR A  23      10.582 -22.957 -11.032  1.00  0.00           C  
ATOM    372  O   THR A  23      11.757 -22.624 -10.852  1.00  0.00           O  
ATOM    373  N   GLU A  24      10.236 -24.098 -11.633  1.00  0.00           N  
ATOM    374  H   GLU A  24       9.257 -24.342 -11.645  1.00  0.00           H  
ATOM    375  CA  GLU A  24      11.175 -25.023 -12.280  1.00  0.00           C  
ATOM    376  HA  GLU A  24      11.974 -25.291 -11.587  1.00  0.00           H  
ATOM    377  CB  GLU A  24      10.424 -26.301 -12.704  1.00  0.00           C  
ATOM    378  HB2 GLU A  24       9.679 -26.032 -13.457  1.00  0.00           H  
ATOM    379  HB3 GLU A  24      11.130 -26.983 -13.181  1.00  0.00           H  
ATOM    380  CG  GLU A  24       9.700 -27.052 -11.574  1.00  0.00           C  
ATOM    381  HG2 GLU A  24       8.909 -26.409 -11.179  1.00  0.00           H  
ATOM    382  HG3 GLU A  24       9.211 -27.927 -12.012  1.00  0.00           H  
ATOM    383  CD  GLU A  24      10.615 -27.519 -10.428  1.00  0.00           C  
ATOM    384  OE1 GLU A  24      11.839 -27.670 -10.659  1.00  0.00           O  
ATOM    385  OE2 GLU A  24      10.069 -27.742  -9.326  1.00  0.00           O  
ATOM    386  C   GLU A  24      11.814 -24.407 -13.537  1.00  0.00           C  
ATOM    387  O   GLU A  24      12.882 -24.829 -13.975  1.00  0.00           O  
ATOM    388  N   LEU A  25      11.158 -23.413 -14.153  1.00  0.00           N  
ATOM    389  H   LEU A  25      10.350 -23.015 -13.695  1.00  0.00           H  
ATOM    390  CA  LEU A  25      11.579 -22.877 -15.443  1.00  0.00           C  
ATOM    391  HA  LEU A  25      11.826 -23.731 -16.077  1.00  0.00           H  
ATOM    392  CB  LEU A  25      10.441 -22.111 -16.142  1.00  0.00           C  
ATOM    393  HB2 LEU A  25      10.205 -21.223 -15.559  1.00  0.00           H  
ATOM    394  HB3 LEU A  25      10.797 -21.774 -17.116  1.00  0.00           H  
ATOM    395  CG  LEU A  25       9.149 -22.929 -16.342  1.00  0.00           C  
ATOM    396  HG  LEU A  25       8.745 -23.206 -15.372  1.00  0.00           H  
ATOM    397  CD1 LEU A  25       8.114 -22.083 -17.075  1.00  0.00           C  
ATOM    398 HD11 LEU A  25       7.201 -22.661 -17.192  1.00  0.00           H  
ATOM    399 HD12 LEU A  25       7.898 -21.182 -16.501  1.00  0.00           H  
ATOM    400 HD13 LEU A  25       8.479 -21.794 -18.058  1.00  0.00           H  
ATOM    401  CD2 LEU A  25       9.350 -24.201 -17.171  1.00  0.00           C  
ATOM    402 HD21 LEU A  25       8.391 -24.701 -17.306  1.00  0.00           H  
ATOM    403 HD22 LEU A  25       9.775 -23.952 -18.142  1.00  0.00           H  
ATOM    404 HD23 LEU A  25      10.010 -24.887 -16.641  1.00  0.00           H  
ATOM    405  C   LEU A  25      12.863 -22.050 -15.319  1.00  0.00           C  
ATOM    406  O   LEU A  25      13.067 -21.269 -14.386  1.00  0.00           O  
ATOM    407  N   THR A  26      13.736 -22.253 -16.304  1.00  0.00           N  
ATOM    408  H   THR A  26      13.535 -23.005 -16.941  1.00  0.00           H  
ATOM    409  CA  THR A  26      15.086 -21.684 -16.357  1.00  0.00           C  
ATOM    410  HA  THR A  26      15.594 -21.988 -15.446  1.00  0.00           H  
ATOM    411  CB  THR A  26      15.882 -22.226 -17.561  1.00  0.00           C  
ATOM    412  HB  THR A  26      15.660 -21.618 -18.439  1.00  0.00           H  
ATOM    413  CG2 THR A  26      17.390 -22.204 -17.320  1.00  0.00           C  
ATOM    414 HG21 THR A  26      17.904 -22.613 -18.190  1.00  0.00           H  
ATOM    415 HG22 THR A  26      17.735 -21.182 -17.162  1.00  0.00           H  
ATOM    416 HG23 THR A  26      17.638 -22.807 -16.444  1.00  0.00           H  
ATOM    417  OG1 THR A  26      15.527 -23.559 -17.862  1.00  0.00           O  
ATOM    418  HG1 THR A  26      14.858 -23.530 -18.547  1.00  0.00           H  
ATOM    419  C   THR A  26      15.069 -20.154 -16.426  1.00  0.00           C  
ATOM    420  O   THR A  26      14.249 -19.560 -17.135  1.00  0.00           O  
ATOM    421  N   VAL A  27      16.026 -19.522 -15.749  1.00  0.00           N  
ATOM    422  H   VAL A  27      16.673 -20.091 -15.210  1.00  0.00           H  
ATOM    423  CA  VAL A  27      16.281 -18.081 -15.744  1.00  0.00           C  
ATOM    424  HA  VAL A  27      15.944 -17.680 -16.700  1.00  0.00           H  
ATOM    425  CB  VAL A  27      15.460 -17.407 -14.624  1.00  0.00           C  
ATOM    426  HB  VAL A  27      14.448 -17.814 -14.649  1.00  0.00           H  
ATOM    427  CG1 VAL A  27      16.035 -17.645 -13.223  1.00  0.00           C  
ATOM    428 HG11 VAL A  27      15.368 -17.211 -12.480  1.00  0.00           H  
ATOM    429 HG12 VAL A  27      16.121 -18.717 -13.037  1.00  0.00           H  
ATOM    430 HG13 VAL A  27      17.017 -17.184 -13.120  1.00  0.00           H  
ATOM    431  CG2 VAL A  27      15.340 -15.897 -14.843  1.00  0.00           C  
ATOM    432 HG21 VAL A  27      14.930 -15.694 -15.832  1.00  0.00           H  
ATOM    433 HG22 VAL A  27      14.666 -15.475 -14.097  1.00  0.00           H  
ATOM    434 HG23 VAL A  27      16.314 -15.420 -14.740  1.00  0.00           H  
ATOM    435  C   VAL A  27      17.791 -17.830 -15.628  1.00  0.00           C  
ATOM    436  O   VAL A  27      18.526 -18.637 -15.057  1.00  0.00           O  
ATOM    437  N   THR A  28      18.269 -16.718 -16.181  1.00  0.00           N  
ATOM    438  H   THR A  28      17.617 -16.046 -16.557  1.00  0.00           H  
ATOM    439  CA  THR A  28      19.687 -16.342 -16.103  1.00  0.00           C  
ATOM    440  HA  THR A  28      20.309 -17.230 -16.210  1.00  0.00           H  
ATOM    441  CB  THR A  28      20.030 -15.391 -17.255  1.00  0.00           C  
ATOM    442  HB  THR A  28      19.428 -14.487 -17.160  1.00  0.00           H  
ATOM    443  CG2 THR A  28      21.506 -14.996 -17.290  1.00  0.00           C  
ATOM    444 HG21 THR A  28      21.690 -14.348 -18.147  1.00  0.00           H  
ATOM    445 HG22 THR A  28      21.771 -14.455 -16.381  1.00  0.00           H  
ATOM    446 HG23 THR A  28      22.133 -15.885 -17.370  1.00  0.00           H  
ATOM    447  OG1 THR A  28      19.715 -16.019 -18.485  1.00  0.00           O  
ATOM    448  HG1 THR A  28      19.002 -16.649 -18.315  1.00  0.00           H  
ATOM    449  C   THR A  28      19.972 -15.710 -14.737  1.00  0.00           C  
ATOM    450  O   THR A  28      19.370 -14.690 -14.397  1.00  0.00           O  
ATOM    451  N   ASP A  29      20.893 -16.275 -13.956  1.00  0.00           N  
ATOM    452  H   ASP A  29      21.434 -17.051 -14.323  1.00  0.00           H  
ATOM    453  CA  ASP A  29      21.295 -15.704 -12.669  1.00  0.00           C  
ATOM    454  HA  ASP A  29      20.399 -15.355 -12.160  1.00  0.00           H  
ATOM    455  CB  ASP A  29      21.929 -16.773 -11.761  1.00  0.00           C  
ATOM    456  HB2 ASP A  29      21.209 -17.583 -11.629  1.00  0.00           H  
ATOM    457  HB3 ASP A  29      22.810 -17.186 -12.254  1.00  0.00           H  
ATOM    458  CG  ASP A  29      22.333 -16.247 -10.371  1.00  0.00           C  
ATOM    459  OD1 ASP A  29      22.328 -15.018 -10.129  1.00  0.00           O  
ATOM    460  OD2 ASP A  29      22.662 -17.079  -9.496  1.00  0.00           O  
ATOM    461  C   ASP A  29      22.202 -14.489 -12.892  1.00  0.00           C  
ATOM    462  O   ASP A  29      23.395 -14.611 -13.172  1.00  0.00           O  
ATOM    463  N   ILE A  30      21.633 -13.289 -12.754  1.00  0.00           N  
ATOM    464  H   ILE A  30      20.632 -13.270 -12.608  1.00  0.00           H  
ATOM    465  CA  ILE A  30      22.333 -12.012 -12.975  1.00  0.00           C  
ATOM    466  HA  ILE A  30      22.779 -12.066 -13.969  1.00  0.00           H  
ATOM    467  CB  ILE A  30      21.329 -10.831 -12.988  1.00  0.00           C  
ATOM    468  HB  ILE A  30      21.832  -9.987 -13.466  1.00  0.00           H  
ATOM    469  CG2 ILE A  30      20.107 -11.169 -13.859  1.00  0.00           C  
ATOM    470 HG21 ILE A  30      19.580 -10.255 -14.139  1.00  0.00           H  
ATOM    471 HG22 ILE A  30      20.426 -11.685 -14.761  1.00  0.00           H  
ATOM    472 HG23 ILE A  30      19.416 -11.824 -13.328  1.00  0.00           H  
ATOM    473  CG1 ILE A  30      20.826 -10.370 -11.598  1.00  0.00           C  
ATOM    474 HG12 ILE A  30      19.805  -9.997 -11.693  1.00  0.00           H  
ATOM    475 HG13 ILE A  30      20.808 -11.213 -10.905  1.00  0.00           H  
ATOM    476  CD1 ILE A  30      21.647  -9.227 -10.995  1.00  0.00           C  
ATOM    477 HD11 ILE A  30      21.703  -8.395 -11.697  1.00  0.00           H  
ATOM    478 HD12 ILE A  30      21.161  -8.882 -10.083  1.00  0.00           H  
ATOM    479 HD13 ILE A  30      22.653  -9.561 -10.748  1.00  0.00           H  
ATOM    480  C   ILE A  30      23.505 -11.774 -12.005  1.00  0.00           C  
ATOM    481  O   ILE A  30      24.387 -10.970 -12.304  1.00  0.00           O  
ATOM    482  N   PHE A  31      23.545 -12.488 -10.873  1.00  0.00           N  
ATOM    483  H   PHE A  31      22.825 -13.191 -10.725  1.00  0.00           H  
ATOM    484  CA  PHE A  31      24.646 -12.491  -9.905  1.00  0.00           C  
ATOM    485  HA  PHE A  31      25.149 -11.525  -9.952  1.00  0.00           H  
ATOM    486  CB  PHE A  31      24.081 -12.664  -8.487  1.00  0.00           C  
ATOM    487  HB2 PHE A  31      23.763 -13.698  -8.373  1.00  0.00           H  
ATOM    488  HB3 PHE A  31      24.882 -12.489  -7.767  1.00  0.00           H  
ATOM    489  CG  PHE A  31      22.909 -11.775  -8.119  1.00  0.00           C  
ATOM    490  CD1 PHE A  31      23.117 -10.422  -7.793  1.00  0.00           C  
ATOM    491  HD1 PHE A  31      24.112  -9.999  -7.840  1.00  0.00           H  
ATOM    492  CE1 PHE A  31      22.033  -9.623  -7.385  1.00  0.00           C  
ATOM    493  HE1 PHE A  31      22.199  -8.587  -7.122  1.00  0.00           H  
ATOM    494  CZ  PHE A  31      20.740 -10.170  -7.318  1.00  0.00           C  
ATOM    495  HZ  PHE A  31      19.912  -9.551  -7.008  1.00  0.00           H  
ATOM    496  CE2 PHE A  31      20.527 -11.518  -7.664  1.00  0.00           C  
ATOM    497  HE2 PHE A  31      19.535 -11.945  -7.620  1.00  0.00           H  
ATOM    498  CD2 PHE A  31      21.612 -12.318  -8.060  1.00  0.00           C  
ATOM    499  HD2 PHE A  31      21.454 -13.358  -8.313  1.00  0.00           H  
ATOM    500  C   PHE A  31      25.708 -13.572 -10.204  1.00  0.00           C  
ATOM    501  O   PHE A  31      26.616 -13.794  -9.396  1.00  0.00           O  
ATOM    502  N   ALA A  32      25.580 -14.303 -11.315  1.00  0.00           N  
ATOM    503  H   ALA A  32      24.737 -14.178 -11.870  1.00  0.00           H  
ATOM    504  CA  ALA A  32      26.577 -15.231 -11.856  1.00  0.00           C  
ATOM    505  HA  ALA A  32      27.382 -15.349 -11.129  1.00  0.00           H  
ATOM    506  CB  ALA A  32      25.918 -16.604 -12.050  1.00  0.00           C  
ATOM    507  HB1 ALA A  32      25.435 -16.931 -11.129  1.00  0.00           H  
ATOM    508  HB2 ALA A  32      25.169 -16.546 -12.841  1.00  0.00           H  
ATOM    509  HB3 ALA A  32      26.675 -17.336 -12.331  1.00  0.00           H  
ATOM    510  C   ALA A  32      27.248 -14.695 -13.143  1.00  0.00           C  
ATOM    511  O   ALA A  32      27.818 -15.471 -13.908  1.00  0.00           O  
ATOM    512  N   ALA A  33      27.149 -13.383 -13.391  1.00  0.00           N  
ATOM    513  H   ALA A  33      26.627 -12.818 -12.740  1.00  0.00           H  
ATOM    514  CA  ALA A  33      27.840 -12.675 -14.466  1.00  0.00           C  
ATOM    515  HA  ALA A  33      27.696 -13.218 -15.395  1.00  0.00           H  
ATOM    516  CB  ALA A  33      27.203 -11.288 -14.619  1.00  0.00           C  
ATOM    517  HB1 ALA A  33      26.128 -11.389 -14.777  1.00  0.00           H  
ATOM    518  HB2 ALA A  33      27.378 -10.696 -13.718  1.00  0.00           H  
ATOM    519  HB3 ALA A  33      27.643 -10.777 -15.476  1.00  0.00           H  
ATOM    520  C   ALA A  33      29.355 -12.570 -14.214  1.00  0.00           C  
ATOM    521  O   ALA A  33      29.794 -12.265 -13.105  1.00  0.00           O  
ATOM    522  N   SER A  34      30.162 -12.747 -15.264  1.00  0.00           N  
ATOM    523  H   SER A  34      29.740 -13.028 -16.144  1.00  0.00           H  
ATOM    524  CA  SER A  34      31.633 -12.752 -15.189  1.00  0.00           C  
ATOM    525  HA  SER A  34      31.917 -13.385 -14.348  1.00  0.00           H  
ATOM    526  CB  SER A  34      32.221 -13.383 -16.455  1.00  0.00           C  
ATOM    527  HB2 SER A  34      33.275 -13.610 -16.287  1.00  0.00           H  
ATOM    528  HB3 SER A  34      31.695 -14.314 -16.672  1.00  0.00           H  
ATOM    529  OG  SER A  34      32.110 -12.506 -17.560  1.00  0.00           O  
ATOM    530  HG  SER A  34      31.928 -13.042 -18.340  1.00  0.00           H  
ATOM    531  C   SER A  34      32.280 -11.379 -14.945  1.00  0.00           C  
ATOM    532  O   SER A  34      33.507 -11.284 -14.881  1.00  0.00           O  
ATOM    533  N   LYS A  35      31.496 -10.303 -14.798  1.00  0.00           N  
ATOM    534  H   LYS A  35      30.495 -10.453 -14.779  1.00  0.00           H  
ATOM    535  CA  LYS A  35      32.000  -8.954 -14.499  1.00  0.00           C  
ATOM    536  HA  LYS A  35      32.993  -9.060 -14.060  1.00  0.00           H  
ATOM    537  CB  LYS A  35      32.144  -8.110 -15.782  1.00  0.00           C  
ATOM    538  HB2 LYS A  35      31.212  -8.133 -16.350  1.00  0.00           H  
ATOM    539  HB3 LYS A  35      32.341  -7.076 -15.494  1.00  0.00           H  
ATOM    540  CG  LYS A  35      33.305  -8.609 -16.657  1.00  0.00           C  
ATOM    541  HG2 LYS A  35      34.177  -8.772 -16.022  1.00  0.00           H  
ATOM    542  HG3 LYS A  35      33.026  -9.558 -17.119  1.00  0.00           H  
ATOM    543  CD  LYS A  35      33.697  -7.611 -17.755  1.00  0.00           C  
ATOM    544  HD2 LYS A  35      32.857  -7.471 -18.438  1.00  0.00           H  
ATOM    545  HD3 LYS A  35      33.954  -6.656 -17.292  1.00  0.00           H  
ATOM    546  CE  LYS A  35      34.910  -8.172 -18.510  1.00  0.00           C  
ATOM    547  HE2 LYS A  35      35.677  -8.445 -17.777  1.00  0.00           H  
ATOM    548  HE3 LYS A  35      34.604  -9.093 -19.018  1.00  0.00           H  
ATOM    549  NZ  LYS A  35      35.469  -7.202 -19.486  1.00  0.00           N  
ATOM    550  HZ1 LYS A  35      34.762  -6.917 -20.150  1.00  0.00           H  
ATOM    551  HZ2 LYS A  35      35.814  -6.379 -19.007  1.00  0.00           H  
ATOM    552  HZ3 LYS A  35      36.238  -7.622 -19.996  1.00  0.00           H  
ATOM    553  C   LYS A  35      31.143  -8.248 -13.455  1.00  0.00           C  
ATOM    554  O   LYS A  35      29.917  -8.300 -13.502  1.00  0.00           O  
ATOM    555  N   ASN A  36      31.827  -7.543 -12.550  1.00  0.00           N  
ATOM    556  H   ASN A  36      32.828  -7.557 -12.609  1.00  0.00           H  
ATOM    557  CA  ASN A  36      31.215  -6.664 -11.553  1.00  0.00           C  
ATOM    558  HA  ASN A  36      30.511  -7.265 -10.975  1.00  0.00           H  
ATOM    559  CB  ASN A  36      32.325  -6.155 -10.610  1.00  0.00           C  
ATOM    560  HB2 ASN A  36      33.028  -6.965 -10.409  1.00  0.00           H  
ATOM    561  HB3 ASN A  36      32.862  -5.339 -11.089  1.00  0.00           H  
ATOM    562  CG  ASN A  36      31.800  -5.684  -9.263  1.00  0.00           C  
ATOM    563  OD1 ASN A  36      30.614  -5.676  -8.998  1.00  0.00           O  
ATOM    564  ND2 ASN A  36      32.670  -5.294  -8.361  1.00  0.00           N  
ATOM    565 HD21 ASN A  36      32.282  -5.008  -7.478  1.00  0.00           H  
ATOM    566 HD22 ASN A  36      33.655  -5.296  -8.544  1.00  0.00           H  
ATOM    567  C   ASN A  36      30.410  -5.526 -12.223  1.00  0.00           C  
ATOM    568  O   ASN A  36      30.589  -5.247 -13.410  1.00  0.00           O  
ATOM    569  N   THR A  37      29.482  -4.902 -11.499  1.00  0.00           N  
ATOM    570  H   THR A  37      29.426  -5.109 -10.500  1.00  0.00           H  
ATOM    571  CA  THR A  37      28.416  -4.043 -12.046  1.00  0.00           C  
ATOM    572  HA  THR A  37      28.817  -3.404 -12.834  1.00  0.00           H  
ATOM    573  CB  THR A  37      27.340  -4.960 -12.647  1.00  0.00           C  
ATOM    574  HB  THR A  37      27.168  -5.789 -11.962  1.00  0.00           H  
ATOM    575  CG2 THR A  37      25.995  -4.308 -12.943  1.00  0.00           C  
ATOM    576 HG21 THR A  37      26.130  -3.591 -13.740  1.00  0.00           H  
ATOM    577 HG22 THR A  37      25.271  -5.065 -13.228  1.00  0.00           H  
ATOM    578 HG23 THR A  37      25.597  -3.802 -12.069  1.00  0.00           H  
ATOM    579  OG1 THR A  37      27.850  -5.458 -13.877  1.00  0.00           O  
ATOM    580  HG1 THR A  37      28.818  -5.490 -13.772  1.00  0.00           H  
ATOM    581  C   THR A  37      27.843  -3.137 -10.952  1.00  0.00           C  
ATOM    582  O   THR A  37      27.888  -3.499  -9.780  1.00  0.00           O  
ATOM    583  N   THR A  38      27.333  -1.947 -11.296  1.00  0.00           N  
ATOM    584  H   THR A  38      27.183  -1.722 -12.279  1.00  0.00           H  
ATOM    585  CA  THR A  38      26.861  -0.988 -10.281  1.00  0.00           C  
ATOM    586  HA  THR A  38      27.620  -0.952  -9.500  1.00  0.00           H  
ATOM    587  CB  THR A  38      26.736   0.445 -10.827  1.00  0.00           C  
ATOM    588  HB  THR A  38      26.535   1.099  -9.979  1.00  0.00           H  
ATOM    589  CG2 THR A  38      28.011   0.947 -11.501  1.00  0.00           C  
ATOM    590 HG21 THR A  38      27.896   2.002 -11.750  1.00  0.00           H  
ATOM    591 HG22 THR A  38      28.857   0.829 -10.825  1.00  0.00           H  
ATOM    592 HG23 THR A  38      28.199   0.387 -12.419  1.00  0.00           H  
ATOM    593  OG1 THR A  38      25.678   0.607 -11.734  1.00  0.00           O  
ATOM    594  HG1 THR A  38      25.884   0.084 -12.545  1.00  0.00           H  
ATOM    595  C   THR A  38      25.566  -1.450  -9.599  1.00  0.00           C  
ATOM    596  O   THR A  38      24.757  -2.165 -10.180  1.00  0.00           O  
ATOM    597  N   GLU A  39      25.333  -1.047  -8.350  1.00  0.00           N  
ATOM    598  H   GLU A  39      26.065  -0.550  -7.869  1.00  0.00           H  
ATOM    599  CA  GLU A  39      24.209  -1.539  -7.526  1.00  0.00           C  
ATOM    600  HA  GLU A  39      24.311  -2.615  -7.372  1.00  0.00           H  
ATOM    601  CB  GLU A  39      24.279  -0.830  -6.162  1.00  0.00           C  
ATOM    602  HB2 GLU A  39      24.353   0.245  -6.330  1.00  0.00           H  
ATOM    603  HB3 GLU A  39      23.361  -1.010  -5.601  1.00  0.00           H  
ATOM    604  CG  GLU A  39      25.480  -1.277  -5.315  1.00  0.00           C  
ATOM    605  HG2 GLU A  39      26.378  -1.371  -5.930  1.00  0.00           H  
ATOM    606  HG3 GLU A  39      25.673  -0.497  -4.574  1.00  0.00           H  
ATOM    607  CD  GLU A  39      25.193  -2.589  -4.579  1.00  0.00           C  
ATOM    608  OE1 GLU A  39      25.755  -2.790  -3.482  1.00  0.00           O  
ATOM    609  OE2 GLU A  39      24.282  -3.351  -4.972  1.00  0.00           O  
ATOM    610  C   GLU A  39      22.820  -1.310  -8.154  1.00  0.00           C  
ATOM    611  O   GLU A  39      22.026  -2.234  -8.326  1.00  0.00           O  
ATOM    612  N   LYS A  40      22.530  -0.067  -8.552  1.00  0.00           N  
ATOM    613  H   LYS A  40      23.226   0.644  -8.399  1.00  0.00           H  
ATOM    614  CA  LYS A  40      21.241   0.310  -9.156  1.00  0.00           C  
ATOM    615  HA  LYS A  40      20.445  -0.080  -8.529  1.00  0.00           H  
ATOM    616  CB  LYS A  40      21.108   1.837  -9.149  1.00  0.00           C  
ATOM    617  HB2 LYS A  40      20.105   2.090  -9.475  1.00  0.00           H  
ATOM    618  HB3 LYS A  40      21.207   2.187  -8.119  1.00  0.00           H  
ATOM    619  CG  LYS A  40      22.126   2.575 -10.031  1.00  0.00           C  
ATOM    620  HG2 LYS A  40      23.136   2.380  -9.666  1.00  0.00           H  
ATOM    621  HG3 LYS A  40      22.046   2.230 -11.062  1.00  0.00           H  
ATOM    622  CD  LYS A  40      21.853   4.080  -9.994  1.00  0.00           C  
ATOM    623  HD2 LYS A  40      20.864   4.272 -10.417  1.00  0.00           H  
ATOM    624  HD3 LYS A  40      21.871   4.425  -8.958  1.00  0.00           H  
ATOM    625  CE  LYS A  40      22.922   4.813 -10.807  1.00  0.00           C  
ATOM    626  HE2 LYS A  40      23.904   4.575 -10.385  1.00  0.00           H  
ATOM    627  HE3 LYS A  40      22.901   4.436 -11.834  1.00  0.00           H  
ATOM    628  NZ  LYS A  40      22.696   6.277 -10.788  1.00  0.00           N  
ATOM    629  HZ1 LYS A  40      21.802   6.501 -11.208  1.00  0.00           H  
ATOM    630  HZ2 LYS A  40      22.694   6.617  -9.835  1.00  0.00           H  
ATOM    631  HZ3 LYS A  40      23.421   6.753 -11.307  1.00  0.00           H  
ATOM    632  C   LYS A  40      21.012  -0.322 -10.533  1.00  0.00           C  
ATOM    633  O   LYS A  40      19.898  -0.708 -10.884  1.00  0.00           O  
ATOM    634  N   GLU A  41      22.093  -0.500 -11.285  1.00  0.00           N  
ATOM    635  H   GLU A  41      22.983  -0.200 -10.914  1.00  0.00           H  
ATOM    636  CA  GLU A  41      22.125  -1.259 -12.533  1.00  0.00           C  
ATOM    637  HA  GLU A  41      21.343  -0.910 -13.207  1.00  0.00           H  
ATOM    638  CB  GLU A  41      23.485  -0.963 -13.158  1.00  0.00           C  
ATOM    639  HB2 GLU A  41      23.597   0.119 -13.240  1.00  0.00           H  
ATOM    640  HB3 GLU A  41      24.219  -1.345 -12.455  1.00  0.00           H  
ATOM    641  CG  GLU A  41      23.808  -1.566 -14.522  1.00  0.00           C  
ATOM    642  HG2 GLU A  41      23.515  -2.617 -14.529  1.00  0.00           H  
ATOM    643  HG3 GLU A  41      23.234  -1.038 -15.287  1.00  0.00           H  
ATOM    644  CD  GLU A  41      25.315  -1.471 -14.823  1.00  0.00           C  
ATOM    645  OE1 GLU A  41      26.088  -0.948 -13.974  1.00  0.00           O  
ATOM    646  OE2 GLU A  41      25.699  -2.034 -15.872  1.00  0.00           O  
ATOM    647  C   GLU A  41      21.918  -2.762 -12.286  1.00  0.00           C  
ATOM    648  O   GLU A  41      21.216  -3.408 -13.050  1.00  0.00           O  
ATOM    649  N   THR A  42      22.430  -3.311 -11.180  1.00  0.00           N  
ATOM    650  H   THR A  42      23.025  -2.730 -10.598  1.00  0.00           H  
ATOM    651  CA  THR A  42      22.219  -4.706 -10.753  1.00  0.00           C  
ATOM    652  HA  THR A  42      22.444  -5.365 -11.589  1.00  0.00           H  
ATOM    653  CB  THR A  42      23.176  -5.079  -9.605  1.00  0.00           C  
ATOM    654  HB  THR A  42      22.983  -4.454  -8.735  1.00  0.00           H  
ATOM    655  CG2 THR A  42      23.072  -6.543  -9.187  1.00  0.00           C  
ATOM    656 HG21 THR A  42      23.324  -7.180 -10.032  1.00  0.00           H  
ATOM    657 HG22 THR A  42      23.780  -6.733  -8.380  1.00  0.00           H  
ATOM    658 HG23 THR A  42      22.068  -6.766  -8.833  1.00  0.00           H  
ATOM    659  OG1 THR A  42      24.511  -4.902 -10.011  1.00  0.00           O  
ATOM    660  HG1 THR A  42      24.691  -3.948 -10.049  1.00  0.00           H  
ATOM    661  C   THR A  42      20.758  -4.949 -10.362  1.00  0.00           C  
ATOM    662  O   THR A  42      20.155  -5.921 -10.821  1.00  0.00           O  
ATOM    663  N   PHE A  43      20.134  -4.028  -9.613  1.00  0.00           N  
ATOM    664  H   PHE A  43      20.683  -3.269  -9.216  1.00  0.00           H  
ATOM    665  CA  PHE A  43      18.684  -4.047  -9.388  1.00  0.00           C  
ATOM    666  HA  PHE A  43      18.413  -5.001  -8.937  1.00  0.00           H  
ATOM    667  CB  PHE A  43      18.260  -2.907  -8.449  1.00  0.00           C  
ATOM    668  HB2 PHE A  43      18.520  -1.960  -8.925  1.00  0.00           H  
ATOM    669  HB3 PHE A  43      17.172  -2.929  -8.357  1.00  0.00           H  
ATOM    670  CG  PHE A  43      18.835  -2.921  -7.043  1.00  0.00           C  
ATOM    671  CD1 PHE A  43      19.293  -1.718  -6.479  1.00  0.00           C  
ATOM    672  HD1 PHE A  43      19.238  -0.801  -7.041  1.00  0.00           H  
ATOM    673  CE1 PHE A  43      19.758  -1.678  -5.156  1.00  0.00           C  
ATOM    674  HE1 PHE A  43      20.088  -0.741  -4.729  1.00  0.00           H  
ATOM    675  CZ  PHE A  43      19.747  -2.844  -4.379  1.00  0.00           C  
ATOM    676  HZ  PHE A  43      20.065  -2.792  -3.351  1.00  0.00           H  
ATOM    677  CE2 PHE A  43      19.293  -4.055  -4.931  1.00  0.00           C  
ATOM    678  HE2 PHE A  43      19.277  -4.949  -4.325  1.00  0.00           H  
ATOM    679  CD2 PHE A  43      18.836  -4.094  -6.262  1.00  0.00           C  
ATOM    680  HD2 PHE A  43      18.465  -5.020  -6.670  1.00  0.00           H  
ATOM    681  C   PHE A  43      17.906  -3.935 -10.707  1.00  0.00           C  
ATOM    682  O   PHE A  43      16.938  -4.669 -10.908  1.00  0.00           O  
ATOM    683  N   CYS A  44      18.351  -3.074 -11.629  1.00  0.00           N  
ATOM    684  H   CYS A  44      19.111  -2.450 -11.382  1.00  0.00           H  
ATOM    685  CA  CYS A  44      17.758  -2.957 -12.960  1.00  0.00           C  
ATOM    686  HA  CYS A  44      16.693  -2.754 -12.838  1.00  0.00           H  
ATOM    687  CB  CYS A  44      18.396  -1.784 -13.710  1.00  0.00           C  
ATOM    688  HB2 CYS A  44      18.451  -0.905 -13.071  1.00  0.00           H  
ATOM    689  HB3 CYS A  44      19.405  -2.054 -14.018  1.00  0.00           H  
ATOM    690  SG  CYS A  44      17.411  -1.423 -15.187  1.00  0.00           S  
ATOM    691  HG  CYS A  44      16.378  -0.801 -14.589  1.00  0.00           H  
ATOM    692  C   CYS A  44      17.879  -4.256 -13.770  1.00  0.00           C  
ATOM    693  O   CYS A  44      16.899  -4.681 -14.374  1.00  0.00           O  
ATOM    694  N   ARG A  45      19.032  -4.939 -13.750  1.00  0.00           N  
ATOM    695  H   ARG A  45      19.828  -4.517 -13.279  1.00  0.00           H  
ATOM    696  CA  ARG A  45      19.222  -6.258 -14.378  1.00  0.00           C  
ATOM    697  HA  ARG A  45      18.943  -6.190 -15.432  1.00  0.00           H  
ATOM    698  CB  ARG A  45      20.690  -6.706 -14.300  1.00  0.00           C  
ATOM    699  HB2 ARG A  45      21.057  -6.569 -13.282  1.00  0.00           H  
ATOM    700  HB3 ARG A  45      20.751  -7.767 -14.548  1.00  0.00           H  
ATOM    701  CG  ARG A  45      21.586  -5.936 -15.281  1.00  0.00           C  
ATOM    702  HG2 ARG A  45      21.265  -6.127 -16.305  1.00  0.00           H  
ATOM    703  HG3 ARG A  45      21.516  -4.870 -15.081  1.00  0.00           H  
ATOM    704  CD  ARG A  45      23.042  -6.377 -15.125  1.00  0.00           C  
ATOM    705  HD2 ARG A  45      23.305  -6.329 -14.065  1.00  0.00           H  
ATOM    706  HD3 ARG A  45      23.134  -7.409 -15.458  1.00  0.00           H  
ATOM    707  NE  ARG A  45      23.973  -5.525 -15.890  1.00  0.00           N  
ATOM    708  HE  ARG A  45      23.599  -4.707 -16.353  1.00  0.00           H  
ATOM    709  CZ  ARG A  45      25.285  -5.646 -15.864  1.00  0.00           C  
ATOM    710  NH1 ARG A  45      25.864  -6.705 -15.373  1.00  0.00           N  
ATOM    711 HH11 ARG A  45      25.293  -7.437 -15.007  1.00  0.00           H  
ATOM    712 HH12 ARG A  45      26.814  -6.598 -15.037  1.00  0.00           H  
ATOM    713  NH2 ARG A  45      26.076  -4.692 -16.250  1.00  0.00           N  
ATOM    714 HH21 ARG A  45      25.719  -3.733 -16.356  1.00  0.00           H  
ATOM    715 HH22 ARG A  45      27.041  -4.750 -15.988  1.00  0.00           H  
ATOM    716  C   ARG A  45      18.300  -7.299 -13.754  1.00  0.00           C  
ATOM    717  O   ARG A  45      17.615  -7.989 -14.499  1.00  0.00           O  
ATOM    718  N   ALA A  46      18.181  -7.360 -12.427  1.00  0.00           N  
ATOM    719  H   ALA A  46      18.784  -6.772 -11.862  1.00  0.00           H  
ATOM    720  CA  ALA A  46      17.228  -8.251 -11.760  1.00  0.00           C  
ATOM    721  HA  ALA A  46      17.457  -9.278 -12.053  1.00  0.00           H  
ATOM    722  CB  ALA A  46      17.414  -8.139 -10.240  1.00  0.00           C  
ATOM    723  HB1 ALA A  46      16.740  -8.835  -9.739  1.00  0.00           H  
ATOM    724  HB2 ALA A  46      18.443  -8.387  -9.975  1.00  0.00           H  
ATOM    725  HB3 ALA A  46      17.196  -7.126  -9.905  1.00  0.00           H  
ATOM    726  C   ALA A  46      15.778  -7.971 -12.207  1.00  0.00           C  
ATOM    727  O   ALA A  46      15.090  -8.890 -12.644  1.00  0.00           O  
ATOM    728  N   ALA A  47      15.343  -6.707 -12.201  1.00  0.00           N  
ATOM    729  H   ALA A  47      15.946  -5.987 -11.811  1.00  0.00           H  
ATOM    730  CA  ALA A  47      14.028  -6.304 -12.705  1.00  0.00           C  
ATOM    731  HA  ALA A  47      13.255  -6.827 -12.137  1.00  0.00           H  
ATOM    732  CB  ALA A  47      13.870  -4.797 -12.467  1.00  0.00           C  
ATOM    733  HB1 ALA A  47      14.040  -4.569 -11.417  1.00  0.00           H  
ATOM    734  HB2 ALA A  47      14.584  -4.240 -13.072  1.00  0.00           H  
ATOM    735  HB3 ALA A  47      12.858  -4.488 -12.732  1.00  0.00           H  
ATOM    736  C   ALA A  47      13.830  -6.657 -14.192  1.00  0.00           C  
ATOM    737  O   ALA A  47      12.793  -7.186 -14.572  1.00  0.00           O  
ATOM    738  N   THR A  48      14.850  -6.451 -15.027  1.00  0.00           N  
ATOM    739  H   THR A  48      15.685  -6.028 -14.639  1.00  0.00           H  
ATOM    740  CA  THR A  48      14.823  -6.715 -16.476  1.00  0.00           C  
ATOM    741  HA  THR A  48      13.954  -6.219 -16.907  1.00  0.00           H  
ATOM    742  CB  THR A  48      16.079  -6.140 -17.150  1.00  0.00           C  
ATOM    743  HB  THR A  48      16.973  -6.593 -16.721  1.00  0.00           H  
ATOM    744  CG2 THR A  48      16.096  -6.350 -18.665  1.00  0.00           C  
ATOM    745 HG21 THR A  48      15.164  -5.996 -19.102  1.00  0.00           H  
ATOM    746 HG22 THR A  48      16.926  -5.803 -19.107  1.00  0.00           H  
ATOM    747 HG23 THR A  48      16.221  -7.408 -18.896  1.00  0.00           H  
ATOM    748  OG1 THR A  48      16.119  -4.754 -16.905  1.00  0.00           O  
ATOM    749  HG1 THR A  48      16.319  -4.643 -15.954  1.00  0.00           H  
ATOM    750  C   THR A  48      14.693  -8.202 -16.789  1.00  0.00           C  
ATOM    751  O   THR A  48      13.844  -8.586 -17.588  1.00  0.00           O  
ATOM    752  N   VAL A  49      15.478  -9.055 -16.126  1.00  0.00           N  
ATOM    753  H   VAL A  49      16.147  -8.680 -15.460  1.00  0.00           H  
ATOM    754  CA  VAL A  49      15.399 -10.516 -16.280  1.00  0.00           C  
ATOM    755  HA  VAL A  49      15.444 -10.750 -17.344  1.00  0.00           H  
ATOM    756  CB  VAL A  49      16.605 -11.191 -15.578  1.00  0.00           C  
ATOM    757  HB  VAL A  49      17.044 -10.500 -14.860  1.00  0.00           H  
ATOM    758  CG1 VAL A  49      16.291 -12.479 -14.810  1.00  0.00           C  
ATOM    759 HG11 VAL A  49      15.646 -12.264 -13.959  1.00  0.00           H  
ATOM    760 HG12 VAL A  49      15.800 -13.193 -15.471  1.00  0.00           H  
ATOM    761 HG13 VAL A  49      17.213 -12.919 -14.426  1.00  0.00           H  
ATOM    762  CG2 VAL A  49      17.663 -11.525 -16.636  1.00  0.00           C  
ATOM    763 HG21 VAL A  49      18.536 -11.975 -16.168  1.00  0.00           H  
ATOM    764 HG22 VAL A  49      17.257 -12.231 -17.362  1.00  0.00           H  
ATOM    765 HG23 VAL A  49      17.968 -10.616 -17.155  1.00  0.00           H  
ATOM    766  C   VAL A  49      14.042 -11.034 -15.805  1.00  0.00           C  
ATOM    767  O   VAL A  49      13.416 -11.831 -16.500  1.00  0.00           O  
ATOM    768  N   LEU A  50      13.541 -10.543 -14.670  1.00  0.00           N  
ATOM    769  H   LEU A  50      14.089  -9.881 -14.132  1.00  0.00           H  
ATOM    770  CA  LEU A  50      12.240 -10.968 -14.157  1.00  0.00           C  
ATOM    771  HA  LEU A  50      12.193 -12.055 -14.207  1.00  0.00           H  
ATOM    772  CB  LEU A  50      12.109 -10.545 -12.688  1.00  0.00           C  
ATOM    773  HB2 LEU A  50      12.260  -9.465 -12.628  1.00  0.00           H  
ATOM    774  HB3 LEU A  50      11.095 -10.759 -12.349  1.00  0.00           H  
ATOM    775  CG  LEU A  50      13.109 -11.248 -11.744  1.00  0.00           C  
ATOM    776  HG  LEU A  50      14.126 -11.131 -12.111  1.00  0.00           H  
ATOM    777  CD1 LEU A  50      13.019 -10.599 -10.365  1.00  0.00           C  
ATOM    778 HD11 LEU A  50      12.006 -10.697  -9.982  1.00  0.00           H  
ATOM    779 HD12 LEU A  50      13.716 -11.087  -9.686  1.00  0.00           H  
ATOM    780 HD13 LEU A  50      13.278  -9.542 -10.441  1.00  0.00           H  
ATOM    781  CD2 LEU A  50      12.841 -12.749 -11.588  1.00  0.00           C  
ATOM    782 HD21 LEU A  50      13.544 -13.174 -10.874  1.00  0.00           H  
ATOM    783 HD22 LEU A  50      11.833 -12.918 -11.223  1.00  0.00           H  
ATOM    784 HD23 LEU A  50      12.978 -13.259 -12.540  1.00  0.00           H  
ATOM    785  C   LEU A  50      11.082 -10.460 -15.027  1.00  0.00           C  
ATOM    786  O   LEU A  50      10.107 -11.187 -15.200  1.00  0.00           O  
ATOM    787  N   ARG A  51      11.189  -9.270 -15.633  1.00  0.00           N  
ATOM    788  H   ARG A  51      11.984  -8.685 -15.393  1.00  0.00           H  
ATOM    789  CA  ARG A  51      10.222  -8.745 -16.610  1.00  0.00           C  
ATOM    790  HA  ARG A  51       9.221  -8.844 -16.198  1.00  0.00           H  
ATOM    791  CB  ARG A  51      10.508  -7.261 -16.855  1.00  0.00           C  
ATOM    792  HB2 ARG A  51      10.633  -6.777 -15.887  1.00  0.00           H  
ATOM    793  HB3 ARG A  51      11.436  -7.150 -17.420  1.00  0.00           H  
ATOM    794  CG  ARG A  51       9.357  -6.561 -17.601  1.00  0.00           C  
ATOM    795  HG2 ARG A  51       9.162  -7.073 -18.544  1.00  0.00           H  
ATOM    796  HG3 ARG A  51       8.460  -6.616 -16.990  1.00  0.00           H  
ATOM    797  CD  ARG A  51       9.660  -5.097 -17.909  1.00  0.00           C  
ATOM    798  HD2 ARG A  51      10.419  -5.072 -18.691  1.00  0.00           H  
ATOM    799  HD3 ARG A  51       8.755  -4.617 -18.289  1.00  0.00           H  
ATOM    800  NE  ARG A  51      10.128  -4.358 -16.722  1.00  0.00           N  
ATOM    801  HE  ARG A  51       9.700  -4.603 -15.823  1.00  0.00           H  
ATOM    802  CZ  ARG A  51      11.117  -3.494 -16.673  1.00  0.00           C  
ATOM    803  NH1 ARG A  51      11.743  -3.104 -17.745  1.00  0.00           N  
ATOM    804 HH11 ARG A  51      11.499  -3.494 -18.631  1.00  0.00           H  
ATOM    805 HH12 ARG A  51      12.481  -2.416 -17.640  1.00  0.00           H  
ATOM    806  NH2 ARG A  51      11.521  -2.996 -15.555  1.00  0.00           N  
ATOM    807 HH21 ARG A  51      11.092  -3.334 -14.681  1.00  0.00           H  
ATOM    808 HH22 ARG A  51      12.272  -2.330 -15.545  1.00  0.00           H  
ATOM    809  C   ARG A  51      10.218  -9.550 -17.901  1.00  0.00           C  
ATOM    810  O   ARG A  51       9.147  -9.928 -18.376  1.00  0.00           O  
ATOM    811  N   GLN A  52      11.396  -9.869 -18.434  1.00  0.00           N  
ATOM    812  H   GLN A  52      12.235  -9.492 -18.003  1.00  0.00           H  
ATOM    813  CA  GLN A  52      11.545 -10.769 -19.579  1.00  0.00           C  
ATOM    814  HA  GLN A  52      10.935 -10.384 -20.398  1.00  0.00           H  
ATOM    815  CB  GLN A  52      13.017 -10.746 -20.024  1.00  0.00           C  
ATOM    816  HB2 GLN A  52      13.305  -9.705 -20.177  1.00  0.00           H  
ATOM    817  HB3 GLN A  52      13.653 -11.170 -19.245  1.00  0.00           H  
ATOM    818  CG  GLN A  52      13.254 -11.508 -21.337  1.00  0.00           C  
ATOM    819  HG2 GLN A  52      13.214 -12.581 -21.151  1.00  0.00           H  
ATOM    820  HG3 GLN A  52      12.456 -11.259 -22.038  1.00  0.00           H  
ATOM    821  CD  GLN A  52      14.590 -11.178 -22.003  1.00  0.00           C  
ATOM    822  OE1 GLN A  52      15.483 -10.555 -21.455  1.00  0.00           O  
ATOM    823  NE2 GLN A  52      14.779 -11.610 -23.231  1.00  0.00           N  
ATOM    824 HE21 GLN A  52      15.670 -11.406 -23.647  1.00  0.00           H  
ATOM    825 HE22 GLN A  52      14.084 -12.177 -23.680  1.00  0.00           H  
ATOM    826  C   GLN A  52      11.029 -12.187 -19.265  1.00  0.00           C  
ATOM    827  O   GLN A  52      10.522 -12.861 -20.155  1.00  0.00           O  
ATOM    828  N   PHE A  53      11.077 -12.615 -17.999  1.00  0.00           N  
ATOM    829  H   PHE A  53      11.606 -12.069 -17.328  1.00  0.00           H  
ATOM    830  CA  PHE A  53      10.459 -13.859 -17.541  1.00  0.00           C  
ATOM    831  HA  PHE A  53      10.685 -14.640 -18.270  1.00  0.00           H  
ATOM    832  CB  PHE A  53      11.108 -14.280 -16.210  1.00  0.00           C  
ATOM    833  HB2 PHE A  53      12.193 -14.259 -16.329  1.00  0.00           H  
ATOM    834  HB3 PHE A  53      10.855 -13.566 -15.432  1.00  0.00           H  
ATOM    835  CG  PHE A  53      10.712 -15.660 -15.733  1.00  0.00           C  
ATOM    836  CD1 PHE A  53       9.492 -15.847 -15.056  1.00  0.00           C  
ATOM    837  HD1 PHE A  53       8.848 -15.006 -14.848  1.00  0.00           H  
ATOM    838  CE1 PHE A  53       9.090 -17.135 -14.674  1.00  0.00           C  
ATOM    839  HE1 PHE A  53       8.144 -17.283 -14.171  1.00  0.00           H  
ATOM    840  CZ  PHE A  53       9.918 -18.237 -14.950  1.00  0.00           C  
ATOM    841  HZ  PHE A  53       9.608 -19.226 -14.649  1.00  0.00           H  
ATOM    842  CE2 PHE A  53      11.154 -18.053 -15.594  1.00  0.00           C  
ATOM    843  HE2 PHE A  53      11.795 -18.905 -15.784  1.00  0.00           H  
ATOM    844  CD2 PHE A  53      11.551 -16.764 -15.987  1.00  0.00           C  
ATOM    845  HD2 PHE A  53      12.497 -16.629 -16.493  1.00  0.00           H  
ATOM    846  C   PHE A  53       8.919 -13.760 -17.473  1.00  0.00           C  
ATOM    847  O   PHE A  53       8.240 -14.532 -18.148  1.00  0.00           O  
ATOM    848  N   TYR A  54       8.342 -12.831 -16.693  1.00  0.00           N  
ATOM    849  H   TYR A  54       8.929 -12.174 -16.186  1.00  0.00           H  
ATOM    850  CA  TYR A  54       6.885 -12.808 -16.472  1.00  0.00           C  
ATOM    851  HA  TYR A  54       6.586 -13.837 -16.260  1.00  0.00           H  
ATOM    852  CB  TYR A  54       6.479 -11.985 -15.227  1.00  0.00           C  
ATOM    853  HB2 TYR A  54       5.474 -12.296 -14.947  1.00  0.00           H  
ATOM    854  HB3 TYR A  54       7.127 -12.284 -14.404  1.00  0.00           H  
ATOM    855  CG  TYR A  54       6.458 -10.459 -15.303  1.00  0.00           C  
ATOM    856  CD1 TYR A  54       7.392  -9.712 -14.561  1.00  0.00           C  
ATOM    857  HD1 TYR A  54       8.147 -10.218 -13.983  1.00  0.00           H  
ATOM    858  CE1 TYR A  54       7.369  -8.305 -14.581  1.00  0.00           C  
ATOM    859  HE1 TYR A  54       8.105  -7.747 -14.027  1.00  0.00           H  
ATOM    860  CZ  TYR A  54       6.409  -7.619 -15.350  1.00  0.00           C  
ATOM    861  OH  TYR A  54       6.425  -6.257 -15.398  1.00  0.00           O  
ATOM    862  HH  TYR A  54       7.267  -5.888 -15.052  1.00  0.00           H  
ATOM    863  CE2 TYR A  54       5.438  -8.362 -16.059  1.00  0.00           C  
ATOM    864  HE2 TYR A  54       4.687  -7.841 -16.633  1.00  0.00           H  
ATOM    865  CD2 TYR A  54       5.450  -9.774 -16.018  1.00  0.00           C  
ATOM    866  HD2 TYR A  54       4.679 -10.327 -16.541  1.00  0.00           H  
ATOM    867  C   TYR A  54       6.106 -12.410 -17.729  1.00  0.00           C  
ATOM    868  O   TYR A  54       5.051 -12.981 -17.980  1.00  0.00           O  
ATOM    869  N   SER A  55       6.623 -11.494 -18.555  1.00  0.00           N  
ATOM    870  H   SER A  55       7.502 -11.054 -18.309  1.00  0.00           H  
ATOM    871  CA  SER A  55       5.958 -11.120 -19.815  1.00  0.00           C  
ATOM    872  HA  SER A  55       4.905 -10.938 -19.595  1.00  0.00           H  
ATOM    873  CB  SER A  55       6.529  -9.814 -20.377  1.00  0.00           C  
ATOM    874  HB2 SER A  55       5.971  -9.544 -21.274  1.00  0.00           H  
ATOM    875  HB3 SER A  55       6.403  -9.018 -19.641  1.00  0.00           H  
ATOM    876  OG  SER A  55       7.897  -9.928 -20.706  1.00  0.00           O  
ATOM    877  HG  SER A  55       8.402  -9.953 -19.871  1.00  0.00           H  
ATOM    878  C   SER A  55       5.987 -12.235 -20.871  1.00  0.00           C  
ATOM    879  O   SER A  55       5.130 -12.243 -21.751  1.00  0.00           O  
ATOM    880  N   HIE A  56       6.915 -13.197 -20.765  1.00  0.00           N  
ATOM    881  H   HIE A  56       7.622 -13.102 -20.050  1.00  0.00           H  
ATOM    882  CA  HIE A  56       6.931 -14.414 -21.584  1.00  0.00           C  
ATOM    883  HA  HIE A  56       6.555 -14.183 -22.582  1.00  0.00           H  
ATOM    884  CB  HIE A  56       8.388 -14.883 -21.727  1.00  0.00           C  
ATOM    885  HB2 HIE A  56       8.991 -14.047 -22.081  1.00  0.00           H  
ATOM    886  HB3 HIE A  56       8.777 -15.192 -20.756  1.00  0.00           H  
ATOM    887  CG  HIE A  56       8.557 -16.017 -22.702  1.00  0.00           C  
ATOM    888  ND1 HIE A  56       8.852 -15.879 -24.060  1.00  0.00           N  
ATOM    889  CE1 HIE A  56       8.804 -17.115 -24.574  1.00  0.00           C  
ATOM    890  HE1 HIE A  56       8.957 -17.346 -25.620  1.00  0.00           H  
ATOM    891  NE2 HIE A  56       8.509 -18.010 -23.614  1.00  0.00           N  
ATOM    892  HE2 HIE A  56       8.363 -18.996 -23.756  1.00  0.00           H  
ATOM    893  CD2 HIE A  56       8.343 -17.334 -22.428  1.00  0.00           C  
ATOM    894  HD2 HIE A  56       8.028 -17.738 -21.476  1.00  0.00           H  
ATOM    895  C   HIE A  56       6.021 -15.516 -21.011  1.00  0.00           C  
ATOM    896  O   HIE A  56       5.202 -16.088 -21.729  1.00  0.00           O  
ATOM    897  N   HIE A  57       6.135 -15.809 -19.711  1.00  0.00           N  
ATOM    898  H   HIE A  57       6.817 -15.290 -19.170  1.00  0.00           H  
ATOM    899  CA  HIE A  57       5.428 -16.928 -19.062  1.00  0.00           C  
ATOM    900  HA  HIE A  57       5.274 -17.704 -19.815  1.00  0.00           H  
ATOM    901  CB  HIE A  57       6.308 -17.564 -17.978  1.00  0.00           C  
ATOM    902  HB2 HIE A  57       6.524 -16.824 -17.206  1.00  0.00           H  
ATOM    903  HB3 HIE A  57       5.764 -18.388 -17.513  1.00  0.00           H  
ATOM    904  CG  HIE A  57       7.605 -18.126 -18.507  1.00  0.00           C  
ATOM    905  ND1 HIE A  57       7.744 -19.230 -19.354  1.00  0.00           N  
ATOM    906  CE1 HIE A  57       9.063 -19.402 -19.521  1.00  0.00           C  
ATOM    907  HE1 HIE A  57       9.509 -20.190 -20.112  1.00  0.00           H  
ATOM    908  NE2 HIE A  57       9.749 -18.469 -18.840  1.00  0.00           N  
ATOM    909  HE2 HIE A  57      10.753 -18.414 -18.755  1.00  0.00           H  
ATOM    910  CD2 HIE A  57       8.845 -17.660 -18.198  1.00  0.00           C  
ATOM    911  HD2 HIE A  57       9.059 -16.833 -17.541  1.00  0.00           H  
ATOM    912  C   HIE A  57       4.018 -16.602 -18.540  1.00  0.00           C  
ATOM    913  O   HIE A  57       3.340 -17.518 -18.081  1.00  0.00           O  
ATOM    914  N   GLU A  58       3.518 -15.362 -18.660  1.00  0.00           N  
ATOM    915  H   GLU A  58       4.157 -14.625 -18.938  1.00  0.00           H  
ATOM    916  CA  GLU A  58       2.133 -14.966 -18.314  1.00  0.00           C  
ATOM    917  HA  GLU A  58       1.993 -15.081 -17.241  1.00  0.00           H  
ATOM    918  CB  GLU A  58       1.921 -13.468 -18.673  1.00  0.00           C  
ATOM    919  HB2 GLU A  58       2.565 -12.867 -18.033  1.00  0.00           H  
ATOM    920  HB3 GLU A  58       2.228 -13.309 -19.708  1.00  0.00           H  
ATOM    921  CG  GLU A  58       0.482 -12.934 -18.514  1.00  0.00           C  
ATOM    922  HG2 GLU A  58      -0.183 -13.505 -19.164  1.00  0.00           H  
ATOM    923  HG3 GLU A  58       0.159 -13.098 -17.484  1.00  0.00           H  
ATOM    924  CD  GLU A  58       0.334 -11.439 -18.866  1.00  0.00           C  
ATOM    925  OE1 GLU A  58      -0.224 -11.156 -19.957  1.00  0.00           O  
ATOM    926  OE2 GLU A  58       0.717 -10.581 -18.039  1.00  0.00           O  
ATOM    927  C   GLU A  58       1.072 -15.856 -18.992  1.00  0.00           C  
ATOM    928  O   GLU A  58      -0.031 -16.021 -18.468  1.00  0.00           O  
ATOM    929  N   LYS A  59       1.402 -16.441 -20.152  1.00  0.00           N  
ATOM    930  H   LYS A  59       2.338 -16.268 -20.492  1.00  0.00           H  
ATOM    931  CA  LYS A  59       0.453 -17.134 -21.046  1.00  0.00           C  
ATOM    932  HA  LYS A  59      -0.491 -17.254 -20.515  1.00  0.00           H  
ATOM    933  CB  LYS A  59       0.180 -16.275 -22.299  1.00  0.00           C  
ATOM    934  HB2 LYS A  59       1.060 -16.274 -22.946  1.00  0.00           H  
ATOM    935  HB3 LYS A  59      -0.664 -16.697 -22.849  1.00  0.00           H  
ATOM    936  CG  LYS A  59      -0.148 -14.835 -21.889  1.00  0.00           C  
ATOM    937  HG2 LYS A  59      -0.929 -14.862 -21.127  1.00  0.00           H  
ATOM    938  HG3 LYS A  59       0.752 -14.400 -21.452  1.00  0.00           H  
ATOM    939  CD  LYS A  59      -0.596 -13.897 -23.008  1.00  0.00           C  
ATOM    940  HD2 LYS A  59       0.129 -13.899 -23.824  1.00  0.00           H  
ATOM    941  HD3 LYS A  59      -1.590 -14.176 -23.360  1.00  0.00           H  
ATOM    942  CE  LYS A  59      -0.606 -12.549 -22.289  1.00  0.00           C  
ATOM    943  HE2 LYS A  59      -1.213 -12.639 -21.382  1.00  0.00           H  
ATOM    944  HE3 LYS A  59       0.410 -12.333 -21.940  1.00  0.00           H  
ATOM    945  NZ  LYS A  59      -1.088 -11.406 -23.079  1.00  0.00           N  
ATOM    946  HZ1 LYS A  59      -0.496 -11.267 -23.884  1.00  0.00           H  
ATOM    947  HZ2 LYS A  59      -2.049 -11.545 -23.353  1.00  0.00           H  
ATOM    948  HZ3 LYS A  59      -1.021 -10.597 -22.467  1.00  0.00           H  
ATOM    949  C   LYS A  59       0.872 -18.557 -21.416  1.00  0.00           C  
ATOM    950  O   LYS A  59       0.213 -19.183 -22.242  1.00  0.00           O  
ATOM    951  N   ASP A  60       1.957 -19.074 -20.841  1.00  0.00           N  
ATOM    952  H   ASP A  60       2.422 -18.552 -20.111  1.00  0.00           H  
ATOM    953  CA  ASP A  60       2.411 -20.430 -21.151  1.00  0.00           C  
ATOM    954  HA  ASP A  60       2.392 -20.557 -22.235  1.00  0.00           H  
ATOM    955  CB  ASP A  60       3.869 -20.621 -20.710  1.00  0.00           C  
ATOM    956  HB2 ASP A  60       4.479 -19.842 -21.173  1.00  0.00           H  
ATOM    957  HB3 ASP A  60       3.930 -20.494 -19.630  1.00  0.00           H  
ATOM    958  CG  ASP A  60       4.445 -21.990 -21.099  1.00  0.00           C  
ATOM    959  OD1 ASP A  60       3.710 -22.884 -21.572  1.00  0.00           O  
ATOM    960  OD2 ASP A  60       5.667 -22.192 -20.960  1.00  0.00           O  
ATOM    961  C   ASP A  60       1.456 -21.467 -20.540  1.00  0.00           C  
ATOM    962  O   ASP A  60       1.370 -21.619 -19.320  1.00  0.00           O  
ATOM    963  N   THR A  61       0.753 -22.215 -21.394  1.00  0.00           N  
ATOM    964  H   THR A  61       0.906 -22.089 -22.385  1.00  0.00           H  
ATOM    965  CA  THR A  61      -0.207 -23.254 -20.989  1.00  0.00           C  
ATOM    966  HA  THR A  61      -0.964 -22.794 -20.359  1.00  0.00           H  
ATOM    967  CB  THR A  61      -0.906 -23.858 -22.215  1.00  0.00           C  
ATOM    968  HB  THR A  61      -1.494 -24.722 -21.902  1.00  0.00           H  
ATOM    969  CG2 THR A  61      -1.845 -22.862 -22.894  1.00  0.00           C  
ATOM    970 HG21 THR A  61      -2.601 -22.531 -22.182  1.00  0.00           H  
ATOM    971 HG22 THR A  61      -1.288 -21.994 -23.250  1.00  0.00           H  
ATOM    972 HG23 THR A  61      -2.347 -23.340 -23.735  1.00  0.00           H  
ATOM    973  OG1 THR A  61       0.045 -24.272 -23.170  1.00  0.00           O  
ATOM    974  HG1 THR A  61      -0.434 -24.637 -23.916  1.00  0.00           H  
ATOM    975  C   THR A  61       0.425 -24.375 -20.162  1.00  0.00           C  
ATOM    976  O   THR A  61      -0.285 -25.044 -19.409  1.00  0.00           O  
ATOM    977  N   ARG A  62       1.752 -24.550 -20.221  1.00  0.00           N  
ATOM    978  H   ARG A  62       2.279 -23.938 -20.847  1.00  0.00           H  
ATOM    979  CA  ARG A  62       2.498 -25.470 -19.346  1.00  0.00           C  
ATOM    980  HA  ARG A  62       1.990 -26.436 -19.329  1.00  0.00           H  
ATOM    981  CB  ARG A  62       3.923 -25.662 -19.894  1.00  0.00           C  
ATOM    982  HB2 ARG A  62       4.450 -24.708 -19.850  1.00  0.00           H  
ATOM    983  HB3 ARG A  62       4.456 -26.366 -19.253  1.00  0.00           H  
ATOM    984  CG  ARG A  62       3.928 -26.202 -21.339  1.00  0.00           C  
ATOM    985  HG2 ARG A  62       3.521 -27.214 -21.336  1.00  0.00           H  
ATOM    986  HG3 ARG A  62       3.297 -25.587 -21.982  1.00  0.00           H  
ATOM    987  CD  ARG A  62       5.331 -26.233 -21.955  1.00  0.00           C  
ATOM    988  HD2 ARG A  62       5.991 -26.816 -21.309  1.00  0.00           H  
ATOM    989  HD3 ARG A  62       5.261 -26.725 -22.927  1.00  0.00           H  
ATOM    990  NE  ARG A  62       5.876 -24.875 -22.136  1.00  0.00           N  
ATOM    991  HE  ARG A  62       5.330 -24.096 -21.748  1.00  0.00           H  
ATOM    992  CZ  ARG A  62       7.005 -24.532 -22.725  1.00  0.00           C  
ATOM    993  NH1 ARG A  62       7.768 -25.400 -23.333  1.00  0.00           N  
ATOM    994 HH11 ARG A  62       7.476 -26.358 -23.338  1.00  0.00           H  
ATOM    995 HH12 ARG A  62       8.598 -25.097 -23.800  1.00  0.00           H  
ATOM    996  NH2 ARG A  62       7.396 -23.296 -22.713  1.00  0.00           N  
ATOM    997 HH21 ARG A  62       6.836 -22.665 -22.120  1.00  0.00           H  
ATOM    998 HH22 ARG A  62       8.266 -22.999 -23.095  1.00  0.00           H  
ATOM    999  C   ARG A  62       2.521 -24.968 -17.898  1.00  0.00           C  
ATOM   1000  O   ARG A  62       2.335 -25.762 -16.982  1.00  0.00           O  
ATOM   1001  N   CYS A  63       2.675 -23.657 -17.692  1.00  0.00           N  
ATOM   1002  H   CYS A  63       2.722 -23.054 -18.502  1.00  0.00           H  
ATOM   1003  CA  CYS A  63       2.654 -23.034 -16.363  1.00  0.00           C  
ATOM   1004  HA  CYS A  63       3.363 -23.557 -15.717  1.00  0.00           H  
ATOM   1005  CB  CYS A  63       3.078 -21.564 -16.454  1.00  0.00           C  
ATOM   1006  HB2 CYS A  63       2.396 -21.003 -17.095  1.00  0.00           H  
ATOM   1007  HB3 CYS A  63       3.029 -21.144 -15.451  1.00  0.00           H  
ATOM   1008  SG  CYS A  63       4.776 -21.393 -17.052  1.00  0.00           S  
ATOM   1009  HG  CYS A  63       4.547 -21.610 -18.352  1.00  0.00           H  
ATOM   1010  C   CYS A  63       1.280 -23.125 -15.686  1.00  0.00           C  
ATOM   1011  O   CYS A  63       1.217 -23.332 -14.476  1.00  0.00           O  
ATOM   1012  N   LEU A  64       0.188 -23.035 -16.458  1.00  0.00           N  
ATOM   1013  H   LEU A  64       0.325 -22.807 -17.433  1.00  0.00           H  
ATOM   1014  CA  LEU A  64      -1.188 -23.226 -15.963  1.00  0.00           C  
ATOM   1015  HA  LEU A  64      -1.366 -22.512 -15.158  1.00  0.00           H  
ATOM   1016  CB  LEU A  64      -2.196 -22.979 -17.107  1.00  0.00           C  
ATOM   1017  HB2 LEU A  64      -2.014 -23.718 -17.888  1.00  0.00           H  
ATOM   1018  HB3 LEU A  64      -3.201 -23.155 -16.720  1.00  0.00           H  
ATOM   1019  CG  LEU A  64      -2.169 -21.578 -17.750  1.00  0.00           C  
ATOM   1020  HG  LEU A  64      -1.173 -21.367 -18.138  1.00  0.00           H  
ATOM   1021  CD1 LEU A  64      -3.177 -21.514 -18.902  1.00  0.00           C  
ATOM   1022 HD11 LEU A  64      -4.191 -21.637 -18.524  1.00  0.00           H  
ATOM   1023 HD12 LEU A  64      -3.093 -20.548 -19.401  1.00  0.00           H  
ATOM   1024 HD13 LEU A  64      -2.974 -22.302 -19.623  1.00  0.00           H  
ATOM   1025  CD2 LEU A  64      -2.568 -20.496 -16.752  1.00  0.00           C  
ATOM   1026 HD21 LEU A  64      -1.893 -20.506 -15.900  1.00  0.00           H  
ATOM   1027 HD22 LEU A  64      -2.502 -19.517 -17.223  1.00  0.00           H  
ATOM   1028 HD23 LEU A  64      -3.586 -20.675 -16.412  1.00  0.00           H  
ATOM   1029  C   LEU A  64      -1.433 -24.625 -15.359  1.00  0.00           C  
ATOM   1030  O   LEU A  64      -2.417 -24.830 -14.647  1.00  0.00           O  
ATOM   1031  N   GLY A  65      -0.570 -25.602 -15.661  1.00  0.00           N  
ATOM   1032  H   GLY A  65       0.206 -25.365 -16.266  1.00  0.00           H  
ATOM   1033  CA  GLY A  65      -0.518 -26.913 -15.008  1.00  0.00           C  
ATOM   1034  HA2 GLY A  65       0.320 -27.466 -15.432  1.00  0.00           H  
ATOM   1035  HA3 GLY A  65      -0.325 -26.770 -13.947  1.00  0.00           H  
ATOM   1036  C   GLY A  65      -1.764 -27.791 -15.148  1.00  0.00           C  
ATOM   1037  O   GLY A  65      -1.912 -28.735 -14.379  1.00  0.00           O  
ATOM   1038  N   ALA A  66      -2.664 -27.477 -16.088  1.00  0.00           N  
ATOM   1039  H   ALA A  66      -2.463 -26.660 -16.642  1.00  0.00           H  
ATOM   1040  CA  ALA A  66      -3.918 -28.196 -16.359  1.00  0.00           C  
ATOM   1041  HA  ALA A  66      -4.459 -27.600 -17.095  1.00  0.00           H  
ATOM   1042  CB  ALA A  66      -3.596 -29.535 -17.040  1.00  0.00           C  
ATOM   1043  HB1 ALA A  66      -3.098 -30.203 -16.336  1.00  0.00           H  
ATOM   1044  HB2 ALA A  66      -4.519 -30.008 -17.379  1.00  0.00           H  
ATOM   1045  HB3 ALA A  66      -2.947 -29.368 -17.900  1.00  0.00           H  
ATOM   1046  C   ALA A  66      -4.892 -28.315 -15.158  1.00  0.00           C  
ATOM   1047  O   ALA A  66      -5.792 -29.154 -15.168  1.00  0.00           O  
ATOM   1048  N   THR A  67      -4.749 -27.466 -14.131  1.00  0.00           N  
ATOM   1049  H   THR A  67      -4.002 -26.780 -14.168  1.00  0.00           H  
ATOM   1050  CA  THR A  67      -5.624 -27.472 -12.946  1.00  0.00           C  
ATOM   1051  HA  THR A  67      -6.624 -27.758 -13.275  1.00  0.00           H  
ATOM   1052  CB  THR A  67      -5.174 -28.537 -11.931  1.00  0.00           C  
ATOM   1053  HB  THR A  67      -5.189 -29.511 -12.420  1.00  0.00           H  
ATOM   1054  CG2 THR A  67      -3.794 -28.317 -11.313  1.00  0.00           C  
ATOM   1055 HG21 THR A  67      -3.549 -29.156 -10.663  1.00  0.00           H  
ATOM   1056 HG22 THR A  67      -3.044 -28.262 -12.100  1.00  0.00           H  
ATOM   1057 HG23 THR A  67      -3.780 -27.397 -10.734  1.00  0.00           H  
ATOM   1058  OG1 THR A  67      -6.072 -28.563 -10.847  1.00  0.00           O  
ATOM   1059  HG1 THR A  67      -6.097 -29.475 -10.540  1.00  0.00           H  
ATOM   1060  C   THR A  67      -5.744 -26.092 -12.300  1.00  0.00           C  
ATOM   1061  O   THR A  67      -4.779 -25.328 -12.251  1.00  0.00           O  
ATOM   1062  N   ALA A  68      -6.927 -25.774 -11.762  1.00  0.00           N  
ATOM   1063  H   ALA A  68      -7.659 -26.470 -11.785  1.00  0.00           H  
ATOM   1064  CA  ALA A  68      -7.246 -24.459 -11.196  1.00  0.00           C  
ATOM   1065  HA  ALA A  68      -7.179 -23.718 -11.994  1.00  0.00           H  
ATOM   1066  CB  ALA A  68      -8.698 -24.499 -10.705  1.00  0.00           C  
ATOM   1067  HB1 ALA A  68      -8.808 -25.235  -9.907  1.00  0.00           H  
ATOM   1068  HB2 ALA A  68      -8.981 -23.518 -10.324  1.00  0.00           H  
ATOM   1069  HB3 ALA A  68      -9.365 -24.757 -11.529  1.00  0.00           H  
ATOM   1070  C   ALA A  68      -6.282 -24.014 -10.073  1.00  0.00           C  
ATOM   1071  O   ALA A  68      -5.994 -22.825  -9.948  1.00  0.00           O  
ATOM   1072  N   GLN A  69      -5.731 -24.958  -9.298  1.00  0.00           N  
ATOM   1073  H   GLN A  69      -6.000 -25.916  -9.467  1.00  0.00           H  
ATOM   1074  CA  GLN A  69      -4.704 -24.678  -8.287  1.00  0.00           C  
ATOM   1075  HA  GLN A  69      -5.076 -23.899  -7.619  1.00  0.00           H  
ATOM   1076  CB  GLN A  69      -4.464 -25.958  -7.460  1.00  0.00           C  
ATOM   1077  HB2 GLN A  69      -5.396 -26.239  -6.966  1.00  0.00           H  
ATOM   1078  HB3 GLN A  69      -4.202 -26.765  -8.148  1.00  0.00           H  
ATOM   1079  CG  GLN A  69      -3.350 -25.879  -6.396  1.00  0.00           C  
ATOM   1080  HG2 GLN A  69      -3.142 -26.893  -6.054  1.00  0.00           H  
ATOM   1081  HG3 GLN A  69      -2.431 -25.494  -6.834  1.00  0.00           H  
ATOM   1082  CD  GLN A  69      -3.716 -25.026  -5.180  1.00  0.00           C  
ATOM   1083  OE1 GLN A  69      -3.953 -23.835  -5.259  1.00  0.00           O  
ATOM   1084  NE2 GLN A  69      -3.745 -25.586  -3.991  1.00  0.00           N  
ATOM   1085 HE21 GLN A  69      -4.067 -25.003  -3.240  1.00  0.00           H  
ATOM   1086 HE22 GLN A  69      -3.544 -26.562  -3.869  1.00  0.00           H  
ATOM   1087  C   GLN A  69      -3.410 -24.148  -8.930  1.00  0.00           C  
ATOM   1088  O   GLN A  69      -2.891 -23.120  -8.503  1.00  0.00           O  
ATOM   1089  N   GLN A  70      -2.901 -24.819  -9.971  1.00  0.00           N  
ATOM   1090  H   GLN A  70      -3.444 -25.568 -10.378  1.00  0.00           H  
ATOM   1091  CA  GLN A  70      -1.688 -24.387 -10.674  1.00  0.00           C  
ATOM   1092  HA  GLN A  70      -0.920 -24.164  -9.933  1.00  0.00           H  
ATOM   1093  CB  GLN A  70      -1.156 -25.499 -11.595  1.00  0.00           C  
ATOM   1094  HB2 GLN A  70      -1.974 -25.865 -12.216  1.00  0.00           H  
ATOM   1095  HB3 GLN A  70      -0.398 -25.078 -12.258  1.00  0.00           H  
ATOM   1096  CG  GLN A  70      -0.538 -26.691 -10.834  1.00  0.00           C  
ATOM   1097  HG2 GLN A  70      -1.266 -27.081 -10.124  1.00  0.00           H  
ATOM   1098  HG3 GLN A  70      -0.318 -27.480 -11.554  1.00  0.00           H  
ATOM   1099  CD  GLN A  70       0.756 -26.365 -10.078  1.00  0.00           C  
ATOM   1100  OE1 GLN A  70       1.322 -25.284 -10.164  1.00  0.00           O  
ATOM   1101  NE2 GLN A  70       1.285 -27.289  -9.305  1.00  0.00           N  
ATOM   1102 HE21 GLN A  70       2.111 -27.019  -8.790  1.00  0.00           H  
ATOM   1103 HE22 GLN A  70       0.878 -28.202  -9.229  1.00  0.00           H  
ATOM   1104  C   GLN A  70      -1.919 -23.080 -11.441  1.00  0.00           C  
ATOM   1105  O   GLN A  70      -1.093 -22.182 -11.339  1.00  0.00           O  
ATOM   1106  N   PHE A  71      -3.077 -22.909 -12.087  1.00  0.00           N  
ATOM   1107  H   PHE A  71      -3.681 -23.715 -12.201  1.00  0.00           H  
ATOM   1108  CA  PHE A  71      -3.492 -21.636 -12.691  1.00  0.00           C  
ATOM   1109  HA  PHE A  71      -2.778 -21.378 -13.473  1.00  0.00           H  
ATOM   1110  CB  PHE A  71      -4.872 -21.852 -13.335  1.00  0.00           C  
ATOM   1111  HB2 PHE A  71      -4.765 -22.608 -14.114  1.00  0.00           H  
ATOM   1112  HB3 PHE A  71      -5.529 -22.268 -12.573  1.00  0.00           H  
ATOM   1113  CG  PHE A  71      -5.592 -20.656 -13.950  1.00  0.00           C  
ATOM   1114  CD1 PHE A  71      -4.907 -19.520 -14.429  1.00  0.00           C  
ATOM   1115  HD1 PHE A  71      -3.830 -19.451 -14.350  1.00  0.00           H  
ATOM   1116  CE1 PHE A  71      -5.608 -18.480 -15.066  1.00  0.00           C  
ATOM   1117  HE1 PHE A  71      -5.060 -17.639 -15.466  1.00  0.00           H  
ATOM   1118  CZ  PHE A  71      -7.003 -18.563 -15.224  1.00  0.00           C  
ATOM   1119  HZ  PHE A  71      -7.542 -17.789 -15.751  1.00  0.00           H  
ATOM   1120  CE2 PHE A  71      -7.696 -19.680 -14.728  1.00  0.00           C  
ATOM   1121  HE2 PHE A  71      -8.766 -19.758 -14.856  1.00  0.00           H  
ATOM   1122  CD2 PHE A  71      -6.991 -20.723 -14.100  1.00  0.00           C  
ATOM   1123  HD2 PHE A  71      -7.529 -21.594 -13.752  1.00  0.00           H  
ATOM   1124  C   PHE A  71      -3.503 -20.475 -11.676  1.00  0.00           C  
ATOM   1125  O   PHE A  71      -2.929 -19.424 -11.947  1.00  0.00           O  
ATOM   1126  N   HIE A  72      -4.103 -20.646 -10.493  1.00  0.00           N  
ATOM   1127  H   HIE A  72      -4.585 -21.521 -10.315  1.00  0.00           H  
ATOM   1128  CA  HIE A  72      -4.165 -19.598  -9.460  1.00  0.00           C  
ATOM   1129  HA  HIE A  72      -4.547 -18.679  -9.905  1.00  0.00           H  
ATOM   1130  CB  HIE A  72      -5.154 -20.039  -8.371  1.00  0.00           C  
ATOM   1131  HB2 HIE A  72      -6.135 -20.180  -8.824  1.00  0.00           H  
ATOM   1132  HB3 HIE A  72      -4.831 -21.002  -7.971  1.00  0.00           H  
ATOM   1133  CG  HIE A  72      -5.308 -19.072  -7.222  1.00  0.00           C  
ATOM   1134  ND1 HIE A  72      -5.586 -17.705  -7.330  1.00  0.00           N  
ATOM   1135  CE1 HIE A  72      -5.737 -17.264  -6.071  1.00  0.00           C  
ATOM   1136  HE1 HIE A  72      -5.962 -16.238  -5.806  1.00  0.00           H  
ATOM   1137  NE2 HIE A  72      -5.594 -18.274  -5.194  1.00  0.00           N  
ATOM   1138  HE2 HIE A  72      -5.720 -18.204  -4.194  1.00  0.00           H  
ATOM   1139  CD2 HIE A  72      -5.326 -19.424  -5.903  1.00  0.00           C  
ATOM   1140  HD2 HIE A  72      -5.202 -20.425  -5.508  1.00  0.00           H  
ATOM   1141  C   HIE A  72      -2.781 -19.255  -8.888  1.00  0.00           C  
ATOM   1142  O   HIE A  72      -2.405 -18.083  -8.819  1.00  0.00           O  
ATOM   1143  N   ARG A  73      -1.976 -20.274  -8.560  1.00  0.00           N  
ATOM   1144  H   ARG A  73      -2.337 -21.218  -8.675  1.00  0.00           H  
ATOM   1145  CA  ARG A  73      -0.591 -20.104  -8.089  1.00  0.00           C  
ATOM   1146  HA  ARG A  73      -0.579 -19.404  -7.254  1.00  0.00           H  
ATOM   1147  CB  ARG A  73      -0.050 -21.460  -7.606  1.00  0.00           C  
ATOM   1148  HB2 ARG A  73      -0.149 -22.191  -8.411  1.00  0.00           H  
ATOM   1149  HB3 ARG A  73       1.011 -21.335  -7.411  1.00  0.00           H  
ATOM   1150  CG  ARG A  73      -0.712 -22.031  -6.330  1.00  0.00           C  
ATOM   1151  HG2 ARG A  73      -1.785 -22.137  -6.474  1.00  0.00           H  
ATOM   1152  HG3 ARG A  73      -0.291 -23.022  -6.152  1.00  0.00           H  
ATOM   1153  CD  ARG A  73      -0.469 -21.168  -5.085  1.00  0.00           C  
ATOM   1154  HD2 ARG A  73       0.593 -20.920  -5.073  1.00  0.00           H  
ATOM   1155  HD3 ARG A  73      -1.038 -20.241  -5.174  1.00  0.00           H  
ATOM   1156  NE  ARG A  73      -0.830 -21.855  -3.818  1.00  0.00           N  
ATOM   1157  HE  ARG A  73      -1.564 -22.539  -3.854  1.00  0.00           H  
ATOM   1158  CZ  ARG A  73      -0.198 -21.679  -2.662  1.00  0.00           C  
ATOM   1159  NH1 ARG A  73       0.676 -20.745  -2.505  1.00  0.00           N  
ATOM   1160 HH11 ARG A  73       0.818 -20.052  -3.225  1.00  0.00           H  
ATOM   1161 HH12 ARG A  73       1.230 -20.759  -1.644  1.00  0.00           H  
ATOM   1162  NH2 ARG A  73      -0.392 -22.404  -1.600  1.00  0.00           N  
ATOM   1163 HH21 ARG A  73      -1.017 -23.180  -1.583  1.00  0.00           H  
ATOM   1164 HH22 ARG A  73       0.240 -22.192  -0.814  1.00  0.00           H  
ATOM   1165  C   ARG A  73       0.320 -19.470  -9.154  1.00  0.00           C  
ATOM   1166  O   ARG A  73       1.098 -18.576  -8.832  1.00  0.00           O  
ATOM   1167  N   HIE A  74       0.174 -19.842 -10.427  1.00  0.00           N  
ATOM   1168  H   HIE A  74      -0.440 -20.624 -10.630  1.00  0.00           H  
ATOM   1169  CA  HIE A  74       0.837 -19.186 -11.563  1.00  0.00           C  
ATOM   1170  HA  HIE A  74       1.917 -19.200 -11.416  1.00  0.00           H  
ATOM   1171  CB  HIE A  74       0.525 -19.970 -12.846  1.00  0.00           C  
ATOM   1172  HB2 HIE A  74       1.051 -20.925 -12.819  1.00  0.00           H  
ATOM   1173  HB3 HIE A  74      -0.544 -20.179 -12.883  1.00  0.00           H  
ATOM   1174  CG  HIE A  74       0.872 -19.256 -14.124  1.00  0.00           C  
ATOM   1175  ND1 HIE A  74      -0.063 -18.863 -15.079  1.00  0.00           N  
ATOM   1176  CE1 HIE A  74       0.641 -18.322 -16.082  1.00  0.00           C  
ATOM   1177  HE1 HIE A  74       0.216 -17.947 -17.002  1.00  0.00           H  
ATOM   1178  NE2 HIE A  74       1.952 -18.349 -15.798  1.00  0.00           N  
ATOM   1179  HE2 HIE A  74       2.678 -18.063 -16.455  1.00  0.00           H  
ATOM   1180  CD2 HIE A  74       2.121 -18.916 -14.555  1.00  0.00           C  
ATOM   1181  HD2 HIE A  74       3.054 -19.088 -14.038  1.00  0.00           H  
ATOM   1182  C   HIE A  74       0.429 -17.713 -11.683  1.00  0.00           C  
ATOM   1183  O   HIE A  74       1.294 -16.842 -11.746  1.00  0.00           O  
ATOM   1184  N   LYS A  75      -0.868 -17.398 -11.593  1.00  0.00           N  
ATOM   1185  H   LYS A  75      -1.539 -18.163 -11.571  1.00  0.00           H  
ATOM   1186  CA  LYS A  75      -1.375 -16.015 -11.646  1.00  0.00           C  
ATOM   1187  HA  LYS A  75      -0.989 -15.563 -12.562  1.00  0.00           H  
ATOM   1188  CB  LYS A  75      -2.907 -16.081 -11.732  1.00  0.00           C  
ATOM   1189  HB2 LYS A  75      -3.171 -16.917 -12.380  1.00  0.00           H  
ATOM   1190  HB3 LYS A  75      -3.332 -16.268 -10.744  1.00  0.00           H  
ATOM   1191  CG  LYS A  75      -3.530 -14.821 -12.345  1.00  0.00           C  
ATOM   1192  HG2 LYS A  75      -3.421 -13.979 -11.660  1.00  0.00           H  
ATOM   1193  HG3 LYS A  75      -3.018 -14.592 -13.281  1.00  0.00           H  
ATOM   1194  CD  LYS A  75      -5.016 -15.075 -12.639  1.00  0.00           C  
ATOM   1195  HD2 LYS A  75      -5.107 -15.993 -13.225  1.00  0.00           H  
ATOM   1196  HD3 LYS A  75      -5.552 -15.205 -11.696  1.00  0.00           H  
ATOM   1197  CE  LYS A  75      -5.625 -13.913 -13.433  1.00  0.00           C  
ATOM   1198  HE2 LYS A  75      -5.619 -13.016 -12.806  1.00  0.00           H  
ATOM   1199  HE3 LYS A  75      -4.987 -13.717 -14.301  1.00  0.00           H  
ATOM   1200  NZ  LYS A  75      -7.004 -14.235 -13.881  1.00  0.00           N  
ATOM   1201  HZ1 LYS A  75      -7.591 -14.462 -13.089  1.00  0.00           H  
ATOM   1202  HZ2 LYS A  75      -7.413 -13.454 -14.379  1.00  0.00           H  
ATOM   1203  HZ3 LYS A  75      -6.989 -15.037 -14.499  1.00  0.00           H  
ATOM   1204  C   LYS A  75      -0.863 -15.151 -10.480  1.00  0.00           C  
ATOM   1205  O   LYS A  75      -0.430 -14.022 -10.703  1.00  0.00           O  
ATOM   1206  N   GLN A  76      -0.851 -15.698  -9.259  1.00  0.00           N  
ATOM   1207  H   GLN A  76      -1.262 -16.620  -9.162  1.00  0.00           H  
ATOM   1208  CA  GLN A  76      -0.235 -15.074  -8.076  1.00  0.00           C  
ATOM   1209  HA  GLN A  76      -0.716 -14.114  -7.880  1.00  0.00           H  
ATOM   1210  CB  GLN A  76      -0.408 -15.976  -6.840  1.00  0.00           C  
ATOM   1211  HB2 GLN A  76      -0.050 -16.976  -7.085  1.00  0.00           H  
ATOM   1212  HB3 GLN A  76       0.218 -15.597  -6.030  1.00  0.00           H  
ATOM   1213  CG  GLN A  76      -1.850 -16.090  -6.325  1.00  0.00           C  
ATOM   1214  HG2 GLN A  76      -2.555 -16.112  -7.154  1.00  0.00           H  
ATOM   1215  HG3 GLN A  76      -1.942 -17.035  -5.788  1.00  0.00           H  
ATOM   1216  CD  GLN A  76      -2.230 -14.948  -5.390  1.00  0.00           C  
ATOM   1217  OE1 GLN A  76      -2.198 -13.778  -5.743  1.00  0.00           O  
ATOM   1218  NE2 GLN A  76      -2.617 -15.243  -4.165  1.00  0.00           N  
ATOM   1219 HE21 GLN A  76      -2.837 -14.471  -3.557  1.00  0.00           H  
ATOM   1220 HE22 GLN A  76      -2.565 -16.188  -3.832  1.00  0.00           H  
ATOM   1221  C   GLN A  76       1.260 -14.811  -8.299  1.00  0.00           C  
ATOM   1222  O   GLN A  76       1.731 -13.698  -8.067  1.00  0.00           O  
ATOM   1223  N   LEU A  77       1.998 -15.807  -8.805  1.00  0.00           N  
ATOM   1224  H   LEU A  77       1.556 -16.710  -8.955  1.00  0.00           H  
ATOM   1225  CA  LEU A  77       3.426 -15.699  -9.104  1.00  0.00           C  
ATOM   1226  HA  LEU A  77       3.942 -15.406  -8.189  1.00  0.00           H  
ATOM   1227  CB  LEU A  77       3.938 -17.088  -9.523  1.00  0.00           C  
ATOM   1228  HB2 LEU A  77       3.784 -17.771  -8.686  1.00  0.00           H  
ATOM   1229  HB3 LEU A  77       3.326 -17.456 -10.344  1.00  0.00           H  
ATOM   1230  CG  LEU A  77       5.422 -17.120  -9.951  1.00  0.00           C  
ATOM   1231  HG  LEU A  77       5.890 -16.156  -9.766  1.00  0.00           H  
ATOM   1232  CD1 LEU A  77       6.189 -18.177  -9.161  1.00  0.00           C  
ATOM   1233 HD11 LEU A  77       5.795 -19.168  -9.381  1.00  0.00           H  
ATOM   1234 HD12 LEU A  77       7.242 -18.139  -9.435  1.00  0.00           H  
ATOM   1235 HD13 LEU A  77       6.099 -17.983  -8.092  1.00  0.00           H  
ATOM   1236  CD2 LEU A  77       5.563 -17.443 -11.436  1.00  0.00           C  
ATOM   1237 HD21 LEU A  77       5.099 -18.404 -11.650  1.00  0.00           H  
ATOM   1238 HD22 LEU A  77       5.074 -16.676 -12.037  1.00  0.00           H  
ATOM   1239 HD23 LEU A  77       6.618 -17.487 -11.708  1.00  0.00           H  
ATOM   1240  C   LEU A  77       3.725 -14.612 -10.150  1.00  0.00           C  
ATOM   1241  O   LEU A  77       4.592 -13.777  -9.910  1.00  0.00           O  
ATOM   1242  N   ILE A  78       2.989 -14.554 -11.264  1.00  0.00           N  
ATOM   1243  H   ILE A  78       2.308 -15.292 -11.426  1.00  0.00           H  
ATOM   1244  CA  ILE A  78       3.151 -13.508 -12.294  1.00  0.00           C  
ATOM   1245  HA  ILE A  78       4.189 -13.502 -12.623  1.00  0.00           H  
ATOM   1246  CB  ILE A  78       2.260 -13.852 -13.514  1.00  0.00           C  
ATOM   1247  HB  ILE A  78       1.255 -14.053 -13.140  1.00  0.00           H  
ATOM   1248  CG2 ILE A  78       2.131 -12.696 -14.523  1.00  0.00           C  
ATOM   1249 HG21 ILE A  78       1.589 -13.033 -15.409  1.00  0.00           H  
ATOM   1250 HG22 ILE A  78       1.578 -11.865 -14.087  1.00  0.00           H  
ATOM   1251 HG23 ILE A  78       3.116 -12.342 -14.829  1.00  0.00           H  
ATOM   1252  CG1 ILE A  78       2.741 -15.134 -14.241  1.00  0.00           C  
ATOM   1253 HG12 ILE A  78       2.823 -15.949 -13.524  1.00  0.00           H  
ATOM   1254 HG13 ILE A  78       1.974 -15.423 -14.962  1.00  0.00           H  
ATOM   1255  CD1 ILE A  78       4.084 -15.040 -14.980  1.00  0.00           C  
ATOM   1256 HD11 ILE A  78       4.306 -16.006 -15.434  1.00  0.00           H  
ATOM   1257 HD12 ILE A  78       4.034 -14.293 -15.772  1.00  0.00           H  
ATOM   1258 HD13 ILE A  78       4.888 -14.790 -14.289  1.00  0.00           H  
ATOM   1259  C   ILE A  78       2.873 -12.102 -11.722  1.00  0.00           C  
ATOM   1260  O   ILE A  78       3.593 -11.150 -12.024  1.00  0.00           O  
ATOM   1261  N   ARG A  79       1.886 -11.962 -10.825  1.00  0.00           N  
ATOM   1262  H   ARG A  79       1.331 -12.783 -10.606  1.00  0.00           H  
ATOM   1263  CA  ARG A  79       1.558 -10.683 -10.164  1.00  0.00           C  
ATOM   1264  HA  ARG A  79       1.548  -9.899 -10.925  1.00  0.00           H  
ATOM   1265  CB  ARG A  79       0.148 -10.784  -9.563  1.00  0.00           C  
ATOM   1266  HB2 ARG A  79      -0.537 -11.137 -10.338  1.00  0.00           H  
ATOM   1267  HB3 ARG A  79       0.140 -11.503  -8.741  1.00  0.00           H  
ATOM   1268  CG  ARG A  79      -0.346  -9.422  -9.058  1.00  0.00           C  
ATOM   1269  HG2 ARG A  79       0.225  -9.127  -8.177  1.00  0.00           H  
ATOM   1270  HG3 ARG A  79      -0.207  -8.668  -9.836  1.00  0.00           H  
ATOM   1271  CD  ARG A  79      -1.830  -9.492  -8.700  1.00  0.00           C  
ATOM   1272  HD2 ARG A  79      -2.398  -9.754  -9.594  1.00  0.00           H  
ATOM   1273  HD3 ARG A  79      -1.982 -10.269  -7.947  1.00  0.00           H  
ATOM   1274  NE  ARG A  79      -2.291  -8.206  -8.159  1.00  0.00           N  
ATOM   1275  HE  ARG A  79      -1.594  -7.584  -7.761  1.00  0.00           H  
ATOM   1276  CZ  ARG A  79      -3.488  -7.665  -8.258  1.00  0.00           C  
ATOM   1277  NH1 ARG A  79      -4.406  -8.077  -9.077  1.00  0.00           N  
ATOM   1278 HH11 ARG A  79      -4.133  -8.676  -9.824  1.00  0.00           H  
ATOM   1279 HH12 ARG A  79      -5.103  -7.350  -9.272  1.00  0.00           H  
ATOM   1280  NH2 ARG A  79      -3.804  -6.650  -7.533  1.00  0.00           N  
ATOM   1281 HH21 ARG A  79      -3.170  -6.176  -6.921  1.00  0.00           H  
ATOM   1282 HH22 ARG A  79      -4.672  -6.161  -7.772  1.00  0.00           H  
ATOM   1283  C   ARG A  79       2.603 -10.248  -9.127  1.00  0.00           C  
ATOM   1284  O   ARG A  79       2.986  -9.081  -9.103  1.00  0.00           O  
ATOM   1285  N   PHE A  80       3.107 -11.160  -8.296  1.00  0.00           N  
ATOM   1286  H   PHE A  80       2.715 -12.098  -8.300  1.00  0.00           H  
ATOM   1287  CA  PHE A  80       4.202 -10.850  -7.370  1.00  0.00           C  
ATOM   1288  HA  PHE A  80       3.971  -9.915  -6.861  1.00  0.00           H  
ATOM   1289  CB  PHE A  80       4.317 -11.948  -6.304  1.00  0.00           C  
ATOM   1290  HB2 PHE A  80       4.511 -12.892  -6.812  1.00  0.00           H  
ATOM   1291  HB3 PHE A  80       5.180 -11.724  -5.676  1.00  0.00           H  
ATOM   1292  CG  PHE A  80       3.115 -12.142  -5.384  1.00  0.00           C  
ATOM   1293  CD1 PHE A  80       2.145 -11.133  -5.184  1.00  0.00           C  
ATOM   1294  HD1 PHE A  80       2.217 -10.186  -5.692  1.00  0.00           H  
ATOM   1295  CE1 PHE A  80       1.046 -11.363  -4.336  1.00  0.00           C  
ATOM   1296  HE1 PHE A  80       0.283 -10.612  -4.214  1.00  0.00           H  
ATOM   1297  CZ  PHE A  80       0.916 -12.588  -3.666  1.00  0.00           C  
ATOM   1298  HZ  PHE A  80       0.063 -12.771  -3.025  1.00  0.00           H  
ATOM   1299  CE2 PHE A  80       1.884 -13.586  -3.846  1.00  0.00           C  
ATOM   1300  HE2 PHE A  80       1.776 -14.528  -3.332  1.00  0.00           H  
ATOM   1301  CD2 PHE A  80       2.976 -13.368  -4.705  1.00  0.00           C  
ATOM   1302  HD2 PHE A  80       3.701 -14.153  -4.852  1.00  0.00           H  
ATOM   1303  C   PHE A  80       5.530 -10.584  -8.097  1.00  0.00           C  
ATOM   1304  O   PHE A  80       6.296  -9.750  -7.619  1.00  0.00           O  
ATOM   1305  N   LEU A  81       5.767 -11.173  -9.275  1.00  0.00           N  
ATOM   1306  H   LEU A  81       5.151 -11.922  -9.581  1.00  0.00           H  
ATOM   1307  CA  LEU A  81       6.855 -10.760 -10.173  1.00  0.00           C  
ATOM   1308  HA  LEU A  81       7.782 -10.727  -9.604  1.00  0.00           H  
ATOM   1309  CB  LEU A  81       7.014 -11.787 -11.311  1.00  0.00           C  
ATOM   1310  HB2 LEU A  81       6.036 -11.976 -11.753  1.00  0.00           H  
ATOM   1311  HB3 LEU A  81       7.645 -11.356 -12.088  1.00  0.00           H  
ATOM   1312  CG  LEU A  81       7.638 -13.128 -10.879  1.00  0.00           C  
ATOM   1313  HG  LEU A  81       7.149 -13.497  -9.980  1.00  0.00           H  
ATOM   1314  CD1 LEU A  81       7.482 -14.169 -11.989  1.00  0.00           C  
ATOM   1315 HD11 LEU A  81       7.879 -15.129 -11.658  1.00  0.00           H  
ATOM   1316 HD12 LEU A  81       6.425 -14.298 -12.223  1.00  0.00           H  
ATOM   1317 HD13 LEU A  81       8.013 -13.853 -12.884  1.00  0.00           H  
ATOM   1318  CD2 LEU A  81       9.132 -12.974 -10.597  1.00  0.00           C  
ATOM   1319 HD21 LEU A  81       9.294 -12.311  -9.752  1.00  0.00           H  
ATOM   1320 HD22 LEU A  81       9.559 -13.949 -10.359  1.00  0.00           H  
ATOM   1321 HD23 LEU A  81       9.627 -12.575 -11.481  1.00  0.00           H  
ATOM   1322  C   LEU A  81       6.644  -9.331 -10.717  1.00  0.00           C  
ATOM   1323  O   LEU A  81       7.544  -8.500 -10.584  1.00  0.00           O  
ATOM   1324  N   LYS A  82       5.456  -9.009 -11.253  1.00  0.00           N  
ATOM   1325  H   LYS A  82       4.767  -9.745 -11.375  1.00  0.00           H  
ATOM   1326  CA  LYS A  82       5.121  -7.654 -11.748  1.00  0.00           C  
ATOM   1327  HA  LYS A  82       5.818  -7.402 -12.548  1.00  0.00           H  
ATOM   1328  CB  LYS A  82       3.687  -7.658 -12.324  1.00  0.00           C  
ATOM   1329  HB2 LYS A  82       3.549  -8.554 -12.933  1.00  0.00           H  
ATOM   1330  HB3 LYS A  82       2.964  -7.687 -11.507  1.00  0.00           H  
ATOM   1331  CG  LYS A  82       3.410  -6.435 -13.218  1.00  0.00           C  
ATOM   1332  HG2 LYS A  82       3.669  -5.521 -12.685  1.00  0.00           H  
ATOM   1333  HG3 LYS A  82       4.040  -6.509 -14.103  1.00  0.00           H  
ATOM   1334  CD  LYS A  82       1.939  -6.336 -13.664  1.00  0.00           C  
ATOM   1335  HD2 LYS A  82       1.604  -7.307 -14.034  1.00  0.00           H  
ATOM   1336  HD3 LYS A  82       1.327  -6.051 -12.807  1.00  0.00           H  
ATOM   1337  CE  LYS A  82       1.799  -5.294 -14.787  1.00  0.00           C  
ATOM   1338  HE2 LYS A  82       2.341  -4.386 -14.508  1.00  0.00           H  
ATOM   1339  HE3 LYS A  82       2.275  -5.699 -15.685  1.00  0.00           H  
ATOM   1340  NZ  LYS A  82       0.387  -4.947 -15.092  1.00  0.00           N  
ATOM   1341  HZ1 LYS A  82      -0.234  -5.741 -15.123  1.00  0.00           H  
ATOM   1342  HZ2 LYS A  82       0.017  -4.233 -14.457  1.00  0.00           H  
ATOM   1343  HZ3 LYS A  82       0.318  -4.427 -15.959  1.00  0.00           H  
ATOM   1344  C   LYS A  82       5.299  -6.588 -10.656  1.00  0.00           C  
ATOM   1345  O   LYS A  82       5.801  -5.499 -10.919  1.00  0.00           O  
ATOM   1346  N   ARG A  83       4.946  -6.923  -9.409  1.00  0.00           N  
ATOM   1347  H   ARG A  83       4.505  -7.830  -9.286  1.00  0.00           H  
ATOM   1348  CA  ARG A  83       5.082  -6.047  -8.234  1.00  0.00           C  
ATOM   1349  HA  ARG A  83       4.757  -5.042  -8.515  1.00  0.00           H  
ATOM   1350  CB  ARG A  83       4.135  -6.575  -7.151  1.00  0.00           C  
ATOM   1351  HB2 ARG A  83       3.195  -6.877  -7.615  1.00  0.00           H  
ATOM   1352  HB3 ARG A  83       4.582  -7.445  -6.666  1.00  0.00           H  
ATOM   1353  CG  ARG A  83       3.821  -5.497  -6.108  1.00  0.00           C  
ATOM   1354  HG2 ARG A  83       4.754  -5.105  -5.711  1.00  0.00           H  
ATOM   1355  HG3 ARG A  83       3.260  -4.683  -6.571  1.00  0.00           H  
ATOM   1356  CD  ARG A  83       3.020  -6.079  -4.946  1.00  0.00           C  
ATOM   1357  HD2 ARG A  83       3.638  -6.842  -4.469  1.00  0.00           H  
ATOM   1358  HD3 ARG A  83       2.827  -5.285  -4.222  1.00  0.00           H  
ATOM   1359  NE  ARG A  83       1.738  -6.669  -5.371  1.00  0.00           N  
ATOM   1360  HE  ARG A  83       1.337  -6.358  -6.256  1.00  0.00           H  
ATOM   1361  CZ  ARG A  83       1.024  -7.531  -4.676  1.00  0.00           C  
ATOM   1362  NH1 ARG A  83       1.425  -7.990  -3.525  1.00  0.00           N  
ATOM   1363 HH11 ARG A  83       2.285  -7.632  -3.141  1.00  0.00           H  
ATOM   1364 HH12 ARG A  83       0.856  -8.625  -2.996  1.00  0.00           H  
ATOM   1365  NH2 ARG A  83      -0.125  -7.913  -5.132  1.00  0.00           N  
ATOM   1366 HH21 ARG A  83      -0.422  -7.456  -5.995  1.00  0.00           H  
ATOM   1367 HH22 ARG A  83      -0.761  -8.483  -4.609  1.00  0.00           H  
ATOM   1368  C   ARG A  83       6.529  -5.914  -7.732  1.00  0.00           C  
ATOM   1369  O   ARG A  83       6.942  -4.818  -7.358  1.00  0.00           O  
ATOM   1370  N   LEU A  84       7.315  -6.992  -7.775  1.00  0.00           N  
ATOM   1371  H   LEU A  84       6.896  -7.874  -8.046  1.00  0.00           H  
ATOM   1372  CA  LEU A  84       8.754  -6.979  -7.481  1.00  0.00           C  
ATOM   1373  HA  LEU A  84       8.906  -6.544  -6.491  1.00  0.00           H  
ATOM   1374  CB  LEU A  84       9.223  -8.445  -7.460  1.00  0.00           C  
ATOM   1375  HB2 LEU A  84       8.734  -8.942  -6.624  1.00  0.00           H  
ATOM   1376  HB3 LEU A  84       8.880  -8.927  -8.376  1.00  0.00           H  
ATOM   1377  CG  LEU A  84      10.737  -8.688  -7.358  1.00  0.00           C  
ATOM   1378  HG  LEU A  84      11.243  -8.264  -8.226  1.00  0.00           H  
ATOM   1379  CD1 LEU A  84      11.361  -8.126  -6.081  1.00  0.00           C  
ATOM   1380 HD11 LEU A  84      11.260  -7.041  -6.068  1.00  0.00           H  
ATOM   1381 HD12 LEU A  84      10.856  -8.539  -5.209  1.00  0.00           H  
ATOM   1382 HD13 LEU A  84      12.421  -8.377  -6.045  1.00  0.00           H  
ATOM   1383  CD2 LEU A  84      10.958 -10.198  -7.351  1.00  0.00           C  
ATOM   1384 HD21 LEU A  84      12.025 -10.415  -7.373  1.00  0.00           H  
ATOM   1385 HD22 LEU A  84      10.512 -10.634  -6.459  1.00  0.00           H  
ATOM   1386 HD23 LEU A  84      10.491 -10.645  -8.228  1.00  0.00           H  
ATOM   1387  C   LEU A  84       9.539  -6.116  -8.486  1.00  0.00           C  
ATOM   1388  O   LEU A  84      10.387  -5.333  -8.076  1.00  0.00           O  
ATOM   1389  N   ASP A  85       9.209  -6.220  -9.775  1.00  0.00           N  
ATOM   1390  H   ASP A  85       8.532  -6.933 -10.029  1.00  0.00           H  
ATOM   1391  CA  ASP A  85       9.681  -5.343 -10.856  1.00  0.00           C  
ATOM   1392  HA  ASP A  85      10.764  -5.424 -10.944  1.00  0.00           H  
ATOM   1393  CB  ASP A  85       9.070  -5.866 -12.168  1.00  0.00           C  
ATOM   1394  HB2 ASP A  85       9.410  -6.893 -12.313  1.00  0.00           H  
ATOM   1395  HB3 ASP A  85       7.985  -5.899 -12.082  1.00  0.00           H  
ATOM   1396  CG  ASP A  85       9.423  -5.071 -13.427  1.00  0.00           C  
ATOM   1397  OD1 ASP A  85      10.344  -4.230 -13.411  1.00  0.00           O  
ATOM   1398  OD2 ASP A  85       8.770  -5.300 -14.470  1.00  0.00           O  
ATOM   1399  C   ASP A  85       9.351  -3.862 -10.568  1.00  0.00           C  
ATOM   1400  O   ASP A  85      10.272  -3.047 -10.471  1.00  0.00           O  
ATOM   1401  N   ARG A  86       8.076  -3.535 -10.281  1.00  0.00           N  
ATOM   1402  H   ARG A  86       7.362  -4.244 -10.423  1.00  0.00           H  
ATOM   1403  CA  ARG A  86       7.655  -2.175  -9.865  1.00  0.00           C  
ATOM   1404  HA  ARG A  86       7.842  -1.485 -10.689  1.00  0.00           H  
ATOM   1405  CB  ARG A  86       6.154  -2.103  -9.515  1.00  0.00           C  
ATOM   1406  HB2 ARG A  86       5.941  -2.776  -8.683  1.00  0.00           H  
ATOM   1407  HB3 ARG A  86       5.961  -1.090  -9.158  1.00  0.00           H  
ATOM   1408  CG  ARG A  86       5.173  -2.416 -10.661  1.00  0.00           C  
ATOM   1409  HG2 ARG A  86       5.723  -2.552 -11.591  1.00  0.00           H  
ATOM   1410  HG3 ARG A  86       4.656  -3.346 -10.433  1.00  0.00           H  
ATOM   1411  CD  ARG A  86       4.106  -1.328 -10.874  1.00  0.00           C  
ATOM   1412  HD2 ARG A  86       4.606  -0.419 -11.213  1.00  0.00           H  
ATOM   1413  HD3 ARG A  86       3.416  -1.643 -11.658  1.00  0.00           H  
ATOM   1414  NE  ARG A  86       3.362  -1.006  -9.644  1.00  0.00           N  
ATOM   1415  HE  ARG A  86       3.701  -0.195  -9.116  1.00  0.00           H  
ATOM   1416  CZ  ARG A  86       2.342  -1.619  -9.081  1.00  0.00           C  
ATOM   1417  NH1 ARG A  86       1.766  -2.679  -9.571  1.00  0.00           N  
ATOM   1418 HH11 ARG A  86       2.015  -2.998 -10.479  1.00  0.00           H  
ATOM   1419 HH12 ARG A  86       1.098  -3.199  -8.988  1.00  0.00           H  
ATOM   1420  NH2 ARG A  86       1.878  -1.166  -7.972  1.00  0.00           N  
ATOM   1421 HH21 ARG A  86       2.281  -0.318  -7.564  1.00  0.00           H  
ATOM   1422 HH22 ARG A  86       0.973  -1.472  -7.642  1.00  0.00           H  
ATOM   1423  C   ARG A  86       8.437  -1.613  -8.666  1.00  0.00           C  
ATOM   1424  O   ARG A  86       8.696  -0.415  -8.648  1.00  0.00           O  
ATOM   1425  N   ASN A  87       8.778  -2.424  -7.657  1.00  0.00           N  
ATOM   1426  H   ASN A  87       8.473  -3.385  -7.701  1.00  0.00           H  
ATOM   1427  CA  ASN A  87       9.504  -1.942  -6.473  1.00  0.00           C  
ATOM   1428  HA  ASN A  87       9.218  -0.903  -6.333  1.00  0.00           H  
ATOM   1429  CB  ASN A  87       9.064  -2.735  -5.223  1.00  0.00           C  
ATOM   1430  HB2 ASN A  87       8.140  -3.271  -5.434  1.00  0.00           H  
ATOM   1431  HB3 ASN A  87       9.825  -3.468  -4.974  1.00  0.00           H  
ATOM   1432  CG  ASN A  87       8.788  -1.857  -4.000  1.00  0.00           C  
ATOM   1433  OD1 ASN A  87       8.859  -0.638  -4.024  1.00  0.00           O  
ATOM   1434  ND2 ASN A  87       8.374  -2.449  -2.905  1.00  0.00           N  
ATOM   1435 HD21 ASN A  87       8.019  -1.841  -2.166  1.00  0.00           H  
ATOM   1436 HD22 ASN A  87       8.265  -3.439  -2.866  1.00  0.00           H  
ATOM   1437  C   ASN A  87      11.036  -1.920  -6.660  1.00  0.00           C  
ATOM   1438  O   ASN A  87      11.712  -1.039  -6.126  1.00  0.00           O  
ATOM   1439  N   LEU A  88      11.608  -2.848  -7.438  1.00  0.00           N  
ATOM   1440  H   LEU A  88      11.019  -3.571  -7.840  1.00  0.00           H  
ATOM   1441  CA  LEU A  88      13.022  -2.798  -7.841  1.00  0.00           C  
ATOM   1442  HA  LEU A  88      13.637  -2.747  -6.945  1.00  0.00           H  
ATOM   1443  CB  LEU A  88      13.400  -4.044  -8.663  1.00  0.00           C  
ATOM   1444  HB2 LEU A  88      12.611  -4.221  -9.394  1.00  0.00           H  
ATOM   1445  HB3 LEU A  88      14.315  -3.821  -9.214  1.00  0.00           H  
ATOM   1446  CG  LEU A  88      13.642  -5.329  -7.854  1.00  0.00           C  
ATOM   1447  HG  LEU A  88      12.793  -5.530  -7.204  1.00  0.00           H  
ATOM   1448  CD1 LEU A  88      13.825  -6.508  -8.814  1.00  0.00           C  
ATOM   1449 HD11 LEU A  88      14.700  -6.343  -9.444  1.00  0.00           H  
ATOM   1450 HD12 LEU A  88      13.947  -7.434  -8.255  1.00  0.00           H  
ATOM   1451 HD13 LEU A  88      12.942  -6.596  -9.448  1.00  0.00           H  
ATOM   1452  CD2 LEU A  88      14.905  -5.240  -6.996  1.00  0.00           C  
ATOM   1453 HD21 LEU A  88      15.095  -6.212  -6.550  1.00  0.00           H  
ATOM   1454 HD22 LEU A  88      15.755  -4.953  -7.615  1.00  0.00           H  
ATOM   1455 HD23 LEU A  88      14.770  -4.505  -6.205  1.00  0.00           H  
ATOM   1456  C   LEU A  88      13.331  -1.540  -8.661  1.00  0.00           C  
ATOM   1457  O   LEU A  88      14.386  -0.937  -8.461  1.00  0.00           O  
ATOM   1458  N   TRP A  89      12.397  -1.094  -9.505  1.00  0.00           N  
ATOM   1459  H   TRP A  89      11.593  -1.691  -9.684  1.00  0.00           H  
ATOM   1460  CA  TRP A  89      12.461   0.200 -10.196  1.00  0.00           C  
ATOM   1461  HA  TRP A  89      13.254   0.168 -10.942  1.00  0.00           H  
ATOM   1462  CB  TRP A  89      11.137   0.422 -10.937  1.00  0.00           C  
ATOM   1463  HB2 TRP A  89      11.168  -0.136 -11.873  1.00  0.00           H  
ATOM   1464  HB3 TRP A  89      10.326   0.005 -10.353  1.00  0.00           H  
ATOM   1465  CG  TRP A  89      10.793   1.849 -11.233  1.00  0.00           C  
ATOM   1466  CD1 TRP A  89       9.952   2.611 -10.498  1.00  0.00           C  
ATOM   1467  HD1 TRP A  89       9.411   2.268  -9.620  1.00  0.00           H  
ATOM   1468  NE1 TRP A  89       9.928   3.894 -11.005  1.00  0.00           N  
ATOM   1469  HE1 TRP A  89       9.429   4.652 -10.560  1.00  0.00           H  
ATOM   1470  CE2 TRP A  89      10.729   4.012 -12.122  1.00  0.00           C  
ATOM   1471  CZ2 TRP A  89      11.024   5.078 -12.984  1.00  0.00           C  
ATOM   1472  HZ2 TRP A  89      10.581   6.048 -12.826  1.00  0.00           H  
ATOM   1473  CH2 TRP A  89      11.901   4.867 -14.060  1.00  0.00           C  
ATOM   1474  HH2 TRP A  89      12.125   5.675 -14.745  1.00  0.00           H  
ATOM   1475  CZ3 TRP A  89      12.486   3.603 -14.248  1.00  0.00           C  
ATOM   1476  HZ3 TRP A  89      13.147   3.448 -15.084  1.00  0.00           H  
ATOM   1477  CE3 TRP A  89      12.195   2.537 -13.373  1.00  0.00           C  
ATOM   1478  HE3 TRP A  89      12.650   1.570 -13.530  1.00  0.00           H  
ATOM   1479  CD2 TRP A  89      11.305   2.716 -12.290  1.00  0.00           C  
ATOM   1480  C   TRP A  89      12.789   1.381  -9.260  1.00  0.00           C  
ATOM   1481  O   TRP A  89      13.580   2.243  -9.644  1.00  0.00           O  
ATOM   1482  N   GLY A  90      12.279   1.394  -8.021  1.00  0.00           N  
ATOM   1483  H   GLY A  90      11.709   0.611  -7.728  1.00  0.00           H  
ATOM   1484  CA  GLY A  90      12.564   2.446  -7.036  1.00  0.00           C  
ATOM   1485  HA2 GLY A  90      12.401   3.423  -7.492  1.00  0.00           H  
ATOM   1486  HA3 GLY A  90      11.874   2.344  -6.201  1.00  0.00           H  
ATOM   1487  C   GLY A  90      13.982   2.416  -6.463  1.00  0.00           C  
ATOM   1488  O   GLY A  90      14.484   3.450  -6.030  1.00  0.00           O  
ATOM   1489  N   LEU A  91      14.657   1.262  -6.505  1.00  0.00           N  
ATOM   1490  H   LEU A  91      14.186   0.454  -6.898  1.00  0.00           H  
ATOM   1491  CA  LEU A  91      16.080   1.141  -6.156  1.00  0.00           C  
ATOM   1492  HA  LEU A  91      16.347   1.914  -5.435  1.00  0.00           H  
ATOM   1493  CB  LEU A  91      16.330  -0.237  -5.531  1.00  0.00           C  
ATOM   1494  HB2 LEU A  91      16.065  -0.995  -6.270  1.00  0.00           H  
ATOM   1495  HB3 LEU A  91      17.394  -0.318  -5.325  1.00  0.00           H  
ATOM   1496  CG  LEU A  91      15.582  -0.533  -4.220  1.00  0.00           C  
ATOM   1497  HG  LEU A  91      14.519  -0.320  -4.335  1.00  0.00           H  
ATOM   1498  CD1 LEU A  91      15.745  -2.019  -3.911  1.00  0.00           C  
ATOM   1499 HD11 LEU A  91      15.279  -2.604  -4.701  1.00  0.00           H  
ATOM   1500 HD12 LEU A  91      16.802  -2.277  -3.845  1.00  0.00           H  
ATOM   1501 HD13 LEU A  91      15.262  -2.245  -2.963  1.00  0.00           H  
ATOM   1502  CD2 LEU A  91      16.133   0.273  -3.040  1.00  0.00           C  
ATOM   1503 HD21 LEU A  91      15.997   1.337  -3.225  1.00  0.00           H  
ATOM   1504 HD22 LEU A  91      15.598   0.009  -2.128  1.00  0.00           H  
ATOM   1505 HD23 LEU A  91      17.196   0.063  -2.903  1.00  0.00           H  
ATOM   1506  C   LEU A  91      17.007   1.323  -7.369  1.00  0.00           C  
ATOM   1507  O   LEU A  91      18.177   1.677  -7.220  1.00  0.00           O  
ATOM   1508  N   ALA A  92      16.495   1.037  -8.566  1.00  0.00           N  
ATOM   1509  H   ALA A  92      15.554   0.661  -8.585  1.00  0.00           H  
ATOM   1510  CA  ALA A  92      17.213   1.110  -9.833  1.00  0.00           C  
ATOM   1511  HA  ALA A  92      18.238   0.785  -9.668  1.00  0.00           H  
ATOM   1512  CB  ALA A  92      16.556   0.127 -10.812  1.00  0.00           C  
ATOM   1513  HB1 ALA A  92      17.076   0.167 -11.767  1.00  0.00           H  
ATOM   1514  HB2 ALA A  92      16.611  -0.887 -10.415  1.00  0.00           H  
ATOM   1515  HB3 ALA A  92      15.512   0.392 -10.971  1.00  0.00           H  
ATOM   1516  C   ALA A  92      17.266   2.527 -10.436  1.00  0.00           C  
ATOM   1517  O   ALA A  92      18.330   2.968 -10.874  1.00  0.00           O  
ATOM   1518  N   GLY A  93      16.127   3.229 -10.517  1.00  0.00           N  
ATOM   1519  H   GLY A  93      15.277   2.847 -10.106  1.00  0.00           H  
ATOM   1520  CA  GLY A  93      16.015   4.481 -11.282  1.00  0.00           C  
ATOM   1521  HA2 GLY A  93      14.996   4.856 -11.187  1.00  0.00           H  
ATOM   1522  HA3 GLY A  93      16.701   5.219 -10.867  1.00  0.00           H  
ATOM   1523  C   GLY A  93      16.320   4.319 -12.782  1.00  0.00           C  
ATOM   1524  O   GLY A  93      16.712   5.276 -13.446  1.00  0.00           O  
ATOM   1525  N   LEU A  94      16.201   3.093 -13.306  1.00  0.00           N  
ATOM   1526  H   LEU A  94      15.836   2.372 -12.702  1.00  0.00           H  
ATOM   1527  CA  LEU A  94      16.599   2.684 -14.654  1.00  0.00           C  
ATOM   1528  HA  LEU A  94      16.686   3.564 -15.293  1.00  0.00           H  
ATOM   1529  CB  LEU A  94      17.958   1.958 -14.596  1.00  0.00           C  
ATOM   1530  HB2 LEU A  94      17.872   1.165 -13.855  1.00  0.00           H  
ATOM   1531  HB3 LEU A  94      18.145   1.490 -15.563  1.00  0.00           H  
ATOM   1532  CG  LEU A  94      19.185   2.811 -14.230  1.00  0.00           C  
ATOM   1533  HG  LEU A  94      19.000   3.375 -13.320  1.00  0.00           H  
ATOM   1534  CD1 LEU A  94      20.388   1.895 -13.992  1.00  0.00           C  
ATOM   1535 HD11 LEU A  94      21.271   2.490 -13.762  1.00  0.00           H  
ATOM   1536 HD12 LEU A  94      20.178   1.241 -13.146  1.00  0.00           H  
ATOM   1537 HD13 LEU A  94      20.584   1.291 -14.879  1.00  0.00           H  
ATOM   1538  CD2 LEU A  94      19.544   3.791 -15.347  1.00  0.00           C  
ATOM   1539 HD21 LEU A  94      19.722   3.257 -16.280  1.00  0.00           H  
ATOM   1540 HD22 LEU A  94      18.735   4.508 -15.482  1.00  0.00           H  
ATOM   1541 HD23 LEU A  94      20.441   4.346 -15.076  1.00  0.00           H  
ATOM   1542  C   LEU A  94      15.526   1.757 -15.242  1.00  0.00           C  
ATOM   1543  O   LEU A  94      15.123   0.788 -14.599  1.00  0.00           O  
ATOM   1544  N   ASN A  95      15.083   2.037 -16.473  1.00  0.00           N  
ATOM   1545  H   ASN A  95      15.465   2.842 -16.943  1.00  0.00           H  
ATOM   1546  CA  ASN A  95      13.984   1.300 -17.110  1.00  0.00           C  
ATOM   1547  HA  ASN A  95      13.132   1.277 -16.428  1.00  0.00           H  
ATOM   1548  CB  ASN A  95      13.579   2.006 -18.425  1.00  0.00           C  
ATOM   1549  HB2 ASN A  95      14.442   2.500 -18.870  1.00  0.00           H  
ATOM   1550  HB3 ASN A  95      13.219   1.265 -19.139  1.00  0.00           H  
ATOM   1551  CG  ASN A  95      12.447   2.999 -18.255  1.00  0.00           C  
ATOM   1552  OD1 ASN A  95      11.602   2.882 -17.391  1.00  0.00           O  
ATOM   1553  ND2 ASN A  95      12.361   4.001 -19.094  1.00  0.00           N  
ATOM   1554 HD21 ASN A  95      11.584   4.621 -18.941  1.00  0.00           H  
ATOM   1555 HD22 ASN A  95      13.005   4.114 -19.854  1.00  0.00           H  
ATOM   1556  C   ASN A  95      14.324  -0.168 -17.399  1.00  0.00           C  
ATOM   1557  O   ASN A  95      13.504  -1.053 -17.152  1.00  0.00           O  
ATOM   1558  N   SER A  96      15.496  -0.425 -17.979  1.00  0.00           N  
ATOM   1559  H   SER A  96      16.164   0.324 -18.099  1.00  0.00           H  
ATOM   1560  CA  SER A  96      15.916  -1.757 -18.419  1.00  0.00           C  
ATOM   1561  HA  SER A  96      15.605  -2.482 -17.671  1.00  0.00           H  
ATOM   1562  CB  SER A  96      15.244  -2.106 -19.751  1.00  0.00           C  
ATOM   1563  HB2 SER A  96      14.161  -2.029 -19.645  1.00  0.00           H  
ATOM   1564  HB3 SER A  96      15.577  -1.404 -20.517  1.00  0.00           H  
ATOM   1565  OG  SER A  96      15.577  -3.421 -20.142  1.00  0.00           O  
ATOM   1566  HG  SER A  96      15.217  -3.605 -21.014  1.00  0.00           H  
ATOM   1567  C   SER A  96      17.436  -1.826 -18.567  1.00  0.00           C  
ATOM   1568  O   SER A  96      18.057  -0.841 -18.966  1.00  0.00           O  
ATOM   1569  N   CYS A  97      18.025  -2.981 -18.265  1.00  0.00           N  
ATOM   1570  H   CYS A  97      17.435  -3.750 -17.960  1.00  0.00           H  
ATOM   1571  CA  CYS A  97      19.454  -3.235 -18.413  1.00  0.00           C  
ATOM   1572  HA  CYS A  97      19.835  -2.608 -19.215  1.00  0.00           H  
ATOM   1573  CB  CYS A  97      20.176  -2.832 -17.120  1.00  0.00           C  
ATOM   1574  HB2 CYS A  97      19.951  -1.792 -16.877  1.00  0.00           H  
ATOM   1575  HB3 CYS A  97      19.830  -3.470 -16.305  1.00  0.00           H  
ATOM   1576  SG  CYS A  97      21.969  -3.037 -17.328  1.00  0.00           S  
ATOM   1577  HG  CYS A  97      22.179  -1.967 -18.103  1.00  0.00           H  
ATOM   1578  C   CYS A  97      19.676  -4.720 -18.752  1.00  0.00           C  
ATOM   1579  O   CYS A  97      19.330  -5.574 -17.931  1.00  0.00           O  
ATOM   1580  N   PRO A  98      20.216  -5.061 -19.939  1.00  0.00           N  
ATOM   1581  CD  PRO A  98      20.613  -4.161 -21.015  1.00  0.00           C  
ATOM   1582  HD2 PRO A  98      21.269  -3.369 -20.650  1.00  0.00           H  
ATOM   1583  HD3 PRO A  98      19.720  -3.735 -21.477  1.00  0.00           H  
ATOM   1584  CG  PRO A  98      21.363  -5.019 -22.033  1.00  0.00           C  
ATOM   1585  HG2 PRO A  98      22.427  -5.030 -21.792  1.00  0.00           H  
ATOM   1586  HG3 PRO A  98      21.204  -4.667 -23.052  1.00  0.00           H  
ATOM   1587  CB  PRO A  98      20.770  -6.410 -21.815  1.00  0.00           C  
ATOM   1588  HB2 PRO A  98      21.450  -7.196 -22.145  1.00  0.00           H  
ATOM   1589  HB3 PRO A  98      19.820  -6.485 -22.347  1.00  0.00           H  
ATOM   1590  CA  PRO A  98      20.510  -6.444 -20.305  1.00  0.00           C  
ATOM   1591  HA  PRO A  98      19.640  -7.073 -20.108  1.00  0.00           H  
ATOM   1592  C   PRO A  98      21.703  -7.011 -19.518  1.00  0.00           C  
ATOM   1593  O   PRO A  98      22.483  -6.290 -18.898  1.00  0.00           O  
ATOM   1594  N   VAL A  99      21.874  -8.331 -19.590  1.00  0.00           N  
ATOM   1595  H   VAL A  99      21.241  -8.881 -20.155  1.00  0.00           H  
ATOM   1596  CA  VAL A  99      22.968  -9.056 -18.939  1.00  0.00           C  
ATOM   1597  HA  VAL A  99      23.798  -8.364 -18.789  1.00  0.00           H  
ATOM   1598  CB  VAL A  99      22.528  -9.565 -17.554  1.00  0.00           C  
ATOM   1599  HB  VAL A  99      22.080  -8.730 -17.016  1.00  0.00           H  
ATOM   1600  CG1 VAL A  99      21.482 -10.682 -17.645  1.00  0.00           C  
ATOM   1601 HG11 VAL A  99      21.122 -10.919 -16.650  1.00  0.00           H  
ATOM   1602 HG12 VAL A  99      20.636 -10.356 -18.248  1.00  0.00           H  
ATOM   1603 HG13 VAL A  99      21.909 -11.582 -18.089  1.00  0.00           H  
ATOM   1604  CG2 VAL A  99      23.717 -10.066 -16.724  1.00  0.00           C  
ATOM   1605 HG21 VAL A  99      24.140 -10.970 -17.161  1.00  0.00           H  
ATOM   1606 HG22 VAL A  99      24.486  -9.296 -16.673  1.00  0.00           H  
ATOM   1607 HG23 VAL A  99      23.383 -10.296 -15.712  1.00  0.00           H  
ATOM   1608  C   VAL A  99      23.461 -10.175 -19.851  1.00  0.00           C  
ATOM   1609  O   VAL A  99      22.684 -10.761 -20.604  1.00  0.00           O  
ATOM   1610  N   LYS A 100      24.762 -10.444 -19.800  1.00  0.00           N  
ATOM   1611  H   LYS A 100      25.320  -9.962 -19.108  1.00  0.00           H  
ATOM   1612  CA  LYS A 100      25.466 -11.447 -20.604  1.00  0.00           C  
ATOM   1613  HA  LYS A 100      24.824 -12.320 -20.731  1.00  0.00           H  
ATOM   1614  CB  LYS A 100      25.781 -10.872 -21.994  1.00  0.00           C  
ATOM   1615  HB2 LYS A 100      26.298 -11.638 -22.576  1.00  0.00           H  
ATOM   1616  HB3 LYS A 100      24.848 -10.637 -22.509  1.00  0.00           H  
ATOM   1617  CG  LYS A 100      26.650  -9.608 -21.926  1.00  0.00           C  
ATOM   1618  HG2 LYS A 100      26.087  -8.781 -21.491  1.00  0.00           H  
ATOM   1619  HG3 LYS A 100      27.520  -9.806 -21.302  1.00  0.00           H  
ATOM   1620  CD  LYS A 100      27.123  -9.223 -23.326  1.00  0.00           C  
ATOM   1621  HD2 LYS A 100      27.486 -10.125 -23.825  1.00  0.00           H  
ATOM   1622  HD3 LYS A 100      26.299  -8.805 -23.904  1.00  0.00           H  
ATOM   1623  CE  LYS A 100      28.268  -8.217 -23.206  1.00  0.00           C  
ATOM   1624  HE2 LYS A 100      27.871  -7.201 -23.125  1.00  0.00           H  
ATOM   1625  HE3 LYS A 100      28.824  -8.453 -22.293  1.00  0.00           H  
ATOM   1626  NZ  LYS A 100      29.198  -8.387 -24.341  1.00  0.00           N  
ATOM   1627  HZ1 LYS A 100      29.603  -9.327 -24.223  1.00  0.00           H  
ATOM   1628  HZ2 LYS A 100      28.713  -8.335 -25.224  1.00  0.00           H  
ATOM   1629  HZ3 LYS A 100      29.950  -7.717 -24.305  1.00  0.00           H  
ATOM   1630  C   LYS A 100      26.715 -11.913 -19.860  1.00  0.00           C  
ATOM   1631  O   LYS A 100      27.006 -11.402 -18.779  1.00  0.00           O  
ATOM   1632  N   GLU A 101      27.435 -12.879 -20.422  1.00  0.00           N  
ATOM   1633  H   GLU A 101      27.279 -13.108 -21.395  1.00  0.00           H  
ATOM   1634  CA  GLU A 101      28.564 -13.545 -19.769  1.00  0.00           C  
ATOM   1635  HA  GLU A 101      28.841 -14.384 -20.407  1.00  0.00           H  
ATOM   1636  CB  GLU A 101      29.806 -12.622 -19.698  1.00  0.00           C  
ATOM   1637  HB2 GLU A 101      29.793 -12.140 -18.720  1.00  0.00           H  
ATOM   1638  HB3 GLU A 101      30.681 -13.273 -19.718  1.00  0.00           H  
ATOM   1639  CG  GLU A 101      30.053 -11.465 -20.702  1.00  0.00           C  
ATOM   1640  HG2 GLU A 101      29.471 -10.611 -20.349  1.00  0.00           H  
ATOM   1641  HG3 GLU A 101      31.102 -11.175 -20.603  1.00  0.00           H  
ATOM   1642  CD  GLU A 101      29.738 -11.645 -22.205  1.00  0.00           C  
ATOM   1643  OE1 GLU A 101      29.253 -12.717 -22.620  1.00  0.00           O  
ATOM   1644  OE2 GLU A 101      29.936 -10.641 -22.946  1.00  0.00           O  
ATOM   1645  C   GLU A 101      28.159 -14.156 -18.397  1.00  0.00           C  
ATOM   1646  O   GLU A 101      28.945 -14.149 -17.449  1.00  0.00           O  
ATOM   1647  N   ALA A 102      26.905 -14.618 -18.273  1.00  0.00           N  
ATOM   1648  H   ALA A 102      26.332 -14.650 -19.101  1.00  0.00           H  
ATOM   1649  CA  ALA A 102      26.243 -15.006 -17.021  1.00  0.00           C  
ATOM   1650  HA  ALA A 102      26.989 -15.054 -16.229  1.00  0.00           H  
ATOM   1651  CB  ALA A 102      25.207 -13.934 -16.651  1.00  0.00           C  
ATOM   1652  HB1 ALA A 102      25.684 -12.955 -16.609  1.00  0.00           H  
ATOM   1653  HB2 ALA A 102      24.412 -13.910 -17.398  1.00  0.00           H  
ATOM   1654  HB3 ALA A 102      24.770 -14.163 -15.678  1.00  0.00           H  
ATOM   1655  C   ALA A 102      25.591 -16.396 -17.105  1.00  0.00           C  
ATOM   1656  O   ALA A 102      25.137 -16.817 -18.169  1.00  0.00           O  
ATOM   1657  N   ASN A 103      25.558 -17.108 -15.976  1.00  0.00           N  
ATOM   1658  H   ASN A 103      25.930 -16.683 -15.138  1.00  0.00           H  
ATOM   1659  CA  ASN A 103      25.131 -18.507 -15.912  1.00  0.00           C  
ATOM   1660  HA  ASN A 103      25.464 -18.983 -16.838  1.00  0.00           H  
ATOM   1661  CB  ASN A 103      25.857 -19.179 -14.729  1.00  0.00           C  
ATOM   1662  HB2 ASN A 103      26.857 -18.755 -14.627  1.00  0.00           H  
ATOM   1663  HB3 ASN A 103      25.299 -18.996 -13.809  1.00  0.00           H  
ATOM   1664  CG  ASN A 103      26.030 -20.677 -14.911  1.00  0.00           C  
ATOM   1665  OD1 ASN A 103      25.715 -21.257 -15.934  1.00  0.00           O  
ATOM   1666  ND2 ASN A 103      26.555 -21.352 -13.921  1.00  0.00           N  
ATOM   1667 HD21 ASN A 103      26.621 -22.347 -14.052  1.00  0.00           H  
ATOM   1668 HD22 ASN A 103      26.798 -20.892 -13.064  1.00  0.00           H  
ATOM   1669  C   ASN A 103      23.598 -18.696 -15.841  1.00  0.00           C  
ATOM   1670  O   ASN A 103      22.857 -17.786 -15.466  1.00  0.00           O  
ATOM   1671  N   GLN A 104      23.128 -19.901 -16.172  1.00  0.00           N  
ATOM   1672  H   GLN A 104      23.812 -20.617 -16.380  1.00  0.00           H  
ATOM   1673  CA  GLN A 104      21.724 -20.318 -16.064  1.00  0.00           C  
ATOM   1674  HA  GLN A 104      21.089 -19.432 -16.125  1.00  0.00           H  
ATOM   1675  CB  GLN A 104      21.362 -21.246 -17.239  1.00  0.00           C  
ATOM   1676  HB2 GLN A 104      21.987 -22.139 -17.196  1.00  0.00           H  
ATOM   1677  HB3 GLN A 104      20.322 -21.558 -17.132  1.00  0.00           H  
ATOM   1678  CG  GLN A 104      21.535 -20.587 -18.621  1.00  0.00           C  
ATOM   1679  HG2 GLN A 104      22.595 -20.407 -18.801  1.00  0.00           H  
ATOM   1680  HG3 GLN A 104      21.183 -21.277 -19.388  1.00  0.00           H  
ATOM   1681  CD  GLN A 104      20.770 -19.272 -18.765  1.00  0.00           C  
ATOM   1682  OE1 GLN A 104      19.648 -19.117 -18.311  1.00  0.00           O  
ATOM   1683  NE2 GLN A 104      21.345 -18.270 -19.387  1.00  0.00           N  
ATOM   1684 HE21 GLN A 104      20.837 -17.392 -19.382  1.00  0.00           H  
ATOM   1685 HE22 GLN A 104      22.293 -18.333 -19.710  1.00  0.00           H  
ATOM   1686  C   GLN A 104      21.409 -20.988 -14.713  1.00  0.00           C  
ATOM   1687  O   GLN A 104      22.276 -21.596 -14.086  1.00  0.00           O  
ATOM   1688  N   SER A 105      20.151 -20.889 -14.281  1.00  0.00           N  
ATOM   1689  H   SER A 105      19.500 -20.334 -14.832  1.00  0.00           H  
ATOM   1690  CA  SER A 105      19.611 -21.423 -13.020  1.00  0.00           C  
ATOM   1691  HA  SER A 105      20.103 -22.366 -12.780  1.00  0.00           H  
ATOM   1692  CB  SER A 105      19.917 -20.408 -11.912  1.00  0.00           C  
ATOM   1693  HB2 SER A 105      20.986 -20.189 -11.908  1.00  0.00           H  
ATOM   1694  HB3 SER A 105      19.370 -19.483 -12.112  1.00  0.00           H  
ATOM   1695  OG  SER A 105      19.549 -20.909 -10.645  1.00  0.00           O  
ATOM   1696  HG  SER A 105      19.626 -20.194 -10.005  1.00  0.00           H  
ATOM   1697  C   SER A 105      18.093 -21.669 -13.149  1.00  0.00           C  
ATOM   1698  O   SER A 105      17.506 -21.271 -14.153  1.00  0.00           O  
ATOM   1699  N   THR A 106      17.422 -22.289 -12.173  1.00  0.00           N  
ATOM   1700  H   THR A 106      17.925 -22.519 -11.328  1.00  0.00           H  
ATOM   1701  CA  THR A 106      15.940 -22.286 -12.114  1.00  0.00           C  
ATOM   1702  HA  THR A 106      15.540 -22.244 -13.128  1.00  0.00           H  
ATOM   1703  CB  THR A 106      15.355 -23.556 -11.479  1.00  0.00           C  
ATOM   1704  HB  THR A 106      14.269 -23.492 -11.540  1.00  0.00           H  
ATOM   1705  CG2 THR A 106      15.793 -24.831 -12.197  1.00  0.00           C  
ATOM   1706 HG21 THR A 106      15.533 -24.758 -13.254  1.00  0.00           H  
ATOM   1707 HG22 THR A 106      16.868 -24.979 -12.099  1.00  0.00           H  
ATOM   1708 HG23 THR A 106      15.268 -25.690 -11.775  1.00  0.00           H  
ATOM   1709  OG1 THR A 106      15.711 -23.676 -10.119  1.00  0.00           O  
ATOM   1710  HG1 THR A 106      15.070 -24.302  -9.755  1.00  0.00           H  
ATOM   1711  C   THR A 106      15.426 -21.048 -11.374  1.00  0.00           C  
ATOM   1712  O   THR A 106      16.128 -20.489 -10.523  1.00  0.00           O  
ATOM   1713  N   LEU A 107      14.199 -20.605 -11.668  1.00  0.00           N  
ATOM   1714  H   LEU A 107      13.666 -21.058 -12.407  1.00  0.00           H  
ATOM   1715  CA  LEU A 107      13.594 -19.452 -10.992  1.00  0.00           C  
ATOM   1716  HA  LEU A 107      14.237 -18.589 -11.152  1.00  0.00           H  
ATOM   1717  CB  LEU A 107      12.236 -19.173 -11.657  1.00  0.00           C  
ATOM   1718  HB2 LEU A 107      12.367 -19.103 -12.739  1.00  0.00           H  
ATOM   1719  HB3 LEU A 107      11.598 -20.031 -11.467  1.00  0.00           H  
ATOM   1720  CG  LEU A 107      11.537 -17.897 -11.155  1.00  0.00           C  
ATOM   1721  HG  LEU A 107      11.729 -17.761 -10.097  1.00  0.00           H  
ATOM   1722  CD1 LEU A 107      12.032 -16.651 -11.892  1.00  0.00           C  
ATOM   1723 HD11 LEU A 107      13.105 -16.546 -11.741  1.00  0.00           H  
ATOM   1724 HD12 LEU A 107      11.825 -16.750 -12.959  1.00  0.00           H  
ATOM   1725 HD13 LEU A 107      11.530 -15.767 -11.502  1.00  0.00           H  
ATOM   1726  CD2 LEU A 107      10.023 -18.017 -11.314  1.00  0.00           C  
ATOM   1727 HD21 LEU A 107       9.777 -18.333 -12.324  1.00  0.00           H  
ATOM   1728 HD22 LEU A 107       9.647 -18.765 -10.619  1.00  0.00           H  
ATOM   1729 HD23 LEU A 107       9.542 -17.066 -11.094  1.00  0.00           H  
ATOM   1730  C   LEU A 107      13.491 -19.644  -9.464  1.00  0.00           C  
ATOM   1731  O   LEU A 107      13.708 -18.692  -8.719  1.00  0.00           O  
ATOM   1732  N   GLU A 108      13.233 -20.864  -8.985  1.00  0.00           N  
ATOM   1733  H   GLU A 108      13.001 -21.590  -9.657  1.00  0.00           H  
ATOM   1734  CA  GLU A 108      13.237 -21.224  -7.556  1.00  0.00           C  
ATOM   1735  HA  GLU A 108      12.451 -20.669  -7.041  1.00  0.00           H  
ATOM   1736  CB  GLU A 108      12.927 -22.733  -7.448  1.00  0.00           C  
ATOM   1737  HB2 GLU A 108      12.076 -22.983  -8.082  1.00  0.00           H  
ATOM   1738  HB3 GLU A 108      13.784 -23.288  -7.836  1.00  0.00           H  
ATOM   1739  CG  GLU A 108      12.651 -23.235  -6.020  1.00  0.00           C  
ATOM   1740  HG2 GLU A 108      12.752 -24.322  -6.024  1.00  0.00           H  
ATOM   1741  HG3 GLU A 108      13.417 -22.846  -5.349  1.00  0.00           H  
ATOM   1742  CD  GLU A 108      11.255 -22.894  -5.471  1.00  0.00           C  
ATOM   1743  OE1 GLU A 108      11.143 -22.767  -4.229  1.00  0.00           O  
ATOM   1744  OE2 GLU A 108      10.280 -22.795  -6.254  1.00  0.00           O  
ATOM   1745  C   GLU A 108      14.584 -20.863  -6.881  1.00  0.00           C  
ATOM   1746  O   GLU A 108      14.635 -20.080  -5.930  1.00  0.00           O  
ATOM   1747  N   ASN A 109      15.699 -21.353  -7.440  1.00  0.00           N  
ATOM   1748  H   ASN A 109      15.590 -21.912  -8.275  1.00  0.00           H  
ATOM   1749  CA  ASN A 109      17.062 -21.074  -6.965  1.00  0.00           C  
ATOM   1750  HA  ASN A 109      17.150 -21.366  -5.915  1.00  0.00           H  
ATOM   1751  CB  ASN A 109      18.061 -21.891  -7.812  1.00  0.00           C  
ATOM   1752  HB2 ASN A 109      17.764 -21.882  -8.860  1.00  0.00           H  
ATOM   1753  HB3 ASN A 109      19.048 -21.437  -7.731  1.00  0.00           H  
ATOM   1754  CG  ASN A 109      18.214 -23.321  -7.338  1.00  0.00           C  
ATOM   1755  OD1 ASN A 109      18.865 -23.590  -6.347  1.00  0.00           O  
ATOM   1756  ND2 ASN A 109      17.647 -24.288  -8.021  1.00  0.00           N  
ATOM   1757 HD21 ASN A 109      17.750 -25.215  -7.649  1.00  0.00           H  
ATOM   1758 HD22 ASN A 109      17.078 -24.079  -8.833  1.00  0.00           H  
ATOM   1759  C   ASN A 109      17.412 -19.577  -7.045  1.00  0.00           C  
ATOM   1760  O   ASN A 109      17.943 -18.994  -6.092  1.00  0.00           O  
ATOM   1761  N   PHE A 110      17.121 -18.939  -8.186  1.00  0.00           N  
ATOM   1762  H   PHE A 110      16.664 -19.459  -8.931  1.00  0.00           H  
ATOM   1763  CA  PHE A 110      17.449 -17.529  -8.405  1.00  0.00           C  
ATOM   1764  HA  PHE A 110      18.516 -17.393  -8.229  1.00  0.00           H  
ATOM   1765  CB  PHE A 110      17.152 -17.142  -9.859  1.00  0.00           C  
ATOM   1766  HB2 PHE A 110      17.745 -17.775 -10.522  1.00  0.00           H  
ATOM   1767  HB3 PHE A 110      16.099 -17.343 -10.064  1.00  0.00           H  
ATOM   1768  CG  PHE A 110      17.459 -15.686 -10.175  1.00  0.00           C  
ATOM   1769  CD1 PHE A 110      18.773 -15.199 -10.043  1.00  0.00           C  
ATOM   1770  HD1 PHE A 110      19.567 -15.860  -9.727  1.00  0.00           H  
ATOM   1771  CE1 PHE A 110      19.063 -13.851 -10.321  1.00  0.00           C  
ATOM   1772  HE1 PHE A 110      20.079 -13.495 -10.225  1.00  0.00           H  
ATOM   1773  CZ  PHE A 110      18.039 -12.981 -10.732  1.00  0.00           C  
ATOM   1774  HZ  PHE A 110      18.264 -11.946 -10.953  1.00  0.00           H  
ATOM   1775  CE2 PHE A 110      16.722 -13.459 -10.850  1.00  0.00           C  
ATOM   1776  HE2 PHE A 110      15.933 -12.789 -11.160  1.00  0.00           H  
ATOM   1777  CD2 PHE A 110      16.433 -14.808 -10.572  1.00  0.00           C  
ATOM   1778  HD2 PHE A 110      15.419 -15.170 -10.663  1.00  0.00           H  
ATOM   1779  C   PHE A 110      16.713 -16.611  -7.423  1.00  0.00           C  
ATOM   1780  O   PHE A 110      17.308 -15.656  -6.920  1.00  0.00           O  
ATOM   1781  N   LEU A 111      15.455 -16.922  -7.094  1.00  0.00           N  
ATOM   1782  H   LEU A 111      15.012 -17.728  -7.533  1.00  0.00           H  
ATOM   1783  CA  LEU A 111      14.683 -16.170  -6.111  1.00  0.00           C  
ATOM   1784  HA  LEU A 111      14.800 -15.109  -6.327  1.00  0.00           H  
ATOM   1785  CB  LEU A 111      13.195 -16.526  -6.239  1.00  0.00           C  
ATOM   1786  HB2 LEU A 111      13.095 -17.613  -6.187  1.00  0.00           H  
ATOM   1787  HB3 LEU A 111      12.659 -16.105  -5.387  1.00  0.00           H  
ATOM   1788  CG  LEU A 111      12.533 -16.013  -7.536  1.00  0.00           C  
ATOM   1789  HG  LEU A 111      13.103 -16.321  -8.410  1.00  0.00           H  
ATOM   1790  CD1 LEU A 111      11.130 -16.614  -7.628  1.00  0.00           C  
ATOM   1791 HD11 LEU A 111      11.211 -17.700  -7.691  1.00  0.00           H  
ATOM   1792 HD12 LEU A 111      10.561 -16.357  -6.739  1.00  0.00           H  
ATOM   1793 HD13 LEU A 111      10.619 -16.251  -8.520  1.00  0.00           H  
ATOM   1794  CD2 LEU A 111      12.422 -14.487  -7.580  1.00  0.00           C  
ATOM   1795 HD21 LEU A 111      11.949 -14.124  -6.670  1.00  0.00           H  
ATOM   1796 HD22 LEU A 111      13.414 -14.051  -7.670  1.00  0.00           H  
ATOM   1797 HD23 LEU A 111      11.839 -14.182  -8.448  1.00  0.00           H  
ATOM   1798  C   LEU A 111      15.195 -16.357  -4.675  1.00  0.00           C  
ATOM   1799  O   LEU A 111      15.177 -15.382  -3.926  1.00  0.00           O  
ATOM   1800  N   GLU A 112      15.718 -17.523  -4.273  1.00  0.00           N  
ATOM   1801  H   GLU A 112      15.660 -18.332  -4.887  1.00  0.00           H  
ATOM   1802  CA  GLU A 112      16.424 -17.663  -2.981  1.00  0.00           C  
ATOM   1803  HA  GLU A 112      15.801 -17.246  -2.193  1.00  0.00           H  
ATOM   1804  CB  GLU A 112      16.697 -19.143  -2.654  1.00  0.00           C  
ATOM   1805  HB2 GLU A 112      17.176 -19.617  -3.510  1.00  0.00           H  
ATOM   1806  HB3 GLU A 112      17.400 -19.186  -1.822  1.00  0.00           H  
ATOM   1807  CG  GLU A 112      15.457 -19.961  -2.257  1.00  0.00           C  
ATOM   1808  HG2 GLU A 112      14.778 -20.009  -3.111  1.00  0.00           H  
ATOM   1809  HG3 GLU A 112      15.778 -20.981  -2.030  1.00  0.00           H  
ATOM   1810  CD  GLU A 112      14.705 -19.396  -1.039  1.00  0.00           C  
ATOM   1811  OE1 GLU A 112      15.307 -18.659  -0.212  1.00  0.00           O  
ATOM   1812  OE2 GLU A 112      13.482 -19.601  -0.925  1.00  0.00           O  
ATOM   1813  C   GLU A 112      17.742 -16.869  -2.943  1.00  0.00           C  
ATOM   1814  O   GLU A 112      18.077 -16.248  -1.925  1.00  0.00           O  
ATOM   1815  N   ARG A 113      18.482 -16.810  -4.060  1.00  0.00           N  
ATOM   1816  H   ARG A 113      18.179 -17.361  -4.862  1.00  0.00           H  
ATOM   1817  CA  ARG A 113      19.720 -16.017  -4.151  1.00  0.00           C  
ATOM   1818  HA  ARG A 113      20.326 -16.254  -3.275  1.00  0.00           H  
ATOM   1819  CB  ARG A 113      20.508 -16.420  -5.407  1.00  0.00           C  
ATOM   1820  HB2 ARG A 113      20.546 -17.509  -5.474  1.00  0.00           H  
ATOM   1821  HB3 ARG A 113      20.024 -16.029  -6.304  1.00  0.00           H  
ATOM   1822  CG  ARG A 113      21.941 -15.884  -5.298  1.00  0.00           C  
ATOM   1823  HG2 ARG A 113      21.920 -14.794  -5.268  1.00  0.00           H  
ATOM   1824  HG3 ARG A 113      22.385 -16.252  -4.372  1.00  0.00           H  
ATOM   1825  CD  ARG A 113      22.819 -16.319  -6.469  1.00  0.00           C  
ATOM   1826  HD2 ARG A 113      22.797 -17.406  -6.563  1.00  0.00           H  
ATOM   1827  HD3 ARG A 113      22.412 -15.878  -7.383  1.00  0.00           H  
ATOM   1828  NE  ARG A 113      24.205 -15.866  -6.251  1.00  0.00           N  
ATOM   1829  HE  ARG A 113      24.425 -15.502  -5.344  1.00  0.00           H  
ATOM   1830  CZ  ARG A 113      25.133 -15.742  -7.179  1.00  0.00           C  
ATOM   1831  NH1 ARG A 113      25.004 -16.232  -8.373  1.00  0.00           N  
ATOM   1832 HH11 ARG A 113      24.099 -16.636  -8.651  1.00  0.00           H  
ATOM   1833 HH12 ARG A 113      25.668 -16.004  -9.087  1.00  0.00           H  
ATOM   1834  NH2 ARG A 113      26.219 -15.064  -6.935  1.00  0.00           N  
ATOM   1835 HH21 ARG A 113      26.365 -14.623  -6.048  1.00  0.00           H  
ATOM   1836 HH22 ARG A 113      26.750 -14.745  -7.742  1.00  0.00           H  
ATOM   1837  C   ARG A 113      19.438 -14.512  -4.091  1.00  0.00           C  
ATOM   1838  O   ARG A 113      20.050 -13.807  -3.286  1.00  0.00           O  
ATOM   1839  N   LEU A 114      18.458 -14.036  -4.860  1.00  0.00           N  
ATOM   1840  H   LEU A 114      18.028 -14.681  -5.518  1.00  0.00           H  
ATOM   1841  CA  LEU A 114      17.963 -12.658  -4.807  1.00  0.00           C  
ATOM   1842  HA  LEU A 114      18.794 -11.990  -5.040  1.00  0.00           H  
ATOM   1843  CB  LEU A 114      16.863 -12.482  -5.875  1.00  0.00           C  
ATOM   1844  HB2 LEU A 114      17.303 -12.651  -6.859  1.00  0.00           H  
ATOM   1845  HB3 LEU A 114      16.105 -13.251  -5.714  1.00  0.00           H  
ATOM   1846  CG  LEU A 114      16.154 -11.111  -5.865  1.00  0.00           C  
ATOM   1847  HG  LEU A 114      15.684 -10.948  -4.895  1.00  0.00           H  
ATOM   1848  CD1 LEU A 114      17.106  -9.948  -6.158  1.00  0.00           C  
ATOM   1849 HD11 LEU A 114      17.587 -10.096  -7.124  1.00  0.00           H  
ATOM   1850 HD12 LEU A 114      16.546  -9.015  -6.180  1.00  0.00           H  
ATOM   1851 HD13 LEU A 114      17.861  -9.878  -5.373  1.00  0.00           H  
ATOM   1852  CD2 LEU A 114      15.061 -11.096  -6.931  1.00  0.00           C  
ATOM   1853 HD21 LEU A 114      15.503 -11.207  -7.922  1.00  0.00           H  
ATOM   1854 HD22 LEU A 114      14.367 -11.919  -6.764  1.00  0.00           H  
ATOM   1855 HD23 LEU A 114      14.512 -10.155  -6.887  1.00  0.00           H  
ATOM   1856  C   LEU A 114      17.464 -12.298  -3.396  1.00  0.00           C  
ATOM   1857  O   LEU A 114      17.828 -11.251  -2.866  1.00  0.00           O  
ATOM   1858  N   LYS A 115      16.686 -13.180  -2.755  1.00  0.00           N  
ATOM   1859  H   LYS A 115      16.398 -14.016  -3.262  1.00  0.00           H  
ATOM   1860  CA  LYS A 115      16.211 -13.011  -1.370  1.00  0.00           C  
ATOM   1861  HA  LYS A 115      15.737 -12.038  -1.274  1.00  0.00           H  
ATOM   1862  CB  LYS A 115      15.154 -14.094  -1.107  1.00  0.00           C  
ATOM   1863  HB2 LYS A 115      14.374 -13.997  -1.865  1.00  0.00           H  
ATOM   1864  HB3 LYS A 115      15.627 -15.070  -1.222  1.00  0.00           H  
ATOM   1865  CG  LYS A 115      14.484 -14.021   0.272  1.00  0.00           C  
ATOM   1866  HG2 LYS A 115      15.213 -14.307   1.031  1.00  0.00           H  
ATOM   1867  HG3 LYS A 115      14.167 -12.996   0.470  1.00  0.00           H  
ATOM   1868  CD  LYS A 115      13.257 -14.946   0.393  1.00  0.00           C  
ATOM   1869  HD2 LYS A 115      13.034 -15.054   1.453  1.00  0.00           H  
ATOM   1870  HD3 LYS A 115      12.401 -14.486  -0.103  1.00  0.00           H  
ATOM   1871  CE  LYS A 115      13.504 -16.334  -0.207  1.00  0.00           C  
ATOM   1872  HE2 LYS A 115      13.614 -16.250  -1.293  1.00  0.00           H  
ATOM   1873  HE3 LYS A 115      14.450 -16.711   0.190  1.00  0.00           H  
ATOM   1874  NZ  LYS A 115      12.443 -17.319   0.105  1.00  0.00           N  
ATOM   1875  HZ1 LYS A 115      11.572 -17.142  -0.389  1.00  0.00           H  
ATOM   1876  HZ2 LYS A 115      12.773 -18.244  -0.204  1.00  0.00           H  
ATOM   1877  HZ3 LYS A 115      12.260 -17.379   1.091  1.00  0.00           H  
ATOM   1878  C   LYS A 115      17.354 -13.006  -0.351  1.00  0.00           C  
ATOM   1879  O   LYS A 115      17.305 -12.229   0.601  1.00  0.00           O  
ATOM   1880  N   THR A 116      18.406 -13.796  -0.561  1.00  0.00           N  
ATOM   1881  H   THR A 116      18.373 -14.453  -1.335  1.00  0.00           H  
ATOM   1882  CA  THR A 116      19.613 -13.758   0.283  1.00  0.00           C  
ATOM   1883  HA  THR A 116      19.310 -13.840   1.326  1.00  0.00           H  
ATOM   1884  CB  THR A 116      20.543 -14.945  -0.008  1.00  0.00           C  
ATOM   1885  HB  THR A 116      20.855 -14.933  -1.052  1.00  0.00           H  
ATOM   1886  CG2 THR A 116      21.782 -14.954   0.889  1.00  0.00           C  
ATOM   1887 HG21 THR A 116      22.428 -14.109   0.655  1.00  0.00           H  
ATOM   1888 HG22 THR A 116      21.484 -14.907   1.936  1.00  0.00           H  
ATOM   1889 HG23 THR A 116      22.342 -15.874   0.722  1.00  0.00           H  
ATOM   1890  OG1 THR A 116      19.849 -16.140   0.258  1.00  0.00           O  
ATOM   1891  HG1 THR A 116      19.240 -16.301  -0.483  1.00  0.00           H  
ATOM   1892  C   THR A 116      20.354 -12.428   0.139  1.00  0.00           C  
ATOM   1893  O   THR A 116      20.697 -11.820   1.149  1.00  0.00           O  
ATOM   1894  N   ILE A 117      20.531 -11.919  -1.084  1.00  0.00           N  
ATOM   1895  H   ILE A 117      20.232 -12.468  -1.886  1.00  0.00           H  
ATOM   1896  CA  ILE A 117      21.195 -10.625  -1.330  1.00  0.00           C  
ATOM   1897  HA  ILE A 117      22.124 -10.609  -0.761  1.00  0.00           H  
ATOM   1898  CB  ILE A 117      21.580 -10.515  -2.825  1.00  0.00           C  
ATOM   1899  HB  ILE A 117      20.704 -10.768  -3.427  1.00  0.00           H  
ATOM   1900  CG2 ILE A 117      22.035  -9.095  -3.215  1.00  0.00           C  
ATOM   1901 HG21 ILE A 117      21.219  -8.386  -3.080  1.00  0.00           H  
ATOM   1902 HG22 ILE A 117      22.883  -8.791  -2.599  1.00  0.00           H  
ATOM   1903 HG23 ILE A 117      22.325  -9.064  -4.265  1.00  0.00           H  
ATOM   1904  CG1 ILE A 117      22.705 -11.543  -3.114  1.00  0.00           C  
ATOM   1905 HG12 ILE A 117      23.627 -11.213  -2.630  1.00  0.00           H  
ATOM   1906 HG13 ILE A 117      22.439 -12.512  -2.688  1.00  0.00           H  
ATOM   1907  CD1 ILE A 117      22.983 -11.782  -4.600  1.00  0.00           C  
ATOM   1908 HD11 ILE A 117      23.406 -10.889  -5.052  1.00  0.00           H  
ATOM   1909 HD12 ILE A 117      23.701 -12.595  -4.704  1.00  0.00           H  
ATOM   1910 HD13 ILE A 117      22.060 -12.059  -5.108  1.00  0.00           H  
ATOM   1911  C   ILE A 117      20.355  -9.447  -0.799  1.00  0.00           C  
ATOM   1912  O   ILE A 117      20.903  -8.506  -0.230  1.00  0.00           O  
ATOM   1913  N   MET A 118      19.022  -9.511  -0.893  1.00  0.00           N  
ATOM   1914  H   MET A 118      18.605 -10.262  -1.432  1.00  0.00           H  
ATOM   1915  CA  MET A 118      18.143  -8.511  -0.273  1.00  0.00           C  
ATOM   1916  HA  MET A 118      18.491  -7.518  -0.562  1.00  0.00           H  
ATOM   1917  CB  MET A 118      16.704  -8.682  -0.776  1.00  0.00           C  
ATOM   1918  HB2 MET A 118      16.407  -9.727  -0.694  1.00  0.00           H  
ATOM   1919  HB3 MET A 118      16.033  -8.077  -0.168  1.00  0.00           H  
ATOM   1920  CG  MET A 118      16.574  -8.221  -2.229  1.00  0.00           C  
ATOM   1921  HG2 MET A 118      17.322  -8.724  -2.842  1.00  0.00           H  
ATOM   1922  HG3 MET A 118      15.591  -8.511  -2.595  1.00  0.00           H  
ATOM   1923  SD  MET A 118      16.747  -6.428  -2.443  1.00  0.00           S  
ATOM   1924  CE  MET A 118      16.683  -6.353  -4.246  1.00  0.00           C  
ATOM   1925  HE1 MET A 118      16.642  -5.310  -4.563  1.00  0.00           H  
ATOM   1926  HE2 MET A 118      15.793  -6.877  -4.590  1.00  0.00           H  
ATOM   1927  HE3 MET A 118      17.570  -6.828  -4.665  1.00  0.00           H  
ATOM   1928  C   MET A 118      18.193  -8.541   1.262  1.00  0.00           C  
ATOM   1929  O   MET A 118      18.190  -7.479   1.880  1.00  0.00           O  
ATOM   1930  N   ARG A 119      18.294  -9.730   1.880  1.00  0.00           N  
ATOM   1931  H   ARG A 119      18.287 -10.563   1.298  1.00  0.00           H  
ATOM   1932  CA  ARG A 119      18.523  -9.891   3.332  1.00  0.00           C  
ATOM   1933  HA  ARG A 119      17.752  -9.353   3.886  1.00  0.00           H  
ATOM   1934  CB  ARG A 119      18.490 -11.385   3.712  1.00  0.00           C  
ATOM   1935  HB2 ARG A 119      18.990 -11.962   2.937  1.00  0.00           H  
ATOM   1936  HB3 ARG A 119      19.052 -11.526   4.638  1.00  0.00           H  
ATOM   1937  CG  ARG A 119      17.084 -11.963   3.937  1.00  0.00           C  
ATOM   1938  HG2 ARG A 119      16.704 -11.581   4.886  1.00  0.00           H  
ATOM   1939  HG3 ARG A 119      16.412 -11.643   3.138  1.00  0.00           H  
ATOM   1940  CD  ARG A 119      17.153 -13.504   3.962  1.00  0.00           C  
ATOM   1941  HD2 ARG A 119      16.870 -13.873   2.975  1.00  0.00           H  
ATOM   1942  HD3 ARG A 119      18.184 -13.809   4.151  1.00  0.00           H  
ATOM   1943  NE  ARG A 119      16.299 -14.103   5.010  1.00  0.00           N  
ATOM   1944  HE  ARG A 119      16.030 -13.495   5.765  1.00  0.00           H  
ATOM   1945  CZ  ARG A 119      16.023 -15.391   5.153  1.00  0.00           C  
ATOM   1946  NH1 ARG A 119      16.291 -16.272   4.227  1.00  0.00           N  
ATOM   1947 HH11 ARG A 119      16.702 -15.965   3.362  1.00  0.00           H  
ATOM   1948 HH12 ARG A 119      16.081 -17.248   4.352  1.00  0.00           H  
ATOM   1949  NH2 ARG A 119      15.470 -15.830   6.250  1.00  0.00           N  
ATOM   1950 HH21 ARG A 119      15.235 -15.192   6.989  1.00  0.00           H  
ATOM   1951 HH22 ARG A 119      15.331 -16.815   6.384  1.00  0.00           H  
ATOM   1952  C   ARG A 119      19.853  -9.275   3.763  1.00  0.00           C  
ATOM   1953  O   ARG A 119      19.880  -8.563   4.754  1.00  0.00           O  
ATOM   1954  N   GLU A 120      20.925  -9.531   3.017  1.00  0.00           N  
ATOM   1955  H   GLU A 120      20.806 -10.178   2.248  1.00  0.00           H  
ATOM   1956  CA  GLU A 120      22.275  -8.966   3.203  1.00  0.00           C  
ATOM   1957  HA  GLU A 120      22.673  -9.241   4.184  1.00  0.00           H  
ATOM   1958  CB  GLU A 120      23.180  -9.614   2.120  1.00  0.00           C  
ATOM   1959  HB2 GLU A 120      23.573 -10.559   2.516  1.00  0.00           H  
ATOM   1960  HB3 GLU A 120      22.543  -9.867   1.268  1.00  0.00           H  
ATOM   1961  CG  GLU A 120      24.339  -8.811   1.501  1.00  0.00           C  
ATOM   1962  HG2 GLU A 120      24.628  -9.324   0.586  1.00  0.00           H  
ATOM   1963  HG3 GLU A 120      24.004  -7.817   1.206  1.00  0.00           H  
ATOM   1964  CD  GLU A 120      25.588  -8.692   2.366  1.00  0.00           C  
ATOM   1965  OE1 GLU A 120      26.684  -8.474   1.806  1.00  0.00           O  
ATOM   1966  OE2 GLU A 120      25.503  -8.676   3.607  1.00  0.00           O  
ATOM   1967  C   GLU A 120      22.247  -7.427   3.171  1.00  0.00           C  
ATOM   1968  O   GLU A 120      22.766  -6.776   4.076  1.00  0.00           O  
ATOM   1969  N   LYS A 121      21.549  -6.832   2.194  1.00  0.00           N  
ATOM   1970  H   LYS A 121      21.162  -7.418   1.462  1.00  0.00           H  
ATOM   1971  CA  LYS A 121      21.374  -5.374   2.106  1.00  0.00           C  
ATOM   1972  HA  LYS A 121      22.350  -4.897   2.218  1.00  0.00           H  
ATOM   1973  CB  LYS A 121      20.789  -4.988   0.744  1.00  0.00           C  
ATOM   1974  HB2 LYS A 121      19.907  -5.590   0.521  1.00  0.00           H  
ATOM   1975  HB3 LYS A 121      20.499  -3.934   0.773  1.00  0.00           H  
ATOM   1976  CG  LYS A 121      21.854  -5.179  -0.337  1.00  0.00           C  
ATOM   1977  HG2 LYS A 121      22.747  -4.632  -0.033  1.00  0.00           H  
ATOM   1978  HG3 LYS A 121      22.110  -6.232  -0.442  1.00  0.00           H  
ATOM   1979  CD  LYS A 121      21.352  -4.640  -1.677  1.00  0.00           C  
ATOM   1980  HD2 LYS A 121      20.486  -5.222  -2.000  1.00  0.00           H  
ATOM   1981  HD3 LYS A 121      21.049  -3.600  -1.544  1.00  0.00           H  
ATOM   1982  CE  LYS A 121      22.442  -4.713  -2.749  1.00  0.00           C  
ATOM   1983  HE2 LYS A 121      22.739  -5.753  -2.902  1.00  0.00           H  
ATOM   1984  HE3 LYS A 121      22.046  -4.332  -3.698  1.00  0.00           H  
ATOM   1985  NZ  LYS A 121      23.617  -3.904  -2.370  1.00  0.00           N  
ATOM   1986  HZ1 LYS A 121      23.376  -2.954  -2.138  1.00  0.00           H  
ATOM   1987  HZ2 LYS A 121      24.168  -4.306  -1.631  1.00  0.00           H  
ATOM   1988  HZ3 LYS A 121      24.246  -3.798  -3.177  1.00  0.00           H  
ATOM   1989  C   LYS A 121      20.531  -4.797   3.236  1.00  0.00           C  
ATOM   1990  O   LYS A 121      20.962  -3.853   3.887  1.00  0.00           O  
ATOM   1991  N   TYR A 122      19.374  -5.388   3.524  1.00  0.00           N  
ATOM   1992  H   TYR A 122      19.072  -6.167   2.949  1.00  0.00           H  
ATOM   1993  CA  TYR A 122      18.519  -4.946   4.632  1.00  0.00           C  
ATOM   1994  HA  TYR A 122      18.292  -3.886   4.500  1.00  0.00           H  
ATOM   1995  CB  TYR A 122      17.207  -5.731   4.561  1.00  0.00           C  
ATOM   1996  HB2 TYR A 122      16.755  -5.546   3.587  1.00  0.00           H  
ATOM   1997  HB3 TYR A 122      17.428  -6.797   4.627  1.00  0.00           H  
ATOM   1998  CG  TYR A 122      16.193  -5.372   5.628  1.00  0.00           C  
ATOM   1999  CD1 TYR A 122      15.415  -4.205   5.494  1.00  0.00           C  
ATOM   2000  HD1 TYR A 122      15.551  -3.551   4.643  1.00  0.00           H  
ATOM   2001  CE1 TYR A 122      14.476  -3.865   6.485  1.00  0.00           C  
ATOM   2002  HE1 TYR A 122      13.900  -2.957   6.389  1.00  0.00           H  
ATOM   2003  CZ  TYR A 122      14.306  -4.696   7.611  1.00  0.00           C  
ATOM   2004  OH  TYR A 122      13.374  -4.393   8.553  1.00  0.00           O  
ATOM   2005  HH  TYR A 122      12.893  -3.587   8.327  1.00  0.00           H  
ATOM   2006  CE2 TYR A 122      15.088  -5.862   7.748  1.00  0.00           C  
ATOM   2007  HE2 TYR A 122      14.971  -6.473   8.629  1.00  0.00           H  
ATOM   2008  CD2 TYR A 122      16.033  -6.198   6.759  1.00  0.00           C  
ATOM   2009  HD2 TYR A 122      16.653  -7.074   6.881  1.00  0.00           H  
ATOM   2010  C   TYR A 122      19.213  -5.089   5.997  1.00  0.00           C  
ATOM   2011  O   TYR A 122      19.091  -4.209   6.839  1.00  0.00           O  
ATOM   2012  N   SER A 123      20.024  -6.134   6.187  1.00  0.00           N  
ATOM   2013  H   SER A 123      20.076  -6.835   5.456  1.00  0.00           H  
ATOM   2014  CA  SER A 123      20.858  -6.330   7.381  1.00  0.00           C  
ATOM   2015  HA  SER A 123      20.226  -6.210   8.261  1.00  0.00           H  
ATOM   2016  CB  SER A 123      21.413  -7.758   7.384  1.00  0.00           C  
ATOM   2017  HB2 SER A 123      20.601  -8.467   7.225  1.00  0.00           H  
ATOM   2018  HB3 SER A 123      22.146  -7.868   6.583  1.00  0.00           H  
ATOM   2019  OG  SER A 123      22.019  -8.037   8.627  1.00  0.00           O  
ATOM   2020  HG  SER A 123      22.578  -7.276   8.852  1.00  0.00           H  
ATOM   2021  C   SER A 123      22.019  -5.327   7.513  1.00  0.00           C  
ATOM   2022  O   SER A 123      22.691  -5.315   8.546  1.00  0.00           O  
ATOM   2023  N   LYS A 124      22.285  -4.519   6.480  1.00  0.00           N  
ATOM   2024  H   LYS A 124      21.750  -4.653   5.630  1.00  0.00           H  
ATOM   2025  CA  LYS A 124      23.295  -3.449   6.461  1.00  0.00           C  
ATOM   2026  HA  LYS A 124      23.876  -3.475   7.384  1.00  0.00           H  
ATOM   2027  CB  LYS A 124      24.245  -3.699   5.276  1.00  0.00           C  
ATOM   2028  HB2 LYS A 124      23.664  -3.925   4.379  1.00  0.00           H  
ATOM   2029  HB3 LYS A 124      24.837  -2.803   5.085  1.00  0.00           H  
ATOM   2030  CG  LYS A 124      25.202  -4.855   5.595  1.00  0.00           C  
ATOM   2031  HG2 LYS A 124      25.871  -4.539   6.397  1.00  0.00           H  
ATOM   2032  HG3 LYS A 124      24.636  -5.719   5.942  1.00  0.00           H  
ATOM   2033  CD  LYS A 124      26.032  -5.283   4.383  1.00  0.00           C  
ATOM   2034  HD2 LYS A 124      25.368  -5.722   3.634  1.00  0.00           H  
ATOM   2035  HD3 LYS A 124      26.547  -4.419   3.958  1.00  0.00           H  
ATOM   2036  CE  LYS A 124      27.041  -6.331   4.864  1.00  0.00           C  
ATOM   2037  HE2 LYS A 124      27.741  -5.852   5.547  1.00  0.00           H  
ATOM   2038  HE3 LYS A 124      26.486  -7.109   5.407  1.00  0.00           H  
ATOM   2039  NZ  LYS A 124      27.777  -6.950   3.744  1.00  0.00           N  
ATOM   2040  HZ1 LYS A 124      28.484  -7.595   4.059  1.00  0.00           H  
ATOM   2041  HZ2 LYS A 124      27.116  -7.553   3.244  1.00  0.00           H  
ATOM   2042  HZ3 LYS A 124      28.121  -6.288   3.064  1.00  0.00           H  
ATOM   2043  C   LYS A 124      22.689  -2.040   6.413  1.00  0.00           C  
ATOM   2044  O   LYS A 124      23.434  -1.082   6.600  1.00  0.00           O  
ATOM   2045  N   CYS A 125      21.372  -1.922   6.218  1.00  0.00           N  
ATOM   2046  H   CYS A 125      20.853  -2.780   6.127  1.00  0.00           H  
ATOM   2047  CA  CYS A 125      20.675  -0.692   5.810  1.00  0.00           C  
ATOM   2048  HA  CYS A 125      19.630  -0.958   5.642  1.00  0.00           H  
ATOM   2049  CB  CYS A 125      20.678   0.332   6.960  1.00  0.00           C  
ATOM   2050  HB2 CYS A 125      21.696   0.672   7.151  1.00  0.00           H  
ATOM   2051  HB3 CYS A 125      20.070   1.193   6.672  1.00  0.00           H  
ATOM   2052  SG  CYS A 125      19.981  -0.405   8.472  1.00  0.00           S  
ATOM   2053  HG  CYS A 125      20.849  -1.402   8.564  1.00  0.00           H  
ATOM   2054  C   CYS A 125      21.184  -0.128   4.459  1.00  0.00           C  
ATOM   2055  O   CYS A 125      22.167  -0.613   3.886  1.00  0.00           O  
ATOM   2056  N   SER A 126      20.477   0.852   3.885  1.00  0.00           N  
ATOM   2057  H   SER A 126      19.649   1.178   4.383  1.00  0.00           H  
ATOM   2058  CA  SER A 126      20.798   1.500   2.590  1.00  0.00           C  
ATOM   2059  HA  SER A 126      21.870   1.680   2.529  1.00  0.00           H  
ATOM   2060  CB  SER A 126      20.366   0.596   1.425  1.00  0.00           C  
ATOM   2061  HB2 SER A 126      19.299   0.385   1.523  1.00  0.00           H  
ATOM   2062  HB3 SER A 126      20.535   1.120   0.481  1.00  0.00           H  
ATOM   2063  OG  SER A 126      21.103  -0.610   1.423  1.00  0.00           O  
ATOM   2064  HG  SER A 126      21.524  -0.679   2.306  1.00  0.00           H  
ATOM   2065  C   SER A 126      20.135   2.878   2.454  1.00  0.00           C  
ATOM   2066  O   SER A 126      20.305   3.719   3.355  1.00  0.00           O  
ATOM   2067  OXT SER A 126      19.371   3.075   1.480  1.00  0.00           O  
TER    2068      SER   126                                                      
ATOM   2068  N   MET B 127     -20.185  21.656 -20.898  1.00  0.00           N  
ATOM   2069  H1  MET B 127     -19.875  21.443 -19.955  1.00  0.00           H  
ATOM   2070  H2  MET B 127     -19.787  20.956 -21.503  1.00  0.00           H  
ATOM   2071  H3  MET B 127     -21.193  21.629 -20.919  1.00  0.00           H  
ATOM   2072  CA  MET B 127     -19.698  23.001 -21.260  1.00  0.00           C  
ATOM   2073  HA  MET B 127     -18.611  23.028 -21.159  1.00  0.00           H  
ATOM   2074  CB  MET B 127     -20.089  23.339 -22.711  1.00  0.00           C  
ATOM   2075  HB2 MET B 127     -19.691  22.572 -23.376  1.00  0.00           H  
ATOM   2076  HB3 MET B 127     -21.176  23.322 -22.799  1.00  0.00           H  
ATOM   2077  CG  MET B 127     -19.594  24.702 -23.203  1.00  0.00           C  
ATOM   2078  HG2 MET B 127     -20.096  24.911 -24.148  1.00  0.00           H  
ATOM   2079  HG3 MET B 127     -19.878  25.486 -22.500  1.00  0.00           H  
ATOM   2080  SD  MET B 127     -17.809  24.769 -23.497  1.00  0.00           S  
ATOM   2081  CE  MET B 127     -17.756  26.107 -24.722  1.00  0.00           C  
ATOM   2082  HE1 MET B 127     -18.280  26.983 -24.337  1.00  0.00           H  
ATOM   2083  HE2 MET B 127     -16.719  26.369 -24.930  1.00  0.00           H  
ATOM   2084  HE3 MET B 127     -18.234  25.775 -25.644  1.00  0.00           H  
ATOM   2085  C   MET B 127     -20.280  24.001 -20.276  1.00  0.00           C  
ATOM   2086  O   MET B 127     -21.499  24.147 -20.239  1.00  0.00           O  
ATOM   2087  N   HIE B 128     -19.448  24.649 -19.463  1.00  0.00           N  
ATOM   2088  H   HIE B 128     -18.466  24.371 -19.453  1.00  0.00           H  
ATOM   2089  CA  HIE B 128     -19.870  25.723 -18.553  1.00  0.00           C  
ATOM   2090  HA  HIE B 128     -20.768  25.388 -18.033  1.00  0.00           H  
ATOM   2091  CB  HIE B 128     -18.769  25.960 -17.501  1.00  0.00           C  
ATOM   2092  HB2 HIE B 128     -18.047  26.685 -17.881  1.00  0.00           H  
ATOM   2093  HB3 HIE B 128     -18.236  25.024 -17.334  1.00  0.00           H  
ATOM   2094  CG  HIE B 128     -19.276  26.423 -16.154  1.00  0.00           C  
ATOM   2095  ND1 HIE B 128     -20.188  27.455 -15.930  1.00  0.00           N  
ATOM   2096  CE1 HIE B 128     -20.284  27.589 -14.601  1.00  0.00           C  
ATOM   2097  HE1 HIE B 128     -20.898  28.323 -14.097  1.00  0.00           H  
ATOM   2098  NE2 HIE B 128     -19.490  26.704 -13.983  1.00  0.00           N  
ATOM   2099  HE2 HIE B 128     -19.367  26.663 -12.972  1.00  0.00           H  
ATOM   2100  CD2 HIE B 128     -18.849  25.955 -14.946  1.00  0.00           C  
ATOM   2101  HD2 HIE B 128     -18.105  25.189 -14.798  1.00  0.00           H  
ATOM   2102  C   HIE B 128     -20.229  27.020 -19.311  1.00  0.00           C  
ATOM   2103  O   HIE B 128     -19.853  27.202 -20.469  1.00  0.00           O  
ATOM   2104  N   HIE B 129     -20.946  27.934 -18.653  1.00  0.00           N  
ATOM   2105  H   HIE B 129     -21.173  27.734 -17.686  1.00  0.00           H  
ATOM   2106  CA  HIE B 129     -21.142  29.321 -19.106  1.00  0.00           C  
ATOM   2107  HA  HIE B 129     -21.123  29.349 -20.197  1.00  0.00           H  
ATOM   2108  CB  HIE B 129     -22.525  29.811 -18.644  1.00  0.00           C  
ATOM   2109  HB2 HIE B 129     -23.286  29.230 -19.168  1.00  0.00           H  
ATOM   2110  HB3 HIE B 129     -22.645  30.854 -18.940  1.00  0.00           H  
ATOM   2111  CG  HIE B 129     -22.791  29.707 -17.159  1.00  0.00           C  
ATOM   2112  ND1 HIE B 129     -22.257  30.542 -16.176  1.00  0.00           N  
ATOM   2113  CE1 HIE B 129     -22.798  30.144 -15.017  1.00  0.00           C  
ATOM   2114  HE1 HIE B 129     -22.594  30.605 -14.060  1.00  0.00           H  
ATOM   2115  NE2 HIE B 129     -23.625  29.102 -15.216  1.00  0.00           N  
ATOM   2116  HE2 HIE B 129     -24.168  28.635 -14.502  1.00  0.00           H  
ATOM   2117  CD2 HIE B 129     -23.634  28.813 -16.563  1.00  0.00           C  
ATOM   2118  HD2 HIE B 129     -24.211  28.050 -17.067  1.00  0.00           H  
ATOM   2119  C   HIE B 129     -20.021  30.272 -18.642  1.00  0.00           C  
ATOM   2120  O   HIE B 129     -19.805  31.320 -19.248  1.00  0.00           O  
ATOM   2121  N   HIE B 130     -19.277  29.897 -17.595  1.00  0.00           N  
ATOM   2122  H   HIE B 130     -19.527  29.034 -17.132  1.00  0.00           H  
ATOM   2123  CA  HIE B 130     -18.143  30.649 -17.050  1.00  0.00           C  
ATOM   2124  HA  HIE B 130     -18.395  31.710 -17.031  1.00  0.00           H  
ATOM   2125  CB  HIE B 130     -17.933  30.194 -15.599  1.00  0.00           C  
ATOM   2126  HB2 HIE B 130     -17.740  29.122 -15.589  1.00  0.00           H  
ATOM   2127  HB3 HIE B 130     -18.858  30.364 -15.047  1.00  0.00           H  
ATOM   2128  CG  HIE B 130     -16.818  30.887 -14.855  1.00  0.00           C  
ATOM   2129  ND1 HIE B 130     -16.030  31.936 -15.333  1.00  0.00           N  
ATOM   2130  CE1 HIE B 130     -15.193  32.242 -14.332  1.00  0.00           C  
ATOM   2131  HE1 HIE B 130     -14.438  33.010 -14.392  1.00  0.00           H  
ATOM   2132  NE2 HIE B 130     -15.417  31.460 -13.261  1.00  0.00           N  
ATOM   2133  HE2 HIE B 130     -14.917  31.497 -12.381  1.00  0.00           H  
ATOM   2134  CD2 HIE B 130     -16.443  30.598 -13.575  1.00  0.00           C  
ATOM   2135  HD2 HIE B 130     -16.874  29.835 -12.943  1.00  0.00           H  
ATOM   2136  C   HIE B 130     -16.886  30.479 -17.920  1.00  0.00           C  
ATOM   2137  O   HIE B 130     -16.187  29.470 -17.842  1.00  0.00           O  
ATOM   2138  N   HIE B 131     -16.596  31.478 -18.755  1.00  0.00           N  
ATOM   2139  H   HIE B 131     -17.225  32.267 -18.767  1.00  0.00           H  
ATOM   2140  CA  HIE B 131     -15.526  31.441 -19.767  1.00  0.00           C  
ATOM   2141  HA  HIE B 131     -15.634  30.519 -20.339  1.00  0.00           H  
ATOM   2142  CB  HIE B 131     -15.712  32.618 -20.736  1.00  0.00           C  
ATOM   2143  HB2 HIE B 131     -16.702  32.556 -21.189  1.00  0.00           H  
ATOM   2144  HB3 HIE B 131     -14.976  32.538 -21.537  1.00  0.00           H  
ATOM   2145  CG  HIE B 131     -15.555  33.962 -20.075  1.00  0.00           C  
ATOM   2146  ND1 HIE B 131     -14.337  34.576 -19.783  1.00  0.00           N  
ATOM   2147  CE1 HIE B 131     -14.638  35.663 -19.063  1.00  0.00           C  
ATOM   2148  HE1 HIE B 131     -13.904  36.335 -18.643  1.00  0.00           H  
ATOM   2149  NE2 HIE B 131     -15.969  35.775 -18.909  1.00  0.00           N  
ATOM   2150  HE2 HIE B 131     -16.435  36.490 -18.373  1.00  0.00           H  
ATOM   2151  CD2 HIE B 131     -16.566  34.706 -19.539  1.00  0.00           C  
ATOM   2152  HD2 HIE B 131     -17.619  34.460 -19.560  1.00  0.00           H  
ATOM   2153  C   HIE B 131     -14.093  31.409 -19.206  1.00  0.00           C  
ATOM   2154  O   HIE B 131     -13.173  31.076 -19.954  1.00  0.00           O  
ATOM   2155  N   HIE B 132     -13.887  31.671 -17.905  1.00  0.00           N  
ATOM   2156  H   HIE B 132     -14.682  31.953 -17.346  1.00  0.00           H  
ATOM   2157  CA  HIE B 132     -12.588  31.483 -17.236  1.00  0.00           C  
ATOM   2158  HA  HIE B 132     -11.972  30.898 -17.918  1.00  0.00           H  
ATOM   2159  CB  HIE B 132     -11.834  32.819 -17.059  1.00  0.00           C  
ATOM   2160  HB2 HIE B 132     -11.860  33.354 -18.010  1.00  0.00           H  
ATOM   2161  HB3 HIE B 132     -10.789  32.586 -16.859  1.00  0.00           H  
ATOM   2162  CG  HIE B 132     -12.315  33.760 -15.978  1.00  0.00           C  
ATOM   2163  ND1 HIE B 132     -13.273  34.762 -16.125  1.00  0.00           N  
ATOM   2164  CE1 HIE B 132     -13.353  35.387 -14.944  1.00  0.00           C  
ATOM   2165  HE1 HIE B 132     -14.025  36.209 -14.732  1.00  0.00           H  
ATOM   2166  NE2 HIE B 132     -12.496  34.839 -14.066  1.00  0.00           N  
ATOM   2167  HE2 HIE B 132     -12.389  35.133 -13.106  1.00  0.00           H  
ATOM   2168  CD2 HIE B 132     -11.824  33.820 -14.704  1.00  0.00           C  
ATOM   2169  HD2 HIE B 132     -11.064  33.174 -14.295  1.00  0.00           H  
ATOM   2170  C   HIE B 132     -12.669  30.582 -15.993  1.00  0.00           C  
ATOM   2171  O   HIE B 132     -11.944  30.789 -15.013  1.00  0.00           O  
ATOM   2172  N   HIE B 133     -13.540  29.569 -16.040  1.00  0.00           N  
ATOM   2173  H   HIE B 133     -14.142  29.510 -16.854  1.00  0.00           H  
ATOM   2174  CA  HIE B 133     -13.635  28.477 -15.063  1.00  0.00           C  
ATOM   2175  HA  HIE B 133     -13.878  28.894 -14.086  1.00  0.00           H  
ATOM   2176  CB  HIE B 133     -14.791  27.559 -15.483  1.00  0.00           C  
ATOM   2177  HB2 HIE B 133     -14.565  27.122 -16.457  1.00  0.00           H  
ATOM   2178  HB3 HIE B 133     -15.692  28.157 -15.587  1.00  0.00           H  
ATOM   2179  CG  HIE B 133     -15.098  26.451 -14.512  1.00  0.00           C  
ATOM   2180  ND1 HIE B 133     -15.269  26.615 -13.136  1.00  0.00           N  
ATOM   2181  CE1 HIE B 133     -15.718  25.442 -12.677  1.00  0.00           C  
ATOM   2182  HE1 HIE B 133     -15.976  25.258 -11.643  1.00  0.00           H  
ATOM   2183  NE2 HIE B 133     -15.843  24.556 -13.681  1.00  0.00           N  
ATOM   2184  HE2 HIE B 133     -16.255  23.634 -13.600  1.00  0.00           H  
ATOM   2185  CD2 HIE B 133     -15.454  25.177 -14.850  1.00  0.00           C  
ATOM   2186  HD2 HIE B 133     -15.504  24.779 -15.858  1.00  0.00           H  
ATOM   2187  C   HIE B 133     -12.318  27.689 -14.956  1.00  0.00           C  
ATOM   2188  O   HIE B 133     -11.816  27.169 -15.953  1.00  0.00           O  
ATOM   2189  N   LYS B 134     -11.728  27.610 -13.758  1.00  0.00           N  
ATOM   2190  H   LYS B 134     -12.202  28.067 -12.981  1.00  0.00           H  
ATOM   2191  CA  LYS B 134     -10.452  26.919 -13.474  1.00  0.00           C  
ATOM   2192  HA  LYS B 134     -10.462  25.974 -14.016  1.00  0.00           H  
ATOM   2193  CB  LYS B 134      -9.261  27.748 -13.997  1.00  0.00           C  
ATOM   2194  HB2 LYS B 134      -8.335  27.208 -13.795  1.00  0.00           H  
ATOM   2195  HB3 LYS B 134      -9.349  27.841 -15.082  1.00  0.00           H  
ATOM   2196  CG  LYS B 134      -9.159  29.157 -13.394  1.00  0.00           C  
ATOM   2197  HG2 LYS B 134     -10.006  29.749 -13.735  1.00  0.00           H  
ATOM   2198  HG3 LYS B 134      -9.181  29.108 -12.305  1.00  0.00           H  
ATOM   2199  CD  LYS B 134      -7.858  29.831 -13.842  1.00  0.00           C  
ATOM   2200  HD2 LYS B 134      -7.021  29.363 -13.318  1.00  0.00           H  
ATOM   2201  HD3 LYS B 134      -7.731  29.699 -14.918  1.00  0.00           H  
ATOM   2202  CE  LYS B 134      -7.911  31.326 -13.523  1.00  0.00           C  
ATOM   2203  HE2 LYS B 134      -8.732  31.767 -14.098  1.00  0.00           H  
ATOM   2204  HE3 LYS B 134      -8.135  31.448 -12.459  1.00  0.00           H  
ATOM   2205  NZ  LYS B 134      -6.629  31.993 -13.858  1.00  0.00           N  
ATOM   2206  HZ1 LYS B 134      -6.705  32.994 -13.738  1.00  0.00           H  
ATOM   2207  HZ2 LYS B 134      -5.892  31.652 -13.253  1.00  0.00           H  
ATOM   2208  HZ3 LYS B 134      -6.374  31.802 -14.818  1.00  0.00           H  
ATOM   2209  C   LYS B 134     -10.288  26.584 -11.989  1.00  0.00           C  
ATOM   2210  O   LYS B 134     -11.095  26.992 -11.159  1.00  0.00           O  
ATOM   2211  N   VAL B 135      -9.226  25.853 -11.652  1.00  0.00           N  
ATOM   2212  H   VAL B 135      -8.588  25.583 -12.382  1.00  0.00           H  
ATOM   2213  CA  VAL B 135      -8.835  25.558 -10.264  1.00  0.00           C  
ATOM   2214  HA  VAL B 135      -9.658  25.030  -9.782  1.00  0.00           H  
ATOM   2215  CB  VAL B 135      -7.606  24.618 -10.240  1.00  0.00           C  
ATOM   2216  HB  VAL B 135      -6.770  25.112 -10.737  1.00  0.00           H  
ATOM   2217  CG1 VAL B 135      -7.168  24.240  -8.822  1.00  0.00           C  
ATOM   2218 HG11 VAL B 135      -6.795  25.116  -8.295  1.00  0.00           H  
ATOM   2219 HG12 VAL B 135      -7.997  23.794  -8.272  1.00  0.00           H  
ATOM   2220 HG13 VAL B 135      -6.348  23.522  -8.867  1.00  0.00           H  
ATOM   2221  CG2 VAL B 135      -7.905  23.309 -10.989  1.00  0.00           C  
ATOM   2222 HG21 VAL B 135      -8.078  23.499 -12.047  1.00  0.00           H  
ATOM   2223 HG22 VAL B 135      -7.053  22.632 -10.905  1.00  0.00           H  
ATOM   2224 HG23 VAL B 135      -8.783  22.825 -10.558  1.00  0.00           H  
ATOM   2225  C   VAL B 135      -8.590  26.859  -9.472  1.00  0.00           C  
ATOM   2226  O   VAL B 135      -8.113  27.851 -10.025  1.00  0.00           O  
ATOM   2227  N   LEU B 136      -8.954  26.851  -8.186  1.00  0.00           N  
ATOM   2228  H   LEU B 136      -9.419  26.009  -7.865  1.00  0.00           H  
ATOM   2229  CA  LEU B 136      -8.742  27.907  -7.181  1.00  0.00           C  
ATOM   2230  HA  LEU B 136      -8.260  28.761  -7.659  1.00  0.00           H  
ATOM   2231  CB  LEU B 136     -10.128  28.339  -6.658  1.00  0.00           C  
ATOM   2232  HB2 LEU B 136     -10.717  28.673  -7.506  1.00  0.00           H  
ATOM   2233  HB3 LEU B 136     -10.616  27.461  -6.232  1.00  0.00           H  
ATOM   2234  CG  LEU B 136     -10.149  29.457  -5.593  1.00  0.00           C  
ATOM   2235  HG  LEU B 136      -9.518  29.186  -4.749  1.00  0.00           H  
ATOM   2236  CD1 LEU B 136      -9.678  30.794  -6.170  1.00  0.00           C  
ATOM   2237 HD11 LEU B 136      -9.733  31.564  -5.399  1.00  0.00           H  
ATOM   2238 HD12 LEU B 136      -8.639  30.708  -6.486  1.00  0.00           H  
ATOM   2239 HD13 LEU B 136     -10.299  31.086  -7.016  1.00  0.00           H  
ATOM   2240  CD2 LEU B 136     -11.567  29.651  -5.054  1.00  0.00           C  
ATOM   2241 HD21 LEU B 136     -11.558  30.406  -4.267  1.00  0.00           H  
ATOM   2242 HD22 LEU B 136     -12.244  29.964  -5.845  1.00  0.00           H  
ATOM   2243 HD23 LEU B 136     -11.928  28.716  -4.627  1.00  0.00           H  
ATOM   2244  C   LEU B 136      -7.821  27.454  -6.029  1.00  0.00           C  
ATOM   2245  O   LEU B 136      -7.226  28.293  -5.361  1.00  0.00           O  
ATOM   2246  N   GLN B 137      -7.718  26.142  -5.793  1.00  0.00           N  
ATOM   2247  H   GLN B 137      -8.222  25.510  -6.396  1.00  0.00           H  
ATOM   2248  CA  GLN B 137      -6.821  25.516  -4.818  1.00  0.00           C  
ATOM   2249  HA  GLN B 137      -5.896  26.096  -4.763  1.00  0.00           H  
ATOM   2250  CB  GLN B 137      -7.484  25.491  -3.426  1.00  0.00           C  
ATOM   2251  HB2 GLN B 137      -7.708  26.515  -3.121  1.00  0.00           H  
ATOM   2252  HB3 GLN B 137      -8.420  24.934  -3.485  1.00  0.00           H  
ATOM   2253  CG  GLN B 137      -6.577  24.845  -2.365  1.00  0.00           C  
ATOM   2254  HG2 GLN B 137      -6.373  23.807  -2.628  1.00  0.00           H  
ATOM   2255  HG3 GLN B 137      -5.628  25.382  -2.350  1.00  0.00           H  
ATOM   2256  CD  GLN B 137      -7.182  24.857  -0.963  1.00  0.00           C  
ATOM   2257  OE1 GLN B 137      -8.327  24.496  -0.719  1.00  0.00           O  
ATOM   2258  NE2 GLN B 137      -6.432  25.247   0.041  1.00  0.00           N  
ATOM   2259 HE21 GLN B 137      -6.840  25.221   0.956  1.00  0.00           H  
ATOM   2260 HE22 GLN B 137      -5.483  25.530  -0.129  1.00  0.00           H  
ATOM   2261  C   GLN B 137      -6.478  24.100  -5.296  1.00  0.00           C  
ATOM   2262  O   GLN B 137      -7.386  23.330  -5.616  1.00  0.00           O  
ATOM   2263  N   GLU B 138      -5.187  23.784  -5.357  1.00  0.00           N  
ATOM   2264  H   GLU B 138      -4.514  24.539  -5.210  1.00  0.00           H  
ATOM   2265  CA  GLU B 138      -4.625  22.598  -6.004  1.00  0.00           C  
ATOM   2266  HA  GLU B 138      -4.920  22.669  -7.045  1.00  0.00           H  
ATOM   2267  CB  GLU B 138      -3.084  22.662  -5.966  1.00  0.00           C  
ATOM   2268  HB2 GLU B 138      -2.741  23.042  -5.003  1.00  0.00           H  
ATOM   2269  HB3 GLU B 138      -2.701  21.645  -6.061  1.00  0.00           H  
ATOM   2270  CG  GLU B 138      -2.452  23.466  -7.118  1.00  0.00           C  
ATOM   2271  HG2 GLU B 138      -1.384  23.236  -7.137  1.00  0.00           H  
ATOM   2272  HG3 GLU B 138      -2.879  23.100  -8.052  1.00  0.00           H  
ATOM   2273  CD  GLU B 138      -2.623  24.995  -7.070  1.00  0.00           C  
ATOM   2274  OE1 GLU B 138      -3.232  25.511  -6.104  1.00  0.00           O  
ATOM   2275  OE2 GLU B 138      -2.170  25.642  -8.041  1.00  0.00           O  
ATOM   2276  C   GLU B 138      -5.107  21.236  -5.442  1.00  0.00           C  
ATOM   2277  O   GLU B 138      -5.321  21.103  -4.233  1.00  0.00           O  
ATOM   2278  N   PRO B 139      -5.217  20.198  -6.304  1.00  0.00           N  
ATOM   2279  CD  PRO B 139      -5.171  20.296  -7.758  1.00  0.00           C  
ATOM   2280  HD2 PRO B 139      -4.133  20.310  -8.078  1.00  0.00           H  
ATOM   2281  HD3 PRO B 139      -5.697  21.175  -8.130  1.00  0.00           H  
ATOM   2282  CG  PRO B 139      -5.875  19.059  -8.296  1.00  0.00           C  
ATOM   2283  HG2 PRO B 139      -5.489  18.762  -9.270  1.00  0.00           H  
ATOM   2284  HG3 PRO B 139      -6.948  19.241  -8.350  1.00  0.00           H  
ATOM   2285  CB  PRO B 139      -5.579  18.021  -7.223  1.00  0.00           C  
ATOM   2286  HB2 PRO B 139      -4.597  17.584  -7.408  1.00  0.00           H  
ATOM   2287  HB3 PRO B 139      -6.351  17.255  -7.220  1.00  0.00           H  
ATOM   2288  CA  PRO B 139      -5.583  18.833  -5.917  1.00  0.00           C  
ATOM   2289  HA  PRO B 139      -6.602  18.861  -5.547  1.00  0.00           H  
ATOM   2290  C   PRO B 139      -4.692  18.217  -4.820  1.00  0.00           C  
ATOM   2291  O   PRO B 139      -3.560  17.795  -5.067  1.00  0.00           O  
ATOM   2292  N   THR B 140      -5.230  18.131  -3.601  1.00  0.00           N  
ATOM   2293  H   THR B 140      -6.176  18.498  -3.493  1.00  0.00           H  
ATOM   2294  CA  THR B 140      -4.639  17.398  -2.462  1.00  0.00           C  
ATOM   2295  HA  THR B 140      -3.552  17.398  -2.559  1.00  0.00           H  
ATOM   2296  CB  THR B 140      -5.000  18.102  -1.148  1.00  0.00           C  
ATOM   2297  HB  THR B 140      -6.077  18.278  -1.117  1.00  0.00           H  
ATOM   2298  CG2 THR B 140      -4.586  17.344   0.115  1.00  0.00           C  
ATOM   2299 HG21 THR B 140      -5.185  16.440   0.226  1.00  0.00           H  
ATOM   2300 HG22 THR B 140      -3.528  17.085   0.065  1.00  0.00           H  
ATOM   2301 HG23 THR B 140      -4.759  17.979   0.985  1.00  0.00           H  
ATOM   2302  OG1 THR B 140      -4.325  19.337  -1.118  1.00  0.00           O  
ATOM   2303  HG1 THR B 140      -4.547  19.800  -1.936  1.00  0.00           H  
ATOM   2304  C   THR B 140      -5.127  15.948  -2.464  1.00  0.00           C  
ATOM   2305  O   THR B 140      -6.285  15.716  -2.801  1.00  0.00           O  
ATOM   2306  N   CYS B 141      -4.291  14.962  -2.108  1.00  0.00           N  
ATOM   2307  H   CYS B 141      -3.377  15.194  -1.746  1.00  0.00           H  
ATOM   2308  CA  CYS B 141      -4.613  13.534  -2.260  1.00  0.00           C  
ATOM   2309  HA  CYS B 141      -5.690  13.416  -2.181  1.00  0.00           H  
ATOM   2310  CB  CYS B 141      -4.184  13.107  -3.676  1.00  0.00           C  
ATOM   2311  HB2 CYS B 141      -4.672  13.758  -4.399  1.00  0.00           H  
ATOM   2312  HB3 CYS B 141      -3.105  13.229  -3.783  1.00  0.00           H  
ATOM   2313  SG  CYS B 141      -4.639  11.388  -4.052  1.00  0.00           S  
ATOM   2314  HG  CYS B 141      -3.525  10.816  -3.570  1.00  0.00           H  
ATOM   2315  C   CYS B 141      -3.977  12.663  -1.158  1.00  0.00           C  
ATOM   2316  O   CYS B 141      -2.850  12.939  -0.755  1.00  0.00           O  
ATOM   2317  N   VAL B 142      -4.675  11.607  -0.707  1.00  0.00           N  
ATOM   2318  H   VAL B 142      -5.586  11.447  -1.129  1.00  0.00           H  
ATOM   2319  CA  VAL B 142      -4.242  10.636   0.332  1.00  0.00           C  
ATOM   2320  HA  VAL B 142      -3.155  10.621   0.349  1.00  0.00           H  
ATOM   2321  CB  VAL B 142      -4.721  11.029   1.749  1.00  0.00           C  
ATOM   2322  HB  VAL B 142      -4.384  10.256   2.441  1.00  0.00           H  
ATOM   2323  CG1 VAL B 142      -4.106  12.348   2.228  1.00  0.00           C  
ATOM   2324 HG11 VAL B 142      -4.376  12.522   3.269  1.00  0.00           H  
ATOM   2325 HG12 VAL B 142      -3.020  12.299   2.144  1.00  0.00           H  
ATOM   2326 HG13 VAL B 142      -4.473  13.178   1.624  1.00  0.00           H  
ATOM   2327  CG2 VAL B 142      -6.250  11.111   1.866  1.00  0.00           C  
ATOM   2328 HG21 VAL B 142      -6.642  11.876   1.195  1.00  0.00           H  
ATOM   2329 HG22 VAL B 142      -6.527  11.363   2.890  1.00  0.00           H  
ATOM   2330 HG23 VAL B 142      -6.702  10.153   1.618  1.00  0.00           H  
ATOM   2331  C   VAL B 142      -4.702   9.202   0.020  1.00  0.00           C  
ATOM   2332  O   VAL B 142      -5.644   9.016  -0.749  1.00  0.00           O  
ATOM   2333  N   SER B 143      -4.058   8.184   0.608  1.00  0.00           N  
ATOM   2334  H   SER B 143      -3.312   8.412   1.262  1.00  0.00           H  
ATOM   2335  CA  SER B 143      -4.162   6.775   0.186  1.00  0.00           C  
ATOM   2336  HA  SER B 143      -4.994   6.668  -0.506  1.00  0.00           H  
ATOM   2337  CB  SER B 143      -2.885   6.379  -0.550  1.00  0.00           C  
ATOM   2338  HB2 SER B 143      -2.621   7.130  -1.291  1.00  0.00           H  
ATOM   2339  HB3 SER B 143      -2.065   6.281   0.164  1.00  0.00           H  
ATOM   2340  OG  SER B 143      -3.109   5.152  -1.203  1.00  0.00           O  
ATOM   2341  HG  SER B 143      -3.681   5.370  -1.958  1.00  0.00           H  
ATOM   2342  C   SER B 143      -4.362   5.768   1.322  1.00  0.00           C  
ATOM   2343  O   SER B 143      -3.733   5.892   2.373  1.00  0.00           O  
ATOM   2344  N   ASP B 144      -5.156   4.714   1.087  1.00  0.00           N  
ATOM   2345  H   ASP B 144      -5.567   4.612   0.160  1.00  0.00           H  
ATOM   2346  CA  ASP B 144      -5.353   3.612   2.043  1.00  0.00           C  
ATOM   2347  HA  ASP B 144      -5.401   4.051   3.040  1.00  0.00           H  
ATOM   2348  CB  ASP B 144      -6.698   2.894   1.794  1.00  0.00           C  
ATOM   2349  HB2 ASP B 144      -6.978   2.383   2.716  1.00  0.00           H  
ATOM   2350  HB3 ASP B 144      -7.473   3.638   1.601  1.00  0.00           H  
ATOM   2351  CG  ASP B 144      -6.716   1.853   0.661  1.00  0.00           C  
ATOM   2352  OD1 ASP B 144      -5.841   1.850  -0.229  1.00  0.00           O  
ATOM   2353  OD2 ASP B 144      -7.605   0.971   0.685  1.00  0.00           O  
ATOM   2354  C   ASP B 144      -4.179   2.610   2.055  1.00  0.00           C  
ATOM   2355  O   ASP B 144      -4.164   1.693   2.877  1.00  0.00           O  
ATOM   2356  N   TYR B 145      -3.216   2.762   1.137  1.00  0.00           N  
ATOM   2357  H   TYR B 145      -3.316   3.547   0.505  1.00  0.00           H  
ATOM   2358  CA  TYR B 145      -2.073   1.869   0.915  1.00  0.00           C  
ATOM   2359  HA  TYR B 145      -1.668   2.180  -0.046  1.00  0.00           H  
ATOM   2360  CB  TYR B 145      -0.968   2.126   1.955  1.00  0.00           C  
ATOM   2361  HB2 TYR B 145      -1.031   3.162   2.284  1.00  0.00           H  
ATOM   2362  HB3 TYR B 145      -1.130   1.495   2.830  1.00  0.00           H  
ATOM   2363  CG  TYR B 145       0.432   1.921   1.402  1.00  0.00           C  
ATOM   2364  CD1 TYR B 145       0.899   2.791   0.397  1.00  0.00           C  
ATOM   2365  HD1 TYR B 145       0.270   3.595   0.039  1.00  0.00           H  
ATOM   2366  CE1 TYR B 145       2.185   2.619  -0.142  1.00  0.00           C  
ATOM   2367  HE1 TYR B 145       2.542   3.263  -0.929  1.00  0.00           H  
ATOM   2368  CZ  TYR B 145       3.022   1.593   0.339  1.00  0.00           C  
ATOM   2369  OH  TYR B 145       4.270   1.472  -0.180  1.00  0.00           O  
ATOM   2370  HH  TYR B 145       4.786   0.727   0.200  1.00  0.00           H  
ATOM   2371  CE2 TYR B 145       2.563   0.725   1.353  1.00  0.00           C  
ATOM   2372  HE2 TYR B 145       3.218  -0.052   1.718  1.00  0.00           H  
ATOM   2373  CD2 TYR B 145       1.262   0.885   1.878  1.00  0.00           C  
ATOM   2374  HD2 TYR B 145       0.902   0.221   2.650  1.00  0.00           H  
ATOM   2375  C   TYR B 145      -2.456   0.387   0.711  1.00  0.00           C  
ATOM   2376  O   TYR B 145      -1.782  -0.534   1.178  1.00  0.00           O  
ATOM   2377  N   MET B 146      -3.574   0.146   0.022  1.00  0.00           N  
ATOM   2378  H   MET B 146      -4.159   0.944  -0.211  1.00  0.00           H  
ATOM   2379  CA  MET B 146      -4.061  -1.192  -0.319  1.00  0.00           C  
ATOM   2380  HA  MET B 146      -3.205  -1.864  -0.405  1.00  0.00           H  
ATOM   2381  CB  MET B 146      -4.949  -1.705   0.831  1.00  0.00           C  
ATOM   2382  HB2 MET B 146      -4.320  -1.842   1.708  1.00  0.00           H  
ATOM   2383  HB3 MET B 146      -5.715  -0.964   1.065  1.00  0.00           H  
ATOM   2384  CG  MET B 146      -5.642  -3.039   0.527  1.00  0.00           C  
ATOM   2385  HG2 MET B 146      -6.410  -2.871  -0.229  1.00  0.00           H  
ATOM   2386  HG3 MET B 146      -4.907  -3.732   0.117  1.00  0.00           H  
ATOM   2387  SD  MET B 146      -6.422  -3.820   1.969  1.00  0.00           S  
ATOM   2388  CE  MET B 146      -7.166  -5.254   1.146  1.00  0.00           C  
ATOM   2389  HE1 MET B 146      -7.668  -5.880   1.883  1.00  0.00           H  
ATOM   2390  HE2 MET B 146      -7.892  -4.914   0.406  1.00  0.00           H  
ATOM   2391  HE3 MET B 146      -6.392  -5.837   0.645  1.00  0.00           H  
ATOM   2392  C   MET B 146      -4.788  -1.258  -1.666  1.00  0.00           C  
ATOM   2393  O   MET B 146      -4.621  -2.259  -2.354  1.00  0.00           O  
ATOM   2394  N   SER B 147      -5.588  -0.253  -2.034  1.00  0.00           N  
ATOM   2395  H   SER B 147      -5.659   0.550  -1.414  1.00  0.00           H  
ATOM   2396  CA  SER B 147      -6.490  -0.334  -3.194  1.00  0.00           C  
ATOM   2397  HA  SER B 147      -5.966  -0.812  -4.024  1.00  0.00           H  
ATOM   2398  CB  SER B 147      -7.682  -1.220  -2.809  1.00  0.00           C  
ATOM   2399  HB2 SER B 147      -8.369  -1.291  -3.655  1.00  0.00           H  
ATOM   2400  HB3 SER B 147      -7.327  -2.224  -2.572  1.00  0.00           H  
ATOM   2401  OG  SER B 147      -8.364  -0.685  -1.683  1.00  0.00           O  
ATOM   2402  HG  SER B 147      -7.718  -0.244  -1.111  1.00  0.00           H  
ATOM   2403  C   SER B 147      -7.031   1.006  -3.708  1.00  0.00           C  
ATOM   2404  O   SER B 147      -7.501   1.072  -4.843  1.00  0.00           O  
ATOM   2405  N   ILE B 148      -7.018   2.078  -2.907  1.00  0.00           N  
ATOM   2406  H   ILE B 148      -6.616   2.020  -1.974  1.00  0.00           H  
ATOM   2407  CA  ILE B 148      -7.691   3.329  -3.274  1.00  0.00           C  
ATOM   2408  HA  ILE B 148      -7.604   3.442  -4.356  1.00  0.00           H  
ATOM   2409  CB  ILE B 148      -9.205   3.249  -2.943  1.00  0.00           C  
ATOM   2410  HB  ILE B 148      -9.586   2.340  -3.412  1.00  0.00           H  
ATOM   2411  CG2 ILE B 148      -9.466   3.133  -1.429  1.00  0.00           C  
ATOM   2412 HG21 ILE B 148      -9.091   4.011  -0.902  1.00  0.00           H  
ATOM   2413 HG22 ILE B 148     -10.529   3.024  -1.228  1.00  0.00           H  
ATOM   2414 HG23 ILE B 148      -8.966   2.248  -1.042  1.00  0.00           H  
ATOM   2415  CG1 ILE B 148      -9.986   4.437  -3.549  1.00  0.00           C  
ATOM   2416 HG12 ILE B 148      -9.819   5.336  -2.954  1.00  0.00           H  
ATOM   2417 HG13 ILE B 148      -9.620   4.626  -4.559  1.00  0.00           H  
ATOM   2418  CD1 ILE B 148     -11.495   4.176  -3.648  1.00  0.00           C  
ATOM   2419 HD11 ILE B 148     -11.984   5.032  -4.109  1.00  0.00           H  
ATOM   2420 HD12 ILE B 148     -11.929   4.025  -2.661  1.00  0.00           H  
ATOM   2421 HD13 ILE B 148     -11.681   3.291  -4.256  1.00  0.00           H  
ATOM   2422  C   ILE B 148      -7.011   4.552  -2.659  1.00  0.00           C  
ATOM   2423  O   ILE B 148      -6.490   4.528  -1.543  1.00  0.00           O  
ATOM   2424  N   SER B 149      -7.039   5.647  -3.407  1.00  0.00           N  
ATOM   2425  H   SER B 149      -7.483   5.596  -4.321  1.00  0.00           H  
ATOM   2426  CA  SER B 149      -6.664   6.978  -2.940  1.00  0.00           C  
ATOM   2427  HA  SER B 149      -6.559   6.961  -1.859  1.00  0.00           H  
ATOM   2428  CB  SER B 149      -5.326   7.405  -3.561  1.00  0.00           C  
ATOM   2429  HB2 SER B 149      -5.470   7.619  -4.619  1.00  0.00           H  
ATOM   2430  HB3 SER B 149      -4.974   8.315  -3.076  1.00  0.00           H  
ATOM   2431  OG  SER B 149      -4.345   6.383  -3.424  1.00  0.00           O  
ATOM   2432  HG  SER B 149      -4.587   5.673  -4.034  1.00  0.00           H  
ATOM   2433  C   SER B 149      -7.794   7.955  -3.269  1.00  0.00           C  
ATOM   2434  O   SER B 149      -8.571   7.706  -4.193  1.00  0.00           O  
ATOM   2435  N   THR B 150      -7.911   9.065  -2.544  1.00  0.00           N  
ATOM   2436  H   THR B 150      -7.232   9.239  -1.807  1.00  0.00           H  
ATOM   2437  CA  THR B 150      -8.946  10.090  -2.784  1.00  0.00           C  
ATOM   2438  HA  THR B 150      -9.378   9.918  -3.768  1.00  0.00           H  
ATOM   2439  CB  THR B 150     -10.102   9.982  -1.778  1.00  0.00           C  
ATOM   2440  HB  THR B 150     -10.411   8.944  -1.720  1.00  0.00           H  
ATOM   2441  CG2 THR B 150      -9.750  10.479  -0.374  1.00  0.00           C  
ATOM   2442 HG21 THR B 150     -10.580  10.269   0.301  1.00  0.00           H  
ATOM   2443 HG22 THR B 150      -8.860   9.967  -0.010  1.00  0.00           H  
ATOM   2444 HG23 THR B 150      -9.567  11.554  -0.385  1.00  0.00           H  
ATOM   2445  OG1 THR B 150     -11.210  10.734  -2.217  1.00  0.00           O  
ATOM   2446  HG1 THR B 150     -11.653  10.230  -2.909  1.00  0.00           H  
ATOM   2447  C   THR B 150      -8.336  11.486  -2.831  1.00  0.00           C  
ATOM   2448  O   THR B 150      -7.347  11.759  -2.143  1.00  0.00           O  
ATOM   2449  N   CYS B 151      -8.902  12.347  -3.677  1.00  0.00           N  
ATOM   2450  H   CYS B 151      -9.724  12.048  -4.192  1.00  0.00           H  
ATOM   2451  CA  CYS B 151      -8.324  13.624  -4.065  1.00  0.00           C  
ATOM   2452  HA  CYS B 151      -7.625  13.925  -3.293  1.00  0.00           H  
ATOM   2453  CB  CYS B 151      -7.563  13.384  -5.376  1.00  0.00           C  
ATOM   2454  HB2 CYS B 151      -6.826  12.595  -5.226  1.00  0.00           H  
ATOM   2455  HB3 CYS B 151      -8.264  13.061  -6.149  1.00  0.00           H  
ATOM   2456  SG  CYS B 151      -6.730  14.890  -5.921  1.00  0.00           S  
ATOM   2457  HG  CYS B 151      -6.178  15.196  -4.734  1.00  0.00           H  
ATOM   2458  C   CYS B 151      -9.397  14.713  -4.192  1.00  0.00           C  
ATOM   2459  O   CYS B 151     -10.447  14.453  -4.776  1.00  0.00           O  
ATOM   2460  N   GLU B 152      -9.155  15.919  -3.668  1.00  0.00           N  
ATOM   2461  H   GLU B 152      -8.254  16.105  -3.242  1.00  0.00           H  
ATOM   2462  CA  GLU B 152     -10.101  17.038  -3.750  1.00  0.00           C  
ATOM   2463  HA  GLU B 152     -10.764  16.832  -4.587  1.00  0.00           H  
ATOM   2464  CB  GLU B 152     -10.990  17.096  -2.487  1.00  0.00           C  
ATOM   2465  HB2 GLU B 152     -11.953  17.530  -2.746  1.00  0.00           H  
ATOM   2466  HB3 GLU B 152     -11.206  16.072  -2.181  1.00  0.00           H  
ATOM   2467  CG  GLU B 152     -10.404  17.840  -1.275  1.00  0.00           C  
ATOM   2468  HG2 GLU B 152     -10.812  17.380  -0.373  1.00  0.00           H  
ATOM   2469  HG3 GLU B 152      -9.320  17.694  -1.253  1.00  0.00           H  
ATOM   2470  CD  GLU B 152     -10.760  19.336  -1.232  1.00  0.00           C  
ATOM   2471  OE1 GLU B 152     -11.950  19.716  -1.370  1.00  0.00           O  
ATOM   2472  OE2 GLU B 152      -9.845  20.155  -0.999  1.00  0.00           O  
ATOM   2473  C   GLU B 152      -9.419  18.371  -4.083  1.00  0.00           C  
ATOM   2474  O   GLU B 152      -8.230  18.552  -3.816  1.00  0.00           O  
ATOM   2475  N   TRP B 153     -10.184  19.276  -4.696  1.00  0.00           N  
ATOM   2476  H   TRP B 153     -11.155  19.031  -4.873  1.00  0.00           H  
ATOM   2477  CA  TRP B 153      -9.771  20.624  -5.094  1.00  0.00           C  
ATOM   2478  HA  TRP B 153      -9.049  21.003  -4.368  1.00  0.00           H  
ATOM   2479  CB  TRP B 153      -9.096  20.586  -6.478  1.00  0.00           C  
ATOM   2480  HB2 TRP B 153      -8.730  21.583  -6.720  1.00  0.00           H  
ATOM   2481  HB3 TRP B 153      -8.226  19.939  -6.411  1.00  0.00           H  
ATOM   2482  CG  TRP B 153      -9.924  20.119  -7.638  1.00  0.00           C  
ATOM   2483  CD1 TRP B 153     -10.626  20.918  -8.474  1.00  0.00           C  
ATOM   2484  HD1 TRP B 153     -10.671  21.998  -8.398  1.00  0.00           H  
ATOM   2485  NE1 TRP B 153     -11.271  20.150  -9.425  1.00  0.00           N  
ATOM   2486  HE1 TRP B 153     -11.872  20.545 -10.135  1.00  0.00           H  
ATOM   2487  CE2 TRP B 153     -11.013  18.805  -9.246  1.00  0.00           C  
ATOM   2488  CZ2 TRP B 153     -11.442  17.647  -9.914  1.00  0.00           C  
ATOM   2489  HZ2 TRP B 153     -12.116  17.719 -10.755  1.00  0.00           H  
ATOM   2490  CH2 TRP B 153     -10.985  16.393  -9.469  1.00  0.00           C  
ATOM   2491  HH2 TRP B 153     -11.299  15.489  -9.972  1.00  0.00           H  
ATOM   2492  CZ3 TRP B 153     -10.121  16.312  -8.360  1.00  0.00           C  
ATOM   2493  HZ3 TRP B 153      -9.776  15.350  -8.005  1.00  0.00           H  
ATOM   2494  CE3 TRP B 153      -9.704  17.479  -7.695  1.00  0.00           C  
ATOM   2495  HE3 TRP B 153      -9.041  17.405  -6.845  1.00  0.00           H  
ATOM   2496  CD2 TRP B 153     -10.149  18.754  -8.109  1.00  0.00           C  
ATOM   2497  C   TRP B 153     -10.979  21.570  -5.114  1.00  0.00           C  
ATOM   2498  O   TRP B 153     -12.134  21.139  -5.068  1.00  0.00           O  
ATOM   2499  N   LYS B 154     -10.735  22.877  -5.265  1.00  0.00           N  
ATOM   2500  H   LYS B 154      -9.765  23.163  -5.355  1.00  0.00           H  
ATOM   2501  CA  LYS B 154     -11.789  23.887  -5.487  1.00  0.00           C  
ATOM   2502  HA  LYS B 154     -12.756  23.390  -5.523  1.00  0.00           H  
ATOM   2503  CB  LYS B 154     -11.854  24.942  -4.369  1.00  0.00           C  
ATOM   2504  HB2 LYS B 154     -10.889  25.443  -4.273  1.00  0.00           H  
ATOM   2505  HB3 LYS B 154     -12.583  25.699  -4.663  1.00  0.00           H  
ATOM   2506  CG  LYS B 154     -12.303  24.373  -3.014  1.00  0.00           C  
ATOM   2507  HG2 LYS B 154     -12.799  25.167  -2.453  1.00  0.00           H  
ATOM   2508  HG3 LYS B 154     -13.018  23.565  -3.171  1.00  0.00           H  
ATOM   2509  CD  LYS B 154     -11.111  23.878  -2.191  1.00  0.00           C  
ATOM   2510  HD2 LYS B 154     -10.517  23.169  -2.764  1.00  0.00           H  
ATOM   2511  HD3 LYS B 154     -10.489  24.739  -1.944  1.00  0.00           H  
ATOM   2512  CE  LYS B 154     -11.555  23.188  -0.904  1.00  0.00           C  
ATOM   2513  HE2 LYS B 154     -12.058  23.916  -0.264  1.00  0.00           H  
ATOM   2514  HE3 LYS B 154     -12.256  22.382  -1.148  1.00  0.00           H  
ATOM   2515  NZ  LYS B 154     -10.376  22.614  -0.226  1.00  0.00           N  
ATOM   2516  HZ1 LYS B 154      -9.594  23.264  -0.217  1.00  0.00           H  
ATOM   2517  HZ2 LYS B 154     -10.593  22.258   0.689  1.00  0.00           H  
ATOM   2518  HZ3 LYS B 154     -10.067  21.784  -0.745  1.00  0.00           H  
ATOM   2519  C   LYS B 154     -11.633  24.563  -6.837  1.00  0.00           C  
ATOM   2520  O   LYS B 154     -10.518  24.731  -7.323  1.00  0.00           O  
ATOM   2521  N   MET B 155     -12.754  24.979  -7.416  1.00  0.00           N  
ATOM   2522  H   MET B 155     -13.629  24.780  -6.944  1.00  0.00           H  
ATOM   2523  CA  MET B 155     -12.838  25.793  -8.628  1.00  0.00           C  
ATOM   2524  HA  MET B 155     -11.891  25.741  -9.160  1.00  0.00           H  
ATOM   2525  CB  MET B 155     -13.940  25.237  -9.545  1.00  0.00           C  
ATOM   2526  HB2 MET B 155     -14.901  25.319  -9.035  1.00  0.00           H  
ATOM   2527  HB3 MET B 155     -13.984  25.842 -10.450  1.00  0.00           H  
ATOM   2528  CG  MET B 155     -13.720  23.763  -9.922  1.00  0.00           C  
ATOM   2529  HG2 MET B 155     -13.731  23.161  -9.013  1.00  0.00           H  
ATOM   2530  HG3 MET B 155     -14.559  23.433 -10.534  1.00  0.00           H  
ATOM   2531  SD  MET B 155     -12.186  23.395 -10.822  1.00  0.00           S  
ATOM   2532  CE  MET B 155     -12.558  24.201 -12.403  1.00  0.00           C  
ATOM   2533  HE1 MET B 155     -12.784  25.256 -12.251  1.00  0.00           H  
ATOM   2534  HE2 MET B 155     -11.700  24.116 -13.063  1.00  0.00           H  
ATOM   2535  HE3 MET B 155     -13.413  23.720 -12.872  1.00  0.00           H  
ATOM   2536  C   MET B 155     -13.103  27.267  -8.289  1.00  0.00           C  
ATOM   2537  O   MET B 155     -13.698  27.580  -7.260  1.00  0.00           O  
ATOM   2538  N   ASN B 156     -12.712  28.188  -9.174  1.00  0.00           N  
ATOM   2539  H   ASN B 156     -12.209  27.865  -9.995  1.00  0.00           H  
ATOM   2540  CA  ASN B 156     -12.940  29.636  -9.043  1.00  0.00           C  
ATOM   2541  HA  ASN B 156     -12.743  29.901  -8.006  1.00  0.00           H  
ATOM   2542  CB  ASN B 156     -11.925  30.397  -9.921  1.00  0.00           C  
ATOM   2543  HB2 ASN B 156     -11.919  31.437  -9.601  1.00  0.00           H  
ATOM   2544  HB3 ASN B 156     -10.927  29.989  -9.769  1.00  0.00           H  
ATOM   2545  CG  ASN B 156     -12.248  30.353 -11.405  1.00  0.00           C  
ATOM   2546  OD1 ASN B 156     -12.878  29.442 -11.907  1.00  0.00           O  
ATOM   2547  ND2 ASN B 156     -11.837  31.345 -12.164  1.00  0.00           N  
ATOM   2548 HD21 ASN B 156     -12.027  31.242 -13.160  1.00  0.00           H  
ATOM   2549 HD22 ASN B 156     -11.382  32.134 -11.752  1.00  0.00           H  
ATOM   2550  C   ASN B 156     -14.397  30.082  -9.308  1.00  0.00           C  
ATOM   2551  O   ASN B 156     -14.647  31.270  -9.512  1.00  0.00           O  
ATOM   2552  N   GLY B 157     -15.345  29.146  -9.337  1.00  0.00           N  
ATOM   2553  H   GLY B 157     -15.066  28.188  -9.178  1.00  0.00           H  
ATOM   2554  CA  GLY B 157     -16.774  29.384  -9.502  1.00  0.00           C  
ATOM   2555  HA2 GLY B 157     -17.090  30.125  -8.768  1.00  0.00           H  
ATOM   2556  HA3 GLY B 157     -16.972  29.772 -10.500  1.00  0.00           H  
ATOM   2557  C   GLY B 157     -17.578  28.091  -9.304  1.00  0.00           C  
ATOM   2558  O   GLY B 157     -17.015  26.995  -9.393  1.00  0.00           O  
ATOM   2559  N   PRO B 158     -18.885  28.181  -9.000  1.00  0.00           N  
ATOM   2560  CD  PRO B 158     -19.666  29.397  -8.834  1.00  0.00           C  
ATOM   2561  HD2 PRO B 158     -19.500  30.095  -9.655  1.00  0.00           H  
ATOM   2562  HD3 PRO B 158     -19.408  29.865  -7.882  1.00  0.00           H  
ATOM   2563  CG  PRO B 158     -21.128  28.947  -8.810  1.00  0.00           C  
ATOM   2564  HG2 PRO B 158     -21.519  28.917  -9.828  1.00  0.00           H  
ATOM   2565  HG3 PRO B 158     -21.739  29.597  -8.183  1.00  0.00           H  
ATOM   2566  CB  PRO B 158     -21.049  27.527  -8.247  1.00  0.00           C  
ATOM   2567  HB2 PRO B 158     -21.900  26.918  -8.553  1.00  0.00           H  
ATOM   2568  HB3 PRO B 158     -20.986  27.571  -7.158  1.00  0.00           H  
ATOM   2569  CA  PRO B 158     -19.725  27.003  -8.810  1.00  0.00           C  
ATOM   2570  HA  PRO B 158     -19.252  26.358  -8.076  1.00  0.00           H  
ATOM   2571  C   PRO B 158     -19.898  26.208 -10.113  1.00  0.00           C  
ATOM   2572  O   PRO B 158     -19.942  26.777 -11.205  1.00  0.00           O  
ATOM   2573  N   THR B 159     -19.997  24.881 -10.017  1.00  0.00           N  
ATOM   2574  H   THR B 159     -19.994  24.457  -9.091  1.00  0.00           H  
ATOM   2575  CA  THR B 159     -20.066  23.973 -11.176  1.00  0.00           C  
ATOM   2576  HA  THR B 159     -20.711  24.424 -11.930  1.00  0.00           H  
ATOM   2577  CB  THR B 159     -18.657  23.803 -11.783  1.00  0.00           C  
ATOM   2578  HB  THR B 159     -18.273  24.796 -12.013  1.00  0.00           H  
ATOM   2579  CG2 THR B 159     -17.648  23.109 -10.862  1.00  0.00           C  
ATOM   2580 HG21 THR B 159     -17.489  23.712  -9.969  1.00  0.00           H  
ATOM   2581 HG22 THR B 159     -18.007  22.125 -10.570  1.00  0.00           H  
ATOM   2582 HG23 THR B 159     -16.698  22.983 -11.378  1.00  0.00           H  
ATOM   2583  OG1 THR B 159     -18.674  23.066 -12.985  1.00  0.00           O  
ATOM   2584  HG1 THR B 159     -19.199  23.534 -13.642  1.00  0.00           H  
ATOM   2585  C   THR B 159     -20.674  22.628 -10.778  1.00  0.00           C  
ATOM   2586  O   THR B 159     -20.428  22.165  -9.668  1.00  0.00           O  
ATOM   2587  N   GLN B 160     -21.454  21.991 -11.658  1.00  0.00           N  
ATOM   2588  H   GLN B 160     -21.628  22.413 -12.556  1.00  0.00           H  
ATOM   2589  CA  GLN B 160     -21.885  20.597 -11.483  1.00  0.00           C  
ATOM   2590  HA  GLN B 160     -22.004  20.389 -10.419  1.00  0.00           H  
ATOM   2591  CB  GLN B 160     -23.263  20.404 -12.141  1.00  0.00           C  
ATOM   2592  HB2 GLN B 160     -23.945  21.149 -11.726  1.00  0.00           H  
ATOM   2593  HB3 GLN B 160     -23.193  20.563 -13.219  1.00  0.00           H  
ATOM   2594  CG  GLN B 160     -23.839  19.007 -11.862  1.00  0.00           C  
ATOM   2595  HG2 GLN B 160     -23.239  18.257 -12.374  1.00  0.00           H  
ATOM   2596  HG3 GLN B 160     -23.784  18.806 -10.792  1.00  0.00           H  
ATOM   2597  CD  GLN B 160     -25.297  18.843 -12.295  1.00  0.00           C  
ATOM   2598  OE1 GLN B 160     -25.961  19.740 -12.794  1.00  0.00           O  
ATOM   2599  NE2 GLN B 160     -25.867  17.672 -12.112  1.00  0.00           N  
ATOM   2600 HE21 GLN B 160     -26.823  17.589 -12.403  1.00  0.00           H  
ATOM   2601 HE22 GLN B 160     -25.348  16.918 -11.697  1.00  0.00           H  
ATOM   2602  C   GLN B 160     -20.782  19.673 -12.028  1.00  0.00           C  
ATOM   2603  O   GLN B 160     -20.801  19.283 -13.197  1.00  0.00           O  
ATOM   2604  N   CYS B 161     -19.743  19.437 -11.227  1.00  0.00           N  
ATOM   2605  H   CYS B 161     -19.850  19.660 -10.241  1.00  0.00           H  
ATOM   2606  CA  CYS B 161     -18.419  19.033 -11.712  1.00  0.00           C  
ATOM   2607  HA  CYS B 161     -18.081  19.791 -12.420  1.00  0.00           H  
ATOM   2608  CB  CYS B 161     -17.443  19.032 -10.529  1.00  0.00           C  
ATOM   2609  HB2 CYS B 161     -16.433  18.835 -10.891  1.00  0.00           H  
ATOM   2610  HB3 CYS B 161     -17.451  20.003 -10.035  1.00  0.00           H  
ATOM   2611  SG  CYS B 161     -17.877  17.760  -9.320  1.00  0.00           S  
ATOM   2612  HG  CYS B 161     -19.096  18.218  -8.983  1.00  0.00           H  
ATOM   2613  C   CYS B 161     -18.409  17.699 -12.480  1.00  0.00           C  
ATOM   2614  O   CYS B 161     -17.703  17.600 -13.486  1.00  0.00           O  
ATOM   2615  N   SER B 162     -19.252  16.738 -12.092  1.00  0.00           N  
ATOM   2616  H   SER B 162     -19.810  16.897 -11.265  1.00  0.00           H  
ATOM   2617  CA  SER B 162     -19.435  15.445 -12.769  1.00  0.00           C  
ATOM   2618  HA  SER B 162     -18.479  14.922 -12.772  1.00  0.00           H  
ATOM   2619  CB  SER B 162     -20.441  14.605 -11.970  1.00  0.00           C  
ATOM   2620  HB2 SER B 162     -20.649  13.675 -12.502  1.00  0.00           H  
ATOM   2621  HB3 SER B 162     -20.018  14.356 -10.999  1.00  0.00           H  
ATOM   2622  OG  SER B 162     -21.646  15.319 -11.751  1.00  0.00           O  
ATOM   2623  HG  SER B 162     -21.995  15.021 -10.897  1.00  0.00           H  
ATOM   2624  C   SER B 162     -19.902  15.564 -14.228  1.00  0.00           C  
ATOM   2625  O   SER B 162     -19.766  14.615 -14.998  1.00  0.00           O  
ATOM   2626  N   THR B 163     -20.415  16.731 -14.634  1.00  0.00           N  
ATOM   2627  H   THR B 163     -20.500  17.460 -13.936  1.00  0.00           H  
ATOM   2628  CA  THR B 163     -20.849  17.029 -16.012  1.00  0.00           C  
ATOM   2629  HA  THR B 163     -21.011  16.085 -16.532  1.00  0.00           H  
ATOM   2630  CB  THR B 163     -22.193  17.782 -16.030  1.00  0.00           C  
ATOM   2631  HB  THR B 163     -22.519  17.860 -17.067  1.00  0.00           H  
ATOM   2632  CG2 THR B 163     -23.294  17.048 -15.263  1.00  0.00           C  
ATOM   2633 HG21 THR B 163     -24.216  17.629 -15.308  1.00  0.00           H  
ATOM   2634 HG22 THR B 163     -23.465  16.074 -15.722  1.00  0.00           H  
ATOM   2635 HG23 THR B 163     -23.012  16.901 -14.221  1.00  0.00           H  
ATOM   2636  OG1 THR B 163     -22.097  19.095 -15.521  1.00  0.00           O  
ATOM   2637  HG1 THR B 163     -21.641  19.071 -14.661  1.00  0.00           H  
ATOM   2638  C   THR B 163     -19.816  17.795 -16.850  1.00  0.00           C  
ATOM   2639  O   THR B 163     -20.058  18.014 -18.036  1.00  0.00           O  
ATOM   2640  N   GLU B 164     -18.677  18.200 -16.267  1.00  0.00           N  
ATOM   2641  H   GLU B 164     -18.517  17.931 -15.303  1.00  0.00           H  
ATOM   2642  CA  GLU B 164     -17.763  19.185 -16.882  1.00  0.00           C  
ATOM   2643  HA  GLU B 164     -17.980  19.238 -17.949  1.00  0.00           H  
ATOM   2644  CB  GLU B 164     -18.058  20.570 -16.260  1.00  0.00           C  
ATOM   2645  HB2 GLU B 164     -19.127  20.774 -16.340  1.00  0.00           H  
ATOM   2646  HB3 GLU B 164     -17.827  20.522 -15.196  1.00  0.00           H  
ATOM   2647  CG  GLU B 164     -17.291  21.769 -16.860  1.00  0.00           C  
ATOM   2648  HG2 GLU B 164     -17.520  22.648 -16.252  1.00  0.00           H  
ATOM   2649  HG3 GLU B 164     -16.216  21.603 -16.782  1.00  0.00           H  
ATOM   2650  CD  GLU B 164     -17.671  22.078 -18.318  1.00  0.00           C  
ATOM   2651  OE1 GLU B 164     -17.185  23.075 -18.894  1.00  0.00           O  
ATOM   2652  OE2 GLU B 164     -18.531  21.380 -18.892  1.00  0.00           O  
ATOM   2653  C   GLU B 164     -16.265  18.841 -16.777  1.00  0.00           C  
ATOM   2654  O   GLU B 164     -15.493  19.247 -17.650  1.00  0.00           O  
ATOM   2655  N   LEU B 165     -15.840  18.101 -15.744  1.00  0.00           N  
ATOM   2656  H   LEU B 165     -16.537  17.744 -15.097  1.00  0.00           H  
ATOM   2657  CA  LEU B 165     -14.433  17.797 -15.445  1.00  0.00           C  
ATOM   2658  HA  LEU B 165     -13.806  18.226 -16.224  1.00  0.00           H  
ATOM   2659  CB  LEU B 165     -14.031  18.444 -14.103  1.00  0.00           C  
ATOM   2660  HB2 LEU B 165     -14.696  18.084 -13.317  1.00  0.00           H  
ATOM   2661  HB3 LEU B 165     -13.028  18.095 -13.856  1.00  0.00           H  
ATOM   2662  CG  LEU B 165     -14.026  19.986 -14.123  1.00  0.00           C  
ATOM   2663  HG  LEU B 165     -14.074  20.342 -15.150  1.00  0.00           H  
ATOM   2664  CD1 LEU B 165     -15.211  20.564 -13.348  1.00  0.00           C  
ATOM   2665 HD11 LEU B 165     -15.222  21.647 -13.455  1.00  0.00           H  
ATOM   2666 HD12 LEU B 165     -16.137  20.157 -13.749  1.00  0.00           H  
ATOM   2667 HD13 LEU B 165     -15.134  20.305 -12.292  1.00  0.00           H  
ATOM   2668  CD2 LEU B 165     -12.751  20.536 -13.479  1.00  0.00           C  
ATOM   2669 HD21 LEU B 165     -11.881  20.157 -14.014  1.00  0.00           H  
ATOM   2670 HD22 LEU B 165     -12.747  21.620 -13.543  1.00  0.00           H  
ATOM   2671 HD23 LEU B 165     -12.692  20.229 -12.435  1.00  0.00           H  
ATOM   2672  C   LEU B 165     -14.136  16.289 -15.419  1.00  0.00           C  
ATOM   2673  O   LEU B 165     -15.024  15.477 -15.174  1.00  0.00           O  
ATOM   2674  N   ARG B 166     -12.862  15.911 -15.595  1.00  0.00           N  
ATOM   2675  H   ARG B 166     -12.180  16.640 -15.797  1.00  0.00           H  
ATOM   2676  CA  ARG B 166     -12.359  14.573 -15.224  1.00  0.00           C  
ATOM   2677  HA  ARG B 166     -12.888  14.277 -14.318  1.00  0.00           H  
ATOM   2678  CB  ARG B 166     -12.707  13.501 -16.272  1.00  0.00           C  
ATOM   2679  HB2 ARG B 166     -12.485  12.523 -15.844  1.00  0.00           H  
ATOM   2680  HB3 ARG B 166     -13.778  13.541 -16.475  1.00  0.00           H  
ATOM   2681  CG  ARG B 166     -11.947  13.625 -17.595  1.00  0.00           C  
ATOM   2682  HG2 ARG B 166     -12.167  14.592 -18.047  1.00  0.00           H  
ATOM   2683  HG3 ARG B 166     -10.875  13.552 -17.415  1.00  0.00           H  
ATOM   2684  CD  ARG B 166     -12.366  12.498 -18.549  1.00  0.00           C  
ATOM   2685  HD2 ARG B 166     -12.146  11.538 -18.081  1.00  0.00           H  
ATOM   2686  HD3 ARG B 166     -13.444  12.542 -18.717  1.00  0.00           H  
ATOM   2687  NE  ARG B 166     -11.633  12.586 -19.825  1.00  0.00           N  
ATOM   2688  HE  ARG B 166     -10.796  12.031 -19.894  1.00  0.00           H  
ATOM   2689  CZ  ARG B 166     -11.912  13.409 -20.820  1.00  0.00           C  
ATOM   2690  NH1 ARG B 166     -12.992  14.137 -20.823  1.00  0.00           N  
ATOM   2691 HH11 ARG B 166     -13.622  14.058 -20.046  1.00  0.00           H  
ATOM   2692 HH12 ARG B 166     -13.125  14.887 -21.486  1.00  0.00           H  
ATOM   2693  NH2 ARG B 166     -11.116  13.523 -21.840  1.00  0.00           N  
ATOM   2694 HH21 ARG B 166     -10.292  12.953 -21.908  1.00  0.00           H  
ATOM   2695 HH22 ARG B 166     -11.304  14.235 -22.522  1.00  0.00           H  
ATOM   2696  C   ARG B 166     -10.872  14.561 -14.877  1.00  0.00           C  
ATOM   2697  O   ARG B 166     -10.062  15.245 -15.503  1.00  0.00           O  
ATOM   2698  N   LEU B 167     -10.525  13.738 -13.891  1.00  0.00           N  
ATOM   2699  H   LEU B 167     -11.252  13.146 -13.498  1.00  0.00           H  
ATOM   2700  CA  LEU B 167      -9.148  13.439 -13.494  1.00  0.00           C  
ATOM   2701  HA  LEU B 167      -8.550  14.345 -13.592  1.00  0.00           H  
ATOM   2702  CB  LEU B 167      -9.163  13.007 -12.011  1.00  0.00           C  
ATOM   2703  HB2 LEU B 167      -9.681  13.772 -11.431  1.00  0.00           H  
ATOM   2704  HB3 LEU B 167      -9.747  12.088 -11.937  1.00  0.00           H  
ATOM   2705  CG  LEU B 167      -7.787  12.758 -11.357  1.00  0.00           C  
ATOM   2706  HG  LEU B 167      -7.212  12.057 -11.961  1.00  0.00           H  
ATOM   2707  CD1 LEU B 167      -6.988  14.054 -11.194  1.00  0.00           C  
ATOM   2708 HD11 LEU B 167      -7.548  14.763 -10.582  1.00  0.00           H  
ATOM   2709 HD12 LEU B 167      -6.034  13.841 -10.711  1.00  0.00           H  
ATOM   2710 HD13 LEU B 167      -6.786  14.500 -12.165  1.00  0.00           H  
ATOM   2711  CD2 LEU B 167      -7.976  12.147  -9.967  1.00  0.00           C  
ATOM   2712 HD21 LEU B 167      -8.530  12.836  -9.328  1.00  0.00           H  
ATOM   2713 HD22 LEU B 167      -8.520  11.205 -10.044  1.00  0.00           H  
ATOM   2714 HD23 LEU B 167      -7.002  11.948  -9.518  1.00  0.00           H  
ATOM   2715  C   LEU B 167      -8.550  12.365 -14.419  1.00  0.00           C  
ATOM   2716  O   LEU B 167      -9.254  11.449 -14.857  1.00  0.00           O  
ATOM   2717  N   LEU B 168      -7.251  12.444 -14.694  1.00  0.00           N  
ATOM   2718  H   LEU B 168      -6.727  13.251 -14.358  1.00  0.00           H  
ATOM   2719  CA  LEU B 168      -6.472  11.412 -15.380  1.00  0.00           C  
ATOM   2720  HA  LEU B 168      -7.053  10.491 -15.434  1.00  0.00           H  
ATOM   2721  CB  LEU B 168      -6.122  11.843 -16.817  1.00  0.00           C  
ATOM   2722  HB2 LEU B 168      -5.492  12.730 -16.780  1.00  0.00           H  
ATOM   2723  HB3 LEU B 168      -5.528  11.038 -17.250  1.00  0.00           H  
ATOM   2724  CG  LEU B 168      -7.334  12.113 -17.736  1.00  0.00           C  
ATOM   2725  HG  LEU B 168      -8.180  11.507 -17.417  1.00  0.00           H  
ATOM   2726  CD1 LEU B 168      -7.745  13.588 -17.748  1.00  0.00           C  
ATOM   2727 HD11 LEU B 168      -8.607  13.729 -18.397  1.00  0.00           H  
ATOM   2728 HD12 LEU B 168      -8.013  13.914 -16.745  1.00  0.00           H  
ATOM   2729 HD13 LEU B 168      -6.917  14.205 -18.097  1.00  0.00           H  
ATOM   2730  CD2 LEU B 168      -7.015  11.742 -19.186  1.00  0.00           C  
ATOM   2731 HD21 LEU B 168      -6.766  10.682 -19.242  1.00  0.00           H  
ATOM   2732 HD22 LEU B 168      -7.874  11.938 -19.823  1.00  0.00           H  
ATOM   2733 HD23 LEU B 168      -6.158  12.320 -19.535  1.00  0.00           H  
ATOM   2734  C   LEU B 168      -5.216  11.110 -14.553  1.00  0.00           C  
ATOM   2735  O   LEU B 168      -4.624  12.019 -13.968  1.00  0.00           O  
ATOM   2736  N   TYR B 169      -4.828   9.840 -14.475  1.00  0.00           N  
ATOM   2737  H   TYR B 169      -5.333   9.128 -14.998  1.00  0.00           H  
ATOM   2738  CA  TYR B 169      -3.724   9.388 -13.628  1.00  0.00           C  
ATOM   2739  HA  TYR B 169      -2.995  10.195 -13.559  1.00  0.00           H  
ATOM   2740  CB  TYR B 169      -4.238   9.107 -12.205  1.00  0.00           C  
ATOM   2741  HB2 TYR B 169      -3.404   8.760 -11.594  1.00  0.00           H  
ATOM   2742  HB3 TYR B 169      -4.568  10.054 -11.776  1.00  0.00           H  
ATOM   2743  CG  TYR B 169      -5.391   8.126 -12.066  1.00  0.00           C  
ATOM   2744  CD1 TYR B 169      -6.723   8.586 -12.142  1.00  0.00           C  
ATOM   2745  HD1 TYR B 169      -6.920   9.624 -12.371  1.00  0.00           H  
ATOM   2746  CE1 TYR B 169      -7.794   7.707 -11.895  1.00  0.00           C  
ATOM   2747  HE1 TYR B 169      -8.814   8.053 -11.938  1.00  0.00           H  
ATOM   2748  CZ  TYR B 169      -7.532   6.363 -11.562  1.00  0.00           C  
ATOM   2749  OH  TYR B 169      -8.553   5.511 -11.293  1.00  0.00           O  
ATOM   2750  HH  TYR B 169      -8.271   4.609 -11.462  1.00  0.00           H  
ATOM   2751  CE2 TYR B 169      -6.202   5.896 -11.496  1.00  0.00           C  
ATOM   2752  HE2 TYR B 169      -5.998   4.868 -11.227  1.00  0.00           H  
ATOM   2753  CD2 TYR B 169      -5.135   6.775 -11.758  1.00  0.00           C  
ATOM   2754  HD2 TYR B 169      -4.117   6.415 -11.696  1.00  0.00           H  
ATOM   2755  C   TYR B 169      -3.008   8.188 -14.256  1.00  0.00           C  
ATOM   2756  O   TYR B 169      -3.641   7.348 -14.891  1.00  0.00           O  
ATOM   2757  N   GLN B 170      -1.679   8.136 -14.124  1.00  0.00           N  
ATOM   2758  H   GLN B 170      -1.226   8.906 -13.645  1.00  0.00           H  
ATOM   2759  CA  GLN B 170      -0.812   7.217 -14.883  1.00  0.00           C  
ATOM   2760  HA  GLN B 170      -1.296   6.244 -14.985  1.00  0.00           H  
ATOM   2761  CB  GLN B 170      -0.634   7.844 -16.274  1.00  0.00           C  
ATOM   2762  HB2 GLN B 170      -1.606   7.850 -16.769  1.00  0.00           H  
ATOM   2763  HB3 GLN B 170      -0.313   8.882 -16.155  1.00  0.00           H  
ATOM   2764  CG  GLN B 170       0.366   7.144 -17.199  1.00  0.00           C  
ATOM   2765  HG2 GLN B 170       1.381   7.246 -16.814  1.00  0.00           H  
ATOM   2766  HG3 GLN B 170       0.127   6.082 -17.254  1.00  0.00           H  
ATOM   2767  CD  GLN B 170       0.310   7.746 -18.599  1.00  0.00           C  
ATOM   2768  OE1 GLN B 170      -0.147   8.852 -18.836  1.00  0.00           O  
ATOM   2769  NE2 GLN B 170       0.772   7.036 -19.597  1.00  0.00           N  
ATOM   2770 HE21 GLN B 170       0.701   7.444 -20.508  1.00  0.00           H  
ATOM   2771 HE22 GLN B 170       1.138   6.101 -19.431  1.00  0.00           H  
ATOM   2772  C   GLN B 170       0.544   7.016 -14.192  1.00  0.00           C  
ATOM   2773  O   GLN B 170       1.177   8.002 -13.807  1.00  0.00           O  
ATOM   2774  N   LEU B 171       1.021   5.778 -14.031  1.00  0.00           N  
ATOM   2775  H   LEU B 171       0.550   4.998 -14.487  1.00  0.00           H  
ATOM   2776  CA  LEU B 171       2.269   5.484 -13.311  1.00  0.00           C  
ATOM   2777  HA  LEU B 171       2.263   6.050 -12.382  1.00  0.00           H  
ATOM   2778  CB  LEU B 171       2.363   3.984 -12.963  1.00  0.00           C  
ATOM   2779  HB2 LEU B 171       2.190   3.408 -13.872  1.00  0.00           H  
ATOM   2780  HB3 LEU B 171       3.380   3.764 -12.633  1.00  0.00           H  
ATOM   2781  CG  LEU B 171       1.393   3.499 -11.868  1.00  0.00           C  
ATOM   2782  HG  LEU B 171       0.369   3.749 -12.143  1.00  0.00           H  
ATOM   2783  CD1 LEU B 171       1.511   1.982 -11.721  1.00  0.00           C  
ATOM   2784 HD11 LEU B 171       2.514   1.711 -11.389  1.00  0.00           H  
ATOM   2785 HD12 LEU B 171       0.778   1.620 -11.002  1.00  0.00           H  
ATOM   2786 HD13 LEU B 171       1.315   1.513 -12.683  1.00  0.00           H  
ATOM   2787  CD2 LEU B 171       1.724   4.116 -10.503  1.00  0.00           C  
ATOM   2788 HD21 LEU B 171       1.085   3.670  -9.742  1.00  0.00           H  
ATOM   2789 HD22 LEU B 171       2.766   3.923 -10.249  1.00  0.00           H  
ATOM   2790 HD23 LEU B 171       1.537   5.186 -10.516  1.00  0.00           H  
ATOM   2791  C   LEU B 171       3.521   5.920 -14.085  1.00  0.00           C  
ATOM   2792  O   LEU B 171       3.684   5.620 -15.262  1.00  0.00           O  
ATOM   2793  N   VAL B 172       4.465   6.550 -13.383  1.00  0.00           N  
ATOM   2794  H   VAL B 172       4.239   6.801 -12.425  1.00  0.00           H  
ATOM   2795  CA  VAL B 172       5.814   6.890 -13.881  1.00  0.00           C  
ATOM   2796  HA  VAL B 172       5.715   7.474 -14.797  1.00  0.00           H  
ATOM   2797  CB  VAL B 172       6.539   7.759 -12.825  1.00  0.00           C  
ATOM   2798  HB  VAL B 172       6.525   7.229 -11.870  1.00  0.00           H  
ATOM   2799  CG1 VAL B 172       8.001   8.058 -13.170  1.00  0.00           C  
ATOM   2800 HG11 VAL B 172       8.446   8.689 -12.401  1.00  0.00           H  
ATOM   2801 HG12 VAL B 172       8.572   7.132 -13.215  1.00  0.00           H  
ATOM   2802 HG13 VAL B 172       8.065   8.562 -14.134  1.00  0.00           H  
ATOM   2803  CG2 VAL B 172       5.842   9.116 -12.638  1.00  0.00           C  
ATOM   2804 HG21 VAL B 172       6.335   9.676 -11.843  1.00  0.00           H  
ATOM   2805 HG22 VAL B 172       5.886   9.691 -13.563  1.00  0.00           H  
ATOM   2806 HG23 VAL B 172       4.798   8.980 -12.359  1.00  0.00           H  
ATOM   2807  C   VAL B 172       6.623   5.630 -14.245  1.00  0.00           C  
ATOM   2808  O   VAL B 172       7.446   5.661 -15.159  1.00  0.00           O  
ATOM   2809  N   PHE B 173       6.348   4.494 -13.591  1.00  0.00           N  
ATOM   2810  H   PHE B 173       5.621   4.513 -12.897  1.00  0.00           H  
ATOM   2811  CA  PHE B 173       6.893   3.186 -13.969  1.00  0.00           C  
ATOM   2812  HA  PHE B 173       7.982   3.255 -14.016  1.00  0.00           H  
ATOM   2813  CB  PHE B 173       6.532   2.150 -12.890  1.00  0.00           C  
ATOM   2814  HB2 PHE B 173       7.066   2.399 -11.972  1.00  0.00           H  
ATOM   2815  HB3 PHE B 173       5.465   2.221 -12.673  1.00  0.00           H  
ATOM   2816  CG  PHE B 173       6.848   0.711 -13.264  1.00  0.00           C  
ATOM   2817  CD1 PHE B 173       8.155   0.208 -13.132  1.00  0.00           C  
ATOM   2818  HD1 PHE B 173       8.941   0.850 -12.770  1.00  0.00           H  
ATOM   2819  CE1 PHE B 173       8.441  -1.129 -13.468  1.00  0.00           C  
ATOM   2820  HE1 PHE B 173       9.442  -1.523 -13.345  1.00  0.00           H  
ATOM   2821  CZ  PHE B 173       7.420  -1.961 -13.957  1.00  0.00           C  
ATOM   2822  HZ  PHE B 173       7.636  -2.988 -14.215  1.00  0.00           H  
ATOM   2823  CE2 PHE B 173       6.117  -1.458 -14.110  1.00  0.00           C  
ATOM   2824  HE2 PHE B 173       5.332  -2.095 -14.492  1.00  0.00           H  
ATOM   2825  CD2 PHE B 173       5.830  -0.129 -13.754  1.00  0.00           C  
ATOM   2826  HD2 PHE B 173       4.822   0.245 -13.857  1.00  0.00           H  
ATOM   2827  C   PHE B 173       6.375   2.775 -15.359  1.00  0.00           C  
ATOM   2828  O   PHE B 173       5.189   2.484 -15.532  1.00  0.00           O  
ATOM   2829  N   LEU B 174       7.268   2.764 -16.356  1.00  0.00           N  
ATOM   2830  H   LEU B 174       8.210   3.054 -16.128  1.00  0.00           H  
ATOM   2831  CA  LEU B 174       6.990   2.402 -17.759  1.00  0.00           C  
ATOM   2832  HA  LEU B 174       7.885   2.651 -18.327  1.00  0.00           H  
ATOM   2833  CB  LEU B 174       6.786   0.871 -17.883  1.00  0.00           C  
ATOM   2834  HB2 LEU B 174       5.868   0.606 -17.357  1.00  0.00           H  
ATOM   2835  HB3 LEU B 174       6.638   0.624 -18.936  1.00  0.00           H  
ATOM   2836  CG  LEU B 174       7.930  -0.012 -17.344  1.00  0.00           C  
ATOM   2837  HG  LEU B 174       8.096   0.201 -16.288  1.00  0.00           H  
ATOM   2838  CD1 LEU B 174       7.550  -1.487 -17.481  1.00  0.00           C  
ATOM   2839 HD11 LEU B 174       7.395  -1.745 -18.529  1.00  0.00           H  
ATOM   2840 HD12 LEU B 174       8.337  -2.111 -17.061  1.00  0.00           H  
ATOM   2841 HD13 LEU B 174       6.632  -1.677 -16.924  1.00  0.00           H  
ATOM   2842  CD2 LEU B 174       9.238   0.203 -18.109  1.00  0.00           C  
ATOM   2843 HD21 LEU B 174       9.088   0.025 -19.173  1.00  0.00           H  
ATOM   2844 HD22 LEU B 174       9.590   1.221 -17.955  1.00  0.00           H  
ATOM   2845 HD23 LEU B 174       9.999  -0.474 -17.723  1.00  0.00           H  
ATOM   2846  C   LEU B 174       5.861   3.211 -18.451  1.00  0.00           C  
ATOM   2847  O   LEU B 174       5.400   2.808 -19.517  1.00  0.00           O  
ATOM   2848  N   LEU B 175       5.422   4.339 -17.868  1.00  0.00           N  
ATOM   2849  H   LEU B 175       5.842   4.596 -16.986  1.00  0.00           H  
ATOM   2850  CA  LEU B 175       4.226   5.101 -18.284  1.00  0.00           C  
ATOM   2851  HA  LEU B 175       4.070   5.877 -17.540  1.00  0.00           H  
ATOM   2852  CB  LEU B 175       4.467   5.848 -19.615  1.00  0.00           C  
ATOM   2853  HB2 LEU B 175       4.588   5.113 -20.410  1.00  0.00           H  
ATOM   2854  HB3 LEU B 175       3.582   6.439 -19.848  1.00  0.00           H  
ATOM   2855  CG  LEU B 175       5.688   6.788 -19.613  1.00  0.00           C  
ATOM   2856  HG  LEU B 175       6.587   6.223 -19.366  1.00  0.00           H  
ATOM   2857  CD1 LEU B 175       5.881   7.385 -21.007  1.00  0.00           C  
ATOM   2858 HD11 LEU B 175       6.013   6.580 -21.730  1.00  0.00           H  
ATOM   2859 HD12 LEU B 175       5.008   7.977 -21.284  1.00  0.00           H  
ATOM   2860 HD13 LEU B 175       6.769   8.016 -21.021  1.00  0.00           H  
ATOM   2861  CD2 LEU B 175       5.539   7.938 -18.611  1.00  0.00           C  
ATOM   2862 HD21 LEU B 175       5.520   7.549 -17.593  1.00  0.00           H  
ATOM   2863 HD22 LEU B 175       6.388   8.616 -18.701  1.00  0.00           H  
ATOM   2864 HD23 LEU B 175       4.617   8.486 -18.806  1.00  0.00           H  
ATOM   2865  C   LEU B 175       2.922   4.266 -18.242  1.00  0.00           C  
ATOM   2866  O   LEU B 175       1.991   4.509 -19.014  1.00  0.00           O  
ATOM   2867  N   SER B 176       2.876   3.264 -17.357  1.00  0.00           N  
ATOM   2868  H   SER B 176       3.644   3.211 -16.701  1.00  0.00           H  
ATOM   2869  CA  SER B 176       1.859   2.202 -17.305  1.00  0.00           C  
ATOM   2870  HA  SER B 176       1.539   2.006 -18.327  1.00  0.00           H  
ATOM   2871  CB  SER B 176       2.499   0.904 -16.785  1.00  0.00           C  
ATOM   2872  HB2 SER B 176       1.777   0.090 -16.863  1.00  0.00           H  
ATOM   2873  HB3 SER B 176       3.361   0.657 -17.407  1.00  0.00           H  
ATOM   2874  OG  SER B 176       2.916   1.019 -15.438  1.00  0.00           O  
ATOM   2875  HG  SER B 176       3.689   1.611 -15.410  1.00  0.00           H  
ATOM   2876  C   SER B 176       0.588   2.553 -16.511  1.00  0.00           C  
ATOM   2877  O   SER B 176       0.492   3.591 -15.856  1.00  0.00           O  
ATOM   2878  N   GLU B 177      -0.408   1.665 -16.605  1.00  0.00           N  
ATOM   2879  H   GLU B 177      -0.229   0.788 -17.085  1.00  0.00           H  
ATOM   2880  CA  GLU B 177      -1.673   1.671 -15.857  1.00  0.00           C  
ATOM   2881  HA  GLU B 177      -2.326   0.971 -16.379  1.00  0.00           H  
ATOM   2882  CB  GLU B 177      -1.482   1.076 -14.444  1.00  0.00           C  
ATOM   2883  HB2 GLU B 177      -1.102   1.862 -13.789  1.00  0.00           H  
ATOM   2884  HB3 GLU B 177      -2.467   0.793 -14.069  1.00  0.00           H  
ATOM   2885  CG  GLU B 177      -0.544  -0.148 -14.276  1.00  0.00           C  
ATOM   2886  HG2 GLU B 177       0.483   0.206 -14.359  1.00  0.00           H  
ATOM   2887  HG3 GLU B 177      -0.661  -0.511 -13.252  1.00  0.00           H  
ATOM   2888  CD  GLU B 177      -0.692  -1.336 -15.251  1.00  0.00           C  
ATOM   2889  OE1 GLU B 177      -0.881  -1.125 -16.471  1.00  0.00           O  
ATOM   2890  OE2 GLU B 177      -0.494  -2.492 -14.793  1.00  0.00           O  
ATOM   2891  C   GLU B 177      -2.432   3.019 -15.905  1.00  0.00           C  
ATOM   2892  O   GLU B 177      -3.005   3.468 -14.913  1.00  0.00           O  
ATOM   2893  N   ALA B 178      -2.412   3.687 -17.066  1.00  0.00           N  
ATOM   2894  H   ALA B 178      -1.909   3.281 -17.835  1.00  0.00           H  
ATOM   2895  CA  ALA B 178      -3.111   4.948 -17.305  1.00  0.00           C  
ATOM   2896  HA  ALA B 178      -2.803   5.658 -16.539  1.00  0.00           H  
ATOM   2897  CB  ALA B 178      -2.682   5.488 -18.673  1.00  0.00           C  
ATOM   2898  HB1 ALA B 178      -1.596   5.522 -18.740  1.00  0.00           H  
ATOM   2899  HB2 ALA B 178      -3.063   4.835 -19.459  1.00  0.00           H  
ATOM   2900  HB3 ALA B 178      -3.083   6.493 -18.814  1.00  0.00           H  
ATOM   2901  C   ALA B 178      -4.639   4.780 -17.226  1.00  0.00           C  
ATOM   2902  O   ALA B 178      -5.201   3.872 -17.840  1.00  0.00           O  
ATOM   2903  N   HIE B 179      -5.313   5.667 -16.488  1.00  0.00           N  
ATOM   2904  H   HIE B 179      -4.780   6.386 -16.008  1.00  0.00           H  
ATOM   2905  CA  HIE B 179      -6.744   5.581 -16.175  1.00  0.00           C  
ATOM   2906  HA  HIE B 179      -7.264   5.138 -17.027  1.00  0.00           H  
ATOM   2907  CB  HIE B 179      -6.915   4.634 -14.968  1.00  0.00           C  
ATOM   2908  HB2 HIE B 179      -6.168   3.841 -15.037  1.00  0.00           H  
ATOM   2909  HB3 HIE B 179      -6.711   5.188 -14.055  1.00  0.00           H  
ATOM   2910  CG  HIE B 179      -8.257   3.944 -14.847  1.00  0.00           C  
ATOM   2911  ND1 HIE B 179      -9.418   4.251 -15.561  1.00  0.00           N  
ATOM   2912  CE1 HIE B 179     -10.357   3.393 -15.140  1.00  0.00           C  
ATOM   2913  HE1 HIE B 179     -11.372   3.367 -15.512  1.00  0.00           H  
ATOM   2914  NE2 HIE B 179      -9.851   2.566 -14.211  1.00  0.00           N  
ATOM   2915  HE2 HIE B 179     -10.349   1.803 -13.777  1.00  0.00           H  
ATOM   2916  CD2 HIE B 179      -8.529   2.899 -14.012  1.00  0.00           C  
ATOM   2917  HD2 HIE B 179      -7.820   2.412 -13.357  1.00  0.00           H  
ATOM   2918  C   HIE B 179      -7.346   6.980 -15.928  1.00  0.00           C  
ATOM   2919  O   HIE B 179      -6.655   8.002 -15.968  1.00  0.00           O  
ATOM   2920  N   THR B 180      -8.657   7.059 -15.705  1.00  0.00           N  
ATOM   2921  H   THR B 180      -9.182   6.189 -15.633  1.00  0.00           H  
ATOM   2922  CA  THR B 180      -9.413   8.311 -15.557  1.00  0.00           C  
ATOM   2923  HA  THR B 180      -8.771   9.023 -15.041  1.00  0.00           H  
ATOM   2924  CB  THR B 180      -9.750   8.895 -16.944  1.00  0.00           C  
ATOM   2925  HB  THR B 180      -8.817   9.082 -17.477  1.00  0.00           H  
ATOM   2926  CG2 THR B 180     -10.628   7.986 -17.806  1.00  0.00           C  
ATOM   2927 HG21 THR B 180     -10.125   7.036 -17.980  1.00  0.00           H  
ATOM   2928 HG22 THR B 180     -11.580   7.801 -17.309  1.00  0.00           H  
ATOM   2929 HG23 THR B 180     -10.814   8.466 -18.766  1.00  0.00           H  
ATOM   2930  OG1 THR B 180     -10.452  10.112 -16.843  1.00  0.00           O  
ATOM   2931  HG1 THR B 180      -9.955  10.678 -16.221  1.00  0.00           H  
ATOM   2932  C   THR B 180     -10.656   8.118 -14.684  1.00  0.00           C  
ATOM   2933  O   THR B 180     -11.161   7.005 -14.553  1.00  0.00           O  
ATOM   2934  N   CYS B 181     -11.133   9.194 -14.052  1.00  0.00           N  
ATOM   2935  H   CYS B 181     -10.703  10.093 -14.239  1.00  0.00           H  
ATOM   2936  CA  CYS B 181     -12.265   9.161 -13.121  1.00  0.00           C  
ATOM   2937  HA  CYS B 181     -12.958   8.383 -13.451  1.00  0.00           H  
ATOM   2938  CB  CYS B 181     -11.718   8.747 -11.746  1.00  0.00           C  
ATOM   2939  HB2 CYS B 181     -11.141   7.826 -11.856  1.00  0.00           H  
ATOM   2940  HB3 CYS B 181     -11.056   9.523 -11.360  1.00  0.00           H  
ATOM   2941  SG  CYS B 181     -13.038   8.427 -10.549  1.00  0.00           S  
ATOM   2942  HG  CYS B 181     -12.196   8.224  -9.521  1.00  0.00           H  
ATOM   2943  C   CYS B 181     -13.042  10.497 -13.108  1.00  0.00           C  
ATOM   2944  O   CYS B 181     -12.463  11.571 -13.308  1.00  0.00           O  
ATOM   2945  N   ILE B 182     -14.363  10.418 -12.918  1.00  0.00           N  
ATOM   2946  H   ILE B 182     -14.748   9.522 -12.656  1.00  0.00           H  
ATOM   2947  CA  ILE B 182     -15.282  11.568 -12.881  1.00  0.00           C  
ATOM   2948  HA  ILE B 182     -14.869  12.363 -13.498  1.00  0.00           H  
ATOM   2949  CB  ILE B 182     -16.654  11.173 -13.484  1.00  0.00           C  
ATOM   2950  HB  ILE B 182     -17.100  10.415 -12.835  1.00  0.00           H  
ATOM   2951  CG2 ILE B 182     -17.618  12.368 -13.507  1.00  0.00           C  
ATOM   2952 HG21 ILE B 182     -18.561  12.088 -13.979  1.00  0.00           H  
ATOM   2953 HG22 ILE B 182     -17.842  12.681 -12.487  1.00  0.00           H  
ATOM   2954 HG23 ILE B 182     -17.186  13.208 -14.053  1.00  0.00           H  
ATOM   2955  CG1 ILE B 182     -16.565  10.549 -14.898  1.00  0.00           C  
ATOM   2956 HG12 ILE B 182     -16.046   9.593 -14.835  1.00  0.00           H  
ATOM   2957 HG13 ILE B 182     -17.575  10.330 -15.246  1.00  0.00           H  
ATOM   2958  CD1 ILE B 182     -15.866  11.403 -15.964  1.00  0.00           C  
ATOM   2959 HD11 ILE B 182     -15.922  10.893 -16.927  1.00  0.00           H  
ATOM   2960 HD12 ILE B 182     -16.352  12.375 -16.054  1.00  0.00           H  
ATOM   2961 HD13 ILE B 182     -14.819  11.537 -15.699  1.00  0.00           H  
ATOM   2962  C   ILE B 182     -15.426  12.069 -11.426  1.00  0.00           C  
ATOM   2963  O   ILE B 182     -15.696  11.245 -10.550  1.00  0.00           O  
ATOM   2964  N   PRO B 183     -15.237  13.374 -11.140  1.00  0.00           N  
ATOM   2965  CD  PRO B 183     -14.885  14.431 -12.075  1.00  0.00           C  
ATOM   2966  HD2 PRO B 183     -15.572  14.454 -12.922  1.00  0.00           H  
ATOM   2967  HD3 PRO B 183     -13.861  14.277 -12.411  1.00  0.00           H  
ATOM   2968  CG  PRO B 183     -14.979  15.744 -11.299  1.00  0.00           C  
ATOM   2969  HG2 PRO B 183     -15.985  16.154 -11.392  1.00  0.00           H  
ATOM   2970  HG3 PRO B 183     -14.234  16.464 -11.636  1.00  0.00           H  
ATOM   2971  CB  PRO B 183     -14.728  15.305  -9.858  1.00  0.00           C  
ATOM   2972  HB2 PRO B 183     -15.142  16.012  -9.137  1.00  0.00           H  
ATOM   2973  HB3 PRO B 183     -13.658  15.186  -9.696  1.00  0.00           H  
ATOM   2974  CA  PRO B 183     -15.409  13.935  -9.801  1.00  0.00           C  
ATOM   2975  HA  PRO B 183     -14.910  13.304  -9.067  1.00  0.00           H  
ATOM   2976  C   PRO B 183     -16.888  14.080  -9.408  1.00  0.00           C  
ATOM   2977  O   PRO B 183     -17.768  14.123 -10.263  1.00  0.00           O  
ATOM   2978  N   GLU B 184     -17.130  14.251  -8.110  1.00  0.00           N  
ATOM   2979  H   GLU B 184     -16.342  14.185  -7.476  1.00  0.00           H  
ATOM   2980  CA  GLU B 184     -18.415  14.628  -7.514  1.00  0.00           C  
ATOM   2981  HA  GLU B 184     -19.118  14.840  -8.320  1.00  0.00           H  
ATOM   2982  CB  GLU B 184     -18.957  13.436  -6.704  1.00  0.00           C  
ATOM   2983  HB2 GLU B 184     -18.991  12.565  -7.361  1.00  0.00           H  
ATOM   2984  HB3 GLU B 184     -18.255  13.214  -5.900  1.00  0.00           H  
ATOM   2985  CG  GLU B 184     -20.353  13.611  -6.084  1.00  0.00           C  
ATOM   2986  HG2 GLU B 184     -20.616  12.679  -5.579  1.00  0.00           H  
ATOM   2987  HG3 GLU B 184     -20.313  14.387  -5.315  1.00  0.00           H  
ATOM   2988  CD  GLU B 184     -21.435  13.956  -7.119  1.00  0.00           C  
ATOM   2989  OE1 GLU B 184     -22.261  13.068  -7.424  1.00  0.00           O  
ATOM   2990  OE2 GLU B 184     -21.423  15.115  -7.603  1.00  0.00           O  
ATOM   2991  C   GLU B 184     -18.274  15.923  -6.681  1.00  0.00           C  
ATOM   2992  O   GLU B 184     -17.179  16.278  -6.228  1.00  0.00           O  
ATOM   2993  N   ASN B 185     -19.362  16.676  -6.512  1.00  0.00           N  
ATOM   2994  H   ASN B 185     -20.242  16.317  -6.888  1.00  0.00           H  
ATOM   2995  CA  ASN B 185     -19.345  18.014  -5.919  1.00  0.00           C  
ATOM   2996  HA  ASN B 185     -18.542  18.581  -6.394  1.00  0.00           H  
ATOM   2997  CB  ASN B 185     -20.681  18.706  -6.245  1.00  0.00           C  
ATOM   2998  HB2 ASN B 185     -21.465  17.970  -6.430  1.00  0.00           H  
ATOM   2999  HB3 ASN B 185     -20.999  19.322  -5.406  1.00  0.00           H  
ATOM   3000  CG  ASN B 185     -20.547  19.602  -7.455  1.00  0.00           C  
ATOM   3001  OD1 ASN B 185     -20.808  19.227  -8.586  1.00  0.00           O  
ATOM   3002  ND2 ASN B 185     -20.094  20.814  -7.256  1.00  0.00           N  
ATOM   3003 HD21 ASN B 185     -20.095  21.433  -8.059  1.00  0.00           H  
ATOM   3004 HD22 ASN B 185     -19.853  21.118  -6.319  1.00  0.00           H  
ATOM   3005  C   ASN B 185     -19.055  18.020  -4.406  1.00  0.00           C  
ATOM   3006  O   ASN B 185     -19.926  17.712  -3.588  1.00  0.00           O  
ATOM   3007  N   ASN B 186     -17.875  18.511  -4.007  1.00  0.00           N  
ATOM   3008  H   ASN B 186     -17.249  18.838  -4.732  1.00  0.00           H  
ATOM   3009  CA  ASN B 186     -17.580  18.878  -2.616  1.00  0.00           C  
ATOM   3010  HA  ASN B 186     -18.090  18.163  -1.967  1.00  0.00           H  
ATOM   3011  CB  ASN B 186     -16.069  18.747  -2.327  1.00  0.00           C  
ATOM   3012  HB2 ASN B 186     -15.716  17.780  -2.680  1.00  0.00           H  
ATOM   3013  HB3 ASN B 186     -15.514  19.524  -2.842  1.00  0.00           H  
ATOM   3014  CG  ASN B 186     -15.762  18.835  -0.836  1.00  0.00           C  
ATOM   3015  OD1 ASN B 186     -16.629  18.716   0.017  1.00  0.00           O  
ATOM   3016  ND2 ASN B 186     -14.527  19.034  -0.446  1.00  0.00           N  
ATOM   3017 HD21 ASN B 186     -14.371  19.053   0.540  1.00  0.00           H  
ATOM   3018 HD22 ASN B 186     -13.746  19.190  -1.088  1.00  0.00           H  
ATOM   3019  C   ASN B 186     -18.174  20.271  -2.301  1.00  0.00           C  
ATOM   3020  O   ASN B 186     -17.473  21.284  -2.234  1.00  0.00           O  
ATOM   3021  N   GLY B 187     -19.505  20.333  -2.204  1.00  0.00           N  
ATOM   3022  H   GLY B 187     -20.009  19.466  -2.355  1.00  0.00           H  
ATOM   3023  CA  GLY B 187     -20.255  21.592  -2.200  1.00  0.00           C  
ATOM   3024  HA2 GLY B 187     -21.281  21.396  -1.891  1.00  0.00           H  
ATOM   3025  HA3 GLY B 187     -19.803  22.277  -1.482  1.00  0.00           H  
ATOM   3026  C   GLY B 187     -20.278  22.263  -3.581  1.00  0.00           C  
ATOM   3027  O   GLY B 187     -19.842  21.691  -4.575  1.00  0.00           O  
ATOM   3028  N   GLY B 188     -20.793  23.495  -3.669  1.00  0.00           N  
ATOM   3029  H   GLY B 188     -21.151  23.925  -2.829  1.00  0.00           H  
ATOM   3030  CA  GLY B 188     -21.114  24.125  -4.964  1.00  0.00           C  
ATOM   3031  HA2 GLY B 188     -21.841  23.500  -5.485  1.00  0.00           H  
ATOM   3032  HA3 GLY B 188     -21.576  25.093  -4.770  1.00  0.00           H  
ATOM   3033  C   GLY B 188     -19.935  24.364  -5.923  1.00  0.00           C  
ATOM   3034  O   GLY B 188     -20.138  24.366  -7.136  1.00  0.00           O  
ATOM   3035  N   ALA B 189     -18.720  24.560  -5.396  1.00  0.00           N  
ATOM   3036  H   ALA B 189     -18.649  24.553  -4.392  1.00  0.00           H  
ATOM   3037  CA  ALA B 189     -17.495  24.852  -6.164  1.00  0.00           C  
ATOM   3038  HA  ALA B 189     -17.696  24.722  -7.229  1.00  0.00           H  
ATOM   3039  CB  ALA B 189     -17.125  26.326  -5.936  1.00  0.00           C  
ATOM   3040  HB1 ALA B 189     -17.962  26.972  -6.200  1.00  0.00           H  
ATOM   3041  HB2 ALA B 189     -16.856  26.491  -4.892  1.00  0.00           H  
ATOM   3042  HB3 ALA B 189     -16.271  26.589  -6.564  1.00  0.00           H  
ATOM   3043  C   ALA B 189     -16.300  23.927  -5.837  1.00  0.00           C  
ATOM   3044  O   ALA B 189     -15.276  23.983  -6.520  1.00  0.00           O  
ATOM   3045  N   GLY B 190     -16.403  23.085  -4.804  1.00  0.00           N  
ATOM   3046  H   GLY B 190     -17.290  22.992  -4.332  1.00  0.00           H  
ATOM   3047  CA  GLY B 190     -15.422  22.038  -4.527  1.00  0.00           C  
ATOM   3048  HA2 GLY B 190     -14.422  22.389  -4.769  1.00  0.00           H  
ATOM   3049  HA3 GLY B 190     -15.428  21.783  -3.469  1.00  0.00           H  
ATOM   3050  C   GLY B 190     -15.707  20.779  -5.342  1.00  0.00           C  
ATOM   3051  O   GLY B 190     -16.830  20.550  -5.787  1.00  0.00           O  
ATOM   3052  N   CYS B 191     -14.684  19.959  -5.541  1.00  0.00           N  
ATOM   3053  H   CYS B 191     -13.779  20.220  -5.154  1.00  0.00           H  
ATOM   3054  CA  CYS B 191     -14.710  18.739  -6.350  1.00  0.00           C  
ATOM   3055  HA  CYS B 191     -15.733  18.394  -6.513  1.00  0.00           H  
ATOM   3056  CB  CYS B 191     -14.037  19.028  -7.700  1.00  0.00           C  
ATOM   3057  HB2 CYS B 191     -13.008  19.330  -7.498  1.00  0.00           H  
ATOM   3058  HB3 CYS B 191     -14.015  18.112  -8.290  1.00  0.00           H  
ATOM   3059  SG  CYS B 191     -14.867  20.337  -8.647  1.00  0.00           S  
ATOM   3060  HG  CYS B 191     -14.860  21.249  -7.669  1.00  0.00           H  
ATOM   3061  C   CYS B 191     -13.908  17.651  -5.631  1.00  0.00           C  
ATOM   3062  O   CYS B 191     -12.795  17.934  -5.190  1.00  0.00           O  
ATOM   3063  N   VAL B 192     -14.416  16.420  -5.560  1.00  0.00           N  
ATOM   3064  H   VAL B 192     -15.350  16.251  -5.928  1.00  0.00           H  
ATOM   3065  CA  VAL B 192     -13.720  15.267  -4.969  1.00  0.00           C  
ATOM   3066  HA  VAL B 192     -12.670  15.528  -4.861  1.00  0.00           H  
ATOM   3067  CB  VAL B 192     -14.245  14.971  -3.548  1.00  0.00           C  
ATOM   3068  HB  VAL B 192     -14.109  15.871  -2.948  1.00  0.00           H  
ATOM   3069  CG1 VAL B 192     -15.733  14.594  -3.501  1.00  0.00           C  
ATOM   3070 HG11 VAL B 192     -16.034  14.412  -2.470  1.00  0.00           H  
ATOM   3071 HG12 VAL B 192     -16.340  15.406  -3.899  1.00  0.00           H  
ATOM   3072 HG13 VAL B 192     -15.917  13.693  -4.088  1.00  0.00           H  
ATOM   3073  CG2 VAL B 192     -13.448  13.847  -2.875  1.00  0.00           C  
ATOM   3074 HG21 VAL B 192     -12.383  14.078  -2.900  1.00  0.00           H  
ATOM   3075 HG22 VAL B 192     -13.753  13.755  -1.833  1.00  0.00           H  
ATOM   3076 HG23 VAL B 192     -13.618  12.894  -3.375  1.00  0.00           H  
ATOM   3077  C   VAL B 192     -13.777  14.066  -5.914  1.00  0.00           C  
ATOM   3078  O   VAL B 192     -14.794  13.815  -6.556  1.00  0.00           O  
ATOM   3079  N   CYS B 193     -12.676  13.327  -6.027  1.00  0.00           N  
ATOM   3080  H   CYS B 193     -11.872  13.592  -5.464  1.00  0.00           H  
ATOM   3081  CA  CYS B 193     -12.477  12.266  -7.007  1.00  0.00           C  
ATOM   3082  HA  CYS B 193     -13.449  11.887  -7.331  1.00  0.00           H  
ATOM   3083  CB  CYS B 193     -11.767  12.875  -8.221  1.00  0.00           C  
ATOM   3084  HB2 CYS B 193     -12.327  13.751  -8.551  1.00  0.00           H  
ATOM   3085  HB3 CYS B 193     -10.762  13.190  -7.936  1.00  0.00           H  
ATOM   3086  SG  CYS B 193     -11.680  11.684  -9.586  1.00  0.00           S  
ATOM   3087  HG  CYS B 193     -10.913  10.750  -8.999  1.00  0.00           H  
ATOM   3088  C   CYS B 193     -11.671  11.102  -6.415  1.00  0.00           C  
ATOM   3089  O   CYS B 193     -10.678  11.305  -5.714  1.00  0.00           O  
ATOM   3090  N   HIE B 194     -12.069   9.871  -6.734  1.00  0.00           N  
ATOM   3091  H   HIE B 194     -12.873   9.774  -7.337  1.00  0.00           H  
ATOM   3092  CA  HIE B 194     -11.330   8.661  -6.358  1.00  0.00           C  
ATOM   3093  HA  HIE B 194     -10.809   8.847  -5.416  1.00  0.00           H  
ATOM   3094  CB  HIE B 194     -12.309   7.510  -6.110  1.00  0.00           C  
ATOM   3095  HB2 HIE B 194     -12.777   7.231  -7.055  1.00  0.00           H  
ATOM   3096  HB3 HIE B 194     -11.753   6.650  -5.739  1.00  0.00           H  
ATOM   3097  CG  HIE B 194     -13.386   7.864  -5.112  1.00  0.00           C  
ATOM   3098  ND1 HIE B 194     -13.169   8.187  -3.769  1.00  0.00           N  
ATOM   3099  CE1 HIE B 194     -14.371   8.523  -3.276  1.00  0.00           C  
ATOM   3100  HE1 HIE B 194     -14.553   8.841  -2.257  1.00  0.00           H  
ATOM   3101  NE2 HIE B 194     -15.316   8.426  -4.230  1.00  0.00           N  
ATOM   3102  HE2 HIE B 194     -16.299   8.636  -4.106  1.00  0.00           H  
ATOM   3103  CD2 HIE B 194     -14.711   8.017  -5.397  1.00  0.00           C  
ATOM   3104  HD2 HIE B 194     -15.182   7.875  -6.362  1.00  0.00           H  
ATOM   3105  C   HIE B 194     -10.270   8.290  -7.402  1.00  0.00           C  
ATOM   3106  O   HIE B 194     -10.445   8.557  -8.591  1.00  0.00           O  
ATOM   3107  N   LEU B 195      -9.201   7.639  -6.948  1.00  0.00           N  
ATOM   3108  H   LEU B 195      -9.137   7.480  -5.946  1.00  0.00           H  
ATOM   3109  CA  LEU B 195      -8.059   7.181  -7.739  1.00  0.00           C  
ATOM   3110  HA  LEU B 195      -8.308   7.223  -8.801  1.00  0.00           H  
ATOM   3111  CB  LEU B 195      -6.884   8.152  -7.483  1.00  0.00           C  
ATOM   3112  HB2 LEU B 195      -7.259   9.160  -7.674  1.00  0.00           H  
ATOM   3113  HB3 LEU B 195      -6.598   8.110  -6.434  1.00  0.00           H  
ATOM   3114  CG  LEU B 195      -5.637   7.951  -8.366  1.00  0.00           C  
ATOM   3115  HG  LEU B 195      -5.960   7.875  -9.398  1.00  0.00           H  
ATOM   3116  CD1 LEU B 195      -4.719   9.170  -8.244  1.00  0.00           C  
ATOM   3117 HD11 LEU B 195      -5.249  10.064  -8.575  1.00  0.00           H  
ATOM   3118 HD12 LEU B 195      -4.403   9.299  -7.210  1.00  0.00           H  
ATOM   3119 HD13 LEU B 195      -3.846   9.028  -8.880  1.00  0.00           H  
ATOM   3120  CD2 LEU B 195      -4.802   6.716  -8.012  1.00  0.00           C  
ATOM   3121 HD21 LEU B 195      -5.333   5.805  -8.282  1.00  0.00           H  
ATOM   3122 HD22 LEU B 195      -3.870   6.722  -8.577  1.00  0.00           H  
ATOM   3123 HD23 LEU B 195      -4.575   6.705  -6.947  1.00  0.00           H  
ATOM   3124  C   LEU B 195      -7.797   5.719  -7.349  1.00  0.00           C  
ATOM   3125  O   LEU B 195      -7.313   5.424  -6.255  1.00  0.00           O  
ATOM   3126  N   LEU B 196      -8.212   4.793  -8.212  1.00  0.00           N  
ATOM   3127  H   LEU B 196      -8.582   5.111  -9.096  1.00  0.00           H  
ATOM   3128  CA  LEU B 196      -8.192   3.344  -7.968  1.00  0.00           C  
ATOM   3129  HA  LEU B 196      -8.411   3.161  -6.915  1.00  0.00           H  
ATOM   3130  CB  LEU B 196      -9.283   2.679  -8.829  1.00  0.00           C  
ATOM   3131  HB2 LEU B 196      -9.088   2.935  -9.871  1.00  0.00           H  
ATOM   3132  HB3 LEU B 196      -9.204   1.594  -8.738  1.00  0.00           H  
ATOM   3133  CG  LEU B 196     -10.720   3.104  -8.468  1.00  0.00           C  
ATOM   3134  HG  LEU B 196     -10.778   4.187  -8.355  1.00  0.00           H  
ATOM   3135  CD1 LEU B 196     -11.673   2.698  -9.593  1.00  0.00           C  
ATOM   3136 HD11 LEU B 196     -12.695   2.967  -9.328  1.00  0.00           H  
ATOM   3137 HD12 LEU B 196     -11.403   3.223 -10.510  1.00  0.00           H  
ATOM   3138 HD13 LEU B 196     -11.617   1.622  -9.762  1.00  0.00           H  
ATOM   3139  CD2 LEU B 196     -11.185   2.445  -7.167  1.00  0.00           C  
ATOM   3140 HD21 LEU B 196     -11.186   1.360  -7.279  1.00  0.00           H  
ATOM   3141 HD22 LEU B 196     -10.517   2.715  -6.351  1.00  0.00           H  
ATOM   3142 HD23 LEU B 196     -12.192   2.781  -6.920  1.00  0.00           H  
ATOM   3143  C   LEU B 196      -6.816   2.718  -8.252  1.00  0.00           C  
ATOM   3144  O   LEU B 196      -6.085   3.195  -9.118  1.00  0.00           O  
ATOM   3145  N   MET B 197      -6.492   1.628  -7.548  1.00  0.00           N  
ATOM   3146  H   MET B 197      -7.130   1.301  -6.830  1.00  0.00           H  
ATOM   3147  CA  MET B 197      -5.212   0.910  -7.636  1.00  0.00           C  
ATOM   3148  HA  MET B 197      -4.749   1.121  -8.601  1.00  0.00           H  
ATOM   3149  CB  MET B 197      -4.255   1.378  -6.518  1.00  0.00           C  
ATOM   3150  HB2 MET B 197      -4.580   0.935  -5.577  1.00  0.00           H  
ATOM   3151  HB3 MET B 197      -3.257   0.997  -6.740  1.00  0.00           H  
ATOM   3152  CG  MET B 197      -4.173   2.901  -6.321  1.00  0.00           C  
ATOM   3153  HG2 MET B 197      -3.993   3.364  -7.291  1.00  0.00           H  
ATOM   3154  HG3 MET B 197      -5.134   3.266  -5.957  1.00  0.00           H  
ATOM   3155  SD  MET B 197      -2.882   3.467  -5.170  1.00  0.00           S  
ATOM   3156  CE  MET B 197      -3.497   2.785  -3.603  1.00  0.00           C  
ATOM   3157  HE1 MET B 197      -4.483   3.195  -3.385  1.00  0.00           H  
ATOM   3158  HE2 MET B 197      -3.560   1.699  -3.668  1.00  0.00           H  
ATOM   3159  HE3 MET B 197      -2.812   3.052  -2.799  1.00  0.00           H  
ATOM   3160  C   MET B 197      -5.429  -0.612  -7.519  1.00  0.00           C  
ATOM   3161  O   MET B 197      -6.096  -1.069  -6.593  1.00  0.00           O  
ATOM   3162  N   ASP B 198      -4.848  -1.404  -8.427  1.00  0.00           N  
ATOM   3163  H   ASP B 198      -4.332  -0.991  -9.186  1.00  0.00           H  
ATOM   3164  CA  ASP B 198      -4.932  -2.877  -8.354  1.00  0.00           C  
ATOM   3165  HA  ASP B 198      -5.964  -3.161  -8.137  1.00  0.00           H  
ATOM   3166  CB  ASP B 198      -4.560  -3.462  -9.734  1.00  0.00           C  
ATOM   3167  HB2 ASP B 198      -5.145  -2.951 -10.502  1.00  0.00           H  
ATOM   3168  HB3 ASP B 198      -3.504  -3.265  -9.931  1.00  0.00           H  
ATOM   3169  CG  ASP B 198      -4.837  -4.966  -9.869  1.00  0.00           C  
ATOM   3170  OD1 ASP B 198      -5.660  -5.519  -9.108  1.00  0.00           O  
ATOM   3171  OD2 ASP B 198      -4.169  -5.638 -10.684  1.00  0.00           O  
ATOM   3172  C   ASP B 198      -4.050  -3.433  -7.209  1.00  0.00           C  
ATOM   3173  O   ASP B 198      -4.481  -4.237  -6.386  1.00  0.00           O  
ATOM   3174  N   ASP B 199      -2.804  -2.962  -7.122  1.00  0.00           N  
ATOM   3175  H   ASP B 199      -2.509  -2.291  -7.817  1.00  0.00           H  
ATOM   3176  CA  ASP B 199      -1.920  -3.110  -5.955  1.00  0.00           C  
ATOM   3177  HA  ASP B 199      -2.539  -3.001  -5.063  1.00  0.00           H  
ATOM   3178  CB  ASP B 199      -1.270  -4.505  -5.895  1.00  0.00           C  
ATOM   3179  HB2 ASP B 199      -0.586  -4.526  -5.045  1.00  0.00           H  
ATOM   3180  HB3 ASP B 199      -2.054  -5.228  -5.664  1.00  0.00           H  
ATOM   3181  CG  ASP B 199      -0.506  -5.009  -7.131  1.00  0.00           C  
ATOM   3182  OD1 ASP B 199      -0.467  -6.262  -7.244  1.00  0.00           O  
ATOM   3183  OD2 ASP B 199       0.191  -4.239  -7.829  1.00  0.00           O  
ATOM   3184  C   ASP B 199      -0.883  -1.973  -5.907  1.00  0.00           C  
ATOM   3185  O   ASP B 199      -0.702  -1.273  -6.903  1.00  0.00           O  
ATOM   3186  N   VAL B 200      -0.225  -1.744  -4.760  1.00  0.00           N  
ATOM   3187  H   VAL B 200      -0.387  -2.351  -3.970  1.00  0.00           H  
ATOM   3188  CA  VAL B 200       0.643  -0.565  -4.538  1.00  0.00           C  
ATOM   3189  HA  VAL B 200       0.961  -0.203  -5.511  1.00  0.00           H  
ATOM   3190  CB  VAL B 200      -0.166   0.591  -3.901  1.00  0.00           C  
ATOM   3191  HB  VAL B 200      -1.067   0.733  -4.500  1.00  0.00           H  
ATOM   3192  CG1 VAL B 200      -0.609   0.297  -2.461  1.00  0.00           C  
ATOM   3193 HG11 VAL B 200      -1.226   1.115  -2.096  1.00  0.00           H  
ATOM   3194 HG12 VAL B 200      -1.197  -0.621  -2.434  1.00  0.00           H  
ATOM   3195 HG13 VAL B 200       0.258   0.184  -1.809  1.00  0.00           H  
ATOM   3196  CG2 VAL B 200       0.583   1.929  -3.902  1.00  0.00           C  
ATOM   3197 HG21 VAL B 200      -0.081   2.719  -3.548  1.00  0.00           H  
ATOM   3198 HG22 VAL B 200       1.456   1.883  -3.249  1.00  0.00           H  
ATOM   3199 HG23 VAL B 200       0.904   2.170  -4.916  1.00  0.00           H  
ATOM   3200  C   VAL B 200       1.928  -0.907  -3.768  1.00  0.00           C  
ATOM   3201  O   VAL B 200       1.917  -1.799  -2.917  1.00  0.00           O  
ATOM   3202  N   VAL B 201       3.030  -0.219  -4.071  1.00  0.00           N  
ATOM   3203  H   VAL B 201       2.950   0.448  -4.840  1.00  0.00           H  
ATOM   3204  CA  VAL B 201       4.368  -0.346  -3.463  1.00  0.00           C  
ATOM   3205  HA  VAL B 201       4.267  -0.735  -2.450  1.00  0.00           H  
ATOM   3206  CB  VAL B 201       5.271  -1.298  -4.268  1.00  0.00           C  
ATOM   3207  HB  VAL B 201       6.263  -1.207  -3.847  1.00  0.00           H  
ATOM   3208  CG1 VAL B 201       4.864  -2.758  -4.096  1.00  0.00           C  
ATOM   3209 HG11 VAL B 201       3.894  -2.931  -4.558  1.00  0.00           H  
ATOM   3210 HG12 VAL B 201       5.619  -3.389  -4.564  1.00  0.00           H  
ATOM   3211 HG13 VAL B 201       4.818  -2.996  -3.034  1.00  0.00           H  
ATOM   3212  CG2 VAL B 201       5.387  -0.985  -5.767  1.00  0.00           C  
ATOM   3213 HG21 VAL B 201       6.112  -1.652  -6.234  1.00  0.00           H  
ATOM   3214 HG22 VAL B 201       4.425  -1.105  -6.262  1.00  0.00           H  
ATOM   3215 HG23 VAL B 201       5.727   0.040  -5.912  1.00  0.00           H  
ATOM   3216  C   VAL B 201       5.073   1.010  -3.357  1.00  0.00           C  
ATOM   3217  O   VAL B 201       4.738   1.951  -4.073  1.00  0.00           O  
ATOM   3218  N   SER B 202       6.095   1.126  -2.506  1.00  0.00           N  
ATOM   3219  H   SER B 202       6.343   0.318  -1.943  1.00  0.00           H  
ATOM   3220  CA  SER B 202       6.724   2.409  -2.153  1.00  0.00           C  
ATOM   3221  HA  SER B 202       5.918   3.073  -1.852  1.00  0.00           H  
ATOM   3222  CB  SER B 202       7.649   2.242  -0.940  1.00  0.00           C  
ATOM   3223  HB2 SER B 202       8.101   3.205  -0.697  1.00  0.00           H  
ATOM   3224  HB3 SER B 202       7.066   1.911  -0.081  1.00  0.00           H  
ATOM   3225  OG  SER B 202       8.667   1.295  -1.193  1.00  0.00           O  
ATOM   3226  HG  SER B 202       8.221   0.418  -1.155  1.00  0.00           H  
ATOM   3227  C   SER B 202       7.456   3.124  -3.298  1.00  0.00           C  
ATOM   3228  O   SER B 202       7.680   4.335  -3.186  1.00  0.00           O  
ATOM   3229  N   ALA B 203       7.787   2.423  -4.387  1.00  0.00           N  
ATOM   3230  H   ALA B 203       7.655   1.420  -4.348  1.00  0.00           H  
ATOM   3231  CA  ALA B 203       8.336   2.985  -5.627  1.00  0.00           C  
ATOM   3232  HA  ALA B 203       9.049   3.770  -5.380  1.00  0.00           H  
ATOM   3233  CB  ALA B 203       9.083   1.853  -6.333  1.00  0.00           C  
ATOM   3234  HB1 ALA B 203       9.588   2.236  -7.218  1.00  0.00           H  
ATOM   3235  HB2 ALA B 203       9.816   1.411  -5.659  1.00  0.00           H  
ATOM   3236  HB3 ALA B 203       8.366   1.092  -6.636  1.00  0.00           H  
ATOM   3237  C   ALA B 203       7.285   3.607  -6.575  1.00  0.00           C  
ATOM   3238  O   ALA B 203       7.641   4.350  -7.493  1.00  0.00           O  
ATOM   3239  N   ASP B 204       5.996   3.319  -6.377  1.00  0.00           N  
ATOM   3240  H   ASP B 204       5.729   2.767  -5.568  1.00  0.00           H  
ATOM   3241  CA  ASP B 204       4.929   3.838  -7.229  1.00  0.00           C  
ATOM   3242  HA  ASP B 204       5.182   3.612  -8.266  1.00  0.00           H  
ATOM   3243  CB  ASP B 204       3.580   3.167  -6.928  1.00  0.00           C  
ATOM   3244  HB2 ASP B 204       3.322   3.346  -5.882  1.00  0.00           H  
ATOM   3245  HB3 ASP B 204       2.810   3.645  -7.538  1.00  0.00           H  
ATOM   3246  CG  ASP B 204       3.514   1.662  -7.205  1.00  0.00           C  
ATOM   3247  OD1 ASP B 204       4.195   1.138  -8.115  1.00  0.00           O  
ATOM   3248  OD2 ASP B 204       2.666   1.012  -6.562  1.00  0.00           O  
ATOM   3249  C   ASP B 204       4.795   5.361  -7.090  1.00  0.00           C  
ATOM   3250  O   ASP B 204       4.709   5.913  -5.992  1.00  0.00           O  
ATOM   3251  N   GLN B 205       4.698   6.040  -8.230  1.00  0.00           N  
ATOM   3252  H   GLN B 205       4.840   5.538  -9.093  1.00  0.00           H  
ATOM   3253  CA  GLN B 205       4.349   7.452  -8.323  1.00  0.00           C  
ATOM   3254  HA  GLN B 205       3.740   7.722  -7.461  1.00  0.00           H  
ATOM   3255  CB  GLN B 205       5.632   8.298  -8.284  1.00  0.00           C  
ATOM   3256  HB2 GLN B 205       6.140   8.093  -7.341  1.00  0.00           H  
ATOM   3257  HB3 GLN B 205       6.291   8.004  -9.103  1.00  0.00           H  
ATOM   3258  CG  GLN B 205       5.358   9.807  -8.382  1.00  0.00           C  
ATOM   3259  HG2 GLN B 205       4.973  10.036  -9.376  1.00  0.00           H  
ATOM   3260  HG3 GLN B 205       4.601  10.086  -7.650  1.00  0.00           H  
ATOM   3261  CD  GLN B 205       6.595  10.667  -8.123  1.00  0.00           C  
ATOM   3262  OE1 GLN B 205       7.624  10.231  -7.638  1.00  0.00           O  
ATOM   3263  NE2 GLN B 205       6.533  11.945  -8.425  1.00  0.00           N  
ATOM   3264 HE21 GLN B 205       7.362  12.485  -8.257  1.00  0.00           H  
ATOM   3265 HE22 GLN B 205       5.663  12.341  -8.767  1.00  0.00           H  
ATOM   3266  C   GLN B 205       3.512   7.664  -9.585  1.00  0.00           C  
ATOM   3267  O   GLN B 205       3.890   7.223 -10.669  1.00  0.00           O  
ATOM   3268  N   TYR B 206       2.360   8.310  -9.438  1.00  0.00           N  
ATOM   3269  H   TYR B 206       2.131   8.658  -8.514  1.00  0.00           H  
ATOM   3270  CA  TYR B 206       1.458   8.699 -10.518  1.00  0.00           C  
ATOM   3271  HA  TYR B 206       1.534   7.979 -11.332  1.00  0.00           H  
ATOM   3272  CB  TYR B 206       0.009   8.692 -10.002  1.00  0.00           C  
ATOM   3273  HB2 TYR B 206      -0.071   9.354  -9.139  1.00  0.00           H  
ATOM   3274  HB3 TYR B 206      -0.639   9.101 -10.778  1.00  0.00           H  
ATOM   3275  CG  TYR B 206      -0.514   7.318  -9.620  1.00  0.00           C  
ATOM   3276  CD1 TYR B 206      -0.313   6.806  -8.319  1.00  0.00           C  
ATOM   3277  HD1 TYR B 206       0.199   7.403  -7.577  1.00  0.00           H  
ATOM   3278  CE1 TYR B 206      -0.761   5.508  -7.996  1.00  0.00           C  
ATOM   3279  HE1 TYR B 206      -0.600   5.097  -7.011  1.00  0.00           H  
ATOM   3280  CZ  TYR B 206      -1.430   4.731  -8.967  1.00  0.00           C  
ATOM   3281  OH  TYR B 206      -1.832   3.467  -8.677  1.00  0.00           O  
ATOM   3282  HH  TYR B 206      -1.414   3.108  -7.889  1.00  0.00           H  
ATOM   3283  CE2 TYR B 206      -1.655   5.257 -10.256  1.00  0.00           C  
ATOM   3284  HE2 TYR B 206      -2.169   4.651 -10.990  1.00  0.00           H  
ATOM   3285  CD2 TYR B 206      -1.192   6.545 -10.583  1.00  0.00           C  
ATOM   3286  HD2 TYR B 206      -1.352   6.932 -11.579  1.00  0.00           H  
ATOM   3287  C   TYR B 206       1.826  10.090 -11.043  1.00  0.00           C  
ATOM   3288  O   TYR B 206       2.031  11.023 -10.264  1.00  0.00           O  
ATOM   3289  N   THR B 207       1.844  10.273 -12.357  1.00  0.00           N  
ATOM   3290  H   THR B 207       1.677   9.456 -12.934  1.00  0.00           H  
ATOM   3291  CA  THR B 207       1.553  11.575 -12.980  1.00  0.00           C  
ATOM   3292  HA  THR B 207       2.099  12.365 -12.466  1.00  0.00           H  
ATOM   3293  CB  THR B 207       1.960  11.584 -14.464  1.00  0.00           C  
ATOM   3294  HB  THR B 207       1.265  10.969 -15.038  1.00  0.00           H  
ATOM   3295  CG2 THR B 207       1.987  12.996 -15.049  1.00  0.00           C  
ATOM   3296 HG21 THR B 207       2.678  13.620 -14.482  1.00  0.00           H  
ATOM   3297 HG22 THR B 207       2.316  12.946 -16.087  1.00  0.00           H  
ATOM   3298 HG23 THR B 207       0.991  13.439 -15.024  1.00  0.00           H  
ATOM   3299  OG1 THR B 207       3.264  11.065 -14.624  1.00  0.00           O  
ATOM   3300  HG1 THR B 207       3.191  10.107 -14.661  1.00  0.00           H  
ATOM   3301  C   THR B 207       0.047  11.830 -12.850  1.00  0.00           C  
ATOM   3302  O   THR B 207      -0.725  10.871 -12.938  1.00  0.00           O  
ATOM   3303  N   LEU B 208      -0.375  13.082 -12.645  1.00  0.00           N  
ATOM   3304  H   LEU B 208       0.311  13.832 -12.634  1.00  0.00           H  
ATOM   3305  CA  LEU B 208      -1.786  13.486 -12.612  1.00  0.00           C  
ATOM   3306  HA  LEU B 208      -2.419  12.645 -12.896  1.00  0.00           H  
ATOM   3307  CB  LEU B 208      -2.196  13.962 -11.205  1.00  0.00           C  
ATOM   3308  HB2 LEU B 208      -1.622  14.859 -10.971  1.00  0.00           H  
ATOM   3309  HB3 LEU B 208      -3.248  14.249 -11.252  1.00  0.00           H  
ATOM   3310  CG  LEU B 208      -2.024  12.977 -10.039  1.00  0.00           C  
ATOM   3311  HG  LEU B 208      -0.971  12.722  -9.920  1.00  0.00           H  
ATOM   3312  CD1 LEU B 208      -2.518  13.661  -8.761  1.00  0.00           C  
ATOM   3313 HD11 LEU B 208      -1.848  14.478  -8.491  1.00  0.00           H  
ATOM   3314 HD12 LEU B 208      -3.525  14.054  -8.904  1.00  0.00           H  
ATOM   3315 HD13 LEU B 208      -2.551  12.947  -7.942  1.00  0.00           H  
ATOM   3316  CD2 LEU B 208      -2.827  11.692 -10.217  1.00  0.00           C  
ATOM   3317 HD21 LEU B 208      -2.505  11.182 -11.121  1.00  0.00           H  
ATOM   3318 HD22 LEU B 208      -2.656  11.035  -9.366  1.00  0.00           H  
ATOM   3319 HD23 LEU B 208      -3.890  11.921 -10.295  1.00  0.00           H  
ATOM   3320  C   LEU B 208      -2.058  14.622 -13.603  1.00  0.00           C  
ATOM   3321  O   LEU B 208      -1.322  15.609 -13.608  1.00  0.00           O  
ATOM   3322  N   ASP B 209      -3.171  14.536 -14.331  1.00  0.00           N  
ATOM   3323  H   ASP B 209      -3.734  13.694 -14.234  1.00  0.00           H  
ATOM   3324  CA  ASP B 209      -3.704  15.601 -15.188  1.00  0.00           C  
ATOM   3325  HA  ASP B 209      -3.152  16.524 -15.006  1.00  0.00           H  
ATOM   3326  CB  ASP B 209      -3.550  15.257 -16.683  1.00  0.00           C  
ATOM   3327  HB2 ASP B 209      -3.807  14.211 -16.841  1.00  0.00           H  
ATOM   3328  HB3 ASP B 209      -4.258  15.856 -17.253  1.00  0.00           H  
ATOM   3329  CG  ASP B 209      -2.147  15.507 -17.240  1.00  0.00           C  
ATOM   3330  OD1 ASP B 209      -2.020  15.981 -18.396  1.00  0.00           O  
ATOM   3331  OD2 ASP B 209      -1.140  15.292 -16.540  1.00  0.00           O  
ATOM   3332  C   ASP B 209      -5.176  15.877 -14.854  1.00  0.00           C  
ATOM   3333  O   ASP B 209      -5.944  14.955 -14.572  1.00  0.00           O  
ATOM   3334  N   LEU B 210      -5.597  17.143 -14.930  1.00  0.00           N  
ATOM   3335  H   LEU B 210      -4.924  17.872 -15.152  1.00  0.00           H  
ATOM   3336  CA  LEU B 210      -7.001  17.534 -14.773  1.00  0.00           C  
ATOM   3337  HA  LEU B 210      -7.589  16.638 -14.577  1.00  0.00           H  
ATOM   3338  CB  LEU B 210      -7.138  18.453 -13.547  1.00  0.00           C  
ATOM   3339  HB2 LEU B 210      -6.700  17.951 -12.682  1.00  0.00           H  
ATOM   3340  HB3 LEU B 210      -6.565  19.358 -13.744  1.00  0.00           H  
ATOM   3341  CG  LEU B 210      -8.584  18.853 -13.202  1.00  0.00           C  
ATOM   3342  HG  LEU B 210      -9.055  19.309 -14.072  1.00  0.00           H  
ATOM   3343  CD1 LEU B 210      -9.428  17.659 -12.748  1.00  0.00           C  
ATOM   3344 HD11 LEU B 210     -10.436  17.998 -12.516  1.00  0.00           H  
ATOM   3345 HD12 LEU B 210      -9.494  16.917 -13.538  1.00  0.00           H  
ATOM   3346 HD13 LEU B 210      -8.986  17.202 -11.860  1.00  0.00           H  
ATOM   3347  CD2 LEU B 210      -8.573  19.878 -12.069  1.00  0.00           C  
ATOM   3348 HD21 LEU B 210      -7.997  20.751 -12.369  1.00  0.00           H  
ATOM   3349 HD22 LEU B 210      -8.123  19.442 -11.175  1.00  0.00           H  
ATOM   3350 HD23 LEU B 210      -9.590  20.188 -11.837  1.00  0.00           H  
ATOM   3351  C   LEU B 210      -7.540  18.152 -16.069  1.00  0.00           C  
ATOM   3352  O   LEU B 210      -6.992  19.132 -16.577  1.00  0.00           O  
ATOM   3353  N   TRP B 211      -8.635  17.589 -16.578  1.00  0.00           N  
ATOM   3354  H   TRP B 211      -9.053  16.813 -16.072  1.00  0.00           H  
ATOM   3355  CA  TRP B 211      -9.317  18.008 -17.805  1.00  0.00           C  
ATOM   3356  HA  TRP B 211      -8.710  18.749 -18.320  1.00  0.00           H  
ATOM   3357  CB  TRP B 211      -9.439  16.778 -18.719  1.00  0.00           C  
ATOM   3358  HB2 TRP B 211      -8.440  16.367 -18.870  1.00  0.00           H  
ATOM   3359  HB3 TRP B 211     -10.016  16.020 -18.189  1.00  0.00           H  
ATOM   3360  CG  TRP B 211     -10.071  16.960 -20.069  1.00  0.00           C  
ATOM   3361  CD1 TRP B 211      -9.402  17.081 -21.239  1.00  0.00           C  
ATOM   3362  HD1 TRP B 211      -8.322  17.106 -21.335  1.00  0.00           H  
ATOM   3363  NE1 TRP B 211     -10.299  17.184 -22.286  1.00  0.00           N  
ATOM   3364  HE1 TRP B 211     -10.025  17.426 -23.236  1.00  0.00           H  
ATOM   3365  CE2 TRP B 211     -11.599  17.096 -21.839  1.00  0.00           C  
ATOM   3366  CZ2 TRP B 211     -12.835  17.075 -22.498  1.00  0.00           C  
ATOM   3367  HZ2 TRP B 211     -12.884  17.109 -23.577  1.00  0.00           H  
ATOM   3368  CH2 TRP B 211     -14.017  17.085 -21.739  1.00  0.00           C  
ATOM   3369  HH2 TRP B 211     -14.979  17.147 -22.234  1.00  0.00           H  
ATOM   3370  CZ3 TRP B 211     -13.947  17.076 -20.335  1.00  0.00           C  
ATOM   3371  HZ3 TRP B 211     -14.860  17.123 -19.753  1.00  0.00           H  
ATOM   3372  CE3 TRP B 211     -12.699  17.023 -19.684  1.00  0.00           C  
ATOM   3373  HE3 TRP B 211     -12.665  17.002 -18.604  1.00  0.00           H  
ATOM   3374  CD2 TRP B 211     -11.490  17.031 -20.417  1.00  0.00           C  
ATOM   3375  C   TRP B 211     -10.672  18.653 -17.488  1.00  0.00           C  
ATOM   3376  O   TRP B 211     -11.349  18.246 -16.541  1.00  0.00           O  
ATOM   3377  N   ALA B 212     -11.099  19.627 -18.292  1.00  0.00           N  
ATOM   3378  H   ALA B 212     -10.497  19.924 -19.056  1.00  0.00           H  
ATOM   3379  CA  ALA B 212     -12.421  20.248 -18.225  1.00  0.00           C  
ATOM   3380  HA  ALA B 212     -13.134  19.500 -17.889  1.00  0.00           H  
ATOM   3381  CB  ALA B 212     -12.392  21.391 -17.206  1.00  0.00           C  
ATOM   3382  HB1 ALA B 212     -13.399  21.787 -17.070  1.00  0.00           H  
ATOM   3383  HB2 ALA B 212     -12.018  21.025 -16.252  1.00  0.00           H  
ATOM   3384  HB3 ALA B 212     -11.741  22.188 -17.567  1.00  0.00           H  
ATOM   3385  C   ALA B 212     -12.878  20.766 -19.598  1.00  0.00           C  
ATOM   3386  O   ALA B 212     -12.061  21.279 -20.370  1.00  0.00           O  
ATOM   3387  N   GLY B 213     -14.183  20.678 -19.878  1.00  0.00           N  
ATOM   3388  H   GLY B 213     -14.776  20.250 -19.170  1.00  0.00           H  
ATOM   3389  CA  GLY B 213     -14.849  21.213 -21.076  1.00  0.00           C  
ATOM   3390  HA2 GLY B 213     -15.924  21.060 -20.978  1.00  0.00           H  
ATOM   3391  HA3 GLY B 213     -14.669  22.287 -21.131  1.00  0.00           H  
ATOM   3392  C   GLY B 213     -14.394  20.567 -22.393  1.00  0.00           C  
ATOM   3393  O   GLY B 213     -15.131  19.789 -22.993  1.00  0.00           O  
ATOM   3394  N   GLN B 214     -13.165  20.871 -22.822  1.00  0.00           N  
ATOM   3395  H   GLN B 214     -12.634  21.483 -22.215  1.00  0.00           H  
ATOM   3396  CA  GLN B 214     -12.467  20.217 -23.937  1.00  0.00           C  
ATOM   3397  HA  GLN B 214     -12.853  19.205 -24.010  1.00  0.00           H  
ATOM   3398  CB  GLN B 214     -12.842  20.899 -25.266  1.00  0.00           C  
ATOM   3399  HB2 GLN B 214     -12.393  20.333 -26.083  1.00  0.00           H  
ATOM   3400  HB3 GLN B 214     -13.925  20.834 -25.383  1.00  0.00           H  
ATOM   3401  CG  GLN B 214     -12.425  22.373 -25.404  1.00  0.00           C  
ATOM   3402  HG2 GLN B 214     -12.817  22.943 -24.562  1.00  0.00           H  
ATOM   3403  HG3 GLN B 214     -11.338  22.452 -25.400  1.00  0.00           H  
ATOM   3404  CD  GLN B 214     -12.962  22.999 -26.692  1.00  0.00           C  
ATOM   3405  OE1 GLN B 214     -13.452  22.344 -27.594  1.00  0.00           O  
ATOM   3406  NE2 GLN B 214     -12.914  24.305 -26.833  1.00  0.00           N  
ATOM   3407 HE21 GLN B 214     -13.297  24.656 -27.693  1.00  0.00           H  
ATOM   3408 HE22 GLN B 214     -12.544  24.899 -26.115  1.00  0.00           H  
ATOM   3409  C   GLN B 214     -10.938  20.071 -23.749  1.00  0.00           C  
ATOM   3410  O   GLN B 214     -10.292  19.437 -24.581  1.00  0.00           O  
ATOM   3411  N   GLN B 215     -10.341  20.593 -22.668  1.00  0.00           N  
ATOM   3412  H   GLN B 215     -10.920  20.928 -21.906  1.00  0.00           H  
ATOM   3413  CA  GLN B 215      -8.887  20.804 -22.539  1.00  0.00           C  
ATOM   3414  HA  GLN B 215      -8.367  20.124 -23.214  1.00  0.00           H  
ATOM   3415  CB  GLN B 215      -8.556  22.241 -22.986  1.00  0.00           C  
ATOM   3416  HB2 GLN B 215      -7.474  22.350 -23.067  1.00  0.00           H  
ATOM   3417  HB3 GLN B 215      -8.980  22.406 -23.979  1.00  0.00           H  
ATOM   3418  CG  GLN B 215      -9.089  23.319 -22.023  1.00  0.00           C  
ATOM   3419  HG2 GLN B 215     -10.156  23.162 -21.858  1.00  0.00           H  
ATOM   3420  HG3 GLN B 215      -8.581  23.245 -21.062  1.00  0.00           H  
ATOM   3421  CD  GLN B 215      -8.893  24.735 -22.552  1.00  0.00           C  
ATOM   3422  OE1 GLN B 215      -8.149  25.007 -23.477  1.00  0.00           O  
ATOM   3423  NE2 GLN B 215      -9.584  25.704 -21.995  1.00  0.00           N  
ATOM   3424 HE21 GLN B 215      -9.413  26.627 -22.355  1.00  0.00           H  
ATOM   3425 HE22 GLN B 215     -10.181  25.529 -21.210  1.00  0.00           H  
ATOM   3426  C   GLN B 215      -8.356  20.524 -21.121  1.00  0.00           C  
ATOM   3427  O   GLN B 215      -9.121  20.254 -20.200  1.00  0.00           O  
ATOM   3428  N   LEU B 216      -7.034  20.592 -20.927  1.00  0.00           N  
ATOM   3429  H   LEU B 216      -6.452  20.881 -21.698  1.00  0.00           H  
ATOM   3430  CA  LEU B 216      -6.408  20.532 -19.599  1.00  0.00           C  
ATOM   3431  HA  LEU B 216      -6.951  19.814 -18.990  1.00  0.00           H  
ATOM   3432  CB  LEU B 216      -4.947  20.057 -19.716  1.00  0.00           C  
ATOM   3433  HB2 LEU B 216      -4.418  20.731 -20.390  1.00  0.00           H  
ATOM   3434  HB3 LEU B 216      -4.478  20.139 -18.734  1.00  0.00           H  
ATOM   3435  CG  LEU B 216      -4.774  18.611 -20.214  1.00  0.00           C  
ATOM   3436  HG  LEU B 216      -5.243  18.496 -21.192  1.00  0.00           H  
ATOM   3437  CD1 LEU B 216      -3.285  18.296 -20.351  1.00  0.00           C  
ATOM   3438 HD11 LEU B 216      -2.797  18.392 -19.380  1.00  0.00           H  
ATOM   3439 HD12 LEU B 216      -3.150  17.272 -20.701  1.00  0.00           H  
ATOM   3440 HD13 LEU B 216      -2.822  18.980 -21.062  1.00  0.00           H  
ATOM   3441  CD2 LEU B 216      -5.390  17.603 -19.244  1.00  0.00           C  
ATOM   3442 HD21 LEU B 216      -6.473  17.690 -19.247  1.00  0.00           H  
ATOM   3443 HD22 LEU B 216      -5.116  16.588 -19.535  1.00  0.00           H  
ATOM   3444 HD23 LEU B 216      -5.019  17.794 -18.237  1.00  0.00           H  
ATOM   3445  C   LEU B 216      -6.479  21.881 -18.861  1.00  0.00           C  
ATOM   3446  O   LEU B 216      -6.331  22.934 -19.476  1.00  0.00           O  
ATOM   3447  N   LEU B 217      -6.649  21.833 -17.535  1.00  0.00           N  
ATOM   3448  H   LEU B 217      -6.812  20.918 -17.126  1.00  0.00           H  
ATOM   3449  CA  LEU B 217      -6.529  22.990 -16.629  1.00  0.00           C  
ATOM   3450  HA  LEU B 217      -6.545  23.918 -17.201  1.00  0.00           H  
ATOM   3451  CB  LEU B 217      -7.706  22.981 -15.636  1.00  0.00           C  
ATOM   3452  HB2 LEU B 217      -7.703  22.024 -15.110  1.00  0.00           H  
ATOM   3453  HB3 LEU B 217      -7.526  23.760 -14.893  1.00  0.00           H  
ATOM   3454  CG  LEU B 217      -9.104  23.205 -16.231  1.00  0.00           C  
ATOM   3455  HG  LEU B 217      -9.330  22.432 -16.966  1.00  0.00           H  
ATOM   3456  CD1 LEU B 217     -10.111  23.111 -15.082  1.00  0.00           C  
ATOM   3457 HD11 LEU B 217      -9.839  23.808 -14.293  1.00  0.00           H  
ATOM   3458 HD12 LEU B 217     -11.111  23.347 -15.444  1.00  0.00           H  
ATOM   3459 HD13 LEU B 217     -10.108  22.097 -14.681  1.00  0.00           H  
ATOM   3460  CD2 LEU B 217      -9.238  24.583 -16.881  1.00  0.00           C  
ATOM   3461 HD21 LEU B 217     -10.269  24.741 -17.203  1.00  0.00           H  
ATOM   3462 HD22 LEU B 217      -8.966  25.366 -16.176  1.00  0.00           H  
ATOM   3463 HD23 LEU B 217      -8.597  24.642 -17.760  1.00  0.00           H  
ATOM   3464  C   LEU B 217      -5.227  23.002 -15.811  1.00  0.00           C  
ATOM   3465  O   LEU B 217      -4.727  24.067 -15.457  1.00  0.00           O  
ATOM   3466  N   TRP B 218      -4.735  21.819 -15.440  1.00  0.00           N  
ATOM   3467  H   TRP B 218      -5.174  20.985 -15.802  1.00  0.00           H  
ATOM   3468  CA  TRP B 218      -3.721  21.629 -14.402  1.00  0.00           C  
ATOM   3469  HA  TRP B 218      -2.967  22.414 -14.483  1.00  0.00           H  
ATOM   3470  CB  TRP B 218      -4.404  21.754 -13.027  1.00  0.00           C  
ATOM   3471  HB2 TRP B 218      -4.737  22.785 -12.895  1.00  0.00           H  
ATOM   3472  HB3 TRP B 218      -5.295  21.127 -13.021  1.00  0.00           H  
ATOM   3473  CG  TRP B 218      -3.586  21.366 -11.834  1.00  0.00           C  
ATOM   3474  CD1 TRP B 218      -2.907  22.216 -11.031  1.00  0.00           C  
ATOM   3475  HD1 TRP B 218      -2.875  23.296 -11.138  1.00  0.00           H  
ATOM   3476  NE1 TRP B 218      -2.253  21.498 -10.049  1.00  0.00           N  
ATOM   3477  HE1 TRP B 218      -1.693  21.938  -9.329  1.00  0.00           H  
ATOM   3478  CE2 TRP B 218      -2.508  20.149 -10.145  1.00  0.00           C  
ATOM   3479  CZ2 TRP B 218      -2.137  19.045  -9.363  1.00  0.00           C  
ATOM   3480  HZ2 TRP B 218      -1.539  19.186  -8.474  1.00  0.00           H  
ATOM   3481  CH2 TRP B 218      -2.582  17.765  -9.734  1.00  0.00           C  
ATOM   3482  HH2 TRP B 218      -2.329  16.908  -9.126  1.00  0.00           H  
ATOM   3483  CZ3 TRP B 218      -3.368  17.606 -10.889  1.00  0.00           C  
ATOM   3484  HZ3 TRP B 218      -3.700  16.620 -11.179  1.00  0.00           H  
ATOM   3485  CE3 TRP B 218      -3.747  18.724 -11.657  1.00  0.00           C  
ATOM   3486  HE3 TRP B 218      -4.367  18.587 -12.530  1.00  0.00           H  
ATOM   3487  CD2 TRP B 218      -3.343  20.027 -11.294  1.00  0.00           C  
ATOM   3488  C   TRP B 218      -3.016  20.276 -14.573  1.00  0.00           C  
ATOM   3489  O   TRP B 218      -3.593  19.333 -15.126  1.00  0.00           O  
ATOM   3490  N   LYS B 219      -1.773  20.184 -14.085  1.00  0.00           N  
ATOM   3491  H   LYS B 219      -1.420  20.968 -13.550  1.00  0.00           H  
ATOM   3492  CA  LYS B 219      -0.941  18.974 -14.080  1.00  0.00           C  
ATOM   3493  HA  LYS B 219      -1.582  18.092 -14.146  1.00  0.00           H  
ATOM   3494  CB  LYS B 219       0.037  18.971 -15.269  1.00  0.00           C  
ATOM   3495  HB2 LYS B 219       0.693  19.840 -15.190  1.00  0.00           H  
ATOM   3496  HB3 LYS B 219       0.649  18.071 -15.198  1.00  0.00           H  
ATOM   3497  CG  LYS B 219      -0.659  18.988 -16.641  1.00  0.00           C  
ATOM   3498  HG2 LYS B 219      -1.309  18.120 -16.727  1.00  0.00           H  
ATOM   3499  HG3 LYS B 219      -1.279  19.881 -16.719  1.00  0.00           H  
ATOM   3500  CD  LYS B 219       0.327  19.019 -17.820  1.00  0.00           C  
ATOM   3501  HD2 LYS B 219      -0.250  19.058 -18.746  1.00  0.00           H  
ATOM   3502  HD3 LYS B 219       0.907  19.941 -17.756  1.00  0.00           H  
ATOM   3503  CE  LYS B 219       1.308  17.839 -17.897  1.00  0.00           C  
ATOM   3504  HE2 LYS B 219       1.956  17.997 -18.763  1.00  0.00           H  
ATOM   3505  HE3 LYS B 219       1.936  17.836 -17.002  1.00  0.00           H  
ATOM   3506  NZ  LYS B 219       0.618  16.535 -18.029  1.00  0.00           N  
ATOM   3507  HZ1 LYS B 219       1.213  15.768 -18.289  1.00  0.00           H  
ATOM   3508  HZ2 LYS B 219       0.154  16.246 -17.161  1.00  0.00           H  
ATOM   3509  HZ3 LYS B 219      -0.204  16.557 -18.638  1.00  0.00           H  
ATOM   3510  C   LYS B 219      -0.165  18.882 -12.767  1.00  0.00           C  
ATOM   3511  O   LYS B 219       0.262  19.896 -12.219  1.00  0.00           O  
ATOM   3512  N   GLY B 220       0.080  17.666 -12.299  1.00  0.00           N  
ATOM   3513  H   GLY B 220      -0.313  16.878 -12.805  1.00  0.00           H  
ATOM   3514  CA  GLY B 220       0.827  17.393 -11.075  1.00  0.00           C  
ATOM   3515  HA2 GLY B 220       1.705  18.037 -11.025  1.00  0.00           H  
ATOM   3516  HA3 GLY B 220       0.193  17.618 -10.218  1.00  0.00           H  
ATOM   3517  C   GLY B 220       1.290  15.941 -10.986  1.00  0.00           C  
ATOM   3518  O   GLY B 220       1.475  15.254 -11.992  1.00  0.00           O  
ATOM   3519  N   SER B 221       1.490  15.454  -9.763  1.00  0.00           N  
ATOM   3520  H   SER B 221       1.303  16.044  -8.962  1.00  0.00           H  
ATOM   3521  CA  SER B 221       1.916  14.080  -9.486  1.00  0.00           C  
ATOM   3522  HA  SER B 221       1.408  13.414 -10.182  1.00  0.00           H  
ATOM   3523  CB  SER B 221       3.431  13.956  -9.706  1.00  0.00           C  
ATOM   3524  HB2 SER B 221       3.660  14.154 -10.754  1.00  0.00           H  
ATOM   3525  HB3 SER B 221       3.947  14.692  -9.087  1.00  0.00           H  
ATOM   3526  OG  SER B 221       3.903  12.665  -9.373  1.00  0.00           O  
ATOM   3527  HG  SER B 221       3.351  12.021  -9.865  1.00  0.00           H  
ATOM   3528  C   SER B 221       1.529  13.670  -8.064  1.00  0.00           C  
ATOM   3529  O   SER B 221       1.358  14.527  -7.199  1.00  0.00           O  
ATOM   3530  N   PHE B 222       1.406  12.367  -7.809  1.00  0.00           N  
ATOM   3531  H   PHE B 222       1.572  11.712  -8.566  1.00  0.00           H  
ATOM   3532  CA  PHE B 222       1.064  11.814  -6.501  1.00  0.00           C  
ATOM   3533  HA  PHE B 222       1.328  12.541  -5.731  1.00  0.00           H  
ATOM   3534  CB  PHE B 222      -0.453  11.614  -6.452  1.00  0.00           C  
ATOM   3535  HB2 PHE B 222      -0.921  12.597  -6.465  1.00  0.00           H  
ATOM   3536  HB3 PHE B 222      -0.770  11.077  -7.348  1.00  0.00           H  
ATOM   3537  CG  PHE B 222      -0.958  10.877  -5.234  1.00  0.00           C  
ATOM   3538  CD1 PHE B 222      -0.868  11.484  -3.969  1.00  0.00           C  
ATOM   3539  HD1 PHE B 222      -0.447  12.474  -3.863  1.00  0.00           H  
ATOM   3540  CE1 PHE B 222      -1.351  10.813  -2.837  1.00  0.00           C  
ATOM   3541  HE1 PHE B 222      -1.301  11.294  -1.872  1.00  0.00           H  
ATOM   3542  CZ  PHE B 222      -1.922   9.537  -2.961  1.00  0.00           C  
ATOM   3543  HZ  PHE B 222      -2.308   9.042  -2.083  1.00  0.00           H  
ATOM   3544  CE2 PHE B 222      -2.013   8.929  -4.224  1.00  0.00           C  
ATOM   3545  HE2 PHE B 222      -2.465   7.952  -4.323  1.00  0.00           H  
ATOM   3546  CD2 PHE B 222      -1.532   9.598  -5.363  1.00  0.00           C  
ATOM   3547  HD2 PHE B 222      -1.618   9.134  -6.337  1.00  0.00           H  
ATOM   3548  C   PHE B 222       1.841  10.522  -6.204  1.00  0.00           C  
ATOM   3549  O   PHE B 222       1.872   9.598  -7.019  1.00  0.00           O  
ATOM   3550  N   LYS B 223       2.456  10.447  -5.016  1.00  0.00           N  
ATOM   3551  H   LYS B 223       2.341  11.224  -4.379  1.00  0.00           H  
ATOM   3552  CA  LYS B 223       3.193   9.282  -4.505  1.00  0.00           C  
ATOM   3553  HA  LYS B 223       3.254   8.518  -5.279  1.00  0.00           H  
ATOM   3554  CB  LYS B 223       4.646   9.699  -4.185  1.00  0.00           C  
ATOM   3555  HB2 LYS B 223       5.094  10.145  -5.075  1.00  0.00           H  
ATOM   3556  HB3 LYS B 223       4.666  10.431  -3.376  1.00  0.00           H  
ATOM   3557  CG  LYS B 223       5.466   8.469  -3.782  1.00  0.00           C  
ATOM   3558  HG2 LYS B 223       5.091   8.081  -2.835  1.00  0.00           H  
ATOM   3559  HG3 LYS B 223       5.322   7.713  -4.545  1.00  0.00           H  
ATOM   3560  CD  LYS B 223       6.974   8.711  -3.651  1.00  0.00           C  
ATOM   3561  HD2 LYS B 223       7.358   9.180  -4.560  1.00  0.00           H  
ATOM   3562  HD3 LYS B 223       7.174   9.357  -2.795  1.00  0.00           H  
ATOM   3563  CE  LYS B 223       7.632   7.336  -3.472  1.00  0.00           C  
ATOM   3564  HE2 LYS B 223       6.839   6.596  -3.346  1.00  0.00           H  
ATOM   3565  HE3 LYS B 223       8.163   7.064  -4.390  1.00  0.00           H  
ATOM   3566  NZ  LYS B 223       8.527   7.257  -2.294  1.00  0.00           N  
ATOM   3567  HZ1 LYS B 223       9.330   7.853  -2.394  1.00  0.00           H  
ATOM   3568  HZ2 LYS B 223       8.053   7.577  -1.436  1.00  0.00           H  
ATOM   3569  HZ3 LYS B 223       8.824   6.301  -2.157  1.00  0.00           H  
ATOM   3570  C   LYS B 223       2.459   8.702  -3.281  1.00  0.00           C  
ATOM   3571  O   LYS B 223       2.503   9.343  -2.231  1.00  0.00           O  
ATOM   3572  N   PRO B 224       1.776   7.542  -3.380  1.00  0.00           N  
ATOM   3573  CD  PRO B 224       1.598   6.739  -4.581  1.00  0.00           C  
ATOM   3574  HD2 PRO B 224       2.457   6.077  -4.710  1.00  0.00           H  
ATOM   3575  HD3 PRO B 224       1.460   7.359  -5.468  1.00  0.00           H  
ATOM   3576  CG  PRO B 224       0.340   5.906  -4.347  1.00  0.00           C  
ATOM   3577  HG2 PRO B 224       0.384   4.953  -4.875  1.00  0.00           H  
ATOM   3578  HG3 PRO B 224      -0.542   6.474  -4.648  1.00  0.00           H  
ATOM   3579  CB  PRO B 224       0.339   5.710  -2.834  1.00  0.00           C  
ATOM   3580  HB2 PRO B 224       0.990   4.871  -2.584  1.00  0.00           H  
ATOM   3581  HB3 PRO B 224      -0.666   5.535  -2.453  1.00  0.00           H  
ATOM   3582  CA  PRO B 224       0.932   7.019  -2.297  1.00  0.00           C  
ATOM   3583  HA  PRO B 224       0.123   7.726  -2.118  1.00  0.00           H  
ATOM   3584  C   PRO B 224       1.663   6.773  -0.968  1.00  0.00           C  
ATOM   3585  O   PRO B 224       1.075   6.981   0.089  1.00  0.00           O  
ATOM   3586  N   SER B 225       2.933   6.358  -1.023  1.00  0.00           N  
ATOM   3587  H   SER B 225       3.372   6.242  -1.926  1.00  0.00           H  
ATOM   3588  CA  SER B 225       3.762   5.986   0.136  1.00  0.00           C  
ATOM   3589  HA  SER B 225       3.183   5.295   0.751  1.00  0.00           H  
ATOM   3590  CB  SER B 225       5.003   5.223  -0.353  1.00  0.00           C  
ATOM   3591  HB2 SER B 225       5.773   5.234   0.419  1.00  0.00           H  
ATOM   3592  HB3 SER B 225       4.707   4.189  -0.523  1.00  0.00           H  
ATOM   3593  OG  SER B 225       5.527   5.742  -1.571  1.00  0.00           O  
ATOM   3594  HG  SER B 225       6.130   5.097  -1.966  1.00  0.00           H  
ATOM   3595  C   SER B 225       4.152   7.139   1.076  1.00  0.00           C  
ATOM   3596  O   SER B 225       4.527   6.860   2.211  1.00  0.00           O  
ATOM   3597  N   GLU B 226       4.014   8.401   0.650  1.00  0.00           N  
ATOM   3598  H   GLU B 226       3.691   8.551  -0.293  1.00  0.00           H  
ATOM   3599  CA  GLU B 226       4.222   9.584   1.515  1.00  0.00           C  
ATOM   3600  HA  GLU B 226       4.864   9.311   2.359  1.00  0.00           H  
ATOM   3601  CB  GLU B 226       4.943  10.704   0.727  1.00  0.00           C  
ATOM   3602  HB2 GLU B 226       4.215  11.183   0.067  1.00  0.00           H  
ATOM   3603  HB3 GLU B 226       5.281  11.463   1.441  1.00  0.00           H  
ATOM   3604  CG  GLU B 226       6.138  10.288  -0.145  1.00  0.00           C  
ATOM   3605  HG2 GLU B 226       5.753   9.713  -0.988  1.00  0.00           H  
ATOM   3606  HG3 GLU B 226       6.584  11.196  -0.562  1.00  0.00           H  
ATOM   3607  CD  GLU B 226       7.228   9.483   0.575  1.00  0.00           C  
ATOM   3608  OE1 GLU B 226       7.743   8.533  -0.070  1.00  0.00           O  
ATOM   3609  OE2 GLU B 226       7.627   9.871   1.689  1.00  0.00           O  
ATOM   3610  C   GLU B 226       2.907  10.147   2.100  1.00  0.00           C  
ATOM   3611  O   GLU B 226       2.930  10.992   2.990  1.00  0.00           O  
ATOM   3612  N   HIE B 227       1.751   9.703   1.590  1.00  0.00           N  
ATOM   3613  H   HIE B 227       1.802   8.950   0.917  1.00  0.00           H  
ATOM   3614  CA  HIE B 227       0.426  10.296   1.845  1.00  0.00           C  
ATOM   3615  HA  HIE B 227       0.511  11.025   2.654  1.00  0.00           H  
ATOM   3616  CB  HIE B 227      -0.059  11.054   0.602  1.00  0.00           C  
ATOM   3617  HB2 HIE B 227      -0.062  10.367  -0.246  1.00  0.00           H  
ATOM   3618  HB3 HIE B 227      -1.079  11.403   0.773  1.00  0.00           H  
ATOM   3619  CG  HIE B 227       0.766  12.267   0.269  1.00  0.00           C  
ATOM   3620  ND1 HIE B 227       0.683  13.493   0.928  1.00  0.00           N  
ATOM   3621  CE1 HIE B 227       1.604  14.279   0.355  1.00  0.00           C  
ATOM   3622  HE1 HIE B 227       1.808  15.298   0.659  1.00  0.00           H  
ATOM   3623  NE2 HIE B 227       2.245  13.617  -0.626  1.00  0.00           N  
ATOM   3624  HE2 HIE B 227       3.014  13.985  -1.167  1.00  0.00           H  
ATOM   3625  CD2 HIE B 227       1.727  12.344  -0.695  1.00  0.00           C  
ATOM   3626  HD2 HIE B 227       2.034  11.543  -1.346  1.00  0.00           H  
ATOM   3627  C   HIE B 227      -0.582   9.244   2.323  1.00  0.00           C  
ATOM   3628  O   HIE B 227      -1.719   9.156   1.852  1.00  0.00           O  
ATOM   3629  N   VAL B 228      -0.141   8.389   3.243  1.00  0.00           N  
ATOM   3630  H   VAL B 228       0.801   8.516   3.591  1.00  0.00           H  
ATOM   3631  CA  VAL B 228      -0.947   7.279   3.763  1.00  0.00           C  
ATOM   3632  HA  VAL B 228      -1.561   6.907   2.944  1.00  0.00           H  
ATOM   3633  CB  VAL B 228      -0.065   6.105   4.216  1.00  0.00           C  
ATOM   3634  HB  VAL B 228       0.600   6.465   4.993  1.00  0.00           H  
ATOM   3635  CG1 VAL B 228      -0.904   4.940   4.768  1.00  0.00           C  
ATOM   3636 HG11 VAL B 228      -1.661   4.643   4.042  1.00  0.00           H  
ATOM   3637 HG12 VAL B 228      -0.256   4.090   4.979  1.00  0.00           H  
ATOM   3638 HG13 VAL B 228      -1.395   5.230   5.696  1.00  0.00           H  
ATOM   3639  CG2 VAL B 228       0.791   5.569   3.061  1.00  0.00           C  
ATOM   3640 HG21 VAL B 228       1.498   6.333   2.740  1.00  0.00           H  
ATOM   3641 HG22 VAL B 228       1.365   4.702   3.388  1.00  0.00           H  
ATOM   3642 HG23 VAL B 228       0.157   5.293   2.218  1.00  0.00           H  
ATOM   3643  C   VAL B 228      -1.889   7.747   4.877  1.00  0.00           C  
ATOM   3644  O   VAL B 228      -1.472   8.366   5.858  1.00  0.00           O  
ATOM   3645  N   BCN B 229      -3.167   7.403   4.724  1.00  0.00           N  
ATOM   3646  H27 BCN B 229      -3.396   6.908   3.868  1.00  0.00           H  
ATOM   3647  C2  BCN B 229      -4.190   7.436   5.745  1.00  0.00           C  
ATOM   3648  H   BCN B 229      -3.719   7.765   6.668  1.00  0.00           H  
ATOM   3649  C4  BCN B 229      -5.259   8.488   5.447  1.00  0.00           C  
ATOM   3650  H1  BCN B 229      -4.781   9.470   5.341  1.00  0.00           H  
ATOM   3651  H2  BCN B 229      -5.752   8.274   4.488  1.00  0.00           H  
ATOM   3652  C5  BCN B 229      -6.324   8.541   6.567  1.00  0.00           C  
ATOM   3653  H3  BCN B 229      -7.000   7.682   6.451  1.00  0.00           H  
ATOM   3654  H4  BCN B 229      -5.844   8.431   7.546  1.00  0.00           H  
ATOM   3655  C6  BCN B 229      -7.126   9.859   6.551  1.00  0.00           C  
ATOM   3656  H8  BCN B 229      -7.465  10.077   5.530  1.00  0.00           H  
ATOM   3657  H9  BCN B 229      -6.470  10.686   6.846  1.00  0.00           H  
ATOM   3658  C7  BCN B 229      -8.344   9.819   7.497  1.00  0.00           C  
ATOM   3659  H5  BCN B 229      -8.824  10.807   7.518  1.00  0.00           H  
ATOM   3660  H6  BCN B 229      -8.012   9.580   8.517  1.00  0.00           H  
ATOM   3661  N2  BCN B 229      -9.327   8.822   7.059  1.00  0.00           N  
ATOM   3662  H7  BCN B 229      -9.451   7.959   7.557  1.00  0.00           H  
ATOM   3663  C8  BCN B 229     -10.135   8.997   5.973  1.00  0.00           C  
ATOM   3664  O1  BCN B 229     -10.128   9.974   5.249  1.00  0.00           O  
ATOM   3665  O2  BCN B 229     -10.923   7.900   5.843  1.00  0.00           O  
ATOM   3666  C9  BCN B 229     -11.819   7.831   4.720  1.00  0.00           C  
ATOM   3667  H21 BCN B 229     -12.099   8.831   4.361  1.00  0.00           H  
ATOM   3668  H22 BCN B 229     -12.741   7.320   5.026  1.00  0.00           H  
ATOM   3669  C10 BCN B 229     -11.153   7.014   3.611  1.00  0.00           C  
ATOM   3670  H23 BCN B 229     -11.052   5.965   3.877  1.00  0.00           H  
ATOM   3671  C11 BCN B 229     -10.042   7.587   2.754  1.00  0.00           C  
ATOM   3672  H12 BCN B 229      -9.794   8.633   2.920  1.00  0.00           H  
ATOM   3673  C12 BCN B 229      -8.760   6.746   2.507  1.00  0.00           C  
ATOM   3674  H13 BCN B 229      -9.012   5.677   2.519  1.00  0.00           H  
ATOM   3675  H14 BCN B 229      -8.065   6.897   3.343  1.00  0.00           H  
ATOM   3676  C13 BCN B 229      -8.018   7.073   1.174  1.00  0.00           C  
ATOM   3677  H19 BCN B 229      -7.652   8.105   1.168  1.00  0.00           H  
ATOM   3678  H20 BCN B 229      -7.173   6.398   1.018  1.00  0.00           H  
ATOM   3679  C14 BCN B 229      -9.008   6.884   0.133  1.00  0.00           C  
ATOM   3680  C15 BCN B 229     -10.094   6.704  -0.327  1.00  0.00           C  
ATOM   3681  C16 BCN B 229     -11.529   6.500  -0.316  1.00  0.00           C  
ATOM   3682  H17 BCN B 229     -11.803   5.651  -0.953  1.00  0.00           H  
ATOM   3683  H18 BCN B 229     -12.046   7.396  -0.683  1.00  0.00           H  
ATOM   3684  C17 BCN B 229     -11.870   6.220   1.182  1.00  0.00           C  
ATOM   3685  H15 BCN B 229     -12.953   6.068   1.272  1.00  0.00           H  
ATOM   3686  H16 BCN B 229     -11.405   5.271   1.484  1.00  0.00           H  
ATOM   3687  C18 BCN B 229     -11.437   7.346   2.159  1.00  0.00           C  
ATOM   3688  H11 BCN B 229     -11.998   8.259   1.970  1.00  0.00           H  
ATOM   3689  C3  BCN B 229      -4.780   6.043   5.956  1.00  0.00           C  
ATOM   3690  O3  BCN B 229      -5.588   5.578   5.162  1.00  0.00           O  
ATOM   3691  N   PRO B 230      -4.346   5.309   6.998  1.00  0.00           N  
ATOM   3692  CD  PRO B 230      -3.503   5.753   8.095  1.00  0.00           C  
ATOM   3693  HD2 PRO B 230      -3.941   6.625   8.581  1.00  0.00           H  
ATOM   3694  HD3 PRO B 230      -2.506   5.985   7.722  1.00  0.00           H  
ATOM   3695  CG  PRO B 230      -3.435   4.592   9.083  1.00  0.00           C  
ATOM   3696  HG2 PRO B 230      -4.208   4.714   9.839  1.00  0.00           H  
ATOM   3697  HG3 PRO B 230      -2.451   4.519   9.538  1.00  0.00           H  
ATOM   3698  CB  PRO B 230      -3.737   3.361   8.236  1.00  0.00           C  
ATOM   3699  HB2 PRO B 230      -4.206   2.572   8.826  1.00  0.00           H  
ATOM   3700  HB3 PRO B 230      -2.813   2.998   7.785  1.00  0.00           H  
ATOM   3701  CA  PRO B 230      -4.655   3.896   7.135  1.00  0.00           C  
ATOM   3702  HA  PRO B 230      -4.389   3.413   6.198  1.00  0.00           H  
ATOM   3703  C   PRO B 230      -6.138   3.621   7.402  1.00  0.00           C  
ATOM   3704  O   PRO B 230      -6.881   4.460   7.918  1.00  0.00           O  
ATOM   3705  N   ARG B 231      -6.568   2.408   7.042  1.00  0.00           N  
ATOM   3706  H   ARG B 231      -5.887   1.783   6.626  1.00  0.00           H  
ATOM   3707  CA  ARG B 231      -7.927   1.910   7.289  1.00  0.00           C  
ATOM   3708  HA  ARG B 231      -8.633   2.614   6.844  1.00  0.00           H  
ATOM   3709  CB  ARG B 231      -8.091   0.532   6.622  1.00  0.00           C  
ATOM   3710  HB2 ARG B 231      -7.289  -0.132   6.947  1.00  0.00           H  
ATOM   3711  HB3 ARG B 231      -9.044   0.096   6.928  1.00  0.00           H  
ATOM   3712  CG  ARG B 231      -8.070   0.643   5.088  1.00  0.00           C  
ATOM   3713  HG2 ARG B 231      -8.917   1.256   4.773  1.00  0.00           H  
ATOM   3714  HG3 ARG B 231      -7.149   1.124   4.759  1.00  0.00           H  
ATOM   3715  CD  ARG B 231      -8.167  -0.731   4.419  1.00  0.00           C  
ATOM   3716  HD2 ARG B 231      -7.222  -1.264   4.552  1.00  0.00           H  
ATOM   3717  HD3 ARG B 231      -8.955  -1.300   4.917  1.00  0.00           H  
ATOM   3718  NE  ARG B 231      -8.461  -0.587   2.978  1.00  0.00           N  
ATOM   3719  HE  ARG B 231      -7.975   0.141   2.461  1.00  0.00           H  
ATOM   3720  CZ  ARG B 231      -9.302  -1.291   2.250  1.00  0.00           C  
ATOM   3721  NH1 ARG B 231      -9.921  -2.336   2.713  1.00  0.00           N  
ATOM   3722 HH11 ARG B 231      -9.633  -2.694   3.606  1.00  0.00           H  
ATOM   3723 HH12 ARG B 231     -10.589  -2.821   2.150  1.00  0.00           H  
ATOM   3724  NH2 ARG B 231      -9.510  -0.945   1.022  1.00  0.00           N  
ATOM   3725 HH21 ARG B 231      -8.948  -0.166   0.663  1.00  0.00           H  
ATOM   3726 HH22 ARG B 231      -9.974  -1.533   0.360  1.00  0.00           H  
ATOM   3727  C   ARG B 231      -8.225   1.867   8.796  1.00  0.00           C  
ATOM   3728  O   ARG B 231      -7.338   1.576   9.597  1.00  0.00           O  
ATOM   3729  N   ALA B 232      -9.472   2.143   9.181  1.00  0.00           N  
ATOM   3730  H   ALA B 232     -10.160   2.328   8.474  1.00  0.00           H  
ATOM   3731  CA  ALA B 232      -9.905   2.138  10.581  1.00  0.00           C  
ATOM   3732  HA  ALA B 232      -9.213   2.757  11.146  1.00  0.00           H  
ATOM   3733  CB  ALA B 232     -11.291   2.788  10.676  1.00  0.00           C  
ATOM   3734  HB1 ALA B 232     -11.250   3.815  10.313  1.00  0.00           H  
ATOM   3735  HB2 ALA B 232     -12.015   2.220  10.092  1.00  0.00           H  
ATOM   3736  HB3 ALA B 232     -11.616   2.801  11.718  1.00  0.00           H  
ATOM   3737  C   ALA B 232      -9.927   0.708  11.170  1.00  0.00           C  
ATOM   3738  O   ALA B 232     -10.326  -0.221  10.459  1.00  0.00           O  
ATOM   3739  N   PRO B 233      -9.554   0.493  12.450  1.00  0.00           N  
ATOM   3740  CD  PRO B 233      -8.897   1.426  13.350  1.00  0.00           C  
ATOM   3741  HD2 PRO B 233      -9.649   1.986  13.906  1.00  0.00           H  
ATOM   3742  HD3 PRO B 233      -8.224   2.103  12.824  1.00  0.00           H  
ATOM   3743  CG  PRO B 233      -8.078   0.554  14.298  1.00  0.00           C  
ATOM   3744  HG2 PRO B 233      -7.931   1.034  15.264  1.00  0.00           H  
ATOM   3745  HG3 PRO B 233      -7.117   0.322  13.836  1.00  0.00           H  
ATOM   3746  CB  PRO B 233      -8.906  -0.727  14.415  1.00  0.00           C  
ATOM   3747  HB2 PRO B 233      -9.620  -0.640  15.230  1.00  0.00           H  
ATOM   3748  HB3 PRO B 233      -8.264  -1.593  14.574  1.00  0.00           H  
ATOM   3749  CA  PRO B 233      -9.661  -0.822  13.086  1.00  0.00           C  
ATOM   3750  HA  PRO B 233      -9.166  -1.559  12.454  1.00  0.00           H  
ATOM   3751  C   PRO B 233     -11.118  -1.260  13.294  1.00  0.00           C  
ATOM   3752  O   PRO B 233     -12.015  -0.437  13.479  1.00  0.00           O  
ATOM   3753  N   GLY B 234     -11.346  -2.575  13.316  1.00  0.00           N  
ATOM   3754  H   GLY B 234     -10.560  -3.210  13.230  1.00  0.00           H  
ATOM   3755  CA  GLY B 234     -12.667  -3.179  13.502  1.00  0.00           C  
ATOM   3756  HA2 GLY B 234     -13.441  -2.413  13.513  1.00  0.00           H  
ATOM   3757  HA3 GLY B 234     -12.863  -3.832  12.651  1.00  0.00           H  
ATOM   3758  C   GLY B 234     -12.793  -4.016  14.778  1.00  0.00           C  
ATOM   3759  O   GLY B 234     -11.889  -4.081  15.608  1.00  0.00           O  
ATOM   3760  N   ASN B 235     -13.934  -4.701  14.903  1.00  0.00           N  
ATOM   3761  H   ASN B 235     -14.603  -4.594  14.156  1.00  0.00           H  
ATOM   3762  CA  ASN B 235     -14.169  -5.806  15.849  1.00  0.00           C  
ATOM   3763  HA  ASN B 235     -15.219  -6.081  15.748  1.00  0.00           H  
ATOM   3764  CB  ASN B 235     -13.339  -7.042  15.421  1.00  0.00           C  
ATOM   3765  HB2 ASN B 235     -12.286  -6.840  15.612  1.00  0.00           H  
ATOM   3766  HB3 ASN B 235     -13.618  -7.888  16.046  1.00  0.00           H  
ATOM   3767  CG  ASN B 235     -13.477  -7.437  13.957  1.00  0.00           C  
ATOM   3768  OD1 ASN B 235     -13.005  -6.768  13.051  1.00  0.00           O  
ATOM   3769  ND2 ASN B 235     -14.102  -8.554  13.668  1.00  0.00           N  
ATOM   3770 HD21 ASN B 235     -14.165  -8.800  12.695  1.00  0.00           H  
ATOM   3771 HD22 ASN B 235     -14.480  -9.131  14.397  1.00  0.00           H  
ATOM   3772  C   ASN B 235     -13.989  -5.483  17.355  1.00  0.00           C  
ATOM   3773  O   ASN B 235     -13.924  -6.411  18.158  1.00  0.00           O  
ATOM   3774  N   LEU B 236     -13.881  -4.203  17.738  1.00  0.00           N  
ATOM   3775  H   LEU B 236     -13.884  -3.502  17.016  1.00  0.00           H  
ATOM   3776  CA  LEU B 236     -13.496  -3.772  19.086  1.00  0.00           C  
ATOM   3777  HA  LEU B 236     -12.488  -4.145  19.261  1.00  0.00           H  
ATOM   3778  CB  LEU B 236     -13.440  -2.233  19.140  1.00  0.00           C  
ATOM   3779  HB2 LEU B 236     -12.697  -1.875  18.426  1.00  0.00           H  
ATOM   3780  HB3 LEU B 236     -14.416  -1.852  18.831  1.00  0.00           H  
ATOM   3781  CG  LEU B 236     -13.118  -1.658  20.536  1.00  0.00           C  
ATOM   3782  HG  LEU B 236     -13.804  -2.064  21.275  1.00  0.00           H  
ATOM   3783  CD1 LEU B 236     -11.685  -1.925  20.993  1.00  0.00           C  
ATOM   3784 HD11 LEU B 236     -11.520  -1.477  21.973  1.00  0.00           H  
ATOM   3785 HD12 LEU B 236     -11.518  -2.993  21.083  1.00  0.00           H  
ATOM   3786 HD13 LEU B 236     -10.978  -1.501  20.282  1.00  0.00           H  
ATOM   3787  CD2 LEU B 236     -13.310  -0.152  20.513  1.00  0.00           C  
ATOM   3788 HD21 LEU B 236     -14.327   0.083  20.199  1.00  0.00           H  
ATOM   3789 HD22 LEU B 236     -13.137   0.253  21.508  1.00  0.00           H  
ATOM   3790 HD23 LEU B 236     -12.606   0.288  19.811  1.00  0.00           H  
ATOM   3791  C   LEU B 236     -14.404  -4.344  20.189  1.00  0.00           C  
ATOM   3792  O   LEU B 236     -15.626  -4.182  20.172  1.00  0.00           O  
ATOM   3793  N   THR B 237     -13.773  -4.936  21.199  1.00  0.00           N  
ATOM   3794  H   THR B 237     -12.763  -5.021  21.144  1.00  0.00           H  
ATOM   3795  CA  THR B 237     -14.423  -5.586  22.334  1.00  0.00           C  
ATOM   3796  HA  THR B 237     -15.395  -5.120  22.491  1.00  0.00           H  
ATOM   3797  CB  THR B 237     -14.676  -7.064  21.992  1.00  0.00           C  
ATOM   3798  HB  THR B 237     -15.104  -7.125  20.990  1.00  0.00           H  
ATOM   3799  CG2 THR B 237     -13.424  -7.941  22.037  1.00  0.00           C  
ATOM   3800 HG21 THR B 237     -13.010  -7.970  23.045  1.00  0.00           H  
ATOM   3801 HG22 THR B 237     -13.686  -8.956  21.737  1.00  0.00           H  
ATOM   3802 HG23 THR B 237     -12.676  -7.552  21.346  1.00  0.00           H  
ATOM   3803  OG1 THR B 237     -15.609  -7.601  22.897  1.00  0.00           O  
ATOM   3804  HG1 THR B 237     -16.485  -7.491  22.518  1.00  0.00           H  
ATOM   3805  C   THR B 237     -13.626  -5.377  23.629  1.00  0.00           C  
ATOM   3806  O   THR B 237     -12.529  -4.807  23.620  1.00  0.00           O  
ATOM   3807  N   VAL B 238     -14.211  -5.773  24.757  1.00  0.00           N  
ATOM   3808  H   VAL B 238     -15.052  -6.335  24.684  1.00  0.00           H  
ATOM   3809  CA  VAL B 238     -13.737  -5.452  26.109  1.00  0.00           C  
ATOM   3810  HA  VAL B 238     -12.652  -5.442  26.084  1.00  0.00           H  
ATOM   3811  CB  VAL B 238     -14.200  -4.036  26.522  1.00  0.00           C  
ATOM   3812  HB  VAL B 238     -13.691  -3.322  25.874  1.00  0.00           H  
ATOM   3813  CG1 VAL B 238     -15.710  -3.805  26.355  1.00  0.00           C  
ATOM   3814 HG11 VAL B 238     -15.962  -2.798  26.671  1.00  0.00           H  
ATOM   3815 HG12 VAL B 238     -16.003  -3.916  25.312  1.00  0.00           H  
ATOM   3816 HG13 VAL B 238     -16.270  -4.517  26.963  1.00  0.00           H  
ATOM   3817  CG2 VAL B 238     -13.826  -3.687  27.967  1.00  0.00           C  
ATOM   3818 HG21 VAL B 238     -13.998  -2.624  28.143  1.00  0.00           H  
ATOM   3819 HG22 VAL B 238     -12.776  -3.910  28.149  1.00  0.00           H  
ATOM   3820 HG23 VAL B 238     -14.443  -4.260  28.661  1.00  0.00           H  
ATOM   3821  C   VAL B 238     -14.161  -6.543  27.096  1.00  0.00           C  
ATOM   3822  O   VAL B 238     -15.272  -7.056  27.013  1.00  0.00           O  
ATOM   3823  N   HIE B 239     -13.267  -6.915  28.017  1.00  0.00           N  
ATOM   3824  H   HIE B 239     -12.359  -6.463  27.988  1.00  0.00           H  
ATOM   3825  CA  HIE B 239     -13.358  -8.142  28.814  1.00  0.00           C  
ATOM   3826  HA  HIE B 239     -14.405  -8.437  28.915  1.00  0.00           H  
ATOM   3827  CB  HIE B 239     -12.621  -9.234  28.021  1.00  0.00           C  
ATOM   3828  HB2 HIE B 239     -13.016  -9.259  27.003  1.00  0.00           H  
ATOM   3829  HB3 HIE B 239     -11.562  -8.980  27.955  1.00  0.00           H  
ATOM   3830  CG  HIE B 239     -12.751 -10.620  28.586  1.00  0.00           C  
ATOM   3831  ND1 HIE B 239     -13.691 -11.567  28.187  1.00  0.00           N  
ATOM   3832  CE1 HIE B 239     -13.486 -12.644  28.955  1.00  0.00           C  
ATOM   3833  HE1 HIE B 239     -14.070 -13.553  28.899  1.00  0.00           H  
ATOM   3834  NE2 HIE B 239     -12.478 -12.417  29.815  1.00  0.00           N  
ATOM   3835  HE2 HIE B 239     -12.188 -13.049  30.546  1.00  0.00           H  
ATOM   3836  CD2 HIE B 239     -12.000 -11.144  29.593  1.00  0.00           C  
ATOM   3837  HD2 HIE B 239     -11.233 -10.623  30.144  1.00  0.00           H  
ATOM   3838  C   HIE B 239     -12.751  -7.954  30.215  1.00  0.00           C  
ATOM   3839  O   HIE B 239     -11.607  -7.513  30.340  1.00  0.00           O  
ATOM   3840  N   THR B 240     -13.477  -8.303  31.278  1.00  0.00           N  
ATOM   3841  H   THR B 240     -14.419  -8.639  31.140  1.00  0.00           H  
ATOM   3842  CA  THR B 240     -12.972  -8.217  32.666  1.00  0.00           C  
ATOM   3843  HA  THR B 240     -12.484  -7.251  32.796  1.00  0.00           H  
ATOM   3844  CB  THR B 240     -14.131  -8.273  33.672  1.00  0.00           C  
ATOM   3845  HB  THR B 240     -14.728  -9.169  33.492  1.00  0.00           H  
ATOM   3846  CG2 THR B 240     -13.702  -8.243  35.139  1.00  0.00           C  
ATOM   3847 HG21 THR B 240     -14.581  -8.160  35.778  1.00  0.00           H  
ATOM   3848 HG22 THR B 240     -13.182  -9.166  35.401  1.00  0.00           H  
ATOM   3849 HG23 THR B 240     -13.042  -7.394  35.321  1.00  0.00           H  
ATOM   3850  OG1 THR B 240     -14.920  -7.131  33.464  1.00  0.00           O  
ATOM   3851  HG1 THR B 240     -15.543  -7.053  34.194  1.00  0.00           H  
ATOM   3852  C   THR B 240     -11.942  -9.308  32.971  1.00  0.00           C  
ATOM   3853  O   THR B 240     -12.108 -10.459  32.574  1.00  0.00           O  
ATOM   3854  N   GLN B 241     -10.873  -8.975  33.693  1.00  0.00           N  
ATOM   3855  H   GLN B 241     -10.775  -8.010  33.998  1.00  0.00           H  
ATOM   3856  CA  GLN B 241      -9.793  -9.882  34.098  1.00  0.00           C  
ATOM   3857  HA  GLN B 241     -10.078 -10.904  33.848  1.00  0.00           H  
ATOM   3858  CB  GLN B 241      -8.478  -9.559  33.348  1.00  0.00           C  
ATOM   3859  HB2 GLN B 241      -8.035  -8.664  33.784  1.00  0.00           H  
ATOM   3860  HB3 GLN B 241      -7.779 -10.376  33.530  1.00  0.00           H  
ATOM   3861  CG  GLN B 241      -8.600  -9.336  31.824  1.00  0.00           C  
ATOM   3862  HG2 GLN B 241      -9.600  -9.591  31.480  1.00  0.00           H  
ATOM   3863  HG3 GLN B 241      -8.445  -8.279  31.608  1.00  0.00           H  
ATOM   3864  CD  GLN B 241      -7.600 -10.160  31.016  1.00  0.00           C  
ATOM   3865  OE1 GLN B 241      -6.445  -9.796  30.819  1.00  0.00           O  
ATOM   3866  NE2 GLN B 241      -7.993 -11.316  30.525  1.00  0.00           N  
ATOM   3867 HE21 GLN B 241      -7.365 -11.810  29.918  1.00  0.00           H  
ATOM   3868 HE22 GLN B 241      -8.942 -11.619  30.663  1.00  0.00           H  
ATOM   3869  C   GLN B 241      -9.581  -9.828  35.624  1.00  0.00           C  
ATOM   3870  O   GLN B 241     -10.075  -8.933  36.309  1.00  0.00           O  
ATOM   3871  N   VAL B 242      -8.825 -10.797  36.151  1.00  0.00           N  
ATOM   3872  H   VAL B 242      -8.426 -11.479  35.529  1.00  0.00           H  
ATOM   3873  CA  VAL B 242      -8.391 -10.825  37.558  1.00  0.00           C  
ATOM   3874  HA  VAL B 242      -9.290 -10.804  38.176  1.00  0.00           H  
ATOM   3875  CB  VAL B 242      -7.648 -12.150  37.849  1.00  0.00           C  
ATOM   3876  HB  VAL B 242      -8.272 -12.962  37.472  1.00  0.00           H  
ATOM   3877  CG1 VAL B 242      -6.286 -12.251  37.148  1.00  0.00           C  
ATOM   3878 HG11 VAL B 242      -6.397 -12.081  36.078  1.00  0.00           H  
ATOM   3879 HG12 VAL B 242      -5.864 -13.243  37.305  1.00  0.00           H  
ATOM   3880 HG13 VAL B 242      -5.596 -11.509  37.554  1.00  0.00           H  
ATOM   3881  CG2 VAL B 242      -7.443 -12.405  39.346  1.00  0.00           C  
ATOM   3882 HG21 VAL B 242      -6.731 -11.692  39.763  1.00  0.00           H  
ATOM   3883 HG22 VAL B 242      -7.050 -13.411  39.491  1.00  0.00           H  
ATOM   3884 HG23 VAL B 242      -8.395 -12.325  39.871  1.00  0.00           H  
ATOM   3885  C   VAL B 242      -7.560  -9.580  37.917  1.00  0.00           C  
ATOM   3886  O   VAL B 242      -6.894  -9.011  37.052  1.00  0.00           O  
ATOM   3887  N   SER B 243      -7.594  -9.179  39.193  1.00  0.00           N  
ATOM   3888  H   SER B 243      -8.153  -9.715  39.837  1.00  0.00           H  
ATOM   3889  CA  SER B 243      -6.867  -8.022  39.744  1.00  0.00           C  
ATOM   3890  HA  SER B 243      -7.162  -7.920  40.788  1.00  0.00           H  
ATOM   3891  CB  SER B 243      -5.351  -8.272  39.735  1.00  0.00           C  
ATOM   3892  HB2 SER B 243      -5.003  -8.382  38.707  1.00  0.00           H  
ATOM   3893  HB3 SER B 243      -4.838  -7.421  40.185  1.00  0.00           H  
ATOM   3894  OG  SER B 243      -5.042  -9.449  40.463  1.00  0.00           O  
ATOM   3895  HG  SER B 243      -5.061  -9.241  41.401  1.00  0.00           H  
ATOM   3896  C   SER B 243      -7.256  -6.700  39.074  1.00  0.00           C  
ATOM   3897  O   SER B 243      -6.436  -6.048  38.427  1.00  0.00           O  
ATOM   3898  N   ASP B 244      -8.539  -6.346  39.206  1.00  0.00           N  
ATOM   3899  H   ASP B 244      -9.104  -6.880  39.857  1.00  0.00           H  
ATOM   3900  CA  ASP B 244      -9.144  -5.060  38.832  1.00  0.00           C  
ATOM   3901  HA  ASP B 244     -10.213  -5.251  38.724  1.00  0.00           H  
ATOM   3902  CB  ASP B 244      -9.021  -4.032  39.973  1.00  0.00           C  
ATOM   3903  HB2 ASP B 244      -7.966  -3.811  40.138  1.00  0.00           H  
ATOM   3904  HB3 ASP B 244      -9.517  -3.109  39.665  1.00  0.00           H  
ATOM   3905  CG  ASP B 244      -9.651  -4.486  41.297  1.00  0.00           C  
ATOM   3906  OD1 ASP B 244     -10.145  -5.637  41.371  1.00  0.00           O  
ATOM   3907  OD2 ASP B 244      -9.645  -3.649  42.224  1.00  0.00           O  
ATOM   3908  C   ASP B 244      -8.690  -4.536  37.463  1.00  0.00           C  
ATOM   3909  O   ASP B 244      -8.358  -3.364  37.293  1.00  0.00           O  
ATOM   3910  N   THR B 245      -8.654  -5.430  36.475  1.00  0.00           N  
ATOM   3911  H   THR B 245      -8.928  -6.380  36.694  1.00  0.00           H  
ATOM   3912  CA  THR B 245      -8.091  -5.173  35.148  1.00  0.00           C  
ATOM   3913  HA  THR B 245      -7.784  -4.131  35.073  1.00  0.00           H  
ATOM   3914  CB  THR B 245      -6.833  -6.033  34.943  1.00  0.00           C  
ATOM   3915  HB  THR B 245      -7.051  -7.068  35.204  1.00  0.00           H  
ATOM   3916  CG2 THR B 245      -6.282  -5.989  33.517  1.00  0.00           C  
ATOM   3917 HG21 THR B 245      -6.980  -6.458  32.825  1.00  0.00           H  
ATOM   3918 HG22 THR B 245      -6.114  -4.953  33.220  1.00  0.00           H  
ATOM   3919 HG23 THR B 245      -5.341  -6.537  33.487  1.00  0.00           H  
ATOM   3920  OG1 THR B 245      -5.794  -5.557  35.763  1.00  0.00           O  
ATOM   3921  HG1 THR B 245      -6.040  -5.727  36.693  1.00  0.00           H  
ATOM   3922  C   THR B 245      -9.135  -5.438  34.072  1.00  0.00           C  
ATOM   3923  O   THR B 245      -9.611  -6.557  33.921  1.00  0.00           O  
ATOM   3924  N   LEU B 246      -9.474  -4.428  33.276  1.00  0.00           N  
ATOM   3925  H   LEU B 246      -9.032  -3.531  33.446  1.00  0.00           H  
ATOM   3926  CA  LEU B 246     -10.115  -4.617  31.974  1.00  0.00           C  
ATOM   3927  HA  LEU B 246     -10.788  -5.473  32.021  1.00  0.00           H  
ATOM   3928  CB  LEU B 246     -10.924  -3.358  31.608  1.00  0.00           C  
ATOM   3929  HB2 LEU B 246     -10.358  -2.478  31.915  1.00  0.00           H  
ATOM   3930  HB3 LEU B 246     -11.069  -3.303  30.527  1.00  0.00           H  
ATOM   3931  CG  LEU B 246     -12.301  -3.354  32.293  1.00  0.00           C  
ATOM   3932  HG  LEU B 246     -12.189  -3.697  33.322  1.00  0.00           H  
ATOM   3933  CD1 LEU B 246     -12.867  -1.934  32.326  1.00  0.00           C  
ATOM   3934 HD11 LEU B 246     -12.193  -1.286  32.885  1.00  0.00           H  
ATOM   3935 HD12 LEU B 246     -13.836  -1.949  32.824  1.00  0.00           H  
ATOM   3936 HD13 LEU B 246     -12.980  -1.552  31.310  1.00  0.00           H  
ATOM   3937  CD2 LEU B 246     -13.285  -4.277  31.565  1.00  0.00           C  
ATOM   3938 HD21 LEU B 246     -12.767  -5.066  31.024  1.00  0.00           H  
ATOM   3939 HD22 LEU B 246     -13.895  -3.710  30.863  1.00  0.00           H  
ATOM   3940 HD23 LEU B 246     -13.949  -4.739  32.297  1.00  0.00           H  
ATOM   3941  C   LEU B 246      -9.058  -4.924  30.908  1.00  0.00           C  
ATOM   3942  O   LEU B 246      -7.947  -4.396  30.958  1.00  0.00           O  
ATOM   3943  N   LEU B 247      -9.424  -5.728  29.916  1.00  0.00           N  
ATOM   3944  H   LEU B 247     -10.330  -6.183  29.977  1.00  0.00           H  
ATOM   3945  CA  LEU B 247      -8.697  -5.903  28.667  1.00  0.00           C  
ATOM   3946  HA  LEU B 247      -7.792  -5.295  28.662  1.00  0.00           H  
ATOM   3947  CB  LEU B 247      -8.303  -7.388  28.553  1.00  0.00           C  
ATOM   3948  HB2 LEU B 247      -7.608  -7.624  29.359  1.00  0.00           H  
ATOM   3949  HB3 LEU B 247      -9.203  -7.987  28.699  1.00  0.00           H  
ATOM   3950  CG  LEU B 247      -7.671  -7.797  27.210  1.00  0.00           C  
ATOM   3951  HG  LEU B 247      -8.328  -7.512  26.390  1.00  0.00           H  
ATOM   3952  CD1 LEU B 247      -6.301  -7.148  27.015  1.00  0.00           C  
ATOM   3953 HD11 LEU B 247      -6.401  -6.065  26.958  1.00  0.00           H  
ATOM   3954 HD12 LEU B 247      -5.633  -7.423  27.827  1.00  0.00           H  
ATOM   3955 HD13 LEU B 247      -5.872  -7.495  26.074  1.00  0.00           H  
ATOM   3956  CD2 LEU B 247      -7.490  -9.315  27.189  1.00  0.00           C  
ATOM   3957 HD21 LEU B 247      -6.826  -9.632  27.991  1.00  0.00           H  
ATOM   3958 HD22 LEU B 247      -8.461  -9.800  27.298  1.00  0.00           H  
ATOM   3959 HD23 LEU B 247      -7.067  -9.610  26.227  1.00  0.00           H  
ATOM   3960  C   LEU B 247      -9.603  -5.428  27.527  1.00  0.00           C  
ATOM   3961  O   LEU B 247     -10.712  -5.935  27.392  1.00  0.00           O  
ATOM   3962  N   LEU B 248      -9.148  -4.472  26.720  1.00  0.00           N  
ATOM   3963  H   LEU B 248      -8.237  -4.070  26.916  1.00  0.00           H  
ATOM   3964  CA  LEU B 248      -9.747  -4.142  25.423  1.00  0.00           C  
ATOM   3965  HA  LEU B 248     -10.766  -4.525  25.389  1.00  0.00           H  
ATOM   3966  CB  LEU B 248      -9.806  -2.618  25.227  1.00  0.00           C  
ATOM   3967  HB2 LEU B 248      -8.794  -2.210  25.268  1.00  0.00           H  
ATOM   3968  HB3 LEU B 248     -10.195  -2.433  24.224  1.00  0.00           H  
ATOM   3969  CG  LEU B 248     -10.710  -1.905  26.262  1.00  0.00           C  
ATOM   3970  HG  LEU B 248     -11.344  -2.632  26.767  1.00  0.00           H  
ATOM   3971  CD1 LEU B 248      -9.892  -1.147  27.309  1.00  0.00           C  
ATOM   3972 HD11 LEU B 248     -10.562  -0.660  28.017  1.00  0.00           H  
ATOM   3973 HD12 LEU B 248      -9.257  -1.848  27.851  1.00  0.00           H  
ATOM   3974 HD13 LEU B 248      -9.263  -0.398  26.828  1.00  0.00           H  
ATOM   3975  CD2 LEU B 248     -11.618  -0.883  25.577  1.00  0.00           C  
ATOM   3976 HD21 LEU B 248     -12.242  -1.389  24.840  1.00  0.00           H  
ATOM   3977 HD22 LEU B 248     -12.268  -0.413  26.315  1.00  0.00           H  
ATOM   3978 HD23 LEU B 248     -11.014  -0.125  25.079  1.00  0.00           H  
ATOM   3979  C   LEU B 248      -8.967  -4.838  24.302  1.00  0.00           C  
ATOM   3980  O   LEU B 248      -7.764  -5.054  24.439  1.00  0.00           O  
ATOM   3981  N   THR B 249      -9.631  -5.217  23.206  1.00  0.00           N  
ATOM   3982  H   THR B 249     -10.634  -5.047  23.175  1.00  0.00           H  
ATOM   3983  CA  THR B 249      -9.036  -5.950  22.060  1.00  0.00           C  
ATOM   3984  HA  THR B 249      -7.988  -5.672  21.950  1.00  0.00           H  
ATOM   3985  CB  THR B 249      -9.103  -7.471  22.303  1.00  0.00           C  
ATOM   3986  HB  THR B 249     -10.150  -7.775  22.350  1.00  0.00           H  
ATOM   3987  CG2 THR B 249      -8.389  -8.312  21.246  1.00  0.00           C  
ATOM   3988 HG21 THR B 249      -8.404  -9.360  21.546  1.00  0.00           H  
ATOM   3989 HG22 THR B 249      -7.353  -7.986  21.150  1.00  0.00           H  
ATOM   3990 HG23 THR B 249      -8.889  -8.222  20.282  1.00  0.00           H  
ATOM   3991  OG1 THR B 249      -8.494  -7.783  23.535  1.00  0.00           O  
ATOM   3992  HG1 THR B 249      -8.505  -6.976  24.059  1.00  0.00           H  
ATOM   3993  C   THR B 249      -9.754  -5.602  20.749  1.00  0.00           C  
ATOM   3994  O   THR B 249     -10.965  -5.376  20.760  1.00  0.00           O  
ATOM   3995  N   TRP B 250      -9.040  -5.544  19.619  1.00  0.00           N  
ATOM   3996  H   TRP B 250      -8.038  -5.732  19.669  1.00  0.00           H  
ATOM   3997  CA  TRP B 250      -9.582  -5.183  18.292  1.00  0.00           C  
ATOM   3998  HA  TRP B 250     -10.633  -5.472  18.241  1.00  0.00           H  
ATOM   3999  CB  TRP B 250      -9.502  -3.656  18.120  1.00  0.00           C  
ATOM   4000  HB2 TRP B 250      -9.870  -3.380  17.132  1.00  0.00           H  
ATOM   4001  HB3 TRP B 250     -10.179  -3.204  18.843  1.00  0.00           H  
ATOM   4002  CG  TRP B 250      -8.150  -3.036  18.313  1.00  0.00           C  
ATOM   4003  CD1 TRP B 250      -7.234  -2.828  17.340  1.00  0.00           C  
ATOM   4004  HD1 TRP B 250      -7.369  -3.086  16.297  1.00  0.00           H  
ATOM   4005  NE1 TRP B 250      -6.091  -2.278  17.886  1.00  0.00           N  
ATOM   4006  HE1 TRP B 250      -5.267  -2.044  17.344  1.00  0.00           H  
ATOM   4007  CE2 TRP B 250      -6.208  -2.121  19.250  1.00  0.00           C  
ATOM   4008  CZ2 TRP B 250      -5.339  -1.632  20.234  1.00  0.00           C  
ATOM   4009  HZ2 TRP B 250      -4.334  -1.340  19.978  1.00  0.00           H  
ATOM   4010  CH2 TRP B 250      -5.783  -1.554  21.563  1.00  0.00           C  
ATOM   4011  HH2 TRP B 250      -5.117  -1.186  22.329  1.00  0.00           H  
ATOM   4012  CZ3 TRP B 250      -7.085  -1.968  21.893  1.00  0.00           C  
ATOM   4013  HZ3 TRP B 250      -7.414  -1.922  22.920  1.00  0.00           H  
ATOM   4014  CE3 TRP B 250      -7.944  -2.476  20.900  1.00  0.00           C  
ATOM   4015  HE3 TRP B 250      -8.933  -2.811  21.167  1.00  0.00           H  
ATOM   4016  CD2 TRP B 250      -7.528  -2.571  19.553  1.00  0.00           C  
ATOM   4017  C   TRP B 250      -8.869  -5.924  17.141  1.00  0.00           C  
ATOM   4018  O   TRP B 250      -7.958  -6.713  17.376  1.00  0.00           O  
ATOM   4019  N   SER B 251      -9.307  -5.721  15.890  1.00  0.00           N  
ATOM   4020  H   SER B 251     -10.071  -5.071  15.736  1.00  0.00           H  
ATOM   4021  CA  SER B 251      -8.666  -6.295  14.693  1.00  0.00           C  
ATOM   4022  HA  SER B 251      -8.128  -7.193  14.995  1.00  0.00           H  
ATOM   4023  CB  SER B 251      -9.727  -6.739  13.678  1.00  0.00           C  
ATOM   4024  HB2 SER B 251      -9.237  -7.186  12.812  1.00  0.00           H  
ATOM   4025  HB3 SER B 251     -10.356  -7.497  14.145  1.00  0.00           H  
ATOM   4026  OG  SER B 251     -10.540  -5.662  13.251  1.00  0.00           O  
ATOM   4027  HG  SER B 251     -11.386  -6.037  12.939  1.00  0.00           H  
ATOM   4028  C   SER B 251      -7.636  -5.360  14.036  1.00  0.00           C  
ATOM   4029  O   SER B 251      -7.771  -4.134  14.057  1.00  0.00           O  
ATOM   4030  N   ASN B 252      -6.605  -5.949  13.415  1.00  0.00           N  
ATOM   4031  H   ASN B 252      -6.558  -6.955  13.414  1.00  0.00           H  
ATOM   4032  CA  ASN B 252      -5.698  -5.231  12.510  1.00  0.00           C  
ATOM   4033  HA  ASN B 252      -5.334  -4.350  13.033  1.00  0.00           H  
ATOM   4034  CB  ASN B 252      -4.478  -6.129  12.220  1.00  0.00           C  
ATOM   4035  HB2 ASN B 252      -4.071  -6.487  13.165  1.00  0.00           H  
ATOM   4036  HB3 ASN B 252      -4.791  -6.994  11.638  1.00  0.00           H  
ATOM   4037  CG  ASN B 252      -3.372  -5.426  11.443  1.00  0.00           C  
ATOM   4038  OD1 ASN B 252      -3.579  -4.882  10.370  1.00  0.00           O  
ATOM   4039  ND2 ASN B 252      -2.161  -5.423  11.952  1.00  0.00           N  
ATOM   4040 HD21 ASN B 252      -1.419  -5.035  11.391  1.00  0.00           H  
ATOM   4041 HD22 ASN B 252      -1.954  -5.926  12.796  1.00  0.00           H  
ATOM   4042  C   ASN B 252      -6.475  -4.832  11.223  1.00  0.00           C  
ATOM   4043  O   ASN B 252      -7.157  -5.698  10.666  1.00  0.00           O  
ATOM   4044  N   PRO B 253      -6.403  -3.573  10.732  1.00  0.00           N  
ATOM   4045  CD  PRO B 253      -5.704  -2.454  11.349  1.00  0.00           C  
ATOM   4046  HD2 PRO B 253      -4.672  -2.440  11.004  1.00  0.00           H  
ATOM   4047  HD3 PRO B 253      -5.742  -2.486  12.438  1.00  0.00           H  
ATOM   4048  CG  PRO B 253      -6.420  -1.193  10.888  1.00  0.00           C  
ATOM   4049  HG2 PRO B 253      -5.729  -0.354  10.795  1.00  0.00           H  
ATOM   4050  HG3 PRO B 253      -7.217  -0.947  11.583  1.00  0.00           H  
ATOM   4051  CB  PRO B 253      -7.015  -1.586   9.541  1.00  0.00           C  
ATOM   4052  HB2 PRO B 253      -6.302  -1.334   8.759  1.00  0.00           H  
ATOM   4053  HB3 PRO B 253      -7.959  -1.073   9.356  1.00  0.00           H  
ATOM   4054  CA  PRO B 253      -7.220  -3.104   9.601  1.00  0.00           C  
ATOM   4055  HA  PRO B 253      -8.264  -3.304   9.836  1.00  0.00           H  
ATOM   4056  C   PRO B 253      -6.923  -3.733   8.222  1.00  0.00           C  
ATOM   4057  O   PRO B 253      -7.601  -3.402   7.245  1.00  0.00           O  
ATOM   4058  N   TYR B 254      -5.894  -4.579   8.105  1.00  0.00           N  
ATOM   4059  H   TYR B 254      -5.394  -4.843   8.945  1.00  0.00           H  
ATOM   4060  CA  TYR B 254      -5.380  -5.094   6.830  1.00  0.00           C  
ATOM   4061  HA  TYR B 254      -6.070  -4.817   6.035  1.00  0.00           H  
ATOM   4062  CB  TYR B 254      -4.026  -4.434   6.532  1.00  0.00           C  
ATOM   4063  HB2 TYR B 254      -3.353  -4.595   7.376  1.00  0.00           H  
ATOM   4064  HB3 TYR B 254      -3.579  -4.926   5.672  1.00  0.00           H  
ATOM   4065  CG  TYR B 254      -4.113  -2.952   6.240  1.00  0.00           C  
ATOM   4066  CD1 TYR B 254      -4.232  -2.500   4.912  1.00  0.00           C  
ATOM   4067  HD1 TYR B 254      -4.262  -3.208   4.097  1.00  0.00           H  
ATOM   4068  CE1 TYR B 254      -4.312  -1.122   4.643  1.00  0.00           C  
ATOM   4069  HE1 TYR B 254      -4.392  -0.764   3.630  1.00  0.00           H  
ATOM   4070  CZ  TYR B 254      -4.297  -0.197   5.703  1.00  0.00           C  
ATOM   4071  OH  TYR B 254      -4.423   1.126   5.446  1.00  0.00           O  
ATOM   4072  HH  TYR B 254      -4.280   1.316   4.497  1.00  0.00           H  
ATOM   4073  CE2 TYR B 254      -4.205  -0.647   7.035  1.00  0.00           C  
ATOM   4074  HE2 TYR B 254      -4.214   0.069   7.843  1.00  0.00           H  
ATOM   4075  CD2 TYR B 254      -4.098  -2.027   7.299  1.00  0.00           C  
ATOM   4076  HD2 TYR B 254      -4.032  -2.388   8.317  1.00  0.00           H  
ATOM   4077  C   TYR B 254      -5.231  -6.625   6.813  1.00  0.00           C  
ATOM   4078  O   TYR B 254      -5.014  -7.231   7.862  1.00  0.00           O  
ATOM   4079  N   PRO B 255      -5.278  -7.267   5.627  1.00  0.00           N  
ATOM   4080  CD  PRO B 255      -5.586  -6.696   4.321  1.00  0.00           C  
ATOM   4081  HD2 PRO B 255      -5.047  -5.766   4.144  1.00  0.00           H  
ATOM   4082  HD3 PRO B 255      -6.661  -6.525   4.246  1.00  0.00           H  
ATOM   4083  CG  PRO B 255      -5.157  -7.745   3.294  1.00  0.00           C  
ATOM   4084  HG2 PRO B 255      -4.112  -7.591   3.024  1.00  0.00           H  
ATOM   4085  HG3 PRO B 255      -5.788  -7.727   2.407  1.00  0.00           H  
ATOM   4086  CB  PRO B 255      -5.300  -9.058   4.063  1.00  0.00           C  
ATOM   4087  HB2 PRO B 255      -4.666  -9.844   3.649  1.00  0.00           H  
ATOM   4088  HB3 PRO B 255      -6.345  -9.371   4.061  1.00  0.00           H  
ATOM   4089  CA  PRO B 255      -4.889  -8.667   5.485  1.00  0.00           C  
ATOM   4090  HA  PRO B 255      -5.453  -9.261   6.201  1.00  0.00           H  
ATOM   4091  C   PRO B 255      -3.372  -8.852   5.704  1.00  0.00           C  
ATOM   4092  O   PRO B 255      -2.601  -7.942   5.377  1.00  0.00           O  
ATOM   4093  N   PRO B 256      -2.915 -10.035   6.171  1.00  0.00           N  
ATOM   4094  CD  PRO B 256      -3.724 -11.162   6.623  1.00  0.00           C  
ATOM   4095  HD2 PRO B 256      -4.031 -11.757   5.762  1.00  0.00           H  
ATOM   4096  HD3 PRO B 256      -4.595 -10.842   7.196  1.00  0.00           H  
ATOM   4097  CG  PRO B 256      -2.814 -11.989   7.529  1.00  0.00           C  
ATOM   4098  HG2 PRO B 256      -3.091 -13.044   7.528  1.00  0.00           H  
ATOM   4099  HG3 PRO B 256      -2.838 -11.585   8.542  1.00  0.00           H  
ATOM   4100  CB  PRO B 256      -1.437 -11.760   6.916  1.00  0.00           C  
ATOM   4101  HB2 PRO B 256      -1.309 -12.418   6.053  1.00  0.00           H  
ATOM   4102  HB3 PRO B 256      -0.640 -11.921   7.644  1.00  0.00           H  
ATOM   4103  CA  PRO B 256      -1.502 -10.299   6.463  1.00  0.00           C  
ATOM   4104  HA  PRO B 256      -1.208  -9.666   7.299  1.00  0.00           H  
ATOM   4105  C   PRO B 256      -0.532 -10.043   5.303  1.00  0.00           C  
ATOM   4106  O   PRO B 256       0.620  -9.688   5.550  1.00  0.00           O  
ATOM   4107  N   ASP B 257      -0.983 -10.163   4.053  1.00  0.00           N  
ATOM   4108  H   ASP B 257      -1.841 -10.682   3.912  1.00  0.00           H  
ATOM   4109  CA  ASP B 257      -0.192  -9.871   2.852  1.00  0.00           C  
ATOM   4110  HA  ASP B 257       0.709 -10.484   2.877  1.00  0.00           H  
ATOM   4111  CB  ASP B 257      -0.978 -10.240   1.577  1.00  0.00           C  
ATOM   4112  HB2 ASP B 257      -1.842  -9.577   1.503  1.00  0.00           H  
ATOM   4113  HB3 ASP B 257      -0.338 -10.036   0.717  1.00  0.00           H  
ATOM   4114  CG  ASP B 257      -1.485 -11.686   1.461  1.00  0.00           C  
ATOM   4115  OD1 ASP B 257      -1.448 -12.430   2.466  1.00  0.00           O  
ATOM   4116  OD2 ASP B 257      -1.932 -12.015   0.343  1.00  0.00           O  
ATOM   4117  C   ASP B 257       0.239  -8.394   2.737  1.00  0.00           C  
ATOM   4118  O   ASP B 257       1.312  -8.113   2.202  1.00  0.00           O  
ATOM   4119  N   ASN B 258      -0.564  -7.440   3.229  1.00  0.00           N  
ATOM   4120  H   ASN B 258      -1.377  -7.727   3.763  1.00  0.00           H  
ATOM   4121  CA  ASN B 258      -0.319  -6.002   3.058  1.00  0.00           C  
ATOM   4122  HA  ASN B 258      -0.203  -5.801   1.994  1.00  0.00           H  
ATOM   4123  CB  ASN B 258      -1.541  -5.221   3.568  1.00  0.00           C  
ATOM   4124  HB2 ASN B 258      -2.443  -5.580   3.077  1.00  0.00           H  
ATOM   4125  HB3 ASN B 258      -1.644  -5.386   4.640  1.00  0.00           H  
ATOM   4126  CG  ASN B 258      -1.391  -3.729   3.333  1.00  0.00           C  
ATOM   4127  OD1 ASN B 258      -0.711  -3.040   4.073  1.00  0.00           O  
ATOM   4128  ND2 ASN B 258      -1.948  -3.195   2.271  1.00  0.00           N  
ATOM   4129 HD21 ASN B 258      -1.807  -2.194   2.136  1.00  0.00           H  
ATOM   4130 HD22 ASN B 258      -2.503  -3.727   1.630  1.00  0.00           H  
ATOM   4131  C   ASN B 258       0.979  -5.554   3.757  1.00  0.00           C  
ATOM   4132  O   ASN B 258       1.301  -6.016   4.847  1.00  0.00           O  
ATOM   4133  N   TYR B 259       1.751  -4.644   3.165  1.00  0.00           N  
ATOM   4134  H   TYR B 259       1.489  -4.292   2.255  1.00  0.00           H  
ATOM   4135  CA  TYR B 259       3.033  -4.205   3.737  1.00  0.00           C  
ATOM   4136  HA  TYR B 259       3.651  -5.087   3.912  1.00  0.00           H  
ATOM   4137  CB  TYR B 259       3.752  -3.329   2.707  1.00  0.00           C  
ATOM   4138  HB2 TYR B 259       3.178  -2.415   2.545  1.00  0.00           H  
ATOM   4139  HB3 TYR B 259       4.722  -3.047   3.117  1.00  0.00           H  
ATOM   4140  CG  TYR B 259       3.967  -4.041   1.383  1.00  0.00           C  
ATOM   4141  CD1 TYR B 259       3.258  -3.646   0.232  1.00  0.00           C  
ATOM   4142  HD1 TYR B 259       2.592  -2.792   0.261  1.00  0.00           H  
ATOM   4143  CE1 TYR B 259       3.433  -4.346  -0.977  1.00  0.00           C  
ATOM   4144  HE1 TYR B 259       2.900  -4.031  -1.865  1.00  0.00           H  
ATOM   4145  CZ  TYR B 259       4.332  -5.433  -1.037  1.00  0.00           C  
ATOM   4146  OH  TYR B 259       4.527  -6.107  -2.200  1.00  0.00           O  
ATOM   4147  HH  TYR B 259       5.389  -6.561  -2.210  1.00  0.00           H  
ATOM   4148  CE2 TYR B 259       5.044  -5.822   0.115  1.00  0.00           C  
ATOM   4149  HE2 TYR B 259       5.724  -6.656   0.062  1.00  0.00           H  
ATOM   4150  CD2 TYR B 259       4.858  -5.128   1.323  1.00  0.00           C  
ATOM   4151  HD2 TYR B 259       5.412  -5.415   2.205  1.00  0.00           H  
ATOM   4152  C   TYR B 259       2.905  -3.485   5.093  1.00  0.00           C  
ATOM   4153  O   TYR B 259       3.715  -3.719   5.991  1.00  0.00           O  
ATOM   4154  N   LEU B 260       1.858  -2.674   5.270  1.00  0.00           N  
ATOM   4155  H   LEU B 260       1.169  -2.619   4.527  1.00  0.00           H  
ATOM   4156  CA  LEU B 260       1.600  -1.877   6.475  1.00  0.00           C  
ATOM   4157  HA  LEU B 260       2.519  -1.349   6.724  1.00  0.00           H  
ATOM   4158  CB  LEU B 260       0.494  -0.859   6.123  1.00  0.00           C  
ATOM   4159  HB2 LEU B 260       0.554  -0.611   5.061  1.00  0.00           H  
ATOM   4160  HB3 LEU B 260      -0.481  -1.324   6.290  1.00  0.00           H  
ATOM   4161  CG  LEU B 260       0.566   0.463   6.905  1.00  0.00           C  
ATOM   4162  HG  LEU B 260       0.544   0.267   7.976  1.00  0.00           H  
ATOM   4163  CD1 LEU B 260       1.838   1.241   6.556  1.00  0.00           C  
ATOM   4164 HD11 LEU B 260       1.970   1.294   5.474  1.00  0.00           H  
ATOM   4165 HD12 LEU B 260       2.709   0.767   7.002  1.00  0.00           H  
ATOM   4166 HD13 LEU B 260       1.772   2.257   6.938  1.00  0.00           H  
ATOM   4167  CD2 LEU B 260      -0.633   1.337   6.537  1.00  0.00           C  
ATOM   4168 HD21 LEU B 260      -0.603   2.263   7.109  1.00  0.00           H  
ATOM   4169 HD22 LEU B 260      -1.555   0.809   6.777  1.00  0.00           H  
ATOM   4170 HD23 LEU B 260      -0.621   1.567   5.472  1.00  0.00           H  
ATOM   4171  C   LEU B 260       1.216  -2.731   7.700  1.00  0.00           C  
ATOM   4172  O   LEU B 260       1.427  -2.320   8.840  1.00  0.00           O  
ATOM   4173  N   TYR B 261       0.722  -3.952   7.462  1.00  0.00           N  
ATOM   4174  H   TYR B 261       0.606  -4.218   6.494  1.00  0.00           H  
ATOM   4175  CA  TYR B 261       0.264  -4.911   8.476  1.00  0.00           C  
ATOM   4176  HA  TYR B 261      -0.654  -4.539   8.929  1.00  0.00           H  
ATOM   4177  CB  TYR B 261      -0.049  -6.231   7.757  1.00  0.00           C  
ATOM   4178  HB2 TYR B 261      -0.785  -6.045   6.974  1.00  0.00           H  
ATOM   4179  HB3 TYR B 261       0.862  -6.592   7.279  1.00  0.00           H  
ATOM   4180  CG  TYR B 261      -0.568  -7.332   8.656  1.00  0.00           C  
ATOM   4181  CD1 TYR B 261       0.316  -8.283   9.201  1.00  0.00           C  
ATOM   4182  HD1 TYR B 261       1.373  -8.224   8.988  1.00  0.00           H  
ATOM   4183  CE1 TYR B 261      -0.179  -9.302  10.038  1.00  0.00           C  
ATOM   4184  HE1 TYR B 261       0.483 -10.035  10.473  1.00  0.00           H  
ATOM   4185  CZ  TYR B 261      -1.560  -9.374  10.317  1.00  0.00           C  
ATOM   4186  OH  TYR B 261      -2.033 -10.362  11.116  1.00  0.00           O  
ATOM   4187  HH  TYR B 261      -2.951 -10.217  11.350  1.00  0.00           H  
ATOM   4188  CE2 TYR B 261      -2.444  -8.425   9.764  1.00  0.00           C  
ATOM   4189  HE2 TYR B 261      -3.505  -8.477   9.959  1.00  0.00           H  
ATOM   4190  CD2 TYR B 261      -1.943  -7.403   8.938  1.00  0.00           C  
ATOM   4191  HD2 TYR B 261      -2.622  -6.673   8.519  1.00  0.00           H  
ATOM   4192  C   TYR B 261       1.278  -5.159   9.606  1.00  0.00           C  
ATOM   4193  O   TYR B 261       0.884  -5.390  10.744  1.00  0.00           O  
ATOM   4194  N   ASN B 262       2.578  -5.096   9.288  1.00  0.00           N  
ATOM   4195  H   ASN B 262       2.806  -4.879   8.326  1.00  0.00           H  
ATOM   4196  CA  ASN B 262       3.692  -5.317  10.215  1.00  0.00           C  
ATOM   4197  HA  ASN B 262       3.342  -5.964  11.020  1.00  0.00           H  
ATOM   4198  CB  ASN B 262       4.807  -6.056   9.452  1.00  0.00           C  
ATOM   4199  HB2 ASN B 262       5.131  -5.451   8.604  1.00  0.00           H  
ATOM   4200  HB3 ASN B 262       5.666  -6.193  10.107  1.00  0.00           H  
ATOM   4201  CG  ASN B 262       4.370  -7.417   8.945  1.00  0.00           C  
ATOM   4202  OD1 ASN B 262       3.951  -7.587   7.808  1.00  0.00           O  
ATOM   4203  ND2 ASN B 262       4.450  -8.435   9.768  1.00  0.00           N  
ATOM   4204 HD21 ASN B 262       4.144  -9.332   9.435  1.00  0.00           H  
ATOM   4205 HD22 ASN B 262       4.777  -8.295  10.708  1.00  0.00           H  
ATOM   4206  C   ASN B 262       4.230  -4.043  10.908  1.00  0.00           C  
ATOM   4207  O   ASN B 262       5.220  -4.134  11.628  1.00  0.00           O  
ATOM   4208  N   HIE B 263       3.628  -2.870  10.668  1.00  0.00           N  
ATOM   4209  H   HIE B 263       2.827  -2.869  10.046  1.00  0.00           H  
ATOM   4210  CA  HIE B 263       4.134  -1.548  11.102  1.00  0.00           C  
ATOM   4211  HA  HIE B 263       4.964  -1.684  11.799  1.00  0.00           H  
ATOM   4212  CB  HIE B 263       4.666  -0.796   9.873  1.00  0.00           C  
ATOM   4213  HB2 HIE B 263       3.879  -0.732   9.120  1.00  0.00           H  
ATOM   4214  HB3 HIE B 263       4.924   0.221  10.167  1.00  0.00           H  
ATOM   4215  CG  HIE B 263       5.902  -1.391   9.254  1.00  0.00           C  
ATOM   4216  ND1 HIE B 263       7.193  -1.243   9.761  1.00  0.00           N  
ATOM   4217  CE1 HIE B 263       8.013  -1.792   8.854  1.00  0.00           C  
ATOM   4218  HE1 HIE B 263       9.094  -1.812   8.936  1.00  0.00           H  
ATOM   4219  NE2 HIE B 263       7.305  -2.280   7.821  1.00  0.00           N  
ATOM   4220  HE2 HIE B 263       7.701  -2.692   6.988  1.00  0.00           H  
ATOM   4221  CD2 HIE B 263       5.969  -2.044   8.058  1.00  0.00           C  
ATOM   4222  HD2 HIE B 263       5.139  -2.278   7.406  1.00  0.00           H  
ATOM   4223  C   HIE B 263       3.106  -0.660  11.832  1.00  0.00           C  
ATOM   4224  O   HIE B 263       3.441   0.441  12.268  1.00  0.00           O  
ATOM   4225  N   LEU B 264       1.853  -1.105  11.946  1.00  0.00           N  
ATOM   4226  H   LEU B 264       1.643  -2.015  11.569  1.00  0.00           H  
ATOM   4227  CA  LEU B 264       0.774  -0.363  12.609  1.00  0.00           C  
ATOM   4228  HA  LEU B 264       0.822   0.674  12.278  1.00  0.00           H  
ATOM   4229  CB  LEU B 264      -0.576  -0.958  12.175  1.00  0.00           C  
ATOM   4230  HB2 LEU B 264      -0.526  -2.044  12.286  1.00  0.00           H  
ATOM   4231  HB3 LEU B 264      -1.368  -0.597  12.834  1.00  0.00           H  
ATOM   4232  CG  LEU B 264      -0.927  -0.594  10.721  1.00  0.00           C  
ATOM   4233  HG  LEU B 264      -0.025  -0.562  10.114  1.00  0.00           H  
ATOM   4234  CD1 LEU B 264      -1.854  -1.648  10.123  1.00  0.00           C  
ATOM   4235 HD11 LEU B 264      -2.557  -2.002  10.875  1.00  0.00           H  
ATOM   4236 HD12 LEU B 264      -1.261  -2.488   9.766  1.00  0.00           H  
ATOM   4237 HD13 LEU B 264      -2.396  -1.220   9.285  1.00  0.00           H  
ATOM   4238  CD2 LEU B 264      -1.600   0.776  10.633  1.00  0.00           C  
ATOM   4239 HD21 LEU B 264      -2.583   0.739  11.098  1.00  0.00           H  
ATOM   4240 HD22 LEU B 264      -0.985   1.523  11.131  1.00  0.00           H  
ATOM   4241 HD23 LEU B 264      -1.711   1.063   9.588  1.00  0.00           H  
ATOM   4242  C   LEU B 264       0.907  -0.361  14.140  1.00  0.00           C  
ATOM   4243  O   LEU B 264       1.181  -1.395  14.737  1.00  0.00           O  
ATOM   4244  N   THR B 265       0.633   0.787  14.764  1.00  0.00           N  
ATOM   4245  H   THR B 265       0.396   1.585  14.183  1.00  0.00           H  
ATOM   4246  CA  THR B 265       0.467   0.950  16.223  1.00  0.00           C  
ATOM   4247  HA  THR B 265       0.308  -0.031  16.674  1.00  0.00           H  
ATOM   4248  CB  THR B 265       1.711   1.562  16.884  1.00  0.00           C  
ATOM   4249  HB  THR B 265       1.570   1.550  17.962  1.00  0.00           H  
ATOM   4250  CG2 THR B 265       3.015   0.834  16.563  1.00  0.00           C  
ATOM   4251 HG21 THR B 265       2.909  -0.222  16.806  1.00  0.00           H  
ATOM   4252 HG22 THR B 265       3.261   0.930  15.505  1.00  0.00           H  
ATOM   4253 HG23 THR B 265       3.822   1.260  17.161  1.00  0.00           H  
ATOM   4254  OG1 THR B 265       1.880   2.895  16.467  1.00  0.00           O  
ATOM   4255  HG1 THR B 265       2.066   2.852  15.522  1.00  0.00           H  
ATOM   4256  C   THR B 265      -0.784   1.791  16.514  1.00  0.00           C  
ATOM   4257  O   THR B 265      -1.378   2.351  15.585  1.00  0.00           O  
ATOM   4258  N   TYR B 266      -1.223   1.878  17.777  1.00  0.00           N  
ATOM   4259  H   TYR B 266      -0.646   1.513  18.526  1.00  0.00           H  
ATOM   4260  CA  TYR B 266      -2.609   2.256  18.095  1.00  0.00           C  
ATOM   4261  HA  TYR B 266      -3.076   2.640  17.189  1.00  0.00           H  
ATOM   4262  CB  TYR B 266      -3.412   1.001  18.488  1.00  0.00           C  
ATOM   4263  HB2 TYR B 266      -3.060   0.649  19.456  1.00  0.00           H  
ATOM   4264  HB3 TYR B 266      -4.460   1.279  18.610  1.00  0.00           H  
ATOM   4265  CG  TYR B 266      -3.339  -0.154  17.500  1.00  0.00           C  
ATOM   4266  CD1 TYR B 266      -4.132  -0.139  16.334  1.00  0.00           C  
ATOM   4267  HD1 TYR B 266      -4.797   0.694  16.151  1.00  0.00           H  
ATOM   4268  CE1 TYR B 266      -4.048  -1.198  15.405  1.00  0.00           C  
ATOM   4269  HE1 TYR B 266      -4.647  -1.194  14.507  1.00  0.00           H  
ATOM   4270  CZ  TYR B 266      -3.161  -2.274  15.637  1.00  0.00           C  
ATOM   4271  OH  TYR B 266      -3.078  -3.298  14.747  1.00  0.00           O  
ATOM   4272  HH  TYR B 266      -2.372  -3.901  15.005  1.00  0.00           H  
ATOM   4273  CE2 TYR B 266      -2.387  -2.299  16.816  1.00  0.00           C  
ATOM   4274  HE2 TYR B 266      -1.718  -3.124  17.016  1.00  0.00           H  
ATOM   4275  CD2 TYR B 266      -2.480  -1.245  17.744  1.00  0.00           C  
ATOM   4276  HD2 TYR B 266      -1.876  -1.282  18.644  1.00  0.00           H  
ATOM   4277  C   TYR B 266      -2.755   3.363  19.153  1.00  0.00           C  
ATOM   4278  O   TYR B 266      -1.924   3.535  20.047  1.00  0.00           O  
ATOM   4279  N   ALA B 267      -3.883   4.076  19.081  1.00  0.00           N  
ATOM   4280  H   ALA B 267      -4.510   3.899  18.301  1.00  0.00           H  
ATOM   4281  CA  ALA B 267      -4.400   4.898  20.169  1.00  0.00           C  
ATOM   4282  HA  ALA B 267      -3.876   4.635  21.089  1.00  0.00           H  
ATOM   4283  CB  ALA B 267      -4.137   6.383  19.895  1.00  0.00           C  
ATOM   4284  HB1 ALA B 267      -4.561   6.982  20.702  1.00  0.00           H  
ATOM   4285  HB2 ALA B 267      -3.062   6.564  19.854  1.00  0.00           H  
ATOM   4286  HB3 ALA B 267      -4.591   6.675  18.948  1.00  0.00           H  
ATOM   4287  C   ALA B 267      -5.888   4.602  20.387  1.00  0.00           C  
ATOM   4288  O   ALA B 267      -6.672   4.525  19.438  1.00  0.00           O  
ATOM   4289  N   VAL B 268      -6.267   4.445  21.653  1.00  0.00           N  
ATOM   4290  H   VAL B 268      -5.557   4.580  22.369  1.00  0.00           H  
ATOM   4291  CA  VAL B 268      -7.628   4.179  22.131  1.00  0.00           C  
ATOM   4292  HA  VAL B 268      -8.262   3.903  21.290  1.00  0.00           H  
ATOM   4293  CB  VAL B 268      -7.623   2.995  23.126  1.00  0.00           C  
ATOM   4294  HB  VAL B 268      -7.002   3.265  23.980  1.00  0.00           H  
ATOM   4295  CG1 VAL B 268      -9.026   2.659  23.649  1.00  0.00           C  
ATOM   4296 HG11 VAL B 268      -8.967   1.838  24.364  1.00  0.00           H  
ATOM   4297 HG12 VAL B 268      -9.457   3.519  24.153  1.00  0.00           H  
ATOM   4298 HG13 VAL B 268      -9.674   2.364  22.823  1.00  0.00           H  
ATOM   4299  CG2 VAL B 268      -7.050   1.712  22.506  1.00  0.00           C  
ATOM   4300 HG21 VAL B 268      -6.017   1.864  22.193  1.00  0.00           H  
ATOM   4301 HG22 VAL B 268      -7.062   0.905  23.240  1.00  0.00           H  
ATOM   4302 HG23 VAL B 268      -7.643   1.412  21.644  1.00  0.00           H  
ATOM   4303  C   VAL B 268      -8.190   5.457  22.765  1.00  0.00           C  
ATOM   4304  O   VAL B 268      -7.498   6.136  23.522  1.00  0.00           O  
ATOM   4305  N   ASN B 269      -9.451   5.780  22.482  1.00  0.00           N  
ATOM   4306  H   ASN B 269      -9.969   5.144  21.881  1.00  0.00           H  
ATOM   4307  CA  ASN B 269     -10.237   6.802  23.177  1.00  0.00           C  
ATOM   4308  HA  ASN B 269      -9.596   7.359  23.860  1.00  0.00           H  
ATOM   4309  CB  ASN B 269     -10.803   7.786  22.128  1.00  0.00           C  
ATOM   4310  HB2 ASN B 269      -9.980   8.393  21.755  1.00  0.00           H  
ATOM   4311  HB3 ASN B 269     -11.216   7.221  21.292  1.00  0.00           H  
ATOM   4312  CG  ASN B 269     -11.880   8.750  22.606  1.00  0.00           C  
ATOM   4313  OD1 ASN B 269     -12.777   9.112  21.849  1.00  0.00           O  
ATOM   4314  ND2 ASN B 269     -11.850   9.196  23.838  1.00  0.00           N  
ATOM   4315 HD21 ASN B 269     -12.570   9.843  24.125  1.00  0.00           H  
ATOM   4316 HD22 ASN B 269     -11.101   8.987  24.489  1.00  0.00           H  
ATOM   4317  C   ASN B 269     -11.318   6.090  24.004  1.00  0.00           C  
ATOM   4318  O   ASN B 269     -12.082   5.304  23.445  1.00  0.00           O  
ATOM   4319  N   ILE B 270     -11.362   6.368  25.309  1.00  0.00           N  
ATOM   4320  H   ILE B 270     -10.724   7.075  25.657  1.00  0.00           H  
ATOM   4321  CA  ILE B 270     -12.366   5.883  26.272  1.00  0.00           C  
ATOM   4322  HA  ILE B 270     -13.066   5.228  25.758  1.00  0.00           H  
ATOM   4323  CB  ILE B 270     -11.692   5.076  27.418  1.00  0.00           C  
ATOM   4324  HB  ILE B 270     -10.906   5.697  27.848  1.00  0.00           H  
ATOM   4325  CG2 ILE B 270     -12.672   4.735  28.560  1.00  0.00           C  
ATOM   4326 HG21 ILE B 270     -12.170   4.174  29.347  1.00  0.00           H  
ATOM   4327 HG22 ILE B 270     -13.051   5.644  29.026  1.00  0.00           H  
ATOM   4328 HG23 ILE B 270     -13.507   4.148  28.180  1.00  0.00           H  
ATOM   4329  CG1 ILE B 270     -11.026   3.807  26.836  1.00  0.00           C  
ATOM   4330 HG12 ILE B 270     -11.756   3.267  26.237  1.00  0.00           H  
ATOM   4331 HG13 ILE B 270     -10.218   4.124  26.179  1.00  0.00           H  
ATOM   4332  CD1 ILE B 270     -10.419   2.826  27.850  1.00  0.00           C  
ATOM   4333 HD11 ILE B 270     -11.206   2.321  28.409  1.00  0.00           H  
ATOM   4334 HD12 ILE B 270      -9.841   2.073  27.316  1.00  0.00           H  
ATOM   4335 HD13 ILE B 270      -9.762   3.352  28.540  1.00  0.00           H  
ATOM   4336  C   ILE B 270     -13.155   7.083  26.805  1.00  0.00           C  
ATOM   4337  O   ILE B 270     -12.569   8.146  27.008  1.00  0.00           O  
ATOM   4338  N   TRP B 271     -14.457   6.927  27.056  1.00  0.00           N  
ATOM   4339  H   TRP B 271     -14.892   6.025  26.880  1.00  0.00           H  
ATOM   4340  CA  TRP B 271     -15.272   7.940  27.743  1.00  0.00           C  
ATOM   4341  HA  TRP B 271     -14.656   8.365  28.532  1.00  0.00           H  
ATOM   4342  CB  TRP B 271     -15.647   9.079  26.783  1.00  0.00           C  
ATOM   4343  HB2 TRP B 271     -15.962   9.932  27.388  1.00  0.00           H  
ATOM   4344  HB3 TRP B 271     -14.759   9.397  26.237  1.00  0.00           H  
ATOM   4345  CG  TRP B 271     -16.729   8.796  25.785  1.00  0.00           C  
ATOM   4346  CD1 TRP B 271     -17.981   9.298  25.863  1.00  0.00           C  
ATOM   4347  HD1 TRP B 271     -18.345   9.941  26.662  1.00  0.00           H  
ATOM   4348  NE1 TRP B 271     -18.722   8.875  24.780  1.00  0.00           N  
ATOM   4349  HE1 TRP B 271     -19.688   9.143  24.653  1.00  0.00           H  
ATOM   4350  CE2 TRP B 271     -17.989   8.050  23.954  1.00  0.00           C  
ATOM   4351  CZ2 TRP B 271     -18.292   7.377  22.758  1.00  0.00           C  
ATOM   4352  HZ2 TRP B 271     -19.265   7.491  22.304  1.00  0.00           H  
ATOM   4353  CH2 TRP B 271     -17.319   6.552  22.169  1.00  0.00           C  
ATOM   4354  HH2 TRP B 271     -17.542   6.023  21.254  1.00  0.00           H  
ATOM   4355  CZ3 TRP B 271     -16.056   6.424  22.772  1.00  0.00           C  
ATOM   4356  HZ3 TRP B 271     -15.312   5.777  22.330  1.00  0.00           H  
ATOM   4357  CE3 TRP B 271     -15.749   7.135  23.949  1.00  0.00           C  
ATOM   4358  HE3 TRP B 271     -14.765   7.045  24.380  1.00  0.00           H  
ATOM   4359  CD2 TRP B 271     -16.707   7.962  24.581  1.00  0.00           C  
ATOM   4360  C   TRP B 271     -16.516   7.339  28.415  1.00  0.00           C  
ATOM   4361  O   TRP B 271     -16.924   6.224  28.084  1.00  0.00           O  
ATOM   4362  N   SER B 272     -17.100   8.039  29.389  1.00  0.00           N  
ATOM   4363  H   SER B 272     -16.700   8.937  29.644  1.00  0.00           H  
ATOM   4364  CA  SER B 272     -18.303   7.583  30.108  1.00  0.00           C  
ATOM   4365  HA  SER B 272     -18.173   6.530  30.352  1.00  0.00           H  
ATOM   4366  CB  SER B 272     -18.429   8.338  31.431  1.00  0.00           C  
ATOM   4367  HB2 SER B 272     -17.528   8.192  32.025  1.00  0.00           H  
ATOM   4368  HB3 SER B 272     -18.550   9.399  31.225  1.00  0.00           H  
ATOM   4369  OG  SER B 272     -19.545   7.867  32.161  1.00  0.00           O  
ATOM   4370  HG  SER B 272     -19.337   6.968  32.455  1.00  0.00           H  
ATOM   4371  C   SER B 272     -19.602   7.720  29.292  1.00  0.00           C  
ATOM   4372  O   SER B 272     -19.759   8.649  28.508  1.00  0.00           O  
ATOM   4373  N   GLU B 273     -20.567   6.823  29.516  1.00  0.00           N  
ATOM   4374  H   GLU B 273     -20.368   6.092  30.191  1.00  0.00           H  
ATOM   4375  CA  GLU B 273     -21.973   6.961  29.079  1.00  0.00           C  
ATOM   4376  HA  GLU B 273     -22.007   7.365  28.065  1.00  0.00           H  
ATOM   4377  CB  GLU B 273     -22.587   5.546  29.084  1.00  0.00           C  
ATOM   4378  HB2 GLU B 273     -21.971   4.889  28.467  1.00  0.00           H  
ATOM   4379  HB3 GLU B 273     -22.515   5.184  30.108  1.00  0.00           H  
ATOM   4380  CG  GLU B 273     -24.058   5.369  28.652  1.00  0.00           C  
ATOM   4381  HG2 GLU B 273     -24.381   4.395  29.025  1.00  0.00           H  
ATOM   4382  HG3 GLU B 273     -24.709   6.094  29.135  1.00  0.00           H  
ATOM   4383  CD  GLU B 273     -24.271   5.393  27.131  1.00  0.00           C  
ATOM   4384  OE1 GLU B 273     -25.053   4.557  26.620  1.00  0.00           O  
ATOM   4385  OE2 GLU B 273     -23.578   6.125  26.399  1.00  0.00           O  
ATOM   4386  C   GLU B 273     -22.788   7.914  29.987  1.00  0.00           C  
ATOM   4387  O   GLU B 273     -23.888   8.331  29.630  1.00  0.00           O  
ATOM   4388  N   ASN B 274     -22.283   8.242  31.182  1.00  0.00           N  
ATOM   4389  H   ASN B 274     -21.353   7.913  31.410  1.00  0.00           H  
ATOM   4390  CA  ASN B 274     -23.018   8.991  32.209  1.00  0.00           C  
ATOM   4391  HA  ASN B 274     -24.040   9.172  31.870  1.00  0.00           H  
ATOM   4392  CB  ASN B 274     -23.073   8.134  33.485  1.00  0.00           C  
ATOM   4393  HB2 ASN B 274     -22.062   8.019  33.862  1.00  0.00           H  
ATOM   4394  HB3 ASN B 274     -23.657   8.660  34.238  1.00  0.00           H  
ATOM   4395  CG  ASN B 274     -23.676   6.750  33.286  1.00  0.00           C  
ATOM   4396  OD1 ASN B 274     -23.072   5.724  33.559  1.00  0.00           O  
ATOM   4397  ND2 ASN B 274     -24.887   6.657  32.781  1.00  0.00           N  
ATOM   4398 HD21 ASN B 274     -25.267   5.738  32.683  1.00  0.00           H  
ATOM   4399 HD22 ASN B 274     -25.363   7.488  32.475  1.00  0.00           H  
ATOM   4400  C   ASN B 274     -22.430  10.381  32.509  1.00  0.00           C  
ATOM   4401  O   ASN B 274     -23.166  11.265  32.940  1.00  0.00           O  
ATOM   4402  N   ASP B 275     -21.126  10.576  32.292  1.00  0.00           N  
ATOM   4403  H   ASP B 275     -20.577   9.796  31.954  1.00  0.00           H  
ATOM   4404  CA  ASP B 275     -20.399  11.813  32.602  1.00  0.00           C  
ATOM   4405  HA  ASP B 275     -21.091  12.571  32.968  1.00  0.00           H  
ATOM   4406  CB  ASP B 275     -19.434  11.534  33.760  1.00  0.00           C  
ATOM   4407  HB2 ASP B 275     -20.012  11.210  34.628  1.00  0.00           H  
ATOM   4408  HB3 ASP B 275     -18.765  10.716  33.482  1.00  0.00           H  
ATOM   4409  CG  ASP B 275     -18.580  12.737  34.170  1.00  0.00           C  
ATOM   4410  OD1 ASP B 275     -18.690  13.827  33.552  1.00  0.00           O  
ATOM   4411  OD2 ASP B 275     -17.795  12.546  35.119  1.00  0.00           O  
ATOM   4412  C   ASP B 275     -19.667  12.357  31.357  1.00  0.00           C  
ATOM   4413  O   ASP B 275     -18.618  11.817  30.990  1.00  0.00           O  
ATOM   4414  N   PRO B 276     -20.169  13.435  30.722  1.00  0.00           N  
ATOM   4415  CD  PRO B 276     -21.456  14.062  30.985  1.00  0.00           C  
ATOM   4416  HD2 PRO B 276     -21.341  14.798  31.783  1.00  0.00           H  
ATOM   4417  HD3 PRO B 276     -22.222  13.332  31.251  1.00  0.00           H  
ATOM   4418  CG  PRO B 276     -21.842  14.756  29.684  1.00  0.00           C  
ATOM   4419  HG2 PRO B 276     -22.492  15.613  29.861  1.00  0.00           H  
ATOM   4420  HG3 PRO B 276     -22.316  14.040  29.012  1.00  0.00           H  
ATOM   4421  CB  PRO B 276     -20.484  15.172  29.125  1.00  0.00           C  
ATOM   4422  HB2 PRO B 276     -20.169  16.100  29.606  1.00  0.00           H  
ATOM   4423  HB3 PRO B 276     -20.517  15.298  28.042  1.00  0.00           H  
ATOM   4424  CA  PRO B 276     -19.552  14.024  29.532  1.00  0.00           C  
ATOM   4425  HA  PRO B 276     -19.548  13.272  28.743  1.00  0.00           H  
ATOM   4426  C   PRO B 276     -18.113  14.534  29.723  1.00  0.00           C  
ATOM   4427  O   PRO B 276     -17.409  14.719  28.731  1.00  0.00           O  
ATOM   4428  N   ALA B 277     -17.674  14.794  30.963  1.00  0.00           N  
ATOM   4429  H   ALA B 277     -18.268  14.569  31.759  1.00  0.00           H  
ATOM   4430  CA  ALA B 277     -16.320  15.259  31.263  1.00  0.00           C  
ATOM   4431  HA  ALA B 277     -15.952  15.843  30.419  1.00  0.00           H  
ATOM   4432  CB  ALA B 277     -16.398  16.186  32.481  1.00  0.00           C  
ATOM   4433  HB1 ALA B 277     -17.099  16.996  32.283  1.00  0.00           H  
ATOM   4434  HB2 ALA B 277     -16.734  15.626  33.355  1.00  0.00           H  
ATOM   4435  HB3 ALA B 277     -15.414  16.608  32.684  1.00  0.00           H  
ATOM   4436  C   ALA B 277     -15.309  14.115  31.486  1.00  0.00           C  
ATOM   4437  O   ALA B 277     -14.100  14.344  31.410  1.00  0.00           O  
ATOM   4438  N   ASP B 278     -15.760  12.883  31.752  1.00  0.00           N  
ATOM   4439  H   ASP B 278     -16.764  12.728  31.759  1.00  0.00           H  
ATOM   4440  CA  ASP B 278     -14.877  11.723  31.929  1.00  0.00           C  
ATOM   4441  HA  ASP B 278     -13.959  12.080  32.399  1.00  0.00           H  
ATOM   4442  CB  ASP B 278     -15.503  10.720  32.914  1.00  0.00           C  
ATOM   4443  HB2 ASP B 278     -15.929  11.279  33.747  1.00  0.00           H  
ATOM   4444  HB3 ASP B 278     -16.312  10.175  32.428  1.00  0.00           H  
ATOM   4445  CG  ASP B 278     -14.484   9.738  33.505  1.00  0.00           C  
ATOM   4446  OD1 ASP B 278     -14.843   8.984  34.435  1.00  0.00           O  
ATOM   4447  OD2 ASP B 278     -13.293   9.727  33.124  1.00  0.00           O  
ATOM   4448  C   ASP B 278     -14.468  11.126  30.568  1.00  0.00           C  
ATOM   4449  O   ASP B 278     -14.921  10.050  30.161  1.00  0.00           O  
ATOM   4450  N   PHE B 279     -13.629  11.881  29.847  1.00  0.00           N  
ATOM   4451  H   PHE B 279     -13.361  12.768  30.264  1.00  0.00           H  
ATOM   4452  CA  PHE B 279     -13.095  11.589  28.515  1.00  0.00           C  
ATOM   4453  HA  PHE B 279     -13.537  10.662  28.149  1.00  0.00           H  
ATOM   4454  CB  PHE B 279     -13.504  12.721  27.561  1.00  0.00           C  
ATOM   4455  HB2 PHE B 279     -14.592  12.815  27.579  1.00  0.00           H  
ATOM   4456  HB3 PHE B 279     -13.095  13.661  27.937  1.00  0.00           H  
ATOM   4457  CG  PHE B 279     -13.051  12.541  26.123  1.00  0.00           C  
ATOM   4458  CD1 PHE B 279     -11.745  12.903  25.740  1.00  0.00           C  
ATOM   4459  HD1 PHE B 279     -11.063  13.308  26.476  1.00  0.00           H  
ATOM   4460  CE1 PHE B 279     -11.329  12.751  24.405  1.00  0.00           C  
ATOM   4461  HE1 PHE B 279     -10.325  13.034  24.122  1.00  0.00           H  
ATOM   4462  CZ  PHE B 279     -12.225  12.255  23.443  1.00  0.00           C  
ATOM   4463  HZ  PHE B 279     -11.908  12.147  22.416  1.00  0.00           H  
ATOM   4464  CE2 PHE B 279     -13.531  11.891  23.822  1.00  0.00           C  
ATOM   4465  HE2 PHE B 279     -14.226  11.511  23.085  1.00  0.00           H  
ATOM   4466  CD2 PHE B 279     -13.941  12.032  25.159  1.00  0.00           C  
ATOM   4467  HD2 PHE B 279     -14.950  11.767  25.446  1.00  0.00           H  
ATOM   4468  C   PHE B 279     -11.569  11.403  28.561  1.00  0.00           C  
ATOM   4469  O   PHE B 279     -10.857  12.146  29.239  1.00  0.00           O  
ATOM   4470  N   ARG B 280     -11.055  10.385  27.858  1.00  0.00           N  
ATOM   4471  H   ARG B 280     -11.699   9.815  27.318  1.00  0.00           H  
ATOM   4472  CA  ARG B 280      -9.693   9.856  28.035  1.00  0.00           C  
ATOM   4473  HA  ARG B 280      -9.054  10.655  28.419  1.00  0.00           H  
ATOM   4474  CB  ARG B 280      -9.713   8.703  29.058  1.00  0.00           C  
ATOM   4475  HB2 ARG B 280     -10.193   7.838  28.599  1.00  0.00           H  
ATOM   4476  HB3 ARG B 280      -8.683   8.431  29.298  1.00  0.00           H  
ATOM   4477  CG  ARG B 280     -10.460   9.024  30.362  1.00  0.00           C  
ATOM   4478  HG2 ARG B 280     -10.050   9.929  30.813  1.00  0.00           H  
ATOM   4479  HG3 ARG B 280     -11.521   9.171  30.156  1.00  0.00           H  
ATOM   4480  CD  ARG B 280     -10.325   7.864  31.343  1.00  0.00           C  
ATOM   4481  HD2 ARG B 280     -10.623   6.936  30.851  1.00  0.00           H  
ATOM   4482  HD3 ARG B 280      -9.280   7.792  31.644  1.00  0.00           H  
ATOM   4483  NE  ARG B 280     -11.178   8.079  32.519  1.00  0.00           N  
ATOM   4484  HE  ARG B 280     -11.956   8.741  32.446  1.00  0.00           H  
ATOM   4485  CZ  ARG B 280     -11.036   7.547  33.711  1.00  0.00           C  
ATOM   4486  NH1 ARG B 280     -10.050   6.747  33.997  1.00  0.00           N  
ATOM   4487 HH11 ARG B 280      -9.419   6.474  33.267  1.00  0.00           H  
ATOM   4488 HH12 ARG B 280     -10.017   6.345  34.925  1.00  0.00           H  
ATOM   4489  NH2 ARG B 280     -11.894   7.810  34.649  1.00  0.00           N  
ATOM   4490 HH21 ARG B 280     -12.651   8.464  34.418  1.00  0.00           H  
ATOM   4491 HH22 ARG B 280     -11.800   7.380  35.554  1.00  0.00           H  
ATOM   4492  C   ARG B 280      -9.097   9.349  26.724  1.00  0.00           C  
ATOM   4493  O   ARG B 280      -9.818   8.885  25.836  1.00  0.00           O  
ATOM   4494  N   ILE B 281      -7.769   9.345  26.633  1.00  0.00           N  
ATOM   4495  H   ILE B 281      -7.237   9.670  27.429  1.00  0.00           H  
ATOM   4496  CA  ILE B 281      -6.999   8.690  25.568  1.00  0.00           C  
ATOM   4497  HA  ILE B 281      -7.646   7.967  25.077  1.00  0.00           H  
ATOM   4498  CB  ILE B 281      -6.533   9.716  24.496  1.00  0.00           C  
ATOM   4499  HB  ILE B 281      -6.335  10.667  24.995  1.00  0.00           H  
ATOM   4500  CG2 ILE B 281      -5.240   9.308  23.760  1.00  0.00           C  
ATOM   4501 HG21 ILE B 281      -4.936  10.086  23.060  1.00  0.00           H  
ATOM   4502 HG22 ILE B 281      -5.384   8.370  23.221  1.00  0.00           H  
ATOM   4503 HG23 ILE B 281      -4.419   9.199  24.471  1.00  0.00           H  
ATOM   4504  CG1 ILE B 281      -7.684   9.921  23.479  1.00  0.00           C  
ATOM   4505 HG12 ILE B 281      -7.874   8.977  22.965  1.00  0.00           H  
ATOM   4506 HG13 ILE B 281      -8.588  10.201  24.018  1.00  0.00           H  
ATOM   4507  CD1 ILE B 281      -7.446  11.006  22.421  1.00  0.00           C  
ATOM   4508 HD11 ILE B 281      -8.356  11.138  21.837  1.00  0.00           H  
ATOM   4509 HD12 ILE B 281      -7.195  11.949  22.907  1.00  0.00           H  
ATOM   4510 HD13 ILE B 281      -6.644  10.714  21.745  1.00  0.00           H  
ATOM   4511  C   ILE B 281      -5.867   7.873  26.201  1.00  0.00           C  
ATOM   4512  O   ILE B 281      -5.296   8.268  27.214  1.00  0.00           O  
ATOM   4513  N   TYR B 282      -5.557   6.740  25.579  1.00  0.00           N  
ATOM   4514  H   TYR B 282      -6.093   6.497  24.751  1.00  0.00           H  
ATOM   4515  CA  TYR B 282      -4.472   5.835  25.941  1.00  0.00           C  
ATOM   4516  HA  TYR B 282      -3.773   6.351  26.601  1.00  0.00           H  
ATOM   4517  CB  TYR B 282      -5.038   4.619  26.689  1.00  0.00           C  
ATOM   4518  HB2 TYR B 282      -5.700   4.075  26.014  1.00  0.00           H  
ATOM   4519  HB3 TYR B 282      -4.201   3.962  26.928  1.00  0.00           H  
ATOM   4520  CG  TYR B 282      -5.800   4.913  27.977  1.00  0.00           C  
ATOM   4521  CD1 TYR B 282      -5.120   4.903  29.211  1.00  0.00           C  
ATOM   4522  HD1 TYR B 282      -4.055   4.716  29.236  1.00  0.00           H  
ATOM   4523  CE1 TYR B 282      -5.818   5.125  30.414  1.00  0.00           C  
ATOM   4524  HE1 TYR B 282      -5.288   5.105  31.354  1.00  0.00           H  
ATOM   4525  CZ  TYR B 282      -7.208   5.370  30.387  1.00  0.00           C  
ATOM   4526  OH  TYR B 282      -7.893   5.531  31.554  1.00  0.00           O  
ATOM   4527  HH  TYR B 282      -7.369   5.206  32.292  1.00  0.00           H  
ATOM   4528  CE2 TYR B 282      -7.890   5.396  29.152  1.00  0.00           C  
ATOM   4529  HE2 TYR B 282      -8.952   5.576  29.140  1.00  0.00           H  
ATOM   4530  CD2 TYR B 282      -7.190   5.156  27.951  1.00  0.00           C  
ATOM   4531  HD2 TYR B 282      -7.717   5.151  27.006  1.00  0.00           H  
ATOM   4532  C   TYR B 282      -3.724   5.419  24.662  1.00  0.00           C  
ATOM   4533  O   TYR B 282      -4.351   5.201  23.624  1.00  0.00           O  
ATOM   4534  N   GLN B 283      -2.396   5.318  24.717  1.00  0.00           N  
ATOM   4535  H   GLN B 283      -1.933   5.430  25.607  1.00  0.00           H  
ATOM   4536  CA  GLN B 283      -1.547   5.044  23.550  1.00  0.00           C  
ATOM   4537  HA  GLN B 283      -2.173   4.959  22.660  1.00  0.00           H  
ATOM   4538  CB  GLN B 283      -0.598   6.231  23.314  1.00  0.00           C  
ATOM   4539  HB2 GLN B 283      -1.211   7.114  23.123  1.00  0.00           H  
ATOM   4540  HB3 GLN B 283      -0.007   6.413  24.213  1.00  0.00           H  
ATOM   4541  CG  GLN B 283       0.353   6.022  22.123  1.00  0.00           C  
ATOM   4542  HG2 GLN B 283       1.160   5.346  22.410  1.00  0.00           H  
ATOM   4543  HG3 GLN B 283      -0.194   5.574  21.293  1.00  0.00           H  
ATOM   4544  CD  GLN B 283       0.933   7.338  21.625  1.00  0.00           C  
ATOM   4545  OE1 GLN B 283       0.291   8.102  20.926  1.00  0.00           O  
ATOM   4546  NE2 GLN B 283       2.159   7.673  21.968  1.00  0.00           N  
ATOM   4547 HE21 GLN B 283       2.467   8.575  21.649  1.00  0.00           H  
ATOM   4548 HE22 GLN B 283       2.719   7.086  22.559  1.00  0.00           H  
ATOM   4549  C   GLN B 283      -0.815   3.707  23.694  1.00  0.00           C  
ATOM   4550  O   GLN B 283      -0.397   3.333  24.789  1.00  0.00           O  
ATOM   4551  N   VAL B 284      -0.656   2.998  22.576  1.00  0.00           N  
ATOM   4552  H   VAL B 284      -1.027   3.374  21.707  1.00  0.00           H  
ATOM   4553  CA  VAL B 284      -0.102   1.643  22.504  1.00  0.00           C  
ATOM   4554  HA  VAL B 284       0.261   1.335  23.485  1.00  0.00           H  
ATOM   4555  CB  VAL B 284      -1.199   0.647  22.074  1.00  0.00           C  
ATOM   4556  HB  VAL B 284      -1.551   0.912  21.079  1.00  0.00           H  
ATOM   4557  CG1 VAL B 284      -0.679  -0.791  22.035  1.00  0.00           C  
ATOM   4558 HG11 VAL B 284       0.103  -0.892  21.285  1.00  0.00           H  
ATOM   4559 HG12 VAL B 284      -0.302  -1.071  23.016  1.00  0.00           H  
ATOM   4560 HG13 VAL B 284      -1.488  -1.474  21.763  1.00  0.00           H  
ATOM   4561  CG2 VAL B 284      -2.399   0.689  23.030  1.00  0.00           C  
ATOM   4562 HG21 VAL B 284      -2.903   1.653  22.970  1.00  0.00           H  
ATOM   4563 HG22 VAL B 284      -3.111  -0.087  22.752  1.00  0.00           H  
ATOM   4564 HG23 VAL B 284      -2.063   0.515  24.051  1.00  0.00           H  
ATOM   4565  C   VAL B 284       1.075   1.644  21.533  1.00  0.00           C  
ATOM   4566  O   VAL B 284       0.893   1.635  20.317  1.00  0.00           O  
ATOM   4567  N   THR B 285       2.302   1.664  22.057  1.00  0.00           N  
ATOM   4568  H   THR B 285       2.395   1.663  23.064  1.00  0.00           H  
ATOM   4569  CA  THR B 285       3.554   1.630  21.273  1.00  0.00           C  
ATOM   4570  HA  THR B 285       3.419   2.244  20.382  1.00  0.00           H  
ATOM   4571  CB  THR B 285       4.726   2.230  22.071  1.00  0.00           C  
ATOM   4572  HB  THR B 285       5.628   2.199  21.458  1.00  0.00           H  
ATOM   4573  CG2 THR B 285       4.481   3.685  22.469  1.00  0.00           C  
ATOM   4574 HG21 THR B 285       4.289   4.279  21.575  1.00  0.00           H  
ATOM   4575 HG22 THR B 285       3.630   3.756  23.146  1.00  0.00           H  
ATOM   4576 HG23 THR B 285       5.368   4.072  22.969  1.00  0.00           H  
ATOM   4577  OG1 THR B 285       4.943   1.485  23.248  1.00  0.00           O  
ATOM   4578  HG1 THR B 285       5.219   0.602  22.971  1.00  0.00           H  
ATOM   4579  C   THR B 285       3.892   0.217  20.771  1.00  0.00           C  
ATOM   4580  O   THR B 285       5.055  -0.183  20.778  1.00  0.00           O  
ATOM   4581  N   TYR B 286       2.879  -0.560  20.382  1.00  0.00           N  
ATOM   4582  H   TYR B 286       1.958  -0.142  20.315  1.00  0.00           H  
ATOM   4583  CA  TYR B 286       2.997  -1.963  19.992  1.00  0.00           C  
ATOM   4584  HA  TYR B 286       4.043  -2.179  19.773  1.00  0.00           H  
ATOM   4585  CB  TYR B 286       2.547  -2.895  21.137  1.00  0.00           C  
ATOM   4586  HB2 TYR B 286       1.463  -2.816  21.234  1.00  0.00           H  
ATOM   4587  HB3 TYR B 286       2.766  -3.925  20.850  1.00  0.00           H  
ATOM   4588  CG  TYR B 286       3.179  -2.650  22.494  1.00  0.00           C  
ATOM   4589  CD1 TYR B 286       2.365  -2.477  23.632  1.00  0.00           C  
ATOM   4590  HD1 TYR B 286       1.288  -2.548  23.543  1.00  0.00           H  
ATOM   4591  CE1 TYR B 286       2.947  -2.233  24.891  1.00  0.00           C  
ATOM   4592  HE1 TYR B 286       2.334  -2.094  25.767  1.00  0.00           H  
ATOM   4593  CZ  TYR B 286       4.349  -2.188  25.017  1.00  0.00           C  
ATOM   4594  OH  TYR B 286       4.907  -1.964  26.233  1.00  0.00           O  
ATOM   4595  HH  TYR B 286       5.863  -1.939  26.177  1.00  0.00           H  
ATOM   4596  CE2 TYR B 286       5.172  -2.388  23.886  1.00  0.00           C  
ATOM   4597  HE2 TYR B 286       6.244  -2.370  23.984  1.00  0.00           H  
ATOM   4598  CD2 TYR B 286       4.582  -2.625  22.630  1.00  0.00           C  
ATOM   4599  HD2 TYR B 286       5.213  -2.774  21.764  1.00  0.00           H  
ATOM   4600  C   TYR B 286       2.193  -2.271  18.724  1.00  0.00           C  
ATOM   4601  O   TYR B 286       1.183  -1.632  18.434  1.00  0.00           O  
ATOM   4602  N   LEU B 287       2.651  -3.301  18.013  1.00  0.00           N  
ATOM   4603  H   LEU B 287       3.515  -3.727  18.308  1.00  0.00           H  
ATOM   4604  CA  LEU B 287       1.946  -3.959  16.911  1.00  0.00           C  
ATOM   4605  HA  LEU B 287       1.549  -3.191  16.249  1.00  0.00           H  
ATOM   4606  CB  LEU B 287       3.015  -4.784  16.171  1.00  0.00           C  
ATOM   4607  HB2 LEU B 287       3.860  -4.129  15.944  1.00  0.00           H  
ATOM   4608  HB3 LEU B 287       3.371  -5.566  16.844  1.00  0.00           H  
ATOM   4609  CG  LEU B 287       2.569  -5.446  14.859  1.00  0.00           C  
ATOM   4610  HG  LEU B 287       1.769  -6.159  15.052  1.00  0.00           H  
ATOM   4611  CD1 LEU B 287       2.095  -4.411  13.843  1.00  0.00           C  
ATOM   4612 HD11 LEU B 287       2.838  -3.621  13.728  1.00  0.00           H  
ATOM   4613 HD12 LEU B 287       1.154  -3.974  14.179  1.00  0.00           H  
ATOM   4614 HD13 LEU B 287       1.916  -4.892  12.889  1.00  0.00           H  
ATOM   4615  CD2 LEU B 287       3.754  -6.206  14.255  1.00  0.00           C  
ATOM   4616 HD21 LEU B 287       4.125  -6.937  14.973  1.00  0.00           H  
ATOM   4617 HD22 LEU B 287       4.554  -5.508  14.002  1.00  0.00           H  
ATOM   4618 HD23 LEU B 287       3.431  -6.726  13.356  1.00  0.00           H  
ATOM   4619  C   LEU B 287       0.752  -4.814  17.391  1.00  0.00           C  
ATOM   4620  O   LEU B 287      -0.143  -5.150  16.619  1.00  0.00           O  
ATOM   4621  N   GLU B 288       0.736  -5.130  18.687  1.00  0.00           N  
ATOM   4622  H   GLU B 288       1.476  -4.759  19.253  1.00  0.00           H  
ATOM   4623  CA  GLU B 288      -0.309  -5.861  19.408  1.00  0.00           C  
ATOM   4624  HA  GLU B 288      -0.476  -6.813  18.907  1.00  0.00           H  
ATOM   4625  CB  GLU B 288       0.253  -6.154  20.816  1.00  0.00           C  
ATOM   4626  HB2 GLU B 288       1.081  -6.857  20.710  1.00  0.00           H  
ATOM   4627  HB3 GLU B 288       0.665  -5.233  21.230  1.00  0.00           H  
ATOM   4628  CG  GLU B 288      -0.731  -6.713  21.855  1.00  0.00           C  
ATOM   4629  HG2 GLU B 288      -0.164  -7.000  22.743  1.00  0.00           H  
ATOM   4630  HG3 GLU B 288      -1.413  -5.912  22.146  1.00  0.00           H  
ATOM   4631  CD  GLU B 288      -1.544  -7.914  21.366  1.00  0.00           C  
ATOM   4632  OE1 GLU B 288      -2.667  -8.077  21.892  1.00  0.00           O  
ATOM   4633  OE2 GLU B 288      -1.061  -8.634  20.465  1.00  0.00           O  
ATOM   4634  C   GLU B 288      -1.631  -5.061  19.472  1.00  0.00           C  
ATOM   4635  O   GLU B 288      -1.636  -3.945  20.006  1.00  0.00           O  
ATOM   4636  N   PRO B 289      -2.761  -5.590  18.955  1.00  0.00           N  
ATOM   4637  CD  PRO B 289      -2.865  -6.820  18.175  1.00  0.00           C  
ATOM   4638  HD2 PRO B 289      -2.648  -7.696  18.783  1.00  0.00           H  
ATOM   4639  HD3 PRO B 289      -2.181  -6.774  17.327  1.00  0.00           H  
ATOM   4640  CG  PRO B 289      -4.306  -6.896  17.664  1.00  0.00           C  
ATOM   4641  HG2 PRO B 289      -4.914  -7.473  18.362  1.00  0.00           H  
ATOM   4642  HG3 PRO B 289      -4.358  -7.323  16.663  1.00  0.00           H  
ATOM   4643  CB  PRO B 289      -4.746  -5.436  17.679  1.00  0.00           C  
ATOM   4644  HB2 PRO B 289      -5.828  -5.327  17.708  1.00  0.00           H  
ATOM   4645  HB3 PRO B 289      -4.343  -4.925  16.804  1.00  0.00           H  
ATOM   4646  CA  PRO B 289      -4.056  -4.907  18.940  1.00  0.00           C  
ATOM   4647  HA  PRO B 289      -3.895  -3.836  18.826  1.00  0.00           H  
ATOM   4648  C   PRO B 289      -4.869  -5.111  20.239  1.00  0.00           C  
ATOM   4649  O   PRO B 289      -6.066  -5.422  20.202  1.00  0.00           O  
ATOM   4650  N   SER B 290      -4.240  -4.903  21.400  1.00  0.00           N  
ATOM   4651  H   SER B 290      -3.265  -4.626  21.382  1.00  0.00           H  
ATOM   4652  CA  SER B 290      -4.934  -4.912  22.694  1.00  0.00           C  
ATOM   4653  HA  SER B 290      -5.968  -4.626  22.515  1.00  0.00           H  
ATOM   4654  CB  SER B 290      -4.976  -6.329  23.291  1.00  0.00           C  
ATOM   4655  HB2 SER B 290      -5.702  -6.348  24.100  1.00  0.00           H  
ATOM   4656  HB3 SER B 290      -5.312  -7.037  22.534  1.00  0.00           H  
ATOM   4657  OG  SER B 290      -3.737  -6.755  23.814  1.00  0.00           O  
ATOM   4658  HG  SER B 290      -3.299  -7.282  23.090  1.00  0.00           H  
ATOM   4659  C   SER B 290      -4.388  -3.873  23.683  1.00  0.00           C  
ATOM   4660  O   SER B 290      -3.331  -3.266  23.487  1.00  0.00           O  
ATOM   4661  N   LEU B 291      -5.152  -3.619  24.753  1.00  0.00           N  
ATOM   4662  H   LEU B 291      -6.044  -4.102  24.813  1.00  0.00           H  
ATOM   4663  CA  LEU B 291      -4.747  -2.747  25.857  1.00  0.00           C  
ATOM   4664  HA  LEU B 291      -3.668  -2.851  25.987  1.00  0.00           H  
ATOM   4665  CB  LEU B 291      -5.046  -1.283  25.474  1.00  0.00           C  
ATOM   4666  HB2 LEU B 291      -4.444  -1.021  24.604  1.00  0.00           H  
ATOM   4667  HB3 LEU B 291      -6.097  -1.212  25.191  1.00  0.00           H  
ATOM   4668  CG  LEU B 291      -4.777  -0.253  26.586  1.00  0.00           C  
ATOM   4669  HG  LEU B 291      -5.419  -0.464  27.439  1.00  0.00           H  
ATOM   4670  CD1 LEU B 291      -3.317  -0.243  27.049  1.00  0.00           C  
ATOM   4671 HD11 LEU B 291      -3.181   0.534  27.801  1.00  0.00           H  
ATOM   4672 HD12 LEU B 291      -3.060  -1.193  27.507  1.00  0.00           H  
ATOM   4673 HD13 LEU B 291      -2.652  -0.056  26.206  1.00  0.00           H  
ATOM   4674  CD2 LEU B 291      -5.124   1.143  26.073  1.00  0.00           C  
ATOM   4675 HD21 LEU B 291      -6.164   1.169  25.749  1.00  0.00           H  
ATOM   4676 HD22 LEU B 291      -4.995   1.848  26.889  1.00  0.00           H  
ATOM   4677 HD23 LEU B 291      -4.476   1.416  25.240  1.00  0.00           H  
ATOM   4678  C   LEU B 291      -5.431  -3.141  27.174  1.00  0.00           C  
ATOM   4679  O   LEU B 291      -6.660  -3.180  27.257  1.00  0.00           O  
ATOM   4680  N   ARG B 292      -4.643  -3.370  28.232  1.00  0.00           N  
ATOM   4681  H   ARG B 292      -3.647  -3.278  28.104  1.00  0.00           H  
ATOM   4682  CA  ARG B 292      -5.155  -3.483  29.603  1.00  0.00           C  
ATOM   4683  HA  ARG B 292      -6.133  -3.954  29.552  1.00  0.00           H  
ATOM   4684  CB  ARG B 292      -4.239  -4.368  30.463  1.00  0.00           C  
ATOM   4685  HB2 ARG B 292      -3.197  -4.084  30.308  1.00  0.00           H  
ATOM   4686  HB3 ARG B 292      -4.485  -4.220  31.516  1.00  0.00           H  
ATOM   4687  CG  ARG B 292      -4.445  -5.851  30.121  1.00  0.00           C  
ATOM   4688  HG2 ARG B 292      -5.485  -6.114  30.322  1.00  0.00           H  
ATOM   4689  HG3 ARG B 292      -4.238  -6.013  29.063  1.00  0.00           H  
ATOM   4690  CD  ARG B 292      -3.528  -6.756  30.950  1.00  0.00           C  
ATOM   4691  HD2 ARG B 292      -2.502  -6.606  30.609  1.00  0.00           H  
ATOM   4692  HD3 ARG B 292      -3.590  -6.462  32.000  1.00  0.00           H  
ATOM   4693  NE  ARG B 292      -3.928  -8.172  30.823  1.00  0.00           N  
ATOM   4694  HE  ARG B 292      -4.923  -8.365  30.779  1.00  0.00           H  
ATOM   4695  CZ  ARG B 292      -3.158  -9.241  30.770  1.00  0.00           C  
ATOM   4696  NH1 ARG B 292      -1.856  -9.192  30.859  1.00  0.00           N  
ATOM   4697 HH11 ARG B 292      -1.415  -8.297  30.966  1.00  0.00           H  
ATOM   4698 HH12 ARG B 292      -1.308 -10.031  30.823  1.00  0.00           H  
ATOM   4699  NH2 ARG B 292      -3.723 -10.400  30.629  1.00  0.00           N  
ATOM   4700 HH21 ARG B 292      -4.741 -10.420  30.588  1.00  0.00           H  
ATOM   4701 HH22 ARG B 292      -3.183 -11.235  30.535  1.00  0.00           H  
ATOM   4702  C   ARG B 292      -5.383  -2.108  30.234  1.00  0.00           C  
ATOM   4703  O   ARG B 292      -4.613  -1.182  30.006  1.00  0.00           O  
ATOM   4704  N   ILE B 293      -6.418  -1.993  31.059  1.00  0.00           N  
ATOM   4705  H   ILE B 293      -6.995  -2.817  31.203  1.00  0.00           H  
ATOM   4706  CA  ILE B 293      -6.780  -0.789  31.815  1.00  0.00           C  
ATOM   4707  HA  ILE B 293      -5.949  -0.084  31.818  1.00  0.00           H  
ATOM   4708  CB  ILE B 293      -8.024  -0.110  31.185  1.00  0.00           C  
ATOM   4709  HB  ILE B 293      -8.794  -0.876  31.087  1.00  0.00           H  
ATOM   4710  CG2 ILE B 293      -8.614   0.993  32.087  1.00  0.00           C  
ATOM   4711 HG21 ILE B 293      -9.060   0.553  32.980  1.00  0.00           H  
ATOM   4712 HG22 ILE B 293      -7.843   1.702  32.388  1.00  0.00           H  
ATOM   4713 HG23 ILE B 293      -9.402   1.527  31.555  1.00  0.00           H  
ATOM   4714  CG1 ILE B 293      -7.774   0.438  29.761  1.00  0.00           C  
ATOM   4715 HG12 ILE B 293      -7.419  -0.369  29.120  1.00  0.00           H  
ATOM   4716 HG13 ILE B 293      -8.730   0.770  29.353  1.00  0.00           H  
ATOM   4717  CD1 ILE B 293      -6.789   1.611  29.658  1.00  0.00           C  
ATOM   4718 HD11 ILE B 293      -7.143   2.453  30.251  1.00  0.00           H  
ATOM   4719 HD12 ILE B 293      -5.800   1.312  30.002  1.00  0.00           H  
ATOM   4720 HD13 ILE B 293      -6.720   1.927  28.618  1.00  0.00           H  
ATOM   4721  C   ILE B 293      -7.058  -1.222  33.250  1.00  0.00           C  
ATOM   4722  O   ILE B 293      -7.836  -2.148  33.459  1.00  0.00           O  
ATOM   4723  N   ALA B 294      -6.480  -0.553  34.248  1.00  0.00           N  
ATOM   4724  H   ALA B 294      -5.828   0.184  34.041  1.00  0.00           H  
ATOM   4725  CA  ALA B 294      -6.893  -0.750  35.637  1.00  0.00           C  
ATOM   4726  HA  ALA B 294      -6.876  -1.819  35.869  1.00  0.00           H  
ATOM   4727  CB  ALA B 294      -5.894  -0.052  36.564  1.00  0.00           C  
ATOM   4728  HB1 ALA B 294      -5.770   0.989  36.270  1.00  0.00           H  
ATOM   4729  HB2 ALA B 294      -6.262  -0.097  37.590  1.00  0.00           H  
ATOM   4730  HB3 ALA B 294      -4.927  -0.556  36.514  1.00  0.00           H  
ATOM   4731  C   ALA B 294      -8.333  -0.228  35.817  1.00  0.00           C  
ATOM   4732  O   ALA B 294      -8.574   0.980  35.756  1.00  0.00           O  
ATOM   4733  N   ALA B 295      -9.284  -1.138  36.008  1.00  0.00           N  
ATOM   4734  H   ALA B 295      -8.984  -2.095  36.163  1.00  0.00           H  
ATOM   4735  CA  ALA B 295     -10.715  -0.858  36.097  1.00  0.00           C  
ATOM   4736  HA  ALA B 295     -11.035  -0.370  35.177  1.00  0.00           H  
ATOM   4737  CB  ALA B 295     -11.456  -2.194  36.225  1.00  0.00           C  
ATOM   4738  HB1 ALA B 295     -11.178  -2.687  37.159  1.00  0.00           H  
ATOM   4739  HB2 ALA B 295     -12.532  -2.016  36.228  1.00  0.00           H  
ATOM   4740  HB3 ALA B 295     -11.205  -2.845  35.387  1.00  0.00           H  
ATOM   4741  C   ALA B 295     -11.045   0.086  37.263  1.00  0.00           C  
ATOM   4742  O   ALA B 295     -11.922   0.929  37.123  1.00  0.00           O  
ATOM   4743  N   SER B 296     -10.280   0.036  38.355  1.00  0.00           N  
ATOM   4744  H   SER B 296      -9.555  -0.667  38.397  1.00  0.00           H  
ATOM   4745  CA  SER B 296     -10.354   0.971  39.488  1.00  0.00           C  
ATOM   4746  HA  SER B 296     -11.386   1.003  39.839  1.00  0.00           H  
ATOM   4747  CB  SER B 296      -9.488   0.418  40.626  1.00  0.00           C  
ATOM   4748  HB2 SER B 296      -9.474   1.122  41.459  1.00  0.00           H  
ATOM   4749  HB3 SER B 296      -9.916  -0.525  40.973  1.00  0.00           H  
ATOM   4750  OG  SER B 296      -8.166   0.182  40.171  1.00  0.00           O  
ATOM   4751  HG  SER B 296      -7.751  -0.438  40.785  1.00  0.00           H  
ATOM   4752  C   SER B 296      -9.962   2.423  39.150  1.00  0.00           C  
ATOM   4753  O   SER B 296     -10.151   3.313  39.976  1.00  0.00           O  
ATOM   4754  N   THR B 297      -9.463   2.705  37.936  1.00  0.00           N  
ATOM   4755  H   THR B 297      -9.307   1.930  37.305  1.00  0.00           H  
ATOM   4756  CA  THR B 297      -9.316   4.082  37.413  1.00  0.00           C  
ATOM   4757  HA  THR B 297      -9.063   4.738  38.246  1.00  0.00           H  
ATOM   4758  CB  THR B 297      -8.189   4.214  36.372  1.00  0.00           C  
ATOM   4759  HB  THR B 297      -8.065   5.277  36.157  1.00  0.00           H  
ATOM   4760  CG2 THR B 297      -6.840   3.705  36.878  1.00  0.00           C  
ATOM   4761 HG21 THR B 297      -6.922   2.672  37.207  1.00  0.00           H  
ATOM   4762 HG22 THR B 297      -6.096   3.777  36.085  1.00  0.00           H  
ATOM   4763 HG23 THR B 297      -6.517   4.313  37.722  1.00  0.00           H  
ATOM   4764  OG1 THR B 297      -8.515   3.584  35.149  1.00  0.00           O  
ATOM   4765  HG1 THR B 297      -8.565   2.621  35.314  1.00  0.00           H  
ATOM   4766  C   THR B 297     -10.613   4.633  36.808  1.00  0.00           C  
ATOM   4767  O   THR B 297     -10.706   5.835  36.548  1.00  0.00           O  
ATOM   4768  N   LEU B 298     -11.608   3.784  36.547  1.00  0.00           N  
ATOM   4769  H   LEU B 298     -11.502   2.819  36.844  1.00  0.00           H  
ATOM   4770  CA  LEU B 298     -12.954   4.168  36.123  1.00  0.00           C  
ATOM   4771  HA  LEU B 298     -12.915   5.119  35.590  1.00  0.00           H  
ATOM   4772  CB  LEU B 298     -13.514   3.099  35.162  1.00  0.00           C  
ATOM   4773  HB2 LEU B 298     -13.666   2.177  35.724  1.00  0.00           H  
ATOM   4774  HB3 LEU B 298     -14.491   3.420  34.810  1.00  0.00           H  
ATOM   4775  CG  LEU B 298     -12.630   2.789  33.937  1.00  0.00           C  
ATOM   4776  HG  LEU B 298     -11.638   2.478  34.264  1.00  0.00           H  
ATOM   4777  CD1 LEU B 298     -13.232   1.642  33.128  1.00  0.00           C  
ATOM   4778 HD11 LEU B 298     -13.355   0.773  33.776  1.00  0.00           H  
ATOM   4779 HD12 LEU B 298     -14.204   1.937  32.734  1.00  0.00           H  
ATOM   4780 HD13 LEU B 298     -12.561   1.381  32.309  1.00  0.00           H  
ATOM   4781  CD2 LEU B 298     -12.483   3.995  33.004  1.00  0.00           C  
ATOM   4782 HD21 LEU B 298     -12.009   4.815  33.537  1.00  0.00           H  
ATOM   4783 HD22 LEU B 298     -11.859   3.730  32.150  1.00  0.00           H  
ATOM   4784 HD23 LEU B 298     -13.464   4.309  32.650  1.00  0.00           H  
ATOM   4785  C   LEU B 298     -13.852   4.370  37.356  1.00  0.00           C  
ATOM   4786  O   LEU B 298     -13.539   3.919  38.456  1.00  0.00           O  
ATOM   4787  N   LYS B 299     -14.970   5.079  37.198  1.00  0.00           N  
ATOM   4788  H   LYS B 299     -15.203   5.418  36.271  1.00  0.00           H  
ATOM   4789  CA  LYS B 299     -15.913   5.355  38.289  1.00  0.00           C  
ATOM   4790  HA  LYS B 299     -15.343   5.554  39.198  1.00  0.00           H  
ATOM   4791  CB  LYS B 299     -16.736   6.610  37.949  1.00  0.00           C  
ATOM   4792  HB2 LYS B 299     -17.224   6.465  36.985  1.00  0.00           H  
ATOM   4793  HB3 LYS B 299     -17.502   6.758  38.711  1.00  0.00           H  
ATOM   4794  CG  LYS B 299     -15.837   7.859  37.885  1.00  0.00           C  
ATOM   4795  HG2 LYS B 299     -15.458   8.072  38.885  1.00  0.00           H  
ATOM   4796  HG3 LYS B 299     -14.983   7.665  37.236  1.00  0.00           H  
ATOM   4797  CD  LYS B 299     -16.559   9.100  37.347  1.00  0.00           C  
ATOM   4798  HD2 LYS B 299     -16.991   8.880  36.368  1.00  0.00           H  
ATOM   4799  HD3 LYS B 299     -17.350   9.398  38.038  1.00  0.00           H  
ATOM   4800  CE  LYS B 299     -15.513  10.213  37.203  1.00  0.00           C  
ATOM   4801  HE2 LYS B 299     -15.014  10.350  38.165  1.00  0.00           H  
ATOM   4802  HE3 LYS B 299     -14.763   9.886  36.476  1.00  0.00           H  
ATOM   4803  NZ  LYS B 299     -16.103  11.493  36.757  1.00  0.00           N  
ATOM   4804  HZ1 LYS B 299     -16.829  11.835  37.366  1.00  0.00           H  
ATOM   4805  HZ2 LYS B 299     -16.589  11.424  35.858  1.00  0.00           H  
ATOM   4806  HZ3 LYS B 299     -15.418  12.218  36.608  1.00  0.00           H  
ATOM   4807  C   LYS B 299     -16.780   4.120  38.559  1.00  0.00           C  
ATOM   4808  O   LYS B 299     -17.363   3.556  37.639  1.00  0.00           O  
ATOM   4809  N   SER B 300     -16.882   3.704  39.823  1.00  0.00           N  
ATOM   4810  H   SER B 300     -16.360   4.182  40.535  1.00  0.00           H  
ATOM   4811  CA  SER B 300     -17.738   2.571  40.210  1.00  0.00           C  
ATOM   4812  HA  SER B 300     -17.422   1.709  39.624  1.00  0.00           H  
ATOM   4813  CB  SER B 300     -17.557   2.222  41.692  1.00  0.00           C  
ATOM   4814  HB2 SER B 300     -16.511   1.972  41.881  1.00  0.00           H  
ATOM   4815  HB3 SER B 300     -17.829   3.090  42.297  1.00  0.00           H  
ATOM   4816  OG  SER B 300     -18.375   1.129  42.067  1.00  0.00           O  
ATOM   4817  HG  SER B 300     -18.109   0.346  41.567  1.00  0.00           H  
ATOM   4818  C   SER B 300     -19.213   2.846  39.888  1.00  0.00           C  
ATOM   4819  O   SER B 300     -19.671   3.983  39.997  1.00  0.00           O  
ATOM   4820  N   GLY B 301     -19.943   1.820  39.444  1.00  0.00           N  
ATOM   4821  H   GLY B 301     -19.477   0.919  39.370  1.00  0.00           H  
ATOM   4822  CA  GLY B 301     -21.359   1.885  39.062  1.00  0.00           C  
ATOM   4823  HA2 GLY B 301     -21.745   0.869  38.976  1.00  0.00           H  
ATOM   4824  HA3 GLY B 301     -21.912   2.398  39.851  1.00  0.00           H  
ATOM   4825  C   GLY B 301     -21.650   2.615  37.744  1.00  0.00           C  
ATOM   4826  O   GLY B 301     -22.796   2.612  37.299  1.00  0.00           O  
ATOM   4827  N   ILE B 302     -20.645   3.233  37.117  1.00  0.00           N  
ATOM   4828  H   ILE B 302     -19.722   3.174  37.528  1.00  0.00           H  
ATOM   4829  CA  ILE B 302     -20.782   4.035  35.895  1.00  0.00           C  
ATOM   4830  HA  ILE B 302     -21.814   4.375  35.810  1.00  0.00           H  
ATOM   4831  CB  ILE B 302     -19.877   5.287  36.011  1.00  0.00           C  
ATOM   4832  HB  ILE B 302     -18.886   4.940  36.288  1.00  0.00           H  
ATOM   4833  CG2 ILE B 302     -19.696   6.053  34.694  1.00  0.00           C  
ATOM   4834 HG21 ILE B 302     -19.095   6.948  34.865  1.00  0.00           H  
ATOM   4835 HG22 ILE B 302     -19.180   5.427  33.970  1.00  0.00           H  
ATOM   4836 HG23 ILE B 302     -20.663   6.331  34.286  1.00  0.00           H  
ATOM   4837  CG1 ILE B 302     -20.349   6.249  37.132  1.00  0.00           C  
ATOM   4838 HG12 ILE B 302     -20.484   5.688  38.057  1.00  0.00           H  
ATOM   4839 HG13 ILE B 302     -19.561   6.979  37.317  1.00  0.00           H  
ATOM   4840  CD1 ILE B 302     -21.640   7.032  36.853  1.00  0.00           C  
ATOM   4841 HD11 ILE B 302     -21.941   7.561  37.757  1.00  0.00           H  
ATOM   4842 HD12 ILE B 302     -21.464   7.769  36.071  1.00  0.00           H  
ATOM   4843 HD13 ILE B 302     -22.444   6.361  36.555  1.00  0.00           H  
ATOM   4844  C   ILE B 302     -20.496   3.182  34.648  1.00  0.00           C  
ATOM   4845  O   ILE B 302     -19.589   2.349  34.627  1.00  0.00           O  
ATOM   4846  N   SER B 303     -21.267   3.415  33.584  1.00  0.00           N  
ATOM   4847  H   SER B 303     -21.958   4.155  33.661  1.00  0.00           H  
ATOM   4848  CA  SER B 303     -21.057   2.812  32.264  1.00  0.00           C  
ATOM   4849  HA  SER B 303     -20.636   1.817  32.407  1.00  0.00           H  
ATOM   4850  CB  SER B 303     -22.410   2.636  31.568  1.00  0.00           C  
ATOM   4851  HB2 SER B 303     -23.001   1.908  32.122  1.00  0.00           H  
ATOM   4852  HB3 SER B 303     -22.945   3.585  31.578  1.00  0.00           H  
ATOM   4853  OG  SER B 303     -22.266   2.200  30.228  1.00  0.00           O  
ATOM   4854  HG  SER B 303     -21.778   1.350  30.224  1.00  0.00           H  
ATOM   4855  C   SER B 303     -20.057   3.614  31.418  1.00  0.00           C  
ATOM   4856  O   SER B 303     -19.951   4.839  31.530  1.00  0.00           O  
ATOM   4857  N   TYR B 304     -19.322   2.915  30.547  1.00  0.00           N  
ATOM   4858  H   TYR B 304     -19.513   1.927  30.454  1.00  0.00           H  
ATOM   4859  CA  TYR B 304     -18.254   3.459  29.703  1.00  0.00           C  
ATOM   4860  HA  TYR B 304     -18.400   4.532  29.592  1.00  0.00           H  
ATOM   4861  CB  TYR B 304     -16.884   3.234  30.365  1.00  0.00           C  
ATOM   4862  HB2 TYR B 304     -16.820   2.197  30.694  1.00  0.00           H  
ATOM   4863  HB3 TYR B 304     -16.100   3.381  29.622  1.00  0.00           H  
ATOM   4864  CG  TYR B 304     -16.573   4.141  31.540  1.00  0.00           C  
ATOM   4865  CD1 TYR B 304     -15.869   5.346  31.335  1.00  0.00           C  
ATOM   4866  HD1 TYR B 304     -15.555   5.622  30.339  1.00  0.00           H  
ATOM   4867  CE1 TYR B 304     -15.565   6.189  32.422  1.00  0.00           C  
ATOM   4868  HE1 TYR B 304     -15.024   7.112  32.267  1.00  0.00           H  
ATOM   4869  CZ  TYR B 304     -15.957   5.813  33.724  1.00  0.00           C  
ATOM   4870  OH  TYR B 304     -15.633   6.581  34.795  1.00  0.00           O  
ATOM   4871  HH  TYR B 304     -15.350   7.497  34.557  1.00  0.00           H  
ATOM   4872  CE2 TYR B 304     -16.651   4.603  33.929  1.00  0.00           C  
ATOM   4873  HE2 TYR B 304     -16.947   4.312  34.927  1.00  0.00           H  
ATOM   4874  CD2 TYR B 304     -16.961   3.771  32.840  1.00  0.00           C  
ATOM   4875  HD2 TYR B 304     -17.506   2.850  33.010  1.00  0.00           H  
ATOM   4876  C   TYR B 304     -18.267   2.868  28.287  1.00  0.00           C  
ATOM   4877  O   TYR B 304     -18.845   1.810  28.015  1.00  0.00           O  
ATOM   4878  N   ARG B 305     -17.618   3.599  27.376  1.00  0.00           N  
ATOM   4879  H   ARG B 305     -17.210   4.470  27.710  1.00  0.00           H  
ATOM   4880  CA  ARG B 305     -17.435   3.319  25.947  1.00  0.00           C  
ATOM   4881  HA  ARG B 305     -17.784   2.314  25.725  1.00  0.00           H  
ATOM   4882  CB  ARG B 305     -18.218   4.343  25.117  1.00  0.00           C  
ATOM   4883  HB2 ARG B 305     -17.889   5.347  25.396  1.00  0.00           H  
ATOM   4884  HB3 ARG B 305     -17.986   4.191  24.061  1.00  0.00           H  
ATOM   4885  CG  ARG B 305     -19.733   4.248  25.290  1.00  0.00           C  
ATOM   4886  HG2 ARG B 305     -20.071   3.263  24.969  1.00  0.00           H  
ATOM   4887  HG3 ARG B 305     -20.010   4.409  26.333  1.00  0.00           H  
ATOM   4888  CD  ARG B 305     -20.381   5.325  24.420  1.00  0.00           C  
ATOM   4889  HD2 ARG B 305     -20.047   6.300  24.778  1.00  0.00           H  
ATOM   4890  HD3 ARG B 305     -20.053   5.209  23.386  1.00  0.00           H  
ATOM   4891  NE  ARG B 305     -21.842   5.276  24.508  1.00  0.00           N  
ATOM   4892  HE  ARG B 305     -22.278   5.759  25.297  1.00  0.00           H  
ATOM   4893  CZ  ARG B 305     -22.712   4.752  23.673  1.00  0.00           C  
ATOM   4894  NH1 ARG B 305     -22.362   4.140  22.573  1.00  0.00           N  
ATOM   4895 HH11 ARG B 305     -21.384   4.077  22.356  1.00  0.00           H  
ATOM   4896 HH12 ARG B 305     -23.060   3.793  21.945  1.00  0.00           H  
ATOM   4897  NH2 ARG B 305     -23.973   4.840  23.948  1.00  0.00           N  
ATOM   4898 HH21 ARG B 305     -24.219   5.248  24.864  1.00  0.00           H  
ATOM   4899 HH22 ARG B 305     -24.691   4.504  23.345  1.00  0.00           H  
ATOM   4900  C   ARG B 305     -15.967   3.405  25.542  1.00  0.00           C  
ATOM   4901  O   ARG B 305     -15.179   4.094  26.189  1.00  0.00           O  
ATOM   4902  N   ALA B 306     -15.622   2.767  24.424  1.00  0.00           N  
ATOM   4903  H   ALA B 306     -16.330   2.230  23.936  1.00  0.00           H  
ATOM   4904  CA  ALA B 306     -14.299   2.864  23.814  1.00  0.00           C  
ATOM   4905  HA  ALA B 306     -13.871   3.827  24.081  1.00  0.00           H  
ATOM   4906  CB  ALA B 306     -13.385   1.767  24.372  1.00  0.00           C  
ATOM   4907  HB1 ALA B 306     -12.383   1.878  23.958  1.00  0.00           H  
ATOM   4908  HB2 ALA B 306     -13.326   1.846  25.456  1.00  0.00           H  
ATOM   4909  HB3 ALA B 306     -13.773   0.785  24.105  1.00  0.00           H  
ATOM   4910  C   ALA B 306     -14.352   2.787  22.284  1.00  0.00           C  
ATOM   4911  O   ALA B 306     -15.217   2.128  21.710  1.00  0.00           O  
ATOM   4912  N   ARG B 307     -13.373   3.414  21.629  1.00  0.00           N  
ATOM   4913  H   ARG B 307     -12.722   3.959  22.193  1.00  0.00           H  
ATOM   4914  CA  ARG B 307     -13.065   3.311  20.193  1.00  0.00           C  
ATOM   4915  HA  ARG B 307     -13.388   2.339  19.829  1.00  0.00           H  
ATOM   4916  CB  ARG B 307     -13.849   4.359  19.392  1.00  0.00           C  
ATOM   4917  HB2 ARG B 307     -13.654   4.216  18.328  1.00  0.00           H  
ATOM   4918  HB3 ARG B 307     -14.916   4.202  19.559  1.00  0.00           H  
ATOM   4919  CG  ARG B 307     -13.484   5.794  19.782  1.00  0.00           C  
ATOM   4920  HG2 ARG B 307     -13.603   5.935  20.856  1.00  0.00           H  
ATOM   4921  HG3 ARG B 307     -12.447   5.991  19.525  1.00  0.00           H  
ATOM   4922  CD  ARG B 307     -14.381   6.787  19.052  1.00  0.00           C  
ATOM   4923  HD2 ARG B 307     -14.227   6.688  17.979  1.00  0.00           H  
ATOM   4924  HD3 ARG B 307     -15.427   6.564  19.276  1.00  0.00           H  
ATOM   4925  NE  ARG B 307     -14.073   8.151  19.491  1.00  0.00           N  
ATOM   4926  HE  ARG B 307     -13.723   8.263  20.438  1.00  0.00           H  
ATOM   4927  CZ  ARG B 307     -14.290   9.269  18.837  1.00  0.00           C  
ATOM   4928  NH1 ARG B 307     -14.697   9.301  17.597  1.00  0.00           N  
ATOM   4929 HH11 ARG B 307     -14.720   8.444  17.067  1.00  0.00           H  
ATOM   4930 HH12 ARG B 307     -14.798  10.162  17.098  1.00  0.00           H  
ATOM   4931  NH2 ARG B 307     -14.096  10.390  19.470  1.00  0.00           N  
ATOM   4932 HH21 ARG B 307     -13.731  10.334  20.414  1.00  0.00           H  
ATOM   4933 HH22 ARG B 307     -14.353  11.263  19.055  1.00  0.00           H  
ATOM   4934  C   ARG B 307     -11.550   3.395  19.982  1.00  0.00           C  
ATOM   4935  O   ARG B 307     -10.837   3.866  20.868  1.00  0.00           O  
ATOM   4936  N   VAL B 308     -11.047   2.948  18.838  1.00  0.00           N  
ATOM   4937  H   VAL B 308     -11.694   2.560  18.157  1.00  0.00           H
[truncated: 30,538 more chars]
