# Supplementary material for: Insights into receptor structure and dynamics at the surface of living cells
Source: Nat Commun. 2023 Mar 22;14:1596. doi: 10.1038/s41467-023-37284-4 (PMC10033668; doi:10.1038/s41467-023-37284-4)
Supplement: Supplementary file 15 — Source Data [file 41467_2023_37284_MOESM15_ESM.zip › Source data/Main/Figure 5/b/Average structures of MD sub-trajectories/K97B/MD_sub-average_3bpn_K97B_10.pdb]

ATOM      1  N   CYS A   1      19.018   0.219  -1.061  1.00  0.00           N  
ATOM      2  H1  CYS A   1      18.615   0.690  -0.267  1.00  0.00           H  
ATOM      3  H2  CYS A   1      19.355   0.901  -1.721  1.00  0.00           H  
ATOM      4  H3  CYS A   1      19.803  -0.340  -0.731  1.00  0.00           H  
ATOM      5  CA  CYS A   1      18.020  -0.669  -1.691  1.00  0.00           C  
ATOM      6  HA  CYS A   1      18.497  -1.144  -2.544  1.00  0.00           H  
ATOM      7  CB  CYS A   1      17.547  -1.781  -0.742  1.00  0.00           C  
ATOM      8  HB2 CYS A   1      18.329  -2.023  -0.024  1.00  0.00           H  
ATOM      9  HB3 CYS A   1      16.652  -1.475  -0.196  1.00  0.00           H  
ATOM     10  SG  CYS A   1      17.206  -3.242  -1.766  1.00  0.00           S  
ATOM     11  HG  CYS A   1      17.484  -4.182  -0.846  1.00  0.00           H  
ATOM     12  C   CYS A   1      16.850   0.121  -2.256  1.00  0.00           C  
ATOM     13  O   CYS A   1      16.663   1.275  -1.886  1.00  0.00           O  
ATOM     14  N   ASP A   2      16.084  -0.508  -3.143  1.00  0.00           N  
ATOM     15  H   ASP A   2      16.281  -1.484  -3.316  1.00  0.00           H  
ATOM     16  CA  ASP A   2      14.812  -0.028  -3.698  1.00  0.00           C  
ATOM     17  HA  ASP A   2      14.787   1.065  -3.668  1.00  0.00           H  
ATOM     18  CB  ASP A   2      14.780  -0.474  -5.177  1.00  0.00           C  
ATOM     19  HB2 ASP A   2      15.715  -0.156  -5.641  1.00  0.00           H  
ATOM     20  HB3 ASP A   2      14.757  -1.563  -5.207  1.00  0.00           H  
ATOM     21  CG  ASP A   2      13.627   0.043  -6.049  1.00  0.00           C  
ATOM     22  OD1 ASP A   2      13.907   0.363  -7.221  1.00  0.00           O  
ATOM     23  OD2 ASP A   2      12.472   0.049  -5.560  1.00  0.00           O  
ATOM     24  C   ASP A   2      13.638  -0.562  -2.845  1.00  0.00           C  
ATOM     25  O   ASP A   2      13.746  -1.626  -2.222  1.00  0.00           O  
ATOM     26  N   ILE A   3      12.514   0.161  -2.822  1.00  0.00           N  
ATOM     27  H   ILE A   3      12.447   0.898  -3.511  1.00  0.00           H  
ATOM     28  CA  ILE A   3      11.266  -0.227  -2.144  1.00  0.00           C  
ATOM     29  HA  ILE A   3      11.490  -0.464  -1.107  1.00  0.00           H  
ATOM     30  CB  ILE A   3      10.248   0.939  -2.185  1.00  0.00           C  
ATOM     31  HB  ILE A   3      10.049   1.155  -3.235  1.00  0.00           H  
ATOM     32  CG2 ILE A   3       8.912   0.531  -1.543  1.00  0.00           C  
ATOM     33 HG21 ILE A   3       8.241   1.389  -1.534  1.00  0.00           H  
ATOM     34 HG22 ILE A   3       9.064   0.180  -0.523  1.00  0.00           H  
ATOM     35 HG23 ILE A   3       8.436  -0.261  -2.116  1.00  0.00           H  
ATOM     36  CG1 ILE A   3      10.759   2.252  -1.552  1.00  0.00           C  
ATOM     37 HG12 ILE A   3      11.752   2.485  -1.938  1.00  0.00           H  
ATOM     38 HG13 ILE A   3      10.098   3.063  -1.866  1.00  0.00           H  
ATOM     39  CD1 ILE A   3      10.814   2.262  -0.019  1.00  0.00           C  
ATOM     40 HD11 ILE A   3      11.324   1.375   0.356  1.00  0.00           H  
ATOM     41 HD12 ILE A   3       9.806   2.312   0.396  1.00  0.00           H  
ATOM     42 HD13 ILE A   3      11.362   3.142   0.300  1.00  0.00           H  
ATOM     43  C   ILE A   3      10.648  -1.476  -2.791  1.00  0.00           C  
ATOM     44  O   ILE A   3      10.329  -2.439  -2.093  1.00  0.00           O  
ATOM     45  N   THR A   4      10.536  -1.500  -4.124  1.00  0.00           N  
ATOM     46  H   THR A   4      10.949  -0.731  -4.657  1.00  0.00           H  
ATOM     47  CA  THR A   4       9.927  -2.617  -4.863  1.00  0.00           C  
ATOM     48  HA  THR A   4       8.912  -2.755  -4.493  1.00  0.00           H  
ATOM     49  CB  THR A   4       9.826  -2.296  -6.370  1.00  0.00           C  
ATOM     50  HB  THR A   4      10.779  -1.897  -6.723  1.00  0.00           H  
ATOM     51  CG2 THR A   4       9.429  -3.495  -7.228  1.00  0.00           C  
ATOM     52 HG21 THR A   4       8.497  -3.918  -6.855  1.00  0.00           H  
ATOM     53 HG22 THR A   4       9.286  -3.166  -8.257  1.00  0.00           H  
ATOM     54 HG23 THR A   4      10.204  -4.259  -7.210  1.00  0.00           H  
ATOM     55  OG1 THR A   4       8.789  -1.380  -6.638  1.00  0.00           O  
ATOM     56  HG1 THR A   4       8.749  -0.709  -5.940  1.00  0.00           H  
ATOM     57  C   THR A   4      10.678  -3.931  -4.607  1.00  0.00           C  
ATOM     58  O   THR A   4      10.060  -4.994  -4.588  1.00  0.00           O  
ATOM     59  N   LEU A   5      11.990  -3.898  -4.331  1.00  0.00           N  
ATOM     60  H   LEU A   5      12.449  -2.998  -4.290  1.00  0.00           H  
ATOM     61  CA  LEU A   5      12.749  -5.106  -3.977  1.00  0.00           C  
ATOM     62  HA  LEU A   5      12.491  -5.880  -4.695  1.00  0.00           H  
ATOM     63  CB  LEU A   5      14.263  -4.856  -4.078  1.00  0.00           C  
ATOM     64  HB2 LEU A   5      14.519  -4.013  -3.435  1.00  0.00           H  
ATOM     65  HB3 LEU A   5      14.773  -5.740  -3.697  1.00  0.00           H  
ATOM     66  CG  LEU A   5      14.798  -4.596  -5.498  1.00  0.00           C  
ATOM     67  HG  LEU A   5      14.264  -3.758  -5.948  1.00  0.00           H  
ATOM     68  CD1 LEU A   5      16.283  -4.242  -5.408  1.00  0.00           C  
ATOM     69 HD11 LEU A   5      16.667  -4.001  -6.398  1.00  0.00           H  
ATOM     70 HD12 LEU A   5      16.416  -3.372  -4.769  1.00  0.00           H  
ATOM     71 HD13 LEU A   5      16.849  -5.079  -4.999  1.00  0.00           H  
ATOM     72  CD2 LEU A   5      14.669  -5.823  -6.407  1.00  0.00           C  
ATOM     73 HD21 LEU A   5      13.619  -6.050  -6.583  1.00  0.00           H  
ATOM     74 HD22 LEU A   5      15.134  -5.614  -7.370  1.00  0.00           H  
ATOM     75 HD23 LEU A   5      15.154  -6.688  -5.954  1.00  0.00           H  
ATOM     76  C   LEU A   5      12.374  -5.685  -2.596  1.00  0.00           C  
ATOM     77  O   LEU A   5      12.466  -6.897  -2.411  1.00  0.00           O  
ATOM     78  N   GLN A   6      11.903  -4.876  -1.640  1.00  0.00           N  
ATOM     79  H   GLN A   6      11.793  -3.890  -1.846  1.00  0.00           H  
ATOM     80  CA  GLN A   6      11.341  -5.385  -0.379  1.00  0.00           C  
ATOM     81  HA  GLN A   6      11.935  -6.234  -0.039  1.00  0.00           H  
ATOM     82  CB  GLN A   6      11.395  -4.298   0.705  1.00  0.00           C  
ATOM     83  HB2 GLN A   6      10.830  -3.417   0.395  1.00  0.00           H  
ATOM     84  HB3 GLN A   6      10.934  -4.704   1.607  1.00  0.00           H  
ATOM     85  CG  GLN A   6      12.841  -3.900   1.017  1.00  0.00           C  
ATOM     86  HG2 GLN A   6      13.426  -4.812   1.133  1.00  0.00           H  
ATOM     87  HG3 GLN A   6      13.248  -3.320   0.185  1.00  0.00           H  
ATOM     88  CD  GLN A   6      12.986  -3.119   2.312  1.00  0.00           C  
ATOM     89  OE1 GLN A   6      12.359  -3.400   3.320  1.00  0.00           O  
ATOM     90  NE2 GLN A   6      13.829  -2.117   2.343  1.00  0.00           N  
ATOM     91 HE21 GLN A   6      13.944  -1.647   3.223  1.00  0.00           H  
ATOM     92 HE22 GLN A   6      14.325  -1.853   1.513  1.00  0.00           H  
ATOM     93  C   GLN A   6       9.901  -5.880  -0.556  1.00  0.00           C  
ATOM     94  O   GLN A   6       9.524  -6.938  -0.046  1.00  0.00           O  
ATOM     95  N   GLU A   7       9.099  -5.138  -1.319  1.00  0.00           N  
ATOM     96  H   GLU A   7       9.464  -4.274  -1.713  1.00  0.00           H  
ATOM     97  CA  GLU A   7       7.700  -5.493  -1.568  1.00  0.00           C  
ATOM     98  HA  GLU A   7       7.207  -5.646  -0.609  1.00  0.00           H  
ATOM     99  CB  GLU A   7       6.989  -4.345  -2.283  1.00  0.00           C  
ATOM    100  HB2 GLU A   7       7.545  -4.103  -3.189  1.00  0.00           H  
ATOM    101  HB3 GLU A   7       5.982  -4.663  -2.560  1.00  0.00           H  
ATOM    102  CG  GLU A   7       6.882  -3.109  -1.375  1.00  0.00           C  
ATOM    103  HG2 GLU A   7       6.301  -3.374  -0.492  1.00  0.00           H  
ATOM    104  HG3 GLU A   7       7.874  -2.803  -1.039  1.00  0.00           H  
ATOM    105  CD  GLU A   7       6.227  -1.932  -2.094  1.00  0.00           C  
ATOM    106  OE1 GLU A   7       6.325  -1.864  -3.341  1.00  0.00           O  
ATOM    107  OE2 GLU A   7       5.641  -1.046  -1.426  1.00  0.00           O  
ATOM    108  C   GLU A   7       7.567  -6.802  -2.352  1.00  0.00           C  
ATOM    109  O   GLU A   7       6.792  -7.670  -1.952  1.00  0.00           O  
ATOM    110  N   ILE A   8       8.392  -7.014  -3.387  1.00  0.00           N  
ATOM    111  H   ILE A   8       9.011  -6.258  -3.682  1.00  0.00           H  
ATOM    112  CA  ILE A   8       8.395  -8.267  -4.161  1.00  0.00           C  
ATOM    113  HA  ILE A   8       7.360  -8.453  -4.444  1.00  0.00           H  
ATOM    114  CB  ILE A   8       9.215  -8.104  -5.463  1.00  0.00           C  
ATOM    115  HB  ILE A   8       8.979  -7.127  -5.885  1.00  0.00           H  
ATOM    116  CG2 ILE A   8      10.732  -8.161  -5.224  1.00  0.00           C  
ATOM    117 HG21 ILE A   8      11.263  -7.787  -6.098  1.00  0.00           H  
ATOM    118 HG22 ILE A   8      10.987  -7.527  -4.380  1.00  0.00           H  
ATOM    119 HG23 ILE A   8      11.058  -9.181  -5.021  1.00  0.00           H  
ATOM    120  CG1 ILE A   8       8.789  -9.176  -6.488  1.00  0.00           C  
ATOM    121 HG12 ILE A   8       9.098 -10.161  -6.137  1.00  0.00           H  
ATOM    122 HG13 ILE A   8       7.701  -9.172  -6.564  1.00  0.00           H  
ATOM    123  CD1 ILE A   8       9.360  -8.951  -7.893  1.00  0.00           C  
ATOM    124 HD11 ILE A   8       9.031  -7.989  -8.284  1.00  0.00           H  
ATOM    125 HD12 ILE A   8      10.446  -8.976  -7.869  1.00  0.00           H  
ATOM    126 HD13 ILE A   8       9.012  -9.743  -8.554  1.00  0.00           H  
ATOM    127  C   ILE A   8       8.854  -9.475  -3.327  1.00  0.00           C  
ATOM    128  O   ILE A   8       8.336 -10.578  -3.504  1.00  0.00           O  
ATOM    129  N   ILE A   9       9.778  -9.285  -2.373  1.00  0.00           N  
ATOM    130  H   ILE A   9      10.198  -8.366  -2.292  1.00  0.00           H  
ATOM    131  CA  ILE A   9      10.184 -10.325  -1.412  1.00  0.00           C  
ATOM    132  HA  ILE A   9      10.397 -11.237  -1.968  1.00  0.00           H  
ATOM    133  CB  ILE A   9      11.467  -9.895  -0.659  1.00  0.00           C  
ATOM    134  HB  ILE A   9      11.349  -8.853  -0.358  1.00  0.00           H  
ATOM    135  CG2 ILE A   9      11.717 -10.708   0.627  1.00  0.00           C  
ATOM    136 HG21 ILE A   9      11.663 -11.778   0.419  1.00  0.00           H  
ATOM    137 HG22 ILE A   9      12.699 -10.461   1.031  1.00  0.00           H  
ATOM    138 HG23 ILE A   9      10.971 -10.453   1.380  1.00  0.00           H  
ATOM    139  CG1 ILE A   9      12.702  -9.968  -1.582  1.00  0.00           C  
ATOM    140 HG12 ILE A   9      12.482  -9.457  -2.519  1.00  0.00           H  
ATOM    141 HG13 ILE A   9      13.524  -9.431  -1.105  1.00  0.00           H  
ATOM    142  CD1 ILE A   9      13.190 -11.382  -1.922  1.00  0.00           C  
ATOM    143 HD11 ILE A   9      12.401 -11.967  -2.394  1.00  0.00           H  
ATOM    144 HD12 ILE A   9      14.014 -11.290  -2.618  1.00  0.00           H  
ATOM    145 HD13 ILE A   9      13.549 -11.893  -1.029  1.00  0.00           H  
ATOM    146  C   ILE A   9       9.034 -10.675  -0.462  1.00  0.00           C  
ATOM    147  O   ILE A   9       8.755 -11.859  -0.259  1.00  0.00           O  
ATOM    148  N   LYS A  10       8.311  -9.681   0.073  1.00  0.00           N  
ATOM    149  H   LYS A  10       8.593  -8.720  -0.116  1.00  0.00           H  
ATOM    150  CA  LYS A  10       7.098  -9.914   0.873  1.00  0.00           C  
ATOM    151  HA  LYS A  10       7.345 -10.607   1.677  1.00  0.00           H  
ATOM    152  CB  LYS A  10       6.640  -8.587   1.502  1.00  0.00           C  
ATOM    153  HB2 LYS A  10       7.463  -8.176   2.089  1.00  0.00           H  
ATOM    154  HB3 LYS A  10       6.383  -7.871   0.721  1.00  0.00           H  
ATOM    155  CG  LYS A  10       5.429  -8.814   2.418  1.00  0.00           C  
ATOM    156  HG2 LYS A  10       4.561  -9.073   1.810  1.00  0.00           H  
ATOM    157  HG3 LYS A  10       5.649  -9.651   3.084  1.00  0.00           H  
ATOM    158  CD  LYS A  10       5.085  -7.589   3.270  1.00  0.00           C  
ATOM    159  HD2 LYS A  10       5.960  -7.295   3.854  1.00  0.00           H  
ATOM    160  HD3 LYS A  10       4.774  -6.763   2.631  1.00  0.00           H  
ATOM    161  CE  LYS A  10       3.942  -7.987   4.207  1.00  0.00           C  
ATOM    162  HE2 LYS A  10       3.035  -8.160   3.617  1.00  0.00           H  
ATOM    163  HE3 LYS A  10       4.204  -8.926   4.698  1.00  0.00           H  
ATOM    164  NZ  LYS A  10       3.684  -6.964   5.239  1.00  0.00           N  
ATOM    165  HZ1 LYS A  10       4.522  -6.679   5.739  1.00  0.00           H  
ATOM    166  HZ2 LYS A  10       3.253  -6.133   4.846  1.00  0.00           H  
ATOM    167  HZ3 LYS A  10       3.008  -7.319   5.910  1.00  0.00           H  
ATOM    168  C   LYS A  10       5.993 -10.589   0.052  1.00  0.00           C  
ATOM    169  O   LYS A  10       5.333 -11.497   0.557  1.00  0.00           O  
ATOM    170  N   THR A  11       5.820 -10.220  -1.215  1.00  0.00           N  
ATOM    171  H   THR A  11       6.308  -9.393  -1.550  1.00  0.00           H  
ATOM    172  CA  THR A  11       4.891 -10.890  -2.134  1.00  0.00           C  
ATOM    173  HA  THR A  11       3.903 -10.906  -1.672  1.00  0.00           H  
ATOM    174  CB  THR A  11       4.762 -10.116  -3.455  1.00  0.00           C  
ATOM    175  HB  THR A  11       5.731 -10.074  -3.952  1.00  0.00           H  
ATOM    176  CG2 THR A  11       3.738 -10.744  -4.394  1.00  0.00           C  
ATOM    177 HG21 THR A  11       2.772 -10.831  -3.895  1.00  0.00           H  
ATOM    178 HG22 THR A  11       3.627 -10.111  -5.273  1.00  0.00           H  
ATOM    179 HG23 THR A  11       4.068 -11.733  -4.714  1.00  0.00           H  
ATOM    180  OG1 THR A  11       4.304  -8.806  -3.214  1.00  0.00           O  
ATOM    181  HG1 THR A  11       4.670  -8.247  -3.925  1.00  0.00           H  
ATOM    182  C   THR A  11       5.293 -12.350  -2.386  1.00  0.00           C  
ATOM    183  O   THR A  11       4.452 -13.230  -2.235  1.00  0.00           O  
ATOM    184  N   LEU A  12       6.563 -12.655  -2.694  1.00  0.00           N  
ATOM    185  H   LEU A  12       7.229 -11.897  -2.824  1.00  0.00           H  
ATOM    186  CA  LEU A  12       7.018 -14.029  -2.975  1.00  0.00           C  
ATOM    187  HA  LEU A  12       6.318 -14.476  -3.681  1.00  0.00           H  
ATOM    188  CB  LEU A  12       8.407 -13.977  -3.637  1.00  0.00           C  
ATOM    189  HB2 LEU A  12       9.040 -13.297  -3.065  1.00  0.00           H  
ATOM    190  HB3 LEU A  12       8.862 -14.965  -3.602  1.00  0.00           H  
ATOM    191  CG  LEU A  12       8.338 -13.517  -5.107  1.00  0.00           C  
ATOM    192  HG  LEU A  12       7.642 -12.684  -5.196  1.00  0.00           H  
ATOM    193  CD1 LEU A  12       9.701 -13.052  -5.621  1.00  0.00           C  
ATOM    194 HD11 LEU A  12       9.577 -12.583  -6.596  1.00  0.00           H  
ATOM    195 HD12 LEU A  12      10.125 -12.316  -4.937  1.00  0.00           H  
ATOM    196 HD13 LEU A  12      10.376 -13.894  -5.722  1.00  0.00           H  
ATOM    197  CD2 LEU A  12       7.871 -14.656  -6.017  1.00  0.00           C  
ATOM    198 HD21 LEU A  12       6.894 -15.016  -5.708  1.00  0.00           H  
ATOM    199 HD22 LEU A  12       7.795 -14.288  -7.039  1.00  0.00           H  
ATOM    200 HD23 LEU A  12       8.582 -15.483  -5.983  1.00  0.00           H  
ATOM    201  C   LEU A  12       7.003 -14.954  -1.745  1.00  0.00           C  
ATOM    202  O   LEU A  12       6.696 -16.143  -1.884  1.00  0.00           O  
ATOM    203  N   ASN A  13       7.246 -14.421  -0.543  1.00  0.00           N  
ATOM    204  H   ASN A  13       7.572 -13.462  -0.500  1.00  0.00           H  
ATOM    205  CA  ASN A  13       6.997 -15.140   0.713  1.00  0.00           C  
ATOM    206  HA  ASN A  13       7.516 -16.101   0.685  1.00  0.00           H  
ATOM    207  CB  ASN A  13       7.540 -14.322   1.909  1.00  0.00           C  
ATOM    208  HB2 ASN A  13       7.134 -13.311   1.869  1.00  0.00           H  
ATOM    209  HB3 ASN A  13       7.203 -14.793   2.832  1.00  0.00           H  
ATOM    210  CG  ASN A  13       9.063 -14.251   1.983  1.00  0.00           C  
ATOM    211  OD1 ASN A  13       9.793 -15.063   1.442  1.00  0.00           O  
ATOM    212  ND2 ASN A  13       9.619 -13.293   2.701  1.00  0.00           N  
ATOM    213 HD21 ASN A  13      10.619 -13.259   2.711  1.00  0.00           H  
ATOM    214 HD22 ASN A  13       9.036 -12.649   3.202  1.00  0.00           H  
ATOM    215  C   ASN A  13       5.497 -15.469   0.878  1.00  0.00           C  
ATOM    216  O   ASN A  13       5.134 -16.639   0.976  1.00  0.00           O  
ATOM    217  N   SER A  14       4.621 -14.458   0.813  1.00  0.00           N  
ATOM    218  H   SER A  14       4.976 -13.519   0.687  1.00  0.00           H  
ATOM    219  CA  SER A  14       3.163 -14.613   1.003  1.00  0.00           C  
ATOM    220  HA  SER A  14       2.979 -15.055   1.983  1.00  0.00           H  
ATOM    221  CB  SER A  14       2.473 -13.243   0.957  1.00  0.00           C  
ATOM    222  HB2 SER A  14       2.485 -12.865  -0.064  1.00  0.00           H  
ATOM    223  HB3 SER A  14       1.435 -13.357   1.269  1.00  0.00           H  
ATOM    224  OG  SER A  14       3.111 -12.307   1.806  1.00  0.00           O  
ATOM    225  HG  SER A  14       3.902 -11.970   1.350  1.00  0.00           H  
ATOM    226  C   SER A  14       2.509 -15.516  -0.051  1.00  0.00           C  
ATOM    227  O   SER A  14       1.512 -16.180   0.223  1.00  0.00           O  
ATOM    228  N   LEU A  15       3.063 -15.546  -1.265  1.00  0.00           N  
ATOM    229  H   LEU A  15       3.794 -14.867  -1.450  1.00  0.00           H  
ATOM    230  CA  LEU A  15       2.630 -16.384  -2.383  1.00  0.00           C  
ATOM    231  HA  LEU A  15       1.543 -16.371  -2.436  1.00  0.00           H  
ATOM    232  CB  LEU A  15       3.196 -15.733  -3.658  1.00  0.00           C  
ATOM    233  HB2 LEU A  15       2.772 -14.732  -3.752  1.00  0.00           H  
ATOM    234  HB3 LEU A  15       4.275 -15.632  -3.539  1.00  0.00           H  
ATOM    235  CG  LEU A  15       2.946 -16.500  -4.960  1.00  0.00           C  
ATOM    236  HG  LEU A  15       3.399 -17.488  -4.891  1.00  0.00           H  
ATOM    237  CD1 LEU A  15       1.464 -16.646  -5.282  1.00  0.00           C  
ATOM    238 HD11 LEU A  15       1.365 -17.190  -6.220  1.00  0.00           H  
ATOM    239 HD12 LEU A  15       0.964 -17.213  -4.498  1.00  0.00           H  
ATOM    240 HD13 LEU A  15       0.996 -15.669  -5.389  1.00  0.00           H  
ATOM    241  CD2 LEU A  15       3.594 -15.740  -6.115  1.00  0.00           C  
ATOM    242 HD21 LEU A  15       3.485 -16.316  -7.030  1.00  0.00           H  
ATOM    243 HD22 LEU A  15       3.124 -14.763  -6.244  1.00  0.00           H  
ATOM    244 HD23 LEU A  15       4.653 -15.603  -5.913  1.00  0.00           H  
ATOM    245  C   LEU A  15       3.056 -17.856  -2.237  1.00  0.00           C  
ATOM    246  O   LEU A  15       2.236 -18.754  -2.426  1.00  0.00           O  
ATOM    247  N   THR A  16       4.316 -18.114  -1.874  1.00  0.00           N  
ATOM    248  H   THR A  16       4.930 -17.335  -1.675  1.00  0.00           H  
ATOM    249  CA  THR A  16       4.824 -19.489  -1.675  1.00  0.00           C  
ATOM    250  HA  THR A  16       4.473 -20.101  -2.507  1.00  0.00           H  
ATOM    251  CB  THR A  16       6.363 -19.562  -1.706  1.00  0.00           C  
ATOM    252  HB  THR A  16       6.666 -20.562  -1.396  1.00  0.00           H  
ATOM    253  CG2 THR A  16       6.914 -19.328  -3.115  1.00  0.00           C  
ATOM    254 HG21 THR A  16       6.488 -20.067  -3.796  1.00  0.00           H  
ATOM    255 HG22 THR A  16       6.665 -18.328  -3.470  1.00  0.00           H  
ATOM    256 HG23 THR A  16       7.996 -19.459  -3.114  1.00  0.00           H  
ATOM    257  OG1 THR A  16       6.983 -18.622  -0.848  1.00  0.00           O  
ATOM    258  HG1 THR A  16       6.786 -17.735  -1.204  1.00  0.00           H  
ATOM    259  C   THR A  16       4.251 -20.162  -0.421  1.00  0.00           C  
ATOM    260  O   THR A  16       4.170 -21.384  -0.383  1.00  0.00           O  
ATOM    261  N   GLU A  17       3.746 -19.394   0.546  1.00  0.00           N  
ATOM    262  H   GLU A  17       3.967 -18.405   0.516  1.00  0.00           H  
ATOM    263  CA  GLU A  17       2.913 -19.842   1.683  1.00  0.00           C  
ATOM    264  HA  GLU A  17       3.450 -20.592   2.267  1.00  0.00           H  
ATOM    265  CB  GLU A  17       2.695 -18.594   2.566  1.00  0.00           C  
ATOM    266  HB2 GLU A  17       3.667 -18.215   2.882  1.00  0.00           H  
ATOM    267  HB3 GLU A  17       2.242 -17.829   1.943  1.00  0.00           H  
ATOM    268  CG  GLU A  17       1.802 -18.724   3.807  1.00  0.00           C  
ATOM    269  HG2 GLU A  17       1.634 -17.720   4.204  1.00  0.00           H  
ATOM    270  HG3 GLU A  17       0.824 -19.121   3.526  1.00  0.00           H  
ATOM    271  CD  GLU A  17       2.425 -19.600   4.896  1.00  0.00           C  
ATOM    272  OE1 GLU A  17       2.695 -19.062   5.991  1.00  0.00           O  
ATOM    273  OE2 GLU A  17       2.595 -20.812   4.627  1.00  0.00           O  
ATOM    274  C   GLU A  17       1.558 -20.470   1.268  1.00  0.00           C  
ATOM    275  O   GLU A  17       0.992 -21.304   1.979  1.00  0.00           O  
ATOM    276  N   GLN A  18       0.996 -20.128   0.098  1.00  0.00           N  
ATOM    277  H   GLN A  18       1.492 -19.506  -0.529  1.00  0.00           H  
ATOM    278  CA  GLN A  18      -0.370 -20.561  -0.240  1.00  0.00           C  
ATOM    279  HA  GLN A  18      -1.000 -20.338   0.622  1.00  0.00           H  
ATOM    280  CB  GLN A  18      -0.931 -19.772  -1.436  1.00  0.00           C  
ATOM    281  HB2 GLN A  18      -0.324 -19.976  -2.317  1.00  0.00           H  
ATOM    282  HB3 GLN A  18      -1.945 -20.122  -1.633  1.00  0.00           H  
ATOM    283  CG  GLN A  18      -0.994 -18.250  -1.208  1.00  0.00           C  
ATOM    284  HG2 GLN A  18       0.018 -17.849  -1.212  1.00  0.00           H  
ATOM    285  HG3 GLN A  18      -1.531 -17.782  -2.031  1.00  0.00           H  
ATOM    286  CD  GLN A  18      -1.685 -17.864   0.097  1.00  0.00           C  
ATOM    287  OE1 GLN A  18      -2.857 -18.135   0.324  1.00  0.00           O  
ATOM    288  NE2 GLN A  18      -0.976 -17.241   1.009  1.00  0.00           N  
ATOM    289 HE21 GLN A  18      -1.412 -17.008   1.880  1.00  0.00           H  
ATOM    290 HE22 GLN A  18      -0.015 -16.966   0.810  1.00  0.00           H  
ATOM    291  C   GLN A  18      -0.503 -22.081  -0.456  1.00  0.00           C  
ATOM    292  O   GLN A  18      -1.584 -22.606  -0.204  1.00  0.00           O  
ATOM    293  N   LYS A  19       0.568 -22.788  -0.860  1.00  0.00           N  
ATOM    294  H   LYS A  19       1.428 -22.262  -0.955  1.00  0.00           H  
ATOM    295  CA  LYS A  19       0.667 -24.269  -0.958  1.00  0.00           C  
ATOM    296  HA  LYS A  19       1.364 -24.510  -1.761  1.00  0.00           H  
ATOM    297  CB  LYS A  19       1.227 -24.870   0.350  1.00  0.00           C  
ATOM    298  HB2 LYS A  19       0.536 -24.655   1.165  1.00  0.00           H  
ATOM    299  HB3 LYS A  19       1.279 -25.954   0.237  1.00  0.00           H  
ATOM    300  CG  LYS A  19       2.626 -24.376   0.756  1.00  0.00           C  
ATOM    301  HG2 LYS A  19       2.576 -23.318   1.008  1.00  0.00           H  
ATOM    302  HG3 LYS A  19       2.929 -24.920   1.651  1.00  0.00           H  
ATOM    303  CD  LYS A  19       3.691 -24.581  -0.331  1.00  0.00           C  
ATOM    304  HD2 LYS A  19       3.728 -25.630  -0.634  1.00  0.00           H  
ATOM    305  HD3 LYS A  19       3.443 -23.970  -1.201  1.00  0.00           H  
ATOM    306  CE  LYS A  19       5.061 -24.152   0.196  1.00  0.00           C  
ATOM    307  HE2 LYS A  19       4.954 -23.183   0.691  1.00  0.00           H  
ATOM    308  HE3 LYS A  19       5.406 -24.881   0.933  1.00  0.00           H  
ATOM    309  NZ  LYS A  19       6.026 -24.041  -0.917  1.00  0.00           N  
ATOM    310  HZ1 LYS A  19       6.163 -24.949  -1.370  1.00  0.00           H  
ATOM    311  HZ2 LYS A  19       5.669 -23.513  -1.710  1.00  0.00           H  
ATOM    312  HZ3 LYS A  19       6.933 -23.699  -0.650  1.00  0.00           H  
ATOM    313  C   LYS A  19      -0.644 -24.951  -1.386  1.00  0.00           C  
ATOM    314  O   LYS A  19      -1.203 -25.785  -0.675  1.00  0.00           O  
ATOM    315  N   THR A  20      -1.188 -24.508  -2.519  1.00  0.00           N  
ATOM    316  H   THR A  20      -0.648 -23.860  -3.071  1.00  0.00           H  
ATOM    317  CA  THR A  20      -2.524 -24.875  -3.007  1.00  0.00           C  
ATOM    318  HA  THR A  20      -2.952 -25.606  -2.324  1.00  0.00           H  
ATOM    319  CB  THR A  20      -3.454 -23.649  -2.972  1.00  0.00           C  
ATOM    320  HB  THR A  20      -3.515 -23.292  -1.943  1.00  0.00           H  
ATOM    321  CG2 THR A  20      -3.001 -22.488  -3.855  1.00  0.00           C  
ATOM    322 HG21 THR A  20      -2.874 -22.834  -4.876  1.00  0.00           H  
ATOM    323 HG22 THR A  20      -3.752 -21.700  -3.833  1.00  0.00           H  
ATOM    324 HG23 THR A  20      -2.060 -22.083  -3.487  1.00  0.00           H  
ATOM    325  OG1 THR A  20      -4.750 -24.001  -3.378  1.00  0.00           O  
ATOM    326  HG1 THR A  20      -5.070 -24.658  -2.731  1.00  0.00           H  
ATOM    327  C   THR A  20      -2.422 -25.570  -4.366  1.00  0.00           C  
ATOM    328  O   THR A  20      -1.449 -25.360  -5.087  1.00  0.00           O  
ATOM    329  N   LEU A  21      -3.383 -26.434  -4.708  1.00  0.00           N  
ATOM    330  H   LEU A  21      -4.185 -26.495  -4.099  1.00  0.00           H  
ATOM    331  CA  LEU A  21      -3.241 -27.479  -5.743  1.00  0.00           C  
ATOM    332  HA  LEU A  21      -2.394 -28.113  -5.474  1.00  0.00           H  
ATOM    333  CB  LEU A  21      -4.515 -28.345  -5.760  1.00  0.00           C  
ATOM    334  HB2 LEU A  21      -5.372 -27.693  -5.932  1.00  0.00           H  
ATOM    335  HB3 LEU A  21      -4.458 -29.037  -6.603  1.00  0.00           H  
ATOM    336  CG  LEU A  21      -4.758 -29.171  -4.484  1.00  0.00           C  
ATOM    337  HG  LEU A  21      -4.744 -28.513  -3.616  1.00  0.00           H  
ATOM    338  CD1 LEU A  21      -6.132 -29.839  -4.549  1.00  0.00           C  
ATOM    339 HD11 LEU A  21      -6.912 -29.084  -4.612  1.00  0.00           H  
ATOM    340 HD12 LEU A  21      -6.297 -30.445  -3.658  1.00  0.00           H  
ATOM    341 HD13 LEU A  21      -6.186 -30.480  -5.431  1.00  0.00           H  
ATOM    342  CD2 LEU A  21      -3.703 -30.263  -4.294  1.00  0.00           C  
ATOM    343 HD21 LEU A  21      -3.962 -30.894  -3.443  1.00  0.00           H  
ATOM    344 HD22 LEU A  21      -3.642 -30.882  -5.189  1.00  0.00           H  
ATOM    345 HD23 LEU A  21      -2.724 -29.822  -4.106  1.00  0.00           H  
ATOM    346  C   LEU A  21      -2.926 -26.980  -7.169  1.00  0.00           C  
ATOM    347  O   LEU A  21      -2.503 -27.761  -8.015  1.00  0.00           O  
ATOM    348  N   CYS A  22      -3.086 -25.687  -7.445  1.00  0.00           N  
ATOM    349  H   CYS A  22      -3.413 -25.074  -6.716  1.00  0.00           H  
ATOM    350  CA  CYS A  22      -2.621 -25.086  -8.692  1.00  0.00           C  
ATOM    351  HA  CYS A  22      -2.903 -25.746  -9.512  1.00  0.00           H  
ATOM    352  CB  CYS A  22      -3.376 -23.764  -8.870  1.00  0.00           C  
ATOM    353  HB2 CYS A  22      -3.213 -23.377  -9.876  1.00  0.00           H  
ATOM    354  HB3 CYS A  22      -4.446 -23.946  -8.743  1.00  0.00           H  
ATOM    355  SG  CYS A  22      -2.821 -22.550  -7.641  1.00  0.00           S  
ATOM    356  HG  CYS A  22      -3.990 -21.895  -7.537  1.00  0.00           H  
ATOM    357  C   CYS A  22      -1.080 -24.922  -8.765  1.00  0.00           C  
ATOM    358  O   CYS A  22      -0.549 -24.684  -9.844  1.00  0.00           O  
ATOM    359  N   THR A  23      -0.345 -25.046  -7.655  1.00  0.00           N  
ATOM    360  H   THR A  23      -0.837 -25.229  -6.791  1.00  0.00           H  
ATOM    361  CA  THR A  23       1.128 -24.901  -7.599  1.00  0.00           C  
ATOM    362  HA  THR A  23       1.400 -24.099  -8.281  1.00  0.00           H  
ATOM    363  CB  THR A  23       1.622 -24.475  -6.204  1.00  0.00           C  
ATOM    364  HB  THR A  23       2.712 -24.459  -6.213  1.00  0.00           H  
ATOM    365  CG2 THR A  23       1.140 -23.076  -5.829  1.00  0.00           C  
ATOM    366 HG21 THR A  23       0.051 -23.034  -5.827  1.00  0.00           H  
ATOM    367 HG22 THR A  23       1.517 -22.821  -4.839  1.00  0.00           H  
ATOM    368 HG23 THR A  23       1.531 -22.356  -6.549  1.00  0.00           H  
ATOM    369  OG1 THR A  23       1.197 -25.337  -5.178  1.00  0.00           O  
ATOM    370  HG1 THR A  23       0.225 -25.365  -5.180  1.00  0.00           H  
ATOM    371  C   THR A  23       1.903 -26.129  -8.096  1.00  0.00           C  
ATOM    372  O   THR A  23       3.045 -25.983  -8.534  1.00  0.00           O  
ATOM    373  N   GLU A  24       1.259 -27.302  -8.143  1.00  0.00           N  
ATOM    374  H   GLU A  24       0.340 -27.355  -7.732  1.00  0.00           H  
ATOM    375  CA  GLU A  24       1.730 -28.516  -8.839  1.00  0.00           C  
ATOM    376  HA  GLU A  24       2.755 -28.749  -8.545  1.00  0.00           H  
ATOM    377  CB  GLU A  24       0.815 -29.694  -8.453  1.00  0.00           C  
ATOM    378  HB2 GLU A  24      -0.215 -29.423  -8.689  1.00  0.00           H  
ATOM    379  HB3 GLU A  24       1.067 -30.563  -9.063  1.00  0.00           H  
ATOM    380  CG  GLU A  24       0.881 -30.098  -6.971  1.00  0.00           C  
ATOM    381  HG2 GLU A  24       0.614 -29.235  -6.356  1.00  0.00           H  
ATOM    382  HG3 GLU A  24       0.123 -30.865  -6.797  1.00  0.00           H  
ATOM    383  CD  GLU A  24       2.251 -30.648  -6.536  1.00  0.00           C  
ATOM    384  OE1 GLU A  24       3.046 -31.052  -7.414  1.00  0.00           O  
ATOM    385  OE2 GLU A  24       2.488 -30.666  -5.307  1.00  0.00           O  
ATOM    386  C   GLU A  24       1.698 -28.376 -10.372  1.00  0.00           C  
ATOM    387  O   GLU A  24       2.321 -29.153 -11.097  1.00  0.00           O  
ATOM    388  N   LEU A  25       0.954 -27.400 -10.908  1.00  0.00           N  
ATOM    389  H   LEU A  25       0.539 -26.710 -10.296  1.00  0.00           H  
ATOM    390  CA  LEU A  25       0.802 -27.240 -12.351  1.00  0.00           C  
ATOM    391  HA  LEU A  25       0.558 -28.217 -12.770  1.00  0.00           H  
ATOM    392  CB  LEU A  25      -0.340 -26.272 -12.681  1.00  0.00           C  
ATOM    393  HB2 LEU A  25      -0.102 -25.313 -12.225  1.00  0.00           H  
ATOM    394  HB3 LEU A  25      -0.377 -26.123 -13.762  1.00  0.00           H  
ATOM    395  CG  LEU A  25      -1.725 -26.734 -12.197  1.00  0.00           C  
ATOM    396  HG  LEU A  25      -1.705 -26.930 -11.126  1.00  0.00           H  
ATOM    397  CD1 LEU A  25      -2.747 -25.634 -12.472  1.00  0.00           C  
ATOM    398 HD11 LEU A  25      -2.450 -24.722 -11.959  1.00  0.00           H  
ATOM    399 HD12 LEU A  25      -2.802 -25.442 -13.542  1.00  0.00           H  
ATOM    400 HD13 LEU A  25      -3.727 -25.933 -12.105  1.00  0.00           H  
ATOM    401  CD2 LEU A  25      -2.208 -27.990 -12.926  1.00  0.00           C  
ATOM    402 HD21 LEU A  25      -1.574 -28.836 -12.664  1.00  0.00           H  
ATOM    403 HD22 LEU A  25      -3.225 -28.227 -12.616  1.00  0.00           H  
ATOM    404 HD23 LEU A  25      -2.183 -27.835 -14.005  1.00  0.00           H  
ATOM    405  C   LEU A  25       2.108 -26.781 -13.001  1.00  0.00           C  
ATOM    406  O   LEU A  25       2.850 -25.961 -12.459  1.00  0.00           O  
ATOM    407  N   THR A  26       2.361 -27.303 -14.202  1.00  0.00           N  
ATOM    408  H   THR A  26       1.674 -27.921 -14.599  1.00  0.00           H  
ATOM    409  CA  THR A  26       3.520 -26.941 -15.024  1.00  0.00           C  
ATOM    410  HA  THR A  26       4.381 -26.865 -14.368  1.00  0.00           H  
ATOM    411  CB  THR A  26       3.823 -28.061 -16.032  1.00  0.00           C  
ATOM    412  HB  THR A  26       2.935 -28.258 -16.633  1.00  0.00           H  
ATOM    413  CG2 THR A  26       4.998 -27.777 -16.964  1.00  0.00           C  
ATOM    414 HG21 THR A  26       5.201 -28.658 -17.576  1.00  0.00           H  
ATOM    415 HG22 THR A  26       4.761 -26.952 -17.638  1.00  0.00           H  
ATOM    416 HG23 THR A  26       5.885 -27.534 -16.381  1.00  0.00           H  
ATOM    417  OG1 THR A  26       4.168 -29.226 -15.316  1.00  0.00           O  
ATOM    418  HG1 THR A  26       3.501 -29.389 -14.642  1.00  0.00           H  
ATOM    419  C   THR A  26       3.335 -25.578 -15.708  1.00  0.00           C  
ATOM    420  O   THR A  26       2.249 -25.257 -16.196  1.00  0.00           O  
ATOM    421  N   VAL A  27       4.425 -24.810 -15.789  1.00  0.00           N  
ATOM    422  H   VAL A  27       5.265 -25.163 -15.337  1.00  0.00           H  
ATOM    423  CA  VAL A  27       4.619 -23.577 -16.573  1.00  0.00           C  
ATOM    424  HA  VAL A  27       3.817 -23.495 -17.306  1.00  0.00           H  
ATOM    425  CB  VAL A  27       4.596 -22.315 -15.680  1.00  0.00           C  
ATOM    426  HB  VAL A  27       4.740 -21.456 -16.334  1.00  0.00           H  
ATOM    427  CG1 VAL A  27       3.239 -22.125 -14.997  1.00  0.00           C  
ATOM    428 HG11 VAL A  27       2.446 -22.164 -15.743  1.00  0.00           H  
ATOM    429 HG12 VAL A  27       3.071 -22.913 -14.260  1.00  0.00           H  
ATOM    430 HG13 VAL A  27       3.211 -21.158 -14.497  1.00  0.00           H  
ATOM    431  CG2 VAL A  27       5.713 -22.278 -14.625  1.00  0.00           C  
ATOM    432 HG21 VAL A  27       5.611 -23.120 -13.938  1.00  0.00           H  
ATOM    433 HG22 VAL A  27       6.691 -22.320 -15.106  1.00  0.00           H  
ATOM    434 HG23 VAL A  27       5.654 -21.349 -14.058  1.00  0.00           H  
ATOM    435  C   VAL A  27       5.948 -23.661 -17.339  1.00  0.00           C  
ATOM    436  O   VAL A  27       6.799 -24.492 -17.024  1.00  0.00           O  
ATOM    437  N   THR A  28       6.162 -22.785 -18.324  1.00  0.00           N  
ATOM    438  H   THR A  28       5.448 -22.103 -18.520  1.00  0.00           H  
ATOM    439  CA  THR A  28       7.467 -22.650 -19.009  1.00  0.00           C  
ATOM    440  HA  THR A  28       7.760 -23.620 -19.409  1.00  0.00           H  
ATOM    441  CB  THR A  28       7.362 -21.676 -20.200  1.00  0.00           C  
ATOM    442  HB  THR A  28       6.940 -20.731 -19.855  1.00  0.00           H  
ATOM    443  CG2 THR A  28       8.697 -21.385 -20.888  1.00  0.00           C  
ATOM    444 HG21 THR A  28       8.521 -20.808 -21.795  1.00  0.00           H  
ATOM    445 HG22 THR A  28       9.342 -20.803 -20.232  1.00  0.00           H  
ATOM    446 HG23 THR A  28       9.196 -22.316 -21.148  1.00  0.00           H  
ATOM    447  OG1 THR A  28       6.511 -22.224 -21.185  1.00  0.00           O  
ATOM    448  HG1 THR A  28       5.597 -22.053 -20.950  1.00  0.00           H  
ATOM    449  C   THR A  28       8.566 -22.189 -18.037  1.00  0.00           C  
ATOM    450  O   THR A  28       8.395 -21.181 -17.351  1.00  0.00           O  
ATOM    451  N   ASP A  29       9.711 -22.881 -18.008  1.00  0.00           N  
ATOM    452  H   ASP A  29       9.814 -23.615 -18.700  1.00  0.00           H  
ATOM    453  CA  ASP A  29      10.938 -22.460 -17.319  1.00  0.00           C  
ATOM    454  HA  ASP A  29      10.668 -22.020 -16.358  1.00  0.00           H  
ATOM    455  CB  ASP A  29      11.864 -23.653 -17.007  1.00  0.00           C  
ATOM    456  HB2 ASP A  29      11.322 -24.349 -16.365  1.00  0.00           H  
ATOM    457  HB3 ASP A  29      12.101 -24.170 -17.935  1.00  0.00           H  
ATOM    458  CG  ASP A  29      13.188 -23.270 -16.313  1.00  0.00           C  
ATOM    459  OD1 ASP A  29      13.933 -24.200 -15.942  1.00  0.00           O  
ATOM    460  OD2 ASP A  29      13.473 -22.058 -16.143  1.00  0.00           O  
ATOM    461  C   ASP A  29      11.631 -21.374 -18.147  1.00  0.00           C  
ATOM    462  O   ASP A  29      12.508 -21.614 -18.987  1.00  0.00           O  
ATOM    463  N   ILE A  30      11.211 -20.135 -17.885  1.00  0.00           N  
ATOM    464  H   ILE A  30      10.398 -20.033 -17.292  1.00  0.00           H  
ATOM    465  CA  ILE A  30      11.774 -18.953 -18.528  1.00  0.00           C  
ATOM    466  HA  ILE A  30      11.664 -19.093 -19.604  1.00  0.00           H  
ATOM    467  CB  ILE A  30      10.991 -17.671 -18.149  1.00  0.00           C  
ATOM    468  HB  ILE A  30      11.267 -16.908 -18.878  1.00  0.00           H  
ATOM    469  CG2 ILE A  30       9.476 -17.884 -18.300  1.00  0.00           C  
ATOM    470 HG21 ILE A  30       8.965 -16.921 -18.306  1.00  0.00           H  
ATOM    471 HG22 ILE A  30       9.270 -18.397 -19.239  1.00  0.00           H  
ATOM    472 HG23 ILE A  30       9.076 -18.484 -17.485  1.00  0.00           H  
ATOM    473  CG1 ILE A  30      11.296 -17.111 -16.739  1.00  0.00           C  
ATOM    474 HG12 ILE A  30      10.391 -16.667 -16.327  1.00  0.00           H  
ATOM    475 HG13 ILE A  30      11.595 -17.916 -16.066  1.00  0.00           H  
ATOM    476  CD1 ILE A  30      12.365 -16.010 -16.746  1.00  0.00           C  
ATOM    477 HD11 ILE A  30      13.326 -16.403 -17.070  1.00  0.00           H  
ATOM    478 HD12 ILE A  30      12.061 -15.204 -17.413  1.00  0.00           H  
ATOM    479 HD13 ILE A  30      12.476 -15.608 -15.741  1.00  0.00           H  
ATOM    480  C   ILE A  30      13.276 -18.804 -18.255  1.00  0.00           C  
ATOM    481  O   ILE A  30      13.957 -18.187 -19.067  1.00  0.00           O  
ATOM    482  N   PHE A  31      13.819 -19.342 -17.157  1.00  0.00           N  
ATOM    483  H   PHE A  31      13.274 -20.004 -16.614  1.00  0.00           H  
ATOM    484  CA  PHE A  31      15.204 -19.117 -16.728  1.00  0.00           C  
ATOM    485  HA  PHE A  31      15.464 -18.076 -16.926  1.00  0.00           H  
ATOM    486  CB  PHE A  31      15.314 -19.358 -15.214  1.00  0.00           C  
ATOM    487  HB2 PHE A  31      15.242 -20.429 -15.023  1.00  0.00           H  
ATOM    488  HB3 PHE A  31      16.304 -19.040 -14.885  1.00  0.00           H  
ATOM    489  CG  PHE A  31      14.270 -18.645 -14.365  1.00  0.00           C  
ATOM    490  CD1 PHE A  31      14.418 -17.279 -14.055  1.00  0.00           C  
ATOM    491  HD1 PHE A  31      15.271 -16.729 -14.427  1.00  0.00           H  
ATOM    492  CE1 PHE A  31      13.462 -16.626 -13.253  1.00  0.00           C  
ATOM    493  HE1 PHE A  31      13.583 -15.579 -13.012  1.00  0.00           H  
ATOM    494  CZ  PHE A  31      12.349 -17.335 -12.768  1.00  0.00           C  
ATOM    495  HZ  PHE A  31      11.611 -16.836 -12.159  1.00  0.00           H  
ATOM    496  CE2 PHE A  31      12.194 -18.697 -13.078  1.00  0.00           C  
ATOM    497  HE2 PHE A  31      11.337 -19.242 -12.704  1.00  0.00           H  
ATOM    498  CD2 PHE A  31      13.152 -19.351 -13.875  1.00  0.00           C  
ATOM    499  HD2 PHE A  31      13.029 -20.400 -14.111  1.00  0.00           H  
ATOM    500  C   PHE A  31      16.207 -19.991 -17.499  1.00  0.00           C  
ATOM    501  O   PHE A  31      17.254 -19.498 -17.926  1.00  0.00           O  
ATOM    502  N   ALA A  32      15.860 -21.257 -17.749  1.00  0.00           N  
ATOM    503  H   ALA A  32      15.010 -21.623 -17.317  1.00  0.00           H  
ATOM    504  CA  ALA A  32      16.636 -22.139 -18.621  1.00  0.00           C  
ATOM    505  HA  ALA A  32      17.666 -22.167 -18.264  1.00  0.00           H  
ATOM    506  CB  ALA A  32      16.048 -23.547 -18.514  1.00  0.00           C  
ATOM    507  HB1 ALA A  32      16.585 -24.226 -19.176  1.00  0.00           H  
ATOM    508  HB2 ALA A  32      16.130 -23.908 -17.487  1.00  0.00           H  
ATOM    509  HB3 ALA A  32      14.995 -23.526 -18.794  1.00  0.00           H  
ATOM    510  C   ALA A  32      16.662 -21.637 -20.080  1.00  0.00           C  
ATOM    511  O   ALA A  32      17.701 -21.727 -20.746  1.00  0.00           O  
ATOM    512  N   ALA A  33      15.546 -21.057 -20.540  1.00  0.00           N  
ATOM    513  H   ALA A  33      14.722 -21.085 -19.951  1.00  0.00           H  
ATOM    514  CA  ALA A  33      15.414 -20.444 -21.860  1.00  0.00           C  
ATOM    515  HA  ALA A  33      15.850 -21.114 -22.601  1.00  0.00           H  
ATOM    516  CB  ALA A  33      13.914 -20.312 -22.163  1.00  0.00           C  
ATOM    517  HB1 ALA A  33      13.437 -21.293 -22.118  1.00  0.00           H  
ATOM    518  HB2 ALA A  33      13.438 -19.657 -21.433  1.00  0.00           H  
ATOM    519  HB3 ALA A  33      13.774 -19.899 -23.162  1.00  0.00           H  
ATOM    520  C   ALA A  33      16.137 -19.084 -21.986  1.00  0.00           C  
ATOM    521  O   ALA A  33      16.750 -18.810 -23.018  1.00  0.00           O  
ATOM    522  N   SER A  34      16.102 -18.224 -20.958  1.00  0.00           N  
ATOM    523  H   SER A  34      15.590 -18.507 -20.128  1.00  0.00           H  
ATOM    524  CA  SER A  34      16.616 -16.836 -20.995  1.00  0.00           C  
ATOM    525  HA  SER A  34      16.429 -16.458 -21.998  1.00  0.00           H  
ATOM    526  CB  SER A  34      15.840 -15.919 -20.032  1.00  0.00           C  
ATOM    527  HB2 SER A  34      16.012 -16.235 -19.001  1.00  0.00           H  
ATOM    528  HB3 SER A  34      16.176 -14.892 -20.145  1.00  0.00           H  
ATOM    529  OG  SER A  34      14.452 -15.975 -20.326  1.00  0.00           O  
ATOM    530  HG  SER A  34      14.134 -16.773 -19.851  1.00  0.00           H  
ATOM    531  C   SER A  34      18.139 -16.712 -20.833  1.00  0.00           C  
ATOM    532  O   SER A  34      18.654 -15.820 -20.157  1.00  0.00           O  
ATOM    533  N   LYS A  35      18.889 -17.588 -21.510  1.00  0.00           N  
ATOM    534  H   LYS A  35      18.394 -18.248 -22.102  1.00  0.00           H  
ATOM    535  CA  LYS A  35      20.351 -17.494 -21.618  1.00  0.00           C  
ATOM    536  HA  LYS A  35      20.771 -17.571 -20.614  1.00  0.00           H  
ATOM    537  CB  LYS A  35      20.911 -18.628 -22.490  1.00  0.00           C  
ATOM    538  HB2 LYS A  35      20.491 -18.548 -23.496  1.00  0.00           H  
ATOM    539  HB3 LYS A  35      21.994 -18.514 -22.561  1.00  0.00           H  
ATOM    540  CG  LYS A  35      20.593 -20.015 -21.916  1.00  0.00           C  
ATOM    541  HG2 LYS A  35      21.017 -20.096 -20.914  1.00  0.00           H  
ATOM    542  HG3 LYS A  35      19.513 -20.137 -21.854  1.00  0.00           H  
ATOM    543  CD  LYS A  35      21.157 -21.125 -22.812  1.00  0.00           C  
ATOM    544  HD2 LYS A  35      20.788 -20.976 -23.829  1.00  0.00           H  
ATOM    545  HD3 LYS A  35      22.248 -21.074 -22.830  1.00  0.00           H  
ATOM    546  CE  LYS A  35      20.691 -22.505 -22.331  1.00  0.00           C  
ATOM    547  HE2 LYS A  35      19.602 -22.476 -22.201  1.00  0.00           H  
ATOM    548  HE3 LYS A  35      20.919 -23.240 -23.108  1.00  0.00           H  
ATOM    549  NZ  LYS A  35      21.335 -22.896 -21.055  1.00  0.00           N  
ATOM    550  HZ1 LYS A  35      20.976 -23.792 -20.753  1.00  0.00           H  
ATOM    551  HZ2 LYS A  35      21.115 -22.213 -20.341  1.00  0.00           H  
ATOM    552  HZ3 LYS A  35      22.339 -22.955 -21.166  1.00  0.00           H  
ATOM    553  C   LYS A  35      20.741 -16.130 -22.194  1.00  0.00           C  
ATOM    554  O   LYS A  35      20.154 -15.674 -23.174  1.00  0.00           O  
ATOM    555  N   ASN A  36      21.731 -15.489 -21.575  1.00  0.00           N  
ATOM    556  H   ASN A  36      22.169 -15.964 -20.802  1.00  0.00           H  
ATOM    557  CA  ASN A  36      22.329 -14.210 -21.990  1.00  0.00           C  
ATOM    558  HA  ASN A  36      22.977 -13.889 -21.174  1.00  0.00           H  
ATOM    559  CB  ASN A  36      23.232 -14.433 -23.223  1.00  0.00           C  
ATOM    560  HB2 ASN A  36      22.596 -14.628 -24.088  1.00  0.00           H  
ATOM    561  HB3 ASN A  36      23.783 -13.514 -23.423  1.00  0.00           H  
ATOM    562  CG  ASN A  36      24.240 -15.569 -23.114  1.00  0.00           C  
ATOM    563  OD1 ASN A  36      24.379 -16.267 -22.122  1.00  0.00           O  
ATOM    564  ND2 ASN A  36      24.985 -15.809 -24.164  1.00  0.00           N  
ATOM    565 HD21 ASN A  36      25.672 -16.535 -24.069  1.00  0.00           H  
ATOM    566 HD22 ASN A  36      24.899 -15.234 -24.982  1.00  0.00           H  
ATOM    567  C   ASN A  36      21.316 -13.053 -22.179  1.00  0.00           C  
ATOM    568  O   ASN A  36      21.624 -12.063 -22.836  1.00  0.00           O  
ATOM    569  N   THR A  37      20.101 -13.197 -21.640  1.00  0.00           N  
ATOM    570  H   THR A  37      19.937 -14.006 -21.055  1.00  0.00           H  
ATOM    571  CA  THR A  37      18.986 -12.248 -21.779  1.00  0.00           C  
ATOM    572  HA  THR A  37      19.021 -11.783 -22.765  1.00  0.00           H  
ATOM    573  CB  THR A  37      17.666 -13.023 -21.651  1.00  0.00           C  
ATOM    574  HB  THR A  37      17.660 -13.511 -20.679  1.00  0.00           H  
ATOM    575  CG2 THR A  37      16.411 -12.163 -21.766  1.00  0.00           C  
ATOM    576 HG21 THR A  37      16.411 -11.376 -21.016  1.00  0.00           H  
ATOM    577 HG22 THR A  37      16.354 -11.720 -22.760  1.00  0.00           H  
ATOM    578 HG23 THR A  37      15.538 -12.783 -21.584  1.00  0.00           H  
ATOM    579  OG1 THR A  37      17.597 -14.006 -22.675  1.00  0.00           O  
ATOM    580  HG1 THR A  37      18.483 -14.385 -22.778  1.00  0.00           H  
ATOM    581  C   THR A  37      19.091 -11.151 -20.717  1.00  0.00           C  
ATOM    582  O   THR A  37      19.517 -11.420 -19.595  1.00  0.00           O  
ATOM    583  N   THR A  38      18.705  -9.910 -21.032  1.00  0.00           N  
ATOM    584  H   THR A  38      18.274  -9.734 -21.931  1.00  0.00           H  
ATOM    585  CA  THR A  38      18.818  -8.816 -20.051  1.00  0.00           C  
ATOM    586  HA  THR A  38      19.832  -8.865 -19.653  1.00  0.00           H  
ATOM    587  CB  THR A  38      18.680  -7.428 -20.696  1.00  0.00           C  
ATOM    588  HB  THR A  38      19.375  -7.359 -21.534  1.00  0.00           H  
ATOM    589  CG2 THR A  38      17.280  -7.092 -21.195  1.00  0.00           C  
ATOM    590 HG21 THR A  38      17.290  -6.113 -21.674  1.00  0.00           H  
ATOM    591 HG22 THR A  38      16.969  -7.832 -21.932  1.00  0.00           H  
ATOM    592 HG23 THR A  38      16.575  -7.075 -20.367  1.00  0.00           H  
ATOM    593  OG1 THR A  38      19.025  -6.438 -19.750  1.00  0.00           O  
ATOM    594  HG1 THR A  38      19.966  -6.265 -19.851  1.00  0.00           H  
ATOM    595  C   THR A  38      17.878  -9.012 -18.855  1.00  0.00           C  
ATOM    596  O   THR A  38      16.786  -9.568 -18.973  1.00  0.00           O  
ATOM    597  N   GLU A  39      18.292  -8.542 -17.679  1.00  0.00           N  
ATOM    598  H   GLU A  39      19.195  -8.097 -17.649  1.00  0.00           H  
ATOM    599  CA  GLU A  39      17.603  -8.752 -16.401  1.00  0.00           C  
ATOM    600  HA  GLU A  39      17.599  -9.818 -16.167  1.00  0.00           H  
ATOM    601  CB  GLU A  39      18.418  -8.024 -15.322  1.00  0.00           C  
ATOM    602  HB2 GLU A  39      19.427  -8.440 -15.296  1.00  0.00           H  
ATOM    603  HB3 GLU A  39      18.489  -6.967 -15.585  1.00  0.00           H  
ATOM    604  CG  GLU A  39      17.804  -8.140 -13.929  1.00  0.00           C  
ATOM    605  HG2 GLU A  39      16.808  -7.695 -13.941  1.00  0.00           H  
ATOM    606  HG3 GLU A  39      17.711  -9.199 -13.664  1.00  0.00           H  
ATOM    607  CD  GLU A  39      18.667  -7.405 -12.906  1.00  0.00           C  
ATOM    608  OE1 GLU A  39      18.875  -6.169 -13.033  1.00  0.00           O  
ATOM    609  OE2 GLU A  39      19.102  -8.027 -11.918  1.00  0.00           O  
ATOM    610  C   GLU A  39      16.139  -8.279 -16.425  1.00  0.00           C  
ATOM    611  O   GLU A  39      15.235  -9.033 -16.073  1.00  0.00           O  
ATOM    612  N   LYS A  40      15.891  -7.055 -16.912  1.00  0.00           N  
ATOM    613  H   LYS A  40      16.690  -6.500 -17.185  1.00  0.00           H  
ATOM    614  CA  LYS A  40      14.544  -6.467 -17.037  1.00  0.00           C  
ATOM    615  HA  LYS A  40      14.061  -6.472 -16.059  1.00  0.00           H  
ATOM    616  CB  LYS A  40      14.658  -5.022 -17.543  1.00  0.00           C  
ATOM    617  HB2 LYS A  40      15.219  -4.997 -18.479  1.00  0.00           H  
ATOM    618  HB3 LYS A  40      13.651  -4.652 -17.744  1.00  0.00           H  
ATOM    619  CG  LYS A  40      15.331  -4.102 -16.514  1.00  0.00           C  
ATOM    620  HG2 LYS A  40      14.847  -4.241 -15.546  1.00  0.00           H  
ATOM    621  HG3 LYS A  40      16.389  -4.351 -16.421  1.00  0.00           H  
ATOM    622  CD  LYS A  40      15.186  -2.637 -16.939  1.00  0.00           C  
ATOM    623  HD2 LYS A  40      15.791  -2.444 -17.826  1.00  0.00           H  
ATOM    624  HD3 LYS A  40      14.146  -2.452 -17.188  1.00  0.00           H  
ATOM    625  CE  LYS A  40      15.592  -1.701 -15.798  1.00  0.00           C  
ATOM    626  HE2 LYS A  40      15.247  -2.134 -14.851  1.00  0.00           H  
ATOM    627  HE3 LYS A  40      16.684  -1.638 -15.768  1.00  0.00           H  
ATOM    628  NZ  LYS A  40      14.982  -0.359 -15.971  1.00  0.00           N  
ATOM    629  HZ1 LYS A  40      13.976  -0.430 -15.860  1.00  0.00           H  
ATOM    630  HZ2 LYS A  40      15.327   0.280 -15.267  1.00  0.00           H  
ATOM    631  HZ3 LYS A  40      15.177   0.012 -16.890  1.00  0.00           H  
ATOM    632  C   LYS A  40      13.625  -7.257 -17.972  1.00  0.00           C  
ATOM    633  O   LYS A  40      12.442  -7.425 -17.688  1.00  0.00           O  
ATOM    634  N   GLU A  41      14.171  -7.744 -19.080  1.00  0.00           N  
ATOM    635  H   GLU A  41      15.164  -7.642 -19.209  1.00  0.00           H  
ATOM    636  CA  GLU A  41      13.434  -8.594 -20.016  1.00  0.00           C  
ATOM    637  HA  GLU A  41      12.476  -8.132 -20.251  1.00  0.00           H  
ATOM    638  CB  GLU A  41      14.220  -8.735 -21.323  1.00  0.00           C  
ATOM    639  HB2 GLU A  41      14.498  -7.746 -21.690  1.00  0.00           H  
ATOM    640  HB3 GLU A  41      15.124  -9.313 -21.127  1.00  0.00           H  
ATOM    641  CG  GLU A  41      13.385  -9.436 -22.400  1.00  0.00           C  
ATOM    642  HG2 GLU A  41      12.870 -10.288 -21.954  1.00  0.00           H  
ATOM    643  HG3 GLU A  41      12.632  -8.741 -22.777  1.00  0.00           H  
ATOM    644  CD  GLU A  41      14.231  -9.960 -23.558  1.00  0.00           C  
ATOM    645  OE1 GLU A  41      15.345  -9.445 -23.788  1.00  0.00           O  
ATOM    646  OE2 GLU A  41      13.780 -10.961 -24.160  1.00  0.00           O  
ATOM    647  C   GLU A  41      13.138  -9.950 -19.374  1.00  0.00           C  
ATOM    648  O   GLU A  41      12.009 -10.415 -19.433  1.00  0.00           O  
ATOM    649  N   THR A  42      14.107 -10.537 -18.670  1.00  0.00           N  
ATOM    650  H   THR A  42      15.014 -10.082 -18.648  1.00  0.00           H  
ATOM    651  CA  THR A  42      13.941 -11.799 -17.933  1.00  0.00           C  
ATOM    652  HA  THR A  42      13.616 -12.569 -18.632  1.00  0.00           H  
ATOM    653  CB  THR A  42      15.283 -12.249 -17.336  1.00  0.00           C  
ATOM    654  HB  THR A  42      15.631 -11.511 -16.614  1.00  0.00           H  
ATOM    655  CG2 THR A  42      15.203 -13.610 -16.646  1.00  0.00           C  
ATOM    656 HG21 THR A  42      14.842 -14.358 -17.351  1.00  0.00           H  
ATOM    657 HG22 THR A  42      16.198 -13.898 -16.305  1.00  0.00           H  
ATOM    658 HG23 THR A  42      14.537 -13.562 -15.786  1.00  0.00           H  
ATOM    659  OG1 THR A  42      16.243 -12.380 -18.363  1.00  0.00           O  
ATOM    660  HG1 THR A  42      16.535 -11.493 -18.622  1.00  0.00           H  
ATOM    661  C   THR A  42      12.858 -11.675 -16.852  1.00  0.00           C  
ATOM    662  O   THR A  42      11.978 -12.530 -16.763  1.00  0.00           O  
ATOM    663  N   PHE A  43      12.829 -10.572 -16.092  1.00  0.00           N  
ATOM    664  H   PHE A  43      13.597  -9.909 -16.163  1.00  0.00           H  
ATOM    665  CA  PHE A  43      11.728 -10.262 -15.169  1.00  0.00           C  
ATOM    666  HA  PHE A  43      11.627 -11.069 -14.444  1.00  0.00           H  
ATOM    667  CB  PHE A  43      12.036  -8.953 -14.421  1.00  0.00           C  
ATOM    668  HB2 PHE A  43      12.177  -8.167 -15.161  1.00  0.00           H  
ATOM    669  HB3 PHE A  43      11.156  -8.678 -13.839  1.00  0.00           H  
ATOM    670  CG  PHE A  43      13.231  -8.918 -13.475  1.00  0.00           C  
ATOM    671  CD1 PHE A  43      13.925 -10.081 -13.071  1.00  0.00           C  
ATOM    672  HD1 PHE A  43      13.640 -11.053 -13.441  1.00  0.00           H  
ATOM    673  CE1 PHE A  43      15.015  -9.985 -12.186  1.00  0.00           C  
ATOM    674  HE1 PHE A  43      15.560 -10.873 -11.893  1.00  0.00           H  
ATOM    675  CZ  PHE A  43      15.412  -8.733 -11.686  1.00  0.00           C  
ATOM    676  HZ  PHE A  43      16.259  -8.662 -11.016  1.00  0.00           H  
ATOM    677  CE2 PHE A  43      14.725  -7.573 -12.083  1.00  0.00           C  
ATOM    678  HE2 PHE A  43      15.041  -6.607 -11.713  1.00  0.00           H  
ATOM    679  CD2 PHE A  43      13.643  -7.667 -12.976  1.00  0.00           C  
ATOM    680  HD2 PHE A  43      13.123  -6.772 -13.286  1.00  0.00           H  
ATOM    681  C   PHE A  43      10.381 -10.161 -15.905  1.00  0.00           C  
ATOM    682  O   PHE A  43       9.392 -10.748 -15.465  1.00  0.00           O  
ATOM    683  N   CYS A  44      10.341  -9.482 -17.057  1.00  0.00           N  
ATOM    684  H   CYS A  44      11.185  -9.008 -17.360  1.00  0.00           H  
ATOM    685  CA  CYS A  44       9.144  -9.352 -17.893  1.00  0.00           C  
ATOM    686  HA  CYS A  44       8.329  -8.985 -17.268  1.00  0.00           H  
ATOM    687  CB  CYS A  44       9.426  -8.300 -18.970  1.00  0.00           C  
ATOM    688  HB2 CYS A  44       9.847  -7.407 -18.507  1.00  0.00           H  
ATOM    689  HB3 CYS A  44      10.147  -8.698 -19.684  1.00  0.00           H  
ATOM    690  SG  CYS A  44       7.890  -7.876 -19.840  1.00  0.00           S  
ATOM    691  HG  CYS A  44       7.400  -7.012 -18.935  1.00  0.00           H  
ATOM    692  C   CYS A  44       8.672 -10.683 -18.514  1.00  0.00           C  
ATOM    693  O   CYS A  44       7.469 -10.937 -18.576  1.00  0.00           O  
ATOM    694  N   ARG A  45       9.586 -11.583 -18.907  1.00  0.00           N  
ATOM    695  H   ARG A  45      10.561 -11.295 -18.880  1.00  0.00           H  
ATOM    696  CA  ARG A  45       9.292 -12.954 -19.376  1.00  0.00           C  
ATOM    697  HA  ARG A  45       8.562 -12.916 -20.186  1.00  0.00           H  
ATOM    698  CB  ARG A  45      10.572 -13.641 -19.895  1.00  0.00           C  
ATOM    699  HB2 ARG A  45      11.355 -13.546 -19.142  1.00  0.00           H  
ATOM    700  HB3 ARG A  45      10.364 -14.705 -20.021  1.00  0.00           H  
ATOM    701  CG  ARG A  45      11.105 -13.113 -21.241  1.00  0.00           C  
ATOM    702  HG2 ARG A  45      10.385 -13.333 -22.030  1.00  0.00           H  
ATOM    703  HG3 ARG A  45      11.254 -12.038 -21.188  1.00  0.00           H  
ATOM    704  CD  ARG A  45      12.443 -13.799 -21.552  1.00  0.00           C  
ATOM    705  HD2 ARG A  45      13.143 -13.580 -20.744  1.00  0.00           H  
ATOM    706  HD3 ARG A  45      12.278 -14.876 -21.573  1.00  0.00           H  
ATOM    707  NE  ARG A  45      13.048 -13.373 -22.830  1.00  0.00           N  
ATOM    708  HE  ARG A  45      12.802 -12.460 -23.212  1.00  0.00           H  
ATOM    709  CZ  ARG A  45      14.016 -13.998 -23.478  1.00  0.00           C  
ATOM    710  NH1 ARG A  45      14.511 -15.133 -23.085  1.00  0.00           N  
ATOM    711 HH11 ARG A  45      14.267 -15.457 -22.156  1.00  0.00           H  
ATOM    712 HH12 ARG A  45      15.342 -15.464 -23.532  1.00  0.00           H  
ATOM    713  NH2 ARG A  45      14.569 -13.466 -24.522  1.00  0.00           N  
ATOM    714 HH21 ARG A  45      14.318 -12.481 -24.681  1.00  0.00           H  
ATOM    715 HH22 ARG A  45      15.427 -13.812 -24.893  1.00  0.00           H  
ATOM    716  C   ARG A  45       8.672 -13.802 -18.264  1.00  0.00           C  
ATOM    717  O   ARG A  45       7.687 -14.501 -18.503  1.00  0.00           O  
ATOM    718  N   ALA A  46       9.191 -13.692 -17.037  1.00  0.00           N  
ATOM    719  H   ALA A  46      10.024 -13.127 -16.911  1.00  0.00           H  
ATOM    720  CA  ALA A  46       8.577 -14.316 -15.866  1.00  0.00           C  
ATOM    721  HA  ALA A  46       8.446 -15.379 -16.071  1.00  0.00           H  
ATOM    722  CB  ALA A  46       9.506 -14.172 -14.654  1.00  0.00           C  
ATOM    723  HB1 ALA A  46       9.058 -14.669 -13.792  1.00  0.00           H  
ATOM    724  HB2 ALA A  46      10.467 -14.637 -14.868  1.00  0.00           H  
ATOM    725  HB3 ALA A  46       9.665 -13.121 -14.418  1.00  0.00           H  
ATOM    726  C   ALA A  46       7.181 -13.733 -15.587  1.00  0.00           C  
ATOM    727  O   ALA A  46       6.230 -14.495 -15.435  1.00  0.00           O  
ATOM    728  N   ALA A  47       7.043 -12.402 -15.588  1.00  0.00           N  
ATOM    729  H   ALA A  47       7.876 -11.828 -15.674  1.00  0.00           H  
ATOM    730  CA  ALA A  47       5.756 -11.722 -15.434  1.00  0.00           C  
ATOM    731  HA  ALA A  47       5.345 -11.963 -14.451  1.00  0.00           H  
ATOM    732  CB  ALA A  47       5.980 -10.205 -15.507  1.00  0.00           C  
ATOM    733  HB1 ALA A  47       5.065  -9.689 -15.223  1.00  0.00           H  
ATOM    734  HB2 ALA A  47       6.773  -9.904 -14.826  1.00  0.00           H  
ATOM    735  HB3 ALA A  47       6.248  -9.905 -16.518  1.00  0.00           H  
ATOM    736  C   ALA A  47       4.745 -12.186 -16.493  1.00  0.00           C  
ATOM    737  O   ALA A  47       3.623 -12.537 -16.157  1.00  0.00           O  
ATOM    738  N   THR A  48       5.167 -12.289 -17.753  1.00  0.00           N  
ATOM    739  H   THR A  48       6.112 -11.981 -17.948  1.00  0.00           H  
ATOM    740  CA  THR A  48       4.338 -12.719 -18.889  1.00  0.00           C  
ATOM    741  HA  THR A  48       3.458 -12.081 -18.938  1.00  0.00           H  
ATOM    742  CB  THR A  48       5.107 -12.558 -20.210  1.00  0.00           C  
ATOM    743  HB  THR A  48       6.013 -13.165 -20.182  1.00  0.00           H  
ATOM    744  CG2 THR A  48       4.287 -12.943 -21.442  1.00  0.00           C  
ATOM    745 HG21 THR A  48       3.353 -12.383 -21.453  1.00  0.00           H  
ATOM    746 HG22 THR A  48       4.855 -12.709 -22.342  1.00  0.00           H  
ATOM    747 HG23 THR A  48       4.074 -14.011 -21.434  1.00  0.00           H  
ATOM    748  OG1 THR A  48       5.463 -11.202 -20.360  1.00  0.00           O  
ATOM    749  HG1 THR A  48       6.153 -11.019 -19.697  1.00  0.00           H  
ATOM    750  C   THR A  48       3.846 -14.154 -18.729  1.00  0.00           C  
ATOM    751  O   THR A  48       2.661 -14.409 -18.918  1.00  0.00           O  
ATOM    752  N   VAL A  49       4.714 -15.093 -18.340  1.00  0.00           N  
ATOM    753  H   VAL A  49       5.686 -14.831 -18.208  1.00  0.00           H  
ATOM    754  CA  VAL A  49       4.321 -16.494 -18.104  1.00  0.00           C  
ATOM    755  HA  VAL A  49       3.708 -16.823 -18.947  1.00  0.00           H  
ATOM    756  CB  VAL A  49       5.571 -17.400 -18.061  1.00  0.00           C  
ATOM    757  HB  VAL A  49       6.331 -16.943 -17.423  1.00  0.00           H  
ATOM    758  CG1 VAL A  49       5.301 -18.816 -17.536  1.00  0.00           C  
ATOM    759 HG11 VAL A  49       6.209 -19.417 -17.605  1.00  0.00           H  
ATOM    760 HG12 VAL A  49       5.011 -18.774 -16.486  1.00  0.00           H  
ATOM    761 HG13 VAL A  49       4.506 -19.289 -18.113  1.00  0.00           H  
ATOM    762  CG2 VAL A  49       6.123 -17.540 -19.488  1.00  0.00           C  
ATOM    763 HG21 VAL A  49       6.459 -16.572 -19.858  1.00  0.00           H  
ATOM    764 HG22 VAL A  49       6.966 -18.226 -19.499  1.00  0.00           H  
ATOM    765 HG23 VAL A  49       5.354 -17.928 -20.158  1.00  0.00           H  
ATOM    766  C   VAL A  49       3.424 -16.631 -16.867  1.00  0.00           C  
ATOM    767  O   VAL A  49       2.414 -17.332 -16.922  1.00  0.00           O  
ATOM    768  N   LEU A  50       3.695 -15.903 -15.779  1.00  0.00           N  
ATOM    769  H   LEU A  50       4.531 -15.324 -15.776  1.00  0.00           H  
ATOM    770  CA  LEU A  50       2.811 -15.872 -14.608  1.00  0.00           C  
ATOM    771  HA  LEU A  50       2.592 -16.897 -14.309  1.00  0.00           H  
ATOM    772  CB  LEU A  50       3.522 -15.157 -13.449  1.00  0.00           C  
ATOM    773  HB2 LEU A  50       3.836 -14.172 -13.797  1.00  0.00           H  
ATOM    774  HB3 LEU A  50       2.807 -15.009 -12.639  1.00  0.00           H  
ATOM    775  CG  LEU A  50       4.749 -15.906 -12.889  1.00  0.00           C  
ATOM    776  HG  LEU A  50       5.444 -16.153 -13.689  1.00  0.00           H  
ATOM    777  CD1 LEU A  50       5.459 -14.997 -11.888  1.00  0.00           C  
ATOM    778 HD11 LEU A  50       6.308 -15.515 -11.449  1.00  0.00           H  
ATOM    779 HD12 LEU A  50       5.813 -14.099 -12.394  1.00  0.00           H  
ATOM    780 HD13 LEU A  50       4.765 -14.714 -11.099  1.00  0.00           H  
ATOM    781  CD2 LEU A  50       4.373 -17.202 -12.166  1.00  0.00           C  
ATOM    782 HD21 LEU A  50       5.269 -17.660 -11.750  1.00  0.00           H  
ATOM    783 HD22 LEU A  50       3.667 -16.995 -11.364  1.00  0.00           H  
ATOM    784 HD23 LEU A  50       3.932 -17.906 -12.869  1.00  0.00           H  
ATOM    785  C   LEU A  50       1.455 -15.218 -14.924  1.00  0.00           C  
ATOM    786  O   LEU A  50       0.426 -15.669 -14.428  1.00  0.00           O  
ATOM    787  N   ARG A  51       1.422 -14.196 -15.785  1.00  0.00           N  
ATOM    788  H   ARG A  51       2.317 -13.815 -16.082  1.00  0.00           H  
ATOM    789  CA  ARG A  51       0.201 -13.560 -16.310  1.00  0.00           C  
ATOM    790  HA  ARG A  51      -0.452 -13.310 -15.479  1.00  0.00           H  
ATOM    791  CB  ARG A  51       0.601 -12.263 -17.025  1.00  0.00           C  
ATOM    792  HB2 ARG A  51       1.228 -11.689 -16.342  1.00  0.00           H  
ATOM    793  HB3 ARG A  51       1.183 -12.504 -17.914  1.00  0.00           H  
ATOM    794  CG  ARG A  51      -0.589 -11.380 -17.426  1.00  0.00           C  
ATOM    795  HG2 ARG A  51      -1.295 -11.951 -18.028  1.00  0.00           H  
ATOM    796  HG3 ARG A  51      -1.102 -11.036 -16.530  1.00  0.00           H  
ATOM    797  CD  ARG A  51      -0.130 -10.165 -18.243  1.00  0.00           C  
ATOM    798  HD2 ARG A  51       0.224 -10.524 -19.210  1.00  0.00           H  
ATOM    799  HD3 ARG A  51      -0.988  -9.510 -18.405  1.00  0.00           H  
ATOM    800  NE  ARG A  51       0.939  -9.402 -17.569  1.00  0.00           N  
ATOM    801  HE  ARG A  51       0.988  -9.458 -16.549  1.00  0.00           H  
ATOM    802  CZ  ARG A  51       1.834  -8.617 -18.131  1.00  0.00           C  
ATOM    803  NH1 ARG A  51       1.876  -8.436 -19.419  1.00  0.00           N  
ATOM    804 HH11 ARG A  51       1.250  -8.939 -20.009  1.00  0.00           H  
ATOM    805 HH12 ARG A  51       2.535  -7.753 -19.779  1.00  0.00           H  
ATOM    806  NH2 ARG A  51       2.716  -7.970 -17.436  1.00  0.00           N  
ATOM    807 HH21 ARG A  51       2.758  -8.109 -16.415  1.00  0.00           H  
ATOM    808 HH22 ARG A  51       3.384  -7.385 -17.909  1.00  0.00           H  
ATOM    809  C   ARG A  51      -0.594 -14.500 -17.211  1.00  0.00           C  
ATOM    810  O   ARG A  51      -1.814 -14.589 -17.068  1.00  0.00           O  
ATOM    811  N   GLN A  52       0.078 -15.259 -18.076  1.00  0.00           N  
ATOM    812  H   GLN A  52       1.073 -15.086 -18.182  1.00  0.00           H  
ATOM    813  CA  GLN A  52      -0.526 -16.333 -18.874  1.00  0.00           C  
ATOM    814  HA  GLN A  52      -1.360 -15.913 -19.440  1.00  0.00           H  
ATOM    815  CB  GLN A  52       0.524 -16.856 -19.873  1.00  0.00           C  
ATOM    816  HB2 GLN A  52       1.002 -16.004 -20.359  1.00  0.00           H  
ATOM    817  HB3 GLN A  52       1.289 -17.415 -19.333  1.00  0.00           H  
ATOM    818  CG  GLN A  52      -0.073 -17.746 -20.976  1.00  0.00           C  
ATOM    819  HG2 GLN A  52      -0.535 -18.628 -20.534  1.00  0.00           H  
ATOM    820  HG3 GLN A  52      -0.845 -17.181 -21.498  1.00  0.00           H  
ATOM    821  CD  GLN A  52       0.966 -18.207 -22.000  1.00  0.00           C  
ATOM    822  OE1 GLN A  52       2.165 -18.212 -21.771  1.00  0.00           O  
ATOM    823  NE2 GLN A  52       0.556 -18.620 -23.180  1.00  0.00           N  
ATOM    824 HE21 GLN A  52       1.274 -18.969 -23.793  1.00  0.00           H  
ATOM    825 HE22 GLN A  52      -0.423 -18.679 -23.397  1.00  0.00           H  
ATOM    826  C   GLN A  52      -1.099 -17.453 -17.984  1.00  0.00           C  
ATOM    827  O   GLN A  52      -2.092 -18.077 -18.347  1.00  0.00           O  
ATOM    828  N   PHE A  53      -0.528 -17.663 -16.792  1.00  0.00           N  
ATOM    829  H   PHE A  53       0.351 -17.202 -16.592  1.00  0.00           H  
ATOM    830  CA  PHE A  53      -1.103 -18.537 -15.769  1.00  0.00           C  
ATOM    831  HA  PHE A  53      -1.460 -19.445 -16.262  1.00  0.00           H  
ATOM    832  CB  PHE A  53      -0.017 -18.958 -14.769  1.00  0.00           C  
ATOM    833  HB2 PHE A  53       0.836 -19.355 -15.323  1.00  0.00           H  
ATOM    834  HB3 PHE A  53       0.336 -18.093 -14.217  1.00  0.00           H  
ATOM    835  CG  PHE A  53      -0.467 -19.997 -13.764  1.00  0.00           C  
ATOM    836  CD1 PHE A  53      -0.241 -21.360 -14.026  1.00  0.00           C  
ATOM    837  HD1 PHE A  53       0.247 -21.666 -14.940  1.00  0.00           H  
ATOM    838  CE1 PHE A  53      -0.644 -22.331 -13.097  1.00  0.00           C  
ATOM    839  HE1 PHE A  53      -0.452 -23.375 -13.293  1.00  0.00           H  
ATOM    840  CZ  PHE A  53      -1.282 -21.943 -11.905  1.00  0.00           C  
ATOM    841  HZ  PHE A  53      -1.571 -22.691 -11.184  1.00  0.00           H  
ATOM    842  CE2 PHE A  53      -1.513 -20.583 -11.639  1.00  0.00           C  
ATOM    843  HE2 PHE A  53      -1.988 -20.285 -10.714  1.00  0.00           H  
ATOM    844  CD2 PHE A  53      -1.103 -19.609 -12.567  1.00  0.00           C  
ATOM    845  HD2 PHE A  53      -1.275 -18.565 -12.351  1.00  0.00           H  
ATOM    846  C   PHE A  53      -2.327 -17.910 -15.075  1.00  0.00           C  
ATOM    847  O   PHE A  53      -3.411 -18.486 -15.137  1.00  0.00           O  
ATOM    848  N   TYR A  54      -2.204 -16.748 -14.414  1.00  0.00           N  
ATOM    849  H   TYR A  54      -1.298 -16.290 -14.378  1.00  0.00           H  
ATOM    850  CA  TYR A  54      -3.312 -16.238 -13.586  1.00  0.00           C  
ATOM    851  HA  TYR A  54      -3.666 -17.084 -12.995  1.00  0.00           H  
ATOM    852  CB  TYR A  54      -2.852 -15.173 -12.571  1.00  0.00           C  
ATOM    853  HB2 TYR A  54      -3.624 -15.098 -11.808  1.00  0.00           H  
ATOM    854  HB3 TYR A  54      -1.965 -15.553 -12.070  1.00  0.00           H  
ATOM    855  CG  TYR A  54      -2.575 -13.759 -13.062  1.00  0.00           C  
ATOM    856  CD1 TYR A  54      -1.259 -13.262 -13.032  1.00  0.00           C  
ATOM    857  HD1 TYR A  54      -0.447 -13.907 -12.729  1.00  0.00           H  
ATOM    858  CE1 TYR A  54      -0.987 -11.934 -13.410  1.00  0.00           C  
ATOM    859  HE1 TYR A  54       0.025 -11.563 -13.398  1.00  0.00           H  
ATOM    860  CZ  TYR A  54      -2.031 -11.095 -13.846  1.00  0.00           C  
ATOM    861  OH  TYR A  54      -1.763  -9.824 -14.248  1.00  0.00           O  
ATOM    862  HH  TYR A  54      -0.808  -9.690 -14.448  1.00  0.00           H  
ATOM    863  CE2 TYR A  54      -3.354 -11.586 -13.872  1.00  0.00           C  
ATOM    864  HE2 TYR A  54      -4.147 -10.940 -14.215  1.00  0.00           H  
ATOM    865  CD2 TYR A  54      -3.628 -12.905 -13.454  1.00  0.00           C  
ATOM    866  HD2 TYR A  54      -4.652 -13.257 -13.435  1.00  0.00           H  
ATOM    867  C   TYR A  54      -4.529 -15.781 -14.400  1.00  0.00           C  
ATOM    868  O   TYR A  54      -5.652 -15.947 -13.936  1.00  0.00           O  
ATOM    869  N   SER A  55      -4.340 -15.249 -15.613  1.00  0.00           N  
ATOM    870  H   SER A  55      -3.391 -15.131 -15.949  1.00  0.00           H  
ATOM    871  CA  SER A  55      -5.459 -14.833 -16.480  1.00  0.00           C  
ATOM    872  HA  SER A  55      -6.089 -14.147 -15.915  1.00  0.00           H  
ATOM    873  CB  SER A  55      -4.940 -14.075 -17.706  1.00  0.00           C  
ATOM    874  HB2 SER A  55      -5.787 -13.786 -18.331  1.00  0.00           H  
ATOM    875  HB3 SER A  55      -4.425 -13.170 -17.377  1.00  0.00           H  
ATOM    876  OG  SER A  55      -4.051 -14.864 -18.470  1.00  0.00           O  
ATOM    877  HG  SER A  55      -3.183 -14.834 -18.025  1.00  0.00           H  
ATOM    878  C   SER A  55      -6.369 -15.994 -16.911  1.00  0.00           C  
ATOM    879  O   SER A  55      -7.541 -15.759 -17.209  1.00  0.00           O  
ATOM    880  N   HIE A  56      -5.867 -17.234 -16.901  1.00  0.00           N  
ATOM    881  H   HIE A  56      -4.884 -17.341 -16.692  1.00  0.00           H  
ATOM    882  CA  HIE A  56      -6.662 -18.458 -17.083  1.00  0.00           C  
ATOM    883  HA  HIE A  56      -7.537 -18.247 -17.701  1.00  0.00           H  
ATOM    884  CB  HIE A  56      -5.802 -19.493 -17.827  1.00  0.00           C  
ATOM    885  HB2 HIE A  56      -5.514 -19.084 -18.795  1.00  0.00           H  
ATOM    886  HB3 HIE A  56      -4.888 -19.681 -17.263  1.00  0.00           H  
ATOM    887  CG  HIE A  56      -6.501 -20.809 -18.056  1.00  0.00           C  
ATOM    888  ND1 HIE A  56      -7.329 -21.118 -19.138  1.00  0.00           N  
ATOM    889  CE1 HIE A  56      -7.793 -22.354 -18.902  1.00  0.00           C  
ATOM    890  HE1 HIE A  56      -8.482 -22.882 -19.547  1.00  0.00           H  
ATOM    891  NE2 HIE A  56      -7.313 -22.825 -17.739  1.00  0.00           N  
ATOM    892  HE2 HIE A  56      -7.591 -23.701 -17.288  1.00  0.00           H  
ATOM    893  CD2 HIE A  56      -6.502 -21.861 -17.189  1.00  0.00           C  
ATOM    894  HD2 HIE A  56      -6.005 -21.899 -16.230  1.00  0.00           H  
ATOM    895  C   HIE A  56      -7.178 -19.017 -15.745  1.00  0.00           C  
ATOM    896  O   HIE A  56      -8.381 -19.228 -15.553  1.00  0.00           O  
ATOM    897  N   HIE A  57      -6.273 -19.237 -14.782  1.00  0.00           N  
ATOM    898  H   HIE A  57      -5.301 -19.008 -14.974  1.00  0.00           H  
ATOM    899  CA  HIE A  57      -6.594 -19.909 -13.509  1.00  0.00           C  
ATOM    900  HA  HIE A  57      -7.239 -20.761 -13.738  1.00  0.00           H  
ATOM    901  CB  HIE A  57      -5.329 -20.495 -12.870  1.00  0.00           C  
ATOM    902  HB2 HIE A  57      -4.556 -19.729 -12.796  1.00  0.00           H  
ATOM    903  HB3 HIE A  57      -5.566 -20.847 -11.868  1.00  0.00           H  
ATOM    904  CG  HIE A  57      -4.810 -21.678 -13.647  1.00  0.00           C  
ATOM    905  ND1 HIE A  57      -5.437 -22.922 -13.734  1.00  0.00           N  
ATOM    906  CE1 HIE A  57      -4.694 -23.656 -14.571  1.00  0.00           C  
ATOM    907  HE1 HIE A  57      -4.925 -24.672 -14.863  1.00  0.00           H  
ATOM    908  NE2 HIE A  57      -3.636 -22.946 -14.999  1.00  0.00           N  
ATOM    909  HE2 HIE A  57      -2.917 -23.277 -15.623  1.00  0.00           H  
ATOM    910  CD2 HIE A  57      -3.698 -21.694 -14.432  1.00  0.00           C  
ATOM    911  HD2 HIE A  57      -3.009 -20.873 -14.568  1.00  0.00           H  
ATOM    912  C   HIE A  57      -7.411 -19.063 -12.525  1.00  0.00           C  
ATOM    913  O   HIE A  57      -7.917 -19.598 -11.543  1.00  0.00           O  
ATOM    914  N   GLU A  58      -7.658 -17.782 -12.805  1.00  0.00           N  
ATOM    915  H   GLU A  58      -7.145 -17.341 -13.561  1.00  0.00           H  
ATOM    916  CA  GLU A  58      -8.689 -16.986 -12.113  1.00  0.00           C  
ATOM    917  HA  GLU A  58      -8.487 -17.025 -11.042  1.00  0.00           H  
ATOM    918  CB  GLU A  58      -8.558 -15.513 -12.556  1.00  0.00           C  
ATOM    919  HB2 GLU A  58      -7.525 -15.210 -12.383  1.00  0.00           H  
ATOM    920  HB3 GLU A  58      -8.761 -15.423 -13.625  1.00  0.00           H  
ATOM    921  CG  GLU A  58      -9.446 -14.529 -11.781  1.00  0.00           C  
ATOM    922  HG2 GLU A  58     -10.424 -14.476 -12.258  1.00  0.00           H  
ATOM    923  HG3 GLU A  58      -9.590 -14.902 -10.764  1.00  0.00           H  
ATOM    924  CD  GLU A  58      -8.821 -13.129 -11.715  1.00  0.00           C  
ATOM    925  OE1 GLU A  58      -8.593 -12.485 -12.772  1.00  0.00           O  
ATOM    926  OE2 GLU A  58      -8.552 -12.640 -10.594  1.00  0.00           O  
ATOM    927  C   GLU A  58     -10.118 -17.544 -12.310  1.00  0.00           C  
ATOM    928  O   GLU A  58     -11.040 -17.150 -11.592  1.00  0.00           O  
ATOM    929  N   LYS A  59     -10.305 -18.494 -13.244  1.00  0.00           N  
ATOM    930  H   LYS A  59      -9.511 -18.710 -13.838  1.00  0.00           H  
ATOM    931  CA  LYS A  59     -11.583 -19.177 -13.519  1.00  0.00           C  
ATOM    932  HA  LYS A  59     -12.307 -18.895 -12.753  1.00  0.00           H  
ATOM    933  CB  LYS A  59     -12.121 -18.707 -14.884  1.00  0.00           C  
ATOM    934  HB2 LYS A  59     -11.427 -19.025 -15.666  1.00  0.00           H  
ATOM    935  HB3 LYS A  59     -13.086 -19.185 -15.064  1.00  0.00           H  
ATOM    936  CG  LYS A  59     -12.301 -17.180 -14.957  1.00  0.00           C  
ATOM    937  HG2 LYS A  59     -13.017 -16.863 -14.198  1.00  0.00           H  
ATOM    938  HG3 LYS A  59     -11.347 -16.689 -14.763  1.00  0.00           H  
ATOM    939  CD  LYS A  59     -12.786 -16.732 -16.338  1.00  0.00           C  
ATOM    940  HD2 LYS A  59     -12.120 -17.144 -17.100  1.00  0.00           H  
ATOM    941  HD3 LYS A  59     -13.801 -17.099 -16.505  1.00  0.00           H  
ATOM    942  CE  LYS A  59     -12.754 -15.201 -16.398  1.00  0.00           C  
ATOM    943  HE2 LYS A  59     -11.747 -14.870 -16.119  1.00  0.00           H  
ATOM    944  HE3 LYS A  59     -13.452 -14.806 -15.654  1.00  0.00           H  
ATOM    945  NZ  LYS A  59     -13.089 -14.703 -17.754  1.00  0.00           N  
ATOM    946  HZ1 LYS A  59     -12.431 -15.079 -18.426  1.00  0.00           H  
ATOM    947  HZ2 LYS A  59     -13.037 -13.692 -17.783  1.00  0.00           H  
ATOM    948  HZ3 LYS A  59     -14.021 -14.997 -18.014  1.00  0.00           H  
ATOM    949  C   LYS A  59     -11.520 -20.714 -13.471  1.00  0.00           C  
ATOM    950  O   LYS A  59     -12.530 -21.338 -13.154  1.00  0.00           O  
ATOM    951  N   ASP A  60     -10.384 -21.342 -13.791  1.00  0.00           N  
ATOM    952  H   ASP A  60      -9.596 -20.780 -14.076  1.00  0.00           H  
ATOM    953  CA  ASP A  60     -10.279 -22.808 -13.944  1.00  0.00           C  
ATOM    954  HA  ASP A  60     -11.215 -23.145 -14.393  1.00  0.00           H  
ATOM    955  CB  ASP A  60      -9.183 -23.161 -14.960  1.00  0.00           C  
ATOM    956  HB2 ASP A  60      -9.319 -22.526 -15.837  1.00  0.00           H  
ATOM    957  HB3 ASP A  60      -8.203 -22.944 -14.534  1.00  0.00           H  
ATOM    958  CG  ASP A  60      -9.240 -24.627 -15.419  1.00  0.00           C  
ATOM    959  OD1 ASP A  60     -10.099 -25.407 -14.947  1.00  0.00           O  
ATOM    960  OD2 ASP A  60      -8.481 -24.987 -16.350  1.00  0.00           O  
ATOM    961  C   ASP A  60     -10.144 -23.581 -12.615  1.00  0.00           C  
ATOM    962  O   ASP A  60      -9.070 -24.035 -12.205  1.00  0.00           O  
ATOM    963  N   THR A  61     -11.278 -23.750 -11.931  1.00  0.00           N  
ATOM    964  H   THR A  61     -12.112 -23.313 -12.306  1.00  0.00           H  
ATOM    965  CA  THR A  61     -11.397 -24.437 -10.630  1.00  0.00           C  
ATOM    966  HA  THR A  61     -10.720 -23.959  -9.923  1.00  0.00           H  
ATOM    967  CB  THR A  61     -12.833 -24.322 -10.088  1.00  0.00           C  
ATOM    968  HB  THR A  61     -12.892 -24.851  -9.135  1.00  0.00           H  
ATOM    969  CG2 THR A  61     -13.274 -22.880  -9.844  1.00  0.00           C  
ATOM    970 HG21 THR A  61     -12.546 -22.379  -9.207  1.00  0.00           H  
ATOM    971 HG22 THR A  61     -13.353 -22.339 -10.787  1.00  0.00           H  
ATOM    972 HG23 THR A  61     -14.243 -22.871  -9.344  1.00  0.00           H  
ATOM    973  OG1 THR A  61     -13.744 -24.915 -10.987  1.00  0.00           O  
ATOM    974  HG1 THR A  61     -14.632 -24.779 -10.644  1.00  0.00           H  
ATOM    975  C   THR A  61     -11.042 -25.929 -10.649  1.00  0.00           C  
ATOM    976  O   THR A  61     -10.914 -26.521  -9.572  1.00  0.00           O  
ATOM    977  N   ARG A  62     -10.883 -26.561 -11.825  1.00  0.00           N  
ATOM    978  H   ARG A  62     -10.894 -25.987 -12.664  1.00  0.00           H  
ATOM    979  CA  ARG A  62     -10.758 -28.026 -11.966  1.00  0.00           C  
ATOM    980  HA  ARG A  62     -11.652 -28.498 -11.555  1.00  0.00           H  
ATOM    981  CB  ARG A  62     -10.637 -28.408 -13.454  1.00  0.00           C  
ATOM    982  HB2 ARG A  62      -9.795 -27.869 -13.892  1.00  0.00           H  
ATOM    983  HB3 ARG A  62     -10.428 -29.476 -13.525  1.00  0.00           H  
ATOM    984  CG  ARG A  62     -11.922 -28.115 -14.254  1.00  0.00           C  
ATOM    985  HG2 ARG A  62     -12.741 -28.690 -13.819  1.00  0.00           H  
ATOM    986  HG3 ARG A  62     -12.175 -27.056 -14.178  1.00  0.00           H  
ATOM    987  CD  ARG A  62     -11.798 -28.488 -15.742  1.00  0.00           C  
ATOM    988  HD2 ARG A  62     -11.501 -29.535 -15.821  1.00  0.00           H  
ATOM    989  HD3 ARG A  62     -12.777 -28.364 -16.210  1.00  0.00           H  
ATOM    990  NE  ARG A  62     -10.815 -27.630 -16.429  1.00  0.00           N  
ATOM    991  HE  ARG A  62     -10.461 -26.834 -15.889  1.00  0.00           H  
ATOM    992  CZ  ARG A  62     -10.330 -27.735 -17.649  1.00  0.00           C  
ATOM    993  NH1 ARG A  62     -10.766 -28.626 -18.496  1.00  0.00           N  
ATOM    994 HH11 ARG A  62     -11.509 -29.229 -18.199  1.00  0.00           H  
ATOM    995 HH12 ARG A  62     -10.385 -28.676 -19.420  1.00  0.00           H  
ATOM    996  NH2 ARG A  62      -9.384 -26.938 -18.037  1.00  0.00           N  
ATOM    997 HH21 ARG A  62      -9.031 -26.244 -17.364  1.00  0.00           H  
ATOM    998 HH22 ARG A  62      -8.982 -26.983 -18.948  1.00  0.00           H  
ATOM    999  C   ARG A  62      -9.585 -28.594 -11.160  1.00  0.00           C  
ATOM   1000  O   ARG A  62      -9.722 -29.652 -10.552  1.00  0.00           O  
ATOM   1001  N   CYS A  63      -8.466 -27.870 -11.101  1.00  0.00           N  
ATOM   1002  H   CYS A  63      -8.458 -26.982 -11.582  1.00  0.00           H  
ATOM   1003  CA  CYS A  63      -7.271 -28.252 -10.342  1.00  0.00           C  
ATOM   1004  HA  CYS A  63      -6.937 -29.233 -10.687  1.00  0.00           H  
ATOM   1005  CB  CYS A  63      -6.164 -27.227 -10.644  1.00  0.00           C  
ATOM   1006  HB2 CYS A  63      -5.278 -27.493 -10.062  1.00  0.00           H  
ATOM   1007  HB3 CYS A  63      -5.902 -27.265 -11.703  1.00  0.00           H  
ATOM   1008  SG  CYS A  63      -6.668 -25.531 -10.204  1.00  0.00           S  
ATOM   1009  HG  CYS A  63      -7.364 -25.187 -11.308  1.00  0.00           H  
ATOM   1010  C   CYS A  63      -7.504 -28.392  -8.822  1.00  0.00           C  
ATOM   1011  O   CYS A  63      -6.772 -29.123  -8.163  1.00  0.00           O  
ATOM   1012  N   LEU A  64      -8.531 -27.742  -8.263  1.00  0.00           N  
ATOM   1013  H   LEU A  64      -9.128 -27.187  -8.864  1.00  0.00           H  
ATOM   1014  CA  LEU A  64      -8.815 -27.742  -6.824  1.00  0.00           C  
ATOM   1015  HA  LEU A  64      -7.870 -27.840  -6.289  1.00  0.00           H  
ATOM   1016  CB  LEU A  64      -9.451 -26.393  -6.435  1.00  0.00           C  
ATOM   1017  HB2 LEU A  64     -10.475 -26.383  -6.810  1.00  0.00           H  
ATOM   1018  HB3 LEU A  64      -9.496 -26.342  -5.346  1.00  0.00           H  
ATOM   1019  CG  LEU A  64      -8.744 -25.128  -6.962  1.00  0.00           C  
ATOM   1020  HG  LEU A  64      -8.795 -25.103  -8.050  1.00  0.00           H  
ATOM   1021  CD1 LEU A  64      -9.490 -23.911  -6.424  1.00  0.00           C  
ATOM   1022 HD11 LEU A  64      -9.053 -23.010  -6.846  1.00  0.00           H  
ATOM   1023 HD12 LEU A  64     -10.538 -23.961  -6.715  1.00  0.00           H  
ATOM   1024 HD13 LEU A  64      -9.406 -23.896  -5.340  1.00  0.00           H  
ATOM   1025  CD2 LEU A  64      -7.282 -25.026  -6.520  1.00  0.00           C  
ATOM   1026 HD21 LEU A  64      -6.710 -25.848  -6.949  1.00  0.00           H  
ATOM   1027 HD22 LEU A  64      -6.855 -24.097  -6.898  1.00  0.00           H  
ATOM   1028 HD23 LEU A  64      -7.198 -25.044  -5.435  1.00  0.00           H  
ATOM   1029  C   LEU A  64      -9.717 -28.906  -6.362  1.00  0.00           C  
ATOM   1030  O   LEU A  64     -10.030 -29.005  -5.173  1.00  0.00           O  
ATOM   1031  N   GLY A  65     -10.236 -29.728  -7.285  1.00  0.00           N  
ATOM   1032  H   GLY A  65      -9.927 -29.637  -8.246  1.00  0.00           H  
ATOM   1033  CA  GLY A  65     -11.256 -30.741  -6.970  1.00  0.00           C  
ATOM   1034  HA2 GLY A  65     -11.546 -31.249  -7.890  1.00  0.00           H  
ATOM   1035  HA3 GLY A  65     -10.838 -31.478  -6.283  1.00  0.00           H  
ATOM   1036  C   GLY A  65     -12.522 -30.145  -6.332  1.00  0.00           C  
ATOM   1037  O   GLY A  65     -13.097 -30.751  -5.435  1.00  0.00           O  
ATOM   1038  N   ALA A  66     -12.881 -28.912  -6.716  1.00  0.00           N  
ATOM   1039  H   ALA A  66     -12.350 -28.505  -7.471  1.00  0.00           H  
ATOM   1040  CA  ALA A  66     -13.916 -28.065  -6.101  1.00  0.00           C  
ATOM   1041  HA  ALA A  66     -13.849 -27.099  -6.598  1.00  0.00           H  
ATOM   1042  CB  ALA A  66     -15.305 -28.627  -6.446  1.00  0.00           C  
ATOM   1043  HB1 ALA A  66     -15.458 -29.584  -5.943  1.00  0.00           H  
ATOM   1044  HB2 ALA A  66     -16.077 -27.931  -6.116  1.00  0.00           H  
ATOM   1045  HB3 ALA A  66     -15.396 -28.770  -7.523  1.00  0.00           H  
ATOM   1046  C   ALA A  66     -13.734 -27.744  -4.592  1.00  0.00           C  
ATOM   1047  O   ALA A  66     -14.598 -27.107  -3.989  1.00  0.00           O  
ATOM   1048  N   THR A  67     -12.610 -28.120  -3.969  1.00  0.00           N  
ATOM   1049  H   THR A  67     -11.920 -28.633  -4.502  1.00  0.00           H  
ATOM   1050  CA  THR A  67     -12.404 -28.021  -2.514  1.00  0.00           C  
ATOM   1051  HA  THR A  67     -13.215 -28.565  -2.028  1.00  0.00           H  
ATOM   1052  CB  THR A  67     -11.086 -28.699  -2.101  1.00  0.00           C  
ATOM   1053  HB  THR A  67     -10.246 -28.191  -2.574  1.00  0.00           H  
ATOM   1054  CG2 THR A  67     -10.881 -28.698  -0.584  1.00  0.00           C  
ATOM   1055 HG21 THR A  67      -9.987 -29.275  -0.343  1.00  0.00           H  
ATOM   1056 HG22 THR A  67     -10.745 -27.683  -0.216  1.00  0.00           H  
ATOM   1057 HG23 THR A  67     -11.739 -29.160  -0.094  1.00  0.00           H  
ATOM   1058  OG1 THR A  67     -11.078 -30.046  -2.492  1.00  0.00           O  
ATOM   1059  HG1 THR A  67     -10.902 -30.086  -3.441  1.00  0.00           H  
ATOM   1060  C   THR A  67     -12.425 -26.568  -2.021  1.00  0.00           C  
ATOM   1061  O   THR A  67     -11.493 -25.801  -2.263  1.00  0.00           O  
ATOM   1062  N   ALA A  68     -13.454 -26.185  -1.260  1.00  0.00           N  
ATOM   1063  H   ALA A  68     -14.231 -26.825  -1.177  1.00  0.00           H  
ATOM   1064  CA  ALA A  68     -13.654 -24.803  -0.799  1.00  0.00           C  
ATOM   1065  HA  ALA A  68     -13.770 -24.167  -1.677  1.00  0.00           H  
ATOM   1066  CB  ALA A  68     -14.966 -24.757  -0.008  1.00  0.00           C  
ATOM   1067  HB1 ALA A  68     -15.163 -23.735   0.318  1.00  0.00           H  
ATOM   1068  HB2 ALA A  68     -15.792 -25.087  -0.640  1.00  0.00           H  
ATOM   1069  HB3 ALA A  68     -14.905 -25.403   0.869  1.00  0.00           H  
ATOM   1070  C   ALA A  68     -12.477 -24.240   0.031  1.00  0.00           C  
ATOM   1071  O   ALA A  68     -12.094 -23.080  -0.133  1.00  0.00           O  
ATOM   1072  N   GLN A  69     -11.853 -25.076   0.869  1.00  0.00           N  
ATOM   1073  H   GLN A  69     -12.233 -26.004   0.984  1.00  0.00           H  
ATOM   1074  CA  GLN A  69     -10.669 -24.709   1.657  1.00  0.00           C  
ATOM   1075  HA  GLN A  69     -10.911 -23.823   2.247  1.00  0.00           H  
ATOM   1076  CB  GLN A  69     -10.356 -25.868   2.622  1.00  0.00           C  
ATOM   1077  HB2 GLN A  69     -11.281 -26.193   3.100  1.00  0.00           H  
ATOM   1078  HB3 GLN A  69      -9.963 -26.708   2.047  1.00  0.00           H  
ATOM   1079  CG  GLN A  69      -9.358 -25.495   3.730  1.00  0.00           C  
ATOM   1080  HG2 GLN A  69      -8.445 -25.095   3.289  1.00  0.00           H  
ATOM   1081  HG3 GLN A  69      -9.801 -24.727   4.365  1.00  0.00           H  
ATOM   1082  CD  GLN A  69      -8.979 -26.710   4.577  1.00  0.00           C  
ATOM   1083  OE1 GLN A  69      -8.507 -27.715   4.080  1.00  0.00           O  
ATOM   1084  NE2 GLN A  69      -9.166 -26.683   5.879  1.00  0.00           N  
ATOM   1085 HE21 GLN A  69      -9.598 -25.900   6.333  1.00  0.00           H  
ATOM   1086 HE22 GLN A  69      -8.920 -27.527   6.370  1.00  0.00           H  
ATOM   1087  C   GLN A  69      -9.459 -24.359   0.766  1.00  0.00           C  
ATOM   1088  O   GLN A  69      -8.691 -23.450   1.087  1.00  0.00           O  
ATOM   1089  N   GLN A  70      -9.327 -25.028  -0.389  1.00  0.00           N  
ATOM   1090  H   GLN A  70     -10.042 -25.698  -0.636  1.00  0.00           H  
ATOM   1091  CA  GLN A  70      -8.346 -24.686  -1.425  1.00  0.00           C  
ATOM   1092  HA  GLN A  70      -7.392 -24.454  -0.949  1.00  0.00           H  
ATOM   1093  CB  GLN A  70      -8.130 -25.880  -2.380  1.00  0.00           C  
ATOM   1094  HB2 GLN A  70      -9.083 -26.165  -2.819  1.00  0.00           H  
ATOM   1095  HB3 GLN A  70      -7.488 -25.562  -3.201  1.00  0.00           H  
ATOM   1096  CG  GLN A  70      -7.501 -27.129  -1.726  1.00  0.00           C  
ATOM   1097  HG2 GLN A  70      -8.026 -27.374  -0.804  1.00  0.00           H  
ATOM   1098  HG3 GLN A  70      -7.629 -27.971  -2.405  1.00  0.00           H  
ATOM   1099  CD  GLN A  70      -6.007 -26.990  -1.431  1.00  0.00           C  
ATOM   1100  OE1 GLN A  70      -5.377 -25.984  -1.724  1.00  0.00           O  
ATOM   1101  NE2 GLN A  70      -5.366 -27.981  -0.857  1.00  0.00           N  
ATOM   1102 HE21 GLN A  70      -4.387 -27.834  -0.664  1.00  0.00           H  
ATOM   1103 HE22 GLN A  70      -5.837 -28.831  -0.595  1.00  0.00           H  
ATOM   1104  C   GLN A  70      -8.772 -23.431  -2.206  1.00  0.00           C  
ATOM   1105  O   GLN A  70      -7.941 -22.566  -2.452  1.00  0.00           O  
ATOM   1106  N   PHE A  71     -10.057 -23.274  -2.551  1.00  0.00           N  
ATOM   1107  H   PHE A  71     -10.701 -24.031  -2.340  1.00  0.00           H  
ATOM   1108  CA  PHE A  71     -10.565 -22.138  -3.342  1.00  0.00           C  
ATOM   1109  HA  PHE A  71     -10.034 -22.125  -4.292  1.00  0.00           H  
ATOM   1110  CB  PHE A  71     -12.058 -22.359  -3.628  1.00  0.00           C  
ATOM   1111  HB2 PHE A  71     -12.171 -23.299  -4.171  1.00  0.00           H  
ATOM   1112  HB3 PHE A  71     -12.574 -22.465  -2.676  1.00  0.00           H  
ATOM   1113  CG  PHE A  71     -12.751 -21.266  -4.431  1.00  0.00           C  
ATOM   1114  CD1 PHE A  71     -13.991 -20.754  -3.998  1.00  0.00           C  
ATOM   1115  HD1 PHE A  71     -14.452 -21.139  -3.098  1.00  0.00           H  
ATOM   1116  CE1 PHE A  71     -14.662 -19.779  -4.761  1.00  0.00           C  
ATOM   1117  HE1 PHE A  71     -15.639 -19.433  -4.453  1.00  0.00           H  
ATOM   1118  CZ  PHE A  71     -14.092 -19.307  -5.957  1.00  0.00           C  
ATOM   1119  HZ  PHE A  71     -14.621 -18.587  -6.570  1.00  0.00           H  
ATOM   1120  CE2 PHE A  71     -12.853 -19.810  -6.388  1.00  0.00           C  
ATOM   1121  HE2 PHE A  71     -12.426 -19.467  -7.321  1.00  0.00           H  
ATOM   1122  CD2 PHE A  71     -12.187 -20.791  -5.632  1.00  0.00           C  
ATOM   1123  HD2 PHE A  71     -11.246 -21.187  -5.989  1.00  0.00           H  
ATOM   1124  C   PHE A  71     -10.314 -20.758  -2.708  1.00  0.00           C  
ATOM   1125  O   PHE A  71     -10.088 -19.783  -3.426  1.00  0.00           O  
ATOM   1126  N   HIE A  72     -10.288 -20.664  -1.376  1.00  0.00           N  
ATOM   1127  H   HIE A  72     -10.520 -21.486  -0.829  1.00  0.00           H  
ATOM   1128  CA  HIE A  72      -9.825 -19.449  -0.693  1.00  0.00           C  
ATOM   1129  HA  HIE A  72     -10.373 -18.590  -1.083  1.00  0.00           H  
ATOM   1130  CB  HIE A  72     -10.121 -19.531   0.809  1.00  0.00           C  
ATOM   1131  HB2 HIE A  72     -11.193 -19.664   0.962  1.00  0.00           H  
ATOM   1132  HB3 HIE A  72      -9.602 -20.381   1.253  1.00  0.00           H  
ATOM   1133  CG  HIE A  72      -9.694 -18.264   1.497  1.00  0.00           C  
ATOM   1134  ND1 HIE A  72     -10.290 -17.018   1.295  1.00  0.00           N  
ATOM   1135  CE1 HIE A  72      -9.525 -16.139   1.963  1.00  0.00           C  
ATOM   1136  HE1 HIE A  72      -9.685 -15.068   1.983  1.00  0.00           H  
ATOM   1137  NE2 HIE A  72      -8.489 -16.764   2.546  1.00  0.00           N  
ATOM   1138  HE2 HIE A  72      -7.709 -16.278   2.992  1.00  0.00           H  
ATOM   1139  CD2 HIE A  72      -8.570 -18.107   2.255  1.00  0.00           C  
ATOM   1140  HD2 HIE A  72      -7.855 -18.873   2.516  1.00  0.00           H  
ATOM   1141  C   HIE A  72      -8.341 -19.166  -0.974  1.00  0.00           C  
ATOM   1142  O   HIE A  72      -8.011 -18.130  -1.556  1.00  0.00           O  
ATOM   1143  N   ARG A  73      -7.454 -20.117  -0.642  1.00  0.00           N  
ATOM   1144  H   ARG A  73      -7.810 -20.985  -0.266  1.00  0.00           H  
ATOM   1145  CA  ARG A  73      -6.002 -20.003  -0.879  1.00  0.00           C  
ATOM   1146  HA  ARG A  73      -5.600 -19.154  -0.324  1.00  0.00           H  
ATOM   1147  CB  ARG A  73      -5.271 -21.277  -0.427  1.00  0.00           C  
ATOM   1148  HB2 ARG A  73      -5.691 -22.148  -0.935  1.00  0.00           H  
ATOM   1149  HB3 ARG A  73      -4.237 -21.173  -0.763  1.00  0.00           H  
ATOM   1150  CG  ARG A  73      -5.279 -21.527   1.096  1.00  0.00           C  
ATOM   1151  HG2 ARG A  73      -5.292 -20.578   1.632  1.00  0.00           H  
ATOM   1152  HG3 ARG A  73      -6.151 -22.121   1.374  1.00  0.00           H  
ATOM   1153  CD  ARG A  73      -3.983 -22.272   1.436  1.00  0.00           C  
ATOM   1154  HD2 ARG A  73      -3.929 -23.195   0.853  1.00  0.00           H  
ATOM   1155  HD3 ARG A  73      -3.185 -21.600   1.125  1.00  0.00           H  
ATOM   1156  NE  ARG A  73      -3.764 -22.572   2.865  1.00  0.00           N  
ATOM   1157  HE  ARG A  73      -4.565 -22.617   3.467  1.00  0.00           H  
ATOM   1158  CZ  ARG A  73      -2.561 -22.721   3.411  1.00  0.00           C  
ATOM   1159  NH1 ARG A  73      -1.468 -22.710   2.699  1.00  0.00           N  
ATOM   1160 HH11 ARG A  73      -1.540 -22.675   1.689  1.00  0.00           H  
ATOM   1161 HH12 ARG A  73      -0.551 -22.566   3.108  1.00  0.00           H  
ATOM   1162  NH2 ARG A  73      -2.433 -22.890   4.696  1.00  0.00           N  
ATOM   1163 HH21 ARG A  73      -3.234 -22.908   5.295  1.00  0.00           H  
ATOM   1164 HH22 ARG A  73      -1.506 -23.002   5.072  1.00  0.00           H  
ATOM   1165  C   ARG A  73      -5.680 -19.733  -2.349  1.00  0.00           C  
ATOM   1166  O   ARG A  73      -4.830 -18.901  -2.638  1.00  0.00           O  
ATOM   1167  N   HIE A  74      -6.400 -20.368  -3.273  1.00  0.00           N  
ATOM   1168  H   HIE A  74      -7.038 -21.090  -2.957  1.00  0.00           H  
ATOM   1169  CA  HIE A  74      -6.283 -20.143  -4.713  1.00  0.00           C  
ATOM   1170  HA  HIE A  74      -5.260 -20.353  -5.026  1.00  0.00           H  
ATOM   1171  CB  HIE A  74      -7.206 -21.119  -5.444  1.00  0.00           C  
ATOM   1172  HB2 HIE A  74      -6.983 -22.136  -5.118  1.00  0.00           H  
ATOM   1173  HB3 HIE A  74      -8.244 -20.896  -5.201  1.00  0.00           H  
ATOM   1174  CG  HIE A  74      -7.023 -21.057  -6.932  1.00  0.00           C  
ATOM   1175  ND1 HIE A  74      -5.875 -21.472  -7.600  1.00  0.00           N  
ATOM   1176  CE1 HIE A  74      -6.104 -21.233  -8.900  1.00  0.00           C  
ATOM   1177  HE1 HIE A  74      -5.401 -21.432  -9.699  1.00  0.00           H  
ATOM   1178  NE2 HIE A  74      -7.321 -20.695  -9.067  1.00  0.00           N  
ATOM   1179  HE2 HIE A  74      -7.709 -20.402  -9.964  1.00  0.00           H  
ATOM   1180  CD2 HIE A  74      -7.918 -20.566  -7.836  1.00  0.00           C  
ATOM   1181  HD2 HIE A  74      -8.892 -20.149  -7.628  1.00  0.00           H  
ATOM   1182  C   HIE A  74      -6.579 -18.693  -5.110  1.00  0.00           C  
ATOM   1183  O   HIE A  74      -5.778 -18.071  -5.801  1.00  0.00           O  
ATOM   1184  N   LYS A  75      -7.669 -18.096  -4.609  1.00  0.00           N  
ATOM   1185  H   LYS A  75      -8.300 -18.641  -4.030  1.00  0.00           H  
ATOM   1186  CA  LYS A  75      -7.955 -16.670  -4.848  1.00  0.00           C  
ATOM   1187  HA  LYS A  75      -7.900 -16.486  -5.923  1.00  0.00           H  
ATOM   1188  CB  LYS A  75      -9.366 -16.317  -4.368  1.00  0.00           C  
ATOM   1189  HB2 LYS A  75      -9.507 -16.702  -3.358  1.00  0.00           H  
ATOM   1190  HB3 LYS A  75      -9.466 -15.230  -4.345  1.00  0.00           H  
ATOM   1191  CG  LYS A  75     -10.427 -16.882  -5.328  1.00  0.00           C  
ATOM   1192  HG2 LYS A  75     -10.256 -16.468  -6.323  1.00  0.00           H  
ATOM   1193  HG3 LYS A  75     -10.341 -17.967  -5.392  1.00  0.00           H  
ATOM   1194  CD  LYS A  75     -11.848 -16.513  -4.890  1.00  0.00           C  
ATOM   1195  HD2 LYS A  75     -11.910 -15.431  -4.760  1.00  0.00           H  
ATOM   1196  HD3 LYS A  75     -12.542 -16.806  -5.679  1.00  0.00           H  
ATOM   1197  CE  LYS A  75     -12.220 -17.231  -3.588  1.00  0.00           C  
ATOM   1198  HE2 LYS A  75     -12.217 -18.312  -3.775  1.00  0.00           H  
ATOM   1199  HE3 LYS A  75     -11.452 -17.020  -2.838  1.00  0.00           H  
ATOM   1200  NZ  LYS A  75     -13.543 -16.792  -3.088  1.00  0.00           N  
ATOM   1201  HZ1 LYS A  75     -13.752 -17.255  -2.214  1.00  0.00           H  
ATOM   1202  HZ2 LYS A  75     -13.547 -15.791  -2.934  1.00  0.00           H  
ATOM   1203  HZ3 LYS A  75     -14.262 -17.024  -3.761  1.00  0.00           H  
ATOM   1204  C   LYS A  75      -6.905 -15.742  -4.229  1.00  0.00           C  
ATOM   1205  O   LYS A  75      -6.501 -14.786  -4.889  1.00  0.00           O  
ATOM   1206  N   GLN A  76      -6.420 -16.033  -3.016  1.00  0.00           N  
ATOM   1207  H   GLN A  76      -6.816 -16.820  -2.514  1.00  0.00           H  
ATOM   1208  CA  GLN A  76      -5.288 -15.298  -2.421  1.00  0.00           C  
ATOM   1209  HA  GLN A  76      -5.541 -14.238  -2.369  1.00  0.00           H  
ATOM   1210  CB  GLN A  76      -4.988 -15.792  -0.992  1.00  0.00           C  
ATOM   1211  HB2 GLN A  76      -4.836 -16.870  -0.998  1.00  0.00           H  
ATOM   1212  HB3 GLN A  76      -4.064 -15.315  -0.660  1.00  0.00           H  
ATOM   1213  CG  GLN A  76      -6.092 -15.440   0.020  1.00  0.00           C  
ATOM   1214  HG2 GLN A  76      -6.377 -14.396  -0.113  1.00  0.00           H  
ATOM   1215  HG3 GLN A  76      -6.967 -16.056  -0.176  1.00  0.00           H  
ATOM   1216  CD  GLN A  76      -5.692 -15.628   1.488  1.00  0.00           C  
ATOM   1217  OE1 GLN A  76      -6.268 -15.037   2.387  1.00  0.00           O  
ATOM   1218  NE2 GLN A  76      -4.757 -16.487   1.833  1.00  0.00           N  
ATOM   1219 HE21 GLN A  76      -4.474 -16.449   2.796  1.00  0.00           H  
ATOM   1220 HE22 GLN A  76      -4.235 -17.018   1.139  1.00  0.00           H  
ATOM   1221  C   GLN A  76      -4.031 -15.405  -3.302  1.00  0.00           C  
ATOM   1222  O   GLN A  76      -3.381 -14.397  -3.565  1.00  0.00           O  
ATOM   1223  N   LEU A  77      -3.735 -16.591  -3.843  1.00  0.00           N  
ATOM   1224  H   LEU A  77      -4.298 -17.398  -3.587  1.00  0.00           H  
ATOM   1225  CA  LEU A  77      -2.637 -16.803  -4.785  1.00  0.00           C  
ATOM   1226  HA  LEU A  77      -1.719 -16.440  -4.320  1.00  0.00           H  
ATOM   1227  CB  LEU A  77      -2.487 -18.318  -5.015  1.00  0.00           C  
ATOM   1228  HB2 LEU A  77      -2.227 -18.769  -4.058  1.00  0.00           H  
ATOM   1229  HB3 LEU A  77      -3.438 -18.750  -5.314  1.00  0.00           H  
ATOM   1230  CG  LEU A  77      -1.420 -18.687  -6.060  1.00  0.00           C  
ATOM   1231  HG  LEU A  77      -0.722 -17.867  -6.164  1.00  0.00           H  
ATOM   1232  CD1 LEU A  77      -0.633 -19.916  -5.608  1.00  0.00           C  
ATOM   1233 HD11 LEU A  77      -0.115 -19.702  -4.674  1.00  0.00           H  
ATOM   1234 HD12 LEU A  77      -1.305 -20.762  -5.473  1.00  0.00           H  
ATOM   1235 HD13 LEU A  77       0.111 -20.174  -6.363  1.00  0.00           H  
ATOM   1236  CD2 LEU A  77      -2.024 -18.960  -7.437  1.00  0.00           C  
ATOM   1237 HD21 LEU A  77      -2.806 -19.713  -7.357  1.00  0.00           H  
ATOM   1238 HD22 LEU A  77      -2.458 -18.049  -7.844  1.00  0.00           H  
ATOM   1239 HD23 LEU A  77      -1.251 -19.316  -8.119  1.00  0.00           H  
ATOM   1240  C   LEU A  77      -2.814 -15.999  -6.086  1.00  0.00           C  
ATOM   1241  O   LEU A  77      -1.874 -15.335  -6.511  1.00  0.00           O  
ATOM   1242  N   ILE A  78      -4.003 -15.992  -6.697  1.00  0.00           N  
ATOM   1243  H   ILE A  78      -4.732 -16.596  -6.324  1.00  0.00           H  
ATOM   1244  CA  ILE A  78      -4.282 -15.221  -7.923  1.00  0.00           C  
ATOM   1245  HA  ILE A  78      -3.546 -15.494  -8.680  1.00  0.00           H  
ATOM   1246  CB  ILE A  78      -5.686 -15.588  -8.463  1.00  0.00           C  
ATOM   1247  HB  ILE A  78      -6.386 -15.515  -7.630  1.00  0.00           H  
ATOM   1248  CG2 ILE A  78      -6.180 -14.607  -9.540  1.00  0.00           C  
ATOM   1249 HG21 ILE A  78      -7.124 -14.962  -9.949  1.00  0.00           H  
ATOM   1250 HG22 ILE A  78      -6.364 -13.624  -9.107  1.00  0.00           H  
ATOM   1251 HG23 ILE A  78      -5.453 -14.513 -10.347  1.00  0.00           H  
ATOM   1252  CG1 ILE A  78      -5.759 -17.046  -8.991  1.00  0.00           C  
ATOM   1253 HG12 ILE A  78      -5.376 -17.726  -8.234  1.00  0.00           H  
ATOM   1254 HG13 ILE A  78      -6.807 -17.301  -9.150  1.00  0.00           H  
ATOM   1255  CD1 ILE A  78      -4.998 -17.342 -10.291  1.00  0.00           C  
ATOM   1256 HD11 ILE A  78      -3.940 -17.111 -10.179  1.00  0.00           H  
ATOM   1257 HD12 ILE A  78      -5.097 -18.401 -10.526  1.00  0.00           H  
ATOM   1258 HD13 ILE A  78      -5.416 -16.767 -11.117  1.00  0.00           H  
ATOM   1259  C   ILE A  78      -4.106 -13.713  -7.677  1.00  0.00           C  
ATOM   1260  O   ILE A  78      -3.467 -13.032  -8.483  1.00  0.00           O  
ATOM   1261  N   ARG A  79      -4.578 -13.178  -6.538  1.00  0.00           N  
ATOM   1262  H   ARG A  79      -5.119 -13.770  -5.911  1.00  0.00           H  
ATOM   1263  CA  ARG A  79      -4.319 -11.772  -6.168  1.00  0.00           C  
ATOM   1264  HA  ARG A  79      -4.564 -11.159  -7.032  1.00  0.00           H  
ATOM   1265  CB  ARG A  79      -5.226 -11.336  -4.997  1.00  0.00           C  
ATOM   1266  HB2 ARG A  79      -6.248 -11.666  -5.186  1.00  0.00           H  
ATOM   1267  HB3 ARG A  79      -4.878 -11.828  -4.085  1.00  0.00           H  
ATOM   1268  CG  ARG A  79      -5.237  -9.807  -4.763  1.00  0.00           C  
ATOM   1269  HG2 ARG A  79      -5.673  -9.608  -3.782  1.00  0.00           H  
ATOM   1270  HG3 ARG A  79      -4.208  -9.448  -4.736  1.00  0.00           H  
ATOM   1271  CD  ARG A  79      -6.034  -9.002  -5.813  1.00  0.00           C  
ATOM   1272  HD2 ARG A  79      -5.875  -9.435  -6.801  1.00  0.00           H  
ATOM   1273  HD3 ARG A  79      -7.098  -9.066  -5.578  1.00  0.00           H  
ATOM   1274  NE  ARG A  79      -5.615  -7.586  -5.838  1.00  0.00           N  
ATOM   1275  HE  ARG A  79      -4.900  -7.317  -5.159  1.00  0.00           H  
ATOM   1276  CZ  ARG A  79      -5.993  -6.648  -6.698  1.00  0.00           C  
ATOM   1277  NH1 ARG A  79      -7.003  -6.776  -7.511  1.00  0.00           N  
ATOM   1278 HH11 ARG A  79      -7.848  -7.045  -7.002  1.00  0.00           H  
ATOM   1279 HH12 ARG A  79      -7.201  -6.028  -8.161  1.00  0.00           H  
ATOM   1280  NH2 ARG A  79      -5.348  -5.524  -6.771  1.00  0.00           N  
ATOM   1281 HH21 ARG A  79      -4.627  -5.317  -6.080  1.00  0.00           H  
ATOM   1282 HH22 ARG A  79      -5.673  -4.824  -7.420  1.00  0.00           H  
ATOM   1283  C   ARG A  79      -2.828 -11.518  -5.884  1.00  0.00           C  
ATOM   1284  O   ARG A  79      -2.292 -10.516  -6.351  1.00  0.00           O  
ATOM   1285  N   PHE A  80      -2.113 -12.417  -5.204  1.00  0.00           N  
ATOM   1286  H   PHE A  80      -2.590 -13.212  -4.787  1.00  0.00           H  
ATOM   1287  CA  PHE A  80      -0.665 -12.272  -4.988  1.00  0.00           C  
ATOM   1288  HA  PHE A  80      -0.467 -11.262  -4.633  1.00  0.00           H  
ATOM   1289  CB  PHE A  80      -0.196 -13.249  -3.899  1.00  0.00           C  
ATOM   1290  HB2 PHE A  80      -0.467 -14.259  -4.207  1.00  0.00           H  
ATOM   1291  HB3 PHE A  80       0.893 -13.201  -3.850  1.00  0.00           H  
ATOM   1292  CG  PHE A  80      -0.715 -13.029  -2.479  1.00  0.00           C  
ATOM   1293  CD1 PHE A  80      -0.543 -14.059  -1.534  1.00  0.00           C  
ATOM   1294  HD1 PHE A  80      -0.087 -14.992  -1.830  1.00  0.00           H  
ATOM   1295  CE1 PHE A  80      -0.954 -13.885  -0.201  1.00  0.00           C  
ATOM   1296  HE1 PHE A  80      -0.808 -14.672   0.520  1.00  0.00           H  
ATOM   1297  CZ  PHE A  80      -1.547 -12.678   0.200  1.00  0.00           C  
ATOM   1298  HZ  PHE A  80      -1.852 -12.532   1.227  1.00  0.00           H  
ATOM   1299  CE2 PHE A  80      -1.741 -11.652  -0.735  1.00  0.00           C  
ATOM   1300  HE2 PHE A  80      -2.206 -10.731  -0.413  1.00  0.00           H  
ATOM   1301  CD2 PHE A  80      -1.324 -11.821  -2.068  1.00  0.00           C  
ATOM   1302  HD2 PHE A  80      -1.487 -11.012  -2.761  1.00  0.00           H  
ATOM   1303  C   PHE A  80       0.160 -12.401  -6.283  1.00  0.00           C  
ATOM   1304  O   PHE A  80       1.181 -11.727  -6.407  1.00  0.00           O  
ATOM   1305  N   LEU A  81      -0.291 -13.172  -7.278  1.00  0.00           N  
ATOM   1306  H   LEU A  81      -1.080 -13.784  -7.090  1.00  0.00           H  
ATOM   1307  CA  LEU A  81       0.275 -13.143  -8.630  1.00  0.00           C  
ATOM   1308  HA  LEU A  81       1.356 -13.249  -8.559  1.00  0.00           H  
ATOM   1309  CB  LEU A  81      -0.272 -14.310  -9.470  1.00  0.00           C  
ATOM   1310  HB2 LEU A  81      -1.361 -14.303  -9.414  1.00  0.00           H  
ATOM   1311  HB3 LEU A  81       0.006 -14.140 -10.510  1.00  0.00           H  
ATOM   1312  CG  LEU A  81       0.245 -15.703  -9.069  1.00  0.00           C  
ATOM   1313  HG  LEU A  81       0.056 -15.896  -8.017  1.00  0.00           H  
ATOM   1314  CD1 LEU A  81      -0.480 -16.754  -9.908  1.00  0.00           C  
ATOM   1315 HD11 LEU A  81      -1.556 -16.662  -9.766  1.00  0.00           H  
ATOM   1316 HD12 LEU A  81      -0.239 -16.626 -10.964  1.00  0.00           H  
ATOM   1317 HD13 LEU A  81      -0.172 -17.752  -9.597  1.00  0.00           H  
ATOM   1318  CD2 LEU A  81       1.742 -15.876  -9.339  1.00  0.00           C  
ATOM   1319 HD21 LEU A  81       1.952 -15.686 -10.390  1.00  0.00           H  
ATOM   1320 HD22 LEU A  81       2.312 -15.184  -8.725  1.00  0.00           H  
ATOM   1321 HD23 LEU A  81       2.048 -16.892  -9.090  1.00  0.00           H  
ATOM   1322  C   LEU A  81       0.025 -11.790  -9.323  1.00  0.00           C  
ATOM   1323  O   LEU A  81       0.946 -11.254  -9.934  1.00  0.00           O  
ATOM   1324  N   LYS A  82      -1.162 -11.185  -9.176  1.00  0.00           N  
ATOM   1325  H   LYS A  82      -1.901 -11.695  -8.703  1.00  0.00           H  
ATOM   1326  CA  LYS A  82      -1.434  -9.819  -9.673  1.00  0.00           C  
ATOM   1327  HA  LYS A  82      -1.158  -9.774 -10.730  1.00  0.00           H  
ATOM   1328  CB  LYS A  82      -2.928  -9.485  -9.546  1.00  0.00           C  
ATOM   1329  HB2 LYS A  82      -3.298  -9.760  -8.562  1.00  0.00           H  
ATOM   1330  HB3 LYS A  82      -3.065  -8.413  -9.670  1.00  0.00           H  
ATOM   1331  CG  LYS A  82      -3.742 -10.198 -10.630  1.00  0.00           C  
ATOM   1332  HG2 LYS A  82      -3.422  -9.825 -11.603  1.00  0.00           H  
ATOM   1333  HG3 LYS A  82      -3.559 -11.272 -10.589  1.00  0.00           H  
ATOM   1334  CD  LYS A  82      -5.247  -9.944 -10.464  1.00  0.00           C  
ATOM   1335  HD2 LYS A  82      -5.595 -10.427  -9.544  1.00  0.00           H  
ATOM   1336  HD3 LYS A  82      -5.433  -8.867 -10.410  1.00  0.00           H  
ATOM   1337  CE  LYS A  82      -5.987 -10.527 -11.671  1.00  0.00           C  
ATOM   1338  HE2 LYS A  82      -5.655 -10.013 -12.574  1.00  0.00           H  
ATOM   1339  HE3 LYS A  82      -5.722 -11.584 -11.767  1.00  0.00           H  
ATOM   1340  NZ  LYS A  82      -7.452 -10.411 -11.532  1.00  0.00           N  
ATOM   1341  HZ1 LYS A  82      -7.922 -10.895 -12.301  1.00  0.00           H  
ATOM   1342  HZ2 LYS A  82      -7.782 -11.005 -10.766  1.00  0.00           H  
ATOM   1343  HZ3 LYS A  82      -7.793  -9.470 -11.429  1.00  0.00           H  
ATOM   1344  C   LYS A  82      -0.558  -8.766  -8.980  1.00  0.00           C  
ATOM   1345  O   LYS A  82      -0.039  -7.881  -9.659  1.00  0.00           O  
ATOM   1346  N   ARG A  83      -0.324  -8.870  -7.661  1.00  0.00           N  
ATOM   1347  H   ARG A  83      -0.836  -9.584  -7.152  1.00  0.00           H  
ATOM   1348  CA  ARG A  83       0.668  -8.028  -6.948  1.00  0.00           C  
ATOM   1349  HA  ARG A  83       0.439  -6.975  -7.132  1.00  0.00           H  
ATOM   1350  CB  ARG A  83       0.643  -8.278  -5.429  1.00  0.00           C  
ATOM   1351  HB2 ARG A  83       0.862  -9.327  -5.232  1.00  0.00           H  
ATOM   1352  HB3 ARG A  83       1.448  -7.688  -4.987  1.00  0.00           H  
ATOM   1353  CG  ARG A  83      -0.667  -7.901  -4.713  1.00  0.00           C  
ATOM   1354  HG2 ARG A  83      -0.952  -6.881  -4.973  1.00  0.00           H  
ATOM   1355  HG3 ARG A  83      -1.463  -8.581  -5.005  1.00  0.00           H  
ATOM   1356  CD  ARG A  83      -0.431  -7.992  -3.200  1.00  0.00           C  
ATOM   1357  HD2 ARG A  83       0.087  -8.926  -2.975  1.00  0.00           H  
ATOM   1358  HD3 ARG A  83       0.200  -7.150  -2.921  1.00  0.00           H  
ATOM   1359  NE  ARG A  83      -1.664  -7.940  -2.401  1.00  0.00           N  
ATOM   1360  HE  ARG A  83      -2.530  -7.712  -2.893  1.00  0.00           H  
ATOM   1361  CZ  ARG A  83      -1.742  -8.075  -1.086  1.00  0.00           C  
ATOM   1362  NH1 ARG A  83      -0.696  -8.300  -0.344  1.00  0.00           N  
ATOM   1363 HH11 ARG A  83       0.225  -8.335  -0.741  1.00  0.00           H  
ATOM   1364 HH12 ARG A  83      -0.839  -8.547   0.643  1.00  0.00           H  
ATOM   1365  NH2 ARG A  83      -2.896  -7.984  -0.491  1.00  0.00           N  
ATOM   1366 HH21 ARG A  83      -3.727  -7.786  -1.019  1.00  0.00           H  
ATOM   1367 HH22 ARG A  83      -2.930  -8.017   0.537  1.00  0.00           H  
ATOM   1368  C   ARG A  83       2.089  -8.255  -7.486  1.00  0.00           C  
ATOM   1369  O   ARG A  83       2.816  -7.295  -7.711  1.00  0.00           O  
ATOM   1370  N   LEU A  84       2.470  -9.508  -7.732  1.00  0.00           N  
ATOM   1371  H   LEU A  84       1.842 -10.256  -7.465  1.00  0.00           H  
ATOM   1372  CA  LEU A  84       3.794  -9.864  -8.249  1.00  0.00           C  
ATOM   1373  HA  LEU A  84       4.543  -9.406  -7.603  1.00  0.00           H  
ATOM   1374  CB  LEU A  84       3.950 -11.392  -8.159  1.00  0.00           C  
ATOM   1375  HB2 LEU A  84       3.874 -11.689  -7.114  1.00  0.00           H  
ATOM   1376  HB3 LEU A  84       3.120 -11.851  -8.694  1.00  0.00           H  
ATOM   1377  CG  LEU A  84       5.250 -11.968  -8.745  1.00  0.00           C  
ATOM   1378  HG  LEU A  84       5.293 -11.772  -9.817  1.00  0.00           H  
ATOM   1379  CD1 LEU A  84       6.500 -11.401  -8.074  1.00  0.00           C  
ATOM   1380 HD11 LEU A  84       6.429 -11.510  -6.992  1.00  0.00           H  
ATOM   1381 HD12 LEU A  84       7.384 -11.921  -8.440  1.00  0.00           H  
ATOM   1382 HD13 LEU A  84       6.597 -10.347  -8.326  1.00  0.00           H  
ATOM   1383  CD2 LEU A  84       5.236 -13.480  -8.530  1.00  0.00           C  
ATOM   1384 HD21 LEU A  84       6.093 -13.925  -9.025  1.00  0.00           H  
ATOM   1385 HD22 LEU A  84       5.274 -13.707  -7.467  1.00  0.00           H  
ATOM   1386 HD23 LEU A  84       4.329 -13.907  -8.952  1.00  0.00           H  
ATOM   1387  C   LEU A  84       4.045  -9.338  -9.672  1.00  0.00           C  
ATOM   1388  O   LEU A  84       5.132  -8.840  -9.950  1.00  0.00           O  
ATOM   1389  N   ASP A  85       3.053  -9.414 -10.561  1.00  0.00           N  
ATOM   1390  H   ASP A  85       2.202  -9.892 -10.288  1.00  0.00           H  
ATOM   1391  CA  ASP A  85       3.113  -8.859 -11.922  1.00  0.00           C  
ATOM   1392  HA  ASP A  85       3.966  -9.292 -12.445  1.00  0.00           H  
ATOM   1393  CB  ASP A  85       1.829  -9.296 -12.653  1.00  0.00           C  
ATOM   1394  HB2 ASP A  85       1.699 -10.363 -12.472  1.00  0.00           H  
ATOM   1395  HB3 ASP A  85       0.970  -8.783 -12.215  1.00  0.00           H  
ATOM   1396  CG  ASP A  85       1.819  -9.097 -14.174  1.00  0.00           C  
ATOM   1397  OD1 ASP A  85       2.816  -8.648 -14.771  1.00  0.00           O  
ATOM   1398  OD2 ASP A  85       0.774  -9.420 -14.785  1.00  0.00           O  
ATOM   1399  C   ASP A  85       3.316  -7.332 -11.880  1.00  0.00           C  
ATOM   1400  O   ASP A  85       4.232  -6.812 -12.513  1.00  0.00           O  
ATOM   1401  N   ARG A  86       2.570  -6.626 -11.015  1.00  0.00           N  
ATOM   1402  H   ARG A  86       1.837  -7.123 -10.516  1.00  0.00           H  
ATOM   1403  CA  ARG A  86       2.779  -5.195 -10.709  1.00  0.00           C  
ATOM   1404  HA  ARG A  86       2.756  -4.628 -11.642  1.00  0.00           H  
ATOM   1405  CB  ARG A  86       1.629  -4.684  -9.820  1.00  0.00           C  
ATOM   1406  HB2 ARG A  86       1.375  -5.437  -9.071  1.00  0.00           H  
ATOM   1407  HB3 ARG A  86       1.928  -3.769  -9.303  1.00  0.00           H  
ATOM   1408  CG  ARG A  86       0.403  -4.365 -10.689  1.00  0.00           C  
ATOM   1409  HG2 ARG A  86       0.528  -3.373 -11.125  1.00  0.00           H  
ATOM   1410  HG3 ARG A  86       0.351  -5.088 -11.500  1.00  0.00           H  
ATOM   1411  CD  ARG A  86      -0.933  -4.430  -9.944  1.00  0.00           C  
ATOM   1412  HD2 ARG A  86      -1.727  -4.133 -10.629  1.00  0.00           H  
ATOM   1413  HD3 ARG A  86      -1.101  -5.471  -9.663  1.00  0.00           H  
ATOM   1414  NE  ARG A  86      -0.964  -3.564  -8.751  1.00  0.00           N  
ATOM   1415  HE  ARG A  86      -0.395  -2.712  -8.751  1.00  0.00           H  
ATOM   1416  CZ  ARG A  86      -1.631  -3.793  -7.639  1.00  0.00           C  
ATOM   1417  NH1 ARG A  86      -2.455  -4.782  -7.515  1.00  0.00           N  
ATOM   1418 HH11 ARG A  86      -2.690  -5.345  -8.304  1.00  0.00           H  
ATOM   1419 HH12 ARG A  86      -2.774  -4.976  -6.567  1.00  0.00           H  
ATOM   1420  NH2 ARG A  86      -1.487  -3.048  -6.594  1.00  0.00           N  
ATOM   1421 HH21 ARG A  86      -0.910  -2.207  -6.651  1.00  0.00           H  
ATOM   1422 HH22 ARG A  86      -2.120  -3.127  -5.806  1.00  0.00           H  
ATOM   1423  C   ARG A  86       4.152  -4.883 -10.098  1.00  0.00           C  
ATOM   1424  O   ARG A  86       4.739  -3.862 -10.447  1.00  0.00           O  
ATOM   1425  N   ASN A  87       4.704  -5.754  -9.248  1.00  0.00           N  
ATOM   1426  H   ASN A  87       4.148  -6.548  -8.950  1.00  0.00           H  
ATOM   1427  CA  ASN A  87       6.078  -5.599  -8.753  1.00  0.00           C  
ATOM   1428  HA  ASN A  87       6.204  -4.575  -8.397  1.00  0.00           H  
ATOM   1429  CB  ASN A  87       6.340  -6.570  -7.580  1.00  0.00           C  
ATOM   1430  HB2 ASN A  87       6.125  -7.590  -7.893  1.00  0.00           H  
ATOM   1431  HB3 ASN A  87       7.398  -6.501  -7.345  1.00  0.00           H  
ATOM   1432  CG  ASN A  87       5.604  -6.294  -6.273  1.00  0.00           C  
ATOM   1433  OD1 ASN A  87       5.275  -7.202  -5.516  1.00  0.00           O  
ATOM   1434  ND2 ASN A  87       5.385  -5.049  -5.918  1.00  0.00           N  
ATOM   1435 HD21 ASN A  87       4.980  -4.892  -5.012  1.00  0.00           H  
ATOM   1436 HD22 ASN A  87       5.704  -4.292  -6.494  1.00  0.00           H  
ATOM   1437  C   ASN A  87       7.128  -5.774  -9.876  1.00  0.00           C  
ATOM   1438  O   ASN A  87       8.034  -4.951  -9.999  1.00  0.00           O  
ATOM   1439  N   LEU A  88       7.005  -6.809 -10.716  1.00  0.00           N  
ATOM   1440  H   LEU A  88       6.233  -7.453 -10.567  1.00  0.00           H  
ATOM   1441  CA  LEU A  88       7.897  -7.052 -11.863  1.00  0.00           C  
ATOM   1442  HA  LEU A  88       8.928  -7.043 -11.510  1.00  0.00           H  
ATOM   1443  CB  LEU A  88       7.590  -8.434 -12.473  1.00  0.00           C  
ATOM   1444  HB2 LEU A  88       6.518  -8.484 -12.678  1.00  0.00           H  
ATOM   1445  HB3 LEU A  88       8.113  -8.522 -13.427  1.00  0.00           H  
ATOM   1446  CG  LEU A  88       7.993  -9.629 -11.586  1.00  0.00           C  
ATOM   1447  HG  LEU A  88       7.678  -9.448 -10.560  1.00  0.00           H  
ATOM   1448  CD1 LEU A  88       7.319 -10.910 -12.075  1.00  0.00           C  
ATOM   1449 HD11 LEU A  88       7.539 -11.729 -11.393  1.00  0.00           H  
ATOM   1450 HD12 LEU A  88       6.239 -10.763 -12.098  1.00  0.00           H  
ATOM   1451 HD13 LEU A  88       7.673 -11.164 -13.072  1.00  0.00           H  
ATOM   1452  CD2 LEU A  88       9.500  -9.889 -11.606  1.00  0.00           C  
ATOM   1453 HD21 LEU A  88      10.036  -9.014 -11.244  1.00  0.00           H  
ATOM   1454 HD22 LEU A  88       9.725 -10.740 -10.964  1.00  0.00           H  
ATOM   1455 HD23 LEU A  88       9.818 -10.121 -12.621  1.00  0.00           H  
ATOM   1456  C   LEU A  88       7.790  -5.951 -12.932  1.00  0.00           C  
ATOM   1457  O   LEU A  88       8.807  -5.554 -13.503  1.00  0.00           O  
ATOM   1458  N   TRP A  89       6.592  -5.399 -13.148  1.00  0.00           N  
ATOM   1459  H   TRP A  89       5.785  -5.833 -12.709  1.00  0.00           H  
ATOM   1460  CA  TRP A  89       6.353  -4.221 -13.987  1.00  0.00           C  
ATOM   1461  HA  TRP A  89       6.659  -4.438 -15.010  1.00  0.00           H  
ATOM   1462  CB  TRP A  89       4.853  -3.898 -13.989  1.00  0.00           C  
ATOM   1463  HB2 TRP A  89       4.342  -4.625 -14.620  1.00  0.00           H  
ATOM   1464  HB3 TRP A  89       4.468  -4.015 -12.979  1.00  0.00           H  
ATOM   1465  CG  TRP A  89       4.501  -2.515 -14.448  1.00  0.00           C  
ATOM   1466  CD1 TRP A  89       4.114  -1.501 -13.640  1.00  0.00           C  
ATOM   1467  HD1 TRP A  89       3.999  -1.577 -12.562  1.00  0.00           H  
ATOM   1468  NE1 TRP A  89       3.948  -0.348 -14.384  1.00  0.00           N  
ATOM   1469  HE1 TRP A  89       3.741   0.551 -13.968  1.00  0.00           H  
ATOM   1470  CE2 TRP A  89       4.237  -0.563 -15.717  1.00  0.00           C  
ATOM   1471  CZ2 TRP A  89       4.259   0.278 -16.839  1.00  0.00           C  
ATOM   1472  HZ2 TRP A  89       4.005   1.323 -16.745  1.00  0.00           H  
ATOM   1473  CH2 TRP A  89       4.645  -0.253 -18.081  1.00  0.00           C  
ATOM   1474  HH2 TRP A  89       4.684   0.386 -18.952  1.00  0.00           H  
ATOM   1475  CZ3 TRP A  89       5.001  -1.610 -18.186  1.00  0.00           C  
ATOM   1476  HZ3 TRP A  89       5.323  -2.001 -19.138  1.00  0.00           H  
ATOM   1477  CE3 TRP A  89       4.967  -2.450 -17.056  1.00  0.00           C  
ATOM   1478  HE3 TRP A  89       5.260  -3.487 -17.145  1.00  0.00           H  
ATOM   1479  CD2 TRP A  89       4.588  -1.946 -15.791  1.00  0.00           C  
ATOM   1480  C   TRP A  89       7.159  -3.002 -13.530  1.00  0.00           C  
ATOM   1481  O   TRP A  89       7.723  -2.306 -14.373  1.00  0.00           O  
ATOM   1482  N   GLY A  90       7.281  -2.774 -12.216  1.00  0.00           N  
ATOM   1483  H   GLY A  90       6.777  -3.380 -11.580  1.00  0.00           H  
ATOM   1484  CA  GLY A  90       8.100  -1.688 -11.667  1.00  0.00           C  
ATOM   1485  HA2 GLY A  90       7.771  -0.737 -12.087  1.00  0.00           H  
ATOM   1486  HA3 GLY A  90       7.979  -1.665 -10.585  1.00  0.00           H  
ATOM   1487  C   GLY A  90       9.594  -1.856 -11.961  1.00  0.00           C  
ATOM   1488  O   GLY A  90      10.235  -0.955 -12.496  1.00  0.00           O  
ATOM   1489  N   LEU A  91      10.141  -3.041 -11.665  1.00  0.00           N  
ATOM   1490  H   LEU A  91       9.549  -3.724 -11.205  1.00  0.00           H  
ATOM   1491  CA  LEU A  91      11.551  -3.370 -11.907  1.00  0.00           C  
ATOM   1492  HA  LEU A  91      12.175  -2.630 -11.405  1.00  0.00           H  
ATOM   1493  CB  LEU A  91      11.864  -4.767 -11.333  1.00  0.00           C  
ATOM   1494  HB2 LEU A  91      11.240  -5.494 -11.855  1.00  0.00           H  
ATOM   1495  HB3 LEU A  91      12.904  -5.004 -11.554  1.00  0.00           H  
ATOM   1496  CG  LEU A  91      11.638  -4.934  -9.819  1.00  0.00           C  
ATOM   1497  HG  LEU A  91      10.619  -4.653  -9.573  1.00  0.00           H  
ATOM   1498  CD1 LEU A  91      11.825  -6.404  -9.441  1.00  0.00           C  
ATOM   1499 HD11 LEU A  91      12.844  -6.729  -9.654  1.00  0.00           H  
ATOM   1500 HD12 LEU A  91      11.622  -6.537  -8.378  1.00  0.00           H  
ATOM   1501 HD13 LEU A  91      11.120  -7.019  -9.999  1.00  0.00           H  
ATOM   1502  CD2 LEU A  91      12.607  -4.084  -8.993  1.00  0.00           C  
ATOM   1503 HD21 LEU A  91      13.636  -4.299  -9.277  1.00  0.00           H  
ATOM   1504 HD22 LEU A  91      12.402  -3.026  -9.157  1.00  0.00           H  
ATOM   1505 HD23 LEU A  91      12.473  -4.293  -7.932  1.00  0.00           H  
ATOM   1506  C   LEU A  91      11.925  -3.328 -13.400  1.00  0.00           C  
ATOM   1507  O   LEU A  91      13.022  -2.889 -13.768  1.00  0.00           O  
ATOM   1508  N   ALA A  92      11.044  -3.833 -14.270  1.00  0.00           N  
ATOM   1509  H   ALA A  92      10.168  -4.203 -13.908  1.00  0.00           H  
ATOM   1510  CA  ALA A  92      11.318  -3.999 -15.697  1.00  0.00           C  
ATOM   1511  HA  ALA A  92      12.378  -4.212 -15.830  1.00  0.00           H  
ATOM   1512  CB  ALA A  92      10.533  -5.220 -16.198  1.00  0.00           C  
ATOM   1513  HB1 ALA A  92      10.772  -5.407 -17.245  1.00  0.00           H  
ATOM   1514  HB2 ALA A  92      10.803  -6.099 -15.612  1.00  0.00           H  
ATOM   1515  HB3 ALA A  92       9.460  -5.050 -16.103  1.00  0.00           H  
ATOM   1516  C   ALA A  92      10.991  -2.753 -16.540  1.00  0.00           C  
ATOM   1517  O   ALA A  92      11.760  -2.398 -17.433  1.00  0.00           O  
ATOM   1518  N   GLY A  93       9.835  -2.123 -16.306  1.00  0.00           N  
ATOM   1519  H   GLY A  93       9.275  -2.389 -15.499  1.00  0.00           H  
ATOM   1520  CA  GLY A  93       9.246  -1.135 -17.222  1.00  0.00           C  
ATOM   1521  HA2 GLY A  93       8.372  -0.696 -16.741  1.00  0.00           H  
ATOM   1522  HA3 GLY A  93       9.972  -0.344 -17.411  1.00  0.00           H  
ATOM   1523  C   GLY A  93       8.796  -1.706 -18.580  1.00  0.00           C  
ATOM   1524  O   GLY A  93       8.406  -0.950 -19.467  1.00  0.00           O  
ATOM   1525  N   LEU A  94       8.860  -3.027 -18.777  1.00  0.00           N  
ATOM   1526  H   LEU A  94       9.133  -3.600 -17.995  1.00  0.00           H  
ATOM   1527  CA  LEU A  94       8.440  -3.711 -20.003  1.00  0.00           C  
ATOM   1528  HA  LEU A  94       8.398  -2.990 -20.819  1.00  0.00           H  
ATOM   1529  CB  LEU A  94       9.470  -4.792 -20.373  1.00  0.00           C  
ATOM   1530  HB2 LEU A  94       9.594  -5.444 -19.510  1.00  0.00           H  
ATOM   1531  HB3 LEU A  94       9.075  -5.391 -21.195  1.00  0.00           H  
ATOM   1532  CG  LEU A  94      10.854  -4.256 -20.780  1.00  0.00           C  
ATOM   1533  HG  LEU A  94      11.247  -3.607 -19.998  1.00  0.00           H  
ATOM   1534  CD1 LEU A  94      11.820  -5.426 -20.960  1.00  0.00           C  
ATOM   1535 HD11 LEU A  94      12.803  -5.056 -21.252  1.00  0.00           H  
ATOM   1536 HD12 LEU A  94      11.910  -5.957 -20.015  1.00  0.00           H  
ATOM   1537 HD13 LEU A  94      11.450  -6.107 -21.728  1.00  0.00           H  
ATOM   1538  CD2 LEU A  94      10.801  -3.481 -22.096  1.00  0.00           C  
ATOM   1539 HD21 LEU A  94      10.208  -2.576 -21.975  1.00  0.00           H  
ATOM   1540 HD22 LEU A  94      11.808  -3.183 -22.388  1.00  0.00           H  
ATOM   1541 HD23 LEU A  94      10.370  -4.100 -22.883  1.00  0.00           H  
ATOM   1542  C   LEU A  94       7.033  -4.300 -19.842  1.00  0.00           C  
ATOM   1543  O   LEU A  94       6.739  -4.951 -18.842  1.00  0.00           O  
ATOM   1544  N   ASN A  95       6.173  -4.074 -20.840  1.00  0.00           N  
ATOM   1545  H   ASN A  95       6.504  -3.539 -21.628  1.00  0.00           H  
ATOM   1546  CA  ASN A  95       4.747  -4.415 -20.787  1.00  0.00           C  
ATOM   1547  HA  ASN A  95       4.337  -4.055 -19.841  1.00  0.00           H  
ATOM   1548  CB  ASN A  95       4.058  -3.655 -21.943  1.00  0.00           C  
ATOM   1549  HB2 ASN A  95       4.424  -2.628 -21.945  1.00  0.00           H  
ATOM   1550  HB3 ASN A  95       4.315  -4.106 -22.902  1.00  0.00           H  
ATOM   1551  CG  ASN A  95       2.541  -3.602 -21.830  1.00  0.00           C  
ATOM   1552  OD1 ASN A  95       1.875  -4.552 -21.468  1.00  0.00           O  
ATOM   1553  ND2 ASN A  95       1.936  -2.477 -22.140  1.00  0.00           N  
ATOM   1554 HD21 ASN A  95       0.935  -2.469 -22.047  1.00  0.00           H  
ATOM   1555 HD22 ASN A  95       2.451  -1.685 -22.477  1.00  0.00           H  
ATOM   1556  C   ASN A  95       4.494  -5.938 -20.823  1.00  0.00           C  
ATOM   1557  O   ASN A  95       3.806  -6.483 -19.958  1.00  0.00           O  
ATOM   1558  N   SER A  96       5.068  -6.634 -21.807  1.00  0.00           N  
ATOM   1559  H   SER A  96       5.666  -6.151 -22.461  1.00  0.00           H  
ATOM   1560  CA  SER A  96       4.935  -8.079 -22.015  1.00  0.00           C  
ATOM   1561  HA  SER A  96       4.961  -8.596 -21.055  1.00  0.00           H  
ATOM   1562  CB  SER A  96       3.600  -8.379 -22.704  1.00  0.00           C  
ATOM   1563  HB2 SER A  96       2.780  -7.956 -22.123  1.00  0.00           H  
ATOM   1564  HB3 SER A  96       3.600  -7.921 -23.695  1.00  0.00           H  
ATOM   1565  OG  SER A  96       3.419  -9.775 -22.824  1.00  0.00           O  
ATOM   1566  HG  SER A  96       2.706  -9.958 -23.441  1.00  0.00           H  
ATOM   1567  C   SER A  96       6.089  -8.582 -22.885  1.00  0.00           C  
ATOM   1568  O   SER A  96       6.500  -7.873 -23.806  1.00  0.00           O  
ATOM   1569  N   CYS A  97       6.596  -9.786 -22.621  1.00  0.00           N  
ATOM   1570  H   CYS A  97       6.167 -10.326 -21.875  1.00  0.00           H  
ATOM   1571  CA  CYS A  97       7.703 -10.398 -23.355  1.00  0.00           C  
ATOM   1572  HA  CYS A  97       7.737  -9.977 -24.357  1.00  0.00           H  
ATOM   1573  CB  CYS A  97       9.026 -10.031 -22.671  1.00  0.00           C  
ATOM   1574  HB2 CYS A  97       9.118  -8.948 -22.582  1.00  0.00           H  
ATOM   1575  HB3 CYS A  97       9.056 -10.476 -21.675  1.00  0.00           H  
ATOM   1576  SG  CYS A  97      10.400 -10.687 -23.660  1.00  0.00           S  
ATOM   1577  HG  CYS A  97      10.444  -9.736 -24.600  1.00  0.00           H  
ATOM   1578  C   CYS A  97       7.512 -11.927 -23.444  1.00  0.00           C  
ATOM   1579  O   CYS A  97       7.684 -12.614 -22.432  1.00  0.00           O  
ATOM   1580  N   PRO A  98       7.129 -12.482 -24.611  1.00  0.00           N  
ATOM   1581  CD  PRO A  98       6.833 -11.786 -25.856  1.00  0.00           C  
ATOM   1582  HD2 PRO A  98       7.652 -11.127 -26.148  1.00  0.00           H  
ATOM   1583  HD3 PRO A  98       5.910 -11.217 -25.738  1.00  0.00           H  
ATOM   1584  CG  PRO A  98       6.649 -12.867 -26.920  1.00  0.00           C  
ATOM   1585  HG2 PRO A  98       7.602 -13.058 -27.415  1.00  0.00           H  
ATOM   1586  HG3 PRO A  98       5.888 -12.585 -27.649  1.00  0.00           H  
ATOM   1587  CB  PRO A  98       6.231 -14.096 -26.113  1.00  0.00           C  
ATOM   1588  HB2 PRO A  98       6.495 -15.023 -26.625  1.00  0.00           H  
ATOM   1589  HB3 PRO A  98       5.157 -14.059 -25.924  1.00  0.00           H  
ATOM   1590  CA  PRO A  98       6.987 -13.924 -24.792  1.00  0.00           C  
ATOM   1591  HA  PRO A  98       6.387 -14.339 -23.980  1.00  0.00           H  
ATOM   1592  C   PRO A  98       8.347 -14.638 -24.814  1.00  0.00           C  
ATOM   1593  O   PRO A  98       9.372 -14.065 -25.181  1.00  0.00           O  
ATOM   1594  N   VAL A  99       8.342 -15.921 -24.452  1.00  0.00           N  
ATOM   1595  H   VAL A  99       7.459 -16.359 -24.227  1.00  0.00           H  
ATOM   1596  CA  VAL A  99       9.532 -16.787 -24.397  1.00  0.00           C  
ATOM   1597  HA  VAL A  99      10.235 -16.445 -25.156  1.00  0.00           H  
ATOM   1598  CB  VAL A  99      10.231 -16.667 -23.027  1.00  0.00           C  
ATOM   1599  HB  VAL A  99      10.467 -15.616 -22.869  1.00  0.00           H  
ATOM   1600  CG1 VAL A  99       9.354 -17.129 -21.860  1.00  0.00           C  
ATOM   1601 HG11 VAL A  99       8.430 -16.552 -21.830  1.00  0.00           H  
ATOM   1602 HG12 VAL A  99       9.891 -16.965 -20.930  1.00  0.00           H  
ATOM   1603 HG13 VAL A  99       9.114 -18.189 -21.955  1.00  0.00           H  
ATOM   1604  CG2 VAL A  99      11.554 -17.445 -22.965  1.00  0.00           C  
ATOM   1605 HG21 VAL A  99      12.068 -17.217 -22.032  1.00  0.00           H  
ATOM   1606 HG22 VAL A  99      11.372 -18.520 -22.997  1.00  0.00           H  
ATOM   1607 HG23 VAL A  99      12.196 -17.150 -23.795  1.00  0.00           H  
ATOM   1608  C   VAL A  99       9.134 -18.222 -24.745  1.00  0.00           C  
ATOM   1609  O   VAL A  99       7.980 -18.606 -24.561  1.00  0.00           O  
ATOM   1610  N   LYS A 100      10.062 -19.004 -25.308  1.00  0.00           N  
ATOM   1611  H   LYS A 100      11.001 -18.651 -25.387  1.00  0.00           H  
ATOM   1612  CA  LYS A 100       9.769 -20.337 -25.847  1.00  0.00           C  
ATOM   1613  HA  LYS A 100       8.791 -20.276 -26.335  1.00  0.00           H  
ATOM   1614  CB  LYS A 100      10.807 -20.696 -26.927  1.00  0.00           C  
ATOM   1615  HB2 LYS A 100      10.934 -19.848 -27.604  1.00  0.00           H  
ATOM   1616  HB3 LYS A 100      11.766 -20.939 -26.468  1.00  0.00           H  
ATOM   1617  CG  LYS A 100      10.283 -21.888 -27.728  1.00  0.00           C  
ATOM   1618  HG2 LYS A 100      10.237 -22.756 -27.070  1.00  0.00           H  
ATOM   1619  HG3 LYS A 100       9.282 -21.631 -28.069  1.00  0.00           H  
ATOM   1620  CD  LYS A 100      11.077 -22.275 -28.973  1.00  0.00           C  
ATOM   1621  HD2 LYS A 100      11.058 -21.450 -29.686  1.00  0.00           H  
ATOM   1622  HD3 LYS A 100      12.103 -22.532 -28.708  1.00  0.00           H  
ATOM   1623  CE  LYS A 100      10.332 -23.494 -29.531  1.00  0.00           C  
ATOM   1624  HE2 LYS A 100      10.449 -24.325 -28.827  1.00  0.00           H  
ATOM   1625  HE3 LYS A 100       9.256 -23.273 -29.542  1.00  0.00           H  
ATOM   1626  NZ  LYS A 100      10.787 -23.892 -30.879  1.00  0.00           N  
ATOM   1627  HZ1 LYS A 100      10.274 -24.718 -31.160  1.00  0.00           H  
ATOM   1628  HZ2 LYS A 100      10.590 -23.151 -31.538  1.00  0.00           H  
ATOM   1629  HZ3 LYS A 100      11.776 -24.097 -30.872  1.00  0.00           H  
ATOM   1630  C   LYS A 100       9.642 -21.416 -24.758  1.00  0.00           C  
ATOM   1631  O   LYS A 100      10.503 -21.542 -23.895  1.00  0.00           O  
ATOM   1632  N   GLU A 101       8.625 -22.261 -24.899  1.00  0.00           N  
ATOM   1633  H   GLU A 101       8.043 -22.117 -25.724  1.00  0.00           H  
ATOM   1634  CA  GLU A 101       8.209 -23.404 -24.064  1.00  0.00           C  
ATOM   1635  HA  GLU A 101       8.065 -23.039 -23.050  1.00  0.00           H  
ATOM   1636  CB  GLU A 101       6.834 -23.895 -24.581  1.00  0.00           C  
ATOM   1637  HB2 GLU A 101       6.384 -24.527 -23.812  1.00  0.00           H  
ATOM   1638  HB3 GLU A 101       6.178 -23.029 -24.700  1.00  0.00           H  
ATOM   1639  CG  GLU A 101       6.847 -24.696 -25.907  1.00  0.00           C  
ATOM   1640  HG2 GLU A 101       7.322 -25.663 -25.733  1.00  0.00           H  
ATOM   1641  HG3 GLU A 101       5.812 -24.896 -26.192  1.00  0.00           H  
ATOM   1642  CD  GLU A 101       7.551 -23.981 -27.072  1.00  0.00           C  
ATOM   1643  OE1 GLU A 101       7.307 -22.767 -27.248  1.00  0.00           O  
ATOM   1644  OE2 GLU A 101       8.389 -24.611 -27.760  1.00  0.00           O  
ATOM   1645  C   GLU A 101       9.198 -24.589 -23.965  1.00  0.00           C  
ATOM   1646  O   GLU A 101       8.836 -25.661 -23.471  1.00  0.00           O  
ATOM   1647  N   ALA A 102      10.432 -24.426 -24.455  1.00  0.00           N  
ATOM   1648  H   ALA A 102      10.681 -23.495 -24.757  1.00  0.00           H  
ATOM   1649  CA  ALA A 102      11.416 -25.496 -24.647  1.00  0.00           C  
ATOM   1650  HA  ALA A 102      10.920 -26.325 -25.156  1.00  0.00           H  
ATOM   1651  CB  ALA A 102      12.514 -24.952 -25.570  1.00  0.00           C  
ATOM   1652  HB1 ALA A 102      13.230 -25.745 -25.787  1.00  0.00           H  
ATOM   1653  HB2 ALA A 102      12.072 -24.607 -26.505  1.00  0.00           H  
ATOM   1654  HB3 ALA A 102      13.034 -24.126 -25.082  1.00  0.00           H  
ATOM   1655  C   ALA A 102      12.016 -26.069 -23.343  1.00  0.00           C  
ATOM   1656  O   ALA A 102      12.681 -27.103 -23.373  1.00  0.00           O  
ATOM   1657  N   ASN A 103      11.779 -25.416 -22.204  1.00  0.00           N  
ATOM   1658  H   ASN A 103      11.195 -24.593 -22.258  1.00  0.00           H  
ATOM   1659  CA  ASN A 103      12.050 -25.914 -20.855  1.00  0.00           C  
ATOM   1660  HA  ASN A 103      12.148 -26.999 -20.889  1.00  0.00           H  
ATOM   1661  CB  ASN A 103      13.351 -25.296 -20.307  1.00  0.00           C  
ATOM   1662  HB2 ASN A 103      13.270 -24.208 -20.343  1.00  0.00           H  
ATOM   1663  HB3 ASN A 103      13.473 -25.591 -19.265  1.00  0.00           H  
ATOM   1664  CG  ASN A 103      14.610 -25.712 -21.048  1.00  0.00           C  
ATOM   1665  OD1 ASN A 103      15.358 -24.901 -21.566  1.00  0.00           O  
ATOM   1666  ND2 ASN A 103      14.904 -26.988 -21.120  1.00  0.00           N  
ATOM   1667 HD21 ASN A 103      15.680 -27.226 -21.708  1.00  0.00           H  
ATOM   1668 HD22 ASN A 103      14.250 -27.672 -20.796  1.00  0.00           H  
ATOM   1669  C   ASN A 103      10.839 -25.588 -19.970  1.00  0.00           C  
ATOM   1670  O   ASN A 103      10.170 -24.582 -20.200  1.00  0.00           O  
ATOM   1671  N   GLN A 104      10.529 -26.438 -18.985  1.00  0.00           N  
ATOM   1672  H   GLN A 104      11.149 -27.209 -18.786  1.00  0.00           H  
ATOM   1673  CA  GLN A 104       9.279 -26.390 -18.209  1.00  0.00           C  
ATOM   1674  HA  GLN A 104       8.934 -25.360 -18.158  1.00  0.00           H  
ATOM   1675  CB  GLN A 104       8.174 -27.210 -18.907  1.00  0.00           C  
ATOM   1676  HB2 GLN A 104       8.429 -28.271 -18.882  1.00  0.00           H  
ATOM   1677  HB3 GLN A 104       7.250 -27.063 -18.352  1.00  0.00           H  
ATOM   1678  CG  GLN A 104       7.942 -26.780 -20.367  1.00  0.00           C  
ATOM   1679  HG2 GLN A 104       7.848 -25.696 -20.409  1.00  0.00           H  
ATOM   1680  HG3 GLN A 104       8.801 -27.078 -20.969  1.00  0.00           H  
ATOM   1681  CD  GLN A 104       6.703 -27.357 -21.033  1.00  0.00           C  
ATOM   1682  OE1 GLN A 104       5.839 -27.976 -20.433  1.00  0.00           O  
ATOM   1683  NE2 GLN A 104       6.585 -27.146 -22.325  1.00  0.00           N  
ATOM   1684 HE21 GLN A 104       5.771 -27.503 -22.782  1.00  0.00           H  
ATOM   1685 HE22 GLN A 104       7.318 -26.636 -22.814  1.00  0.00           H  
ATOM   1686  C   GLN A 104       9.488 -26.863 -16.762  1.00  0.00           C  
ATOM   1687  O   GLN A 104      10.349 -27.702 -16.498  1.00  0.00           O  
ATOM   1688  N   SER A 105       8.695 -26.333 -15.827  1.00  0.00           N  
ATOM   1689  H   SER A 105       7.977 -25.678 -16.135  1.00  0.00           H  
ATOM   1690  CA  SER A 105       8.785 -26.580 -14.376  1.00  0.00           C  
ATOM   1691  HA  SER A 105       9.209 -27.568 -14.199  1.00  0.00           H  
ATOM   1692  CB  SER A 105       9.707 -25.525 -13.743  1.00  0.00           C  
ATOM   1693  HB2 SER A 105      10.719 -25.674 -14.121  1.00  0.00           H  
ATOM   1694  HB3 SER A 105       9.373 -24.529 -14.038  1.00  0.00           H  
ATOM   1695  OG  SER A 105       9.725 -25.606 -12.326  1.00  0.00           O  
ATOM   1696  HG  SER A 105       8.897 -25.236 -11.972  1.00  0.00           H  
ATOM   1697  C   SER A 105       7.407 -26.512 -13.715  1.00  0.00           C  
ATOM   1698  O   SER A 105       6.529 -25.805 -14.204  1.00  0.00           O  
ATOM   1699  N   THR A 106       7.219 -27.157 -12.560  1.00  0.00           N  
ATOM   1700  H   THR A 106       7.985 -27.671 -12.154  1.00  0.00           H  
ATOM   1701  CA  THR A 106       6.057 -26.866 -11.698  1.00  0.00           C  
ATOM   1702  HA  THR A 106       5.155 -26.951 -12.300  1.00  0.00           H  
ATOM   1703  CB  THR A 106       5.901 -27.849 -10.528  1.00  0.00           C  
ATOM   1704  HB  THR A 106       5.002 -27.577  -9.973  1.00  0.00           H  
ATOM   1705  CG2 THR A 106       5.758 -29.300 -10.981  1.00  0.00           C  
ATOM   1706 HG21 THR A 106       4.947 -29.378 -11.705  1.00  0.00           H  
ATOM   1707 HG22 THR A 106       6.683 -29.655 -11.434  1.00  0.00           H  
ATOM   1708 HG23 THR A 106       5.509 -29.928 -10.123  1.00  0.00           H  
ATOM   1709  OG1 THR A 106       7.003 -27.789  -9.650  1.00  0.00           O  
ATOM   1710  HG1 THR A 106       6.743 -28.325  -8.891  1.00  0.00           H  
ATOM   1711  C   THR A 106       6.126 -25.428 -11.168  1.00  0.00           C  
ATOM   1712  O   THR A 106       7.219 -24.866 -11.013  1.00  0.00           O  
ATOM   1713  N   LEU A 107       4.962 -24.827 -10.904  1.00  0.00           N  
ATOM   1714  H   LEU A 107       4.103 -25.329 -11.116  1.00  0.00           H  
ATOM   1715  CA  LEU A 107       4.846 -23.440 -10.457  1.00  0.00           C  
ATOM   1716  HA  LEU A 107       5.427 -22.829 -11.147  1.00  0.00           H  
ATOM   1717  CB  LEU A 107       3.370 -23.020 -10.569  1.00  0.00           C  
ATOM   1718  HB2 LEU A 107       3.056 -23.111 -11.611  1.00  0.00           H  
ATOM   1719  HB3 LEU A 107       2.776 -23.718  -9.982  1.00  0.00           H  
ATOM   1720  CG  LEU A 107       3.075 -21.592 -10.073  1.00  0.00           C  
ATOM   1721  HG  LEU A 107       3.375 -21.499  -9.032  1.00  0.00           H  
ATOM   1722  CD1 LEU A 107       3.795 -20.533 -10.912  1.00  0.00           C  
ATOM   1723 HD11 LEU A 107       4.874 -20.650 -10.826  1.00  0.00           H  
ATOM   1724 HD12 LEU A 107       3.509 -20.637 -11.959  1.00  0.00           H  
ATOM   1725 HD13 LEU A 107       3.523 -19.541 -10.558  1.00  0.00           H  
ATOM   1726  CD2 LEU A 107       1.581 -21.303 -10.156  1.00  0.00           C  
ATOM   1727 HD21 LEU A 107       1.021 -22.070  -9.621  1.00  0.00           H  
ATOM   1728 HD22 LEU A 107       1.366 -20.334  -9.710  1.00  0.00           H  
ATOM   1729 HD23 LEU A 107       1.271 -21.301 -11.200  1.00  0.00           H  
ATOM   1730  C   LEU A 107       5.431 -23.216  -9.049  1.00  0.00           C  
ATOM   1731  O   LEU A 107       6.047 -22.184  -8.816  1.00  0.00           O  
ATOM   1732  N   GLU A 108       5.300 -24.178  -8.136  1.00  0.00           N  
ATOM   1733  H   GLU A 108       4.684 -24.955  -8.357  1.00  0.00           H  
ATOM   1734  CA  GLU A 108       6.017 -24.213  -6.844  1.00  0.00           C  
ATOM   1735  HA  GLU A 108       5.634 -23.434  -6.183  1.00  0.00           H  
ATOM   1736  CB  GLU A 108       5.725 -25.589  -6.207  1.00  0.00           C  
ATOM   1737  HB2 GLU A 108       4.681 -25.623  -5.896  1.00  0.00           H  
ATOM   1738  HB3 GLU A 108       5.855 -26.344  -6.986  1.00  0.00           H  
ATOM   1739  CG  GLU A 108       6.610 -26.030  -5.030  1.00  0.00           C  
ATOM   1740  HG2 GLU A 108       6.456 -27.103  -4.901  1.00  0.00           H  
ATOM   1741  HG3 GLU A 108       7.666 -25.897  -5.268  1.00  0.00           H  
ATOM   1742  CD  GLU A 108       6.292 -25.337  -3.702  1.00  0.00           C  
ATOM   1743  OE1 GLU A 108       5.911 -24.143  -3.669  1.00  0.00           O  
ATOM   1744  OE2 GLU A 108       6.442 -25.991  -2.645  1.00  0.00           O  
ATOM   1745  C   GLU A 108       7.534 -23.977  -7.014  1.00  0.00           C  
ATOM   1746  O   GLU A 108       8.107 -23.019  -6.494  1.00  0.00           O  
ATOM   1747  N   ASN A 109       8.183 -24.825  -7.817  1.00  0.00           N  
ATOM   1748  H   ASN A 109       7.633 -25.554  -8.251  1.00  0.00           H  
ATOM   1749  CA  ASN A 109       9.623 -24.799  -8.091  1.00  0.00           C  
ATOM   1750  HA  ASN A 109      10.172 -24.859  -7.149  1.00  0.00           H  
ATOM   1751  CB  ASN A 109       9.876 -26.072  -8.924  1.00  0.00           C  
ATOM   1752  HB2 ASN A 109       9.559 -26.925  -8.323  1.00  0.00           H  
ATOM   1753  HB3 ASN A 109       9.242 -26.049  -9.806  1.00  0.00           H  
ATOM   1754  CG  ASN A 109      11.292 -26.353  -9.401  1.00  0.00           C  
ATOM   1755  OD1 ASN A 109      12.177 -25.514  -9.496  1.00  0.00           O  
ATOM   1756  ND2 ASN A 109      11.544 -27.597  -9.748  1.00  0.00           N  
ATOM   1757 HD21 ASN A 109      12.455 -27.814 -10.092  1.00  0.00           H  
ATOM   1758 HD22 ASN A 109      10.783 -28.253  -9.751  1.00  0.00           H  
ATOM   1759  C   ASN A 109      10.042 -23.488  -8.788  1.00  0.00           C  
ATOM   1760  O   ASN A 109      11.042 -22.864  -8.418  1.00  0.00           O  
ATOM   1761  N   PHE A 110       9.228 -23.029  -9.746  1.00  0.00           N  
ATOM   1762  H   PHE A 110       8.407 -23.584  -9.973  1.00  0.00           H  
ATOM   1763  CA  PHE A 110       9.426 -21.771 -10.471  1.00  0.00           C  
ATOM   1764  HA  PHE A 110      10.394 -21.796 -10.973  1.00  0.00           H  
ATOM   1765  CB  PHE A 110       8.320 -21.651 -11.532  1.00  0.00           C  
ATOM   1766  HB2 PHE A 110       8.342 -22.542 -12.160  1.00  0.00           H  
ATOM   1767  HB3 PHE A 110       7.352 -21.628 -11.037  1.00  0.00           H  
ATOM   1768  CG  PHE A 110       8.418 -20.429 -12.423  1.00  0.00           C  
ATOM   1769  CD1 PHE A 110       7.981 -19.169 -11.965  1.00  0.00           C  
ATOM   1770  HD1 PHE A 110       7.569 -19.066 -10.972  1.00  0.00           H  
ATOM   1771  CE1 PHE A 110       8.080 -18.042 -12.799  1.00  0.00           C  
ATOM   1772  HE1 PHE A 110       7.752 -17.076 -12.448  1.00  0.00           H  
ATOM   1773  CZ  PHE A 110       8.595 -18.172 -14.099  1.00  0.00           C  
ATOM   1774  HZ  PHE A 110       8.653 -17.311 -14.748  1.00  0.00           H  
ATOM   1775  CE2 PHE A 110       9.019 -19.429 -14.559  1.00  0.00           C  
ATOM   1776  HE2 PHE A 110       9.409 -19.542 -15.557  1.00  0.00           H  
ATOM   1777  CD2 PHE A 110       8.933 -20.555 -13.724  1.00  0.00           C  
ATOM   1778  HD2 PHE A 110       9.253 -21.520 -14.091  1.00  0.00           H  
ATOM   1779  C   PHE A 110       9.415 -20.556  -9.530  1.00  0.00           C  
ATOM   1780  O   PHE A 110      10.274 -19.678  -9.630  1.00  0.00           O  
ATOM   1781  N   LEU A 111       8.452 -20.519  -8.604  1.00  0.00           N  
ATOM   1782  H   LEU A 111       7.791 -21.291  -8.575  1.00  0.00           H  
ATOM   1783  CA  LEU A 111       8.289 -19.457  -7.608  1.00  0.00           C  
ATOM   1784  HA  LEU A 111       8.374 -18.492  -8.103  1.00  0.00           H  
ATOM   1785  CB  LEU A 111       6.898 -19.567  -6.960  1.00  0.00           C  
ATOM   1786  HB2 LEU A 111       6.768 -20.589  -6.597  1.00  0.00           H  
ATOM   1787  HB3 LEU A 111       6.870 -18.909  -6.091  1.00  0.00           H  
ATOM   1788  CG  LEU A 111       5.717 -19.199  -7.877  1.00  0.00           C  
ATOM   1789  HG  LEU A 111       5.767 -19.756  -8.807  1.00  0.00           H  
ATOM   1790  CD1 LEU A 111       4.419 -19.545  -7.151  1.00  0.00           C  
ATOM   1791 HD11 LEU A 111       3.562 -19.293  -7.773  1.00  0.00           H  
ATOM   1792 HD12 LEU A 111       4.397 -20.616  -6.943  1.00  0.00           H  
ATOM   1793 HD13 LEU A 111       4.364 -19.006  -6.210  1.00  0.00           H  
ATOM   1794  CD2 LEU A 111       5.715 -17.711  -8.228  1.00  0.00           C  
ATOM   1795 HD21 LEU A 111       6.557 -17.487  -8.879  1.00  0.00           H  
ATOM   1796 HD22 LEU A 111       4.799 -17.465  -8.765  1.00  0.00           H  
ATOM   1797 HD23 LEU A 111       5.784 -17.115  -7.322  1.00  0.00           H  
ATOM   1798  C   LEU A 111       9.375 -19.499  -6.530  1.00  0.00           C  
ATOM   1799  O   LEU A 111       9.863 -18.444  -6.127  1.00  0.00           O  
ATOM   1800  N   GLU A 112       9.789 -20.681  -6.071  1.00  0.00           N  
ATOM   1801  H   GLU A 112       9.296 -21.523  -6.366  1.00  0.00           H  
ATOM   1802  CA  GLU A 112      10.915 -20.821  -5.140  1.00  0.00           C  
ATOM   1803  HA  GLU A 112      10.705 -20.193  -4.276  1.00  0.00           H  
ATOM   1804  CB  GLU A 112      11.008 -22.288  -4.673  1.00  0.00           C  
ATOM   1805  HB2 GLU A 112      10.001 -22.685  -4.520  1.00  0.00           H  
ATOM   1806  HB3 GLU A 112      11.486 -22.881  -5.456  1.00  0.00           H  
ATOM   1807  CG  GLU A 112      11.795 -22.457  -3.362  1.00  0.00           C  
ATOM   1808  HG2 GLU A 112      11.832 -23.520  -3.116  1.00  0.00           H  
ATOM   1809  HG3 GLU A 112      12.820 -22.111  -3.524  1.00  0.00           H  
ATOM   1810  CD  GLU A 112      11.170 -21.689  -2.187  1.00  0.00           C  
ATOM   1811  OE1 GLU A 112      11.925 -21.137  -1.357  1.00  0.00           O  
ATOM   1812  OE2 GLU A 112       9.927 -21.526  -2.125  1.00  0.00           O  
ATOM   1813  C   GLU A 112      12.234 -20.322  -5.769  1.00  0.00           C  
ATOM   1814  O   GLU A 112      13.012 -19.595  -5.139  1.00  0.00           O  
ATOM   1815  N   ARG A 113      12.447 -20.608  -7.062  1.00  0.00           N  
ATOM   1816  H   ARG A 113      11.791 -21.242  -7.516  1.00  0.00           H  
ATOM   1817  CA  ARG A 113      13.537 -20.025  -7.865  1.00  0.00           C  
ATOM   1818  HA  ARG A 113      14.477 -20.173  -7.333  1.00  0.00           H  
ATOM   1819  CB  ARG A 113      13.621 -20.720  -9.231  1.00  0.00           C  
ATOM   1820  HB2 ARG A 113      12.623 -20.966  -9.596  1.00  0.00           H  
ATOM   1821  HB3 ARG A 113      14.093 -20.046  -9.949  1.00  0.00           H  
ATOM   1822  CG  ARG A 113      14.477 -21.987  -9.126  1.00  0.00           C  
ATOM   1823  HG2 ARG A 113      15.484 -21.692  -8.824  1.00  0.00           H  
ATOM   1824  HG3 ARG A 113      14.064 -22.661  -8.374  1.00  0.00           H  
ATOM   1825  CD  ARG A 113      14.551 -22.713 -10.470  1.00  0.00           C  
ATOM   1826  HD2 ARG A 113      13.629 -23.280 -10.622  1.00  0.00           H  
ATOM   1827  HD3 ARG A 113      14.619 -21.975 -11.272  1.00  0.00           H  
ATOM   1828  NE  ARG A 113      15.754 -23.571 -10.537  1.00  0.00           N  
ATOM   1829  HE  ARG A 113      16.630 -23.083 -10.593  1.00  0.00           H  
ATOM   1830  CZ  ARG A 113      15.807 -24.887 -10.620  1.00  0.00           C  
ATOM   1831  NH1 ARG A 113      14.743 -25.630 -10.555  1.00  0.00           N  
ATOM   1832 HH11 ARG A 113      13.846 -25.205 -10.316  1.00  0.00           H  
ATOM   1833 HH12 ARG A 113      14.771 -26.605 -10.752  1.00  0.00           H  
ATOM   1834  NH2 ARG A 113      16.960 -25.487 -10.764  1.00  0.00           N  
ATOM   1835 HH21 ARG A 113      17.803 -24.945 -10.824  1.00  0.00           H  
ATOM   1836 HH22 ARG A 113      16.997 -26.487 -10.831  1.00  0.00           H  
ATOM   1837  C   ARG A 113      13.407 -18.513  -8.040  1.00  0.00           C  
ATOM   1838  O   ARG A 113      14.379 -17.805  -7.800  1.00  0.00           O  
ATOM   1839  N   LEU A 114      12.223 -17.996  -8.362  1.00  0.00           N  
ATOM   1840  H   LEU A 114      11.477 -18.642  -8.608  1.00  0.00           H  
ATOM   1841  CA  LEU A 114      11.973 -16.553  -8.470  1.00  0.00           C  
ATOM   1842  HA  LEU A 114      12.671 -16.152  -9.206  1.00  0.00           H  
ATOM   1843  CB  LEU A 114      10.542 -16.362  -8.999  1.00  0.00           C  
ATOM   1844  HB2 LEU A 114      10.454 -16.897  -9.947  1.00  0.00           H  
ATOM   1845  HB3 LEU A 114       9.857 -16.826  -8.291  1.00  0.00           H  
ATOM   1846  CG  LEU A 114      10.080 -14.909  -9.209  1.00  0.00           C  
ATOM   1847  HG  LEU A 114      10.045 -14.395  -8.250  1.00  0.00           H  
ATOM   1848  CD1 LEU A 114      10.972 -14.114 -10.166  1.00  0.00           C  
ATOM   1849 HD11 LEU A 114      11.074 -14.640 -11.114  1.00  0.00           H  
ATOM   1850 HD12 LEU A 114      10.532 -13.133 -10.346  1.00  0.00           H  
ATOM   1851 HD13 LEU A 114      11.956 -13.967  -9.721  1.00  0.00           H  
ATOM   1852  CD2 LEU A 114       8.675 -14.940  -9.809  1.00  0.00           C  
ATOM   1853 HD21 LEU A 114       8.690 -15.434 -10.780  1.00  0.00           H  
ATOM   1854 HD22 LEU A 114       8.006 -15.482  -9.143  1.00  0.00           H  
ATOM   1855 HD23 LEU A 114       8.303 -13.923  -9.929  1.00  0.00           H  
ATOM   1856  C   LEU A 114      12.239 -15.814  -7.142  1.00  0.00           C  
ATOM   1857  O   LEU A 114      12.906 -14.784  -7.140  1.00  0.00           O  
ATOM   1858  N   LYS A 115      11.809 -16.383  -6.010  1.00  0.00           N  
ATOM   1859  H   LYS A 115      11.222 -17.209  -6.108  1.00  0.00           H  
ATOM   1860  CA  LYS A 115      12.111 -15.922  -4.643  1.00  0.00           C  
ATOM   1861  HA  LYS A 115      11.818 -14.879  -4.539  1.00  0.00           H  
ATOM   1862  CB  LYS A 115      11.262 -16.774  -3.687  1.00  0.00           C  
ATOM   1863  HB2 LYS A 115      10.226 -16.747  -4.025  1.00  0.00           H  
ATOM   1864  HB3 LYS A 115      11.605 -17.806  -3.754  1.00  0.00           H  
ATOM   1865  CG  LYS A 115      11.311 -16.307  -2.222  1.00  0.00           C  
ATOM   1866  HG2 LYS A 115      12.323 -16.447  -1.838  1.00  0.00           H  
ATOM   1867  HG3 LYS A 115      11.065 -15.245  -2.178  1.00  0.00           H  
ATOM   1868  CD  LYS A 115      10.328 -17.074  -1.321  1.00  0.00           C  
ATOM   1869  HD2 LYS A 115      10.499 -16.781  -0.286  1.00  0.00           H  
ATOM   1870  HD3 LYS A 115       9.305 -16.820  -1.595  1.00  0.00           H  
ATOM   1871  CE  LYS A 115      10.522 -18.584  -1.459  1.00  0.00           C  
ATOM   1872  HE2 LYS A 115      10.268 -18.882  -2.479  1.00  0.00           H  
ATOM   1873  HE3 LYS A 115      11.575 -18.840  -1.305  1.00  0.00           H  
ATOM   1874  NZ  LYS A 115       9.697 -19.385  -0.531  1.00  0.00           N  
ATOM   1875  HZ1 LYS A 115       9.788 -20.356  -0.855  1.00  0.00           H  
ATOM   1876  HZ2 LYS A 115      10.040 -19.358   0.414  1.00  0.00           H  
ATOM   1877  HZ3 LYS A 115       8.710 -19.151  -0.592  1.00  0.00           H  
ATOM   1878  C   LYS A 115      13.608 -15.977  -4.310  1.00  0.00           C  
ATOM   1879  O   LYS A 115      14.123 -15.062  -3.670  1.00  0.00           O  
ATOM   1880  N   THR A 116      14.310 -17.011  -4.773  1.00  0.00           N  
ATOM   1881  H   THR A 116      13.802 -17.754  -5.238  1.00  0.00           H  
ATOM   1882  CA  THR A 116      15.776 -17.123  -4.657  1.00  0.00           C  
ATOM   1883  HA  THR A 116      16.056 -17.022  -3.610  1.00  0.00           H  
ATOM   1884  CB  THR A 116      16.272 -18.500  -5.134  1.00  0.00           C  
ATOM   1885  HB  THR A 116      16.008 -18.663  -6.179  1.00  0.00           H  
ATOM   1886  CG2 THR A 116      17.782 -18.670  -4.977  1.00  0.00           C  
ATOM   1887 HG21 THR A 116      18.065 -18.486  -3.942  1.00  0.00           H  
ATOM   1888 HG22 THR A 116      18.058 -19.690  -5.244  1.00  0.00           H  
ATOM   1889 HG23 THR A 116      18.318 -17.982  -5.632  1.00  0.00           H  
ATOM   1890  OG1 THR A 116      15.688 -19.510  -4.352  1.00  0.00           O  
ATOM   1891  HG1 THR A 116      14.749 -19.586  -4.595  1.00  0.00           H  
ATOM   1892  C   THR A 116      16.473 -16.004  -5.430  1.00  0.00           C  
ATOM   1893  O   THR A 116      17.263 -15.257  -4.856  1.00  0.00           O  
ATOM   1894  N   ILE A 117      16.126 -15.835  -6.709  1.00  0.00           N  
ATOM   1895  H   ILE A 117      15.445 -16.478  -7.102  1.00  0.00           H  
ATOM   1896  CA  ILE A 117      16.690 -14.815  -7.608  1.00  0.00           C  
ATOM   1897  HA  ILE A 117      17.773 -14.937  -7.634  1.00  0.00           H  
ATOM   1898  CB  ILE A 117      16.152 -15.025  -9.047  1.00  0.00           C  
ATOM   1899  HB  ILE A 117      15.071 -15.165  -8.989  1.00  0.00           H  
ATOM   1900  CG2 ILE A 117      16.421 -13.810  -9.959  1.00  0.00           C  
ATOM   1901 HG21 ILE A 117      16.086 -14.011 -10.975  1.00  0.00           H  
ATOM   1902 HG22 ILE A 117      15.876 -12.936  -9.606  1.00  0.00           H  
ATOM   1903 HG23 ILE A 117      17.489 -13.585  -9.976  1.00  0.00           H  
ATOM   1904  CG1 ILE A 117      16.789 -16.301  -9.652  1.00  0.00           C  
ATOM   1905 HG12 ILE A 117      17.828 -16.096  -9.920  1.00  0.00           H  
ATOM   1906 HG13 ILE A 117      16.790 -17.099  -8.908  1.00  0.00           H  
ATOM   1907  CD1 ILE A 117      16.048 -16.839 -10.882  1.00  0.00           C  
ATOM   1908 HD11 ILE A 117      16.505 -17.776 -11.194  1.00  0.00           H  
ATOM   1909 HD12 ILE A 117      15.002 -17.022 -10.635  1.00  0.00           H  
ATOM   1910 HD13 ILE A 117      16.110 -16.132 -11.707  1.00  0.00           H  
ATOM   1911  C   ILE A 117      16.417 -13.401  -7.088  1.00  0.00           C  
ATOM   1912  O   ILE A 117      17.319 -12.564  -7.075  1.00  0.00           O  
ATOM   1913  N   MET A 118      15.209 -13.119  -6.592  1.00  0.00           N  
ATOM   1914  H   MET A 118      14.466 -13.806  -6.677  1.00  0.00           H  
ATOM   1915  CA  MET A 118      14.917 -11.814  -5.993  1.00  0.00           C  
ATOM   1916  HA  MET A 118      15.291 -11.047  -6.671  1.00  0.00           H  
ATOM   1917  CB  MET A 118      13.402 -11.601  -5.846  1.00  0.00           C  
ATOM   1918  HB2 MET A 118      12.949 -12.472  -5.369  1.00  0.00           H  
ATOM   1919  HB3 MET A 118      13.217 -10.726  -5.220  1.00  0.00           H  
ATOM   1920  CG  MET A 118      12.752 -11.361  -7.215  1.00  0.00           C  
ATOM   1921  HG2 MET A 118      12.968 -12.210  -7.863  1.00  0.00           H  
ATOM   1922  HG3 MET A 118      11.672 -11.300  -7.083  1.00  0.00           H  
ATOM   1923  SD  MET A 118      13.311  -9.840  -8.040  1.00  0.00           S  
ATOM   1924  CE  MET A 118      12.588 -10.084  -9.682  1.00  0.00           C  
ATOM   1925  HE1 MET A 118      13.006 -10.979 -10.140  1.00  0.00           H  
ATOM   1926  HE2 MET A 118      11.510 -10.192  -9.592  1.00  0.00           H  
ATOM   1927  HE3 MET A 118      12.812  -9.223 -10.313  1.00  0.00           H  
ATOM   1928  C   MET A 118      15.659 -11.580  -4.672  1.00  0.00           C  
ATOM   1929  O   MET A 118      16.010 -10.438  -4.387  1.00  0.00           O  
ATOM   1930  N   ARG A 119      15.967 -12.610  -3.869  1.00  0.00           N  
ATOM   1931  H   ARG A 119      15.668 -13.545  -4.131  1.00  0.00           H  
ATOM   1932  CA  ARG A 119      16.743 -12.418  -2.625  1.00  0.00           C  
ATOM   1933  HA  ARG A 119      16.406 -11.484  -2.172  1.00  0.00           H  
ATOM   1934  CB  ARG A 119      16.440 -13.554  -1.642  1.00  0.00           C  
ATOM   1935  HB2 ARG A 119      15.377 -13.795  -1.694  1.00  0.00           H  
ATOM   1936  HB3 ARG A 119      17.015 -14.439  -1.917  1.00  0.00           H  
ATOM   1937  CG  ARG A 119      16.759 -13.126  -0.198  1.00  0.00           C  
ATOM   1938  HG2 ARG A 119      17.828 -12.937  -0.089  1.00  0.00           H  
ATOM   1939  HG3 ARG A 119      16.224 -12.200   0.021  1.00  0.00           H  
ATOM   1940  CD  ARG A 119      16.315 -14.187   0.815  1.00  0.00           C  
ATOM   1941  HD2 ARG A 119      16.415 -13.766   1.818  1.00  0.00           H  
ATOM   1942  HD3 ARG A 119      15.262 -14.412   0.638  1.00  0.00           H  
ATOM   1943  NE  ARG A 119      17.138 -15.410   0.716  1.00  0.00           N  
ATOM   1944  HE  ARG A 119      18.094 -15.274   0.432  1.00  0.00           H  
ATOM   1945  CZ  ARG A 119      16.762 -16.659   0.920  1.00  0.00           C  
ATOM   1946  NH1 ARG A 119      15.567 -16.989   1.329  1.00  0.00           N  
ATOM   1947 HH11 ARG A 119      14.907 -16.265   1.546  1.00  0.00           H  
ATOM   1948 HH12 ARG A 119      15.310 -17.954   1.435  1.00  0.00           H  
ATOM   1949  NH2 ARG A 119      17.613 -17.624   0.718  1.00  0.00           N  
ATOM   1950 HH21 ARG A 119      18.540 -17.421   0.385  1.00  0.00           H  
ATOM   1951 HH22 ARG A 119      17.348 -18.580   0.875  1.00  0.00           H  
ATOM   1952  C   ARG A 119      18.241 -12.243  -2.889  1.00  0.00           C  
ATOM   1953  O   ARG A 119      18.895 -11.472  -2.192  1.00  0.00           O  
ATOM   1954  N   GLU A 120      18.758 -12.907  -3.918  1.00  0.00           N  
ATOM   1955  H   GLU A 120      18.154 -13.576  -4.384  1.00  0.00           H  
ATOM   1956  CA  GLU A 120      20.065 -12.647  -4.540  1.00  0.00           C  
ATOM   1957  HA  GLU A 120      20.867 -12.782  -3.813  1.00  0.00           H  
ATOM   1958  CB  GLU A 120      20.232 -13.713  -5.648  1.00  0.00           C  
ATOM   1959  HB2 GLU A 120      20.417 -14.679  -5.174  1.00  0.00           H  
ATOM   1960  HB3 GLU A 120      19.284 -13.807  -6.171  1.00  0.00           H  
ATOM   1961  CG  GLU A 120      21.285 -13.492  -6.738  1.00  0.00           C  
ATOM   1962  HG2 GLU A 120      21.077 -14.194  -7.549  1.00  0.00           H  
ATOM   1963  HG3 GLU A 120      21.189 -12.487  -7.151  1.00  0.00           H  
ATOM   1964  CD  GLU A 120      22.717 -13.709  -6.259  1.00  0.00           C  
ATOM   1965  OE1 GLU A 120      23.071 -13.201  -5.177  1.00  0.00           O  
ATOM   1966  OE2 GLU A 120      23.529 -14.218  -7.065  1.00  0.00           O  
ATOM   1967  C   GLU A 120      20.148 -11.187  -5.040  1.00  0.00           C  
ATOM   1968  O   GLU A 120      21.048 -10.440  -4.651  1.00  0.00           O  
ATOM   1969  N   LYS A 121      19.146 -10.726  -5.806  1.00  0.00           N  
ATOM   1970  H   LYS A 121      18.459 -11.397  -6.142  1.00  0.00           H  
ATOM   1971  CA  LYS A 121      19.040  -9.332  -6.265  1.00  0.00           C  
ATOM   1972  HA  LYS A 121      19.950  -9.105  -6.820  1.00  0.00           H  
ATOM   1973  CB  LYS A 121      17.824  -9.182  -7.199  1.00  0.00           C  
ATOM   1974  HB2 LYS A 121      17.910  -9.902  -8.016  1.00  0.00           H  
ATOM   1975  HB3 LYS A 121      16.916  -9.415  -6.644  1.00  0.00           H  
ATOM   1976  CG  LYS A 121      17.664  -7.773  -7.798  1.00  0.00           C  
ATOM   1977  HG2 LYS A 121      16.776  -7.775  -8.432  1.00  0.00           H  
ATOM   1978  HG3 LYS A 121      17.511  -7.042  -7.004  1.00  0.00           H  
ATOM   1979  CD  LYS A 121      18.876  -7.364  -8.642  1.00  0.00           C  
ATOM   1980  HD2 LYS A 121      19.754  -7.238  -8.007  1.00  0.00           H  
ATOM   1981  HD3 LYS A 121      19.073  -8.159  -9.365  1.00  0.00           H  
ATOM   1982  CE  LYS A 121      18.605  -6.053  -9.384  1.00  0.00           C  
ATOM   1983  HE2 LYS A 121      17.627  -6.130  -9.868  1.00  0.00           H  
ATOM   1984  HE3 LYS A 121      18.587  -5.225  -8.670  1.00  0.00           H  
ATOM   1985  NZ  LYS A 121      19.635  -5.834 -10.422  1.00  0.00           N  
ATOM   1986  HZ1 LYS A 121      20.560  -5.712 -10.046  1.00  0.00           H  
ATOM   1987  HZ2 LYS A 121      19.636  -6.655 -11.036  1.00  0.00           H  
ATOM   1988  HZ3 LYS A 121      19.382  -5.101 -11.074  1.00  0.00           H  
ATOM   1989  C   LYS A 121      18.972  -8.329  -5.112  1.00  0.00           C  
ATOM   1990  O   LYS A 121      19.720  -7.358  -5.127  1.00  0.00           O  
ATOM   1991  N   TYR A 122      18.106  -8.560  -4.123  1.00  0.00           N  
ATOM   1992  H   TYR A 122      17.475  -9.347  -4.227  1.00  0.00           H  
ATOM   1993  CA  TYR A 122      17.944  -7.700  -2.944  1.00  0.00           C  
ATOM   1994  HA  TYR A 122      17.635  -6.706  -3.269  1.00  0.00           H  
ATOM   1995  CB  TYR A 122      16.847  -8.281  -2.037  1.00  0.00           C  
ATOM   1996  HB2 TYR A 122      15.901  -8.283  -2.579  1.00  0.00           H  
ATOM   1997  HB3 TYR A 122      17.093  -9.314  -1.795  1.00  0.00           H  
ATOM   1998  CG  TYR A 122      16.663  -7.508  -0.747  1.00  0.00           C  
ATOM   1999  CD1 TYR A 122      16.044  -6.248  -0.789  1.00  0.00           C  
ATOM   2000  HD1 TYR A 122      15.676  -5.856  -1.723  1.00  0.00           H  
ATOM   2001  CE1 TYR A 122      15.926  -5.479   0.378  1.00  0.00           C  
ATOM   2002  HE1 TYR A 122      15.485  -4.496   0.343  1.00  0.00           H  
ATOM   2003  CZ  TYR A 122      16.392  -5.983   1.605  1.00  0.00           C  
ATOM   2004  OH  TYR A 122      16.217  -5.239   2.727  1.00  0.00           O  
ATOM   2005  HH  TYR A 122      16.677  -5.611   3.480  1.00  0.00           H  
ATOM   2006  CE2 TYR A 122      17.014  -7.249   1.656  1.00  0.00           C  
ATOM   2007  HE2 TYR A 122      17.398  -7.622   2.594  1.00  0.00           H  
ATOM   2008  CD2 TYR A 122      17.159  -8.007   0.476  1.00  0.00           C  
ATOM   2009  HD2 TYR A 122      17.672  -8.959   0.511  1.00  0.00           H  
ATOM   2010  C   TYR A 122      19.254  -7.539  -2.167  1.00  0.00           C  
ATOM   2011  O   TYR A 122      19.660  -6.417  -1.861  1.00  0.00           O  
ATOM   2012  N   SER A 123      19.956  -8.652  -1.929  1.00  0.00           N  
ATOM   2013  H   SER A 123      19.556  -9.542  -2.200  1.00  0.00           H  
ATOM   2014  CA  SER A 123      21.280  -8.657  -1.296  1.00  0.00           C  
ATOM   2015  HA  SER A 123      21.198  -8.239  -0.291  1.00  0.00           H  
ATOM   2016  CB  SER A 123      21.815 -10.092  -1.172  1.00  0.00           C  
ATOM   2017  HB2 SER A 123      22.008 -10.502  -2.165  1.00  0.00           H  
ATOM   2018  HB3 SER A 123      22.751 -10.074  -0.611  1.00  0.00           H  
ATOM   2019  OG  SER A 123      20.882 -10.921  -0.497  1.00  0.00           O  
ATOM   2020  HG  SER A 123      20.173 -11.150  -1.127  1.00  0.00           H  
ATOM   2021  C   SER A 123      22.272  -7.791  -2.081  1.00  0.00           C  
ATOM   2022  O   SER A 123      22.975  -6.976  -1.495  1.00  0.00           O  
ATOM   2023  N   LYS A 124      22.262  -7.879  -3.418  1.00  0.00           N  
ATOM   2024  H   LYS A 124      21.661  -8.583  -3.837  1.00  0.00           H  
ATOM   2025  CA  LYS A 124      23.097  -7.064  -4.325  1.00  0.00           C  
ATOM   2026  HA  LYS A 124      24.087  -6.972  -3.877  1.00  0.00           H  
ATOM   2027  CB  LYS A 124      23.244  -7.804  -5.666  1.00  0.00           C  
ATOM   2028  HB2 LYS A 124      22.256  -8.073  -6.043  1.00  0.00           H  
ATOM   2029  HB3 LYS A 124      23.728  -7.155  -6.397  1.00  0.00           H  
ATOM   2030  CG  LYS A 124      24.106  -9.062  -5.496  1.00  0.00           C  
ATOM   2031  HG2 LYS A 124      25.114  -8.765  -5.203  1.00  0.00           H  
ATOM   2032  HG3 LYS A 124      23.687  -9.691  -4.709  1.00  0.00           H  
ATOM   2033  CD  LYS A 124      24.177  -9.883  -6.785  1.00  0.00           C  
ATOM   2034  HD2 LYS A 124      23.164 -10.163  -7.081  1.00  0.00           H  
ATOM   2035  HD3 LYS A 124      24.651  -9.302  -7.578  1.00  0.00           H  
ATOM   2036  CE  LYS A 124      24.991 -11.144  -6.486  1.00  0.00           C  
ATOM   2037  HE2 LYS A 124      26.021 -10.879  -6.232  1.00  0.00           H  
ATOM   2038  HE3 LYS A 124      24.544 -11.616  -5.604  1.00  0.00           H  
ATOM   2039  NZ  LYS A 124      24.948 -12.109  -7.605  1.00  0.00           N  
ATOM   2040  HZ1 LYS A 124      25.723 -12.039  -8.243  1.00  0.00           H  
ATOM   2041  HZ2 LYS A 124      24.884 -13.061  -7.219  1.00  0.00           H  
ATOM   2042  HZ3 LYS A 124      24.060 -12.063  -8.086  1.00  0.00           H  
ATOM   2043  C   LYS A 124      22.637  -5.610  -4.526  1.00  0.00           C  
ATOM   2044  O   LYS A 124      23.274  -4.897  -5.295  1.00  0.00           O  
ATOM   2045  N   CYS A 125      21.574  -5.159  -3.856  1.00  0.00           N  
ATOM   2046  H   CYS A 125      21.070  -5.817  -3.277  1.00  0.00           H  
ATOM   2047  CA  CYS A 125      21.070  -3.778  -3.938  1.00  0.00           C  
ATOM   2048  HA  CYS A 125      21.768  -3.167  -4.514  1.00  0.00           H  
ATOM   2049  CB  CYS A 125      19.720  -3.785  -4.678  1.00  0.00           C  
ATOM   2050  HB2 CYS A 125      18.999  -4.366  -4.100  1.00  0.00           H  
ATOM   2051  HB3 CYS A 125      19.353  -2.762  -4.764  1.00  0.00           H  
ATOM   2052  SG  CYS A 125      19.868  -4.496  -6.344  1.00  0.00           S  
ATOM   2053  HG  CYS A 125      20.117  -5.742  -5.907  1.00  0.00           H  
ATOM   2054  C   CYS A 125      20.924  -3.084  -2.568  1.00  0.00           C  
ATOM   2055  O   CYS A 125      20.450  -1.945  -2.530  1.00  0.00           O  
ATOM   2056  N   SER A 126      21.252  -3.781  -1.471  1.00  0.00           N  
ATOM   2057  H   SER A 126      21.738  -4.656  -1.606  1.00  0.00           H  
ATOM   2058  CA  SER A 126      20.919  -3.425  -0.078  1.00  0.00           C  
ATOM   2059  HA  SER A 126      19.842  -3.402   0.031  1.00  0.00           H  
ATOM   2060  CB  SER A 126      21.431  -4.513   0.856  1.00  0.00           C  
ATOM   2061  HB2 SER A 126      22.469  -4.757   0.613  1.00  0.00           H  
ATOM   2062  HB3 SER A 126      21.380  -4.169   1.892  1.00  0.00           H  
ATOM   2063  OG  SER A 126      20.583  -5.634   0.677  1.00  0.00           O  
ATOM   2064  HG  SER A 126      20.429  -5.761  -0.274  1.00  0.00           H  
ATOM   2065  C   SER A 126      21.411  -2.045   0.357  1.00  0.00           C  
ATOM   2066  O   SER A 126      20.516  -1.200   0.597  1.00  0.00           O  
ATOM   2067  OXT SER A 126      22.636  -1.840   0.421  1.00  0.00           O  
TER    2068      SER   126                                                      
ATOM   2068  N   MET B 127     -31.074  18.357 -16.859  1.00  0.00           N  
ATOM   2069  H1  MET B 127     -31.357  19.000 -16.132  1.00  0.00           H  
ATOM   2070  H2  MET B 127     -31.472  17.443 -16.697  1.00  0.00           H  
ATOM   2071  H3  MET B 127     -31.413  18.730 -17.738  1.00  0.00           H  
ATOM   2072  CA  MET B 127     -29.598  18.287 -16.924  1.00  0.00           C  
ATOM   2073  HA  MET B 127     -29.200  18.031 -15.942  1.00  0.00           H  
ATOM   2074  CB  MET B 127     -29.166  17.201 -17.924  1.00  0.00           C  
ATOM   2075  HB2 MET B 127     -29.600  16.258 -17.591  1.00  0.00           H  
ATOM   2076  HB3 MET B 127     -29.576  17.428 -18.910  1.00  0.00           H  
ATOM   2077  CG  MET B 127     -27.653  17.009 -18.064  1.00  0.00           C  
ATOM   2078  HG2 MET B 127     -27.297  17.661 -18.859  1.00  0.00           H  
ATOM   2079  HG3 MET B 127     -27.152  17.284 -17.136  1.00  0.00           H  
ATOM   2080  SD  MET B 127     -27.191  15.306 -18.472  1.00  0.00           S  
ATOM   2081  CE  MET B 127     -25.644  15.609 -19.371  1.00  0.00           C  
ATOM   2082  HE1 MET B 127     -25.863  16.115 -20.312  1.00  0.00           H  
ATOM   2083  HE2 MET B 127     -25.156  14.658 -19.582  1.00  0.00           H  
ATOM   2084  HE3 MET B 127     -24.979  16.234 -18.773  1.00  0.00           H  
ATOM   2085  C   MET B 127     -29.081  19.665 -17.301  1.00  0.00           C  
ATOM   2086  O   MET B 127     -29.825  20.393 -17.954  1.00  0.00           O  
ATOM   2087  N   HIE B 128     -27.872  20.036 -16.875  1.00  0.00           N  
ATOM   2088  H   HIE B 128     -27.285  19.382 -16.382  1.00  0.00           H  
ATOM   2089  CA  HIE B 128     -27.213  21.245 -17.381  1.00  0.00           C  
ATOM   2090  HA  HIE B 128     -27.949  22.049 -17.424  1.00  0.00           H  
ATOM   2091  CB  HIE B 128     -26.085  21.678 -16.425  1.00  0.00           C  
ATOM   2092  HB2 HIE B 128     -25.194  21.076 -16.610  1.00  0.00           H  
ATOM   2093  HB3 HIE B 128     -26.405  21.503 -15.397  1.00  0.00           H  
ATOM   2094  CG  HIE B 128     -25.720  23.140 -16.520  1.00  0.00           C  
ATOM   2095  ND1 HIE B 128     -26.427  24.111 -17.239  1.00  0.00           N  
ATOM   2096  CE1 HIE B 128     -25.915  25.292 -16.855  1.00  0.00           C  
ATOM   2097  HE1 HIE B 128     -26.268  26.257 -17.199  1.00  0.00           H  
ATOM   2098  NE2 HIE B 128     -24.911  25.108 -15.981  1.00  0.00           N  
ATOM   2099  HE2 HIE B 128     -24.388  25.837 -15.513  1.00  0.00           H  
ATOM   2100  CD2 HIE B 128     -24.786  23.760 -15.744  1.00  0.00           C  
ATOM   2101  HD2 HIE B 128     -24.131  23.289 -15.017  1.00  0.00           H  
ATOM   2102  C   HIE B 128     -26.699  21.008 -18.809  1.00  0.00           C  
ATOM   2103  O   HIE B 128     -26.393  19.875 -19.167  1.00  0.00           O  
ATOM   2104  N   HIE B 129     -26.621  22.065 -19.613  1.00  0.00           N  
ATOM   2105  H   HIE B 129     -26.889  22.959 -19.221  1.00  0.00           H  
ATOM   2106  CA  HIE B 129     -26.109  22.023 -20.995  1.00  0.00           C  
ATOM   2107  HA  HIE B 129     -25.684  21.036 -21.201  1.00  0.00           H  
ATOM   2108  CB  HIE B 129     -27.290  22.220 -21.964  1.00  0.00           C  
ATOM   2109  HB2 HIE B 129     -27.715  23.212 -21.810  1.00  0.00           H  
ATOM   2110  HB3 HIE B 129     -28.063  21.488 -21.728  1.00  0.00           H  
ATOM   2111  CG  HIE B 129     -26.946  22.060 -23.425  1.00  0.00           C  
ATOM   2112  ND1 HIE B 129     -26.531  20.871 -24.031  1.00  0.00           N  
ATOM   2113  CE1 HIE B 129     -26.327  21.169 -25.323  1.00  0.00           C  
ATOM   2114  HE1 HIE B 129     -25.979  20.463 -26.067  1.00  0.00           H  
ATOM   2115  NE2 HIE B 129     -26.610  22.462 -25.559  1.00  0.00           N  
ATOM   2116  HE2 HIE B 129     -26.535  22.922 -26.454  1.00  0.00           H  
ATOM   2117  CD2 HIE B 129     -27.003  23.042 -24.372  1.00  0.00           C  
ATOM   2118  HD2 HIE B 129     -27.285  24.073 -24.211  1.00  0.00           H  
ATOM   2119  C   HIE B 129     -24.967  23.025 -21.232  1.00  0.00           C  
ATOM   2120  O   HIE B 129     -24.335  23.014 -22.287  1.00  0.00           O  
ATOM   2121  N   HIE B 130     -24.687  23.896 -20.258  1.00  0.00           N  
ATOM   2122  H   HIE B 130     -25.150  23.786 -19.366  1.00  0.00           H  
ATOM   2123  CA  HIE B 130     -23.610  24.883 -20.334  1.00  0.00           C  
ATOM   2124  HA  HIE B 130     -23.329  25.017 -21.381  1.00  0.00           H  
ATOM   2125  CB  HIE B 130     -24.136  26.240 -19.848  1.00  0.00           C  
ATOM   2126  HB2 HIE B 130     -24.479  26.137 -18.823  1.00  0.00           H  
ATOM   2127  HB3 HIE B 130     -24.980  26.543 -20.470  1.00  0.00           H  
ATOM   2128  CG  HIE B 130     -23.101  27.330 -19.888  1.00  0.00           C  
ATOM   2129  ND1 HIE B 130     -22.364  27.686 -21.017  1.00  0.00           N  
ATOM   2130  CE1 HIE B 130     -21.507  28.634 -20.610  1.00  0.00           C  
ATOM   2131  HE1 HIE B 130     -20.774  29.115 -21.246  1.00  0.00           H  
ATOM   2132  NE2 HIE B 130     -21.677  28.884 -19.300  1.00  0.00           N  
ATOM   2133  HE2 HIE B 130     -21.148  29.552 -18.758  1.00  0.00           H  
ATOM   2134  CD2 HIE B 130     -22.668  28.059 -18.821  1.00  0.00           C  
ATOM   2135  HD2 HIE B 130     -23.022  27.985 -17.801  1.00  0.00           H  
ATOM   2136  C   HIE B 130     -22.338  24.424 -19.602  1.00  0.00           C  
ATOM   2137  O   HIE B 130     -22.373  23.599 -18.687  1.00  0.00           O  
ATOM   2138  N   HIE B 131     -21.207  25.003 -20.001  1.00  0.00           N  
ATOM   2139  H   HIE B 131     -21.287  25.737 -20.696  1.00  0.00           H  
ATOM   2140  CA  HIE B 131     -19.873  24.736 -19.470  1.00  0.00           C  
ATOM   2141  HA  HIE B 131     -19.956  24.186 -18.533  1.00  0.00           H  
ATOM   2142  CB  HIE B 131     -19.123  23.836 -20.474  1.00  0.00           C  
ATOM   2143  HB2 HIE B 131     -19.257  24.242 -21.477  1.00  0.00           H  
ATOM   2144  HB3 HIE B 131     -19.573  22.843 -20.450  1.00  0.00           H  
ATOM   2145  CG  HIE B 131     -17.640  23.691 -20.233  1.00  0.00           C  
ATOM   2146  ND1 HIE B 131     -16.652  23.822 -21.214  1.00  0.00           N  
ATOM   2147  CE1 HIE B 131     -15.483  23.676 -20.570  1.00  0.00           C  
ATOM   2148  HE1 HIE B 131     -14.512  23.757 -21.040  1.00  0.00           H  
ATOM   2149  NE2 HIE B 131     -15.686  23.438 -19.263  1.00  0.00           N  
ATOM   2150  HE2 HIE B 131     -14.963  23.367 -18.555  1.00  0.00           H  
ATOM   2151  CD2 HIE B 131     -17.042  23.413 -19.039  1.00  0.00           C  
ATOM   2152  HD2 HIE B 131     -17.540  23.215 -18.104  1.00  0.00           H  
ATOM   2153  C   HIE B 131     -19.170  26.070 -19.171  1.00  0.00           C  
ATOM   2154  O   HIE B 131     -18.689  26.759 -20.067  1.00  0.00           O  
ATOM   2155  N   HIE B 132     -19.126  26.450 -17.888  1.00  0.00           N  
ATOM   2156  H   HIE B 132     -19.614  25.874 -17.215  1.00  0.00           H  
ATOM   2157  CA  HIE B 132     -18.333  27.588 -17.375  1.00  0.00           C  
ATOM   2158  HA  HIE B 132     -17.903  28.130 -18.219  1.00  0.00           H  
ATOM   2159  CB  HIE B 132     -19.239  28.571 -16.611  1.00  0.00           C  
ATOM   2160  HB2 HIE B 132     -19.966  28.976 -17.308  1.00  0.00           H  
ATOM   2161  HB3 HIE B 132     -18.630  29.413 -16.280  1.00  0.00           H  
ATOM   2162  CG  HIE B 132     -20.003  28.067 -15.403  1.00  0.00           C  
ATOM   2163  ND1 HIE B 132     -20.962  28.829 -14.735  1.00  0.00           N  
ATOM   2164  CE1 HIE B 132     -21.372  28.089 -13.693  1.00  0.00           C  
ATOM   2165  HE1 HIE B 132     -22.102  28.406 -12.960  1.00  0.00           H  
ATOM   2166  NE2 HIE B 132     -20.745  26.903 -13.684  1.00  0.00           N  
ATOM   2167  HE2 HIE B 132     -20.894  26.169 -12.998  1.00  0.00           H  
ATOM   2168  CD2 HIE B 132     -19.871  26.874 -14.748  1.00  0.00           C  
ATOM   2169  HD2 HIE B 132     -19.200  26.067 -14.987  1.00  0.00           H  
ATOM   2170  C   HIE B 132     -17.135  27.150 -16.521  1.00  0.00           C  
ATOM   2171  O   HIE B 132     -16.376  27.979 -16.021  1.00  0.00           O  
ATOM   2172  N   HIE B 133     -16.996  25.843 -16.319  1.00  0.00           N  
ATOM   2173  H   HIE B 133     -17.641  25.226 -16.796  1.00  0.00           H  
ATOM   2174  CA  HIE B 133     -16.151  25.230 -15.309  1.00  0.00           C  
ATOM   2175  HA  HIE B 133     -16.303  25.754 -14.362  1.00  0.00           H  
ATOM   2176  CB  HIE B 133     -16.590  23.764 -15.132  1.00  0.00           C  
ATOM   2177  HB2 HIE B 133     -16.110  23.343 -14.251  1.00  0.00           H  
ATOM   2178  HB3 HIE B 133     -16.257  23.191 -15.997  1.00  0.00           H  
ATOM   2179  CG  HIE B 133     -18.086  23.579 -15.022  1.00  0.00           C  
ATOM   2180  ND1 HIE B 133     -18.974  23.609 -16.104  1.00  0.00           N  
ATOM   2181  CE1 HIE B 133     -20.204  23.473 -15.586  1.00  0.00           C  
ATOM   2182  HE1 HIE B 133     -21.129  23.450 -16.154  1.00  0.00           H  
ATOM   2183  NE2 HIE B 133     -20.127  23.408 -14.250  1.00  0.00           N  
ATOM   2184  HE2 HIE B 133     -20.946  23.383 -13.636  1.00  0.00           H  
ATOM   2185  CD2 HIE B 133     -18.805  23.460 -13.869  1.00  0.00           C  
ATOM   2186  HD2 HIE B 133     -18.423  23.437 -12.856  1.00  0.00           H  
ATOM   2187  C   HIE B 133     -14.679  25.339 -15.701  1.00  0.00           C  
ATOM   2188  O   HIE B 133     -14.284  24.876 -16.770  1.00  0.00           O  
ATOM   2189  N   LYS B 134     -13.864  25.911 -14.812  1.00  0.00           N  
ATOM   2190  H   LYS B 134     -14.296  26.340 -13.995  1.00  0.00           H  
ATOM   2191  CA  LYS B 134     -12.396  25.932 -14.857  1.00  0.00           C  
ATOM   2192  HA  LYS B 134     -12.050  25.181 -15.552  1.00  0.00           H  
ATOM   2193  CB  LYS B 134     -11.851  27.299 -15.311  1.00  0.00           C  
ATOM   2194  HB2 LYS B 134     -12.495  28.099 -14.954  1.00  0.00           H  
ATOM   2195  HB3 LYS B 134     -10.864  27.445 -14.866  1.00  0.00           H  
ATOM   2196  CG  LYS B 134     -11.704  27.405 -16.833  1.00  0.00           C  
ATOM   2197  HG2 LYS B 134     -11.095  26.572 -17.186  1.00  0.00           H  
ATOM   2198  HG3 LYS B 134     -12.687  27.353 -17.303  1.00  0.00           H  
ATOM   2199  CD  LYS B 134     -11.013  28.724 -17.212  1.00  0.00           C  
ATOM   2200  HD2 LYS B 134     -11.669  29.560 -16.959  1.00  0.00           H  
ATOM   2201  HD3 LYS B 134     -10.084  28.814 -16.645  1.00  0.00           H  
ATOM   2202  CE  LYS B 134     -10.694  28.743 -18.712  1.00  0.00           C  
ATOM   2203  HE2 LYS B 134     -10.145  27.828 -18.960  1.00  0.00           H  
ATOM   2204  HE3 LYS B 134     -11.636  28.728 -19.270  1.00  0.00           H  
ATOM   2205  NZ  LYS B 134      -9.883  29.931 -19.083  1.00  0.00           N  
ATOM   2206  HZ1 LYS B 134     -10.384  30.783 -18.863  1.00  0.00           H  
ATOM   2207  HZ2 LYS B 134      -9.008  29.930 -18.570  1.00  0.00           H  
ATOM   2208  HZ3 LYS B 134      -9.672  29.926 -20.075  1.00  0.00           H  
ATOM   2209  C   LYS B 134     -11.817  25.559 -13.501  1.00  0.00           C  
ATOM   2210  O   LYS B 134     -12.322  25.977 -12.463  1.00  0.00           O  
ATOM   2211  N   VAL B 135     -10.707  24.831 -13.523  1.00  0.00           N  
ATOM   2212  H   VAL B 135     -10.348  24.526 -14.414  1.00  0.00           H  
ATOM   2213  CA  VAL B 135      -9.828  24.699 -12.355  1.00  0.00           C  
ATOM   2214  HA  VAL B 135     -10.429  24.402 -11.493  1.00  0.00           H  
ATOM   2215  CB  VAL B 135      -8.774  23.601 -12.599  1.00  0.00           C  
ATOM   2216  HB  VAL B 135      -8.226  23.828 -13.514  1.00  0.00           H  
ATOM   2217  CG1 VAL B 135      -7.771  23.500 -11.449  1.00  0.00           C  
ATOM   2218 HG11 VAL B 135      -8.293  23.292 -10.514  1.00  0.00           H  
ATOM   2219 HG12 VAL B 135      -7.072  22.691 -11.657  1.00  0.00           H  
ATOM   2220 HG13 VAL B 135      -7.194  24.420 -11.358  1.00  0.00           H  
ATOM   2221  CG2 VAL B 135      -9.443  22.225 -12.754  1.00  0.00           C  
ATOM   2222 HG21 VAL B 135     -10.029  21.991 -11.864  1.00  0.00           H  
ATOM   2223 HG22 VAL B 135     -10.095  22.215 -13.625  1.00  0.00           H  
ATOM   2224 HG23 VAL B 135      -8.681  21.457 -12.890  1.00  0.00           H  
ATOM   2225  C   VAL B 135      -9.190  26.065 -12.047  1.00  0.00           C  
ATOM   2226  O   VAL B 135      -8.682  26.735 -12.945  1.00  0.00           O  
ATOM   2227  N   LEU B 136      -9.263  26.489 -10.783  1.00  0.00           N  
ATOM   2228  H   LEU B 136      -9.760  25.885 -10.140  1.00  0.00           H  
ATOM   2229  CA  LEU B 136      -8.625  27.687 -10.213  1.00  0.00           C  
ATOM   2230  HA  LEU B 136      -8.342  28.370 -11.017  1.00  0.00           H  
ATOM   2231  CB  LEU B 136      -9.664  28.375  -9.305  1.00  0.00           C  
ATOM   2232  HB2 LEU B 136     -10.523  28.641  -9.917  1.00  0.00           H  
ATOM   2233  HB3 LEU B 136      -9.992  27.651  -8.560  1.00  0.00           H  
ATOM   2234  CG  LEU B 136      -9.191  29.638  -8.556  1.00  0.00           C  
ATOM   2235  HG  LEU B 136      -8.281  29.426  -7.997  1.00  0.00           H  
ATOM   2236  CD1 LEU B 136      -8.937  30.800  -9.518  1.00  0.00           C  
ATOM   2237 HD11 LEU B 136      -8.137  30.537 -10.209  1.00  0.00           H  
ATOM   2238 HD12 LEU B 136      -9.842  31.034 -10.079  1.00  0.00           H  
ATOM   2239 HD13 LEU B 136      -8.627  31.681  -8.957  1.00  0.00           H  
ATOM   2240  CD2 LEU B 136     -10.257  30.081  -7.552  1.00  0.00           C  
ATOM   2241 HD21 LEU B 136     -10.455  29.278  -6.844  1.00  0.00           H  
ATOM   2242 HD22 LEU B 136     -11.186  30.328  -8.068  1.00  0.00           H  
ATOM   2243 HD23 LEU B 136      -9.909  30.956  -7.004  1.00  0.00           H  
ATOM   2244  C   LEU B 136      -7.344  27.343  -9.429  1.00  0.00           C  
ATOM   2245  O   LEU B 136      -6.423  28.151  -9.361  1.00  0.00           O  
ATOM   2246  N   GLN B 137      -7.294  26.148  -8.833  1.00  0.00           N  
ATOM   2247  H   GLN B 137      -8.096  25.540  -8.934  1.00  0.00           H  
ATOM   2248  CA  GLN B 137      -6.141  25.581  -8.130  1.00  0.00           C  
ATOM   2249  HA  GLN B 137      -5.227  25.970  -8.583  1.00  0.00           H  
ATOM   2250  CB  GLN B 137      -6.161  26.004  -6.647  1.00  0.00           C  
ATOM   2251  HB2 GLN B 137      -6.059  27.089  -6.590  1.00  0.00           H  
ATOM   2252  HB3 GLN B 137      -7.120  25.735  -6.223  1.00  0.00           H  
ATOM   2253  CG  GLN B 137      -5.061  25.356  -5.789  1.00  0.00           C  
ATOM   2254  HG2 GLN B 137      -5.165  24.270  -5.818  1.00  0.00           H  
ATOM   2255  HG3 GLN B 137      -4.091  25.613  -6.217  1.00  0.00           H  
ATOM   2256  CD  GLN B 137      -5.074  25.790  -4.319  1.00  0.00           C  
ATOM   2257  OE1 GLN B 137      -6.013  26.370  -3.780  1.00  0.00           O  
ATOM   2258  NE2 GLN B 137      -4.000  25.526  -3.605  1.00  0.00           N  
ATOM   2259 HE21 GLN B 137      -3.998  25.796  -2.640  1.00  0.00           H  
ATOM   2260 HE22 GLN B 137      -3.222  25.053  -4.034  1.00  0.00           H  
ATOM   2261  C   GLN B 137      -6.164  24.059  -8.326  1.00  0.00           C  
ATOM   2262  O   GLN B 137      -7.213  23.429  -8.159  1.00  0.00           O  
ATOM   2263  N   GLU B 138      -5.020  23.503  -8.726  1.00  0.00           N  
ATOM   2264  H   GLU B 138      -4.208  24.096  -8.808  1.00  0.00           H  
ATOM   2265  CA  GLU B 138      -4.867  22.151  -9.280  1.00  0.00           C  
ATOM   2266  HA  GLU B 138      -5.539  22.097 -10.127  1.00  0.00           H  
ATOM   2267  CB  GLU B 138      -3.423  21.993  -9.802  1.00  0.00           C  
ATOM   2268  HB2 GLU B 138      -2.803  22.791  -9.388  1.00  0.00           H  
ATOM   2269  HB3 GLU B 138      -3.000  21.043  -9.472  1.00  0.00           H  
ATOM   2270  CG  GLU B 138      -3.368  22.045 -11.337  1.00  0.00           C  
ATOM   2271  HG2 GLU B 138      -3.559  21.040 -11.707  1.00  0.00           H  
ATOM   2272  HG3 GLU B 138      -4.163  22.695 -11.712  1.00  0.00           H  
ATOM   2273  CD  GLU B 138      -2.023  22.535 -11.887  1.00  0.00           C  
ATOM   2274  OE1 GLU B 138      -0.990  22.279 -11.231  1.00  0.00           O  
ATOM   2275  OE2 GLU B 138      -2.040  23.136 -12.985  1.00  0.00           O  
ATOM   2276  C   GLU B 138      -5.225  20.988  -8.327  1.00  0.00           C  
ATOM   2277  O   GLU B 138      -5.043  21.116  -7.114  1.00  0.00           O  
ATOM   2278  N   PRO B 139      -5.696  19.839  -8.868  1.00  0.00           N  
ATOM   2279  CD  PRO B 139      -6.193  19.646 -10.226  1.00  0.00           C  
ATOM   2280  HD2 PRO B 139      -5.365  19.351 -10.869  1.00  0.00           H  
ATOM   2281  HD3 PRO B 139      -6.687  20.530 -10.623  1.00  0.00           H  
ATOM   2282  CG  PRO B 139      -7.218  18.520 -10.141  1.00  0.00           C  
ATOM   2283  HG2 PRO B 139      -7.315  17.983 -11.082  1.00  0.00           H  
ATOM   2284  HG3 PRO B 139      -8.187  18.919  -9.844  1.00  0.00           H  
ATOM   2285  CB  PRO B 139      -6.650  17.636  -9.038  1.00  0.00           C  
ATOM   2286  HB2 PRO B 139      -5.934  16.942  -9.479  1.00  0.00           H  
ATOM   2287  HB3 PRO B 139      -7.440  17.087  -8.527  1.00  0.00           H  
ATOM   2288  CA  PRO B 139      -5.948  18.624  -8.094  1.00  0.00           C  
ATOM   2289  HA  PRO B 139      -6.635  18.879  -7.297  1.00  0.00           H  
ATOM   2290  C   PRO B 139      -4.691  18.010  -7.466  1.00  0.00           C  
ATOM   2291  O   PRO B 139      -3.819  17.486  -8.162  1.00  0.00           O  
ATOM   2292  N   THR B 140      -4.636  18.008  -6.134  1.00  0.00           N  
ATOM   2293  H   THR B 140      -5.405  18.450  -5.636  1.00  0.00           H  
ATOM   2294  CA  THR B 140      -3.656  17.222  -5.362  1.00  0.00           C  
ATOM   2295  HA  THR B 140      -2.874  16.893  -6.043  1.00  0.00           H  
ATOM   2296  CB  THR B 140      -2.966  18.092  -4.309  1.00  0.00           C  
ATOM   2297  HB  THR B 140      -2.623  19.014  -4.782  1.00  0.00           H  
ATOM   2298  CG2 THR B 140      -3.857  18.453  -3.119  1.00  0.00           C  
ATOM   2299 HG21 THR B 140      -3.295  19.079  -2.427  1.00  0.00           H  
ATOM   2300 HG22 THR B 140      -4.733  19.006  -3.464  1.00  0.00           H  
ATOM   2301 HG23 THR B 140      -4.181  17.553  -2.597  1.00  0.00           H  
ATOM   2302  OG1 THR B 140      -1.840  17.393  -3.831  1.00  0.00           O  
ATOM   2303  HG1 THR B 140      -1.143  17.478  -4.487  1.00  0.00           H  
ATOM   2304  C   THR B 140      -4.288  15.944  -4.791  1.00  0.00           C  
ATOM   2305  O   THR B 140      -5.511  15.808  -4.812  1.00  0.00           O  
ATOM   2306  N   CYS B 141      -3.486  14.972  -4.332  1.00  0.00           N  
ATOM   2307  H   CYS B 141      -2.505  15.183  -4.187  1.00  0.00           H  
ATOM   2308  CA  CYS B 141      -3.955  13.628  -3.966  1.00  0.00           C  
ATOM   2309  HA  CYS B 141      -4.941  13.719  -3.513  1.00  0.00           H  
ATOM   2310  CB  CYS B 141      -4.089  12.821  -5.268  1.00  0.00           C  
ATOM   2311  HB2 CYS B 141      -4.668  13.391  -5.996  1.00  0.00           H  
ATOM   2312  HB3 CYS B 141      -3.095  12.626  -5.673  1.00  0.00           H  
ATOM   2313  SG  CYS B 141      -4.939  11.254  -4.955  1.00  0.00           S  
ATOM   2314  HG  CYS B 141      -4.702  10.677  -6.139  1.00  0.00           H  
ATOM   2315  C   CYS B 141      -3.030  12.923  -2.947  1.00  0.00           C  
ATOM   2316  O   CYS B 141      -1.811  13.039  -3.047  1.00  0.00           O  
ATOM   2317  N   VAL B 142      -3.595  12.167  -1.995  1.00  0.00           N  
ATOM   2318  H   VAL B 142      -4.610  12.098  -2.008  1.00  0.00           H  
ATOM   2319  CA  VAL B 142      -2.877  11.513  -0.874  1.00  0.00           C  
ATOM   2320  HA  VAL B 142      -1.834  11.394  -1.162  1.00  0.00           H  
ATOM   2321  CB  VAL B 142      -2.906  12.446   0.361  1.00  0.00           C  
ATOM   2322  HB  VAL B 142      -2.646  13.451   0.026  1.00  0.00           H  
ATOM   2323  CG1 VAL B 142      -4.291  12.521   1.018  1.00  0.00           C  
ATOM   2324 HG11 VAL B 142      -4.285  13.282   1.800  1.00  0.00           H  
ATOM   2325 HG12 VAL B 142      -5.037  12.804   0.276  1.00  0.00           H  
ATOM   2326 HG13 VAL B 142      -4.564  11.564   1.456  1.00  0.00           H  
ATOM   2327  CG2 VAL B 142      -1.888  12.063   1.440  1.00  0.00           C  
ATOM   2328 HG21 VAL B 142      -0.886  12.085   1.014  1.00  0.00           H  
ATOM   2329 HG22 VAL B 142      -1.929  12.792   2.250  1.00  0.00           H  
ATOM   2330 HG23 VAL B 142      -2.095  11.075   1.850  1.00  0.00           H  
ATOM   2331  C   VAL B 142      -3.424  10.101  -0.591  1.00  0.00           C  
ATOM   2332  O   VAL B 142      -4.575   9.814  -0.935  1.00  0.00           O  
ATOM   2333  N   SER B 143      -2.627   9.199  -0.004  1.00  0.00           N  
ATOM   2334  H   SER B 143      -1.684   9.491   0.249  1.00  0.00           H  
ATOM   2335  CA  SER B 143      -2.956   7.773   0.191  1.00  0.00           C  
ATOM   2336  HA  SER B 143      -4.010   7.614  -0.041  1.00  0.00           H  
ATOM   2337  CB  SER B 143      -2.124   6.921  -0.781  1.00  0.00           C  
ATOM   2338  HB2 SER B 143      -2.337   7.231  -1.802  1.00  0.00           H  
ATOM   2339  HB3 SER B 143      -1.062   7.088  -0.589  1.00  0.00           H  
ATOM   2340  OG  SER B 143      -2.397   5.535  -0.647  1.00  0.00           O  
ATOM   2341  HG  SER B 143      -3.325   5.378  -0.861  1.00  0.00           H  
ATOM   2342  C   SER B 143      -2.725   7.282   1.624  1.00  0.00           C  
ATOM   2343  O   SER B 143      -1.750   7.665   2.269  1.00  0.00           O  
ATOM   2344  N   ASP B 144      -3.581   6.363   2.083  1.00  0.00           N  
ATOM   2345  H   ASP B 144      -4.376   6.090   1.507  1.00  0.00           H  
ATOM   2346  CA  ASP B 144      -3.354   5.595   3.311  1.00  0.00           C  
ATOM   2347  HA  ASP B 144      -2.910   6.260   4.050  1.00  0.00           H  
ATOM   2348  CB  ASP B 144      -4.700   5.120   3.882  1.00  0.00           C  
ATOM   2349  HB2 ASP B 144      -4.539   4.816   4.913  1.00  0.00           H  
ATOM   2350  HB3 ASP B 144      -5.394   5.960   3.906  1.00  0.00           H  
ATOM   2351  CG  ASP B 144      -5.371   3.951   3.159  1.00  0.00           C  
ATOM   2352  OD1 ASP B 144      -4.953   3.521   2.062  1.00  0.00           O  
ATOM   2353  OD2 ASP B 144      -6.336   3.404   3.734  1.00  0.00           O  
ATOM   2354  C   ASP B 144      -2.376   4.415   3.130  1.00  0.00           C  
ATOM   2355  O   ASP B 144      -2.068   3.724   4.100  1.00  0.00           O  
ATOM   2356  N   TYR B 145      -1.892   4.163   1.908  1.00  0.00           N  
ATOM   2357  H   TYR B 145      -2.159   4.805   1.173  1.00  0.00           H  
ATOM   2358  CA  TYR B 145      -1.073   3.014   1.493  1.00  0.00           C  
ATOM   2359  HA  TYR B 145      -1.117   3.019   0.404  1.00  0.00           H  
ATOM   2360  CB  TYR B 145       0.405   3.230   1.857  1.00  0.00           C  
ATOM   2361  HB2 TYR B 145       0.608   4.299   1.881  1.00  0.00           H  
ATOM   2362  HB3 TYR B 145       0.596   2.843   2.858  1.00  0.00           H  
ATOM   2363  CG  TYR B 145       1.371   2.611   0.861  1.00  0.00           C  
ATOM   2364  CD1 TYR B 145       1.601   3.262  -0.367  1.00  0.00           C  
ATOM   2365  HD1 TYR B 145       1.084   4.185  -0.597  1.00  0.00           H  
ATOM   2366  CE1 TYR B 145       2.493   2.708  -1.302  1.00  0.00           C  
ATOM   2367  HE1 TYR B 145       2.652   3.185  -2.256  1.00  0.00           H  
ATOM   2368  CZ  TYR B 145       3.172   1.507  -1.010  1.00  0.00           C  
ATOM   2369  OH  TYR B 145       4.044   0.997  -1.917  1.00  0.00           O  
ATOM   2370  HH  TYR B 145       4.538   0.207  -1.606  1.00  0.00           H  
ATOM   2371  CE2 TYR B 145       2.940   0.850   0.216  1.00  0.00           C  
ATOM   2372  HE2 TYR B 145       3.461  -0.071   0.430  1.00  0.00           H  
ATOM   2373  CD2 TYR B 145       2.026   1.394   1.141  1.00  0.00           C  
ATOM   2374  HD2 TYR B 145       1.817   0.872   2.062  1.00  0.00           H  
ATOM   2375  C   TYR B 145      -1.648   1.640   1.901  1.00  0.00           C  
ATOM   2376  O   TYR B 145      -0.919   0.724   2.287  1.00  0.00           O  
ATOM   2377  N   MET B 146      -2.975   1.490   1.836  1.00  0.00           N  
ATOM   2378  H   MET B 146      -3.539   2.316   1.642  1.00  0.00           H  
ATOM   2379  CA  MET B 146      -3.680   0.224   2.064  1.00  0.00           C  
ATOM   2380  HA  MET B 146      -2.997  -0.597   1.847  1.00  0.00           H  
ATOM   2381  CB  MET B 146      -4.088   0.108   3.541  1.00  0.00           C  
ATOM   2382  HB2 MET B 146      -3.182  -0.005   4.130  1.00  0.00           H  
ATOM   2383  HB3 MET B 146      -4.605   1.016   3.852  1.00  0.00           H  
ATOM   2384  CG  MET B 146      -4.992  -1.098   3.823  1.00  0.00           C  
ATOM   2385  HG2 MET B 146      -5.949  -0.943   3.325  1.00  0.00           H  
ATOM   2386  HG3 MET B 146      -4.529  -1.990   3.400  1.00  0.00           H  
ATOM   2387  SD  MET B 146      -5.318  -1.402   5.579  1.00  0.00           S  
ATOM   2388  CE  MET B 146      -6.503  -2.762   5.397  1.00  0.00           C  
ATOM   2389  HE1 MET B 146      -7.369  -2.419   4.831  1.00  0.00           H  
ATOM   2390  HE2 MET B 146      -6.036  -3.590   4.863  1.00  0.00           H  
ATOM   2391  HE3 MET B 146      -6.825  -3.103   6.379  1.00  0.00           H  
ATOM   2392  C   MET B 146      -4.876   0.028   1.131  1.00  0.00           C  
ATOM   2393  O   MET B 146      -4.924  -1.001   0.467  1.00  0.00           O  
ATOM   2394  N   SER B 147      -5.834   0.962   1.098  1.00  0.00           N  
ATOM   2395  H   SER B 147      -5.709   1.804   1.655  1.00  0.00           H  
ATOM   2396  CA  SER B 147      -7.077   0.796   0.321  1.00  0.00           C  
ATOM   2397  HA  SER B 147      -6.819   0.351  -0.640  1.00  0.00           H  
ATOM   2398  CB  SER B 147      -8.011  -0.190   1.044  1.00  0.00           C  
ATOM   2399  HB2 SER B 147      -8.803  -0.498   0.359  1.00  0.00           H  
ATOM   2400  HB3 SER B 147      -7.449  -1.081   1.329  1.00  0.00           H  
ATOM   2401  OG  SER B 147      -8.603   0.387   2.203  1.00  0.00           O  
ATOM   2402  HG  SER B 147      -9.393   0.843   1.891  1.00  0.00           H  
ATOM   2403  C   SER B 147      -7.838   2.095   0.014  1.00  0.00           C  
ATOM   2404  O   SER B 147      -8.852   2.043  -0.688  1.00  0.00           O  
ATOM   2405  N   ILE B 148      -7.416   3.249   0.548  1.00  0.00           N  
ATOM   2406  H   ILE B 148      -6.550   3.263   1.085  1.00  0.00           H  
ATOM   2407  CA  ILE B 148      -8.132   4.526   0.417  1.00  0.00           C  
ATOM   2408  HA  ILE B 148      -8.840   4.440  -0.407  1.00  0.00           H  
ATOM   2409  CB  ILE B 148      -8.968   4.846   1.690  1.00  0.00           C  
ATOM   2410  HB  ILE B 148      -8.298   4.842   2.552  1.00  0.00           H  
ATOM   2411  CG2 ILE B 148      -9.622   6.240   1.615  1.00  0.00           C  
ATOM   2412 HG21 ILE B 148     -10.153   6.471   2.536  1.00  0.00           H  
ATOM   2413 HG22 ILE B 148      -8.860   7.006   1.495  1.00  0.00           H  
ATOM   2414 HG23 ILE B 148     -10.315   6.293   0.774  1.00  0.00           H  
ATOM   2415  CG1 ILE B 148     -10.071   3.779   1.922  1.00  0.00           C  
ATOM   2416 HG12 ILE B 148     -10.750   3.771   1.066  1.00  0.00           H  
ATOM   2417 HG13 ILE B 148      -9.602   2.801   1.990  1.00  0.00           H  
ATOM   2418  CD1 ILE B 148     -10.901   3.952   3.202  1.00  0.00           C  
ATOM   2419 HD11 ILE B 148     -11.536   3.078   3.337  1.00  0.00           H  
ATOM   2420 HD12 ILE B 148     -10.243   4.047   4.065  1.00  0.00           H  
ATOM   2421 HD13 ILE B 148     -11.544   4.828   3.131  1.00  0.00           H  
ATOM   2422  C   ILE B 148      -7.162   5.648   0.019  1.00  0.00           C  
ATOM   2423  O   ILE B 148      -6.017   5.751   0.471  1.00  0.00           O  
ATOM   2424  N   SER B 149      -7.650   6.530  -0.843  1.00  0.00           N  
ATOM   2425  H   SER B 149      -8.569   6.355  -1.246  1.00  0.00           H  
ATOM   2426  CA  SER B 149      -6.974   7.749  -1.259  1.00  0.00           C  
ATOM   2427  HA  SER B 149      -6.328   8.090  -0.449  1.00  0.00           H  
ATOM   2428  CB  SER B 149      -6.113   7.418  -2.477  1.00  0.00           C  
ATOM   2429  HB2 SER B 149      -5.301   6.759  -2.169  1.00  0.00           H  
ATOM   2430  HB3 SER B 149      -6.722   6.891  -3.210  1.00  0.00           H  
ATOM   2431  OG  SER B 149      -5.577   8.571  -3.077  1.00  0.00           O  
ATOM   2432  HG  SER B 149      -5.125   9.099  -2.393  1.00  0.00           H  
ATOM   2433  C   SER B 149      -7.999   8.854  -1.525  1.00  0.00           C  
ATOM   2434  O   SER B 149      -9.170   8.577  -1.793  1.00  0.00           O  
ATOM   2435  N   THR B 150      -7.591  10.117  -1.410  1.00  0.00           N  
ATOM   2436  H   THR B 150      -6.614  10.303  -1.208  1.00  0.00           H  
ATOM   2437  CA  THR B 150      -8.499  11.256  -1.601  1.00  0.00           C  
ATOM   2438  HA  THR B 150      -9.290  10.934  -2.276  1.00  0.00           H  
ATOM   2439  CB  THR B 150      -9.179  11.644  -0.279  1.00  0.00           C  
ATOM   2440  HB  THR B 150      -9.341  10.734   0.291  1.00  0.00           H  
ATOM   2441  CG2 THR B 150      -8.404  12.629   0.596  1.00  0.00           C  
ATOM   2442 HG21 THR B 150      -7.414  12.230   0.815  1.00  0.00           H  
ATOM   2443 HG22 THR B 150      -8.306  13.594   0.093  1.00  0.00           H  
ATOM   2444 HG23 THR B 150      -8.940  12.779   1.534  1.00  0.00           H  
ATOM   2445  OG1 THR B 150     -10.442  12.204  -0.529  1.00  0.00           O  
ATOM   2446  HG1 THR B 150     -11.079  11.476  -0.472  1.00  0.00           H  
ATOM   2447  C   THR B 150      -7.807  12.422  -2.295  1.00  0.00           C  
ATOM   2448  O   THR B 150      -6.602  12.630  -2.115  1.00  0.00           O  
ATOM   2449  N   CYS B 151      -8.571  13.152  -3.105  1.00  0.00           N  
ATOM   2450  H   CYS B 151      -9.558  12.922  -3.161  1.00  0.00           H  
ATOM   2451  CA  CYS B 151      -8.093  14.164  -4.033  1.00  0.00           C  
ATOM   2452  HA  CYS B 151      -7.094  14.467  -3.733  1.00  0.00           H  
ATOM   2453  CB  CYS B 151      -8.038  13.511  -5.424  1.00  0.00           C  
ATOM   2454  HB2 CYS B 151      -7.260  12.751  -5.419  1.00  0.00           H  
ATOM   2455  HB3 CYS B 151      -8.996  13.026  -5.623  1.00  0.00           H  
ATOM   2456  SG  CYS B 151      -7.712  14.712  -6.746  1.00  0.00           S  
ATOM   2457  HG  CYS B 151      -6.628  15.274  -6.184  1.00  0.00           H  
ATOM   2458  C   CYS B 151      -8.996  15.399  -3.989  1.00  0.00           C  
ATOM   2459  O   CYS B 151     -10.218  15.259  -4.012  1.00  0.00           O  
ATOM   2460  N   GLU B 152      -8.421  16.599  -3.938  1.00  0.00           N  
ATOM   2461  H   GLU B 152      -7.413  16.677  -3.990  1.00  0.00           H  
ATOM   2462  CA  GLU B 152      -9.197  17.839  -3.925  1.00  0.00           C  
ATOM   2463  HA  GLU B 152     -10.163  17.615  -4.373  1.00  0.00           H  
ATOM   2464  CB  GLU B 152      -9.497  18.320  -2.493  1.00  0.00           C  
ATOM   2465  HB2 GLU B 152     -10.320  19.027  -2.587  1.00  0.00           H  
ATOM   2466  HB3 GLU B 152      -9.854  17.484  -1.889  1.00  0.00           H  
ATOM   2467  CG  GLU B 152      -8.328  19.002  -1.754  1.00  0.00           C  
ATOM   2468  HG2 GLU B 152      -7.657  18.231  -1.371  1.00  0.00           H  
ATOM   2469  HG3 GLU B 152      -7.757  19.622  -2.448  1.00  0.00           H  
ATOM   2470  CD  GLU B 152      -8.808  19.914  -0.612  1.00  0.00           C  
ATOM   2471  OE1 GLU B 152      -8.081  20.019   0.399  1.00  0.00           O  
ATOM   2472  OE2 GLU B 152      -9.887  20.542  -0.763  1.00  0.00           O  
ATOM   2473  C   GLU B 152      -8.588  18.930  -4.809  1.00  0.00           C  
ATOM   2474  O   GLU B 152      -7.387  18.942  -5.091  1.00  0.00           O  
ATOM   2475  N   TRP B 153      -9.461  19.820  -5.277  1.00  0.00           N  
ATOM   2476  H   TRP B 153     -10.427  19.731  -4.968  1.00  0.00           H  
ATOM   2477  CA  TRP B 153      -9.165  20.939  -6.169  1.00  0.00           C  
ATOM   2478  HA  TRP B 153      -8.155  21.299  -5.960  1.00  0.00           H  
ATOM   2479  CB  TRP B 153      -9.219  20.473  -7.632  1.00  0.00           C  
ATOM   2480  HB2 TRP B 153      -8.851  21.270  -8.278  1.00  0.00           H  
ATOM   2481  HB3 TRP B 153      -8.530  19.643  -7.733  1.00  0.00           H  
ATOM   2482  CG  TRP B 153     -10.545  20.004  -8.153  1.00  0.00           C  
ATOM   2483  CD1 TRP B 153     -11.474  20.772  -8.764  1.00  0.00           C  
ATOM   2484  HD1 TRP B 153     -11.374  21.836  -8.952  1.00  0.00           H  
ATOM   2485  NE1 TRP B 153     -12.570  19.997  -9.097  1.00  0.00           N  
ATOM   2486  HE1 TRP B 153     -13.418  20.383  -9.495  1.00  0.00           H  
ATOM   2487  CE2 TRP B 153     -12.396  18.680  -8.722  1.00  0.00           C  
ATOM   2488  CZ2 TRP B 153     -13.198  17.534  -8.831  1.00  0.00           C  
ATOM   2489  HZ2 TRP B 153     -14.177  17.593  -9.280  1.00  0.00           H  
ATOM   2490  CH2 TRP B 153     -12.708  16.307  -8.350  1.00  0.00           C  
ATOM   2491  HH2 TRP B 153     -13.303  15.411  -8.443  1.00  0.00           H  
ATOM   2492  CZ3 TRP B 153     -11.442  16.251  -7.742  1.00  0.00           C  
ATOM   2493  HZ3 TRP B 153     -11.066  15.315  -7.350  1.00  0.00           H  
ATOM   2494  CE3 TRP B 153     -10.656  17.412  -7.619  1.00  0.00           C  
ATOM   2495  HE3 TRP B 153      -9.687  17.355  -7.142  1.00  0.00           H  
ATOM   2496  CD2 TRP B 153     -11.108  18.655  -8.109  1.00  0.00           C  
ATOM   2497  C   TRP B 153     -10.146  22.094  -5.932  1.00  0.00           C  
ATOM   2498  O   TRP B 153     -11.104  21.997  -5.160  1.00  0.00           O  
ATOM   2499  N   LYS B 154      -9.925  23.207  -6.632  1.00  0.00           N  
ATOM   2500  H   LYS B 154      -9.135  23.206  -7.274  1.00  0.00           H  
ATOM   2501  CA  LYS B 154     -10.723  24.436  -6.509  1.00  0.00           C  
ATOM   2502  HA  LYS B 154     -11.628  24.222  -5.938  1.00  0.00           H  
ATOM   2503  CB  LYS B 154      -9.899  25.489  -5.758  1.00  0.00           C  
ATOM   2504  HB2 LYS B 154      -8.954  25.027  -5.474  1.00  0.00           H  
ATOM   2505  HB3 LYS B 154      -9.684  26.342  -6.404  1.00  0.00           H  
ATOM   2506  CG  LYS B 154     -10.560  25.972  -4.464  1.00  0.00           C  
ATOM   2507  HG2 LYS B 154     -11.479  26.519  -4.683  1.00  0.00           H  
ATOM   2508  HG3 LYS B 154     -10.794  25.103  -3.845  1.00  0.00           H  
ATOM   2509  CD  LYS B 154      -9.564  26.879  -3.729  1.00  0.00           C  
ATOM   2510  HD2 LYS B 154      -8.554  26.508  -3.907  1.00  0.00           H  
ATOM   2511  HD3 LYS B 154      -9.629  27.895  -4.125  1.00  0.00           H  
ATOM   2512  CE  LYS B 154      -9.794  26.870  -2.218  1.00  0.00           C  
ATOM   2513  HE2 LYS B 154     -10.695  27.444  -1.984  1.00  0.00           H  
ATOM   2514  HE3 LYS B 154      -9.961  25.834  -1.902  1.00  0.00           H  
ATOM   2515  NZ  LYS B 154      -8.603  27.419  -1.525  1.00  0.00           N  
ATOM   2516  HZ1 LYS B 154      -8.484  28.397  -1.752  1.00  0.00           H  
ATOM   2517  HZ2 LYS B 154      -8.686  27.308  -0.523  1.00  0.00           H  
ATOM   2518  HZ3 LYS B 154      -7.769  26.930  -1.838  1.00  0.00           H  
ATOM   2519  C   LYS B 154     -11.176  24.919  -7.875  1.00  0.00           C  
ATOM   2520  O   LYS B 154     -10.414  24.844  -8.839  1.00  0.00           O  
ATOM   2521  N   MET B 155     -12.403  25.418  -7.947  1.00  0.00           N  
ATOM   2522  H   MET B 155     -12.951  25.454  -7.094  1.00  0.00           H  
ATOM   2523  CA  MET B 155     -13.043  25.906  -9.167  1.00  0.00           C  
ATOM   2524  HA  MET B 155     -12.501  25.519 -10.029  1.00  0.00           H  
ATOM   2525  CB  MET B 155     -14.484  25.377  -9.242  1.00  0.00           C  
ATOM   2526  HB2 MET B 155     -15.057  25.772  -8.402  1.00  0.00           H  
ATOM   2527  HB3 MET B 155     -14.951  25.726 -10.163  1.00  0.00           H  
ATOM   2528  CG  MET B 155     -14.549  23.845  -9.199  1.00  0.00           C  
ATOM   2529  HG2 MET B 155     -14.193  23.512  -8.225  1.00  0.00           H  
ATOM   2530  HG3 MET B 155     -15.592  23.546  -9.284  1.00  0.00           H  
ATOM   2531  SD  MET B 155     -13.603  22.964 -10.473  1.00  0.00           S  
ATOM   2532  CE  MET B 155     -14.546  23.433 -11.944  1.00  0.00           C  
ATOM   2533  HE1 MET B 155     -14.146  22.905 -12.807  1.00  0.00           H  
ATOM   2534  HE2 MET B 155     -15.593  23.161 -11.810  1.00  0.00           H  
ATOM   2535  HE3 MET B 155     -14.468  24.507 -12.109  1.00  0.00           H  
ATOM   2536  C   MET B 155     -13.009  27.433  -9.267  1.00  0.00           C  
ATOM   2537  O   MET B 155     -12.849  28.143  -8.274  1.00  0.00           O  
ATOM   2538  N   ASN B 156     -13.189  27.940 -10.486  1.00  0.00           N  
ATOM   2539  H   ASN B 156     -13.291  27.281 -11.254  1.00  0.00           H  
ATOM   2540  CA  ASN B 156     -13.279  29.365 -10.819  1.00  0.00           C  
ATOM   2541  HA  ASN B 156     -12.437  29.878 -10.355  1.00  0.00           H  
ATOM   2542  CB  ASN B 156     -13.164  29.511 -12.349  1.00  0.00           C  
ATOM   2543  HB2 ASN B 156     -13.128  30.573 -12.588  1.00  0.00           H  
ATOM   2544  HB3 ASN B 156     -12.228  29.064 -12.682  1.00  0.00           H  
ATOM   2545  CG  ASN B 156     -14.304  28.865 -13.133  1.00  0.00           C  
ATOM   2546  OD1 ASN B 156     -14.729  27.751 -12.875  1.00  0.00           O  
ATOM   2547  ND2 ASN B 156     -14.786  29.508 -14.169  1.00  0.00           N  
ATOM   2548 HD21 ASN B 156     -15.489  29.018 -14.718  1.00  0.00           H  
ATOM   2549 HD22 ASN B 156     -14.557  30.469 -14.325  1.00  0.00           H  
ATOM   2550  C   ASN B 156     -14.547  30.074 -10.302  1.00  0.00           C  
ATOM   2551  O   ASN B 156     -14.699  31.273 -10.525  1.00  0.00           O  
ATOM   2552  N   GLY B 157     -15.461  29.347  -9.661  1.00  0.00           N  
ATOM   2553  H   GLY B 157     -15.259  28.375  -9.482  1.00  0.00           H  
ATOM   2554  CA  GLY B 157     -16.740  29.838  -9.167  1.00  0.00           C  
ATOM   2555  HA2 GLY B 157     -16.567  30.624  -8.432  1.00  0.00           H  
ATOM   2556  HA3 GLY B 157     -17.311  30.253  -9.999  1.00  0.00           H  
ATOM   2557  C   GLY B 157     -17.555  28.712  -8.518  1.00  0.00           C  
ATOM   2558  O   GLY B 157     -17.034  27.606  -8.339  1.00  0.00           O  
ATOM   2559  N   PRO B 158     -18.819  28.979  -8.147  1.00  0.00           N  
ATOM   2560  CD  PRO B 158     -19.450  30.287  -8.083  1.00  0.00           C  
ATOM   2561  HD2 PRO B 158     -19.958  30.491  -9.027  1.00  0.00           H  
ATOM   2562  HD3 PRO B 158     -18.736  31.079  -7.856  1.00  0.00           H  
ATOM   2563  CG  PRO B 158     -20.473  30.171  -6.955  1.00  0.00           C  
ATOM   2564  HG2 PRO B 158     -21.290  30.883  -7.074  1.00  0.00           H  
ATOM   2565  HG3 PRO B 158     -19.978  30.309  -5.992  1.00  0.00           H  
ATOM   2566  CB  PRO B 158     -20.951  28.726  -7.090  1.00  0.00           C  
ATOM   2567  HB2 PRO B 158     -21.724  28.673  -7.858  1.00  0.00           H  
ATOM   2568  HB3 PRO B 158     -21.324  28.337  -6.142  1.00  0.00           H  
ATOM   2569  CA  PRO B 158     -19.693  27.979  -7.547  1.00  0.00           C  
ATOM   2570  HA  PRO B 158     -19.178  27.586  -6.680  1.00  0.00           H  
ATOM   2571  C   PRO B 158     -20.021  26.808  -8.477  1.00  0.00           C  
ATOM   2572  O   PRO B 158     -20.128  26.966  -9.692  1.00  0.00           O  
ATOM   2573  N   THR B 159     -20.226  25.630  -7.888  1.00  0.00           N  
ATOM   2574  H   THR B 159     -20.116  25.559  -6.885  1.00  0.00           H  
ATOM   2575  CA  THR B 159     -20.615  24.403  -8.599  1.00  0.00           C  
ATOM   2576  HA  THR B 159     -21.260  24.688  -9.428  1.00  0.00           H  
ATOM   2577  CB  THR B 159     -19.373  23.704  -9.190  1.00  0.00           C  
ATOM   2578  HB  THR B 159     -18.906  24.377  -9.910  1.00  0.00           H  
ATOM   2579  CG2 THR B 159     -18.324  23.296  -8.153  1.00  0.00           C  
ATOM   2580 HG21 THR B 159     -18.769  22.661  -7.389  1.00  0.00           H  
ATOM   2581 HG22 THR B 159     -17.535  22.732  -8.646  1.00  0.00           H  
ATOM   2582 HG23 THR B 159     -17.894  24.182  -7.688  1.00  0.00           H  
ATOM   2583  OG1 THR B 159     -19.714  22.520  -9.859  1.00  0.00           O  
ATOM   2584  HG1 THR B 159     -20.535  22.706 -10.376  1.00  0.00           H  
ATOM   2585  C   THR B 159     -21.413  23.467  -7.688  1.00  0.00           C  
ATOM   2586  O   THR B 159     -21.147  23.427  -6.486  1.00  0.00           O  
ATOM   2587  N   GLN B 160     -22.384  22.731  -8.241  1.00  0.00           N  
ATOM   2588  H   GLN B 160     -22.501  22.818  -9.251  1.00  0.00           H  
ATOM   2589  CA  GLN B 160     -23.021  21.573  -7.597  1.00  0.00           C  
ATOM   2590  HA  GLN B 160     -22.950  21.680  -6.513  1.00  0.00           H  
ATOM   2591  CB  GLN B 160     -24.512  21.490  -7.965  1.00  0.00           C  
ATOM   2592  HB2 GLN B 160     -24.635  21.472  -9.049  1.00  0.00           H  
ATOM   2593  HB3 GLN B 160     -24.907  20.561  -7.550  1.00  0.00           H  
ATOM   2594  CG  GLN B 160     -25.299  22.669  -7.370  1.00  0.00           C  
ATOM   2595  HG2 GLN B 160     -24.934  22.861  -6.361  1.00  0.00           H  
ATOM   2596  HG3 GLN B 160     -25.126  23.564  -7.968  1.00  0.00           H  
ATOM   2597  CD  GLN B 160     -26.803  22.421  -7.275  1.00  0.00           C  
ATOM   2598  OE1 GLN B 160     -27.392  21.563  -7.911  1.00  0.00           O  
ATOM   2599  NE2 GLN B 160     -27.515  23.194  -6.482  1.00  0.00           N  
ATOM   2600 HE21 GLN B 160     -28.495  22.986  -6.447  1.00  0.00           H  
ATOM   2601 HE22 GLN B 160     -27.075  23.926  -5.957  1.00  0.00           H  
ATOM   2602  C   GLN B 160     -22.251  20.302  -7.972  1.00  0.00           C  
ATOM   2603  O   GLN B 160     -22.567  19.607  -8.946  1.00  0.00           O  
ATOM   2604  N   CYS B 161     -21.190  20.045  -7.211  1.00  0.00           N  
ATOM   2605  H   CYS B 161     -21.072  20.605  -6.370  1.00  0.00           H  
ATOM   2606  CA  CYS B 161     -20.051  19.226  -7.602  1.00  0.00           C  
ATOM   2607  HA  CYS B 161     -19.577  19.691  -8.465  1.00  0.00           H  
ATOM   2608  CB  CYS B 161     -19.076  19.278  -6.422  1.00  0.00           C  
ATOM   2609  HB2 CYS B 161     -18.882  20.321  -6.167  1.00  0.00           H  
ATOM   2610  HB3 CYS B 161     -19.528  18.789  -5.557  1.00  0.00           H  
ATOM   2611  SG  CYS B 161     -17.506  18.487  -6.832  1.00  0.00           S  
ATOM   2612  HG  CYS B 161     -16.873  18.856  -5.710  1.00  0.00           H  
ATOM   2613  C   CYS B 161     -20.431  17.794  -8.012  1.00  0.00           C  
ATOM   2614  O   CYS B 161     -20.055  17.358  -9.101  1.00  0.00           O  
ATOM   2615  N   SER B 162     -21.257  17.115  -7.213  1.00  0.00           N  
ATOM   2616  H   SER B 162     -21.586  17.553  -6.361  1.00  0.00           H  
ATOM   2617  CA  SER B 162     -21.745  15.749  -7.453  1.00  0.00           C  
ATOM   2618  HA  SER B 162     -20.884  15.125  -7.690  1.00  0.00           H  
ATOM   2619  CB  SER B 162     -22.363  15.201  -6.156  1.00  0.00           C  
ATOM   2620  HB2 SER B 162     -22.965  14.317  -6.368  1.00  0.00           H  
ATOM   2621  HB3 SER B 162     -21.564  14.906  -5.480  1.00  0.00           H  
ATOM   2622  OG  SER B 162     -23.152  16.174  -5.492  1.00  0.00           O  
ATOM   2623  HG  SER B 162     -22.866  16.148  -4.542  1.00  0.00           H  
ATOM   2624  C   SER B 162     -22.716  15.603  -8.640  1.00  0.00           C  
ATOM   2625  O   SER B 162     -23.074  14.479  -8.997  1.00  0.00           O  
ATOM   2626  N   THR B 163     -23.106  16.698  -9.306  1.00  0.00           N  
ATOM   2627  H   THR B 163     -22.755  17.589  -8.980  1.00  0.00           H  
ATOM   2628  CA  THR B 163     -23.874  16.653 -10.567  1.00  0.00           C  
ATOM   2629  HA  THR B 163     -24.125  15.618 -10.794  1.00  0.00           H  
ATOM   2630  CB  THR B 163     -25.206  17.411 -10.453  1.00  0.00           C  
ATOM   2631  HB  THR B 163     -25.778  17.208 -11.358  1.00  0.00           H  
ATOM   2632  CG2 THR B 163     -26.058  16.976  -9.261  1.00  0.00           C  
ATOM   2633 HG21 THR B 163     -26.231  15.901  -9.307  1.00  0.00           H  
ATOM   2634 HG22 THR B 163     -25.557  17.217  -8.323  1.00  0.00           H  
ATOM   2635 HG23 THR B 163     -27.017  17.494  -9.293  1.00  0.00           H  
ATOM   2636  OG1 THR B 163     -25.018  18.804 -10.376  1.00  0.00           O  
ATOM   2637  HG1 THR B 163     -24.440  18.994  -9.625  1.00  0.00           H  
ATOM   2638  C   THR B 163     -23.082  17.165 -11.773  1.00  0.00           C  
ATOM   2639  O   THR B 163     -23.192  16.607 -12.867  1.00  0.00           O  
ATOM   2640  N   GLU B 164     -22.276  18.216 -11.593  1.00  0.00           N  
ATOM   2641  H   GLU B 164     -22.244  18.639 -10.671  1.00  0.00           H  
ATOM   2642  CA  GLU B 164     -21.584  18.900 -12.689  1.00  0.00           C  
ATOM   2643  HA  GLU B 164     -22.197  18.849 -13.588  1.00  0.00           H  
ATOM   2644  CB  GLU B 164     -21.394  20.375 -12.325  1.00  0.00           C  
ATOM   2645  HB2 GLU B 164     -20.893  20.449 -11.360  1.00  0.00           H  
ATOM   2646  HB3 GLU B 164     -20.758  20.835 -13.083  1.00  0.00           H  
ATOM   2647  CG  GLU B 164     -22.718  21.145 -12.278  1.00  0.00           C  
ATOM   2648  HG2 GLU B 164     -23.262  20.988 -13.213  1.00  0.00           H  
ATOM   2649  HG3 GLU B 164     -23.333  20.780 -11.454  1.00  0.00           H  
ATOM   2650  CD  GLU B 164     -22.441  22.633 -12.083  1.00  0.00           C  
ATOM   2651  OE1 GLU B 164     -22.606  23.405 -13.057  1.00  0.00           O  
ATOM   2652  OE2 GLU B 164     -21.962  23.011 -10.997  1.00  0.00           O  
ATOM   2653  C   GLU B 164     -20.228  18.285 -13.047  1.00  0.00           C  
ATOM   2654  O   GLU B 164     -19.835  18.332 -14.216  1.00  0.00           O  
ATOM   2655  N   LEU B 165     -19.513  17.713 -12.073  1.00  0.00           N  
ATOM   2656  H   LEU B 165     -19.928  17.647 -11.147  1.00  0.00           H  
ATOM   2657  CA  LEU B 165     -18.170  17.150 -12.241  1.00  0.00           C  
ATOM   2658  HA  LEU B 165     -17.825  17.350 -13.254  1.00  0.00           H  
ATOM   2659  CB  LEU B 165     -17.187  17.822 -11.266  1.00  0.00           C  
ATOM   2660  HB2 LEU B 165     -17.554  17.702 -10.245  1.00  0.00           H  
ATOM   2661  HB3 LEU B 165     -16.239  17.286 -11.325  1.00  0.00           H  
ATOM   2662  CG  LEU B 165     -16.937  19.311 -11.572  1.00  0.00           C  
ATOM   2663  HG  LEU B 165     -17.349  19.563 -12.548  1.00  0.00           H  
ATOM   2664  CD1 LEU B 165     -17.584  20.206 -10.522  1.00  0.00           C  
ATOM   2665 HD11 LEU B 165     -18.656  20.021 -10.499  1.00  0.00           H  
ATOM   2666 HD12 LEU B 165     -17.168  20.005  -9.533  1.00  0.00           H  
ATOM   2667 HD13 LEU B 165     -17.423  21.253 -10.772  1.00  0.00           H  
ATOM   2668  CD2 LEU B 165     -15.436  19.609 -11.593  1.00  0.00           C  
ATOM   2669 HD21 LEU B 165     -15.004  19.393 -10.618  1.00  0.00           H  
ATOM   2670 HD22 LEU B 165     -14.956  18.995 -12.354  1.00  0.00           H  
ATOM   2671 HD23 LEU B 165     -15.279  20.656 -11.839  1.00  0.00           H  
ATOM   2672  C   LEU B 165     -18.135  15.632 -12.046  1.00  0.00           C  
ATOM   2673  O   LEU B 165     -18.994  15.039 -11.399  1.00  0.00           O  
ATOM   2674  N   ARG B 166     -17.088  14.987 -12.576  1.00  0.00           N  
ATOM   2675  H   ARG B 166     -16.444  15.530 -13.151  1.00  0.00           H  
ATOM   2676  CA  ARG B 166     -16.667  13.628 -12.181  1.00  0.00           C  
ATOM   2677  HA  ARG B 166     -16.734  13.577 -11.102  1.00  0.00           H  
ATOM   2678  CB  ARG B 166     -17.613  12.534 -12.708  1.00  0.00           C  
ATOM   2679  HB2 ARG B 166     -17.191  11.551 -12.494  1.00  0.00           H  
ATOM   2680  HB3 ARG B 166     -18.549  12.610 -12.151  1.00  0.00           H  
ATOM   2681  CG  ARG B 166     -17.924  12.626 -14.202  1.00  0.00           C  
ATOM   2682  HG2 ARG B 166     -18.221  13.644 -14.451  1.00  0.00           H  
ATOM   2683  HG3 ARG B 166     -17.040  12.365 -14.785  1.00  0.00           H  
ATOM   2684  CD  ARG B 166     -19.084  11.683 -14.545  1.00  0.00           C  
ATOM   2685  HD2 ARG B 166     -18.742  10.651 -14.463  1.00  0.00           H  
ATOM   2686  HD3 ARG B 166     -19.897  11.825 -13.829  1.00  0.00           H  
ATOM   2687  NE  ARG B 166     -19.563  11.945 -15.910  1.00  0.00           N  
ATOM   2688  HE  ARG B 166     -19.169  11.381 -16.642  1.00  0.00           H  
ATOM   2689  CZ  ARG B 166     -20.327  12.958 -16.278  1.00  0.00           C  
ATOM   2690  NH1 ARG B 166     -20.931  13.737 -15.422  1.00  0.00           N  
ATOM   2691 HH11 ARG B 166     -20.797  13.602 -14.433  1.00  0.00           H  
ATOM   2692 HH12 ARG B 166     -21.482  14.511 -15.745  1.00  0.00           H  
ATOM   2693  NH2 ARG B 166     -20.482  13.211 -17.544  1.00  0.00           N  
ATOM   2694 HH21 ARG B 166     -20.030  12.651 -18.241  1.00  0.00           H  
ATOM   2695 HH22 ARG B 166     -20.847  14.111 -17.817  1.00  0.00           H  
ATOM   2696  C   ARG B 166     -15.202  13.366 -12.506  1.00  0.00           C  
ATOM   2697  O   ARG B 166     -14.635  14.021 -13.381  1.00  0.00           O  
ATOM   2698  N   LEU B 167     -14.600  12.432 -11.769  1.00  0.00           N  
ATOM   2699  H   LEU B 167     -15.164  11.887 -11.123  1.00  0.00           H  
ATOM   2700  CA  LEU B 167     -13.179  12.110 -11.835  1.00  0.00           C  
ATOM   2701  HA  LEU B 167     -12.690  12.770 -12.555  1.00  0.00           H  
ATOM   2702  CB  LEU B 167     -12.550  12.362 -10.451  1.00  0.00           C  
ATOM   2703  HB2 LEU B 167     -12.730  13.399 -10.161  1.00  0.00           H  
ATOM   2704  HB3 LEU B 167     -13.055  11.719  -9.729  1.00  0.00           H  
ATOM   2705  CG  LEU B 167     -11.037  12.076 -10.380  1.00  0.00           C  
ATOM   2706  HG  LEU B 167     -10.832  11.067 -10.738  1.00  0.00           H  
ATOM   2707  CD1 LEU B 167     -10.232  13.073 -11.215  1.00  0.00           C  
ATOM   2708 HD11 LEU B 167     -10.476  12.965 -12.270  1.00  0.00           H  
ATOM   2709 HD12 LEU B 167     -10.447  14.092 -10.893  1.00  0.00           H  
ATOM   2710 HD13 LEU B 167      -9.168  12.878 -11.092  1.00  0.00           H  
ATOM   2711  CD2 LEU B 167     -10.558  12.172  -8.931  1.00  0.00           C  
ATOM   2712 HD21 LEU B 167     -11.071  11.425  -8.328  1.00  0.00           H  
ATOM   2713 HD22 LEU B 167      -9.486  11.981  -8.882  1.00  0.00           H  
ATOM   2714 HD23 LEU B 167     -10.761  13.166  -8.532  1.00  0.00           H  
ATOM   2715  C   LEU B 167     -12.996  10.671 -12.319  1.00  0.00           C  
ATOM   2716  O   LEU B 167     -13.350   9.719 -11.621  1.00  0.00           O  
ATOM   2717  N   LEU B 168     -12.432  10.528 -13.512  1.00  0.00           N  
ATOM   2718  H   LEU B 168     -12.126  11.366 -14.002  1.00  0.00           H  
ATOM   2719  CA  LEU B 168     -11.917   9.260 -14.009  1.00  0.00           C  
ATOM   2720  HA  LEU B 168     -12.576   8.444 -13.714  1.00  0.00           H  
ATOM   2721  CB  LEU B 168     -11.829   9.303 -15.546  1.00  0.00           C  
ATOM   2722  HB2 LEU B 168     -11.435  10.270 -15.844  1.00  0.00           H  
ATOM   2723  HB3 LEU B 168     -11.116   8.538 -15.858  1.00  0.00           H  
ATOM   2724  CG  LEU B 168     -13.141   9.062 -16.312  1.00  0.00           C  
ATOM   2725  HG  LEU B 168     -13.588   8.132 -15.967  1.00  0.00           H  
ATOM   2726  CD1 LEU B 168     -14.157  10.200 -16.177  1.00  0.00           C  
ATOM   2727 HD11 LEU B 168     -13.704  11.144 -16.481  1.00  0.00           H  
ATOM   2728 HD12 LEU B 168     -15.027   9.989 -16.797  1.00  0.00           H  
ATOM   2729 HD13 LEU B 168     -14.488  10.273 -15.144  1.00  0.00           H  
ATOM   2730  CD2 LEU B 168     -12.826   8.920 -17.802  1.00  0.00           C  
ATOM   2731 HD21 LEU B 168     -13.740   8.715 -18.357  1.00  0.00           H  
ATOM   2732 HD22 LEU B 168     -12.365   9.833 -18.178  1.00  0.00           H  
ATOM   2733 HD23 LEU B 168     -12.140   8.086 -17.952  1.00  0.00           H  
ATOM   2734  C   LEU B 168     -10.534   9.021 -13.385  1.00  0.00           C  
ATOM   2735  O   LEU B 168      -9.724   9.948 -13.297  1.00  0.00           O  
ATOM   2736  N   TYR B 169     -10.240   7.777 -13.007  1.00  0.00           N  
ATOM   2737  H   TYR B 169     -10.956   7.057 -13.066  1.00  0.00           H  
ATOM   2738  CA  TYR B 169      -8.889   7.321 -12.665  1.00  0.00           C  
ATOM   2739  HA  TYR B 169      -8.189   7.959 -13.203  1.00  0.00           H  
ATOM   2740  CB  TYR B 169      -8.591   7.488 -11.167  1.00  0.00           C  
ATOM   2741  HB2 TYR B 169      -7.508   7.469 -11.056  1.00  0.00           H  
ATOM   2742  HB3 TYR B 169      -8.926   8.475 -10.848  1.00  0.00           H  
ATOM   2743  CG  TYR B 169      -9.162   6.452 -10.214  1.00  0.00           C  
ATOM   2744  CD1 TYR B 169     -10.553   6.348 -10.028  1.00  0.00           C  
ATOM   2745  HD1 TYR B 169     -11.228   6.960 -10.610  1.00  0.00           H  
ATOM   2746  CE1 TYR B 169     -11.067   5.460  -9.066  1.00  0.00           C  
ATOM   2747  HE1 TYR B 169     -12.128   5.389  -8.915  1.00  0.00           H  
ATOM   2748  CZ  TYR B 169     -10.202   4.668  -8.284  1.00  0.00           C  
ATOM   2749  OH  TYR B 169     -10.721   3.859  -7.321  1.00  0.00           O  
ATOM   2750  HH  TYR B 169     -10.060   3.246  -6.957  1.00  0.00           H  
ATOM   2751  CE2 TYR B 169      -8.807   4.763  -8.477  1.00  0.00           C  
ATOM   2752  HE2 TYR B 169      -8.140   4.157  -7.883  1.00  0.00           H  
ATOM   2753  CD2 TYR B 169      -8.292   5.653  -9.441  1.00  0.00           C  
ATOM   2754  HD2 TYR B 169      -7.223   5.736  -9.575  1.00  0.00           H  
ATOM   2755  C   TYR B 169      -8.644   5.890 -13.157  1.00  0.00           C  
ATOM   2756  O   TYR B 169      -9.590   5.149 -13.418  1.00  0.00           O  
ATOM   2757  N   GLN B 170      -7.371   5.534 -13.349  1.00  0.00           N  
ATOM   2758  H   GLN B 170      -6.652   6.215 -13.132  1.00  0.00           H  
ATOM   2759  CA  GLN B 170      -6.951   4.313 -14.051  1.00  0.00           C  
ATOM   2760  HA  GLN B 170      -7.604   3.482 -13.781  1.00  0.00           H  
ATOM   2761  CB  GLN B 170      -7.071   4.591 -15.562  1.00  0.00           C  
ATOM   2762  HB2 GLN B 170      -8.127   4.718 -15.809  1.00  0.00           H  
ATOM   2763  HB3 GLN B 170      -6.566   5.534 -15.779  1.00  0.00           H  
ATOM   2764  CG  GLN B 170      -6.485   3.512 -16.483  1.00  0.00           C  
ATOM   2765  HG2 GLN B 170      -5.420   3.385 -16.292  1.00  0.00           H  
ATOM   2766  HG3 GLN B 170      -6.990   2.567 -16.289  1.00  0.00           H  
ATOM   2767  CD  GLN B 170      -6.657   3.903 -17.948  1.00  0.00           C  
ATOM   2768  OE1 GLN B 170      -6.280   4.979 -18.389  1.00  0.00           O  
ATOM   2769  NE2 GLN B 170      -7.225   3.052 -18.768  1.00  0.00           N  
ATOM   2770 HE21 GLN B 170      -7.331   3.339 -19.721  1.00  0.00           H  
ATOM   2771 HE22 GLN B 170      -7.403   2.105 -18.445  1.00  0.00           H  
ATOM   2772  C   GLN B 170      -5.516   3.938 -13.669  1.00  0.00           C  
ATOM   2773  O   GLN B 170      -4.642   4.803 -13.694  1.00  0.00           O  
ATOM   2774  N   LEU B 171      -5.243   2.676 -13.343  1.00  0.00           N  
ATOM   2775  H   LEU B 171      -5.969   1.976 -13.477  1.00  0.00           H  
ATOM   2776  CA  LEU B 171      -3.896   2.179 -13.060  1.00  0.00           C  
ATOM   2777  HA  LEU B 171      -3.399   2.884 -12.392  1.00  0.00           H  
ATOM   2778  CB  LEU B 171      -4.034   0.831 -12.318  1.00  0.00           C  
ATOM   2779  HB2 LEU B 171      -4.629   0.984 -11.418  1.00  0.00           H  
ATOM   2780  HB3 LEU B 171      -4.582   0.143 -12.961  1.00  0.00           H  
ATOM   2781  CG  LEU B 171      -2.721   0.143 -11.918  1.00  0.00           C  
ATOM   2782  HG  LEU B 171      -2.120  -0.000 -12.811  1.00  0.00           H  
ATOM   2783  CD1 LEU B 171      -1.907   0.947 -10.903  1.00  0.00           C  
ATOM   2784 HD11 LEU B 171      -1.604   1.897 -11.334  1.00  0.00           H  
ATOM   2785 HD12 LEU B 171      -2.514   1.136 -10.018  1.00  0.00           H  
ATOM   2786 HD13 LEU B 171      -1.020   0.384 -10.612  1.00  0.00           H  
ATOM   2787  CD2 LEU B 171      -2.994  -1.219 -11.280  1.00  0.00           C  
ATOM   2788 HD21 LEU B 171      -3.605  -1.091 -10.385  1.00  0.00           H  
ATOM   2789 HD22 LEU B 171      -3.531  -1.857 -11.980  1.00  0.00           H  
ATOM   2790 HD23 LEU B 171      -2.054  -1.699 -11.011  1.00  0.00           H  
ATOM   2791  C   LEU B 171      -3.086   2.094 -14.372  1.00  0.00           C  
ATOM   2792  O   LEU B 171      -3.548   1.536 -15.364  1.00  0.00           O  
ATOM   2793  N   VAL B 172      -1.871   2.654 -14.400  1.00  0.00           N  
ATOM   2794  H   VAL B 172      -1.573   3.177 -13.584  1.00  0.00           H  
ATOM   2795  CA  VAL B 172      -0.988   2.667 -15.586  1.00  0.00           C  
ATOM   2796  HA  VAL B 172      -1.547   3.080 -16.424  1.00  0.00           H  
ATOM   2797  CB  VAL B 172       0.228   3.582 -15.321  1.00  0.00           C  
ATOM   2798  HB  VAL B 172       0.656   3.325 -14.353  1.00  0.00           H  
ATOM   2799  CG1 VAL B 172       1.351   3.450 -16.358  1.00  0.00           C  
ATOM   2800 HG11 VAL B 172       1.791   2.454 -16.321  1.00  0.00           H  
ATOM   2801 HG12 VAL B 172       0.953   3.629 -17.358  1.00  0.00           H  
ATOM   2802 HG13 VAL B 172       2.137   4.176 -16.148  1.00  0.00           H  
ATOM   2803  CG2 VAL B 172      -0.206   5.056 -15.296  1.00  0.00           C  
ATOM   2804 HG21 VAL B 172       0.636   5.685 -15.008  1.00  0.00           H  
ATOM   2805 HG22 VAL B 172      -0.558   5.358 -16.282  1.00  0.00           H  
ATOM   2806 HG23 VAL B 172      -1.012   5.208 -14.579  1.00  0.00           H  
ATOM   2807  C   VAL B 172      -0.556   1.256 -16.010  1.00  0.00           C  
ATOM   2808  O   VAL B 172      -0.499   0.964 -17.206  1.00  0.00           O  
ATOM   2809  N   PHE B 173      -0.302   0.369 -15.041  1.00  0.00           N  
ATOM   2810  H   PHE B 173      -0.419   0.672 -14.089  1.00  0.00           H  
ATOM   2811  CA  PHE B 173      -0.067  -1.057 -15.282  1.00  0.00           C  
ATOM   2812  HA  PHE B 173       0.829  -1.167 -15.894  1.00  0.00           H  
ATOM   2813  CB  PHE B 173       0.188  -1.778 -13.948  1.00  0.00           C  
ATOM   2814  HB2 PHE B 173       1.182  -1.509 -13.589  1.00  0.00           H  
ATOM   2815  HB3 PHE B 173      -0.522  -1.427 -13.204  1.00  0.00           H  
ATOM   2816  CG  PHE B 173       0.075  -3.290 -14.011  1.00  0.00           C  
ATOM   2817  CD1 PHE B 173       1.180  -4.071 -14.392  1.00  0.00           C  
ATOM   2818  HD1 PHE B 173       2.111  -3.594 -14.653  1.00  0.00           H  
ATOM   2819  CE1 PHE B 173       1.077  -5.473 -14.433  1.00  0.00           C  
ATOM   2820  HE1 PHE B 173       1.934  -6.073 -14.715  1.00  0.00           H  
ATOM   2821  CZ  PHE B 173      -0.141  -6.094 -14.105  1.00  0.00           C  
ATOM   2822  HZ  PHE B 173      -0.230  -7.169 -14.144  1.00  0.00           H  
ATOM   2823  CE2 PHE B 173      -1.252  -5.316 -13.736  1.00  0.00           C  
ATOM   2824  HE2 PHE B 173      -2.190  -5.796 -13.495  1.00  0.00           H  
ATOM   2825  CD2 PHE B 173      -1.144  -3.917 -13.685  1.00  0.00           C  
ATOM   2826  HD2 PHE B 173      -2.005  -3.326 -13.401  1.00  0.00           H  
ATOM   2827  C   PHE B 173      -1.250  -1.663 -16.053  1.00  0.00           C  
ATOM   2828  O   PHE B 173      -2.382  -1.696 -15.568  1.00  0.00           O  
ATOM   2829  N   LEU B 174      -0.987  -2.097 -17.291  1.00  0.00           N  
ATOM   2830  H   LEU B 174      -0.036  -2.007 -17.613  1.00  0.00           H  
ATOM   2831  CA  LEU B 174      -1.974  -2.640 -18.237  1.00  0.00           C  
ATOM   2832  HA  LEU B 174      -1.467  -2.737 -19.195  1.00  0.00           H  
ATOM   2833  CB  LEU B 174      -2.400  -4.060 -17.795  1.00  0.00           C  
ATOM   2834  HB2 LEU B 174      -2.908  -3.985 -16.833  1.00  0.00           H  
ATOM   2835  HB3 LEU B 174      -3.122  -4.454 -18.511  1.00  0.00           H  
ATOM   2836  CG  LEU B 174      -1.250  -5.075 -17.665  1.00  0.00           C  
ATOM   2837  HG  LEU B 174      -0.505  -4.710 -16.958  1.00  0.00           H  
ATOM   2838  CD1 LEU B 174      -1.797  -6.405 -17.144  1.00  0.00           C  
ATOM   2839 HD11 LEU B 174      -2.300  -6.240 -16.192  1.00  0.00           H  
ATOM   2840 HD12 LEU B 174      -2.505  -6.835 -17.852  1.00  0.00           H  
ATOM   2841 HD13 LEU B 174      -0.976  -7.103 -16.979  1.00  0.00           H  
ATOM   2842  CD2 LEU B 174      -0.575  -5.338 -19.014  1.00  0.00           C  
ATOM   2843 HD21 LEU B 174       0.171  -6.122 -18.900  1.00  0.00           H  
ATOM   2844 HD22 LEU B 174      -1.313  -5.640 -19.758  1.00  0.00           H  
ATOM   2845 HD23 LEU B 174      -0.061  -4.443 -19.359  1.00  0.00           H  
ATOM   2846  C   LEU B 174      -3.181  -1.723 -18.550  1.00  0.00           C  
ATOM   2847  O   LEU B 174      -4.151  -2.202 -19.131  1.00  0.00           O  
ATOM   2848  N   LEU B 175      -3.135  -0.429 -18.189  1.00  0.00           N  
ATOM   2849  H   LEU B 175      -2.304  -0.098 -17.713  1.00  0.00           H  
ATOM   2850  CA  LEU B 175      -4.280   0.500 -18.272  1.00  0.00           C  
ATOM   2851  HA  LEU B 175      -3.996   1.405 -17.740  1.00  0.00           H  
ATOM   2852  CB  LEU B 175      -4.535   0.909 -19.740  1.00  0.00           C  
ATOM   2853  HB2 LEU B 175      -4.844   0.027 -20.301  1.00  0.00           H  
ATOM   2854  HB3 LEU B 175      -5.361   1.611 -19.769  1.00  0.00           H  
ATOM   2855  CG  LEU B 175      -3.336   1.560 -20.453  1.00  0.00           C  
ATOM   2856  HG  LEU B 175      -2.507   0.853 -20.501  1.00  0.00           H  
ATOM   2857  CD1 LEU B 175      -3.732   1.924 -21.884  1.00  0.00           C  
ATOM   2858 HD11 LEU B 175      -2.876   2.346 -22.411  1.00  0.00           H  
ATOM   2859 HD12 LEU B 175      -4.058   1.026 -22.410  1.00  0.00           H  
ATOM   2860 HD13 LEU B 175      -4.545   2.650 -21.874  1.00  0.00           H  
ATOM   2861  CD2 LEU B 175      -2.858   2.837 -19.756  1.00  0.00           C  
ATOM   2862 HD21 LEU B 175      -2.427   2.590 -18.787  1.00  0.00           H  
ATOM   2863 HD22 LEU B 175      -2.086   3.321 -20.355  1.00  0.00           H  
ATOM   2864 HD23 LEU B 175      -3.694   3.524 -19.618  1.00  0.00           H  
ATOM   2865  C   LEU B 175      -5.531  -0.008 -17.511  1.00  0.00           C  
ATOM   2866  O   LEU B 175      -6.672   0.293 -17.877  1.00  0.00           O  
ATOM   2867  N   SER B 176      -5.292  -0.798 -16.457  1.00  0.00           N  
ATOM   2868  H   SER B 176      -4.324  -0.872 -16.177  1.00  0.00           H  
ATOM   2869  CA  SER B 176      -6.279  -1.522 -15.644  1.00  0.00           C  
ATOM   2870  HA  SER B 176      -7.100  -1.823 -16.294  1.00  0.00           H  
ATOM   2871  CB  SER B 176      -5.623  -2.808 -15.117  1.00  0.00           C  
ATOM   2872  HB2 SER B 176      -6.364  -3.398 -14.575  1.00  0.00           H  
ATOM   2873  HB3 SER B 176      -5.274  -3.400 -15.965  1.00  0.00           H  
ATOM   2874  OG  SER B 176      -4.531  -2.551 -14.258  1.00  0.00           O  
ATOM   2875  HG  SER B 176      -3.772  -2.215 -14.773  1.00  0.00           H  
ATOM   2876  C   SER B 176      -6.899  -0.667 -14.522  1.00  0.00           C  
ATOM   2877  O   SER B 176      -6.688   0.543 -14.464  1.00  0.00           O  
ATOM   2878  N   GLU B 177      -7.746  -1.277 -13.680  1.00  0.00           N  
ATOM   2879  H   GLU B 177      -7.822  -2.289 -13.711  1.00  0.00           H  
ATOM   2880  CA  GLU B 177      -8.453  -0.660 -12.543  1.00  0.00           C  
ATOM   2881  HA  GLU B 177      -9.289  -1.324 -12.315  1.00  0.00           H  
ATOM   2882  CB  GLU B 177      -7.572  -0.650 -11.274  1.00  0.00           C  
ATOM   2883  HB2 GLU B 177      -6.879   0.187 -11.351  1.00  0.00           H  
ATOM   2884  HB3 GLU B 177      -8.219  -0.456 -10.418  1.00  0.00           H  
ATOM   2885  CG  GLU B 177      -6.731  -1.910 -10.953  1.00  0.00           C  
ATOM   2886  HG2 GLU B 177      -5.940  -1.988 -11.701  1.00  0.00           H  
ATOM   2887  HG3 GLU B 177      -6.235  -1.742  -9.995  1.00  0.00           H  
ATOM   2888  CD  GLU B 177      -7.470  -3.265 -10.909  1.00  0.00           C  
ATOM   2889  OE1 GLU B 177      -7.220  -4.031  -9.936  1.00  0.00           O  
ATOM   2890  OE2 GLU B 177      -8.177  -3.585 -11.890  1.00  0.00           O  
ATOM   2891  C   GLU B 177      -9.114   0.706 -12.864  1.00  0.00           C  
ATOM   2892  O   GLU B 177      -9.153   1.612 -12.034  1.00  0.00           O  
ATOM   2893  N   ALA B 178      -9.597   0.874 -14.101  1.00  0.00           N  
ATOM   2894  H   ALA B 178      -9.479   0.119 -14.754  1.00  0.00           H  
ATOM   2895  CA  ALA B 178     -10.235   2.091 -14.595  1.00  0.00           C  
ATOM   2896  HA  ALA B 178      -9.630   2.943 -14.298  1.00  0.00           H  
ATOM   2897  CB  ALA B 178     -10.264   2.041 -16.128  1.00  0.00           C  
ATOM   2898  HB1 ALA B 178     -10.881   1.204 -16.459  1.00  0.00           H  
ATOM   2899  HB2 ALA B 178     -10.688   2.969 -16.514  1.00  0.00           H  
ATOM   2900  HB3 ALA B 178      -9.254   1.919 -16.520  1.00  0.00           H  
ATOM   2901  C   ALA B 178     -11.648   2.266 -14.017  1.00  0.00           C  
ATOM   2902  O   ALA B 178     -12.528   1.435 -14.250  1.00  0.00           O  
ATOM   2903  N   HIE B 179     -11.894   3.373 -13.314  1.00  0.00           N  
ATOM   2904  H   HIE B 179     -11.137   4.044 -13.201  1.00  0.00           H  
ATOM   2905  CA  HIE B 179     -13.187   3.689 -12.696  1.00  0.00           C  
ATOM   2906  HA  HIE B 179     -13.973   3.199 -13.274  1.00  0.00           H  
ATOM   2907  CB  HIE B 179     -13.244   3.085 -11.278  1.00  0.00           C  
ATOM   2908  HB2 HIE B 179     -13.119   2.004 -11.348  1.00  0.00           H  
ATOM   2909  HB3 HIE B 179     -12.411   3.481 -10.696  1.00  0.00           H  
ATOM   2910  CG  HIE B 179     -14.533   3.363 -10.537  1.00  0.00           C  
ATOM   2911  ND1 HIE B 179     -15.821   3.253 -11.073  1.00  0.00           N  
ATOM   2912  CE1 HIE B 179     -16.660   3.664 -10.110  1.00  0.00           C  
ATOM   2913  HE1 HIE B 179     -17.734   3.737 -10.223  1.00  0.00           H  
ATOM   2914  NE2 HIE B 179     -15.973   4.013  -9.009  1.00  0.00           N  
ATOM   2915  HE2 HIE B 179     -16.370   4.393  -8.162  1.00  0.00           H  
ATOM   2916  CD2 HIE B 179     -14.634   3.823  -9.257  1.00  0.00           C  
ATOM   2917  HD2 HIE B 179     -13.814   4.019  -8.581  1.00  0.00           H  
ATOM   2918  C   HIE B 179     -13.490   5.197 -12.739  1.00  0.00           C  
ATOM   2919  O   HIE B 179     -12.611   6.030 -12.960  1.00  0.00           O  
ATOM   2920  N   THR B 180     -14.762   5.557 -12.561  1.00  0.00           N  
ATOM   2921  H   THR B 180     -15.408   4.819 -12.292  1.00  0.00           H  
ATOM   2922  CA  THR B 180     -15.253   6.941 -12.484  1.00  0.00           C  
ATOM   2923  HA  THR B 180     -14.429   7.639 -12.627  1.00  0.00           H  
ATOM   2924  CB  THR B 180     -16.283   7.209 -13.588  1.00  0.00           C  
ATOM   2925  HB  THR B 180     -17.116   6.512 -13.487  1.00  0.00           H  
ATOM   2926  CG2 THR B 180     -16.826   8.638 -13.584  1.00  0.00           C  
ATOM   2927 HG21 THR B 180     -17.452   8.796 -12.706  1.00  0.00           H  
ATOM   2928 HG22 THR B 180     -15.999   9.348 -13.568  1.00  0.00           H  
ATOM   2929 HG23 THR B 180     -17.422   8.794 -14.482  1.00  0.00           H  
ATOM   2930  OG1 THR B 180     -15.686   7.014 -14.843  1.00  0.00           O  
ATOM   2931  HG1 THR B 180     -15.206   6.181 -14.799  1.00  0.00           H  
ATOM   2932  C   THR B 180     -15.866   7.200 -11.112  1.00  0.00           C  
ATOM   2933  O   THR B 180     -16.937   6.681 -10.797  1.00  0.00           O  
ATOM   2934  N   CYS B 181     -15.216   8.032 -10.303  1.00  0.00           N  
ATOM   2935  H   CYS B 181     -14.370   8.477 -10.646  1.00  0.00           H  
ATOM   2936  CA  CYS B 181     -15.768   8.517  -9.042  1.00  0.00           C  
ATOM   2937  HA  CYS B 181     -16.432   7.754  -8.634  1.00  0.00           H  
ATOM   2938  CB  CYS B 181     -14.632   8.725  -8.037  1.00  0.00           C  
ATOM   2939  HB2 CYS B 181     -13.848   9.342  -8.481  1.00  0.00           H  
ATOM   2940  HB3 CYS B 181     -15.017   9.224  -7.146  1.00  0.00           H  
ATOM   2941  SG  CYS B 181     -13.950   7.118  -7.543  1.00  0.00           S  
ATOM   2942  HG  CYS B 181     -13.168   7.612  -6.567  1.00  0.00           H  
ATOM   2943  C   CYS B 181     -16.608   9.792  -9.235  1.00  0.00           C  
ATOM   2944  O   CYS B 181     -16.365  10.601 -10.138  1.00  0.00           O  
ATOM   2945  N   ILE B 182     -17.593   9.979  -8.353  1.00  0.00           N  
ATOM   2946  H   ILE B 182     -17.715   9.307  -7.611  1.00  0.00           H  
ATOM   2947  CA  ILE B 182     -18.384  11.211  -8.260  1.00  0.00           C  
ATOM   2948  HA  ILE B 182     -18.242  11.777  -9.177  1.00  0.00           H  
ATOM   2949  CB  ILE B 182     -19.898  10.905  -8.184  1.00  0.00           C  
ATOM   2950  HB  ILE B 182     -20.088  10.286  -7.306  1.00  0.00           H  
ATOM   2951  CG2 ILE B 182     -20.701  12.211  -8.041  1.00  0.00           C  
ATOM   2952 HG21 ILE B 182     -20.406  12.740  -7.134  1.00  0.00           H  
ATOM   2953 HG22 ILE B 182     -20.537  12.862  -8.901  1.00  0.00           H  
ATOM   2954 HG23 ILE B 182     -21.767  12.006  -7.952  1.00  0.00           H  
ATOM   2955  CG1 ILE B 182     -20.336  10.125  -9.450  1.00  0.00           C  
ATOM   2956 HG12 ILE B 182     -20.108  10.718 -10.336  1.00  0.00           H  
ATOM   2957 HG13 ILE B 182     -19.768   9.197  -9.513  1.00  0.00           H  
ATOM   2958  CD1 ILE B 182     -21.820   9.739  -9.490  1.00  0.00           C  
ATOM   2959 HD11 ILE B 182     -22.441  10.625  -9.624  1.00  0.00           H  
ATOM   2960 HD12 ILE B 182     -21.994   9.067 -10.330  1.00  0.00           H  
ATOM   2961 HD13 ILE B 182     -22.098   9.231  -8.566  1.00  0.00           H  
ATOM   2962  C   ILE B 182     -17.849  12.025  -7.060  1.00  0.00           C  
ATOM   2963  O   ILE B 182     -17.779  11.472  -5.958  1.00  0.00           O  
ATOM   2964  N   PRO B 183     -17.400  13.278  -7.269  1.00  0.00           N  
ATOM   2965  CD  PRO B 183     -17.290  13.936  -8.561  1.00  0.00           C  
ATOM   2966  HD2 PRO B 183     -18.242  13.939  -9.095  1.00  0.00           H  
ATOM   2967  HD3 PRO B 183     -16.517  13.418  -9.126  1.00  0.00           H  
ATOM   2968  CG  PRO B 183     -16.845  15.366  -8.293  1.00  0.00           C  
ATOM   2969  HG2 PRO B 183     -17.722  15.991  -8.132  1.00  0.00           H  
ATOM   2970  HG3 PRO B 183     -16.225  15.758  -9.099  1.00  0.00           H  
ATOM   2971  CB  PRO B 183     -16.059  15.199  -6.995  1.00  0.00           C  
ATOM   2972  HB2 PRO B 183     -15.927  16.138  -6.459  1.00  0.00           H  
ATOM   2973  HB3 PRO B 183     -15.091  14.765  -7.227  1.00  0.00           H  
ATOM   2974  CA  PRO B 183     -16.895  14.171  -6.225  1.00  0.00           C  
ATOM   2975  HA  PRO B 183     -16.259  13.630  -5.525  1.00  0.00           H  
ATOM   2976  C   PRO B 183     -18.036  14.842  -5.447  1.00  0.00           C  
ATOM   2977  O   PRO B 183     -19.205  14.626  -5.743  1.00  0.00           O  
ATOM   2978  N   GLU B 184     -17.695  15.692  -4.481  1.00  0.00           N  
ATOM   2979  H   GLU B 184     -16.708  15.792  -4.264  1.00  0.00           H  
ATOM   2980  CA  GLU B 184     -18.631  16.477  -3.671  1.00  0.00           C  
ATOM   2981  HA  GLU B 184     -19.529  16.658  -4.266  1.00  0.00           H  
ATOM   2982  CB  GLU B 184     -19.022  15.625  -2.443  1.00  0.00           C  
ATOM   2983  HB2 GLU B 184     -19.311  14.635  -2.799  1.00  0.00           H  
ATOM   2984  HB3 GLU B 184     -18.145  15.499  -1.805  1.00  0.00           H  
ATOM   2985  CG  GLU B 184     -20.185  16.146  -1.584  1.00  0.00           C  
ATOM   2986  HG2 GLU B 184     -20.548  15.332  -0.951  1.00  0.00           H  
ATOM   2987  HG3 GLU B 184     -19.794  16.921  -0.922  1.00  0.00           H  
ATOM   2988  CD  GLU B 184     -21.337  16.725  -2.418  1.00  0.00           C  
ATOM   2989  OE1 GLU B 184     -21.441  17.969  -2.447  1.00  0.00           O  
ATOM   2990  OE2 GLU B 184     -22.053  15.957  -3.102  1.00  0.00           O  
ATOM   2991  C   GLU B 184     -18.020  17.856  -3.318  1.00  0.00           C  
ATOM   2992  O   GLU B 184     -16.813  18.076  -3.470  1.00  0.00           O  
ATOM   2993  N   ASN B 185     -18.833  18.824  -2.895  1.00  0.00           N  
ATOM   2994  H   ASN B 185     -19.825  18.610  -2.764  1.00  0.00           H  
ATOM   2995  CA  ASN B 185     -18.410  20.191  -2.592  1.00  0.00           C  
ATOM   2996  HA  ASN B 185     -17.811  20.569  -3.423  1.00  0.00           H  
ATOM   2997  CB  ASN B 185     -19.676  21.061  -2.466  1.00  0.00           C  
ATOM   2998  HB2 ASN B 185     -20.497  20.484  -2.040  1.00  0.00           H  
ATOM   2999  HB3 ASN B 185     -19.482  21.890  -1.790  1.00  0.00           H  
ATOM   3000  CG  ASN B 185     -20.114  21.635  -3.794  1.00  0.00           C  
ATOM   3001  OD1 ASN B 185     -20.881  21.061  -4.550  1.00  0.00           O  
ATOM   3002  ND2 ASN B 185     -19.617  22.795  -4.145  1.00  0.00           N  
ATOM   3003 HD21 ASN B 185     -19.988  23.172  -5.009  1.00  0.00           H  
ATOM   3004 HD22 ASN B 185     -19.013  23.305  -3.512  1.00  0.00           H  
ATOM   3005  C   ASN B 185     -17.549  20.282  -1.318  1.00  0.00           C  
ATOM   3006  O   ASN B 185     -18.071  20.209  -0.203  1.00  0.00           O  
ATOM   3007  N   ASN B 186     -16.250  20.592  -1.453  1.00  0.00           N  
ATOM   3008  H   ASN B 186     -15.898  20.726  -2.389  1.00  0.00           H  
ATOM   3009  CA  ASN B 186     -15.474  21.164  -0.342  1.00  0.00           C  
ATOM   3010  HA  ASN B 186     -15.816  20.680   0.577  1.00  0.00           H  
ATOM   3011  CB  ASN B 186     -13.961  20.866  -0.451  1.00  0.00           C  
ATOM   3012  HB2 ASN B 186     -13.814  19.808  -0.665  1.00  0.00           H  
ATOM   3013  HB3 ASN B 186     -13.507  21.449  -1.249  1.00  0.00           H  
ATOM   3014  CG  ASN B 186     -13.250  21.179   0.865  1.00  0.00           C  
ATOM   3015  OD1 ASN B 186     -13.860  21.518   1.865  1.00  0.00           O  
ATOM   3016  ND2 ASN B 186     -11.950  21.067   0.948  1.00  0.00           N  
ATOM   3017 HD21 ASN B 186     -11.519  21.203   1.843  1.00  0.00           H  
ATOM   3018 HD22 ASN B 186     -11.346  20.812   0.157  1.00  0.00           H  
ATOM   3019  C   ASN B 186     -15.813  22.663  -0.203  1.00  0.00           C  
ATOM   3020  O   ASN B 186     -15.076  23.556  -0.632  1.00  0.00           O  
ATOM   3021  N   GLY B 187     -17.002  22.933   0.336  1.00  0.00           N  
ATOM   3022  H   GLY B 187     -17.583  22.137   0.580  1.00  0.00           H  
ATOM   3023  CA  GLY B 187     -17.580  24.272   0.409  1.00  0.00           C  
ATOM   3024  HA2 GLY B 187     -18.456  24.249   1.057  1.00  0.00           H  
ATOM   3025  HA3 GLY B 187     -16.844  24.947   0.848  1.00  0.00           H  
ATOM   3026  C   GLY B 187     -18.002  24.827  -0.959  1.00  0.00           C  
ATOM   3027  O   GLY B 187     -18.136  24.110  -1.950  1.00  0.00           O  
ATOM   3028  N   GLY B 188     -18.229  26.143  -1.010  1.00  0.00           N  
ATOM   3029  H   GLY B 188     -18.114  26.674  -0.161  1.00  0.00           H  
ATOM   3030  CA  GLY B 188     -18.892  26.802  -2.143  1.00  0.00           C  
ATOM   3031  HA2 GLY B 188     -19.872  26.342  -2.289  1.00  0.00           H  
ATOM   3032  HA3 GLY B 188     -19.040  27.853  -1.894  1.00  0.00           H  
ATOM   3033  C   GLY B 188     -18.159  26.753  -3.490  1.00  0.00           C  
ATOM   3034  O   GLY B 188     -18.813  26.964  -4.502  1.00  0.00           O  
ATOM   3035  N   ALA B 189     -16.845  26.491  -3.523  1.00  0.00           N  
ATOM   3036  H   ALA B 189     -16.386  26.327  -2.643  1.00  0.00           H  
ATOM   3037  CA  ALA B 189     -16.053  26.383  -4.763  1.00  0.00           C  
ATOM   3038  HA  ALA B 189     -16.689  25.943  -5.535  1.00  0.00           H  
ATOM   3039  CB  ALA B 189     -15.663  27.795  -5.233  1.00  0.00           C  
ATOM   3040  HB1 ALA B 189     -16.560  28.401  -5.371  1.00  0.00           H  
ATOM   3041  HB2 ALA B 189     -15.009  28.272  -4.504  1.00  0.00           H  
ATOM   3042  HB3 ALA B 189     -15.146  27.734  -6.192  1.00  0.00           H  
ATOM   3043  C   ALA B 189     -14.814  25.460  -4.654  1.00  0.00           C  
ATOM   3044  O   ALA B 189     -14.010  25.388  -5.584  1.00  0.00           O  
ATOM   3045  N   GLY B 190     -14.625  24.759  -3.529  1.00  0.00           N  
ATOM   3046  H   GLY B 190     -15.349  24.766  -2.825  1.00  0.00           H  
ATOM   3047  CA  GLY B 190     -13.711  23.617  -3.448  1.00  0.00           C  
ATOM   3048  HA2 GLY B 190     -12.869  23.747  -4.126  1.00  0.00           H  
ATOM   3049  HA3 GLY B 190     -13.319  23.519  -2.437  1.00  0.00           H  
ATOM   3050  C   GLY B 190     -14.451  22.332  -3.818  1.00  0.00           C  
ATOM   3051  O   GLY B 190     -15.679  22.276  -3.760  1.00  0.00           O  
ATOM   3052  N   CYS B 191     -13.725  21.302  -4.234  1.00  0.00           N  
ATOM   3053  H   CYS B 191     -12.716  21.416  -4.304  1.00  0.00           H  
ATOM   3054  CA  CYS B 191     -14.268  20.041  -4.740  1.00  0.00           C  
ATOM   3055  HA  CYS B 191     -15.277  19.871  -4.364  1.00  0.00           H  
ATOM   3056  CB  CYS B 191     -14.293  20.106  -6.271  1.00  0.00           C  
ATOM   3057  HB2 CYS B 191     -13.295  20.382  -6.612  1.00  0.00           H  
ATOM   3058  HB3 CYS B 191     -14.538  19.121  -6.674  1.00  0.00           H  
ATOM   3059  SG  CYS B 191     -15.501  21.320  -6.873  1.00  0.00           S  
ATOM   3060  HG  CYS B 191     -15.317  22.215  -5.897  1.00  0.00           H  
ATOM   3061  C   CYS B 191     -13.365  18.894  -4.286  1.00  0.00           C  
ATOM   3062  O   CYS B 191     -12.156  18.981  -4.480  1.00  0.00           O  
ATOM   3063  N   VAL B 192     -13.934  17.835  -3.708  1.00  0.00           N  
ATOM   3064  H   VAL B 192     -14.947  17.815  -3.618  1.00  0.00           H  
ATOM   3065  CA  VAL B 192     -13.194  16.701  -3.131  1.00  0.00           C  
ATOM   3066  HA  VAL B 192     -12.160  16.762  -3.468  1.00  0.00           H  
ATOM   3067  CB  VAL B 192     -13.157  16.798  -1.588  1.00  0.00           C  
ATOM   3068  HB  VAL B 192     -12.700  17.753  -1.328  1.00  0.00           H  
ATOM   3069  CG1 VAL B 192     -14.551  16.750  -0.945  1.00  0.00           C  
ATOM   3070 HG11 VAL B 192     -14.462  16.857   0.136  1.00  0.00           H  
ATOM   3071 HG12 VAL B 192     -15.166  17.569  -1.319  1.00  0.00           H  
ATOM   3072 HG13 VAL B 192     -15.047  15.806  -1.172  1.00  0.00           H  
ATOM   3073  CG2 VAL B 192     -12.302  15.694  -0.949  1.00  0.00           C  
ATOM   3074 HG21 VAL B 192     -11.319  15.667  -1.420  1.00  0.00           H  
ATOM   3075 HG22 VAL B 192     -12.165  15.905   0.111  1.00  0.00           H  
ATOM   3076 HG23 VAL B 192     -12.776  14.719  -1.058  1.00  0.00           H  
ATOM   3077  C   VAL B 192     -13.744  15.369  -3.646  1.00  0.00           C  
ATOM   3078  O   VAL B 192     -14.946  15.222  -3.863  1.00  0.00           O  
ATOM   3079  N   CYS B 193     -12.862  14.390  -3.845  1.00  0.00           N  
ATOM   3080  H   CYS B 193     -11.882  14.606  -3.682  1.00  0.00           H  
ATOM   3081  CA  CYS B 193     -13.168  13.093  -4.439  1.00  0.00           C  
ATOM   3082  HA  CYS B 193     -14.233  12.886  -4.313  1.00  0.00           H  
ATOM   3083  CB  CYS B 193     -12.859  13.161  -5.938  1.00  0.00           C  
ATOM   3084  HB2 CYS B 193     -13.286  14.073  -6.351  1.00  0.00           H  
ATOM   3085  HB3 CYS B 193     -11.778  13.187  -6.092  1.00  0.00           H  
ATOM   3086  SG  CYS B 193     -13.577  11.717  -6.767  1.00  0.00           S  
ATOM   3087  HG  CYS B 193     -12.809  10.761  -6.214  1.00  0.00           H  
ATOM   3088  C   CYS B 193     -12.369  11.957  -3.789  1.00  0.00           C  
ATOM   3089  O   CYS B 193     -11.141  12.011  -3.703  1.00  0.00           O  
ATOM   3090  N   HIE B 194     -13.058  10.885  -3.399  1.00  0.00           N  
ATOM   3091  H   HIE B 194     -14.060  10.890  -3.515  1.00  0.00           H  
ATOM   3092  CA  HIE B 194     -12.417   9.653  -2.926  1.00  0.00           C  
ATOM   3093  HA  HIE B 194     -11.477   9.923  -2.437  1.00  0.00           H  
ATOM   3094  CB  HIE B 194     -13.277   8.971  -1.856  1.00  0.00           C  
ATOM   3095  HB2 HIE B 194     -14.256   8.730  -2.274  1.00  0.00           H  
ATOM   3096  HB3 HIE B 194     -12.796   8.042  -1.547  1.00  0.00           H  
ATOM   3097  CG  HIE B 194     -13.447   9.841  -0.635  1.00  0.00           C  
ATOM   3098  ND1 HIE B 194     -12.420  10.212   0.238  1.00  0.00           N  
ATOM   3099  CE1 HIE B 194     -12.974  11.067   1.113  1.00  0.00           C  
ATOM   3100  HE1 HIE B 194     -12.435  11.569   1.906  1.00  0.00           H  
ATOM   3101  NE2 HIE B 194     -14.276  11.248   0.834  1.00  0.00           N  
ATOM   3102  HE2 HIE B 194     -14.892  11.892   1.311  1.00  0.00           H  
ATOM   3103  CD2 HIE B 194     -14.593  10.481  -0.265  1.00  0.00           C  
ATOM   3104  HD2 HIE B 194     -15.548  10.429  -0.771  1.00  0.00           H  
ATOM   3105  C   HIE B 194     -12.038   8.708  -4.071  1.00  0.00           C  
ATOM   3106  O   HIE B 194     -12.639   8.713  -5.147  1.00  0.00           O  
ATOM   3107  N   LEU B 195     -11.019   7.897  -3.804  1.00  0.00           N  
ATOM   3108  H   LEU B 195     -10.568   7.998  -2.897  1.00  0.00           H  
ATOM   3109  CA  LEU B 195     -10.367   6.945  -4.692  1.00  0.00           C  
ATOM   3110  HA  LEU B 195     -11.011   6.715  -5.542  1.00  0.00           H  
ATOM   3111  CB  LEU B 195      -9.043   7.565  -5.183  1.00  0.00           C  
ATOM   3112  HB2 LEU B 195      -8.446   7.787  -4.300  1.00  0.00           H  
ATOM   3113  HB3 LEU B 195      -8.495   6.825  -5.767  1.00  0.00           H  
ATOM   3114  CG  LEU B 195      -9.185   8.868  -6.001  1.00  0.00           C  
ATOM   3115  HG  LEU B 195     -10.002   9.479  -5.624  1.00  0.00           H  
ATOM   3116  CD1 LEU B 195      -7.918   9.713  -5.893  1.00  0.00           C  
ATOM   3117 HD11 LEU B 195      -8.027  10.617  -6.491  1.00  0.00           H  
ATOM   3118 HD12 LEU B 195      -7.760  10.002  -4.853  1.00  0.00           H  
ATOM   3119 HD13 LEU B 195      -7.054   9.148  -6.240  1.00  0.00           H  
ATOM   3120  CD2 LEU B 195      -9.443   8.565  -7.473  1.00  0.00           C  
ATOM   3121 HD21 LEU B 195      -9.566   9.493  -8.029  1.00  0.00           H  
ATOM   3122 HD22 LEU B 195      -8.607   8.006  -7.891  1.00  0.00           H  
ATOM   3123 HD23 LEU B 195     -10.356   7.978  -7.571  1.00  0.00           H  
ATOM   3124  C   LEU B 195     -10.111   5.667  -3.875  1.00  0.00           C  
ATOM   3125  O   LEU B 195      -9.664   5.737  -2.731  1.00  0.00           O  
ATOM   3126  N   LEU B 196     -10.409   4.501  -4.443  1.00  0.00           N  
ATOM   3127  H   LEU B 196     -10.723   4.496  -5.406  1.00  0.00           H  
ATOM   3128  CA  LEU B 196     -10.279   3.196  -3.776  1.00  0.00           C  
ATOM   3129  HA  LEU B 196      -9.932   3.339  -2.753  1.00  0.00           H  
ATOM   3130  CB  LEU B 196     -11.655   2.506  -3.730  1.00  0.00           C  
ATOM   3131  HB2 LEU B 196     -12.017   2.403  -4.755  1.00  0.00           H  
ATOM   3132  HB3 LEU B 196     -11.529   1.501  -3.322  1.00  0.00           H  
ATOM   3133  CG  LEU B 196     -12.725   3.240  -2.898  1.00  0.00           C  
ATOM   3134  HG  LEU B 196     -12.865   4.252  -3.282  1.00  0.00           H  
ATOM   3135  CD1 LEU B 196     -14.056   2.497  -3.021  1.00  0.00           C  
ATOM   3136 HD11 LEU B 196     -14.826   3.019  -2.455  1.00  0.00           H  
ATOM   3137 HD12 LEU B 196     -13.954   1.478  -2.644  1.00  0.00           H  
ATOM   3138 HD13 LEU B 196     -14.357   2.458  -4.068  1.00  0.00           H  
ATOM   3139  CD2 LEU B 196     -12.358   3.318  -1.413  1.00  0.00           C  
ATOM   3140 HD21 LEU B 196     -13.178   3.759  -0.849  1.00  0.00           H  
ATOM   3141 HD22 LEU B 196     -12.150   2.318  -1.029  1.00  0.00           H  
ATOM   3142 HD23 LEU B 196     -11.473   3.940  -1.285  1.00  0.00           H  
ATOM   3143  C   LEU B 196      -9.245   2.293  -4.461  1.00  0.00           C  
ATOM   3144  O   LEU B 196      -8.986   2.448  -5.658  1.00  0.00           O  
ATOM   3145  N   MET B 197      -8.719   1.324  -3.702  1.00  0.00           N  
ATOM   3146  H   MET B 197      -9.007   1.282  -2.730  1.00  0.00           H  
ATOM   3147  CA  MET B 197      -7.818   0.254  -4.160  1.00  0.00           C  
ATOM   3148  HA  MET B 197      -7.971   0.094  -5.229  1.00  0.00           H  
ATOM   3149  CB  MET B 197      -6.338   0.630  -3.924  1.00  0.00           C  
ATOM   3150  HB2 MET B 197      -6.144   0.720  -2.855  1.00  0.00           H  
ATOM   3151  HB3 MET B 197      -5.726  -0.193  -4.294  1.00  0.00           H  
ATOM   3152  CG  MET B 197      -5.859   1.909  -4.623  1.00  0.00           C  
ATOM   3153  HG2 MET B 197      -4.834   1.741  -4.952  1.00  0.00           H  
ATOM   3154  HG3 MET B 197      -6.459   2.076  -5.517  1.00  0.00           H  
ATOM   3155  SD  MET B 197      -5.846   3.413  -3.603  1.00  0.00           S  
ATOM   3156  CE  MET B 197      -5.443   4.612  -4.902  1.00  0.00           C  
ATOM   3157  HE1 MET B 197      -5.338   5.603  -4.466  1.00  0.00           H  
ATOM   3158  HE2 MET B 197      -4.508   4.330  -5.387  1.00  0.00           H  
ATOM   3159  HE3 MET B 197      -6.244   4.625  -5.643  1.00  0.00           H  
ATOM   3160  C   MET B 197      -8.103  -1.072  -3.426  1.00  0.00           C  
ATOM   3161  O   MET B 197      -8.479  -1.052  -2.256  1.00  0.00           O  
ATOM   3162  N   ASP B 198      -7.833  -2.213  -4.074  1.00  0.00           N  
ATOM   3163  H   ASP B 198      -7.646  -2.171  -5.063  1.00  0.00           H  
ATOM   3164  CA  ASP B 198      -7.749  -3.540  -3.413  1.00  0.00           C  
ATOM   3165  HA  ASP B 198      -8.606  -3.690  -2.751  1.00  0.00           H  
ATOM   3166  CB  ASP B 198      -7.718  -4.662  -4.475  1.00  0.00           C  
ATOM   3167  HB2 ASP B 198      -7.242  -4.272  -5.374  1.00  0.00           H  
ATOM   3168  HB3 ASP B 198      -7.088  -5.475  -4.108  1.00  0.00           H  
ATOM   3169  CG  ASP B 198      -9.058  -5.290  -4.865  1.00  0.00           C  
ATOM   3170  OD1 ASP B 198     -10.111  -4.838  -4.366  1.00  0.00           O  
ATOM   3171  OD2 ASP B 198      -8.987  -6.257  -5.669  1.00  0.00           O  
ATOM   3172  C   ASP B 198      -6.470  -3.695  -2.563  1.00  0.00           C  
ATOM   3173  O   ASP B 198      -6.510  -4.146  -1.421  1.00  0.00           O  
ATOM   3174  N   ASP B 199      -5.315  -3.360  -3.151  1.00  0.00           N  
ATOM   3175  H   ASP B 199      -5.353  -2.971  -4.080  1.00  0.00           H  
ATOM   3176  CA  ASP B 199      -3.987  -3.456  -2.537  1.00  0.00           C  
ATOM   3177  HA  ASP B 199      -4.059  -3.099  -1.505  1.00  0.00           H  
ATOM   3178  CB  ASP B 199      -3.475  -4.914  -2.515  1.00  0.00           C  
ATOM   3179  HB2 ASP B 199      -2.441  -4.905  -2.159  1.00  0.00           H  
ATOM   3180  HB3 ASP B 199      -4.062  -5.456  -1.773  1.00  0.00           H  
ATOM   3181  CG  ASP B 199      -3.540  -5.709  -3.833  1.00  0.00           C  
ATOM   3182  OD1 ASP B 199      -3.192  -5.200  -4.923  1.00  0.00           O  
ATOM   3183  OD2 ASP B 199      -3.843  -6.925  -3.773  1.00  0.00           O  
ATOM   3184  C   ASP B 199      -3.000  -2.547  -3.280  1.00  0.00           C  
ATOM   3185  O   ASP B 199      -3.210  -2.245  -4.457  1.00  0.00           O  
ATOM   3186  N   VAL B 200      -1.925  -2.106  -2.616  1.00  0.00           N  
ATOM   3187  H   VAL B 200      -1.767  -2.439  -1.676  1.00  0.00           H  
ATOM   3188  CA  VAL B 200      -1.030  -1.038  -3.106  1.00  0.00           C  
ATOM   3189  HA  VAL B 200      -1.220  -0.883  -4.168  1.00  0.00           H  
ATOM   3190  CB  VAL B 200      -1.314   0.307  -2.394  1.00  0.00           C  
ATOM   3191  HB  VAL B 200      -1.145   0.188  -1.322  1.00  0.00           H  
ATOM   3192  CG1 VAL B 200      -0.407   1.439  -2.902  1.00  0.00           C  
ATOM   3193 HG11 VAL B 200      -0.519   1.559  -3.980  1.00  0.00           H  
ATOM   3194 HG12 VAL B 200      -0.664   2.372  -2.400  1.00  0.00           H  
ATOM   3195 HG13 VAL B 200       0.633   1.212  -2.672  1.00  0.00           H  
ATOM   3196  CG2 VAL B 200      -2.760   0.776  -2.604  1.00  0.00           C  
ATOM   3197 HG21 VAL B 200      -2.916   1.742  -2.125  1.00  0.00           H  
ATOM   3198 HG22 VAL B 200      -2.970   0.861  -3.670  1.00  0.00           H  
ATOM   3199 HG23 VAL B 200      -3.456   0.066  -2.161  1.00  0.00           H  
ATOM   3200  C   VAL B 200       0.440  -1.430  -2.953  1.00  0.00           C  
ATOM   3201  O   VAL B 200       0.863  -1.868  -1.883  1.00  0.00           O  
ATOM   3202  N   VAL B 201       1.216  -1.252  -4.027  1.00  0.00           N  
ATOM   3203  H   VAL B 201       0.768  -0.890  -4.869  1.00  0.00           H  
ATOM   3204  CA  VAL B 201       2.673  -1.471  -4.101  1.00  0.00           C  
ATOM   3205  HA  VAL B 201       3.077  -1.473  -3.088  1.00  0.00           H  
ATOM   3206  CB  VAL B 201       3.031  -2.827  -4.742  1.00  0.00           C  
ATOM   3207  HB  VAL B 201       4.117  -2.902  -4.764  1.00  0.00           H  
ATOM   3208  CG1 VAL B 201       2.515  -3.990  -3.887  1.00  0.00           C  
ATOM   3209 HG11 VAL B 201       2.889  -3.882  -2.868  1.00  0.00           H  
ATOM   3210 HG12 VAL B 201       1.425  -3.995  -3.865  1.00  0.00           H  
ATOM   3211 HG13 VAL B 201       2.864  -4.939  -4.293  1.00  0.00           H  
ATOM   3212  CG2 VAL B 201       2.524  -3.005  -6.182  1.00  0.00           C  
ATOM   3213 HG21 VAL B 201       2.832  -3.976  -6.569  1.00  0.00           H  
ATOM   3214 HG22 VAL B 201       1.436  -2.944  -6.210  1.00  0.00           H  
ATOM   3215 HG23 VAL B 201       2.932  -2.225  -6.826  1.00  0.00           H  
ATOM   3216  C   VAL B 201       3.357  -0.326  -4.850  1.00  0.00           C  
ATOM   3217  O   VAL B 201       2.744   0.351  -5.668  1.00  0.00           O  
ATOM   3218  N   SER B 202       4.639  -0.090  -4.600  1.00  0.00           N  
ATOM   3219  H   SER B 202       5.118  -0.712  -3.952  1.00  0.00           H  
ATOM   3220  CA  SER B 202       5.336   1.151  -4.967  1.00  0.00           C  
ATOM   3221  HA  SER B 202       4.740   1.977  -4.581  1.00  0.00           H  
ATOM   3222  CB  SER B 202       6.693   1.194  -4.261  1.00  0.00           C  
ATOM   3223  HB2 SER B 202       7.228   2.102  -4.538  1.00  0.00           H  
ATOM   3224  HB3 SER B 202       6.538   1.205  -3.181  1.00  0.00           H  
ATOM   3225  OG  SER B 202       7.468   0.071  -4.601  1.00  0.00           O  
ATOM   3226  HG  SER B 202       7.064  -0.707  -4.138  1.00  0.00           H  
ATOM   3227  C   SER B 202       5.489   1.396  -6.472  1.00  0.00           C  
ATOM   3228  O   SER B 202       5.706   2.543  -6.858  1.00  0.00           O  
ATOM   3229  N   ALA B 203       5.316   0.366  -7.303  1.00  0.00           N  
ATOM   3230  H   ALA B 203       5.194  -0.542  -6.882  1.00  0.00           H  
ATOM   3231  CA  ALA B 203       5.235   0.436  -8.766  1.00  0.00           C  
ATOM   3232  HA  ALA B 203       6.023   1.089  -9.143  1.00  0.00           H  
ATOM   3233  CB  ALA B 203       5.478  -0.986  -9.281  1.00  0.00           C  
ATOM   3234  HB1 ALA B 203       6.435  -1.357  -8.910  1.00  0.00           H  
ATOM   3235  HB2 ALA B 203       4.680  -1.645  -8.934  1.00  0.00           H  
ATOM   3236  HB3 ALA B 203       5.487  -0.989 -10.371  1.00  0.00           H  
ATOM   3237  C   ALA B 203       3.884   0.966  -9.300  1.00  0.00           C  
ATOM   3238  O   ALA B 203       3.778   1.333 -10.472  1.00  0.00           O  
ATOM   3239  N   ASP B 204       2.840   0.986  -8.469  1.00  0.00           N  
ATOM   3240  H   ASP B 204       2.978   0.708  -7.505  1.00  0.00           H  
ATOM   3241  CA  ASP B 204       1.527   1.499  -8.840  1.00  0.00           C  
ATOM   3242  HA  ASP B 204       1.236   1.026  -9.779  1.00  0.00           H  
ATOM   3243  CB  ASP B 204       0.449   1.151  -7.804  1.00  0.00           C  
ATOM   3244  HB2 ASP B 204       0.694   1.634  -6.857  1.00  0.00           H  
ATOM   3245  HB3 ASP B 204      -0.500   1.568  -8.144  1.00  0.00           H  
ATOM   3246  CG  ASP B 204       0.239  -0.342  -7.557  1.00  0.00           C  
ATOM   3247  OD1 ASP B 204       0.440  -1.183  -8.464  1.00  0.00           O  
ATOM   3248  OD2 ASP B 204      -0.220  -0.669  -6.442  1.00  0.00           O  
ATOM   3249  C   ASP B 204       1.576   3.015  -9.043  1.00  0.00           C  
ATOM   3250  O   ASP B 204       1.935   3.789  -8.156  1.00  0.00           O  
ATOM   3251  N   GLN B 205       1.113   3.440 -10.210  1.00  0.00           N  
ATOM   3252  H   GLN B 205       0.848   2.749 -10.897  1.00  0.00           H  
ATOM   3253  CA  GLN B 205       0.879   4.829 -10.560  1.00  0.00           C  
ATOM   3254  HA  GLN B 205       0.776   5.420  -9.650  1.00  0.00           H  
ATOM   3255  CB  GLN B 205       2.080   5.354 -11.354  1.00  0.00           C  
ATOM   3256  HB2 GLN B 205       2.961   5.249 -10.721  1.00  0.00           H  
ATOM   3257  HB3 GLN B 205       2.225   4.746 -12.248  1.00  0.00           H  
ATOM   3258  CG  GLN B 205       1.931   6.824 -11.773  1.00  0.00           C  
ATOM   3259  HG2 GLN B 205       1.219   6.893 -12.594  1.00  0.00           H  
ATOM   3260  HG3 GLN B 205       1.541   7.401 -10.936  1.00  0.00           H  
ATOM   3261  CD  GLN B 205       3.256   7.457 -12.198  1.00  0.00           C  
ATOM   3262  OE1 GLN B 205       4.332   6.896 -12.086  1.00  0.00           O  
ATOM   3263  NE2 GLN B 205       3.237   8.672 -12.691  1.00  0.00           N  
ATOM   3264 HE21 GLN B 205       4.125   9.048 -12.968  1.00  0.00           H  
ATOM   3265 HE22 GLN B 205       2.360   9.164 -12.809  1.00  0.00           H  
ATOM   3266  C   GLN B 205      -0.436   4.892 -11.325  1.00  0.00           C  
ATOM   3267  O   GLN B 205      -0.671   4.088 -12.224  1.00  0.00           O  
ATOM   3268  N   TYR B 206      -1.310   5.812 -10.937  1.00  0.00           N  
ATOM   3269  H   TYR B 206      -1.043   6.462 -10.207  1.00  0.00           H  
ATOM   3270  CA  TYR B 206      -2.612   6.015 -11.550  1.00  0.00           C  
ATOM   3271  HA  TYR B 206      -2.835   5.160 -12.185  1.00  0.00           H  
ATOM   3272  CB  TYR B 206      -3.710   6.076 -10.471  1.00  0.00           C  
ATOM   3273  HB2 TYR B 206      -3.470   6.873  -9.766  1.00  0.00           H  
ATOM   3274  HB3 TYR B 206      -4.649   6.351 -10.954  1.00  0.00           H  
ATOM   3275  CG  TYR B 206      -3.927   4.780  -9.695  1.00  0.00           C  
ATOM   3276  CD1 TYR B 206      -3.044   4.409  -8.658  1.00  0.00           C  
ATOM   3277  HD1 TYR B 206      -2.206   5.046  -8.418  1.00  0.00           H  
ATOM   3278  CE1 TYR B 206      -3.239   3.206  -7.946  1.00  0.00           C  
ATOM   3279  HE1 TYR B 206      -2.550   2.910  -7.168  1.00  0.00           H  
ATOM   3280  CZ  TYR B 206      -4.334   2.370  -8.257  1.00  0.00           C  
ATOM   3281  OH  TYR B 206      -4.518   1.202  -7.583  1.00  0.00           O  
ATOM   3282  HH  TYR B 206      -3.802   0.987  -6.983  1.00  0.00           H  
ATOM   3283  CE2 TYR B 206      -5.232   2.753  -9.276  1.00  0.00           C  
ATOM   3284  HE2 TYR B 206      -6.072   2.110  -9.507  1.00  0.00           H  
ATOM   3285  CD2 TYR B 206      -5.021   3.943 -10.000  1.00  0.00           C  
ATOM   3286  HD2 TYR B 206      -5.706   4.207 -10.796  1.00  0.00           H  
ATOM   3287  C   TYR B 206      -2.572   7.261 -12.441  1.00  0.00           C  
ATOM   3288  O   TYR B 206      -1.950   8.275 -12.112  1.00  0.00           O  
ATOM   3289  N   THR B 207      -3.238   7.187 -13.584  1.00  0.00           N  
ATOM   3290  H   THR B 207      -3.669   6.295 -13.806  1.00  0.00           H  
ATOM   3291  CA  THR B 207      -3.668   8.341 -14.385  1.00  0.00           C  
ATOM   3292  HA  THR B 207      -2.888   9.101 -14.386  1.00  0.00           H  
ATOM   3293  CB  THR B 207      -3.910   7.901 -15.838  1.00  0.00           C  
ATOM   3294  HB  THR B 207      -4.656   7.106 -15.851  1.00  0.00           H  
ATOM   3295  CG2 THR B 207      -4.361   9.020 -16.776  1.00  0.00           C  
ATOM   3296 HG21 THR B 207      -4.387   8.652 -17.801  1.00  0.00           H  
ATOM   3297 HG22 THR B 207      -5.370   9.342 -16.512  1.00  0.00           H  
ATOM   3298 HG23 THR B 207      -3.681   9.870 -16.709  1.00  0.00           H  
ATOM   3299  OG1 THR B 207      -2.704   7.400 -16.372  1.00  0.00           O  
ATOM   3300  HG1 THR B 207      -2.937   6.883 -17.148  1.00  0.00           H  
ATOM   3301  C   THR B 207      -4.936   8.945 -13.765  1.00  0.00           C  
ATOM   3302  O   THR B 207      -5.715   8.214 -13.146  1.00  0.00           O  
ATOM   3303  N   LEU B 208      -5.137  10.257 -13.933  1.00  0.00           N  
ATOM   3304  H   LEU B 208      -4.461  10.774 -14.487  1.00  0.00           H  
ATOM   3305  CA  LEU B 208      -6.308  11.017 -13.477  1.00  0.00           C  
ATOM   3306  HA  LEU B 208      -7.104  10.334 -13.173  1.00  0.00           H  
ATOM   3307  CB  LEU B 208      -5.923  11.917 -12.286  1.00  0.00           C  
ATOM   3308  HB2 LEU B 208      -5.176  12.632 -12.635  1.00  0.00           H  
ATOM   3309  HB3 LEU B 208      -6.809  12.482 -11.996  1.00  0.00           H  
ATOM   3310  CG  LEU B 208      -5.362  11.227 -11.033  1.00  0.00           C  
ATOM   3311  HG  LEU B 208      -4.471  10.653 -11.288  1.00  0.00           H  
ATOM   3312  CD1 LEU B 208      -4.974  12.302 -10.016  1.00  0.00           C  
ATOM   3313 HD11 LEU B 208      -5.831  12.942  -9.802  1.00  0.00           H  
ATOM   3314 HD12 LEU B 208      -4.162  12.910 -10.414  1.00  0.00           H  
ATOM   3315 HD13 LEU B 208      -4.646  11.837  -9.088  1.00  0.00           H  
ATOM   3316  CD2 LEU B 208      -6.386  10.304 -10.380  1.00  0.00           C  
ATOM   3317 HD21 LEU B 208      -6.658   9.526 -11.086  1.00  0.00           H  
ATOM   3318 HD22 LEU B 208      -5.961   9.839  -9.492  1.00  0.00           H  
ATOM   3319 HD23 LEU B 208      -7.282  10.862 -10.106  1.00  0.00           H  
ATOM   3320  C   LEU B 208      -6.849  11.908 -14.607  1.00  0.00           C  
ATOM   3321  O   LEU B 208      -6.076  12.642 -15.225  1.00  0.00           O  
ATOM   3322  N   ASP B 209      -8.164  11.910 -14.810  1.00  0.00           N  
ATOM   3323  H   ASP B 209      -8.728  11.271 -14.257  1.00  0.00           H  
ATOM   3324  CA  ASP B 209      -8.868  12.699 -15.834  1.00  0.00           C  
ATOM   3325  HA  ASP B 209      -8.209  13.480 -16.217  1.00  0.00           H  
ATOM   3326  CB  ASP B 209      -9.273  11.805 -17.019  1.00  0.00           C  
ATOM   3327  HB2 ASP B 209      -9.537  10.815 -16.654  1.00  0.00           H  
ATOM   3328  HB3 ASP B 209     -10.150  12.232 -17.509  1.00  0.00           H  
ATOM   3329  CG  ASP B 209      -8.169  11.647 -18.054  1.00  0.00           C  
ATOM   3330  OD1 ASP B 209      -8.310  12.128 -19.193  1.00  0.00           O  
ATOM   3331  OD2 ASP B 209      -7.120  11.023 -17.751  1.00  0.00           O  
ATOM   3332  C   ASP B 209     -10.104  13.388 -15.239  1.00  0.00           C  
ATOM   3333  O   ASP B 209     -11.061  12.730 -14.820  1.00  0.00           O  
ATOM   3334  N   LEU B 210     -10.110  14.723 -15.209  1.00  0.00           N  
ATOM   3335  H   LEU B 210      -9.340  15.228 -15.641  1.00  0.00           H  
ATOM   3336  CA  LEU B 210     -11.206  15.512 -14.647  1.00  0.00           C  
ATOM   3337  HA  LEU B 210     -11.787  14.871 -13.981  1.00  0.00           H  
ATOM   3338  CB  LEU B 210     -10.604  16.642 -13.796  1.00  0.00           C  
ATOM   3339  HB2 LEU B 210      -9.954  16.198 -13.040  1.00  0.00           H  
ATOM   3340  HB3 LEU B 210      -9.993  17.266 -14.446  1.00  0.00           H  
ATOM   3341  CG  LEU B 210     -11.635  17.543 -13.093  1.00  0.00           C  
ATOM   3342  HG  LEU B 210     -12.265  18.031 -13.837  1.00  0.00           H  
ATOM   3343  CD1 LEU B 210     -12.522  16.767 -12.120  1.00  0.00           C  
ATOM   3344 HD11 LEU B 210     -13.188  17.456 -11.606  1.00  0.00           H  
ATOM   3345 HD12 LEU B 210     -13.135  16.047 -12.655  1.00  0.00           H  
ATOM   3346 HD13 LEU B 210     -11.908  16.246 -11.383  1.00  0.00           H  
ATOM   3347  CD2 LEU B 210     -10.900  18.623 -12.298  1.00  0.00           C  
ATOM   3348 HD21 LEU B 210     -11.619  19.272 -11.802  1.00  0.00           H  
ATOM   3349 HD22 LEU B 210     -10.263  18.162 -11.541  1.00  0.00           H  
ATOM   3350 HD23 LEU B 210     -10.286  19.225 -12.967  1.00  0.00           H  
ATOM   3351  C   LEU B 210     -12.149  16.022 -15.747  1.00  0.00           C  
ATOM   3352  O   LEU B 210     -11.716  16.713 -16.670  1.00  0.00           O  
ATOM   3353  N   TRP B 211     -13.444  15.726 -15.608  1.00  0.00           N  
ATOM   3354  H   TRP B 211     -13.727  15.173 -14.804  1.00  0.00           H  
ATOM   3355  CA  TRP B 211     -14.516  16.162 -16.506  1.00  0.00           C  
ATOM   3356  HA  TRP B 211     -14.094  16.735 -17.331  1.00  0.00           H  
ATOM   3357  CB  TRP B 211     -15.209  14.919 -17.088  1.00  0.00           C  
ATOM   3358  HB2 TRP B 211     -14.451  14.306 -17.578  1.00  0.00           H  
ATOM   3359  HB3 TRP B 211     -15.616  14.336 -16.260  1.00  0.00           H  
ATOM   3360  CG  TRP B 211     -16.322  15.164 -18.069  1.00  0.00           C  
ATOM   3361  CD1 TRP B 211     -16.199  15.091 -19.415  1.00  0.00           C  
ATOM   3362  HD1 TRP B 211     -15.281  14.851 -19.939  1.00  0.00           H  
ATOM   3363  NE1 TRP B 211     -17.401  15.411 -20.016  1.00  0.00           N  
ATOM   3364  HE1 TRP B 211     -17.516  15.554 -21.017  1.00  0.00           H  
ATOM   3365  CE2 TRP B 211     -18.373  15.688 -19.082  1.00  0.00           C  
ATOM   3366  CZ2 TRP B 211     -19.722  16.052 -19.195  1.00  0.00           C  
ATOM   3367  HZ2 TRP B 211     -20.180  16.151 -20.171  1.00  0.00           H  
ATOM   3368  CH2 TRP B 211     -20.452  16.349 -18.033  1.00  0.00           C  
ATOM   3369  HH2 TRP B 211     -21.478  16.688 -18.111  1.00  0.00           H  
ATOM   3370  CZ3 TRP B 211     -19.827  16.261 -16.778  1.00  0.00           C  
ATOM   3371  HZ3 TRP B 211     -20.375  16.532 -15.885  1.00  0.00           H  
ATOM   3372  CE3 TRP B 211     -18.485  15.844 -16.673  1.00  0.00           C  
ATOM   3373  HE3 TRP B 211     -18.021  15.789 -15.699  1.00  0.00           H  
ATOM   3374  CD2 TRP B 211     -17.713  15.558 -17.823  1.00  0.00           C  
ATOM   3375  C   TRP B 211     -15.503  17.075 -15.770  1.00  0.00           C  
ATOM   3376  O   TRP B 211     -15.777  16.856 -14.585  1.00  0.00           O  
ATOM   3377  N   ALA B 212     -16.061  18.070 -16.470  1.00  0.00           N  
ATOM   3378  H   ALA B 212     -15.784  18.185 -17.441  1.00  0.00           H  
ATOM   3379  CA  ALA B 212     -17.104  18.960 -15.952  1.00  0.00           C  
ATOM   3380  HA  ALA B 212     -17.709  18.395 -15.247  1.00  0.00           H  
ATOM   3381  CB  ALA B 212     -16.447  20.123 -15.205  1.00  0.00           C  
ATOM   3382  HB1 ALA B 212     -15.918  20.751 -15.918  1.00  0.00           H  
ATOM   3383  HB2 ALA B 212     -17.219  20.715 -14.710  1.00  0.00           H  
ATOM   3384  HB3 ALA B 212     -15.745  19.747 -14.463  1.00  0.00           H  
ATOM   3385  C   ALA B 212     -18.031  19.515 -17.048  1.00  0.00           C  
ATOM   3386  O   ALA B 212     -17.550  19.945 -18.097  1.00  0.00           O  
ATOM   3387  N   GLY B 213     -19.339  19.570 -16.775  1.00  0.00           N  
ATOM   3388  H   GLY B 213     -19.627  19.180 -15.882  1.00  0.00           H  
ATOM   3389  CA  GLY B 213     -20.393  20.198 -17.591  1.00  0.00           C  
ATOM   3390  HA2 GLY B 213     -21.332  20.171 -17.037  1.00  0.00           H  
ATOM   3391  HA3 GLY B 213     -20.135  21.244 -17.759  1.00  0.00           H  
ATOM   3392  C   GLY B 213     -20.638  19.543 -18.956  1.00  0.00           C  
ATOM   3393  O   GLY B 213     -21.714  19.002 -19.199  1.00  0.00           O  
ATOM   3394  N   GLN B 214     -19.627  19.580 -19.822  1.00  0.00           N  
ATOM   3395  H   GLN B 214     -18.780  20.011 -19.473  1.00  0.00           H  
ATOM   3396  CA  GLN B 214     -19.578  18.979 -21.161  1.00  0.00           C  
ATOM   3397  HA  GLN B 214     -20.360  18.226 -21.263  1.00  0.00           H  
ATOM   3398  CB  GLN B 214     -19.817  20.080 -22.215  1.00  0.00           C  
ATOM   3399  HB2 GLN B 214     -19.089  20.872 -22.042  1.00  0.00           H  
ATOM   3400  HB3 GLN B 214     -19.622  19.673 -23.210  1.00  0.00           H  
ATOM   3401  CG  GLN B 214     -21.218  20.726 -22.218  1.00  0.00           C  
ATOM   3402  HG2 GLN B 214     -21.516  20.998 -21.208  1.00  0.00           H  
ATOM   3403  HG3 GLN B 214     -21.155  21.650 -22.792  1.00  0.00           H  
ATOM   3404  CD  GLN B 214     -22.318  19.867 -22.846  1.00  0.00           C  
ATOM   3405  OE1 GLN B 214     -22.166  18.687 -23.123  1.00  0.00           O  
ATOM   3406  NE2 GLN B 214     -23.471  20.442 -23.112  1.00  0.00           N  
ATOM   3407 HE21 GLN B 214     -24.191  19.874 -23.521  1.00  0.00           H  
ATOM   3408 HE22 GLN B 214     -23.633  21.426 -22.925  1.00  0.00           H  
ATOM   3409  C   GLN B 214     -18.222  18.293 -21.444  1.00  0.00           C  
ATOM   3410  O   GLN B 214     -18.171  17.326 -22.205  1.00  0.00           O  
ATOM   3411  N   GLN B 215     -17.116  18.768 -20.854  1.00  0.00           N  
ATOM   3412  H   GLN B 215     -17.204  19.432 -20.094  1.00  0.00           H  
ATOM   3413  CA  GLN B 215     -15.763  18.550 -21.388  1.00  0.00           C  
ATOM   3414  HA  GLN B 215     -15.809  17.826 -22.204  1.00  0.00           H  
ATOM   3415  CB  GLN B 215     -15.227  19.868 -21.977  1.00  0.00           C  
ATOM   3416  HB2 GLN B 215     -15.059  20.589 -21.176  1.00  0.00           H  
ATOM   3417  HB3 GLN B 215     -14.263  19.658 -22.440  1.00  0.00           H  
ATOM   3418  CG  GLN B 215     -16.160  20.503 -23.022  1.00  0.00           C  
ATOM   3419  HG2 GLN B 215     -16.749  19.728 -23.513  1.00  0.00           H  
ATOM   3420  HG3 GLN B 215     -16.843  21.189 -22.523  1.00  0.00           H  
ATOM   3421  CD  GLN B 215     -15.401  21.238 -24.119  1.00  0.00           C  
ATOM   3422  OE1 GLN B 215     -14.579  20.678 -24.825  1.00  0.00           O  
ATOM   3423  NE2 GLN B 215     -15.666  22.507 -24.335  1.00  0.00           N  
ATOM   3424 HE21 GLN B 215     -15.204  22.918 -25.126  1.00  0.00           H  
ATOM   3425 HE22 GLN B 215     -16.325  22.998 -23.751  1.00  0.00           H  
ATOM   3426  C   GLN B 215     -14.764  18.010 -20.354  1.00  0.00           C  
ATOM   3427  O   GLN B 215     -14.911  18.212 -19.149  1.00  0.00           O  
ATOM   3428  N   LEU B 216     -13.690  17.379 -20.846  1.00  0.00           N  
ATOM   3429  H   LEU B 216     -13.616  17.303 -21.848  1.00  0.00           H  
ATOM   3430  CA  LEU B 216     -12.448  17.231 -20.081  1.00  0.00           C  
ATOM   3431  HA  LEU B 216     -12.675  16.762 -19.126  1.00  0.00           H  
ATOM   3432  CB  LEU B 216     -11.430  16.364 -20.847  1.00  0.00           C  
ATOM   3433  HB2 LEU B 216     -11.458  16.649 -21.901  1.00  0.00           H  
ATOM   3434  HB3 LEU B 216     -10.426  16.587 -20.479  1.00  0.00           H  
ATOM   3435  CG  LEU B 216     -11.660  14.848 -20.718  1.00  0.00           C  
ATOM   3436  HG  LEU B 216     -12.704  14.615 -20.934  1.00  0.00           H  
ATOM   3437  CD1 LEU B 216     -10.777  14.113 -21.727  1.00  0.00           C  
ATOM   3438 HD11 LEU B 216     -11.040  14.412 -22.740  1.00  0.00           H  
ATOM   3439 HD12 LEU B 216     -10.925  13.037 -21.628  1.00  0.00           H  
ATOM   3440 HD13 LEU B 216      -9.728  14.341 -21.539  1.00  0.00           H  
ATOM   3441  CD2 LEU B 216     -11.306  14.332 -19.321  1.00  0.00           C  
ATOM   3442 HD21 LEU B 216     -11.413  13.248 -19.291  1.00  0.00           H  
ATOM   3443 HD22 LEU B 216     -11.968  14.763 -18.573  1.00  0.00           H  
ATOM   3444 HD23 LEU B 216     -10.273  14.583 -19.074  1.00  0.00           H  
ATOM   3445  C   LEU B 216     -11.853  18.614 -19.785  1.00  0.00           C  
ATOM   3446  O   LEU B 216     -11.894  19.513 -20.625  1.00  0.00           O  
ATOM   3447  N   LEU B 217     -11.309  18.765 -18.580  1.00  0.00           N  
ATOM   3448  H   LEU B 217     -11.338  17.967 -17.955  1.00  0.00           H  
ATOM   3449  CA  LEU B 217     -10.976  20.066 -18.002  1.00  0.00           C  
ATOM   3450  HA  LEU B 217     -10.977  20.804 -18.805  1.00  0.00           H  
ATOM   3451  CB  LEU B 217     -12.107  20.396 -17.010  1.00  0.00           C  
ATOM   3452  HB2 LEU B 217     -13.061  20.326 -17.536  1.00  0.00           H  
ATOM   3453  HB3 LEU B 217     -12.113  19.647 -16.217  1.00  0.00           H  
ATOM   3454  CG  LEU B 217     -12.002  21.788 -16.375  1.00  0.00           C  
ATOM   3455  HG  LEU B 217     -11.110  21.845 -15.755  1.00  0.00           H  
ATOM   3456  CD1 LEU B 217     -11.939  22.865 -17.461  1.00  0.00           C  
ATOM   3457 HD11 LEU B 217     -10.994  22.802 -18.000  1.00  0.00           H  
ATOM   3458 HD12 LEU B 217     -12.766  22.740 -18.158  1.00  0.00           H  
ATOM   3459 HD13 LEU B 217     -11.993  23.850 -17.027  1.00  0.00           H  
ATOM   3460  CD2 LEU B 217     -13.218  22.027 -15.484  1.00  0.00           C  
ATOM   3461 HD21 LEU B 217     -14.114  22.072 -16.102  1.00  0.00           H  
ATOM   3462 HD22 LEU B 217     -13.100  22.967 -14.950  1.00  0.00           H  
ATOM   3463 HD23 LEU B 217     -13.316  21.216 -14.760  1.00  0.00           H  
ATOM   3464  C   LEU B 217      -9.585  20.133 -17.353  1.00  0.00           C  
ATOM   3465  O   LEU B 217      -8.980  21.201 -17.289  1.00  0.00           O  
ATOM   3466  N   TRP B 218      -9.072  18.996 -16.887  1.00  0.00           N  
ATOM   3467  H   TRP B 218      -9.631  18.156 -16.963  1.00  0.00           H  
ATOM   3468  CA  TRP B 218      -7.708  18.816 -16.393  1.00  0.00           C  
ATOM   3469  HA  TRP B 218      -7.025  19.387 -17.022  1.00  0.00           H  
ATOM   3470  CB  TRP B 218      -7.591  19.341 -14.956  1.00  0.00           C  
ATOM   3471  HB2 TRP B 218      -7.765  20.418 -14.959  1.00  0.00           H  
ATOM   3472  HB3 TRP B 218      -8.374  18.886 -14.351  1.00  0.00           H  
ATOM   3473  CG  TRP B 218      -6.285  19.073 -14.277  1.00  0.00           C  
ATOM   3474  CD1 TRP B 218      -5.230  19.917 -14.243  1.00  0.00           C  
ATOM   3475  HD1 TRP B 218      -5.200  20.903 -14.695  1.00  0.00           H  
ATOM   3476  NE1 TRP B 218      -4.193  19.332 -13.546  1.00  0.00           N  
ATOM   3477  HE1 TRP B 218      -3.311  19.802 -13.372  1.00  0.00           H  
ATOM   3478  CE2 TRP B 218      -4.541  18.091 -13.060  1.00  0.00           C  
ATOM   3479  CZ2 TRP B 218      -3.885  17.164 -12.239  1.00  0.00           C  
ATOM   3480  HZ2 TRP B 218      -2.907  17.391 -11.842  1.00  0.00           H  
ATOM   3481  CH2 TRP B 218      -4.533  15.962 -11.909  1.00  0.00           C  
ATOM   3482  HH2 TRP B 218      -4.053  15.256 -11.245  1.00  0.00           H  
ATOM   3483  CZ3 TRP B 218      -5.814  15.695 -12.422  1.00  0.00           C  
ATOM   3484  HZ3 TRP B 218      -6.317  14.776 -12.161  1.00  0.00           H  
ATOM   3485  CE3 TRP B 218      -6.468  16.635 -13.241  1.00  0.00           C  
ATOM   3486  HE3 TRP B 218      -7.462  16.424 -13.607  1.00  0.00           H  
ATOM   3487  CD2 TRP B 218      -5.862  17.875 -13.551  1.00  0.00           C  
ATOM   3488  C   TRP B 218      -7.329  17.337 -16.503  1.00  0.00           C  
ATOM   3489  O   TRP B 218      -8.208  16.471 -16.515  1.00  0.00           O  
ATOM   3490  N   LYS B 219      -6.032  17.037 -16.591  1.00  0.00           N  
ATOM   3491  H   LYS B 219      -5.360  17.783 -16.456  1.00  0.00           H  
ATOM   3492  CA  LYS B 219      -5.500  15.683 -16.766  1.00  0.00           C  
ATOM   3493  HA  LYS B 219      -6.176  14.968 -16.294  1.00  0.00           H  
ATOM   3494  CB  LYS B 219      -5.421  15.385 -18.273  1.00  0.00           C  
ATOM   3495  HB2 LYS B 219      -6.383  15.637 -18.722  1.00  0.00           H  
ATOM   3496  HB3 LYS B 219      -4.660  16.023 -18.726  1.00  0.00           H  
ATOM   3497  CG  LYS B 219      -5.113  13.918 -18.598  1.00  0.00           C  
ATOM   3498  HG2 LYS B 219      -4.108  13.665 -18.259  1.00  0.00           H  
ATOM   3499  HG3 LYS B 219      -5.833  13.285 -18.082  1.00  0.00           H  
ATOM   3500  CD  LYS B 219      -5.218  13.698 -20.116  1.00  0.00           C  
ATOM   3501  HD2 LYS B 219      -6.227  13.958 -20.447  1.00  0.00           H  
ATOM   3502  HD3 LYS B 219      -4.513  14.368 -20.611  1.00  0.00           H  
ATOM   3503  CE  LYS B 219      -4.905  12.263 -20.559  1.00  0.00           C  
ATOM   3504  HE2 LYS B 219      -4.899  12.245 -21.652  1.00  0.00           H  
ATOM   3505  HE3 LYS B 219      -3.909  11.986 -20.205  1.00  0.00           H  
ATOM   3506  NZ  LYS B 219      -5.912  11.301 -20.061  1.00  0.00           N  
ATOM   3507  HZ1 LYS B 219      -5.849  10.377 -20.451  1.00  0.00           H  
ATOM   3508  HZ2 LYS B 219      -5.906  11.213 -19.041  1.00  0.00           H  
ATOM   3509  HZ3 LYS B 219      -6.871  11.651 -20.159  1.00  0.00           H  
ATOM   3510  C   LYS B 219      -4.142  15.574 -16.078  1.00  0.00           C  
ATOM   3511  O   LYS B 219      -3.329  16.491 -16.173  1.00  0.00           O  
ATOM   3512  N   GLY B 220      -3.876  14.455 -15.416  1.00  0.00           N  
ATOM   3513  H   GLY B 220      -4.595  13.738 -15.374  1.00  0.00           H  
ATOM   3514  CA  GLY B 220      -2.653  14.272 -14.644  1.00  0.00           C  
ATOM   3515  HA2 GLY B 220      -1.799  14.636 -15.215  1.00  0.00           H  
ATOM   3516  HA3 GLY B 220      -2.727  14.871 -13.736  1.00  0.00           H  
ATOM   3517  C   GLY B 220      -2.383  12.823 -14.255  1.00  0.00           C  
ATOM   3518  O   GLY B 220      -2.896  11.878 -14.849  1.00  0.00           O  
ATOM   3519  N   SER B 221      -1.540  12.651 -13.242  1.00  0.00           N  
ATOM   3520  H   SER B 221      -1.184  13.469 -12.761  1.00  0.00           H  
ATOM   3521  CA  SER B 221      -1.133  11.352 -12.717  1.00  0.00           C  
ATOM   3522  HA  SER B 221      -1.987  10.675 -12.778  1.00  0.00           H  
ATOM   3523  CB  SER B 221       0.001  10.774 -13.573  1.00  0.00           C  
ATOM   3524  HB2 SER B 221      -0.344  10.659 -14.602  1.00  0.00           H  
ATOM   3525  HB3 SER B 221       0.846  11.464 -13.566  1.00  0.00           H  
ATOM   3526  OG  SER B 221       0.426   9.519 -13.079  1.00  0.00           O  
ATOM   3527  HG  SER B 221      -0.349   8.931 -13.064  1.00  0.00           H  
ATOM   3528  C   SER B 221      -0.725  11.463 -11.248  1.00  0.00           C  
ATOM   3529  O   SER B 221      -0.299  12.518 -10.786  1.00  0.00           O  
ATOM   3530  N   PHE B 222      -0.876  10.366 -10.512  1.00  0.00           N  
ATOM   3531  H   PHE B 222      -1.201   9.525 -10.981  1.00  0.00           H  
ATOM   3532  CA  PHE B 222      -0.639  10.268  -9.081  1.00  0.00           C  
ATOM   3533  HA  PHE B 222       0.105  11.011  -8.789  1.00  0.00           H  
ATOM   3534  CB  PHE B 222      -1.948  10.597  -8.349  1.00  0.00           C  
ATOM   3535  HB2 PHE B 222      -2.007  11.678  -8.206  1.00  0.00           H  
ATOM   3536  HB3 PHE B 222      -2.786  10.314  -8.989  1.00  0.00           H  
ATOM   3537  CG  PHE B 222      -2.147   9.910  -7.014  1.00  0.00           C  
ATOM   3538  CD1 PHE B 222      -1.502  10.379  -5.853  1.00  0.00           C  
ATOM   3539  HD1 PHE B 222      -0.843  11.236  -5.894  1.00  0.00           H  
ATOM   3540  CE1 PHE B 222      -1.762   9.764  -4.616  1.00  0.00           C  
ATOM   3541  HE1 PHE B 222      -1.319  10.161  -3.714  1.00  0.00           H  
ATOM   3542  CZ  PHE B 222      -2.647   8.675  -4.543  1.00  0.00           C  
ATOM   3543  HZ  PHE B 222      -2.881   8.232  -3.590  1.00  0.00           H  
ATOM   3544  CE2 PHE B 222      -3.273   8.192  -5.703  1.00  0.00           C  
ATOM   3545  HE2 PHE B 222      -3.976   7.374  -5.638  1.00  0.00           H  
ATOM   3546  CD2 PHE B 222      -3.021   8.809  -6.937  1.00  0.00           C  
ATOM   3547  HD2 PHE B 222      -3.522   8.452  -7.825  1.00  0.00           H  
ATOM   3548  C   PHE B 222      -0.081   8.881  -8.743  1.00  0.00           C  
ATOM   3549  O   PHE B 222      -0.588   7.855  -9.195  1.00  0.00           O  
ATOM   3550  N   LYS B 223       0.983   8.850  -7.942  1.00  0.00           N  
ATOM   3551  H   LYS B 223       1.324   9.726  -7.573  1.00  0.00           H  
ATOM   3552  CA  LYS B 223       1.702   7.642  -7.526  1.00  0.00           C  
ATOM   3553  HA  LYS B 223       1.270   6.757  -7.985  1.00  0.00           H  
ATOM   3554  CB  LYS B 223       3.148   7.766  -8.046  1.00  0.00           C  
ATOM   3555  HB2 LYS B 223       3.126   7.975  -9.115  1.00  0.00           H  
ATOM   3556  HB3 LYS B 223       3.641   8.601  -7.549  1.00  0.00           H  
ATOM   3557  CG  LYS B 223       3.962   6.486  -7.829  1.00  0.00           C  
ATOM   3558  HG2 LYS B 223       3.947   6.240  -6.768  1.00  0.00           H  
ATOM   3559  HG3 LYS B 223       3.500   5.677  -8.385  1.00  0.00           H  
ATOM   3560  CD  LYS B 223       5.415   6.617  -8.302  1.00  0.00           C  
ATOM   3561  HD2 LYS B 223       5.452   6.745  -9.388  1.00  0.00           H  
ATOM   3562  HD3 LYS B 223       5.866   7.490  -7.838  1.00  0.00           H  
ATOM   3563  CE  LYS B 223       6.174   5.349  -7.887  1.00  0.00           C  
ATOM   3564  HE2 LYS B 223       5.613   4.868  -7.079  1.00  0.00           H  
ATOM   3565  HE3 LYS B 223       6.195   4.654  -8.726  1.00  0.00           H  
ATOM   3566  NZ  LYS B 223       7.551   5.635  -7.419  1.00  0.00           N  
ATOM   3567  HZ1 LYS B 223       8.128   6.082  -8.117  1.00  0.00           H  
ATOM   3568  HZ2 LYS B 223       7.993   4.810  -7.047  1.00  0.00           H  
ATOM   3569  HZ3 LYS B 223       7.510   6.316  -6.657  1.00  0.00           H  
ATOM   3570  C   LYS B 223       1.586   7.526  -5.995  1.00  0.00           C  
ATOM   3571  O   LYS B 223       2.200   8.350  -5.315  1.00  0.00           O  
ATOM   3572  N   PRO B 224       0.809   6.572  -5.434  1.00  0.00           N  
ATOM   3573  CD  PRO B 224      -0.014   5.594  -6.133  1.00  0.00           C  
ATOM   3574  HD2 PRO B 224       0.605   4.742  -6.403  1.00  0.00           H  
ATOM   3575  HD3 PRO B 224      -0.495   6.019  -7.015  1.00  0.00           H  
ATOM   3576  CG  PRO B 224      -1.074   5.138  -5.135  1.00  0.00           C  
ATOM   3577  HG2 PRO B 224      -1.385   4.109  -5.317  1.00  0.00           H  
ATOM   3578  HG3 PRO B 224      -1.928   5.812  -5.168  1.00  0.00           H  
ATOM   3579  CB  PRO B 224      -0.352   5.285  -3.800  1.00  0.00           C  
ATOM   3580  HB2 PRO B 224       0.284   4.413  -3.636  1.00  0.00           H  
ATOM   3581  HB3 PRO B 224      -1.054   5.399  -2.977  1.00  0.00           H  
ATOM   3582  CA  PRO B 224       0.504   6.541  -3.999  1.00  0.00           C  
ATOM   3583  HA  PRO B 224      -0.095   7.419  -3.754  1.00  0.00           H  
ATOM   3584  C   PRO B 224       1.736   6.525  -3.087  1.00  0.00           C  
ATOM   3585  O   PRO B 224       1.727   7.170  -2.041  1.00  0.00           O  
ATOM   3586  N   SER B 225       2.806   5.840  -3.504  1.00  0.00           N  
ATOM   3587  H   SER B 225       2.781   5.377  -4.399  1.00  0.00           H  
ATOM   3588  CA  SER B 225       4.080   5.749  -2.775  1.00  0.00           C  
ATOM   3589  HA  SER B 225       3.869   5.402  -1.764  1.00  0.00           H  
ATOM   3590  CB  SER B 225       4.981   4.693  -3.443  1.00  0.00           C  
ATOM   3591  HB2 SER B 225       6.011   4.814  -3.100  1.00  0.00           H  
ATOM   3592  HB3 SER B 225       4.640   3.705  -3.133  1.00  0.00           H  
ATOM   3593  OG  SER B 225       4.933   4.754  -4.864  1.00  0.00           O  
ATOM   3594  HG  SER B 225       5.246   3.921  -5.244  1.00  0.00           H  
ATOM   3595  C   SER B 225       4.814   7.090  -2.603  1.00  0.00           C  
ATOM   3596  O   SER B 225       5.674   7.181  -1.736  1.00  0.00           O  
ATOM   3597  N   GLU B 226       4.458   8.133  -3.358  1.00  0.00           N  
ATOM   3598  H   GLU B 226       3.717   8.005  -4.036  1.00  0.00           H  
ATOM   3599  CA  GLU B 226       5.033   9.486  -3.232  1.00  0.00           C  
ATOM   3600  HA  GLU B 226       6.046   9.421  -2.830  1.00  0.00           H  
ATOM   3601  CB  GLU B 226       5.118  10.150  -4.620  1.00  0.00           C  
ATOM   3602  HB2 GLU B 226       4.108  10.389  -4.942  1.00  0.00           H  
ATOM   3603  HB3 GLU B 226       5.660  11.091  -4.539  1.00  0.00           H  
ATOM   3604  CG  GLU B 226       5.742   9.302  -5.737  1.00  0.00           C  
ATOM   3605  HG2 GLU B 226       5.196   8.363  -5.817  1.00  0.00           H  
ATOM   3606  HG3 GLU B 226       5.595   9.829  -6.682  1.00  0.00           H  
ATOM   3607  CD  GLU B 226       7.239   9.016  -5.579  1.00  0.00           C  
ATOM   3608  OE1 GLU B 226       7.652   7.915  -6.026  1.00  0.00           O  
ATOM   3609  OE2 GLU B 226       7.968   9.909  -5.108  1.00  0.00           O  
ATOM   3610  C   GLU B 226       4.215  10.393  -2.285  1.00  0.00           C  
ATOM   3611  O   GLU B 226       4.617  11.519  -2.013  1.00  0.00           O  
ATOM   3612  N   HIE B 227       3.048   9.936  -1.805  1.00  0.00           N  
ATOM   3613  H   HIE B 227       2.796   8.979  -2.023  1.00  0.00           H  
ATOM   3614  CA  HIE B 227       2.046  10.756  -1.098  1.00  0.00           C  
ATOM   3615  HA  HIE B 227       2.551  11.606  -0.633  1.00  0.00           H  
ATOM   3616  CB  HIE B 227       1.018  11.320  -2.092  1.00  0.00           C  
ATOM   3617  HB2 HIE B 227       0.536  10.488  -2.602  1.00  0.00           H  
ATOM   3618  HB3 HIE B 227       0.262  11.873  -1.537  1.00  0.00           H  
ATOM   3619  CG  HIE B 227       1.578  12.269  -3.116  1.00  0.00           C  
ATOM   3620  ND1 HIE B 227       1.841  13.621  -2.900  1.00  0.00           N  
ATOM   3621  CE1 HIE B 227       2.406  14.067  -4.029  1.00  0.00           C  
ATOM   3622  HE1 HIE B 227       2.767  15.077  -4.171  1.00  0.00           H  
ATOM   3623  NE2 HIE B 227       2.492  13.080  -4.938  1.00  0.00           N  
ATOM   3624  HE2 HIE B 227       2.938  13.160  -5.839  1.00  0.00           H  
ATOM   3625  CD2 HIE B 227       1.966  11.936  -4.381  1.00  0.00           C  
ATOM   3626  HD2 HIE B 227       1.925  10.946  -4.811  1.00  0.00           H  
ATOM   3627  C   HIE B 227       1.362   9.970   0.031  1.00  0.00           C  
ATOM   3628  O   HIE B 227       0.133   9.887   0.120  1.00  0.00           O  
ATOM   3629  N   VAL B 228       2.157   9.317   0.880  1.00  0.00           N  
ATOM   3630  H   VAL B 228       3.157   9.378   0.739  1.00  0.00           H  
ATOM   3631  CA  VAL B 228       1.641   8.501   1.992  1.00  0.00           C  
ATOM   3632  HA  VAL B 228       0.687   8.076   1.677  1.00  0.00           H  
ATOM   3633  CB  VAL B 228       2.559   7.306   2.296  1.00  0.00           C  
ATOM   3634  HB  VAL B 228       3.543   7.684   2.560  1.00  0.00           H  
ATOM   3635  CG1 VAL B 228       2.014   6.460   3.459  1.00  0.00           C  
ATOM   3636 HG11 VAL B 228       2.077   7.014   4.395  1.00  0.00           H  
ATOM   3637 HG12 VAL B 228       0.975   6.189   3.272  1.00  0.00           H  
ATOM   3638 HG13 VAL B 228       2.608   5.552   3.563  1.00  0.00           H  
ATOM   3639  CG2 VAL B 228       2.698   6.403   1.064  1.00  0.00           C  
ATOM   3640 HG21 VAL B 228       3.288   5.520   1.308  1.00  0.00           H  
ATOM   3641 HG22 VAL B 228       1.712   6.102   0.712  1.00  0.00           H  
ATOM   3642 HG23 VAL B 228       3.210   6.942   0.268  1.00  0.00           H  
ATOM   3643  C   VAL B 228       1.383   9.337   3.248  1.00  0.00           C  
ATOM   3644  O   VAL B 228       2.295   9.963   3.793  1.00  0.00           O  
ATOM   3645  N   BCN B 229       0.140   9.299   3.738  1.00  0.00           N  
ATOM   3646  H27 BCN B 229      -0.537   8.755   3.207  1.00  0.00           H  
ATOM   3647  C2  BCN B 229      -0.239   9.663   5.085  1.00  0.00           C  
ATOM   3648  H   BCN B 229       0.650  10.018   5.598  1.00  0.00           H  
ATOM   3649  C4  BCN B 229      -1.199  10.857   5.120  1.00  0.00           C  
ATOM   3650  H1  BCN B 229      -0.699  11.735   4.691  1.00  0.00           H  
ATOM   3651  H2  BCN B 229      -2.080  10.657   4.495  1.00  0.00           H  
ATOM   3652  C5  BCN B 229      -1.663  11.170   6.563  1.00  0.00           C  
ATOM   3653  H3  BCN B 229      -2.393  10.412   6.873  1.00  0.00           H  
ATOM   3654  H4  BCN B 229      -0.814  11.082   7.251  1.00  0.00           H  
ATOM   3655  C6  BCN B 229      -2.279  12.579   6.709  1.00  0.00           C  
ATOM   3656  H8  BCN B 229      -3.083  12.714   5.973  1.00  0.00           H  
ATOM   3657  H9  BCN B 229      -1.517  13.336   6.485  1.00  0.00           H  
ATOM   3658  C7  BCN B 229      -2.834  12.836   8.126  1.00  0.00           C  
ATOM   3659  H5  BCN B 229      -3.164  13.880   8.211  1.00  0.00           H  
ATOM   3660  H6  BCN B 229      -2.043  12.671   8.870  1.00  0.00           H  
ATOM   3661  N2  BCN B 229      -3.962  11.942   8.405  1.00  0.00           N  
ATOM   3662  H7  BCN B 229      -3.806  11.000   8.715  1.00  0.00           H  
ATOM   3663  C8  BCN B 229      -5.243  12.229   8.028  1.00  0.00           C  
ATOM   3664  O1  BCN B 229      -5.607  13.293   7.569  1.00  0.00           O  
ATOM   3665  O2  BCN B 229      -6.003  11.121   8.210  1.00  0.00           O  
ATOM   3666  C9  BCN B 229      -7.359  11.133   7.729  1.00  0.00           C  
ATOM   3667  H21 BCN B 229      -7.902  12.005   8.117  1.00  0.00           H  
ATOM   3668  H22 BCN B 229      -7.872  10.227   8.077  1.00  0.00           H  
ATOM   3669  C10 BCN B 229      -7.343  11.158   6.199  1.00  0.00           C  
ATOM   3670  H23 BCN B 229      -7.163  12.155   5.800  1.00  0.00           H  
ATOM   3671  C11 BCN B 229      -8.248  10.253   5.392  1.00  0.00           C  
ATOM   3672  H12 BCN B 229      -8.830   9.522   5.948  1.00  0.00           H  
ATOM   3673  C12 BCN B 229      -9.079  10.855   4.229  1.00  0.00           C  
ATOM   3674  H13 BCN B 229      -8.535  11.702   3.789  1.00  0.00           H  
ATOM   3675  H14 BCN B 229     -10.009  11.274   4.632  1.00  0.00           H  
ATOM   3676  C13 BCN B 229      -9.433   9.837   3.102  1.00  0.00           C  
ATOM   3677  H19 BCN B 229     -10.032   9.007   3.497  1.00  0.00           H  
ATOM   3678  H20 BCN B 229      -9.997  10.319   2.296  1.00  0.00           H  
ATOM   3679  C14 BCN B 229      -8.149   9.349   2.638  1.00  0.00           C  
ATOM   3680  C15 BCN B 229      -6.968   9.156   2.664  1.00  0.00           C  
ATOM   3681  C16 BCN B 229      -5.619   9.233   3.188  1.00  0.00           C  
ATOM   3682  H17 BCN B 229      -4.906   9.509   2.403  1.00  0.00           H  
ATOM   3683  H18 BCN B 229      -5.317   8.267   3.608  1.00  0.00           H  
ATOM   3684  C17 BCN B 229      -5.696  10.318   4.309  1.00  0.00           C  
ATOM   3685  H15 BCN B 229      -4.704  10.423   4.768  1.00  0.00           H  
ATOM   3686  H16 BCN B 229      -5.921  11.292   3.853  1.00  0.00           H  
ATOM   3687  C18 BCN B 229      -6.731  10.010   5.424  1.00  0.00           C  
ATOM   3688  H11 BCN B 229      -6.422   9.146   6.010  1.00  0.00           H  
ATOM   3689  C3  BCN B 229      -0.787   8.437   5.812  1.00  0.00           C  
ATOM   3690  O3  BCN B 229      -1.891   7.995   5.525  1.00  0.00           O  
ATOM   3691  N   PRO B 230      -0.028   7.827   6.747  1.00  0.00           N  
ATOM   3692  CD  PRO B 230       1.288   8.228   7.203  1.00  0.00           C  
ATOM   3693  HD2 PRO B 230       1.178   9.047   7.914  1.00  0.00           H  
ATOM   3694  HD3 PRO B 230       1.925   8.526   6.370  1.00  0.00           H  
ATOM   3695  CG  PRO B 230       1.905   7.020   7.897  1.00  0.00           C  
ATOM   3696  HG2 PRO B 230       2.462   7.330   8.777  1.00  0.00           H  
ATOM   3697  HG3 PRO B 230       2.550   6.485   7.200  1.00  0.00           H  
ATOM   3698  CB  PRO B 230       0.724   6.141   8.294  1.00  0.00           C  
ATOM   3699  HB2 PRO B 230       0.482   6.310   9.344  1.00  0.00           H  
ATOM   3700  HB3 PRO B 230       0.955   5.088   8.135  1.00  0.00           H  
ATOM   3701  CA  PRO B 230      -0.434   6.588   7.395  1.00  0.00           C  
ATOM   3702  HA  PRO B 230      -0.561   5.855   6.603  1.00  0.00           H  
ATOM   3703  C   PRO B 230      -1.743   6.692   8.189  1.00  0.00           C  
ATOM   3704  O   PRO B 230      -2.132   7.755   8.682  1.00  0.00           O  
ATOM   3705  N   ARG B 231      -2.394   5.539   8.371  1.00  0.00           N  
ATOM   3706  H   ARG B 231      -1.992   4.711   7.944  1.00  0.00           H  
ATOM   3707  CA  ARG B 231      -3.527   5.369   9.286  1.00  0.00           C  
ATOM   3708  HA  ARG B 231      -4.281   6.118   9.041  1.00  0.00           H  
ATOM   3709  CB  ARG B 231      -4.136   3.964   9.099  1.00  0.00           C  
ATOM   3710  HB2 ARG B 231      -3.353   3.210   9.189  1.00  0.00           H  
ATOM   3711  HB3 ARG B 231      -4.877   3.792   9.882  1.00  0.00           H  
ATOM   3712  CG  ARG B 231      -4.817   3.802   7.728  1.00  0.00           C  
ATOM   3713  HG2 ARG B 231      -5.575   4.579   7.614  1.00  0.00           H  
ATOM   3714  HG3 ARG B 231      -4.074   3.918   6.940  1.00  0.00           H  
ATOM   3715  CD  ARG B 231      -5.481   2.428   7.571  1.00  0.00           C  
ATOM   3716  HD2 ARG B 231      -4.705   1.659   7.518  1.00  0.00           H  
ATOM   3717  HD3 ARG B 231      -6.095   2.242   8.453  1.00  0.00           H  
ATOM   3718  NE  ARG B 231      -6.323   2.382   6.356  1.00  0.00           N  
ATOM   3719  HE  ARG B 231      -6.039   2.940   5.551  1.00  0.00           H  
ATOM   3720  CZ  ARG B 231      -7.427   1.692   6.151  1.00  0.00           C  
ATOM   3721  NH1 ARG B 231      -7.936   0.890   7.039  1.00  0.00           N  
ATOM   3722 HH11 ARG B 231      -7.418   0.723   7.879  1.00  0.00           H  
ATOM   3723 HH12 ARG B 231      -8.800   0.426   6.843  1.00  0.00           H  
ATOM   3724  NH2 ARG B 231      -8.053   1.799   5.024  1.00  0.00           N  
ATOM   3725 HH21 ARG B 231      -7.587   2.375   4.314  1.00  0.00           H  
ATOM   3726 HH22 ARG B 231      -8.740   1.133   4.731  1.00  0.00           H  
ATOM   3727  C   ARG B 231      -3.080   5.640  10.732  1.00  0.00           C  
ATOM   3728  O   ARG B 231      -1.976   5.271  11.134  1.00  0.00           O  
ATOM   3729  N   ALA B 232      -3.935   6.305  11.509  1.00  0.00           N  
ATOM   3730  H   ALA B 232      -4.829   6.556  11.129  1.00  0.00           H  
ATOM   3731  CA  ALA B 232      -3.650   6.657  12.901  1.00  0.00           C  
ATOM   3732  HA  ALA B 232      -2.703   7.192  12.921  1.00  0.00           H  
ATOM   3733  CB  ALA B 232      -4.730   7.621  13.403  1.00  0.00           C  
ATOM   3734  HB1 ALA B 232      -5.708   7.142  13.377  1.00  0.00           H  
ATOM   3735  HB2 ALA B 232      -4.509   7.911  14.431  1.00  0.00           H  
ATOM   3736  HB3 ALA B 232      -4.745   8.520  12.788  1.00  0.00           H  
ATOM   3737  C   ALA B 232      -3.553   5.400  13.799  1.00  0.00           C  
ATOM   3738  O   ALA B 232      -4.356   4.476  13.622  1.00  0.00           O  
ATOM   3739  N   PRO B 233      -2.607   5.341  14.765  1.00  0.00           N  
ATOM   3740  CD  PRO B 233      -1.494   6.258  14.970  1.00  0.00           C  
ATOM   3741  HD2 PRO B 233      -1.817   7.097  15.590  1.00  0.00           H  
ATOM   3742  HD3 PRO B 233      -1.082   6.610  14.027  1.00  0.00           H  
ATOM   3743  CG  PRO B 233      -0.424   5.445  15.698  1.00  0.00           C  
ATOM   3744  HG2 PRO B 233       0.225   6.072  16.309  1.00  0.00           H  
ATOM   3745  HG3 PRO B 233       0.160   4.875  14.974  1.00  0.00           H  
ATOM   3746  CB  PRO B 233      -1.250   4.489  16.548  1.00  0.00           C  
ATOM   3747  HB2 PRO B 233      -1.571   4.998  17.458  1.00  0.00           H  
ATOM   3748  HB3 PRO B 233      -0.695   3.582  16.791  1.00  0.00           H  
ATOM   3749  CA  PRO B 233      -2.465   4.199  15.666  1.00  0.00           C  
ATOM   3750  HA  PRO B 233      -2.255   3.316  15.066  1.00  0.00           H  
ATOM   3751  C   PRO B 233      -3.700   3.924  16.532  1.00  0.00           C  
ATOM   3752  O   PRO B 233      -4.476   4.824  16.857  1.00  0.00           O  
ATOM   3753  N   GLY B 234      -3.831   2.663  16.946  1.00  0.00           N  
ATOM   3754  H   GLY B 234      -3.133   1.996  16.657  1.00  0.00           H  
ATOM   3755  CA  GLY B 234      -4.891   2.213  17.848  1.00  0.00           C  
ATOM   3756  HA2 GLY B 234      -5.850   2.557  17.458  1.00  0.00           H  
ATOM   3757  HA3 GLY B 234      -4.907   1.125  17.860  1.00  0.00           H  
ATOM   3758  C   GLY B 234      -4.761   2.712  19.294  1.00  0.00           C  
ATOM   3759  O   GLY B 234      -3.906   3.531  19.636  1.00  0.00           O  
ATOM   3760  N   ASN B 235      -5.637   2.189  20.155  1.00  0.00           N  
ATOM   3761  H   ASN B 235      -6.291   1.506  19.809  1.00  0.00           H  
ATOM   3762  CA  ASN B 235      -5.794   2.649  21.536  1.00  0.00           C  
ATOM   3763  HA  ASN B 235      -6.024   3.713  21.468  1.00  0.00           H  
ATOM   3764  CB  ASN B 235      -6.982   1.909  22.191  1.00  0.00           C  
ATOM   3765  HB2 ASN B 235      -7.688   1.568  21.437  1.00  0.00           H  
ATOM   3766  HB3 ASN B 235      -6.614   1.034  22.727  1.00  0.00           H  
ATOM   3767  CG  ASN B 235      -7.751   2.799  23.154  1.00  0.00           C  
ATOM   3768  OD1 ASN B 235      -7.737   4.013  23.063  1.00  0.00           O  
ATOM   3769  ND2 ASN B 235      -8.450   2.232  24.109  1.00  0.00           N  
ATOM   3770 HD21 ASN B 235      -8.961   2.854  24.712  1.00  0.00           H  
ATOM   3771 HD22 ASN B 235      -8.489   1.235  24.203  1.00  0.00           H  
ATOM   3772  C   ASN B 235      -4.510   2.512  22.380  1.00  0.00           C  
ATOM   3773  O   ASN B 235      -3.844   1.474  22.352  1.00  0.00           O  
ATOM   3774  N   LEU B 236      -4.203   3.555  23.162  1.00  0.00           N  
ATOM   3775  H   LEU B 236      -4.865   4.316  23.212  1.00  0.00           H  
ATOM   3776  CA  LEU B 236      -2.961   3.720  23.919  1.00  0.00           C  
ATOM   3777  HA  LEU B 236      -2.198   3.069  23.487  1.00  0.00           H  
ATOM   3778  CB  LEU B 236      -2.507   5.180  23.718  1.00  0.00           C  
ATOM   3779  HB2 LEU B 236      -2.389   5.355  22.645  1.00  0.00           H  
ATOM   3780  HB3 LEU B 236      -3.303   5.837  24.075  1.00  0.00           H  
ATOM   3781  CG  LEU B 236      -1.204   5.589  24.426  1.00  0.00           C  
ATOM   3782  HG  LEU B 236      -1.319   5.491  25.504  1.00  0.00           H  
ATOM   3783  CD1 LEU B 236      -0.003   4.759  23.984  1.00  0.00           C  
ATOM   3784 HD11 LEU B 236       0.904   5.163  24.429  1.00  0.00           H  
ATOM   3785 HD12 LEU B 236      -0.117   3.734  24.323  1.00  0.00           H  
ATOM   3786 HD13 LEU B 236       0.088   4.786  22.898  1.00  0.00           H  
ATOM   3787  CD2 LEU B 236      -0.899   7.050  24.088  1.00  0.00           C  
ATOM   3788 HD21 LEU B 236      -0.773   7.166  23.012  1.00  0.00           H  
ATOM   3789 HD22 LEU B 236      -1.721   7.680  24.422  1.00  0.00           H  
ATOM   3790 HD23 LEU B 236       0.020   7.353  24.586  1.00  0.00           H  
ATOM   3791  C   LEU B 236      -3.142   3.329  25.398  1.00  0.00           C  
ATOM   3792  O   LEU B 236      -3.988   3.883  26.098  1.00  0.00           O  
ATOM   3793  N   THR B 237      -2.329   2.391  25.883  1.00  0.00           N  
ATOM   3794  H   THR B 237      -1.605   2.039  25.264  1.00  0.00           H  
ATOM   3795  CA  THR B 237      -2.382   1.791  27.232  1.00  0.00           C  
ATOM   3796  HA  THR B 237      -3.251   2.176  27.768  1.00  0.00           H  
ATOM   3797  CB  THR B 237      -2.553   0.267  27.102  1.00  0.00           C  
ATOM   3798  HB  THR B 237      -1.712  -0.142  26.545  1.00  0.00           H  
ATOM   3799  CG2 THR B 237      -2.670  -0.481  28.431  1.00  0.00           C  
ATOM   3800 HG21 THR B 237      -2.958  -1.514  28.240  1.00  0.00           H  
ATOM   3801 HG22 THR B 237      -1.709  -0.486  28.945  1.00  0.00           H  
ATOM   3802 HG23 THR B 237      -3.425  -0.012  29.061  1.00  0.00           H  
ATOM   3803  OG1 THR B 237      -3.732   0.002  26.372  1.00  0.00           O  
ATOM   3804  HG1 THR B 237      -3.608   0.365  25.489  1.00  0.00           H  
ATOM   3805  C   THR B 237      -1.131   2.149  28.045  1.00  0.00           C  
ATOM   3806  O   THR B 237      -0.081   2.417  27.462  1.00  0.00           O  
ATOM   3807  N   VAL B 238      -1.235   2.172  29.380  1.00  0.00           N  
ATOM   3808  H   VAL B 238      -2.106   1.886  29.802  1.00  0.00           H  
ATOM   3809  CA  VAL B 238      -0.177   2.627  30.303  1.00  0.00           C  
ATOM   3810  HA  VAL B 238       0.766   2.688  29.761  1.00  0.00           H  
ATOM   3811  CB  VAL B 238      -0.497   4.034  30.865  1.00  0.00           C  
ATOM   3812  HB  VAL B 238      -1.327   3.952  31.567  1.00  0.00           H  
ATOM   3813  CG1 VAL B 238       0.700   4.635  31.609  1.00  0.00           C  
ATOM   3814 HG11 VAL B 238       1.553   4.718  30.937  1.00  0.00           H  
ATOM   3815 HG12 VAL B 238       0.442   5.625  31.987  1.00  0.00           H  
ATOM   3816 HG13 VAL B 238       0.969   4.010  32.460  1.00  0.00           H  
ATOM   3817  CG2 VAL B 238      -0.914   5.030  29.773  1.00  0.00           C  
ATOM   3818 HG21 VAL B 238      -1.030   6.024  30.202  1.00  0.00           H  
ATOM   3819 HG22 VAL B 238      -0.159   5.062  28.989  1.00  0.00           H  
ATOM   3820 HG23 VAL B 238      -1.872   4.737  29.346  1.00  0.00           H  
ATOM   3821  C   VAL B 238      -0.011   1.619  31.446  1.00  0.00           C  
ATOM   3822  O   VAL B 238      -1.009   1.160  31.994  1.00  0.00           O  
ATOM   3823  N   HIE B 239       1.229   1.288  31.813  1.00  0.00           N  
ATOM   3824  H   HIE B 239       2.000   1.715  31.306  1.00  0.00           H  
ATOM   3825  CA  HIE B 239       1.588   0.306  32.847  1.00  0.00           C  
ATOM   3826  HA  HIE B 239       0.726   0.119  33.492  1.00  0.00           H  
ATOM   3827  CB  HIE B 239       1.998  -1.023  32.189  1.00  0.00           C  
ATOM   3828  HB2 HIE B 239       2.568  -0.824  31.281  1.00  0.00           H  
ATOM   3829  HB3 HIE B 239       2.649  -1.573  32.871  1.00  0.00           H  
ATOM   3830  CG  HIE B 239       0.843  -1.932  31.872  1.00  0.00           C  
ATOM   3831  ND1 HIE B 239       0.084  -2.601  32.832  1.00  0.00           N  
ATOM   3832  CE1 HIE B 239      -0.810  -3.329  32.150  1.00  0.00           C  
ATOM   3833  HE1 HIE B 239      -1.559  -3.960  32.610  1.00  0.00           H  
ATOM   3834  NE2 HIE B 239      -0.635  -3.169  30.826  1.00  0.00           N  
ATOM   3835  HE2 HIE B 239      -1.178  -3.622  30.106  1.00  0.00           H  
ATOM   3836  CD2 HIE B 239       0.406  -2.288  30.629  1.00  0.00           C  
ATOM   3837  HD2 HIE B 239       0.807  -1.945  29.684  1.00  0.00           H  
ATOM   3838  C   HIE B 239       2.739   0.796  33.729  1.00  0.00           C  
ATOM   3839  O   HIE B 239       3.668   1.444  33.250  1.00  0.00           O  
ATOM   3840  N   THR B 240       2.736   0.410  35.002  1.00  0.00           N  
ATOM   3841  H   THR B 240       1.955  -0.131  35.342  1.00  0.00           H  
ATOM   3842  CA  THR B 240       3.909   0.528  35.882  1.00  0.00           C  
ATOM   3843  HA  THR B 240       4.397   1.487  35.701  1.00  0.00           H  
ATOM   3844  CB  THR B 240       3.485   0.498  37.358  1.00  0.00           C  
ATOM   3845  HB  THR B 240       2.969  -0.439  37.574  1.00  0.00           H  
ATOM   3846  CG2 THR B 240       4.643   0.670  38.341  1.00  0.00           C  
ATOM   3847 HG21 THR B 240       4.258   0.746  39.358  1.00  0.00           H  
ATOM   3848 HG22 THR B 240       5.302  -0.197  38.296  1.00  0.00           H  
ATOM   3849 HG23 THR B 240       5.210   1.569  38.100  1.00  0.00           H  
ATOM   3850  OG1 THR B 240       2.599   1.572  37.568  1.00  0.00           O  
ATOM   3851  HG1 THR B 240       2.522   1.740  38.511  1.00  0.00           H  
ATOM   3852  C   THR B 240       4.912  -0.586  35.574  1.00  0.00           C  
ATOM   3853  O   THR B 240       4.519  -1.718  35.295  1.00  0.00           O  
ATOM   3854  N   GLN B 241       6.208  -0.284  35.628  1.00  0.00           N  
ATOM   3855  H   GLN B 241       6.475   0.678  35.822  1.00  0.00           H  
ATOM   3856  CA  GLN B 241       7.301  -1.224  35.395  1.00  0.00           C  
ATOM   3857  HA  GLN B 241       6.918  -2.237  35.512  1.00  0.00           H  
ATOM   3858  CB  GLN B 241       7.840  -1.053  33.961  1.00  0.00           C  
ATOM   3859  HB2 GLN B 241       7.753  -0.008  33.658  1.00  0.00           H  
ATOM   3860  HB3 GLN B 241       8.899  -1.316  33.931  1.00  0.00           H  
ATOM   3861  CG  GLN B 241       7.101  -1.938  32.946  1.00  0.00           C  
ATOM   3862  HG2 GLN B 241       6.034  -1.715  32.973  1.00  0.00           H  
ATOM   3863  HG3 GLN B 241       7.473  -1.705  31.950  1.00  0.00           H  
ATOM   3864  CD  GLN B 241       7.318  -3.433  33.175  1.00  0.00           C  
ATOM   3865  OE1 GLN B 241       8.143  -3.865  33.968  1.00  0.00           O  
ATOM   3866  NE2 GLN B 241       6.604  -4.280  32.462  1.00  0.00           N  
ATOM   3867 HE21 GLN B 241       6.747  -5.254  32.659  1.00  0.00           H  
ATOM   3868 HE22 GLN B 241       5.902  -3.953  31.823  1.00  0.00           H  
ATOM   3869  C   GLN B 241       8.418  -1.077  36.434  1.00  0.00           C  
ATOM   3870  O   GLN B 241       8.625  -0.009  37.015  1.00  0.00           O  
ATOM   3871  N   VAL B 242       9.149  -2.179  36.638  1.00  0.00           N  
ATOM   3872  H   VAL B 242       8.923  -2.989  36.073  1.00  0.00           H  
ATOM   3873  CA  VAL B 242      10.269  -2.300  37.589  1.00  0.00           C  
ATOM   3874  HA  VAL B 242       9.855  -2.182  38.592  1.00  0.00           H  
ATOM   3875  CB  VAL B 242      10.865  -3.727  37.503  1.00  0.00           C  
ATOM   3876  HB  VAL B 242      10.055  -4.429  37.707  1.00  0.00           H  
ATOM   3877  CG1 VAL B 242      11.429  -4.061  36.114  1.00  0.00           C  
ATOM   3878 HG11 VAL B 242      10.643  -3.992  35.362  1.00  0.00           H  
ATOM   3879 HG12 VAL B 242      11.810  -5.083  36.110  1.00  0.00           H  
ATOM   3880 HG13 VAL B 242      12.236  -3.376  35.859  1.00  0.00           H  
ATOM   3881  CG2 VAL B 242      11.963  -3.998  38.539  1.00  0.00           C  
ATOM   3882 HG21 VAL B 242      11.618  -3.715  39.532  1.00  0.00           H  
ATOM   3883 HG22 VAL B 242      12.200  -5.063  38.547  1.00  0.00           H  
ATOM   3884 HG23 VAL B 242      12.871  -3.447  38.292  1.00  0.00           H  
ATOM   3885  C   VAL B 242      11.314  -1.186  37.403  1.00  0.00           C  
ATOM   3886  O   VAL B 242      11.435  -0.611  36.318  1.00  0.00           O  
ATOM   3887  N   SER B 243      12.064  -0.870  38.464  1.00  0.00           N  
ATOM   3888  H   SER B 243      11.914  -1.375  39.322  1.00  0.00           H  
ATOM   3889  CA  SER B 243      13.036   0.237  38.493  1.00  0.00           C  
ATOM   3890  HA  SER B 243      13.396   0.330  39.518  1.00  0.00           H  
ATOM   3891  CB  SER B 243      14.254  -0.049  37.600  1.00  0.00           C  
ATOM   3892  HB2 SER B 243      13.953  -0.004  36.553  1.00  0.00           H  
ATOM   3893  HB3 SER B 243      15.014   0.715  37.772  1.00  0.00           H  
ATOM   3894  OG  SER B 243      14.801  -1.330  37.862  1.00  0.00           O  
ATOM   3895  HG  SER B 243      15.254  -1.295  38.711  1.00  0.00           H  
ATOM   3896  C   SER B 243      12.381   1.581  38.155  1.00  0.00           C  
ATOM   3897  O   SER B 243      12.862   2.315  37.296  1.00  0.00           O  
ATOM   3898  N   ASP B 244      11.248   1.852  38.803  1.00  0.00           N  
ATOM   3899  H   ASP B 244      11.036   1.272  39.607  1.00  0.00           H  
ATOM   3900  CA  ASP B 244      10.563   3.147  38.839  1.00  0.00           C  
ATOM   3901  HA  ASP B 244       9.572   2.949  39.250  1.00  0.00           H  
ATOM   3902  CB  ASP B 244      11.241   4.087  39.855  1.00  0.00           C  
ATOM   3903  HB2 ASP B 244      12.203   4.403  39.448  1.00  0.00           H  
ATOM   3904  HB3 ASP B 244      10.620   4.977  39.973  1.00  0.00           H  
ATOM   3905  CG  ASP B 244      11.485   3.471  41.249  1.00  0.00           C  
ATOM   3906  OD1 ASP B 244      11.135   2.283  41.467  1.00  0.00           O  
ATOM   3907  OD2 ASP B 244      12.050   4.201  42.088  1.00  0.00           O  
ATOM   3908  C   ASP B 244      10.315   3.743  37.443  1.00  0.00           C  
ATOM   3909  O   ASP B 244      10.639   4.896  37.146  1.00  0.00           O  
ATOM   3910  N   THR B 245       9.731   2.931  36.556  1.00  0.00           N  
ATOM   3911  H   THR B 245       9.433   2.016  36.881  1.00  0.00           H  
ATOM   3912  CA  THR B 245       9.406   3.318  35.175  1.00  0.00           C  
ATOM   3913  HA  THR B 245       9.650   4.368  35.036  1.00  0.00           H  
ATOM   3914  CB  THR B 245      10.227   2.535  34.136  1.00  0.00           C  
ATOM   3915  HB  THR B 245       9.788   2.697  33.152  1.00  0.00           H  
ATOM   3916  CG2 THR B 245      11.690   2.960  34.050  1.00  0.00           C  
ATOM   3917 HG21 THR B 245      11.756   3.951  33.610  1.00  0.00           H  
ATOM   3918 HG22 THR B 245      12.135   2.990  35.041  1.00  0.00           H  
ATOM   3919 HG23 THR B 245      12.251   2.270  33.424  1.00  0.00           H  
ATOM   3920  OG1 THR B 245      10.214   1.149  34.384  1.00  0.00           O  
ATOM   3921  HG1 THR B 245      10.327   1.035  35.343  1.00  0.00           H  
ATOM   3922  C   THR B 245       7.917   3.185  34.878  1.00  0.00           C  
ATOM   3923  O   THR B 245       7.228   2.321  35.415  1.00  0.00           O  
ATOM   3924  N   LEU B 246       7.429   4.024  33.967  1.00  0.00           N  
ATOM   3925  H   LEU B 246       8.078   4.681  33.549  1.00  0.00           H  
ATOM   3926  CA  LEU B 246       6.216   3.750  33.207  1.00  0.00           C  
ATOM   3927  HA  LEU B 246       5.579   3.068  33.773  1.00  0.00           H  
ATOM   3928  CB  LEU B 246       5.435   5.048  32.929  1.00  0.00           C  
ATOM   3929  HB2 LEU B 246       6.086   5.918  33.032  1.00  0.00           H  
ATOM   3930  HB3 LEU B 246       5.076   5.026  31.898  1.00  0.00           H  
ATOM   3931  CG  LEU B 246       4.212   5.196  33.849  1.00  0.00           C  
ATOM   3932  HG  LEU B 246       3.629   4.274  33.821  1.00  0.00           H  
ATOM   3933  CD1 LEU B 246       4.610   5.494  35.294  1.00  0.00           C  
ATOM   3934 HD11 LEU B 246       3.713   5.630  35.899  1.00  0.00           H  
ATOM   3935 HD12 LEU B 246       5.175   4.656  35.702  1.00  0.00           H  
ATOM   3936 HD13 LEU B 246       5.217   6.398  35.339  1.00  0.00           H  
ATOM   3937  CD2 LEU B 246       3.326   6.324  33.335  1.00  0.00           C  
ATOM   3938 HD21 LEU B 246       3.043   6.136  32.301  1.00  0.00           H  
ATOM   3939 HD22 LEU B 246       2.421   6.370  33.939  1.00  0.00           H  
ATOM   3940 HD23 LEU B 246       3.856   7.268  33.388  1.00  0.00           H  
ATOM   3941  C   LEU B 246       6.580   3.050  31.896  1.00  0.00           C  
ATOM   3942  O   LEU B 246       7.638   3.288  31.313  1.00  0.00           O  
ATOM   3943  N   LEU B 247       5.649   2.238  31.414  1.00  0.00           N  
ATOM   3944  H   LEU B 247       4.824   2.094  31.990  1.00  0.00           H  
ATOM   3945  CA  LEU B 247       5.577   1.706  30.062  1.00  0.00           C  
ATOM   3946  HA  LEU B 247       6.414   2.077  29.473  1.00  0.00           H  
ATOM   3947  CB  LEU B 247       5.664   0.171  30.151  1.00  0.00           C  
ATOM   3948  HB2 LEU B 247       6.622  -0.089  30.596  1.00  0.00           H  
ATOM   3949  HB3 LEU B 247       4.877  -0.171  30.824  1.00  0.00           H  
ATOM   3950  CG  LEU B 247       5.516  -0.584  28.817  1.00  0.00           C  
ATOM   3951  HG  LEU B 247       4.611  -0.259  28.312  1.00  0.00           H  
ATOM   3952  CD1 LEU B 247       6.717  -0.351  27.900  1.00  0.00           C  
ATOM   3953 HD11 LEU B 247       6.781   0.700  27.632  1.00  0.00           H  
ATOM   3954 HD12 LEU B 247       7.638  -0.664  28.391  1.00  0.00           H  
ATOM   3955 HD13 LEU B 247       6.591  -0.924  26.980  1.00  0.00           H  
ATOM   3956  CD2 LEU B 247       5.405  -2.088  29.079  1.00  0.00           C  
ATOM   3957 HD21 LEU B 247       5.285  -2.613  28.130  1.00  0.00           H  
ATOM   3958 HD22 LEU B 247       6.302  -2.454  29.580  1.00  0.00           H  
ATOM   3959 HD23 LEU B 247       4.529  -2.290  29.695  1.00  0.00           H  
ATOM   3960  C   LEU B 247       4.278   2.209  29.417  1.00  0.00           C  
ATOM   3961  O   LEU B 247       3.237   2.259  30.072  1.00  0.00           O  
ATOM   3962  N   LEU B 248       4.339   2.564  28.138  1.00  0.00           N  
ATOM   3963  H   LEU B 248       5.245   2.558  27.682  1.00  0.00           H  
ATOM   3964  CA  LEU B 248       3.189   2.861  27.289  1.00  0.00           C  
ATOM   3965  HA  LEU B 248       2.273   2.681  27.850  1.00  0.00           H  
ATOM   3966  CB  LEU B 248       3.205   4.334  26.840  1.00  0.00           C  
ATOM   3967  HB2 LEU B 248       4.113   4.533  26.268  1.00  0.00           H  
ATOM   3968  HB3 LEU B 248       2.363   4.461  26.160  1.00  0.00           H  
ATOM   3969  CG  LEU B 248       3.068   5.356  27.993  1.00  0.00           C  
ATOM   3970  HG  LEU B 248       2.604   4.879  28.856  1.00  0.00           H  
ATOM   3971  CD1 LEU B 248       4.418   5.952  28.407  1.00  0.00           C  
ATOM   3972 HD11 LEU B 248       4.886   6.448  27.556  1.00  0.00           H  
ATOM   3973 HD12 LEU B 248       4.275   6.673  29.212  1.00  0.00           H  
ATOM   3974 HD13 LEU B 248       5.077   5.158  28.757  1.00  0.00           H  
ATOM   3975  CD2 LEU B 248       2.181   6.527  27.561  1.00  0.00           C  
ATOM   3976 HD21 LEU B 248       2.625   7.042  26.709  1.00  0.00           H  
ATOM   3977 HD22 LEU B 248       1.197   6.153  27.276  1.00  0.00           H  
ATOM   3978 HD23 LEU B 248       2.058   7.225  28.390  1.00  0.00           H  
ATOM   3979  C   LEU B 248       3.197   1.908  26.089  1.00  0.00           C  
ATOM   3980  O   LEU B 248       4.272   1.589  25.584  1.00  0.00           O  
ATOM   3981  N   THR B 249       2.026   1.457  25.641  1.00  0.00           N  
ATOM   3982  H   THR B 249       1.192   1.717  26.158  1.00  0.00           H  
ATOM   3983  CA  THR B 249       1.869   0.457  24.568  1.00  0.00           C  
ATOM   3984  HA  THR B 249       2.754   0.460  23.931  1.00  0.00           H  
ATOM   3985  CB  THR B 249       1.696  -0.966  25.141  1.00  0.00           C  
ATOM   3986  HB  THR B 249       1.557  -1.657  24.308  1.00  0.00           H  
ATOM   3987  CG2 THR B 249       2.869  -1.468  25.980  1.00  0.00           C  
ATOM   3988 HG21 THR B 249       2.701  -2.511  26.244  1.00  0.00           H  
ATOM   3989 HG22 THR B 249       3.789  -1.400  25.403  1.00  0.00           H  
ATOM   3990 HG23 THR B 249       2.959  -0.879  26.889  1.00  0.00           H  
ATOM   3991  OG1 THR B 249       0.552  -1.033  25.963  1.00  0.00           O  
ATOM   3992  HG1 THR B 249      -0.209  -0.956  25.380  1.00  0.00           H  
ATOM   3993  C   THR B 249       0.661   0.781  23.690  1.00  0.00           C  
ATOM   3994  O   THR B 249      -0.375   1.220  24.195  1.00  0.00           O  
ATOM   3995  N   TRP B 250       0.752   0.517  22.387  1.00  0.00           N  
ATOM   3996  H   TRP B 250       1.628   0.143  22.026  1.00  0.00           H  
ATOM   3997  CA  TRP B 250      -0.328   0.709  21.407  1.00  0.00           C  
ATOM   3998  HA  TRP B 250      -1.291   0.680  21.919  1.00  0.00           H  
ATOM   3999  CB  TRP B 250      -0.188   2.104  20.762  1.00  0.00           C  
ATOM   4000  HB2 TRP B 250      -0.974   2.249  20.020  1.00  0.00           H  
ATOM   4001  HB3 TRP B 250      -0.371   2.843  21.541  1.00  0.00           H  
ATOM   4002  CG  TRP B 250       1.139   2.429  20.139  1.00  0.00           C  
ATOM   4003  CD1 TRP B 250       1.470   2.273  18.835  1.00  0.00           C  
ATOM   4004  HD1 TRP B 250       0.808   1.894  18.065  1.00  0.00           H  
ATOM   4005  NE1 TRP B 250       2.790   2.636  18.644  1.00  0.00           N  
ATOM   4006  HE1 TRP B 250       3.266   2.577  17.750  1.00  0.00           H  
ATOM   4007  CE2 TRP B 250       3.380   3.043  19.822  1.00  0.00           C  
ATOM   4008  CZ2 TRP B 250       4.673   3.473  20.152  1.00  0.00           C  
ATOM   4009  HZ2 TRP B 250       5.456   3.475  19.412  1.00  0.00           H  
ATOM   4010  CH2 TRP B 250       4.950   3.860  21.472  1.00  0.00           C  
ATOM   4011  HH2 TRP B 250       5.947   4.179  21.742  1.00  0.00           H  
ATOM   4012  CZ3 TRP B 250       3.946   3.789  22.451  1.00  0.00           C  
ATOM   4013  HZ3 TRP B 250       4.179   4.052  23.474  1.00  0.00           H  
ATOM   4014  CE3 TRP B 250       2.661   3.326  22.116  1.00  0.00           C  
ATOM   4015  HE3 TRP B 250       1.912   3.234  22.883  1.00  0.00           H  
ATOM   4016  CD2 TRP B 250       2.341   2.944  20.794  1.00  0.00           C  
ATOM   4017  C   TRP B 250      -0.348  -0.447  20.388  1.00  0.00           C  
ATOM   4018  O   TRP B 250       0.274  -1.484  20.609  1.00  0.00           O  
ATOM   4019  N   SER B 251      -1.102  -0.305  19.293  1.00  0.00           N  
ATOM   4020  H   SER B 251      -1.563   0.581  19.150  1.00  0.00           H  
ATOM   4021  CA  SER B 251      -1.179  -1.296  18.211  1.00  0.00           C  
ATOM   4022  HA  SER B 251      -0.479  -2.107  18.420  1.00  0.00           H  
ATOM   4023  CB  SER B 251      -2.577  -1.916  18.158  1.00  0.00           C  
ATOM   4024  HB2 SER B 251      -2.822  -2.343  19.132  1.00  0.00           H  
ATOM   4025  HB3 SER B 251      -3.305  -1.140  17.915  1.00  0.00           H  
ATOM   4026  OG  SER B 251      -2.632  -2.933  17.176  1.00  0.00           O  
ATOM   4027  HG  SER B 251      -3.549  -3.181  17.031  1.00  0.00           H  
ATOM   4028  C   SER B 251      -0.779  -0.695  16.861  1.00  0.00           C  
ATOM   4029  O   SER B 251      -0.994   0.497  16.614  1.00  0.00           O  
ATOM   4030  N   ASN B 252      -0.210  -1.532  15.989  1.00  0.00           N  
ATOM   4031  H   ASN B 252      -0.171  -2.507  16.245  1.00  0.00           H  
ATOM   4032  CA  ASN B 252       0.153  -1.186  14.615  1.00  0.00           C  
ATOM   4033  HA  ASN B 252       0.799  -0.310  14.653  1.00  0.00           H  
ATOM   4034  CB  ASN B 252       0.965  -2.353  14.019  1.00  0.00           C  
ATOM   4035  HB2 ASN B 252       1.760  -2.615  14.715  1.00  0.00           H  
ATOM   4036  HB3 ASN B 252       0.317  -3.221  13.899  1.00  0.00           H  
ATOM   4037  CG  ASN B 252       1.589  -2.042  12.661  1.00  0.00           C  
ATOM   4038  OD1 ASN B 252       0.922  -1.661  11.711  1.00  0.00           O  
ATOM   4039  ND2 ASN B 252       2.888  -2.203  12.544  1.00  0.00           N  
ATOM   4040 HD21 ASN B 252       3.310  -2.085  11.634  1.00  0.00           H  
ATOM   4041 HD22 ASN B 252       3.435  -2.525  13.322  1.00  0.00           H  
ATOM   4042  C   ASN B 252      -1.125  -0.885  13.793  1.00  0.00           C  
ATOM   4043  O   ASN B 252      -2.058  -1.693  13.816  1.00  0.00           O  
ATOM   4044  N   PRO B 253      -1.201   0.250  13.074  1.00  0.00           N  
ATOM   4045  CD  PRO B 253      -0.212   1.320  13.086  1.00  0.00           C  
ATOM   4046  HD2 PRO B 253       0.768   0.960  12.770  1.00  0.00           H  
ATOM   4047  HD3 PRO B 253      -0.148   1.741  14.090  1.00  0.00           H  
ATOM   4048  CG  PRO B 253      -0.713   2.387  12.122  1.00  0.00           C  
ATOM   4049  HG2 PRO B 253      -0.291   2.217  11.136  1.00  0.00           H  
ATOM   4050  HG3 PRO B 253      -0.462   3.389  12.474  1.00  0.00           H  
ATOM   4051  CB  PRO B 253      -2.223   2.162  12.095  1.00  0.00           C  
ATOM   4052  HB2 PRO B 253      -2.653   2.476  11.149  1.00  0.00           H  
ATOM   4053  HB3 PRO B 253      -2.675   2.721  12.909  1.00  0.00           H  
ATOM   4054  CA  PRO B 253      -2.417   0.667  12.365  1.00  0.00           C  
ATOM   4055  HA  PRO B 253      -3.264   0.558  13.045  1.00  0.00           H  
ATOM   4056  C   PRO B 253      -2.780  -0.144  11.099  1.00  0.00           C  
ATOM   4057  O   PRO B 253      -3.722   0.222  10.391  1.00  0.00           O  
ATOM   4058  N   TYR B 254      -2.070  -1.240  10.803  1.00  0.00           N  
ATOM   4059  H   TYR B 254      -1.326  -1.514  11.434  1.00  0.00           H  
ATOM   4060  CA  TYR B 254      -2.255  -2.049   9.592  1.00  0.00           C  
ATOM   4061  HA  TYR B 254      -3.196  -1.763   9.125  1.00  0.00           H  
ATOM   4062  CB  TYR B 254      -1.129  -1.734   8.600  1.00  0.00           C  
ATOM   4063  HB2 TYR B 254      -0.164  -1.903   9.080  1.00  0.00           H  
ATOM   4064  HB3 TYR B 254      -1.197  -2.421   7.760  1.00  0.00           H  
ATOM   4065  CG  TYR B 254      -1.172  -0.321   8.061  1.00  0.00           C  
ATOM   4066  CD1 TYR B 254      -1.886  -0.041   6.881  1.00  0.00           C  
ATOM   4067  HD1 TYR B 254      -2.396  -0.834   6.355  1.00  0.00           H  
ATOM   4068  CE1 TYR B 254      -1.913   1.271   6.375  1.00  0.00           C  
ATOM   4069  HE1 TYR B 254      -2.437   1.504   5.463  1.00  0.00           H  
ATOM   4070  CZ  TYR B 254      -1.239   2.299   7.057  1.00  0.00           C  
ATOM   4071  OH  TYR B 254      -1.259   3.556   6.564  1.00  0.00           O  
ATOM   4072  HH  TYR B 254      -1.542   3.566   5.624  1.00  0.00           H  
ATOM   4073  CE2 TYR B 254      -0.553   2.028   8.256  1.00  0.00           C  
ATOM   4074  HE2 TYR B 254      -0.043   2.828   8.770  1.00  0.00           H  
ATOM   4075  CD2 TYR B 254      -0.513   0.711   8.752  1.00  0.00           C  
ATOM   4076  HD2 TYR B 254       0.026   0.483   9.661  1.00  0.00           H  
ATOM   4077  C   TYR B 254      -2.318  -3.562   9.866  1.00  0.00           C  
ATOM   4078  O   TYR B 254      -1.723  -4.044  10.833  1.00  0.00           O  
ATOM   4079  N   PRO B 255      -2.995  -4.347   9.003  1.00  0.00           N  
ATOM   4080  CD  PRO B 255      -3.832  -3.920   7.886  1.00  0.00           C  
ATOM   4081  HD2 PRO B 255      -3.327  -3.185   7.258  1.00  0.00           H  
ATOM   4082  HD3 PRO B 255      -4.764  -3.504   8.273  1.00  0.00           H  
ATOM   4083  CG  PRO B 255      -4.128  -5.182   7.073  1.00  0.00           C  
ATOM   4084  HG2 PRO B 255      -3.363  -5.315   6.306  1.00  0.00           H  
ATOM   4085  HG3 PRO B 255      -5.118  -5.148   6.621  1.00  0.00           H  
ATOM   4086  CB  PRO B 255      -4.020  -6.296   8.112  1.00  0.00           C  
ATOM   4087  HB2 PRO B 255      -3.788  -7.258   7.654  1.00  0.00           H  
ATOM   4088  HB3 PRO B 255      -4.951  -6.359   8.677  1.00  0.00           H  
ATOM   4089  CA  PRO B 255      -2.901  -5.802   9.032  1.00  0.00           C  
ATOM   4090  HA  PRO B 255      -3.092  -6.146  10.047  1.00  0.00           H  
ATOM   4091  C   PRO B 255      -1.515  -6.280   8.544  1.00  0.00           C  
ATOM   4092  O   PRO B 255      -0.931  -5.640   7.664  1.00  0.00           O  
ATOM   4093  N   PRO B 256      -1.006  -7.437   9.024  1.00  0.00           N  
ATOM   4094  CD  PRO B 256      -1.557  -8.242  10.109  1.00  0.00           C  
ATOM   4095  HD2 PRO B 256      -2.317  -8.917   9.714  1.00  0.00           H  
ATOM   4096  HD3 PRO B 256      -1.973  -7.627  10.906  1.00  0.00           H  
ATOM   4097  CG  PRO B 256      -0.387  -9.046  10.669  1.00  0.00           C  
ATOM   4098  HG2 PRO B 256      -0.714  -9.995  11.092  1.00  0.00           H  
ATOM   4099  HG3 PRO B 256       0.141  -8.453  11.416  1.00  0.00           H  
ATOM   4100  CB  PRO B 256       0.502  -9.245   9.446  1.00  0.00           C  
ATOM   4101  HB2 PRO B 256       0.128 -10.088   8.861  1.00  0.00           H  
ATOM   4102  HB3 PRO B 256       1.544  -9.407   9.727  1.00  0.00           H  
ATOM   4103  CA  PRO B 256       0.328  -7.940   8.666  1.00  0.00           C  
ATOM   4104  HA  PRO B 256       1.062  -7.220   9.024  1.00  0.00           H  
ATOM   4105  C   PRO B 256       0.580  -8.166   7.168  1.00  0.00           C  
ATOM   4106  O   PRO B 256       1.734  -8.157   6.749  1.00  0.00           O  
ATOM   4107  N   ASP B 257      -0.473  -8.330   6.364  1.00  0.00           N  
ATOM   4108  H   ASP B 257      -1.383  -8.387   6.785  1.00  0.00           H  
ATOM   4109  CA  ASP B 257      -0.418  -8.362   4.895  1.00  0.00           C  
ATOM   4110  HA  ASP B 257       0.180  -9.209   4.556  1.00  0.00           H  
ATOM   4111  CB  ASP B 257      -1.860  -8.536   4.387  1.00  0.00           C  
ATOM   4112  HB2 ASP B 257      -2.266  -9.465   4.790  1.00  0.00           H  
ATOM   4113  HB3 ASP B 257      -2.477  -7.713   4.761  1.00  0.00           H  
ATOM   4114  CG  ASP B 257      -1.940  -8.580   2.858  1.00  0.00           C  
ATOM   4115  OD1 ASP B 257      -2.811  -7.907   2.269  1.00  0.00           O  
ATOM   4116  OD2 ASP B 257      -1.121  -9.279   2.229  1.00  0.00           O  
ATOM   4117  C   ASP B 257       0.187  -7.078   4.289  1.00  0.00           C  
ATOM   4118  O   ASP B 257       0.991  -7.130   3.362  1.00  0.00           O  
ATOM   4119  N   ASN B 258      -0.156  -5.917   4.851  1.00  0.00           N  
ATOM   4120  H   ASN B 258      -0.680  -5.947   5.718  1.00  0.00           H  
ATOM   4121  CA  ASN B 258       0.122  -4.612   4.274  1.00  0.00           C  
ATOM   4122  HA  ASN B 258      -0.319  -4.576   3.274  1.00  0.00           H  
ATOM   4123  CB  ASN B 258      -0.574  -3.576   5.157  1.00  0.00           C  
ATOM   4124  HB2 ASN B 258      -1.649  -3.737   5.161  1.00  0.00           H  
ATOM   4125  HB3 ASN B 258      -0.194  -3.660   6.170  1.00  0.00           H  
ATOM   4126  CG  ASN B 258      -0.259  -2.193   4.658  1.00  0.00           C  
ATOM   4127  OD1 ASN B 258       0.710  -1.585   5.067  1.00  0.00           O  
ATOM   4128  ND2 ASN B 258      -0.996  -1.709   3.693  1.00  0.00           N  
ATOM   4129 HD21 ASN B 258      -0.753  -0.778   3.354  1.00  0.00           H  
ATOM   4130 HD22 ASN B 258      -1.821  -2.184   3.377  1.00  0.00           H  
ATOM   4131  C   ASN B 258       1.630  -4.324   4.138  1.00  0.00           C  
ATOM   4132  O   ASN B 258       2.402  -4.572   5.063  1.00  0.00           O  
ATOM   4133  N   TYR B 259       2.071  -3.747   3.017  1.00  0.00           N  
ATOM   4134  H   TYR B 259       1.426  -3.577   2.261  1.00  0.00           H  
ATOM   4135  CA  TYR B 259       3.497  -3.494   2.764  1.00  0.00           C  
ATOM   4136  HA  TYR B 259       4.037  -4.422   2.943  1.00  0.00           H  
ATOM   4137  CB  TYR B 259       3.684  -3.150   1.281  1.00  0.00           C  
ATOM   4138  HB2 TYR B 259       3.071  -2.287   1.022  1.00  0.00           H  
ATOM   4139  HB3 TYR B 259       4.727  -2.886   1.106  1.00  0.00           H  
ATOM   4140  CG  TYR B 259       3.315  -4.324   0.393  1.00  0.00           C  
ATOM   4141  CD1 TYR B 259       2.020  -4.426  -0.152  1.00  0.00           C  
ATOM   4142  HD1 TYR B 259       1.313  -3.617  -0.022  1.00  0.00           H  
ATOM   4143  CE1 TYR B 259       1.646  -5.575  -0.876  1.00  0.00           C  
ATOM   4144  HE1 TYR B 259       0.656  -5.647  -1.297  1.00  0.00           H  
ATOM   4145  CZ  TYR B 259       2.580  -6.615  -1.076  1.00  0.00           C  
ATOM   4146  OH  TYR B 259       2.238  -7.732  -1.768  1.00  0.00           O  
ATOM   4147  HH  TYR B 259       3.026  -8.143  -2.171  1.00  0.00           H  
ATOM   4148  CE2 TYR B 259       3.884  -6.498  -0.557  1.00  0.00           C  
ATOM   4149  HE2 TYR B 259       4.593  -7.290  -0.729  1.00  0.00           H  
ATOM   4150  CD2 TYR B 259       4.246  -5.361   0.189  1.00  0.00           C  
ATOM   4151  HD2 TYR B 259       5.237  -5.282   0.609  1.00  0.00           H  
ATOM   4152  C   TYR B 259       4.148  -2.460   3.701  1.00  0.00           C  
ATOM   4153  O   TYR B 259       5.320  -2.621   4.035  1.00  0.00           O  
ATOM   4154  N   LEU B 260       3.404  -1.477   4.219  1.00  0.00           N  
ATOM   4155  H   LEU B 260       2.411  -1.461   4.012  1.00  0.00           H  
ATOM   4156  CA  LEU B 260       3.896  -0.475   5.177  1.00  0.00           C  
ATOM   4157  HA  LEU B 260       4.865  -0.122   4.822  1.00  0.00           H  
ATOM   4158  CB  LEU B 260       2.898   0.702   5.185  1.00  0.00           C  
ATOM   4159  HB2 LEU B 260       2.563   0.886   4.165  1.00  0.00           H  
ATOM   4160  HB3 LEU B 260       2.026   0.418   5.773  1.00  0.00           H  
ATOM   4161  CG  LEU B 260       3.432   2.028   5.747  1.00  0.00           C  
ATOM   4162  HG  LEU B 260       3.735   1.906   6.785  1.00  0.00           H  
ATOM   4163  CD1 LEU B 260       4.614   2.537   4.925  1.00  0.00           C  
ATOM   4164 HD11 LEU B 260       4.764   3.596   5.105  1.00  0.00           H  
ATOM   4165 HD12 LEU B 260       4.424   2.399   3.860  1.00  0.00           H  
ATOM   4166 HD13 LEU B 260       5.514   1.995   5.212  1.00  0.00           H  
ATOM   4167  CD2 LEU B 260       2.329   3.085   5.683  1.00  0.00           C  
ATOM   4168 HD21 LEU B 260       2.033   3.257   4.650  1.00  0.00           H  
ATOM   4169 HD22 LEU B 260       1.468   2.742   6.253  1.00  0.00           H  
ATOM   4170 HD23 LEU B 260       2.683   4.019   6.118  1.00  0.00           H  
ATOM   4171  C   LEU B 260       4.095  -1.031   6.601  1.00  0.00           C  
ATOM   4172  O   LEU B 260       4.931  -0.525   7.349  1.00  0.00           O  
ATOM   4173  N   TYR B 261       3.370  -2.099   6.960  1.00  0.00           N  
ATOM   4174  H   TYR B 261       2.714  -2.446   6.271  1.00  0.00           H  
ATOM   4175  CA  TYR B 261       3.292  -2.701   8.306  1.00  0.00           C  
ATOM   4176  HA  TYR B 261       2.687  -2.063   8.950  1.00  0.00           H  
ATOM   4177  CB  TYR B 261       2.585  -4.060   8.172  1.00  0.00           C  
ATOM   4178  HB2 TYR B 261       1.587  -3.899   7.766  1.00  0.00           H  
ATOM   4179  HB3 TYR B 261       3.138  -4.669   7.459  1.00  0.00           H  
ATOM   4180  CG  TYR B 261       2.461  -4.860   9.454  1.00  0.00           C  
ATOM   4181  CD1 TYR B 261       3.414  -5.848   9.777  1.00  0.00           C  
ATOM   4182  HD1 TYR B 261       4.250  -6.025   9.117  1.00  0.00           H  
ATOM   4183  CE1 TYR B 261       3.284  -6.592  10.966  1.00  0.00           C  
ATOM   4184  HE1 TYR B 261       4.014  -7.340  11.234  1.00  0.00           H  
ATOM   4185  CZ  TYR B 261       2.194  -6.357  11.830  1.00  0.00           C  
ATOM   4186  OH  TYR B 261       2.066  -7.084  12.969  1.00  0.00           O  
ATOM   4187  HH  TYR B 261       1.404  -6.719  13.559  1.00  0.00           H  
ATOM   4188  CE2 TYR B 261       1.235  -5.377  11.500  1.00  0.00           C  
ATOM   4189  HE2 TYR B 261       0.388  -5.193  12.144  1.00  0.00           H  
ATOM   4190  CD2 TYR B 261       1.379  -4.627  10.319  1.00  0.00           C  
ATOM   4191  HD2 TYR B 261       0.655  -3.864  10.075  1.00  0.00           H  
ATOM   4192  C   TYR B 261       4.651  -2.909   8.996  1.00  0.00           C  
ATOM   4193  O   TYR B 261       4.784  -2.679  10.196  1.00  0.00           O  
ATOM   4194  N   ASN B 262       5.655  -3.348   8.231  1.00  0.00           N  
ATOM   4195  H   ASN B 262       5.465  -3.460   7.244  1.00  0.00           H  
ATOM   4196  CA  ASN B 262       6.995  -3.699   8.705  1.00  0.00           C  
ATOM   4197  HA  ASN B 262       6.901  -4.177   9.681  1.00  0.00           H  
ATOM   4198  CB  ASN B 262       7.588  -4.711   7.708  1.00  0.00           C  
ATOM   4199  HB2 ASN B 262       7.627  -4.261   6.714  1.00  0.00           H  
ATOM   4200  HB3 ASN B 262       8.609  -4.950   8.005  1.00  0.00           H  
ATOM   4201  CG  ASN B 262       6.789  -5.998   7.625  1.00  0.00           C  
ATOM   4202  OD1 ASN B 262       5.862  -6.150   6.841  1.00  0.00           O  
ATOM   4203  ND2 ASN B 262       7.120  -6.981   8.431  1.00  0.00           N  
ATOM   4204 HD21 ASN B 262       6.612  -7.843   8.340  1.00  0.00           H  
ATOM   4205 HD22 ASN B 262       7.886  -6.869   9.074  1.00  0.00           H  
ATOM   4206  C   ASN B 262       7.943  -2.498   8.906  1.00  0.00           C  
ATOM   4207  O   ASN B 262       9.066  -2.702   9.356  1.00  0.00           O  
ATOM   4208  N   HIE B 263       7.512  -1.280   8.557  1.00  0.00           N  
ATOM   4209  H   HIE B 263       6.567  -1.199   8.197  1.00  0.00           H  
ATOM   4210  CA  HIE B 263       8.362  -0.082   8.440  1.00  0.00           C  
ATOM   4211  HA  HIE B 263       9.368  -0.319   8.792  1.00  0.00           H  
ATOM   4212  CB  HIE B 263       8.471   0.296   6.954  1.00  0.00           C  
ATOM   4213  HB2 HIE B 263       7.478   0.362   6.509  1.00  0.00           H  
ATOM   4214  HB3 HIE B 263       8.944   1.273   6.870  1.00  0.00           H  
ATOM   4215  CG  HIE B 263       9.320  -0.678   6.187  1.00  0.00           C  
ATOM   4216  ND1 HIE B 263      10.702  -0.780   6.338  1.00  0.00           N  
ATOM   4217  CE1 HIE B 263      11.075  -1.792   5.545  1.00  0.00           C  
ATOM   4218  HE1 HIE B 263      12.093  -2.148   5.443  1.00  0.00           H  
ATOM   4219  NE2 HIE B 263      10.018  -2.294   4.888  1.00  0.00           N  
ATOM   4220  HE2 HIE B 263      10.078  -3.037   4.204  1.00  0.00           H  
ATOM   4221  CD2 HIE B 263       8.890  -1.605   5.280  1.00  0.00           C  
ATOM   4222  HD2 HIE B 263       7.870  -1.766   4.950  1.00  0.00           H  
ATOM   4223  C   HIE B 263       7.905   1.119   9.281  1.00  0.00           C  
ATOM   4224  O   HIE B 263       8.531   2.178   9.222  1.00  0.00           O  
ATOM   4225  N   LEU B 264       6.824   0.980  10.051  1.00  0.00           N  
ATOM   4226  H   LEU B 264       6.381   0.076  10.098  1.00  0.00           H  
ATOM   4227  CA  LEU B 264       6.276   2.063  10.870  1.00  0.00           C  
ATOM   4228  HA  LEU B 264       6.326   2.983  10.291  1.00  0.00           H  
ATOM   4229  CB  LEU B 264       4.797   1.769  11.165  1.00  0.00           C  
ATOM   4230  HB2 LEU B 264       4.721   0.752  11.558  1.00  0.00           H  
ATOM   4231  HB3 LEU B 264       4.434   2.444  11.944  1.00  0.00           H  
ATOM   4232  CG  LEU B 264       3.927   1.921   9.900  1.00  0.00           C  
ATOM   4233  HG  LEU B 264       4.544   1.840   9.005  1.00  0.00           H  
ATOM   4234  CD1 LEU B 264       2.872   0.819   9.841  1.00  0.00           C  
ATOM   4235 HD11 LEU B 264       2.306   0.905   8.914  1.00  0.00           H  
ATOM   4236 HD12 LEU B 264       3.369  -0.148   9.859  1.00  0.00           H  
ATOM   4237 HD13 LEU B 264       2.203   0.891  10.699  1.00  0.00           H  
ATOM   4238  CD2 LEU B 264       3.218   3.276   9.878  1.00  0.00           C  
ATOM   4239 HD21 LEU B 264       3.957   4.073   9.957  1.00  0.00           H  
ATOM   4240 HD22 LEU B 264       2.514   3.345  10.707  1.00  0.00           H  
ATOM   4241 HD23 LEU B 264       2.680   3.391   8.938  1.00  0.00           H  
ATOM   4242  C   LEU B 264       7.079   2.280  12.161  1.00  0.00           C  
ATOM   4243  O   LEU B 264       7.241   1.350  12.949  1.00  0.00           O  
ATOM   4244  N   THR B 265       7.504   3.525  12.405  1.00  0.00           N  
ATOM   4245  H   THR B 265       7.295   4.237  11.709  1.00  0.00           H  
ATOM   4246  CA  THR B 265       8.019   3.993  13.705  1.00  0.00           C  
ATOM   4247  HA  THR B 265       7.908   3.182  14.425  1.00  0.00           H  
ATOM   4248  CB  THR B 265       9.523   4.332  13.702  1.00  0.00           C  
ATOM   4249  HB  THR B 265       9.883   4.194  14.720  1.00  0.00           H  
ATOM   4250  CG2 THR B 265      10.376   3.449  12.790  1.00  0.00           C  
ATOM   4251 HG21 THR B 265      10.092   3.586  11.745  1.00  0.00           H  
ATOM   4252 HG22 THR B 265      11.431   3.693  12.912  1.00  0.00           H  
ATOM   4253 HG23 THR B 265      10.223   2.408  13.069  1.00  0.00           H  
ATOM   4254  OG1 THR B 265       9.779   5.674  13.338  1.00  0.00           O  
ATOM   4255  HG1 THR B 265      10.707   5.823  13.538  1.00  0.00           H  
ATOM   4256  C   THR B 265       7.162   5.152  14.228  1.00  0.00           C  
ATOM   4257  O   THR B 265       6.290   5.669  13.517  1.00  0.00           O  
ATOM   4258  N   TYR B 266       7.355   5.540  15.493  1.00  0.00           N  
ATOM   4259  H   TYR B 266       8.157   5.175  15.990  1.00  0.00           H  
ATOM   4260  CA  TYR B 266       6.335   6.266  16.256  1.00  0.00           C  
ATOM   4261  HA  TYR B 266       5.577   6.628  15.565  1.00  0.00           H  
ATOM   4262  CB  TYR B 266       5.639   5.288  17.219  1.00  0.00           C  
ATOM   4263  HB2 TYR B 266       6.353   5.011  17.994  1.00  0.00           H  
ATOM   4264  HB3 TYR B 266       4.810   5.801  17.707  1.00  0.00           H  
ATOM   4265  CG  TYR B 266       5.104   4.021  16.565  1.00  0.00           C  
ATOM   4266  CD1 TYR B 266       3.898   4.058  15.838  1.00  0.00           C  
ATOM   4267  HD1 TYR B 266       3.349   4.986  15.767  1.00  0.00           H  
ATOM   4268  CE1 TYR B 266       3.430   2.903  15.177  1.00  0.00           C  
ATOM   4269  HE1 TYR B 266       2.519   2.924  14.599  1.00  0.00           H  
ATOM   4270  CZ  TYR B 266       4.182   1.709  15.227  1.00  0.00           C  
ATOM   4271  OH  TYR B 266       3.762   0.610  14.548  1.00  0.00           O  
ATOM   4272  HH  TYR B 266       4.486  -0.020  14.484  1.00  0.00           H  
ATOM   4273  CE2 TYR B 266       5.371   1.663  15.986  1.00  0.00           C  
ATOM   4274  HE2 TYR B 266       5.947   0.749  16.041  1.00  0.00           H  
ATOM   4275  CD2 TYR B 266       5.828   2.815  16.654  1.00  0.00           C  
ATOM   4276  HD2 TYR B 266       6.755   2.766  17.217  1.00  0.00           H  
ATOM   4277  C   TYR B 266       6.866   7.499  16.999  1.00  0.00           C  
ATOM   4278  O   TYR B 266       8.052   7.607  17.310  1.00  0.00           O  
ATOM   4279  N   ALA B 267       5.959   8.415  17.333  1.00  0.00           N  
ATOM   4280  H   ALA B 267       5.003   8.278  17.016  1.00  0.00           H  
ATOM   4281  CA  ALA B 267       6.205   9.508  18.265  1.00  0.00           C  
ATOM   4282  HA  ALA B 267       7.102   9.287  18.845  1.00  0.00           H  
ATOM   4283  CB  ALA B 267       6.452  10.810  17.495  1.00  0.00           C  
ATOM   4284  HB1 ALA B 267       5.588  11.051  16.874  1.00  0.00           H  
ATOM   4285  HB2 ALA B 267       6.633  11.623  18.199  1.00  0.00           H  
ATOM   4286  HB3 ALA B 267       7.334  10.697  16.863  1.00  0.00           H  
ATOM   4287  C   ALA B 267       5.034   9.608  19.248  1.00  0.00           C  
ATOM   4288  O   ALA B 267       3.869   9.591  18.846  1.00  0.00           O  
ATOM   4289  N   VAL B 268       5.359   9.712  20.535  1.00  0.00           N  
ATOM   4290  H   VAL B 268       6.343   9.831  20.757  1.00  0.00           H  
ATOM   4291  CA  VAL B 268       4.413   9.743  21.658  1.00  0.00           C  
ATOM   4292  HA  VAL B 268       3.407   9.521  21.301  1.00  0.00           H  
ATOM   4293  CB  VAL B 268       4.778   8.682  22.720  1.00  0.00           C  
ATOM   4294  HB  VAL B 268       5.769   8.904  23.115  1.00  0.00           H  
ATOM   4295  CG1 VAL B 268       3.782   8.685  23.888  1.00  0.00           C  
ATOM   4296 HG11 VAL B 268       3.801   9.648  24.395  1.00  0.00           H  
ATOM   4297 HG12 VAL B 268       2.771   8.497  23.523  1.00  0.00           H  
ATOM   4298 HG13 VAL B 268       4.053   7.915  24.610  1.00  0.00           H  
ATOM   4299  CG2 VAL B 268       4.812   7.264  22.141  1.00  0.00           C  
ATOM   4300 HG21 VAL B 268       5.555   7.191  21.349  1.00  0.00           H  
ATOM   4301 HG22 VAL B 268       5.082   6.553  22.923  1.00  0.00           H  
ATOM   4302 HG23 VAL B 268       3.836   6.995  21.740  1.00  0.00           H  
ATOM   4303  C   VAL B 268       4.423  11.141  22.267  1.00  0.00           C  
ATOM   4304  O   VAL B 268       5.451  11.592  22.769  1.00  0.00           O  
ATOM   4305  N   ASN B 269       3.286  11.833  22.238  1.00  0.00           N  
ATOM   4306  H   ASN B 269       2.466  11.358  21.878  1.00  0.00           H  
ATOM   4307  CA  ASN B 269       3.045  13.024  23.051  1.00  0.00           C  
ATOM   4308  HA  ASN B 269       3.978  13.575  23.159  1.00  0.00           H  
ATOM   4309  CB  ASN B 269       2.036  13.935  22.324  1.00  0.00           C  
ATOM   4310  HB2 ASN B 269       2.472  14.276  21.388  1.00  0.00           H  
ATOM   4311  HB3 ASN B 269       1.130  13.369  22.102  1.00  0.00           H  
ATOM   4312  CG  ASN B 269       1.632  15.146  23.152  1.00  0.00           C  
ATOM   4313  OD1 ASN B 269       0.981  15.030  24.166  1.00  0.00           O  
ATOM   4314  ND2 ASN B 269       1.974  16.348  22.758  1.00  0.00           N  
ATOM   4315 HD21 ASN B 269       1.706  17.095  23.378  1.00  0.00           H  
ATOM   4316 HD22 ASN B 269       2.503  16.487  21.921  1.00  0.00           H  
ATOM   4317  C   ASN B 269       2.576  12.611  24.459  1.00  0.00           C  
ATOM   4318  O   ASN B 269       1.724  11.727  24.595  1.00  0.00           O  
ATOM   4319  N   ILE B 270       3.102  13.281  25.484  1.00  0.00           N  
ATOM   4320  H   ILE B 270       3.747  14.036  25.266  1.00  0.00           H  
ATOM   4321  CA  ILE B 270       2.628  13.224  26.872  1.00  0.00           C  
ATOM   4322  HA  ILE B 270       1.669  12.706  26.900  1.00  0.00           H  
ATOM   4323  CB  ILE B 270       3.628  12.446  27.770  1.00  0.00           C  
ATOM   4324  HB  ILE B 270       4.636  12.796  27.538  1.00  0.00           H  
ATOM   4325  CG2 ILE B 270       3.387  12.676  29.277  1.00  0.00           C  
ATOM   4326 HG21 ILE B 270       2.373  12.378  29.546  1.00  0.00           H  
ATOM   4327 HG22 ILE B 270       4.097  12.109  29.875  1.00  0.00           H  
ATOM   4328 HG23 ILE B 270       3.532  13.726  29.533  1.00  0.00           H  
ATOM   4329  CG1 ILE B 270       3.541  10.938  27.438  1.00  0.00           C  
ATOM   4330 HG12 ILE B 270       2.563  10.568  27.741  1.00  0.00           H  
ATOM   4331 HG13 ILE B 270       3.630  10.807  26.362  1.00  0.00           H  
ATOM   4332  CD1 ILE B 270       4.614  10.054  28.081  1.00  0.00           C  
ATOM   4333 HD11 ILE B 270       5.604  10.425  27.823  1.00  0.00           H  
ATOM   4334 HD12 ILE B 270       4.499  10.031  29.164  1.00  0.00           H  
ATOM   4335 HD13 ILE B 270       4.512   9.037  27.702  1.00  0.00           H  
ATOM   4336  C   ILE B 270       2.378  14.658  27.351  1.00  0.00           C  
ATOM   4337  O   ILE B 270       3.152  15.557  27.014  1.00  0.00           O  
ATOM   4338  N   TRP B 271       1.339  14.858  28.165  1.00  0.00           N  
ATOM   4339  H   TRP B 271       0.756  14.066  28.414  1.00  0.00           H  
ATOM   4340  CA  TRP B 271       1.054  16.139  28.825  1.00  0.00           C  
ATOM   4341  HA  TRP B 271       2.009  16.599  29.076  1.00  0.00           H  
ATOM   4342  CB  TRP B 271       0.319  17.090  27.871  1.00  0.00           C  
ATOM   4343  HB2 TRP B 271       0.473  18.104  28.243  1.00  0.00           H  
ATOM   4344  HB3 TRP B 271       0.790  17.037  26.889  1.00  0.00           H  
ATOM   4345  CG  TRP B 271      -1.156  16.905  27.669  1.00  0.00           C  
ATOM   4346  CD1 TRP B 271      -2.107  17.710  28.191  1.00  0.00           C  
ATOM   4347  HD1 TRP B 271      -1.912  18.554  28.848  1.00  0.00           H  
ATOM   4348  NE1 TRP B 271      -3.350  17.333  27.729  1.00  0.00           N  
ATOM   4349  HE1 TRP B 271      -4.194  17.821  27.991  1.00  0.00           H  
ATOM   4350  CE2 TRP B 271      -3.261  16.270  26.857  1.00  0.00           C  
ATOM   4351  CZ2 TRP B 271      -4.213  15.578  26.093  1.00  0.00           C  
ATOM   4352  HZ2 TRP B 271      -5.246  15.890  26.105  1.00  0.00           H  
ATOM   4353  CH2 TRP B 271      -3.797  14.496  25.299  1.00  0.00           C  
ATOM   4354  HH2 TRP B 271      -4.510  13.972  24.682  1.00  0.00           H  
ATOM   4355  CZ3 TRP B 271      -2.445  14.108  25.300  1.00  0.00           C  
ATOM   4356  HZ3 TRP B 271      -2.114  13.291  24.678  1.00  0.00           H  
ATOM   4357  CE3 TRP B 271      -1.502  14.811  26.073  1.00  0.00           C  
ATOM   4358  HE3 TRP B 271      -0.463  14.521  26.049  1.00  0.00           H  
ATOM   4359  CD2 TRP B 271      -1.874  15.928  26.850  1.00  0.00           C  
ATOM   4360  C   TRP B 271       0.285  15.970  30.141  1.00  0.00           C  
ATOM   4361  O   TRP B 271      -0.357  14.943  30.362  1.00  0.00           O  
ATOM   4362  N   SER B 272       0.365  16.963  31.027  1.00  0.00           N  
ATOM   4363  H   SER B 272       0.972  17.746  30.808  1.00  0.00           H  
ATOM   4364  CA  SER B 272      -0.367  16.997  32.303  1.00  0.00           C  
ATOM   4365  HA  SER B 272      -0.394  15.988  32.710  1.00  0.00           H  
ATOM   4366  CB  SER B 272       0.392  17.865  33.311  1.00  0.00           C  
ATOM   4367  HB2 SER B 272       1.408  17.490  33.428  1.00  0.00           H  
ATOM   4368  HB3 SER B 272       0.436  18.889  32.940  1.00  0.00           H  
ATOM   4369  OG  SER B 272      -0.261  17.850  34.566  1.00  0.00           O  
ATOM   4370  HG  SER B 272      -0.061  17.000  34.985  1.00  0.00           H  
ATOM   4371  C   SER B 272      -1.819  17.491  32.162  1.00  0.00           C  
ATOM   4372  O   SER B 272      -2.126  18.341  31.333  1.00  0.00           O  
ATOM   4373  N   GLU B 273      -2.715  16.997  33.020  1.00  0.00           N  
ATOM   4374  H   GLU B 273      -2.376  16.313  33.688  1.00  0.00           H  
ATOM   4375  CA  GLU B 273      -4.063  17.547  33.255  1.00  0.00           C  
ATOM   4376  HA  GLU B 273      -4.540  17.762  32.297  1.00  0.00           H  
ATOM   4377  CB  GLU B 273      -4.864  16.455  33.995  1.00  0.00           C  
ATOM   4378  HB2 GLU B 273      -4.713  15.497  33.493  1.00  0.00           H  
ATOM   4379  HB3 GLU B 273      -4.418  16.372  34.985  1.00  0.00           H  
ATOM   4380  CG  GLU B 273      -6.382  16.655  34.189  1.00  0.00           C  
ATOM   4381  HG2 GLU B 273      -6.692  15.989  34.998  1.00  0.00           H  
ATOM   4382  HG3 GLU B 273      -6.605  17.671  34.510  1.00  0.00           H  
ATOM   4383  CD  GLU B 273      -7.208  16.300  32.944  1.00  0.00           C  
ATOM   4384  OE1 GLU B 273      -8.295  15.686  33.072  1.00  0.00           O  
ATOM   4385  OE2 GLU B 273      -6.754  16.504  31.804  1.00  0.00           O  
ATOM   4386  C   GLU B 273      -4.033  18.857  34.080  1.00  0.00           C  
ATOM   4387  O   GLU B 273      -5.023  19.585  34.133  1.00  0.00           O  
ATOM   4388  N   ASN B 274      -2.911  19.155  34.750  1.00  0.00           N  
ATOM   4389  H   ASN B 274      -2.126  18.521  34.650  1.00  0.00           H  
ATOM   4390  CA  ASN B 274      -2.778  20.245  35.728  1.00  0.00           C  
ATOM   4391  HA  ASN B 274      -3.742  20.738  35.858  1.00  0.00           H  
ATOM   4392  CB  ASN B 274      -2.349  19.639  37.075  1.00  0.00           C  
ATOM   4393  HB2 ASN B 274      -1.404  19.120  36.935  1.00  0.00           H  
ATOM   4394  HB3 ASN B 274      -2.172  20.446  37.785  1.00  0.00           H  
ATOM   4395  CG  ASN B 274      -3.356  18.679  37.679  1.00  0.00           C  
ATOM   4396  OD1 ASN B 274      -3.316  17.472  37.491  1.00  0.00           O  
ATOM   4397  ND2 ASN B 274      -4.270  19.180  38.475  1.00  0.00           N  
ATOM   4398 HD21 ASN B 274      -4.937  18.532  38.852  1.00  0.00           H  
ATOM   4399 HD22 ASN B 274      -4.310  20.168  38.637  1.00  0.00           H  
ATOM   4400  C   ASN B 274      -1.775  21.350  35.347  1.00  0.00           C  
ATOM   4401  O   ASN B 274      -1.865  22.446  35.898  1.00  0.00           O  
ATOM   4402  N   ASP B 275      -0.808  21.071  34.470  1.00  0.00           N  
ATOM   4403  H   ASP B 275      -0.783  20.144  34.067  1.00  0.00           H  
ATOM   4404  CA  ASP B 275       0.356  21.940  34.236  1.00  0.00           C  
ATOM   4405  HA  ASP B 275       0.155  22.938  34.624  1.00  0.00           H  
ATOM   4406  CB  ASP B 275       1.538  21.412  35.066  1.00  0.00           C  
ATOM   4407  HB2 ASP B 275       1.237  21.386  36.116  1.00  0.00           H  
ATOM   4408  HB3 ASP B 275       1.757  20.387  34.765  1.00  0.00           H  
ATOM   4409  CG  ASP B 275       2.820  22.249  34.956  1.00  0.00           C  
ATOM   4410  OD1 ASP B 275       3.785  21.849  35.652  1.00  0.00           O  
ATOM   4411  OD2 ASP B 275       2.841  23.247  34.190  1.00  0.00           O  
ATOM   4412  C   ASP B 275       0.692  22.064  32.733  1.00  0.00           C  
ATOM   4413  O   ASP B 275       1.311  21.162  32.165  1.00  0.00           O  
ATOM   4414  N   PRO B 276       0.309  23.172  32.064  1.00  0.00           N  
ATOM   4415  CD  PRO B 276      -0.573  24.214  32.570  1.00  0.00           C  
ATOM   4416  HD2 PRO B 276       0.027  24.996  33.037  1.00  0.00           H  
ATOM   4417  HD3 PRO B 276      -1.307  23.825  33.278  1.00  0.00           H  
ATOM   4418  CG  PRO B 276      -1.291  24.763  31.342  1.00  0.00           C  
ATOM   4419  HG2 PRO B 276      -1.611  25.795  31.486  1.00  0.00           H  
ATOM   4420  HG3 PRO B 276      -2.139  24.122  31.096  1.00  0.00           H  
ATOM   4421  CB  PRO B 276      -0.221  24.643  30.259  1.00  0.00           C  
ATOM   4422  HB2 PRO B 276       0.452  25.498  30.325  1.00  0.00           H  
ATOM   4423  HB3 PRO B 276      -0.660  24.580  29.263  1.00  0.00           H  
ATOM   4424  CA  PRO B 276       0.528  23.356  30.625  1.00  0.00           C  
ATOM   4425  HA  PRO B 276       0.066  22.516  30.102  1.00  0.00           H  
ATOM   4426  C   PRO B 276       1.996  23.450  30.177  1.00  0.00           C  
ATOM   4427  O   PRO B 276       2.263  23.364  28.979  1.00  0.00           O  
ATOM   4428  N   ALA B 277       2.947  23.658  31.096  1.00  0.00           N  
ATOM   4429  H   ALA B 277       2.690  23.670  32.081  1.00  0.00           H  
ATOM   4430  CA  ALA B 277       4.376  23.599  30.776  1.00  0.00           C  
ATOM   4431  HA  ALA B 277       4.541  24.014  29.782  1.00  0.00           H  
ATOM   4432  CB  ALA B 277       5.129  24.464  31.793  1.00  0.00           C  
ATOM   4433  HB1 ALA B 277       4.756  25.487  31.753  1.00  0.00           H  
ATOM   4434  HB2 ALA B 277       4.984  24.066  32.799  1.00  0.00           H  
ATOM   4435  HB3 ALA B 277       6.193  24.460  31.555  1.00  0.00           H  
ATOM   4436  C   ALA B 277       4.899  22.150  30.763  1.00  0.00           C  
ATOM   4437  O   ALA B 277       5.904  21.845  30.120  1.00  0.00           O  
ATOM   4438  N   ASP B 278       4.203  21.248  31.456  1.00  0.00           N  
ATOM   4439  H   ASP B 278       3.362  21.572  31.921  1.00  0.00           H  
ATOM   4440  CA  ASP B 278       4.510  19.827  31.602  1.00  0.00           C  
ATOM   4441  HA  ASP B 278       5.596  19.726  31.628  1.00  0.00           H  
ATOM   4442  CB  ASP B 278       3.942  19.360  32.951  1.00  0.00           C  
ATOM   4443  HB2 ASP B 278       4.039  20.181  33.658  1.00  0.00           H  
ATOM   4444  HB3 ASP B 278       2.882  19.135  32.856  1.00  0.00           H  
ATOM   4445  CG  ASP B 278       4.672  18.178  33.578  1.00  0.00           C  
ATOM   4446  OD1 ASP B 278       4.198  17.727  34.651  1.00  0.00           O  
ATOM   4447  OD2 ASP B 278       5.790  17.836  33.146  1.00  0.00           O  
ATOM   4448  C   ASP B 278       3.998  19.005  30.405  1.00  0.00           C  
ATOM   4449  O   ASP B 278       3.167  18.100  30.544  1.00  0.00           O  
ATOM   4450  N   PHE B 279       4.482  19.346  29.204  1.00  0.00           N  
ATOM   4451  H   PHE B 279       5.135  20.123  29.166  1.00  0.00           H  
ATOM   4452  CA  PHE B 279       4.171  18.645  27.956  1.00  0.00           C  
ATOM   4453  HA  PHE B 279       3.776  17.669  28.234  1.00  0.00           H  
ATOM   4454  CB  PHE B 279       3.053  19.358  27.178  1.00  0.00           C  
ATOM   4455  HB2 PHE B 279       2.404  18.586  26.774  1.00  0.00           H  
ATOM   4456  HB3 PHE B 279       2.447  19.956  27.861  1.00  0.00           H  
ATOM   4457  CG  PHE B 279       3.491  20.215  26.007  1.00  0.00           C  
ATOM   4458  CD1 PHE B 279       3.819  21.568  26.200  1.00  0.00           C  
ATOM   4459  HD1 PHE B 279       3.771  22.000  27.192  1.00  0.00           H  
ATOM   4460  CE1 PHE B 279       4.204  22.360  25.104  1.00  0.00           C  
ATOM   4461  HE1 PHE B 279       4.452  23.400  25.258  1.00  0.00           H  
ATOM   4462  CZ  PHE B 279       4.262  21.800  23.814  1.00  0.00           C  
ATOM   4463  HZ  PHE B 279       4.556  22.415  22.975  1.00  0.00           H  
ATOM   4464  CE2 PHE B 279       3.941  20.445  23.619  1.00  0.00           C  
ATOM   4465  HE2 PHE B 279       3.993  20.015  22.629  1.00  0.00           H  
ATOM   4466  CD2 PHE B 279       3.555  19.654  24.716  1.00  0.00           C  
ATOM   4467  HD2 PHE B 279       3.310  18.613  24.571  1.00  0.00           H  
ATOM   4468  C   PHE B 279       5.426  18.365  27.117  1.00  0.00           C  
ATOM   4469  O   PHE B 279       6.418  19.094  27.165  1.00  0.00           O  
ATOM   4470  N   ARG B 280       5.412  17.235  26.401  1.00  0.00           N  
ATOM   4471  H   ARG B 280       4.546  16.696  26.397  1.00  0.00           H  
ATOM   4472  CA  ARG B 280       6.603  16.613  25.803  1.00  0.00           C  
ATOM   4473  HA  ARG B 280       7.301  17.404  25.521  1.00  0.00           H  
ATOM   4474  CB  ARG B 280       7.273  15.668  26.827  1.00  0.00           C  
ATOM   4475  HB2 ARG B 280       6.615  14.814  27.000  1.00  0.00           H  
ATOM   4476  HB3 ARG B 280       8.199  15.294  26.388  1.00  0.00           H  
ATOM   4477  CG  ARG B 280       7.595  16.309  28.193  1.00  0.00           C  
ATOM   4478  HG2 ARG B 280       8.197  17.207  28.047  1.00  0.00           H  
ATOM   4479  HG3 ARG B 280       6.665  16.592  28.685  1.00  0.00           H  
ATOM   4480  CD  ARG B 280       8.327  15.354  29.140  1.00  0.00           C  
ATOM   4481  HD2 ARG B 280       8.327  15.809  30.132  1.00  0.00           H  
ATOM   4482  HD3 ARG B 280       7.766  14.420  29.210  1.00  0.00           H  
ATOM   4483  NE  ARG B 280       9.705  15.080  28.681  1.00  0.00           N  
ATOM   4484  HE  ARG B 280       9.792  14.623  27.789  1.00  0.00           H  
ATOM   4485  CZ  ARG B 280      10.829  15.341  29.326  1.00  0.00           C  
ATOM   4486  NH1 ARG B 280      10.856  15.828  30.536  1.00  0.00           N  
ATOM   4487 HH11 ARG B 280       9.976  16.001  30.994  1.00  0.00           H  
ATOM   4488 HH12 ARG B 280      11.715  16.035  31.004  1.00  0.00           H  
ATOM   4489  NH2 ARG B 280      11.978  15.121  28.748  1.00  0.00           N  
ATOM   4490 HH21 ARG B 280      12.010  14.757  27.809  1.00  0.00           H  
ATOM   4491 HH22 ARG B 280      12.830  15.331  29.232  1.00  0.00           H  
ATOM   4492  C   ARG B 280       6.242  15.817  24.552  1.00  0.00           C  
ATOM   4493  O   ARG B 280       5.127  15.313  24.432  1.00  0.00           O  
ATOM   4494  N   ILE B 281       7.220  15.609  23.672  1.00  0.00           N  
ATOM   4495  H   ILE B 281       8.111  16.053  23.830  1.00  0.00           H  
ATOM   4496  CA  ILE B 281       7.168  14.568  22.640  1.00  0.00           C  
ATOM   4497  HA  ILE B 281       6.298  13.936  22.817  1.00  0.00           H  
ATOM   4498  CB  ILE B 281       7.008  15.169  21.221  1.00  0.00           C  
ATOM   4499  HB  ILE B 281       7.781  15.925  21.073  1.00  0.00           H  
ATOM   4500  CG2 ILE B 281       7.183  14.088  20.134  1.00  0.00           C  
ATOM   4501 HG21 ILE B 281       8.176  13.643  20.192  1.00  0.00           H  
ATOM   4502 HG22 ILE B 281       6.435  13.303  20.257  1.00  0.00           H  
ATOM   4503 HG23 ILE B 281       7.095  14.526  19.140  1.00  0.00           H  
ATOM   4504  CG1 ILE B 281       5.618  15.842  21.103  1.00  0.00           C  
ATOM   4505 HG12 ILE B 281       4.841  15.097  21.273  1.00  0.00           H  
ATOM   4506 HG13 ILE B 281       5.526  16.602  21.879  1.00  0.00           H  
ATOM   4507  CD1 ILE B 281       5.340  16.540  19.765  1.00  0.00           C  
ATOM   4508 HD11 ILE B 281       6.151  17.229  19.530  1.00  0.00           H  
ATOM   4509 HD12 ILE B 281       5.234  15.807  18.966  1.00  0.00           H  
ATOM   4510 HD13 ILE B 281       4.409  17.102  19.842  1.00  0.00           H  
ATOM   4511  C   ILE B 281       8.399  13.675  22.805  1.00  0.00           C  
ATOM   4512  O   ILE B 281       9.530  14.155  22.825  1.00  0.00           O  
ATOM   4513  N   TYR B 282       8.162  12.376  22.940  1.00  0.00           N  
ATOM   4514  H   TYR B 282       7.194  12.074  22.920  1.00  0.00           H  
ATOM   4515  CA  TYR B 282       9.166  11.327  22.823  1.00  0.00           C  
ATOM   4516  HA  TYR B 282      10.161  11.748  22.977  1.00  0.00           H  
ATOM   4517  CB  TYR B 282       8.913  10.268  23.902  1.00  0.00           C  
ATOM   4518  HB2 TYR B 282       7.895   9.893  23.796  1.00  0.00           H  
ATOM   4519  HB3 TYR B 282       9.586   9.427  23.730  1.00  0.00           H  
ATOM   4520  CG  TYR B 282       9.120  10.759  25.326  1.00  0.00           C  
ATOM   4521  CD1 TYR B 282       8.025  11.169  26.118  1.00  0.00           C  
ATOM   4522  HD1 TYR B 282       7.024  11.150  25.703  1.00  0.00           H  
ATOM   4523  CE1 TYR B 282       8.232  11.596  27.447  1.00  0.00           C  
ATOM   4524  HE1 TYR B 282       7.396  11.917  28.052  1.00  0.00           H  
ATOM   4525  CZ  TYR B 282       9.536  11.607  27.987  1.00  0.00           C  
ATOM   4526  OH  TYR B 282       9.761  12.007  29.266  1.00  0.00           O  
ATOM   4527  HH  TYR B 282       9.073  11.712  29.873  1.00  0.00           H  
ATOM   4528  CE2 TYR B 282      10.629  11.215  27.189  1.00  0.00           C  
ATOM   4529  HE2 TYR B 282      11.622  11.222  27.608  1.00  0.00           H  
ATOM   4530  CD2 TYR B 282      10.421  10.790  25.863  1.00  0.00           C  
ATOM   4531  HD2 TYR B 282      11.262  10.475  25.258  1.00  0.00           H  
ATOM   4532  C   TYR B 282       9.106  10.723  21.413  1.00  0.00           C  
ATOM   4533  O   TYR B 282       8.039  10.666  20.799  1.00  0.00           O  
ATOM   4534  N   GLN B 283      10.234  10.228  20.911  1.00  0.00           N  
ATOM   4535  H   GLN B 283      11.069  10.225  21.477  1.00  0.00           H  
ATOM   4536  CA  GLN B 283      10.335   9.631  19.578  1.00  0.00           C  
ATOM   4537  HA  GLN B 283       9.336   9.537  19.153  1.00  0.00           H  
ATOM   4538  CB  GLN B 283      11.136  10.566  18.658  1.00  0.00           C  
ATOM   4539  HB2 GLN B 283      10.729  11.570  18.784  1.00  0.00           H  
ATOM   4540  HB3 GLN B 283      12.181  10.590  18.972  1.00  0.00           H  
ATOM   4541  CG  GLN B 283      11.061  10.175  17.170  1.00  0.00           C  
ATOM   4542  HG2 GLN B 283      11.841   9.448  16.947  1.00  0.00           H  
ATOM   4543  HG3 GLN B 283      10.096   9.713  16.958  1.00  0.00           H  
ATOM   4544  CD  GLN B 283      11.192  11.393  16.254  1.00  0.00           C  
ATOM   4545  OE1 GLN B 283      10.486  12.378  16.381  1.00  0.00           O  
ATOM   4546  NE2 GLN B 283      12.085  11.398  15.288  1.00  0.00           N  
ATOM   4547 HE21 GLN B 283      12.164  12.256  14.769  1.00  0.00           H  
ATOM   4548 HE22 GLN B 283      12.665  10.601  15.109  1.00  0.00           H  
ATOM   4549  C   GLN B 283      10.910   8.218  19.687  1.00  0.00           C  
ATOM   4550  O   GLN B 283      11.805   7.970  20.495  1.00  0.00           O  
ATOM   4551  N   VAL B 284      10.364   7.293  18.899  1.00  0.00           N  
ATOM   4552  H   VAL B 284       9.630   7.575  18.256  1.00  0.00           H  
ATOM   4553  CA  VAL B 284      10.661   5.860  18.964  1.00  0.00           C  
ATOM   4554  HA  VAL B 284      11.232   5.657  19.870  1.00  0.00           H  
ATOM   4555  CB  VAL B 284       9.365   5.025  19.058  1.00  0.00           C  
ATOM   4556  HB  VAL B 284       8.815   5.102  18.120  1.00  0.00           H  
ATOM   4557  CG1 VAL B 284       9.668   3.545  19.320  1.00  0.00           C  
ATOM   4558 HG11 VAL B 284       8.736   2.980  19.398  1.00  0.00           H  
ATOM   4559 HG12 VAL B 284      10.241   3.124  18.498  1.00  0.00           H  
ATOM   4560 HG13 VAL B 284      10.220   3.430  20.253  1.00  0.00           H  
ATOM   4561  CG2 VAL B 284       8.451   5.510  20.193  1.00  0.00           C  
ATOM   4562 HG21 VAL B 284       8.104   6.524  20.004  1.00  0.00           H  
ATOM   4563 HG22 VAL B 284       7.581   4.858  20.259  1.00  0.00           H  
ATOM   4564 HG23 VAL B 284       8.985   5.474  21.143  1.00  0.00           H  
ATOM   4565  C   VAL B 284      11.516   5.478  17.758  1.00  0.00           C  
ATOM   4566  O   VAL B 284      11.049   5.454  16.620  1.00  0.00           O  
ATOM   4567  N   THR B 285      12.786   5.174  18.004  1.00  0.00           N  
ATOM   4568  H   THR B 285      13.113   5.234  18.961  1.00  0.00           H  
ATOM   4569  CA  THR B 285      13.799   4.710  17.034  1.00  0.00           C  
ATOM   4570  HA  THR B 285      13.737   5.342  16.148  1.00  0.00           H  
ATOM   4571  CB  THR B 285      15.212   4.874  17.651  1.00  0.00           C  
ATOM   4572  HB  THR B 285      15.887   4.093  17.301  1.00  0.00           H  
ATOM   4573  CG2 THR B 285      15.835   6.217  17.282  1.00  0.00           C  
ATOM   4574 HG21 THR B 285      15.171   7.031  17.572  1.00  0.00           H  
ATOM   4575 HG22 THR B 285      16.795   6.330  17.785  1.00  0.00           H  
ATOM   4576 HG23 THR B 285      16.004   6.249  16.205  1.00  0.00           H  
ATOM   4577  OG1 THR B 285      15.173   4.825  19.064  1.00  0.00           O  
ATOM   4578  HG1 THR B 285      16.071   4.944  19.383  1.00  0.00           H  
ATOM   4579  C   THR B 285      13.568   3.271  16.536  1.00  0.00           C  
ATOM   4580  O   THR B 285      14.501   2.606  16.094  1.00  0.00           O  
ATOM   4581  N   TYR B 286      12.338   2.758  16.631  1.00  0.00           N  
ATOM   4582  H   TYR B 286      11.574   3.377  16.867  1.00  0.00           H  
ATOM   4583  CA  TYR B 286      12.056   1.322  16.636  1.00  0.00           C  
ATOM   4584  HA  TYR B 286      12.790   0.838  15.997  1.00  0.00           H  
ATOM   4585  CB  TYR B 286      12.205   0.815  18.094  1.00  0.00           C  
ATOM   4586  HB2 TYR B 286      12.737   1.566  18.680  1.00  0.00           H  
ATOM   4587  HB3 TYR B 286      11.209   0.743  18.536  1.00  0.00           H  
ATOM   4588  CG  TYR B 286      12.952  -0.490  18.348  1.00  0.00           C  
ATOM   4589  CD1 TYR B 286      14.045  -0.898  17.550  1.00  0.00           C  
ATOM   4590  HD1 TYR B 286      14.379  -0.291  16.720  1.00  0.00           H  
ATOM   4591  CE1 TYR B 286      14.755  -2.077  17.860  1.00  0.00           C  
ATOM   4592  HE1 TYR B 286      15.595  -2.378  17.253  1.00  0.00           H  
ATOM   4593  CZ  TYR B 286      14.394  -2.843  18.991  1.00  0.00           C  
ATOM   4594  OH  TYR B 286      15.085  -3.968  19.310  1.00  0.00           O  
ATOM   4595  HH  TYR B 286      15.628  -4.270  18.582  1.00  0.00           H  
ATOM   4596  CE2 TYR B 286      13.330  -2.419  19.810  1.00  0.00           C  
ATOM   4597  HE2 TYR B 286      13.071  -2.996  20.686  1.00  0.00           H  
ATOM   4598  CD2 TYR B 286      12.623  -1.243  19.493  1.00  0.00           C  
ATOM   4599  HD2 TYR B 286      11.841  -0.906  20.159  1.00  0.00           H  
ATOM   4600  C   TYR B 286      10.675   0.999  16.036  1.00  0.00           C  
ATOM   4601  O   TYR B 286       9.762   1.823  16.053  1.00  0.00           O  
ATOM   4602  N   LEU B 287      10.545  -0.217  15.497  1.00  0.00           N  
ATOM   4603  H   LEU B 287      11.349  -0.825  15.510  1.00  0.00           H  
ATOM   4604  CA  LEU B 287       9.303  -0.770  14.928  1.00  0.00           C  
ATOM   4605  HA  LEU B 287       8.784   0.007  14.368  1.00  0.00           H  
ATOM   4606  CB  LEU B 287       9.682  -1.923  13.978  1.00  0.00           C  
ATOM   4607  HB2 LEU B 287      10.169  -2.699  14.570  1.00  0.00           H  
ATOM   4608  HB3 LEU B 287       8.765  -2.348  13.565  1.00  0.00           H  
ATOM   4609  CG  LEU B 287      10.616  -1.537  12.813  1.00  0.00           C  
ATOM   4610  HG  LEU B 287      11.507  -1.037  13.196  1.00  0.00           H  
ATOM   4611  CD1 LEU B 287      11.074  -2.799  12.084  1.00  0.00           C  
ATOM   4612 HD11 LEU B 287      10.209  -3.332  11.687  1.00  0.00           H  
ATOM   4613 HD12 LEU B 287      11.620  -3.446  12.768  1.00  0.00           H  
ATOM   4614 HD13 LEU B 287      11.728  -2.527  11.255  1.00  0.00           H  
ATOM   4615  CD2 LEU B 287       9.923  -0.614  11.814  1.00  0.00           C  
ATOM   4616 HD21 LEU B 287      10.580  -0.420  10.967  1.00  0.00           H  
ATOM   4617 HD22 LEU B 287       9.678   0.332  12.289  1.00  0.00           H  
ATOM   4618 HD23 LEU B 287       9.002  -1.073  11.460  1.00  0.00           H  
ATOM   4619  C   LEU B 287       8.320  -1.276  16.003  1.00  0.00           C  
ATOM   4620  O   LEU B 287       7.144  -1.511  15.728  1.00  0.00           O  
ATOM   4621  N   GLU B 288       8.820  -1.435  17.227  1.00  0.00           N  
ATOM   4622  H   GLU B 288       9.778  -1.167  17.369  1.00  0.00           H  
ATOM   4623  CA  GLU B 288       8.081  -1.837  18.423  1.00  0.00           C  
ATOM   4624  HA  GLU B 288       7.587  -2.789  18.236  1.00  0.00           H  
ATOM   4625  CB  GLU B 288       9.138  -2.060  19.517  1.00  0.00           C  
ATOM   4626  HB2 GLU B 288       9.749  -2.922  19.241  1.00  0.00           H  
ATOM   4627  HB3 GLU B 288       9.789  -1.187  19.531  1.00  0.00           H  
ATOM   4628  CG  GLU B 288       8.629  -2.253  20.947  1.00  0.00           C  
ATOM   4629  HG2 GLU B 288       9.465  -2.564  21.576  1.00  0.00           H  
ATOM   4630  HG3 GLU B 288       8.299  -1.276  21.300  1.00  0.00           H  
ATOM   4631  CD  GLU B 288       7.480  -3.257  21.087  1.00  0.00           C  
ATOM   4632  OE1 GLU B 288       7.453  -4.248  20.326  1.00  0.00           O  
ATOM   4633  OE2 GLU B 288       6.620  -2.997  21.959  1.00  0.00           O  
ATOM   4634  C   GLU B 288       7.046  -0.761  18.824  1.00  0.00           C  
ATOM   4635  O   GLU B 288       7.431   0.397  19.031  1.00  0.00           O  
ATOM   4636  N   PRO B 289       5.742  -1.092  18.936  1.00  0.00           N  
ATOM   4637  CD  PRO B 289       5.147  -2.378  18.584  1.00  0.00           C  
ATOM   4638  HD2 PRO B 289       5.554  -3.190  19.183  1.00  0.00           H  
ATOM   4639  HD3 PRO B 289       5.314  -2.576  17.524  1.00  0.00           H  
ATOM   4640  CG  PRO B 289       3.648  -2.252  18.854  1.00  0.00           C  
ATOM   4641  HG2 PRO B 289       3.433  -2.557  19.880  1.00  0.00           H  
ATOM   4642  HG3 PRO B 289       3.059  -2.835  18.146  1.00  0.00           H  
ATOM   4643  CB  PRO B 289       3.408  -0.754  18.698  1.00  0.00           C  
ATOM   4644  HB2 PRO B 289       2.495  -0.432  19.197  1.00  0.00           H  
ATOM   4645  HB3 PRO B 289       3.359  -0.505  17.637  1.00  0.00           H  
ATOM   4646  CA  PRO B 289       4.683  -0.151  19.302  1.00  0.00           C  
ATOM   4647  HA  PRO B 289       4.879   0.806  18.820  1.00  0.00           H  
ATOM   4648  C   PRO B 289       4.602   0.104  20.825  1.00  0.00           C  
ATOM   4649  O   PRO B 289       3.527   0.005  21.432  1.00  0.00           O  
ATOM   4650  N   SER B 290       5.728   0.463  21.451  1.00  0.00           N  
ATOM   4651  H   SER B 290       6.580   0.538  20.905  1.00  0.00           H  
ATOM   4652  CA  SER B 290       5.790   0.822  22.873  1.00  0.00           C  
ATOM   4653  HA  SER B 290       4.842   1.288  23.132  1.00  0.00           H  
ATOM   4654  CB  SER B 290       5.913  -0.438  23.743  1.00  0.00           C  
ATOM   4655  HB2 SER B 290       5.787  -0.171  24.790  1.00  0.00           H  
ATOM   4656  HB3 SER B 290       5.122  -1.141  23.479  1.00  0.00           H  
ATOM   4657  OG  SER B 290       7.159  -1.072  23.605  1.00  0.00           O  
ATOM   4658  HG  SER B 290       6.998  -1.822  22.973  1.00  0.00           H  
ATOM   4659  C   SER B 290       6.878   1.853  23.211  1.00  0.00           C  
ATOM   4660  O   SER B 290       7.711   2.236  22.385  1.00  0.00           O  
ATOM   4661  N   LEU B 291       6.833   2.368  24.445  1.00  0.00           N  
ATOM   4662  H   LEU B 291       6.060   2.070  25.032  1.00  0.00           H  
ATOM   4663  CA  LEU B 291       7.823   3.289  25.012  1.00  0.00           C  
ATOM   4664  HA  LEU B 291       8.799   3.045  24.587  1.00  0.00           H  
ATOM   4665  CB  LEU B 291       7.456   4.728  24.601  1.00  0.00           C  
ATOM   4666  HB2 LEU B 291       7.498   4.814  23.515  1.00  0.00           H  
ATOM   4667  HB3 LEU B 291       6.424   4.907  24.912  1.00  0.00           H  
ATOM   4668  CG  LEU B 291       8.352   5.812  25.229  1.00  0.00           C  
ATOM   4669  HG  LEU B 291       8.442   5.642  26.297  1.00  0.00           H  
ATOM   4670  CD1 LEU B 291       9.755   5.832  24.624  1.00  0.00           C  
ATOM   4671 HD11 LEU B 291      10.350   6.607  25.107  1.00  0.00           H  
ATOM   4672 HD12 LEU B 291      10.243   4.871  24.786  1.00  0.00           H  
ATOM   4673 HD13 LEU B 291       9.699   6.027  23.553  1.00  0.00           H  
ATOM   4674  CD2 LEU B 291       7.707   7.181  25.046  1.00  0.00           C  
ATOM   4675 HD21 LEU B 291       8.321   7.937  25.533  1.00  0.00           H  
ATOM   4676 HD22 LEU B 291       7.614   7.403  23.984  1.00  0.00           H  
ATOM   4677 HD23 LEU B 291       6.719   7.187  25.509  1.00  0.00           H  
ATOM   4678  C   LEU B 291       7.906   3.158  26.542  1.00  0.00           C  
ATOM   4679  O   LEU B 291       6.910   3.330  27.244  1.00  0.00           O  
ATOM   4680  N   ARG B 292       9.114   2.939  27.076  1.00  0.00           N  
ATOM   4681  H   ARG B 292       9.896   2.853  26.442  1.00  0.00           H  
ATOM   4682  CA  ARG B 292       9.399   2.971  28.520  1.00  0.00           C  
ATOM   4683  HA  ARG B 292       8.456   2.897  29.062  1.00  0.00           H  
ATOM   4684  CB  ARG B 292      10.249   1.740  28.879  1.00  0.00           C  
ATOM   4685  HB2 ARG B 292       9.790   0.864  28.416  1.00  0.00           H  
ATOM   4686  HB3 ARG B 292      11.248   1.858  28.457  1.00  0.00           H  
ATOM   4687  CG  ARG B 292      10.361   1.470  30.389  1.00  0.00           C  
ATOM   4688  HG2 ARG B 292      10.880   2.301  30.869  1.00  0.00           H  
ATOM   4689  HG3 ARG B 292       9.364   1.368  30.818  1.00  0.00           H  
ATOM   4690  CD  ARG B 292      11.141   0.169  30.620  1.00  0.00           C  
ATOM   4691  HD2 ARG B 292      10.568  -0.666  30.209  1.00  0.00           H  
ATOM   4692  HD3 ARG B 292      12.088   0.239  30.081  1.00  0.00           H  
ATOM   4693  NE  ARG B 292      11.407  -0.078  32.052  1.00  0.00           N  
ATOM   4694  HE  ARG B 292      10.813   0.391  32.733  1.00  0.00           H  
ATOM   4695  CZ  ARG B 292      12.394  -0.786  32.571  1.00  0.00           C  
ATOM   4696  NH1 ARG B 292      13.227  -1.470  31.837  1.00  0.00           N  
ATOM   4697 HH11 ARG B 292      13.099  -1.481  30.841  1.00  0.00           H  
ATOM   4698 HH12 ARG B 292      13.958  -1.997  32.276  1.00  0.00           H  
ATOM   4699  NH2 ARG B 292      12.577  -0.822  33.853  1.00  0.00           N  
ATOM   4700 HH21 ARG B 292      11.918  -0.356  34.479  1.00  0.00           H  
ATOM   4701 HH22 ARG B 292      13.315  -1.347  34.278  1.00  0.00           H  
ATOM   4702  C   ARG B 292      10.041   4.310  28.908  1.00  0.00           C  
ATOM   4703  O   ARG B 292      10.934   4.776  28.208  1.00  0.00           O  
ATOM   4704  N   ILE B 293       9.617   4.907  30.021  1.00  0.00           N  
ATOM   4705  H   ILE B 293       8.897   4.435  30.561  1.00  0.00           H  
ATOM   4706  CA  ILE B 293      10.113   6.192  30.545  1.00  0.00           C  
ATOM   4707  HA  ILE B 293      11.093   6.389  30.108  1.00  0.00           H  
ATOM   4708  CB  ILE B 293       9.176   7.369  30.161  1.00  0.00           C  
ATOM   4709  HB  ILE B 293       9.649   8.282  30.528  1.00  0.00           H  
ATOM   4710  CG2 ILE B 293       9.053   7.503  28.633  1.00  0.00           C  
ATOM   4711 HG21 ILE B 293       8.395   6.728  28.244  1.00  0.00           H  
ATOM   4712 HG22 ILE B 293       8.646   8.479  28.370  1.00  0.00           H  
ATOM   4713 HG23 ILE B 293      10.033   7.410  28.162  1.00  0.00           H  
ATOM   4714  CG1 ILE B 293       7.784   7.264  30.831  1.00  0.00           C  
ATOM   4715 HG12 ILE B 293       7.277   6.363  30.480  1.00  0.00           H  
ATOM   4716 HG13 ILE B 293       7.906   7.186  31.910  1.00  0.00           H  
ATOM   4717  CD1 ILE B 293       6.874   8.470  30.573  1.00  0.00           C  
ATOM   4718 HD11 ILE B 293       7.368   9.386  30.897  1.00  0.00           H  
ATOM   4719 HD12 ILE B 293       5.948   8.347  31.136  1.00  0.00           H  
ATOM   4720 HD13 ILE B 293       6.628   8.538  29.514  1.00  0.00           H  
ATOM   4721  C   ILE B 293      10.305   6.098  32.063  1.00  0.00           C  
ATOM   4722  O   ILE B 293       9.603   5.338  32.724  1.00  0.00           O  
ATOM   4723  N   ALA B 294      11.227   6.865  32.648  1.00  0.00           N  
ATOM   4724  H   ALA B 294      11.790   7.488  32.091  1.00  0.00           H  
ATOM   4725  CA  ALA B 294      11.332   6.949  34.110  1.00  0.00           C  
ATOM   4726  HA  ALA B 294      11.399   5.943  34.526  1.00  0.00           H  
ATOM   4727  CB  ALA B 294      12.621   7.689  34.481  1.00  0.00           C  
ATOM   4728  HB1 ALA B 294      13.482   7.169  34.060  1.00  0.00           H  
ATOM   4729  HB2 ALA B 294      12.595   8.712  34.106  1.00  0.00           H  
ATOM   4730  HB3 ALA B 294      12.726   7.712  35.567  1.00  0.00           H  
ATOM   4731  C   ALA B 294      10.075   7.617  34.701  1.00  0.00           C  
ATOM   4732  O   ALA B 294       9.688   8.700  34.258  1.00  0.00           O  
ATOM   4733  N   ALA B 295       9.444   6.993  35.699  1.00  0.00           N  
ATOM   4734  H   ALA B 295       9.859   6.155  36.096  1.00  0.00           H  
ATOM   4735  CA  ALA B 295       8.249   7.531  36.357  1.00  0.00           C  
ATOM   4736  HA  ALA B 295       7.485   7.725  35.601  1.00  0.00           H  
ATOM   4737  CB  ALA B 295       7.708   6.483  37.335  1.00  0.00           C  
ATOM   4738  HB1 ALA B 295       6.790   6.856  37.791  1.00  0.00           H  
ATOM   4739  HB2 ALA B 295       7.491   5.553  36.808  1.00  0.00           H  
ATOM   4740  HB3 ALA B 295       8.440   6.293  38.123  1.00  0.00           H  
ATOM   4741  C   ALA B 295       8.543   8.864  37.067  1.00  0.00           C  
ATOM   4742  O   ALA B 295       7.688   9.739  37.122  1.00  0.00           O  
ATOM   4743  N   SER B 296       9.795   9.072  37.485  1.00  0.00           N  
ATOM   4744  H   SER B 296      10.456   8.316  37.379  1.00  0.00           H  
ATOM   4745  CA  SER B 296      10.326  10.345  37.991  1.00  0.00           C  
ATOM   4746  HA  SER B 296       9.671  10.688  38.793  1.00  0.00           H  
ATOM   4747  CB  SER B 296      11.716  10.099  38.584  1.00  0.00           C  
ATOM   4748  HB2 SER B 296      12.124  11.037  38.964  1.00  0.00           H  
ATOM   4749  HB3 SER B 296      11.634   9.393  39.412  1.00  0.00           H  
ATOM   4750  OG  SER B 296      12.583   9.563  37.597  1.00  0.00           O  
ATOM   4751  HG  SER B 296      13.454   9.460  37.994  1.00  0.00           H  
ATOM   4752  C   SER B 296      10.385  11.479  36.949  1.00  0.00           C  
ATOM   4753  O   SER B 296      10.795  12.588  37.283  1.00  0.00           O  
ATOM   4754  N   THR B 297       9.963  11.253  35.696  1.00  0.00           N  
ATOM   4755  H   THR B 297       9.672  10.314  35.457  1.00  0.00           H  
ATOM   4756  CA  THR B 297       9.632  12.343  34.752  1.00  0.00           C  
ATOM   4757  HA  THR B 297      10.311  13.172  34.952  1.00  0.00           H  
ATOM   4758  CB  THR B 297       9.841  11.956  33.274  1.00  0.00           C  
ATOM   4759  HB  THR B 297       9.583  12.818  32.657  1.00  0.00           H  
ATOM   4760  CG2 THR B 297      11.298  11.607  32.977  1.00  0.00           C  
ATOM   4761 HG21 THR B 297      11.406  11.369  31.920  1.00  0.00           H  
ATOM   4762 HG22 THR B 297      11.931  12.459  33.219  1.00  0.00           H  
ATOM   4763 HG23 THR B 297      11.608  10.752  33.576  1.00  0.00           H  
ATOM   4764  OG1 THR B 297       9.057  10.867  32.841  1.00  0.00           O  
ATOM   4765  HG1 THR B 297       9.311  10.089  33.373  1.00  0.00           H  
ATOM   4766  C   THR B 297       8.228  12.926  34.957  1.00  0.00           C  
ATOM   4767  O   THR B 297       7.867  13.859  34.245  1.00  0.00           O  
ATOM   4768  N   LEU B 298       7.454  12.411  35.920  1.00  0.00           N  
ATOM   4769  H   LEU B 298       7.821  11.650  36.482  1.00  0.00           H  
ATOM   4770  CA  LEU B 298       6.079  12.799  36.239  1.00  0.00           C  
ATOM   4771  HA  LEU B 298       5.791  13.656  35.629  1.00  0.00           H  
ATOM   4772  CB  LEU B 298       5.136  11.622  35.920  1.00  0.00           C  
ATOM   4773  HB2 LEU B 298       5.352  10.824  36.633  1.00  0.00           H  
ATOM   4774  HB3 LEU B 298       4.105  11.934  36.089  1.00  0.00           H  
ATOM   4775  CG  LEU B 298       5.271  11.053  34.495  1.00  0.00           C  
ATOM   4776  HG  LEU B 298       6.311  10.816  34.273  1.00  0.00           H  
ATOM   4777  CD1 LEU B 298       4.486   9.751  34.374  1.00  0.00           C  
ATOM   4778 HD11 LEU B 298       3.434   9.939  34.583  1.00  0.00           H  
ATOM   4779 HD12 LEU B 298       4.603   9.365  33.363  1.00  0.00           H  
ATOM   4780 HD13 LEU B 298       4.878   9.024  35.087  1.00  0.00           H  
ATOM   4781  CD2 LEU B 298       4.748  12.021  33.436  1.00  0.00           C  
ATOM   4782 HD21 LEU B 298       5.322  12.948  33.465  1.00  0.00           H  
ATOM   4783 HD22 LEU B 298       4.852  11.579  32.447  1.00  0.00           H  
ATOM   4784 HD23 LEU B 298       3.699  12.243  33.627  1.00  0.00           H  
ATOM   4785  C   LEU B 298       5.961  13.206  37.720  1.00  0.00           C  
ATOM   4786  O   LEU B 298       6.716  12.735  38.571  1.00  0.00           O  
ATOM   4787  N   LYS B 299       5.014  14.094  38.024  1.00  0.00           N  
ATOM   4788  H   LYS B 299       4.430  14.420  37.262  1.00  0.00           H  
ATOM   4789  CA  LYS B 299       4.708  14.597  39.372  1.00  0.00           C  
ATOM   4790  HA  LYS B 299       5.615  14.580  39.979  1.00  0.00           H  
ATOM   4791  CB  LYS B 299       4.199  16.051  39.260  1.00  0.00           C  
ATOM   4792  HB2 LYS B 299       3.293  16.046  38.658  1.00  0.00           H  
ATOM   4793  HB3 LYS B 299       3.943  16.413  40.257  1.00  0.00           H  
ATOM   4794  CG  LYS B 299       5.193  17.034  38.608  1.00  0.00           C  
ATOM   4795  HG2 LYS B 299       6.091  17.087  39.226  1.00  0.00           H  
ATOM   4796  HG3 LYS B 299       5.473  16.671  37.619  1.00  0.00           H  
ATOM   4797  CD  LYS B 299       4.594  18.446  38.457  1.00  0.00           C  
ATOM   4798  HD2 LYS B 299       3.646  18.394  37.916  1.00  0.00           H  
ATOM   4799  HD3 LYS B 299       4.399  18.848  39.452  1.00  0.00           H  
ATOM   4800  CE  LYS B 299       5.567  19.388  37.727  1.00  0.00           C  
ATOM   4801  HE2 LYS B 299       5.601  20.346  38.256  1.00  0.00           H  
ATOM   4802  HE3 LYS B 299       6.564  18.943  37.765  1.00  0.00           H  
ATOM   4803  NZ  LYS B 299       5.187  19.630  36.314  1.00  0.00           N  
ATOM   4804  HZ1 LYS B 299       4.480  20.366  36.223  1.00  0.00           H  
ATOM   4805  HZ2 LYS B 299       5.957  19.970  35.760  1.00  0.00           H  
ATOM   4806  HZ3 LYS B 299       4.818  18.793  35.855  1.00  0.00           H  
ATOM   4807  C   LYS B 299       3.660  13.692  40.047  1.00  0.00           C  
ATOM   4808  O   LYS B 299       2.610  13.442  39.461  1.00  0.00           O  
ATOM   4809  N   SER B 300       3.898  13.249  41.284  1.00  0.00           N  
ATOM   4810  H   SER B 300       4.780  13.457  41.715  1.00  0.00           H  
ATOM   4811  CA  SER B 300       2.894  12.477  42.042  1.00  0.00           C  
ATOM   4812  HA  SER B 300       2.519  11.708  41.375  1.00  0.00           H  
ATOM   4813  CB  SER B 300       3.519  11.735  43.227  1.00  0.00           C  
ATOM   4814  HB2 SER B 300       4.305  11.073  42.861  1.00  0.00           H  
ATOM   4815  HB3 SER B 300       3.957  12.456  43.919  1.00  0.00           H  
ATOM   4816  OG  SER B 300       2.552  10.967  43.917  1.00  0.00           O  
ATOM   4817  HG  SER B 300       2.017  10.462  43.259  1.00  0.00           H  
ATOM   4818  C   SER B 300       1.687  13.340  42.448  1.00  0.00           C  
ATOM   4819  O   SER B 300       1.806  14.560  42.585  1.00  0.00           O  
ATOM   4820  N   GLY B 301       0.503  12.730  42.554  1.00  0.00           N  
ATOM   4821  H   GLY B 301       0.505  11.714  42.440  1.00  0.00           H  
ATOM   4822  CA  GLY B 301      -0.794  13.378  42.780  1.00  0.00           C  
ATOM   4823  HA2 GLY B 301      -1.523  12.613  43.051  1.00  0.00           H  
ATOM   4824  HA3 GLY B 301      -0.695  14.076  43.611  1.00  0.00           H  
ATOM   4825  C   GLY B 301      -1.339  14.156  41.573  1.00  0.00           C  
ATOM   4826  O   GLY B 301      -2.543  14.388  41.477  1.00  0.00           O  
ATOM   4827  N   ILE B 302      -0.477  14.530  40.627  1.00  0.00           N  
ATOM   4828  H   ILE B 302       0.495  14.283  40.759  1.00  0.00           H  
ATOM   4829  CA  ILE B 302      -0.844  15.152  39.355  1.00  0.00           C  
ATOM   4830  HA  ILE B 302      -1.665  15.847  39.528  1.00  0.00           H  
ATOM   4831  CB  ILE B 302       0.363  15.948  38.810  1.00  0.00           C  
ATOM   4832  HB  ILE B 302       1.198  15.261  38.753  1.00  0.00           H  
ATOM   4833  CG2 ILE B 302       0.168  16.470  37.381  1.00  0.00           C  
ATOM   4834 HG21 ILE B 302       1.011  17.100  37.096  1.00  0.00           H  
ATOM   4835 HG22 ILE B 302       0.122  15.632  36.687  1.00  0.00           H  
ATOM   4836 HG23 ILE B 302      -0.757  17.034  37.312  1.00  0.00           H  
ATOM   4837  CG1 ILE B 302       0.782  17.097  39.761  1.00  0.00           C  
ATOM   4838 HG12 ILE B 302       1.096  16.672  40.716  1.00  0.00           H  
ATOM   4839 HG13 ILE B 302       1.650  17.601  39.339  1.00  0.00           H  
ATOM   4840  CD1 ILE B 302      -0.286  18.164  40.038  1.00  0.00           C  
ATOM   4841 HD11 ILE B 302       0.131  18.921  40.702  1.00  0.00           H  
ATOM   4842 HD12 ILE B 302      -0.585  18.642  39.109  1.00  0.00           H  
ATOM   4843 HD13 ILE B 302      -1.156  17.722  40.523  1.00  0.00           H  
ATOM   4844  C   ILE B 302      -1.362  14.089  38.378  1.00  0.00           C  
ATOM   4845  O   ILE B 302      -0.895  12.946  38.349  1.00  0.00           O  
ATOM   4846  N   SER B 303      -2.349  14.468  37.565  1.00  0.00           N  
ATOM   4847  H   SER B 303      -2.649  15.438  37.602  1.00  0.00           H  
ATOM   4848  CA  SER B 303      -2.862  13.625  36.485  1.00  0.00           C  
ATOM   4849  HA  SER B 303      -2.626  12.589  36.718  1.00  0.00           H  
ATOM   4850  CB  SER B 303      -4.387  13.712  36.444  1.00  0.00           C  
ATOM   4851  HB2 SER B 303      -4.789  13.340  37.387  1.00  0.00           H  
ATOM   4852  HB3 SER B 303      -4.698  14.748  36.331  1.00  0.00           H  
ATOM   4853  OG  SER B 303      -4.912  12.941  35.383  1.00  0.00           O  
ATOM   4854  HG  SER B 303      -4.484  12.059  35.403  1.00  0.00           H  
ATOM   4855  C   SER B 303      -2.183  13.934  35.147  1.00  0.00           C  
ATOM   4856  O   SER B 303      -1.783  15.070  34.884  1.00  0.00           O  
ATOM   4857  N   TYR B 304      -2.065  12.915  34.294  1.00  0.00           N  
ATOM   4858  H   TYR B 304      -2.486  12.032  34.552  1.00  0.00           H  
ATOM   4859  CA  TYR B 304      -1.365  12.944  33.012  1.00  0.00           C  
ATOM   4860  HA  TYR B 304      -1.221  13.979  32.703  1.00  0.00           H  
ATOM   4861  CB  TYR B 304       0.010  12.289  33.157  1.00  0.00           C  
ATOM   4862  HB2 TYR B 304      -0.100  11.332  33.665  1.00  0.00           H  
ATOM   4863  HB3 TYR B 304       0.426  12.093  32.168  1.00  0.00           H  
ATOM   4864  CG  TYR B 304       0.997  13.148  33.904  1.00  0.00           C  
ATOM   4865  CD1 TYR B 304       1.723  14.128  33.201  1.00  0.00           C  
ATOM   4866  HD1 TYR B 304       1.589  14.247  32.136  1.00  0.00           H  
ATOM   4867  CE1 TYR B 304       2.636  14.947  33.882  1.00  0.00           C  
ATOM   4868  HE1 TYR B 304       3.213  15.690  33.348  1.00  0.00           H  
ATOM   4869  CZ  TYR B 304       2.814  14.785  35.269  1.00  0.00           C  
ATOM   4870  OH  TYR B 304       3.694  15.573  35.926  1.00  0.00           O  
ATOM   4871  HH  TYR B 304       3.923  16.368  35.384  1.00  0.00           H  
ATOM   4872  CE2 TYR B 304       2.081  13.807  35.974  1.00  0.00           C  
ATOM   4873  HE2 TYR B 304       2.210  13.699  37.039  1.00  0.00           H  
ATOM   4874  CD2 TYR B 304       1.173  12.984  35.290  1.00  0.00           C  
ATOM   4875  HD2 TYR B 304       0.601  12.247  35.837  1.00  0.00           H  
ATOM   4876  C   TYR B 304      -2.154  12.251  31.905  1.00  0.00           C  
ATOM   4877  O   TYR B 304      -3.074  11.465  32.150  1.00  0.00           O  
ATOM   4878  N   ARG B 305      -1.774  12.565  30.667  1.00  0.00           N  
ATOM   4879  H   ARG B 305      -1.025  13.249  30.571  1.00  0.00           H  
ATOM   4880  CA  ARG B 305      -2.358  12.071  29.424  1.00  0.00           C  
ATOM   4881  HA  ARG B 305      -2.902  11.152  29.627  1.00  0.00           H  
ATOM   4882  CB  ARG B 305      -3.299  13.127  28.843  1.00  0.00           C  
ATOM   4883  HB2 ARG B 305      -2.750  14.064  28.735  1.00  0.00           H  
ATOM   4884  HB3 ARG B 305      -3.633  12.805  27.855  1.00  0.00           H  
ATOM   4885  CG  ARG B 305      -4.534  13.369  29.707  1.00  0.00           C  
ATOM   4886  HG2 ARG B 305      -5.089  12.439  29.828  1.00  0.00           H  
ATOM   4887  HG3 ARG B 305      -4.244  13.756  30.685  1.00  0.00           H  
ATOM   4888  CD  ARG B 305      -5.393  14.403  28.990  1.00  0.00           C  
ATOM   4889  HD2 ARG B 305      -4.802  15.310  28.866  1.00  0.00           H  
ATOM   4890  HD3 ARG B 305      -5.668  14.030  28.001  1.00  0.00           H  
ATOM   4891  NE  ARG B 305      -6.580  14.740  29.774  1.00  0.00           N  
ATOM   4892  HE  ARG B 305      -6.462  15.465  30.487  1.00  0.00           H  
ATOM   4893  CZ  ARG B 305      -7.807  14.298  29.643  1.00  0.00           C  
ATOM   4894  NH1 ARG B 305      -8.130  13.400  28.749  1.00  0.00           N  
ATOM   4895 HH11 ARG B 305      -7.398  13.017  28.172  1.00  0.00           H  
ATOM   4896 HH12 ARG B 305      -9.069  13.058  28.699  1.00  0.00           H  
ATOM   4897  NH2 ARG B 305      -8.728  14.763  30.432  1.00  0.00           N  
ATOM   4898 HH21 ARG B 305      -8.421  15.408  31.179  1.00  0.00           H  
ATOM   4899 HH22 ARG B 305      -9.699  14.568  30.308  1.00  0.00           H  
ATOM   4900  C   ARG B 305      -1.285  11.762  28.395  1.00  0.00           C  
ATOM   4901  O   ARG B 305      -0.161  12.256  28.482  1.00  0.00           O  
ATOM   4902  N   ALA B 306      -1.677  10.988  27.385  1.00  0.00           N  
ATOM   4903  H   ALA B 306      -2.624  10.631  27.403  1.00  0.00           H  
ATOM   4904  CA  ALA B 306      -0.849  10.702  26.220  1.00  0.00           C  
ATOM   4905  HA  ALA B 306      -0.181  11.551  26.068  1.00  0.00           H  
ATOM   4906  CB  ALA B 306       0.014   9.469  26.522  1.00  0.00           C  
ATOM   4907  HB1 ALA B 306      -0.611   8.583  26.624  1.00  0.00           H  
ATOM   4908  HB2 ALA B 306       0.734   9.317  25.719  1.00  0.00           H  
ATOM   4909  HB3 ALA B 306       0.563   9.616  27.450  1.00  0.00           H  
ATOM   4910  C   ALA B 306      -1.668  10.535  24.924  1.00  0.00           C  
ATOM   4911  O   ALA B 306      -2.878  10.272  24.958  1.00  0.00           O  
ATOM   4912  N   ARG B 307      -0.971  10.665  23.787  1.00  0.00           N  
ATOM   4913  H   ARG B 307       0.009  10.929  23.903  1.00  0.00           H  
ATOM   4914  CA  ARG B 307      -1.380  10.329  22.407  1.00  0.00           C  
ATOM   4915  HA  ARG B 307      -2.113   9.520  22.420  1.00  0.00           H  
ATOM   4916  CB  ARG B 307      -1.988  11.557  21.691  1.00  0.00           C  
ATOM   4917  HB2 ARG B 307      -1.399  12.445  21.933  1.00  0.00           H  
ATOM   4918  HB3 ARG B 307      -1.899  11.392  20.619  1.00  0.00           H  
ATOM   4919  CG  ARG B 307      -3.479  11.835  21.972  1.00  0.00           C  
ATOM   4920  HG2 ARG B 307      -4.060  10.953  21.695  1.00  0.00           H  
ATOM   4921  HG3 ARG B 307      -3.624  12.040  23.033  1.00  0.00           H  
ATOM   4922  CD  ARG B 307      -3.949  13.050  21.145  1.00  0.00           C  
ATOM   4923  HD2 ARG B 307      -3.485  13.950  21.557  1.00  0.00           H  
ATOM   4924  HD3 ARG B 307      -3.580  12.936  20.129  1.00  0.00           H  
ATOM   4925  NE  ARG B 307      -5.423  13.223  21.129  1.00  0.00           N  
ATOM   4926  HE  ARG B 307      -5.872  13.270  22.023  1.00  0.00           H  
ATOM   4927  CZ  ARG B 307      -6.211  13.363  20.067  1.00  0.00           C  
ATOM   4928  NH1 ARG B 307      -5.764  13.342  18.845  1.00  0.00           N  
ATOM   4929 HH11 ARG B 307      -4.796  13.139  18.678  1.00  0.00           H  
ATOM   4930 HH12 ARG B 307      -6.346  13.411  18.019  1.00  0.00           H  
ATOM   4931  NH2 ARG B 307      -7.492  13.554  20.223  1.00  0.00           N  
ATOM   4932 HH21 ARG B 307      -7.893  13.625  21.138  1.00  0.00           H  
ATOM   4933 HH22 ARG B 307      -8.057  13.651  19.397  1.00  0.00           H  
ATOM   4934  C   ARG B 307      -0.151   9.824  21.630  1.00  0.00           C  
ATOM   4935  O   ARG B 307       0.978  10.180  21.961  1.00  0.00           O  
ATOM   4936  N   VAL B 308      -0.342   9.041  20.573  1.00  0.00           N  
ATOM   4937  H   VAL B 308      -1.291   8.745  20.360  1.00  0.00           H
[truncated: 30,538 more chars]
