# Supplementary material for: Insights into receptor structure and dynamics at the surface of living cells
Source: Nat Commun. 2023 Mar 22;14:1596. doi: 10.1038/s41467-023-37284-4 (PMC10033668; doi:10.1038/s41467-023-37284-4)
Supplement: Supplementary file 15 — Source Data [file 41467_2023_37284_MOESM15_ESM.zip › Source data/Main/Figure 5/b/Average structures of MD sub-trajectories/K97B/MD_sub-average_3bpn_K97B_2.pdb]

ATOM      1  N   CYS A   1      12.937   7.596  -2.050  1.00  0.00           N  
ATOM      2  H1  CYS A   1      13.729   7.431  -1.428  1.00  0.00           H  
ATOM      3  H2  CYS A   1      12.769   8.588  -2.116  1.00  0.00           H  
ATOM      4  H3  CYS A   1      13.232   7.236  -2.947  1.00  0.00           H  
ATOM      5  CA  CYS A   1      11.728   6.879  -1.566  1.00  0.00           C  
ATOM      6  HA  CYS A   1      11.518   7.215  -0.551  1.00  0.00           H  
ATOM      7  CB  CYS A   1      10.489   7.184  -2.432  1.00  0.00           C  
ATOM      8  HB2 CYS A   1      10.642   6.783  -3.438  1.00  0.00           H  
ATOM      9  HB3 CYS A   1       9.614   6.685  -2.008  1.00  0.00           H  
ATOM     10  SG  CYS A   1      10.187   8.973  -2.530  1.00  0.00           S  
ATOM     11  HG  CYS A   1       9.339   9.145  -1.499  1.00  0.00           H  
ATOM     12  C   CYS A   1      12.012   5.376  -1.497  1.00  0.00           C  
ATOM     13  O   CYS A   1      11.431   4.564  -2.208  1.00  0.00           O  
ATOM     14  N   ASP A   2      12.981   5.006  -0.672  1.00  0.00           N  
ATOM     15  H   ASP A   2      13.382   5.715  -0.059  1.00  0.00           H  
ATOM     16  CA  ASP A   2      13.966   3.974  -1.046  1.00  0.00           C  
ATOM     17  HA  ASP A   2      13.981   3.886  -2.133  1.00  0.00           H  
ATOM     18  CB  ASP A   2      15.354   4.503  -0.638  1.00  0.00           C  
ATOM     19  HB2 ASP A   2      15.489   4.381   0.437  1.00  0.00           H  
ATOM     20  HB3 ASP A   2      16.137   3.953  -1.164  1.00  0.00           H  
ATOM     21  CG  ASP A   2      15.402   5.995  -0.997  1.00  0.00           C  
ATOM     22  OD1 ASP A   2      14.957   6.797  -0.139  1.00  0.00           O  
ATOM     23  OD2 ASP A   2      15.338   6.321  -2.201  1.00  0.00           O  
ATOM     24  C   ASP A   2      13.597   2.590  -0.506  1.00  0.00           C  
ATOM     25  O   ASP A   2      14.129   1.560  -0.914  1.00  0.00           O  
ATOM     26  N   ILE A   3      12.543   2.570   0.310  1.00  0.00           N  
ATOM     27  H   ILE A   3      12.177   3.467   0.583  1.00  0.00           H  
ATOM     28  CA  ILE A   3      11.783   1.392   0.710  1.00  0.00           C  
ATOM     29  HA  ILE A   3      12.474   0.735   1.238  1.00  0.00           H  
ATOM     30  CB  ILE A   3      10.683   1.834   1.697  1.00  0.00           C  
ATOM     31  HB  ILE A   3      11.141   2.558   2.375  1.00  0.00           H  
ATOM     32  CG2 ILE A   3       9.509   2.537   0.989  1.00  0.00           C  
ATOM     33 HG21 ILE A   3       9.870   3.323   0.326  1.00  0.00           H  
ATOM     34 HG22 ILE A   3       8.926   1.821   0.406  1.00  0.00           H  
ATOM     35 HG23 ILE A   3       8.852   2.990   1.732  1.00  0.00           H  
ATOM     36  CG1 ILE A   3      10.187   0.653   2.554  1.00  0.00           C  
ATOM     37 HG12 ILE A   3       9.381   0.123   2.047  1.00  0.00           H  
ATOM     38 HG13 ILE A   3      11.005  -0.047   2.718  1.00  0.00           H  
ATOM     39  CD1 ILE A   3       9.719   1.117   3.935  1.00  0.00           C  
ATOM     40 HD11 ILE A   3       9.326   0.267   4.495  1.00  0.00           H  
ATOM     41 HD12 ILE A   3      10.567   1.538   4.475  1.00  0.00           H  
ATOM     42 HD13 ILE A   3       8.945   1.878   3.840  1.00  0.00           H  
ATOM     43  C   ILE A   3      11.231   0.588  -0.480  1.00  0.00           C  
ATOM     44  O   ILE A   3      10.936  -0.584  -0.284  1.00  0.00           O  
ATOM     45  N   THR A   4      11.205   1.118  -1.714  1.00  0.00           N  
ATOM     46  H   THR A   4      11.435   2.097  -1.822  1.00  0.00           H  
ATOM     47  CA  THR A   4      10.980   0.313  -2.936  1.00  0.00           C  
ATOM     48  HA  THR A   4       9.957  -0.064  -2.923  1.00  0.00           H  
ATOM     49  CB  THR A   4      11.133   1.184  -4.207  1.00  0.00           C  
ATOM     50  HB  THR A   4      11.975   1.865  -4.085  1.00  0.00           H  
ATOM     51  CG2 THR A   4      11.313   0.397  -5.505  1.00  0.00           C  
ATOM     52 HG21 THR A   4      11.359   1.089  -6.349  1.00  0.00           H  
ATOM     53 HG22 THR A   4      12.236  -0.176  -5.481  1.00  0.00           H  
ATOM     54 HG23 THR A   4      10.471  -0.282  -5.649  1.00  0.00           H  
ATOM     55  OG1 THR A   4       9.960   1.921  -4.462  1.00  0.00           O  
ATOM     56  HG1 THR A   4       9.548   2.183  -3.618  1.00  0.00           H  
ATOM     57  C   THR A   4      11.906  -0.918  -2.987  1.00  0.00           C  
ATOM     58  O   THR A   4      11.443  -1.996  -3.349  1.00  0.00           O  
ATOM     59  N   LEU A   5      13.172  -0.812  -2.553  1.00  0.00           N  
ATOM     60  H   LEU A   5      13.495   0.087  -2.207  1.00  0.00           H  
ATOM     61  CA  LEU A   5      14.116  -1.950  -2.497  1.00  0.00           C  
ATOM     62  HA  LEU A   5      14.084  -2.461  -3.459  1.00  0.00           H  
ATOM     63  CB  LEU A   5      15.538  -1.381  -2.307  1.00  0.00           C  
ATOM     64  HB2 LEU A   5      15.764  -0.727  -3.151  1.00  0.00           H  
ATOM     65  HB3 LEU A   5      15.542  -0.771  -1.401  1.00  0.00           H  
ATOM     66  CG  LEU A   5      16.671  -2.420  -2.178  1.00  0.00           C  
ATOM     67  HG  LEU A   5      16.504  -3.035  -1.296  1.00  0.00           H  
ATOM     68  CD1 LEU A   5      16.804  -3.330  -3.402  1.00  0.00           C  
ATOM     69 HD11 LEU A   5      17.029  -2.738  -4.289  1.00  0.00           H  
ATOM     70 HD12 LEU A   5      17.610  -4.043  -3.233  1.00  0.00           H  
ATOM     71 HD13 LEU A   5      15.887  -3.894  -3.562  1.00  0.00           H  
ATOM     72  CD2 LEU A   5      17.993  -1.687  -1.981  1.00  0.00           C  
ATOM     73 HD21 LEU A   5      18.808  -2.398  -1.856  1.00  0.00           H  
ATOM     74 HD22 LEU A   5      18.215  -1.048  -2.836  1.00  0.00           H  
ATOM     75 HD23 LEU A   5      17.953  -1.066  -1.087  1.00  0.00           H  
ATOM     76  C   LEU A   5      13.760  -3.004  -1.418  1.00  0.00           C  
ATOM     77  O   LEU A   5      14.201  -4.146  -1.485  1.00  0.00           O  
ATOM     78  N   GLN A   6      12.936  -2.641  -0.438  1.00  0.00           N  
ATOM     79  H   GLN A   6      12.577  -1.697  -0.461  1.00  0.00           H  
ATOM     80  CA  GLN A   6      12.416  -3.545   0.591  1.00  0.00           C  
ATOM     81  HA  GLN A   6      13.109  -4.381   0.704  1.00  0.00           H  
ATOM     82  CB  GLN A   6      12.374  -2.763   1.912  1.00  0.00           C  
ATOM     83  HB2 GLN A   6      13.212  -2.067   1.949  1.00  0.00           H  
ATOM     84  HB3 GLN A   6      11.447  -2.193   1.964  1.00  0.00           H  
ATOM     85  CG  GLN A   6      12.473  -3.692   3.127  1.00  0.00           C  
ATOM     86  HG2 GLN A   6      11.731  -4.487   3.043  1.00  0.00           H  
ATOM     87  HG3 GLN A   6      13.466  -4.144   3.139  1.00  0.00           H  
ATOM     88  CD  GLN A   6      12.265  -2.969   4.453  1.00  0.00           C  
ATOM     89  OE1 GLN A   6      11.538  -3.422   5.314  1.00  0.00           O  
ATOM     90  NE2 GLN A   6      12.862  -1.814   4.679  1.00  0.00           N  
ATOM     91 HE21 GLN A   6      12.687  -1.382   5.569  1.00  0.00           H  
ATOM     92 HE22 GLN A   6      13.486  -1.427   3.997  1.00  0.00           H  
ATOM     93  C   GLN A   6      11.037  -4.127   0.204  1.00  0.00           C  
ATOM     94  O   GLN A   6      10.816  -5.336   0.306  1.00  0.00           O  
ATOM     95  N   GLU A   7      10.144  -3.278  -0.322  1.00  0.00           N  
ATOM     96  H   GLU A   7      10.389  -2.293  -0.348  1.00  0.00           H  
ATOM     97  CA  GLU A   7       8.871  -3.668  -0.946  1.00  0.00           C  
ATOM     98  HA  GLU A   7       8.220  -4.098  -0.186  1.00  0.00           H  
ATOM     99  CB  GLU A   7       8.167  -2.448  -1.573  1.00  0.00           C  
ATOM    100  HB2 GLU A   7       8.855  -1.942  -2.246  1.00  0.00           H  
ATOM    101  HB3 GLU A   7       7.322  -2.804  -2.162  1.00  0.00           H  
ATOM    102  CG  GLU A   7       7.647  -1.448  -0.530  1.00  0.00           C  
ATOM    103  HG2 GLU A   7       7.069  -1.991   0.216  1.00  0.00           H  
ATOM    104  HG3 GLU A   7       8.489  -0.994  -0.012  1.00  0.00           H  
ATOM    105  CD  GLU A   7       6.780  -0.325  -1.122  1.00  0.00           C  
ATOM    106  OE1 GLU A   7       6.928   0.011  -2.320  1.00  0.00           O  
ATOM    107  OE2 GLU A   7       6.006   0.284  -0.347  1.00  0.00           O  
ATOM    108  C   GLU A   7       9.088  -4.733  -2.023  1.00  0.00           C  
ATOM    109  O   GLU A   7       8.437  -5.775  -1.985  1.00  0.00           O  
ATOM    110  N   ILE A   8      10.060  -4.527  -2.925  1.00  0.00           N  
ATOM    111  H   ILE A   8      10.546  -3.633  -2.913  1.00  0.00           H  
ATOM    112  CA  ILE A   8      10.353  -5.468  -4.018  1.00  0.00           C  
ATOM    113  HA  ILE A   8       9.419  -5.617  -4.561  1.00  0.00           H  
ATOM    114  CB  ILE A   8      11.382  -4.847  -4.993  1.00  0.00           C  
ATOM    115  HB  ILE A   8      11.132  -3.792  -5.113  1.00  0.00           H  
ATOM    116  CG2 ILE A   8      12.831  -4.941  -4.490  1.00  0.00           C  
ATOM    117 HG21 ILE A   8      13.215  -5.958  -4.583  1.00  0.00           H  
ATOM    118 HG22 ILE A   8      13.477  -4.272  -5.059  1.00  0.00           H  
ATOM    119 HG23 ILE A   8      12.865  -4.638  -3.451  1.00  0.00           H  
ATOM    120  CG1 ILE A   8      11.258  -5.499  -6.379  1.00  0.00           C  
ATOM    121 HG12 ILE A   8      11.570  -6.543  -6.337  1.00  0.00           H  
ATOM    122 HG13 ILE A   8      10.211  -5.465  -6.678  1.00  0.00           H  
ATOM    123  CD1 ILE A   8      12.082  -4.773  -7.446  1.00  0.00           C  
ATOM    124 HD11 ILE A   8      11.859  -5.215  -8.409  1.00  0.00           H  
ATOM    125 HD12 ILE A   8      11.832  -3.712  -7.468  1.00  0.00           H  
ATOM    126 HD13 ILE A   8      13.148  -4.891  -7.258  1.00  0.00           H  
ATOM    127  C   ILE A   8      10.805  -6.845  -3.506  1.00  0.00           C  
ATOM    128  O   ILE A   8      10.487  -7.862  -4.117  1.00  0.00           O  
ATOM    129  N   ILE A   9      11.517  -6.910  -2.374  1.00  0.00           N  
ATOM    130  H   ILE A   9      11.754  -6.041  -1.913  1.00  0.00           H  
ATOM    131  CA  ILE A   9      11.944  -8.173  -1.752  1.00  0.00           C  
ATOM    132  HA  ILE A   9      12.353  -8.825  -2.528  1.00  0.00           H  
ATOM    133  CB  ILE A   9      13.059  -7.921  -0.710  1.00  0.00           C  
ATOM    134  HB  ILE A   9      12.772  -7.079  -0.077  1.00  0.00           H  
ATOM    135  CG2 ILE A   9      13.318  -9.136   0.205  1.00  0.00           C  
ATOM    136 HG21 ILE A   9      12.426  -9.366   0.788  1.00  0.00           H  
ATOM    137 HG22 ILE A   9      13.592 -10.008  -0.391  1.00  0.00           H  
ATOM    138 HG23 ILE A   9      14.112  -8.915   0.917  1.00  0.00           H  
ATOM    139  CG1 ILE A   9      14.351  -7.555  -1.470  1.00  0.00           C  
ATOM    140 HG12 ILE A   9      14.705  -8.418  -2.035  1.00  0.00           H  
ATOM    141 HG13 ILE A   9      14.140  -6.758  -2.181  1.00  0.00           H  
ATOM    142  CD1 ILE A   9      15.478  -7.062  -0.564  1.00  0.00           C  
ATOM    143 HD11 ILE A   9      16.265  -6.665  -1.198  1.00  0.00           H  
ATOM    144 HD12 ILE A   9      15.116  -6.268   0.091  1.00  0.00           H  
ATOM    145 HD13 ILE A   9      15.886  -7.878   0.031  1.00  0.00           H  
ATOM    146  C   ILE A   9      10.738  -8.910  -1.170  1.00  0.00           C  
ATOM    147  O   ILE A   9      10.636 -10.123  -1.348  1.00  0.00           O  
ATOM    148  N   LYS A  10       9.785  -8.201  -0.550  1.00  0.00           N  
ATOM    149  H   LYS A  10       9.918  -7.198  -0.456  1.00  0.00           H  
ATOM    150  CA  LYS A  10       8.501  -8.797  -0.145  1.00  0.00           C  
ATOM    151  HA  LYS A  10       8.717  -9.720   0.397  1.00  0.00           H  
ATOM    152  CB  LYS A  10       7.749  -7.858   0.812  1.00  0.00           C  
ATOM    153  HB2 LYS A  10       8.402  -7.624   1.653  1.00  0.00           H  
ATOM    154  HB3 LYS A  10       7.488  -6.929   0.309  1.00  0.00           H  
ATOM    155  CG  LYS A  10       6.480  -8.548   1.335  1.00  0.00           C  
ATOM    156  HG2 LYS A  10       5.737  -8.598   0.537  1.00  0.00           H  
ATOM    157  HG3 LYS A  10       6.735  -9.568   1.631  1.00  0.00           H  
ATOM    158  CD  LYS A  10       5.863  -7.835   2.541  1.00  0.00           C  
ATOM    159  HD2 LYS A  10       6.626  -7.668   3.305  1.00  0.00           H  
ATOM    160  HD3 LYS A  10       5.429  -6.884   2.229  1.00  0.00           H  
ATOM    161  CE  LYS A  10       4.767  -8.740   3.101  1.00  0.00           C  
ATOM    162  HE2 LYS A  10       4.004  -8.892   2.331  1.00  0.00           H  
ATOM    163  HE3 LYS A  10       5.197  -9.715   3.334  1.00  0.00           H  
ATOM    164  NZ  LYS A  10       4.162  -8.168   4.319  1.00  0.00           N  
ATOM    165  HZ1 LYS A  10       4.864  -7.988   5.031  1.00  0.00           H  
ATOM    166  HZ2 LYS A  10       3.682  -7.295   4.125  1.00  0.00           H  
ATOM    167  HZ3 LYS A  10       3.463  -8.807   4.691  1.00  0.00           H  
ATOM    168  C   LYS A  10       7.658  -9.219  -1.358  1.00  0.00           C  
ATOM    169  O   LYS A  10       7.156 -10.336  -1.363  1.00  0.00           O  
ATOM    170  N   THR A  11       7.564  -8.400  -2.408  1.00  0.00           N  
ATOM    171  H   THR A  11       7.942  -7.460  -2.335  1.00  0.00           H  
ATOM    172  CA  THR A  11       6.886  -8.787  -3.659  1.00  0.00           C  
ATOM    173  HA  THR A  11       5.839  -8.998  -3.435  1.00  0.00           H  
ATOM    174  CB  THR A  11       6.936  -7.667  -4.714  1.00  0.00           C  
ATOM    175  HB  THR A  11       7.970  -7.487  -5.004  1.00  0.00           H  
ATOM    176  CG2 THR A  11       6.120  -8.015  -5.957  1.00  0.00           C  
ATOM    177 HG21 THR A  11       6.565  -8.862  -6.478  1.00  0.00           H  
ATOM    178 HG22 THR A  11       5.097  -8.269  -5.676  1.00  0.00           H  
ATOM    179 HG23 THR A  11       6.102  -7.161  -6.633  1.00  0.00           H  
ATOM    180  OG1 THR A  11       6.389  -6.467  -4.221  1.00  0.00           O  
ATOM    181  HG1 THR A  11       6.665  -5.769  -4.846  1.00  0.00           H  
ATOM    182  C   THR A  11       7.497 -10.065  -4.238  1.00  0.00           C  
ATOM    183  O   THR A  11       6.759 -10.958  -4.639  1.00  0.00           O  
ATOM    184  N   LEU A  12       8.829 -10.190  -4.235  1.00  0.00           N  
ATOM    185  H   LEU A  12       9.384  -9.396  -3.928  1.00  0.00           H  
ATOM    186  CA  LEU A  12       9.525 -11.402  -4.679  1.00  0.00           C  
ATOM    187  HA  LEU A  12       9.094 -11.699  -5.632  1.00  0.00           H  
ATOM    188  CB  LEU A  12      11.018 -11.096  -4.907  1.00  0.00           C  
ATOM    189  HB2 LEU A  12      11.409 -10.591  -4.022  1.00  0.00           H  
ATOM    190  HB3 LEU A  12      11.554 -12.034  -5.027  1.00  0.00           H  
ATOM    191  CG  LEU A  12      11.277 -10.231  -6.157  1.00  0.00           C  
ATOM    192  HG  LEU A  12      10.538  -9.434  -6.210  1.00  0.00           H  
ATOM    193  CD1 LEU A  12      12.668  -9.595  -6.131  1.00  0.00           C  
ATOM    194 HD11 LEU A  12      13.434 -10.354  -6.245  1.00  0.00           H  
ATOM    195 HD12 LEU A  12      12.749  -8.883  -6.952  1.00  0.00           H  
ATOM    196 HD13 LEU A  12      12.809  -9.056  -5.194  1.00  0.00           H  
ATOM    197  CD2 LEU A  12      11.190 -11.065  -7.436  1.00  0.00           C  
ATOM    198 HD21 LEU A  12      11.308 -10.409  -8.298  1.00  0.00           H  
ATOM    199 HD22 LEU A  12      11.970 -11.829  -7.449  1.00  0.00           H  
ATOM    200 HD23 LEU A  12      10.221 -11.550  -7.505  1.00  0.00           H  
ATOM    201  C   LEU A  12       9.311 -12.601  -3.736  1.00  0.00           C  
ATOM    202  O   LEU A  12       9.193 -13.720  -4.235  1.00  0.00           O  
ATOM    203  N   ASN A  13       9.221 -12.407  -2.413  1.00  0.00           N  
ATOM    204  H   ASN A  13       9.406 -11.479  -2.050  1.00  0.00           H  
ATOM    205  CA  ASN A  13       8.772 -13.455  -1.482  1.00  0.00           C  
ATOM    206  HA  ASN A  13       9.451 -14.305  -1.563  1.00  0.00           H  
ATOM    207  CB  ASN A  13       8.778 -12.974  -0.009  1.00  0.00           C  
ATOM    208  HB2 ASN A  13       8.169 -12.078   0.085  1.00  0.00           H  
ATOM    209  HB3 ASN A  13       8.310 -13.748   0.602  1.00  0.00           H  
ATOM    210  CG  ASN A  13      10.145 -12.697   0.601  1.00  0.00           C  
ATOM    211  OD1 ASN A  13      11.178 -13.188   0.175  1.00  0.00           O  
ATOM    212  ND2 ASN A  13      10.189 -11.940   1.678  1.00  0.00           N  
ATOM    213 HD21 ASN A  13      11.099 -11.742   2.052  1.00  0.00           H  
ATOM    214 HD22 ASN A  13       9.336 -11.612   2.091  1.00  0.00           H  
ATOM    215  C   ASN A  13       7.381 -13.970  -1.900  1.00  0.00           C  
ATOM    216  O   ASN A  13       7.272 -15.111  -2.346  1.00  0.00           O  
ATOM    217  N   SER A  14       6.354 -13.110  -1.867  1.00  0.00           N  
ATOM    218  H   SER A  14       6.513 -12.167  -1.531  1.00  0.00           H  
ATOM    219  CA  SER A  14       4.966 -13.473  -2.184  1.00  0.00           C  
ATOM    220  HA  SER A  14       4.634 -14.224  -1.466  1.00  0.00           H  
ATOM    221  CB  SER A  14       4.047 -12.250  -2.049  1.00  0.00           C  
ATOM    222  HB2 SER A  14       4.299 -11.516  -2.815  1.00  0.00           H  
ATOM    223  HB3 SER A  14       3.022 -12.579  -2.209  1.00  0.00           H  
ATOM    224  OG  SER A  14       4.129 -11.636  -0.773  1.00  0.00           O  
ATOM    225  HG  SER A  14       3.328 -11.072  -0.678  1.00  0.00           H  
ATOM    226  C   SER A  14       4.805 -14.061  -3.593  1.00  0.00           C  
ATOM    227  O   SER A  14       3.985 -14.952  -3.798  1.00  0.00           O  
ATOM    228  N   LEU A  15       5.584 -13.589  -4.574  1.00  0.00           N  
ATOM    229  H   LEU A  15       6.166 -12.786  -4.360  1.00  0.00           H  
ATOM    230  CA  LEU A  15       5.614 -14.123  -5.944  1.00  0.00           C  
ATOM    231  HA  LEU A  15       4.589 -14.187  -6.313  1.00  0.00           H  
ATOM    232  CB  LEU A  15       6.398 -13.135  -6.828  1.00  0.00           C  
ATOM    233  HB2 LEU A  15       5.876 -12.183  -6.839  1.00  0.00           H  
ATOM    234  HB3 LEU A  15       7.371 -12.967  -6.367  1.00  0.00           H  
ATOM    235  CG  LEU A  15       6.646 -13.587  -8.275  1.00  0.00           C  
ATOM    236  HG  LEU A  15       7.288 -14.466  -8.269  1.00  0.00           H  
ATOM    237  CD1 LEU A  15       5.383 -13.902  -9.072  1.00  0.00           C  
ATOM    238 HD11 LEU A  15       4.768 -13.011  -9.183  1.00  0.00           H  
ATOM    239 HD12 LEU A  15       5.670 -14.260 -10.060  1.00  0.00           H  
ATOM    240 HD13 LEU A  15       4.809 -14.685  -8.578  1.00  0.00           H  
ATOM    241  CD2 LEU A  15       7.365 -12.473  -9.027  1.00  0.00           C  
ATOM    242 HD21 LEU A  15       7.627 -12.823 -10.023  1.00  0.00           H  
ATOM    243 HD22 LEU A  15       6.722 -11.596  -9.102  1.00  0.00           H  
ATOM    244 HD23 LEU A  15       8.276 -12.208  -8.498  1.00  0.00           H  
ATOM    245  C   LEU A  15       6.225 -15.530  -6.041  1.00  0.00           C  
ATOM    246  O   LEU A  15       5.655 -16.403  -6.694  1.00  0.00           O  
ATOM    247  N   THR A  16       7.384 -15.755  -5.416  1.00  0.00           N  
ATOM    248  H   THR A  16       7.758 -15.013  -4.836  1.00  0.00           H  
ATOM    249  CA  THR A  16       8.072 -17.062  -5.456  1.00  0.00           C  
ATOM    250  HA  THR A  16       8.067 -17.421  -6.485  1.00  0.00           H  
ATOM    251  CB  THR A  16       9.541 -16.971  -5.023  1.00  0.00           C  
ATOM    252  HB  THR A  16       9.930 -17.983  -4.904  1.00  0.00           H  
ATOM    253  CG2 THR A  16      10.418 -16.267  -6.056  1.00  0.00           C  
ATOM    254 HG21 THR A  16      10.415 -16.855  -6.975  1.00  0.00           H  
ATOM    255 HG22 THR A  16      10.034 -15.269  -6.266  1.00  0.00           H  
ATOM    256 HG23 THR A  16      11.443 -16.202  -5.692  1.00  0.00           H  
ATOM    257  OG1 THR A  16       9.693 -16.303  -3.792  1.00  0.00           O  
ATOM    258  HG1 THR A  16       9.296 -15.416  -3.889  1.00  0.00           H  
ATOM    259  C   THR A  16       7.359 -18.138  -4.633  1.00  0.00           C  
ATOM    260  O   THR A  16       7.548 -19.323  -4.904  1.00  0.00           O  
ATOM    261  N   GLU A  17       6.501 -17.745  -3.690  1.00  0.00           N  
ATOM    262  H   GLU A  17       6.530 -16.765  -3.422  1.00  0.00           H  
ATOM    263  CA  GLU A  17       5.616 -18.610  -2.892  1.00  0.00           C  
ATOM    264  HA  GLU A  17       6.217 -19.321  -2.319  1.00  0.00           H  
ATOM    265  CB  GLU A  17       4.871 -17.688  -1.905  1.00  0.00           C  
ATOM    266  HB2 GLU A  17       5.534 -16.897  -1.562  1.00  0.00           H  
ATOM    267  HB3 GLU A  17       4.057 -17.203  -2.438  1.00  0.00           H  
ATOM    268  CG  GLU A  17       4.280 -18.385  -0.676  1.00  0.00           C  
ATOM    269  HG2 GLU A  17       3.640 -17.670  -0.154  1.00  0.00           H  
ATOM    270  HG3 GLU A  17       3.645 -19.213  -0.998  1.00  0.00           H  
ATOM    271  CD  GLU A  17       5.356 -18.873   0.307  1.00  0.00           C  
ATOM    272  OE1 GLU A  17       5.311 -20.074   0.649  1.00  0.00           O  
ATOM    273  OE2 GLU A  17       6.212 -18.052   0.711  1.00  0.00           O  
ATOM    274  C   GLU A  17       4.592 -19.411  -3.736  1.00  0.00           C  
ATOM    275  O   GLU A  17       4.157 -20.488  -3.341  1.00  0.00           O  
ATOM    276  N   GLN A  18       4.180 -18.922  -4.914  1.00  0.00           N  
ATOM    277  H   GLN A  18       4.601 -18.061  -5.236  1.00  0.00           H  
ATOM    278  CA  GLN A  18       2.958 -19.408  -5.590  1.00  0.00           C  
ATOM    279  HA  GLN A  18       2.177 -19.488  -4.833  1.00  0.00           H  
ATOM    280  CB  GLN A  18       2.493 -18.372  -6.634  1.00  0.00           C  
ATOM    281  HB2 GLN A  18       3.256 -18.269  -7.406  1.00  0.00           H  
ATOM    282  HB3 GLN A  18       1.587 -18.740  -7.113  1.00  0.00           H  
ATOM    283  CG  GLN A  18       2.191 -16.982  -6.043  1.00  0.00           C  
ATOM    284  HG2 GLN A  18       3.130 -16.516  -5.746  1.00  0.00           H  
ATOM    285  HG3 GLN A  18       1.744 -16.357  -6.815  1.00  0.00           H  
ATOM    286  CD  GLN A  18       1.242 -17.018  -4.843  1.00  0.00           C  
ATOM    287  OE1 GLN A  18       0.169 -17.606  -4.881  1.00  0.00           O  
ATOM    288  NE2 GLN A  18       1.600 -16.389  -3.749  1.00  0.00           N  
ATOM    289 HE21 GLN A  18       1.008 -16.464  -2.943  1.00  0.00           H  
ATOM    290 HE22 GLN A  18       2.491 -15.892  -3.715  1.00  0.00           H  
ATOM    291  C   GLN A  18       3.043 -20.817  -6.222  1.00  0.00           C  
ATOM    292  O   GLN A  18       2.002 -21.444  -6.426  1.00  0.00           O  
ATOM    293  N   LYS A  19       4.248 -21.313  -6.554  1.00  0.00           N  
ATOM    294  H   LYS A  19       5.033 -20.733  -6.292  1.00  0.00           H  
ATOM    295  CA  LYS A  19       4.552 -22.681  -7.069  1.00  0.00           C  
ATOM    296  HA  LYS A  19       5.447 -22.610  -7.690  1.00  0.00           H  
ATOM    297  CB  LYS A  19       4.882 -23.643  -5.906  1.00  0.00           C  
ATOM    298  HB2 LYS A  19       3.981 -23.804  -5.311  1.00  0.00           H  
ATOM    299  HB3 LYS A  19       5.179 -24.605  -6.330  1.00  0.00           H  
ATOM    300  CG  LYS A  19       6.002 -23.184  -4.956  1.00  0.00           C  
ATOM    301  HG2 LYS A  19       5.627 -22.375  -4.329  1.00  0.00           H  
ATOM    302  HG3 LYS A  19       6.260 -24.020  -4.304  1.00  0.00           H  
ATOM    303  CD  LYS A  19       7.268 -22.698  -5.672  1.00  0.00           C  
ATOM    304  HD2 LYS A  19       7.647 -23.469  -6.346  1.00  0.00           H  
ATOM    305  HD3 LYS A  19       7.035 -21.804  -6.251  1.00  0.00           H  
ATOM    306  CE  LYS A  19       8.338 -22.352  -4.636  1.00  0.00           C  
ATOM    307  HE2 LYS A  19       7.862 -21.853  -3.786  1.00  0.00           H  
ATOM    308  HE3 LYS A  19       8.810 -23.276  -4.292  1.00  0.00           H  
ATOM    309  NZ  LYS A  19       9.346 -21.453  -5.228  1.00  0.00           N  
ATOM    310  HZ1 LYS A  19      10.145 -21.329  -4.634  1.00  0.00           H  
ATOM    311  HZ2 LYS A  19       9.705 -21.836  -6.115  1.00  0.00           H  
ATOM    312  HZ3 LYS A  19       8.924 -20.559  -5.450  1.00  0.00           H  
ATOM    313  C   LYS A  19       3.493 -23.273  -8.019  1.00  0.00           C  
ATOM    314  O   LYS A  19       2.922 -24.340  -7.773  1.00  0.00           O  
ATOM    315  N   THR A  20       3.146 -22.516  -9.054  1.00  0.00           N  
ATOM    316  H   THR A  20       3.681 -21.678  -9.218  1.00  0.00           H  
ATOM    317  CA  THR A  20       2.047 -22.807  -9.987  1.00  0.00           C  
ATOM    318  HA  THR A  20       1.553 -23.722  -9.674  1.00  0.00           H  
ATOM    319  CB  THR A  20       1.010 -21.680  -9.910  1.00  0.00           C  
ATOM    320  HB  THR A  20       0.661 -21.600  -8.881  1.00  0.00           H  
ATOM    321  CG2 THR A  20       1.565 -20.323 -10.339  1.00  0.00           C  
ATOM    322 HG21 THR A  20       0.778 -19.579 -10.281  1.00  0.00           H  
ATOM    323 HG22 THR A  20       2.370 -20.016  -9.673  1.00  0.00           H  
ATOM    324 HG23 THR A  20       1.935 -20.376 -11.359  1.00  0.00           H  
ATOM    325  OG1 THR A  20      -0.091 -21.998 -10.718  1.00  0.00           O  
ATOM    326  HG1 THR A  20      -0.506 -22.776 -10.306  1.00  0.00           H  
ATOM    327  C   THR A  20       2.588 -23.069 -11.394  1.00  0.00           C  
ATOM    328  O   THR A  20       3.673 -22.594 -11.711  1.00  0.00           O  
ATOM    329  N   LEU A  21       1.893 -23.841 -12.238  1.00  0.00           N  
ATOM    330  H   LEU A  21       0.964 -24.117 -11.960  1.00  0.00           H  
ATOM    331  CA  LEU A  21       2.474 -24.522 -13.419  1.00  0.00           C  
ATOM    332  HA  LEU A  21       3.213 -25.253 -13.074  1.00  0.00           H  
ATOM    333  CB  LEU A  21       1.355 -25.278 -14.165  1.00  0.00           C  
ATOM    334  HB2 LEU A  21       0.610 -24.548 -14.479  1.00  0.00           H  
ATOM    335  HB3 LEU A  21       1.775 -25.728 -15.066  1.00  0.00           H  
ATOM    336  CG  LEU A  21       0.659 -26.381 -13.347  1.00  0.00           C  
ATOM    337  HG  LEU A  21       0.381 -25.984 -12.373  1.00  0.00           H  
ATOM    338  CD1 LEU A  21      -0.627 -26.838 -14.036  1.00  0.00           C  
ATOM    339 HD11 LEU A  21      -1.310 -25.994 -14.132  1.00  0.00           H  
ATOM    340 HD12 LEU A  21      -0.391 -27.222 -15.029  1.00  0.00           H  
ATOM    341 HD13 LEU A  21      -1.105 -27.623 -13.452  1.00  0.00           H  
ATOM    342  CD2 LEU A  21       1.544 -27.608 -13.137  1.00  0.00           C  
ATOM    343 HD21 LEU A  21       2.460 -27.332 -12.609  1.00  0.00           H  
ATOM    344 HD22 LEU A  21       1.024 -28.366 -12.554  1.00  0.00           H  
ATOM    345 HD23 LEU A  21       1.835 -28.033 -14.098  1.00  0.00           H  
ATOM    346  C   LEU A  21       3.220 -23.603 -14.408  1.00  0.00           C  
ATOM    347  O   LEU A  21       4.227 -24.008 -14.984  1.00  0.00           O  
ATOM    348  N   CYS A  22       2.795 -22.344 -14.572  1.00  0.00           N  
ATOM    349  H   CYS A  22       1.999 -22.027 -14.041  1.00  0.00           H  
ATOM    350  CA  CYS A  22       3.534 -21.383 -15.402  1.00  0.00           C  
ATOM    351  HA  CYS A  22       3.666 -21.831 -16.386  1.00  0.00           H  
ATOM    352  CB  CYS A  22       2.706 -20.103 -15.579  1.00  0.00           C  
ATOM    353  HB2 CYS A  22       3.258 -19.398 -16.203  1.00  0.00           H  
ATOM    354  HB3 CYS A  22       1.772 -20.337 -16.087  1.00  0.00           H  
ATOM    355  SG  CYS A  22       2.341 -19.341 -13.976  1.00  0.00           S  
ATOM    356  HG  CYS A  22       1.002 -19.388 -14.089  1.00  0.00           H  
ATOM    357  C   CYS A  22       4.959 -21.066 -14.889  1.00  0.00           C  
ATOM    358  O   CYS A  22       5.763 -20.533 -15.646  1.00  0.00           O  
ATOM    359  N   THR A  23       5.308 -21.388 -13.635  1.00  0.00           N  
ATOM    360  H   THR A  23       4.601 -21.828 -13.061  1.00  0.00           H  
ATOM    361  CA  THR A  23       6.668 -21.243 -13.061  1.00  0.00           C  
ATOM    362  HA  THR A  23       7.045 -20.263 -13.337  1.00  0.00           H  
ATOM    363  CB  THR A  23       6.688 -21.319 -11.521  1.00  0.00           C  
ATOM    364  HB  THR A  23       7.721 -21.211 -11.190  1.00  0.00           H  
ATOM    365  CG2 THR A  23       5.885 -20.201 -10.866  1.00  0.00           C  
ATOM    366 HG21 THR A  23       6.321 -19.240 -11.136  1.00  0.00           H  
ATOM    367 HG22 THR A  23       4.848 -20.234 -11.197  1.00  0.00           H  
ATOM    368 HG23 THR A  23       5.926 -20.315  -9.782  1.00  0.00           H  
ATOM    369  OG1 THR A  23       6.202 -22.538 -11.012  1.00  0.00           O  
ATOM    370  HG1 THR A  23       5.291 -22.661 -11.332  1.00  0.00           H  
ATOM    371  C   THR A  23       7.689 -22.246 -13.600  1.00  0.00           C  
ATOM    372  O   THR A  23       8.890 -21.984 -13.521  1.00  0.00           O  
ATOM    373  N   GLU A  24       7.234 -23.353 -14.190  1.00  0.00           N  
ATOM    374  H   GLU A  24       6.235 -23.521 -14.211  1.00  0.00           H  
ATOM    375  CA  GLU A  24       8.090 -24.398 -14.777  1.00  0.00           C  
ATOM    376  HA  GLU A  24       9.006 -24.476 -14.190  1.00  0.00           H  
ATOM    377  CB  GLU A  24       7.364 -25.755 -14.690  1.00  0.00           C  
ATOM    378  HB2 GLU A  24       6.504 -25.749 -15.362  1.00  0.00           H  
ATOM    379  HB3 GLU A  24       8.053 -26.536 -15.012  1.00  0.00           H  
ATOM    380  CG  GLU A  24       6.887 -26.062 -13.258  1.00  0.00           C  
ATOM    381  HG2 GLU A  24       7.732 -25.953 -12.573  1.00  0.00           H  
ATOM    382  HG3 GLU A  24       6.121 -25.341 -12.961  1.00  0.00           H  
ATOM    383  CD  GLU A  24       6.313 -27.476 -13.130  1.00  0.00           C  
ATOM    384  OE1 GLU A  24       5.069 -27.584 -13.008  1.00  0.00           O  
ATOM    385  OE2 GLU A  24       7.120 -28.432 -13.133  1.00  0.00           O  
ATOM    386  C   GLU A  24       8.512 -24.073 -16.224  1.00  0.00           C  
ATOM    387  O   GLU A  24       9.343 -24.761 -16.817  1.00  0.00           O  
ATOM    388  N   LEU A  25       7.954 -23.002 -16.801  1.00  0.00           N  
ATOM    389  H   LEU A  25       7.322 -22.450 -16.239  1.00  0.00           H  
ATOM    390  CA  LEU A  25       8.243 -22.547 -18.160  1.00  0.00           C  
ATOM    391  HA  LEU A  25       8.328 -23.420 -18.810  1.00  0.00           H  
ATOM    392  CB  LEU A  25       7.094 -21.655 -18.661  1.00  0.00           C  
ATOM    393  HB2 LEU A  25       7.037 -20.780 -18.014  1.00  0.00           H  
ATOM    394  HB3 LEU A  25       7.336 -21.305 -19.665  1.00  0.00           H  
ATOM    395  CG  LEU A  25       5.713 -22.334 -18.695  1.00  0.00           C  
ATOM    396  HG  LEU A  25       5.443 -22.685 -17.701  1.00  0.00           H  
ATOM    397  CD1 LEU A  25       4.678 -21.305 -19.144  1.00  0.00           C  
ATOM    398 HD11 LEU A  25       4.935 -20.925 -20.133  1.00  0.00           H  
ATOM    399 HD12 LEU A  25       3.699 -21.778 -19.180  1.00  0.00           H  
ATOM    400 HD13 LEU A  25       4.645 -20.484 -18.427  1.00  0.00           H  
ATOM    401  CD2 LEU A  25       5.667 -23.513 -19.671  1.00  0.00           C  
ATOM    402 HD21 LEU A  25       6.334 -24.304 -19.328  1.00  0.00           H  
ATOM    403 HD22 LEU A  25       4.657 -23.921 -19.706  1.00  0.00           H  
ATOM    404 HD23 LEU A  25       5.964 -23.191 -20.668  1.00  0.00           H  
ATOM    405  C   LEU A  25       9.569 -21.784 -18.241  1.00  0.00           C  
ATOM    406  O   LEU A  25       9.990 -21.118 -17.294  1.00  0.00           O  
ATOM    407  N   THR A  26      10.203 -21.813 -19.415  1.00  0.00           N  
ATOM    408  H   THR A  26       9.845 -22.392 -20.160  1.00  0.00           H  
ATOM    409  CA  THR A  26      11.358 -20.965 -19.723  1.00  0.00           C  
ATOM    410  HA  THR A  26      12.028 -21.020 -18.871  1.00  0.00           H  
ATOM    411  CB  THR A  26      12.131 -21.465 -20.954  1.00  0.00           C  
ATOM    412  HB  THR A  26      12.769 -20.668 -21.337  1.00  0.00           H  
ATOM    413  CG2 THR A  26      13.018 -22.660 -20.617  1.00  0.00           C  
ATOM    414 HG21 THR A  26      13.512 -23.008 -21.525  1.00  0.00           H  
ATOM    415 HG22 THR A  26      13.778 -22.358 -19.896  1.00  0.00           H  
ATOM    416 HG23 THR A  26      12.419 -23.468 -20.197  1.00  0.00           H  
ATOM    417  OG1 THR A  26      11.238 -21.856 -21.969  1.00  0.00           O  
ATOM    418  HG1 THR A  26      10.826 -21.060 -22.318  1.00  0.00           H  
ATOM    419  C   THR A  26      10.993 -19.490 -19.921  1.00  0.00           C  
ATOM    420  O   THR A  26       9.903 -19.134 -20.375  1.00  0.00           O  
ATOM    421  N   VAL A  27      11.986 -18.652 -19.631  1.00  0.00           N  
ATOM    422  H   VAL A  27      12.821 -19.073 -19.232  1.00  0.00           H  
ATOM    423  CA  VAL A  27      12.073 -17.201 -19.791  1.00  0.00           C  
ATOM    424  HA  VAL A  27      11.418 -16.904 -20.611  1.00  0.00           H  
ATOM    425  CB  VAL A  27      11.573 -16.525 -18.493  1.00  0.00           C  
ATOM    426  HB  VAL A  27      10.571 -16.901 -18.285  1.00  0.00           H  
ATOM    427  CG1 VAL A  27      12.453 -16.818 -17.268  1.00  0.00           C  
ATOM    428 HG11 VAL A  27      13.473 -16.464 -17.428  1.00  0.00           H  
ATOM    429 HG12 VAL A  27      12.038 -16.324 -16.391  1.00  0.00           H  
ATOM    430 HG13 VAL A  27      12.472 -17.891 -17.075  1.00  0.00           H  
ATOM    431  CG2 VAL A  27      11.460 -15.006 -18.633  1.00  0.00           C  
ATOM    432 HG21 VAL A  27      12.451 -14.555 -18.677  1.00  0.00           H  
ATOM    433 HG22 VAL A  27      10.892 -14.753 -19.528  1.00  0.00           H  
ATOM    434 HG23 VAL A  27      10.937 -14.603 -17.767  1.00  0.00           H  
ATOM    435  C   VAL A  27      13.525 -16.840 -20.170  1.00  0.00           C  
ATOM    436  O   VAL A  27      14.439 -17.628 -19.939  1.00  0.00           O  
ATOM    437  N   THR A  28      13.772 -15.675 -20.774  1.00  0.00           N  
ATOM    438  H   THR A  28      13.020 -15.015 -20.868  1.00  0.00           H  
ATOM    439  CA  THR A  28      15.145 -15.208 -21.049  1.00  0.00           C  
ATOM    440  HA  THR A  28      15.744 -16.031 -21.444  1.00  0.00           H  
ATOM    441  CB  THR A  28      15.154 -14.077 -22.089  1.00  0.00           C  
ATOM    442  HB  THR A  28      14.593 -13.226 -21.703  1.00  0.00           H  
ATOM    443  CG2 THR A  28      16.567 -13.608 -22.441  1.00  0.00           C  
ATOM    444 HG21 THR A  28      17.183 -14.460 -22.728  1.00  0.00           H  
ATOM    445 HG22 THR A  28      16.522 -12.903 -23.270  1.00  0.00           H  
ATOM    446 HG23 THR A  28      17.021 -13.110 -21.584  1.00  0.00           H  
ATOM    447  OG1 THR A  28      14.530 -14.508 -23.279  1.00  0.00           O  
ATOM    448  HG1 THR A  28      13.592 -14.595 -23.101  1.00  0.00           H  
ATOM    449  C   THR A  28      15.785 -14.719 -19.750  1.00  0.00           C  
ATOM    450  O   THR A  28      15.273 -13.775 -19.147  1.00  0.00           O  
ATOM    451  N   ASP A  29      16.914 -15.296 -19.329  1.00  0.00           N  
ATOM    452  H   ASP A  29      17.358 -16.005 -19.905  1.00  0.00           H  
ATOM    453  CA  ASP A  29      17.671 -14.783 -18.182  1.00  0.00           C  
ATOM    454  HA  ASP A  29      16.951 -14.423 -17.449  1.00  0.00           H  
ATOM    455  CB  ASP A  29      18.484 -15.870 -17.460  1.00  0.00           C  
ATOM    456  HB2 ASP A  29      17.819 -16.699 -17.231  1.00  0.00           H  
ATOM    457  HB3 ASP A  29      19.272 -16.241 -18.116  1.00  0.00           H  
ATOM    458  CG  ASP A  29      19.104 -15.373 -16.138  1.00  0.00           C  
ATOM    459  OD1 ASP A  29      19.252 -14.149 -15.928  1.00  0.00           O  
ATOM    460  OD2 ASP A  29      19.458 -16.222 -15.289  1.00  0.00           O  
ATOM    461  C   ASP A  29      18.526 -13.589 -18.613  1.00  0.00           C  
ATOM    462  O   ASP A  29      19.610 -13.715 -19.186  1.00  0.00           O  
ATOM    463  N   ILE A  30      18.023 -12.398 -18.294  1.00  0.00           N  
ATOM    464  H   ILE A  30      17.101 -12.382 -17.877  1.00  0.00           H  
ATOM    465  CA  ILE A  30      18.686 -11.123 -18.590  1.00  0.00           C  
ATOM    466  HA  ILE A  30      18.922 -11.126 -19.654  1.00  0.00           H  
ATOM    467  CB  ILE A  30      17.714  -9.945 -18.335  1.00  0.00           C  
ATOM    468  HB  ILE A  30      18.161  -9.054 -18.780  1.00  0.00           H  
ATOM    469  CG2 ILE A  30      16.372 -10.171 -19.056  1.00  0.00           C  
ATOM    470 HG21 ILE A  30      15.785 -10.944 -18.557  1.00  0.00           H  
ATOM    471 HG22 ILE A  30      15.794  -9.249 -19.068  1.00  0.00           H  
ATOM    472 HG23 ILE A  30      16.557 -10.483 -20.082  1.00  0.00           H  
ATOM    473  CG1 ILE A  30      17.433  -9.664 -16.842  1.00  0.00           C  
ATOM    474 HG12 ILE A  30      16.409  -9.308 -16.730  1.00  0.00           H  
ATOM    475 HG13 ILE A  30      17.533 -10.577 -16.254  1.00  0.00           H  
ATOM    476  CD1 ILE A  30      18.342  -8.581 -16.260  1.00  0.00           C  
ATOM    477 HD11 ILE A  30      18.267  -7.673 -16.857  1.00  0.00           H  
ATOM    478 HD12 ILE A  30      18.027  -8.358 -15.243  1.00  0.00           H  
ATOM    479 HD13 ILE A  30      19.376  -8.918 -16.242  1.00  0.00           H  
ATOM    480  C   ILE A  30      20.032 -10.951 -17.861  1.00  0.00           C  
ATOM    481  O   ILE A  30      20.864 -10.167 -18.313  1.00  0.00           O  
ATOM    482  N   PHE A  31      20.281 -11.699 -16.778  1.00  0.00           N  
ATOM    483  H   PHE A  31      19.594 -12.402 -16.509  1.00  0.00           H  
ATOM    484  CA  PHE A  31      21.561 -11.770 -16.059  1.00  0.00           C  
ATOM    485  HA  PHE A  31      22.077 -10.819 -16.183  1.00  0.00           H  
ATOM    486  CB  PHE A  31      21.315 -11.989 -14.555  1.00  0.00           C  
ATOM    487  HB2 PHE A  31      21.034 -13.028 -14.407  1.00  0.00           H  
ATOM    488  HB3 PHE A  31      22.255 -11.833 -14.023  1.00  0.00           H  
ATOM    489  CG  PHE A  31      20.249 -11.134 -13.900  1.00  0.00           C  
ATOM    490  CD1 PHE A  31      20.517  -9.794 -13.565  1.00  0.00           C  
ATOM    491  HD1 PHE A  31      21.475  -9.356 -13.804  1.00  0.00           H  
ATOM    492  CE1 PHE A  31      19.541  -9.032 -12.898  1.00  0.00           C  
ATOM    493  HE1 PHE A  31      19.747  -8.006 -12.630  1.00  0.00           H  
ATOM    494  CZ  PHE A  31      18.296  -9.600 -12.579  1.00  0.00           C  
ATOM    495  HZ  PHE A  31      17.553  -9.008 -12.068  1.00  0.00           H  
ATOM    496  CE2 PHE A  31      18.023 -10.936 -12.922  1.00  0.00           C  
ATOM    497  HE2 PHE A  31      17.069 -11.381 -12.672  1.00  0.00           H  
ATOM    498  CD2 PHE A  31      19.003 -11.703 -13.574  1.00  0.00           C  
ATOM    499  HD2 PHE A  31      18.804 -12.736 -13.822  1.00  0.00           H  
ATOM    500  C   PHE A  31      22.492 -12.869 -16.615  1.00  0.00           C  
ATOM    501  O   PHE A  31      23.512 -13.198 -16.001  1.00  0.00           O  
ATOM    502  N   ALA A  32      22.134 -13.489 -17.744  1.00  0.00           N  
ATOM    503  H   ALA A  32      21.211 -13.289 -18.123  1.00  0.00           H  
ATOM    504  CA  ALA A  32      22.974 -14.384 -18.543  1.00  0.00           C  
ATOM    505  HA  ALA A  32      23.966 -14.439 -18.089  1.00  0.00           H  
ATOM    506  CB  ALA A  32      22.367 -15.794 -18.524  1.00  0.00           C  
ATOM    507  HB1 ALA A  32      22.221 -16.133 -17.500  1.00  0.00           H  
ATOM    508  HB2 ALA A  32      21.408 -15.785 -19.043  1.00  0.00           H  
ATOM    509  HB3 ALA A  32      23.041 -16.484 -19.031  1.00  0.00           H  
ATOM    510  C   ALA A  32      23.192 -13.839 -19.971  1.00  0.00           C  
ATOM    511  O   ALA A  32      23.477 -14.602 -20.893  1.00  0.00           O  
ATOM    512  N   ALA A  33      23.034 -12.523 -20.159  1.00  0.00           N  
ATOM    513  H   ALA A  33      22.773 -11.959 -19.367  1.00  0.00           H  
ATOM    514  CA  ALA A  33      23.348 -11.819 -21.397  1.00  0.00           C  
ATOM    515  HA  ALA A  33      22.973 -12.396 -22.238  1.00  0.00           H  
ATOM    516  CB  ALA A  33      22.633 -10.462 -21.388  1.00  0.00           C  
ATOM    517  HB1 ALA A  33      23.029  -9.840 -20.583  1.00  0.00           H  
ATOM    518  HB2 ALA A  33      22.796  -9.962 -22.344  1.00  0.00           H  
ATOM    519  HB3 ALA A  33      21.563 -10.608 -21.237  1.00  0.00           H  
ATOM    520  C   ALA A  33      24.863 -11.644 -21.581  1.00  0.00           C  
ATOM    521  O   ALA A  33      25.552 -11.137 -20.695  1.00  0.00           O  
ATOM    522  N   SER A  34      25.364 -11.962 -22.777  1.00  0.00           N  
ATOM    523  H   SER A  34      24.719 -12.375 -23.443  1.00  0.00           H  
ATOM    524  CA  SER A  34      26.785 -11.907 -23.176  1.00  0.00           C  
ATOM    525  HA  SER A  34      27.365 -12.444 -22.424  1.00  0.00           H  
ATOM    526  CB  SER A  34      26.988 -12.634 -24.517  1.00  0.00           C  
ATOM    527  HB2 SER A  34      26.524 -12.063 -25.321  1.00  0.00           H  
ATOM    528  HB3 SER A  34      28.055 -12.712 -24.725  1.00  0.00           H  
ATOM    529  OG  SER A  34      26.436 -13.935 -24.491  1.00  0.00           O  
ATOM    530  HG  SER A  34      25.469 -13.863 -24.577  1.00  0.00           H  
ATOM    531  C   SER A  34      27.365 -10.481 -23.263  1.00  0.00           C  
ATOM    532  O   SER A  34      28.431 -10.270 -23.844  1.00  0.00           O  
ATOM    533  N   LYS A  35      26.659  -9.476 -22.727  1.00  0.00           N  
ATOM    534  H   LYS A  35      25.843  -9.742 -22.189  1.00  0.00           H  
ATOM    535  CA  LYS A  35      27.062  -8.066 -22.723  1.00  0.00           C  
ATOM    536  HA  LYS A  35      28.143  -8.043 -22.573  1.00  0.00           H  
ATOM    537  CB  LYS A  35      26.740  -7.451 -24.098  1.00  0.00           C  
ATOM    538  HB2 LYS A  35      26.869  -8.217 -24.863  1.00  0.00           H  
ATOM    539  HB3 LYS A  35      25.702  -7.116 -24.132  1.00  0.00           H  
ATOM    540  CG  LYS A  35      27.686  -6.290 -24.427  1.00  0.00           C  
ATOM    541  HG2 LYS A  35      27.449  -5.430 -23.799  1.00  0.00           H  
ATOM    542  HG3 LYS A  35      28.708  -6.606 -24.221  1.00  0.00           H  
ATOM    543  CD  LYS A  35      27.567  -5.907 -25.912  1.00  0.00           C  
ATOM    544  HD2 LYS A  35      27.713  -6.795 -26.531  1.00  0.00           H  
ATOM    545  HD3 LYS A  35      26.560  -5.527 -26.097  1.00  0.00           H  
ATOM    546  CE  LYS A  35      28.585  -4.836 -26.322  1.00  0.00           C  
ATOM    547  HE2 LYS A  35      28.386  -4.560 -27.362  1.00  0.00           H  
ATOM    548  HE3 LYS A  35      28.427  -3.947 -25.704  1.00  0.00           H  
ATOM    549  NZ  LYS A  35      29.984  -5.320 -26.189  1.00  0.00           N  
ATOM    550  HZ1 LYS A  35      30.640  -4.615 -26.499  1.00  0.00           H  
ATOM    551  HZ2 LYS A  35      30.122  -6.160 -26.736  1.00  0.00           H  
ATOM    552  HZ3 LYS A  35      30.183  -5.542 -25.221  1.00  0.00           H  
ATOM    553  C   LYS A  35      26.403  -7.305 -21.567  1.00  0.00           C  
ATOM    554  O   LYS A  35      25.180  -7.161 -21.509  1.00  0.00           O  
ATOM    555  N   ASN A  36      27.237  -6.816 -20.651  1.00  0.00           N  
ATOM    556  H   ASN A  36      28.232  -6.875 -20.822  1.00  0.00           H  
ATOM    557  CA  ASN A  36      26.820  -6.034 -19.491  1.00  0.00           C  
ATOM    558  HA  ASN A  36      26.034  -6.590 -18.977  1.00  0.00           H  
ATOM    559  CB  ASN A  36      28.005  -5.882 -18.511  1.00  0.00           C  
ATOM    560  HB2 ASN A  36      27.668  -5.321 -17.640  1.00  0.00           H  
ATOM    561  HB3 ASN A  36      28.313  -6.868 -18.166  1.00  0.00           H  
ATOM    562  CG  ASN A  36      29.233  -5.195 -19.099  1.00  0.00           C  
ATOM    563  OD1 ASN A  36      29.648  -5.446 -20.219  1.00  0.00           O  
ATOM    564  ND2 ASN A  36      29.865  -4.321 -18.352  1.00  0.00           N  
ATOM    565 HD21 ASN A  36      30.681  -3.896 -18.759  1.00  0.00           H  
ATOM    566 HD22 ASN A  36      29.562  -4.110 -17.418  1.00  0.00           H  
ATOM    567  C   ASN A  36      26.217  -4.678 -19.896  1.00  0.00           C  
ATOM    568  O   ASN A  36      26.461  -4.164 -20.988  1.00  0.00           O  
ATOM    569  N   THR A  37      25.438  -4.094 -18.983  1.00  0.00           N  
ATOM    570  H   THR A  37      25.305  -4.548 -18.089  1.00  0.00           H  
ATOM    571  CA  THR A  37      24.875  -2.743 -19.104  1.00  0.00           C  
ATOM    572  HA  THR A  37      25.587  -2.115 -19.642  1.00  0.00           H  
ATOM    573  CB  THR A  37      23.579  -2.769 -19.930  1.00  0.00           C  
ATOM    574  HB  THR A  37      23.740  -3.369 -20.827  1.00  0.00           H  
ATOM    575  CG2 THR A  37      22.371  -3.324 -19.167  1.00  0.00           C  
ATOM    576 HG21 THR A  37      21.482  -3.287 -19.787  1.00  0.00           H  
ATOM    577 HG22 THR A  37      22.558  -4.357 -18.874  1.00  0.00           H  
ATOM    578 HG23 THR A  37      22.167  -2.736 -18.278  1.00  0.00           H  
ATOM    579  OG1 THR A  37      23.346  -1.440 -20.318  1.00  0.00           O  
ATOM    580  HG1 THR A  37      22.532  -1.381 -20.865  1.00  0.00           H  
ATOM    581  C   THR A  37      24.673  -2.106 -17.720  1.00  0.00           C  
ATOM    582  O   THR A  37      25.054  -2.699 -16.711  1.00  0.00           O  
ATOM    583  N   THR A  38      24.100  -0.901 -17.653  1.00  0.00           N  
ATOM    584  H   THR A  38      23.754  -0.510 -18.524  1.00  0.00           H  
ATOM    585  CA  THR A  38      23.824  -0.201 -16.390  1.00  0.00           C  
ATOM    586  HA  THR A  38      24.763  -0.160 -15.837  1.00  0.00           H  
ATOM    587  CB  THR A  38      23.364   1.253 -16.607  1.00  0.00           C  
ATOM    588  HB  THR A  38      23.420   1.759 -15.643  1.00  0.00           H  
ATOM    589  CG2 THR A  38      24.229   2.037 -17.593  1.00  0.00           C  
ATOM    590 HG21 THR A  38      23.919   3.082 -17.600  1.00  0.00           H  
ATOM    591 HG22 THR A  38      25.274   1.982 -17.289  1.00  0.00           H  
ATOM    592 HG23 THR A  38      24.127   1.634 -18.602  1.00  0.00           H  
ATOM    593  OG1 THR A  38      22.028   1.335 -17.043  1.00  0.00           O  
ATOM    594  HG1 THR A  38      21.993   1.048 -17.968  1.00  0.00           H  
ATOM    595  C   THR A  38      22.811  -0.947 -15.508  1.00  0.00           C  
ATOM    596  O   THR A  38      21.939  -1.672 -15.986  1.00  0.00           O  
ATOM    597  N   GLU A  39      22.896  -0.741 -14.193  1.00  0.00           N  
ATOM    598  H   GLU A  39      23.657  -0.187 -13.836  1.00  0.00           H  
ATOM    599  CA  GLU A  39      22.048  -1.426 -13.207  1.00  0.00           C  
ATOM    600  HA  GLU A  39      22.184  -2.504 -13.323  1.00  0.00           H  
ATOM    601  CB  GLU A  39      22.540  -1.034 -11.800  1.00  0.00           C  
ATOM    602  HB2 GLU A  39      23.604  -1.266 -11.724  1.00  0.00           H  
ATOM    603  HB3 GLU A  39      22.417   0.041 -11.670  1.00  0.00           H  
ATOM    604  CG  GLU A  39      21.791  -1.776 -10.686  1.00  0.00           C  
ATOM    605  HG2 GLU A  39      20.746  -1.481 -10.737  1.00  0.00           H  
ATOM    606  HG3 GLU A  39      21.862  -2.849 -10.881  1.00  0.00           H  
ATOM    607  CD  GLU A  39      22.310  -1.481  -9.270  1.00  0.00           C  
ATOM    608  OE1 GLU A  39      22.289  -2.392  -8.417  1.00  0.00           O  
ATOM    609  OE2 GLU A  39      22.693  -0.334  -8.955  1.00  0.00           O  
ATOM    610  C   GLU A  39      20.549  -1.136 -13.423  1.00  0.00           C  
ATOM    611  O   GLU A  39      19.750  -2.062 -13.543  1.00  0.00           O  
ATOM    612  N   LYS A  40      20.168   0.141 -13.571  1.00  0.00           N  
ATOM    613  H   LYS A  40      20.865   0.859 -13.451  1.00  0.00           H  
ATOM    614  CA  LYS A  40      18.772   0.534 -13.836  1.00  0.00           C  
ATOM    615  HA  LYS A  40      18.138   0.042 -13.094  1.00  0.00           H  
ATOM    616  CB  LYS A  40      18.587   2.046 -13.655  1.00  0.00           C  
ATOM    617  HB2 LYS A  40      17.582   2.283 -13.986  1.00  0.00           H  
ATOM    618  HB3 LYS A  40      18.649   2.281 -12.590  1.00  0.00           H  
ATOM    619  CG  LYS A  40      19.545   2.972 -14.422  1.00  0.00           C  
ATOM    620  HG2 LYS A  40      20.527   2.964 -13.948  1.00  0.00           H  
ATOM    621  HG3 LYS A  40      19.637   2.651 -15.460  1.00  0.00           H  
ATOM    622  CD  LYS A  40      18.947   4.385 -14.383  1.00  0.00           C  
ATOM    623  HD2 LYS A  40      18.015   4.377 -14.949  1.00  0.00           H  
ATOM    624  HD3 LYS A  40      18.723   4.651 -13.347  1.00  0.00           H  
ATOM    625  CE  LYS A  40      19.871   5.439 -14.989  1.00  0.00           C  
ATOM    626  HE2 LYS A  40      20.795   5.476 -14.403  1.00  0.00           H  
ATOM    627  HE3 LYS A  40      20.124   5.139 -16.011  1.00  0.00           H  
ATOM    628  NZ  LYS A  40      19.198   6.762 -14.987  1.00  0.00           N  
ATOM    629  HZ1 LYS A  40      18.965   7.032 -14.040  1.00  0.00           H  
ATOM    630  HZ2 LYS A  40      18.335   6.714 -15.518  1.00  0.00           H  
ATOM    631  HZ3 LYS A  40      19.791   7.472 -15.395  1.00  0.00           H  
ATOM    632  C   LYS A  40      18.230   0.055 -15.187  1.00  0.00           C  
ATOM    633  O   LYS A  40      17.057  -0.302 -15.288  1.00  0.00           O  
ATOM    634  N   GLU A  41      19.074  -0.000 -16.216  1.00  0.00           N  
ATOM    635  H   GLU A  41      20.030   0.303 -16.090  1.00  0.00           H  
ATOM    636  CA  GLU A  41      18.700  -0.627 -17.488  1.00  0.00           C  
ATOM    637  HA  GLU A  41      17.749  -0.213 -17.824  1.00  0.00           H  
ATOM    638  CB  GLU A  41      19.756  -0.300 -18.545  1.00  0.00           C  
ATOM    639  HB2 GLU A  41      19.870   0.784 -18.593  1.00  0.00           H  
ATOM    640  HB3 GLU A  41      20.705  -0.741 -18.244  1.00  0.00           H  
ATOM    641  CG  GLU A  41      19.394  -0.820 -19.940  1.00  0.00           C  
ATOM    642  HG2 GLU A  41      19.171  -1.887 -19.889  1.00  0.00           H  
ATOM    643  HG3 GLU A  41      18.508  -0.290 -20.293  1.00  0.00           H  
ATOM    644  CD  GLU A  41      20.552  -0.602 -20.914  1.00  0.00           C  
ATOM    645  OE1 GLU A  41      20.913  -1.572 -21.626  1.00  0.00           O  
ATOM    646  OE2 GLU A  41      21.184   0.471 -20.846  1.00  0.00           O  
ATOM    647  C   GLU A  41      18.506  -2.139 -17.321  1.00  0.00           C  
ATOM    648  O   GLU A  41      17.556  -2.689 -17.861  1.00  0.00           O  
ATOM    649  N   THR A  42      19.335  -2.799 -16.510  1.00  0.00           N  
ATOM    650  H   THR A  42      20.117  -2.287 -16.112  1.00  0.00           H  
ATOM    651  CA  THR A  42      19.194  -4.225 -16.166  1.00  0.00           C  
ATOM    652  HA  THR A  42      19.182  -4.806 -17.088  1.00  0.00           H  
ATOM    653  CB  THR A  42      20.406  -4.692 -15.338  1.00  0.00           C  
ATOM    654  HB  THR A  42      20.454  -4.146 -14.400  1.00  0.00           H  
ATOM    655  CG2 THR A  42      20.393  -6.180 -15.009  1.00  0.00           C  
ATOM    656 HG21 THR A  42      20.450  -6.757 -15.931  1.00  0.00           H  
ATOM    657 HG22 THR A  42      21.260  -6.415 -14.392  1.00  0.00           H  
ATOM    658 HG23 THR A  42      19.490  -6.439 -14.458  1.00  0.00           H  
ATOM    659  OG1 THR A  42      21.594  -4.462 -16.063  1.00  0.00           O  
ATOM    660  HG1 THR A  42      21.762  -3.505 -16.071  1.00  0.00           H  
ATOM    661  C   THR A  42      17.865  -4.493 -15.441  1.00  0.00           C  
ATOM    662  O   THR A  42      17.125  -5.405 -15.817  1.00  0.00           O  
ATOM    663  N   PHE A  43      17.493  -3.647 -14.471  1.00  0.00           N  
ATOM    664  H   PHE A  43      18.159  -2.949 -14.155  1.00  0.00           H  
ATOM    665  CA  PHE A  43      16.158  -3.669 -13.860  1.00  0.00           C  
ATOM    666  HA  PHE A  43      15.985  -4.650 -13.417  1.00  0.00           H  
ATOM    667  CB  PHE A  43      16.064  -2.605 -12.752  1.00  0.00           C  
ATOM    668  HB2 PHE A  43      16.170  -1.622 -13.210  1.00  0.00           H  
ATOM    669  HB3 PHE A  43      15.060  -2.645 -12.328  1.00  0.00           H  
ATOM    670  CG  PHE A  43      17.050  -2.692 -11.594  1.00  0.00           C  
ATOM    671  CD1 PHE A  43      17.691  -3.899 -11.239  1.00  0.00           C  
ATOM    672  HD1 PHE A  43      17.518  -4.802 -11.803  1.00  0.00           H  
ATOM    673  CE1 PHE A  43      18.577  -3.938 -10.146  1.00  0.00           C  
ATOM    674  HE1 PHE A  43      19.084  -4.857  -9.886  1.00  0.00           H  
ATOM    675  CZ  PHE A  43      18.806  -2.781  -9.383  1.00  0.00           C  
ATOM    676  HZ  PHE A  43      19.493  -2.809  -8.547  1.00  0.00           H  
ATOM    677  CE2 PHE A  43      18.172  -1.577  -9.733  1.00  0.00           C  
ATOM    678  HE2 PHE A  43      18.365  -0.680  -9.160  1.00  0.00           H  
ATOM    679  CD2 PHE A  43      17.304  -1.533 -10.837  1.00  0.00           C  
ATOM    680  HD2 PHE A  43      16.825  -0.601 -11.100  1.00  0.00           H  
ATOM    681  C   PHE A  43      15.054  -3.463 -14.908  1.00  0.00           C  
ATOM    682  O   PHE A  43      14.058  -4.184 -14.892  1.00  0.00           O  
ATOM    683  N   CYS A  44      15.240  -2.548 -15.866  1.00  0.00           N  
ATOM    684  H   CYS A  44      16.054  -1.944 -15.813  1.00  0.00           H  
ATOM    685  CA  CYS A  44      14.292  -2.342 -16.961  1.00  0.00           C  
ATOM    686  HA  CYS A  44      13.305  -2.179 -16.528  1.00  0.00           H  
ATOM    687  CB  CYS A  44      14.689  -1.076 -17.728  1.00  0.00           C  
ATOM    688  HB2 CYS A  44      14.885  -0.262 -17.030  1.00  0.00           H  
ATOM    689  HB3 CYS A  44      15.591  -1.265 -18.309  1.00  0.00           H  
ATOM    690  SG  CYS A  44      13.343  -0.613 -18.852  1.00  0.00           S  
ATOM    691  HG  CYS A  44      12.552   0.004 -17.956  1.00  0.00           H  
ATOM    692  C   CYS A  44      14.176  -3.567 -17.891  1.00  0.00           C  
ATOM    693  O   CYS A  44      13.065  -3.935 -18.270  1.00  0.00           O  
ATOM    694  N   ARG A  45      15.284  -4.253 -18.214  1.00  0.00           N  
ATOM    695  H   ARG A  45      16.174  -3.878 -17.895  1.00  0.00           H  
ATOM    696  CA  ARG A  45      15.289  -5.504 -19.004  1.00  0.00           C  
ATOM    697  HA  ARG A  45      14.789  -5.325 -19.958  1.00  0.00           H  
ATOM    698  CB  ARG A  45      16.728  -5.979 -19.289  1.00  0.00           C  
ATOM    699  HB2 ARG A  45      17.291  -6.005 -18.357  1.00  0.00           H  
ATOM    700  HB3 ARG A  45      16.684  -6.996 -19.681  1.00  0.00           H  
ATOM    701  CG  ARG A  45      17.489  -5.123 -20.314  1.00  0.00           C  
ATOM    702  HG2 ARG A  45      16.960  -5.146 -21.267  1.00  0.00           H  
ATOM    703  HG3 ARG A  45      17.546  -4.093 -19.967  1.00  0.00           H  
ATOM    704  CD  ARG A  45      18.913  -5.671 -20.509  1.00  0.00           C  
ATOM    705  HD2 ARG A  45      19.402  -5.732 -19.534  1.00  0.00           H  
ATOM    706  HD3 ARG A  45      18.849  -6.673 -20.932  1.00  0.00           H  
ATOM    707  NE  ARG A  45      19.719  -4.808 -21.393  1.00  0.00           N  
ATOM    708  HE  ARG A  45      19.304  -3.928 -21.671  1.00  0.00           H  
ATOM    709  CZ  ARG A  45      20.952  -5.019 -21.819  1.00  0.00           C  
ATOM    710  NH1 ARG A  45      21.592  -6.140 -21.605  1.00  0.00           N  
ATOM    711 HH11 ARG A  45      21.141  -6.855 -21.066  1.00  0.00           H  
ATOM    712 HH12 ARG A  45      22.558  -6.245 -21.869  1.00  0.00           H  
ATOM    713  NH2 ARG A  45      21.590  -4.075 -22.444  1.00  0.00           N  
ATOM    714 HH21 ARG A  45      21.210  -3.118 -22.362  1.00  0.00           H  
ATOM    715 HH22 ARG A  45      22.544  -4.179 -22.715  1.00  0.00           H  
ATOM    716  C   ARG A  45      14.505  -6.611 -18.300  1.00  0.00           C  
ATOM    717  O   ARG A  45      13.673  -7.258 -18.930  1.00  0.00           O  
ATOM    718  N   ALA A  46      14.706  -6.775 -16.990  1.00  0.00           N  
ATOM    719  H   ALA A  46      15.413  -6.204 -16.544  1.00  0.00           H  
ATOM    720  CA  ALA A  46      13.947  -7.715 -16.170  1.00  0.00           C  
ATOM    721  HA  ALA A  46      14.038  -8.715 -16.600  1.00  0.00           H  
ATOM    722  CB  ALA A  46      14.554  -7.740 -14.761  1.00  0.00           C  
ATOM    723  HB1 ALA A  46      15.615  -7.985 -14.817  1.00  0.00           H  
ATOM    724  HB2 ALA A  46      14.443  -6.767 -14.284  1.00  0.00           H  
ATOM    725  HB3 ALA A  46      14.048  -8.496 -14.159  1.00  0.00           H  
ATOM    726  C   ALA A  46      12.450  -7.359 -16.159  1.00  0.00           C  
ATOM    727  O   ALA A  46      11.622  -8.216 -16.464  1.00  0.00           O  
ATOM    728  N   ALA A  47      12.100  -6.094 -15.898  1.00  0.00           N  
ATOM    729  H   ALA A  47      12.818  -5.425 -15.631  1.00  0.00           H  
ATOM    730  CA  ALA A  47      10.716  -5.617 -15.946  1.00  0.00           C  
ATOM    731  HA  ALA A  47      10.128  -6.162 -15.207  1.00  0.00           H  
ATOM    732  CB  ALA A  47      10.705  -4.129 -15.586  1.00  0.00           C  
ATOM    733  HB1 ALA A  47       9.674  -3.779 -15.512  1.00  0.00           H  
ATOM    734  HB2 ALA A  47      11.201  -3.974 -14.631  1.00  0.00           H  
ATOM    735  HB3 ALA A  47      11.224  -3.555 -16.353  1.00  0.00           H  
ATOM    736  C   ALA A  47      10.071  -5.842 -17.322  1.00  0.00           C  
ATOM    737  O   ALA A  47       8.943  -6.306 -17.407  1.00  0.00           O  
ATOM    738  N   THR A  48      10.813  -5.595 -18.402  1.00  0.00           N  
ATOM    739  H   THR A  48      11.738  -5.211 -18.246  1.00  0.00           H  
ATOM    740  CA  THR A  48      10.363  -5.767 -19.792  1.00  0.00           C  
ATOM    741  HA  THR A  48       9.428  -5.223 -19.928  1.00  0.00           H  
ATOM    742  CB  THR A  48      11.396  -5.181 -20.767  1.00  0.00           C  
ATOM    743  HB  THR A  48      12.353  -5.689 -20.645  1.00  0.00           H  
ATOM    744  CG2 THR A  48      10.964  -5.283 -22.229  1.00  0.00           C  
ATOM    745 HG21 THR A  48      10.954  -6.324 -22.550  1.00  0.00           H  
ATOM    746 HG22 THR A  48       9.969  -4.856 -22.350  1.00  0.00           H  
ATOM    747 HG23 THR A  48      11.666  -4.734 -22.856  1.00  0.00           H  
ATOM    748  OG1 THR A  48      11.565  -3.815 -20.464  1.00  0.00           O  
ATOM    749  HG1 THR A  48      12.052  -3.774 -19.619  1.00  0.00           H  
ATOM    750  C   THR A  48      10.088  -7.229 -20.129  1.00  0.00           C  
ATOM    751  O   THR A  48       9.014  -7.540 -20.637  1.00  0.00           O  
ATOM    752  N   VAL A  49      11.019  -8.134 -19.808  1.00  0.00           N  
ATOM    753  H   VAL A  49      11.887  -7.806 -19.394  1.00  0.00           H  
ATOM    754  CA  VAL A  49      10.873  -9.582 -20.034  1.00  0.00           C  
ATOM    755  HA  VAL A  49      10.630  -9.755 -21.084  1.00  0.00           H  
ATOM    756  CB  VAL A  49      12.208 -10.295 -19.720  1.00  0.00           C  
ATOM    757  HB  VAL A  49      12.651  -9.854 -18.825  1.00  0.00           H  
ATOM    758  CG1 VAL A  49      12.073 -11.800 -19.471  1.00  0.00           C  
ATOM    759 HG11 VAL A  49      13.061 -12.236 -19.325  1.00  0.00           H  
ATOM    760 HG12 VAL A  49      11.498 -11.981 -18.563  1.00  0.00           H  
ATOM    761 HG13 VAL A  49      11.583 -12.281 -20.318  1.00  0.00           H  
ATOM    762  CG2 VAL A  49      13.175 -10.111 -20.897  1.00  0.00           C  
ATOM    763 HG21 VAL A  49      14.119 -10.609 -20.685  1.00  0.00           H  
ATOM    764 HG22 VAL A  49      12.746 -10.543 -21.803  1.00  0.00           H  
ATOM    765 HG23 VAL A  49      13.365  -9.051 -21.061  1.00  0.00           H  
ATOM    766  C   VAL A  49       9.710 -10.157 -19.223  1.00  0.00           C  
ATOM    767  O   VAL A  49       8.873 -10.879 -19.763  1.00  0.00           O  
ATOM    768  N   LEU A  50       9.611  -9.809 -17.938  1.00  0.00           N  
ATOM    769  H   LEU A  50      10.318  -9.198 -17.540  1.00  0.00           H  
ATOM    770  CA  LEU A  50       8.526 -10.282 -17.075  1.00  0.00           C  
ATOM    771  HA  LEU A  50       8.417 -11.354 -17.226  1.00  0.00           H  
ATOM    772  CB  LEU A  50       8.899 -10.028 -15.605  1.00  0.00           C  
ATOM    773  HB2 LEU A  50       9.169  -8.977 -15.492  1.00  0.00           H  
ATOM    774  HB3 LEU A  50       8.026 -10.214 -14.981  1.00  0.00           H  
ATOM    775  CG  LEU A  50      10.063 -10.916 -15.113  1.00  0.00           C  
ATOM    776  HG  LEU A  50      10.893 -10.866 -15.818  1.00  0.00           H  
ATOM    777  CD1 LEU A  50      10.561 -10.418 -13.757  1.00  0.00           C  
ATOM    778 HD11 LEU A  50      11.391 -11.038 -13.419  1.00  0.00           H  
ATOM    779 HD12 LEU A  50      10.908  -9.388 -13.850  1.00  0.00           H  
ATOM    780 HD13 LEU A  50       9.757 -10.465 -13.023  1.00  0.00           H  
ATOM    781  CD2 LEU A  50       9.648 -12.383 -14.944  1.00  0.00           C  
ATOM    782 HD21 LEU A  50      10.502 -12.967 -14.601  1.00  0.00           H  
ATOM    783 HD22 LEU A  50       8.848 -12.463 -14.209  1.00  0.00           H  
ATOM    784 HD23 LEU A  50       9.312 -12.802 -15.890  1.00  0.00           H  
ATOM    785  C   LEU A  50       7.168  -9.673 -17.456  1.00  0.00           C  
ATOM    786  O   LEU A  50       6.152 -10.360 -17.354  1.00  0.00           O  
ATOM    787  N   ARG A  51       7.135  -8.437 -17.970  1.00  0.00           N  
ATOM    788  H   ARG A  51       7.991  -7.886 -17.952  1.00  0.00           H  
ATOM    789  CA  ARG A  51       5.936  -7.833 -18.576  1.00  0.00           C  
ATOM    790  HA  ARG A  51       5.105  -7.954 -17.888  1.00  0.00           H  
ATOM    791  CB  ARG A  51       6.164  -6.334 -18.794  1.00  0.00           C  
ATOM    792  HB2 ARG A  51       6.532  -5.916 -17.858  1.00  0.00           H  
ATOM    793  HB3 ARG A  51       6.915  -6.185 -19.572  1.00  0.00           H  
ATOM    794  CG  ARG A  51       4.877  -5.578 -19.164  1.00  0.00           C  
ATOM    795  HG2 ARG A  51       4.402  -6.042 -20.028  1.00  0.00           H  
ATOM    796  HG3 ARG A  51       4.184  -5.625 -18.327  1.00  0.00           H  
ATOM    797  CD  ARG A  51       5.150  -4.108 -19.505  1.00  0.00           C  
ATOM    798  HD2 ARG A  51       5.623  -4.074 -20.486  1.00  0.00           H  
ATOM    799  HD3 ARG A  51       4.195  -3.581 -19.566  1.00  0.00           H  
ATOM    800  NE  ARG A  51       6.009  -3.459 -18.495  1.00  0.00           N  
ATOM    801  HE  ARG A  51       5.836  -3.714 -17.518  1.00  0.00           H  
ATOM    802  CZ  ARG A  51       7.028  -2.649 -18.707  1.00  0.00           C  
ATOM    803  NH1 ARG A  51       7.370  -2.267 -19.903  1.00  0.00           N  
ATOM    804 HH11 ARG A  51       6.903  -2.648 -20.697  1.00  0.00           H  
ATOM    805 HH12 ARG A  51       8.141  -1.614 -19.982  1.00  0.00           H  
ATOM    806  NH2 ARG A  51       7.751  -2.189 -17.738  1.00  0.00           N  
ATOM    807 HH21 ARG A  51       7.552  -2.537 -16.792  1.00  0.00           H  
ATOM    808 HH22 ARG A  51       8.467  -1.507 -17.909  1.00  0.00           H  
ATOM    809  C   ARG A  51       5.522  -8.535 -19.862  1.00  0.00           C  
ATOM    810  O   ARG A  51       4.328  -8.778 -20.041  1.00  0.00           O  
ATOM    811  N   GLN A  52       6.471  -8.923 -20.718  1.00  0.00           N  
ATOM    812  H   GLN A  52       7.434  -8.653 -20.533  1.00  0.00           H  
ATOM    813  CA  GLN A  52       6.191  -9.798 -21.861  1.00  0.00           C  
ATOM    814  HA  GLN A  52       5.459  -9.305 -22.502  1.00  0.00           H  
ATOM    815  CB  GLN A  52       7.481 -10.061 -22.665  1.00  0.00           C  
ATOM    816  HB2 GLN A  52       8.337  -9.601 -22.172  1.00  0.00           H  
ATOM    817  HB3 GLN A  52       7.669 -11.135 -22.722  1.00  0.00           H  
ATOM    818  CG  GLN A  52       7.374  -9.504 -24.092  1.00  0.00           C  
ATOM    819  HG2 GLN A  52       6.533  -9.982 -24.597  1.00  0.00           H  
ATOM    820  HG3 GLN A  52       7.185  -8.431 -24.043  1.00  0.00           H  
ATOM    821  CD  GLN A  52       8.634  -9.731 -24.926  1.00  0.00           C  
ATOM    822  OE1 GLN A  52       9.663 -10.195 -24.466  1.00  0.00           O  
ATOM    823  NE2 GLN A  52       8.607  -9.404 -26.200  1.00  0.00           N  
ATOM    824 HE21 GLN A  52       9.450  -9.587 -26.715  1.00  0.00           H  
ATOM    825 HE22 GLN A  52       7.777  -9.022 -26.612  1.00  0.00           H  
ATOM    826  C   GLN A  52       5.559 -11.114 -21.391  1.00  0.00           C  
ATOM    827  O   GLN A  52       4.590 -11.568 -21.993  1.00  0.00           O  
ATOM    828  N   PHE A  53       6.047 -11.687 -20.286  1.00  0.00           N  
ATOM    829  H   PHE A  53       6.898 -11.297 -19.890  1.00  0.00           H  
ATOM    830  CA  PHE A  53       5.500 -12.925 -19.717  1.00  0.00           C  
ATOM    831  HA  PHE A  53       5.451 -13.663 -20.521  1.00  0.00           H  
ATOM    832  CB  PHE A  53       6.453 -13.480 -18.645  1.00  0.00           C  
ATOM    833  HB2 PHE A  53       7.471 -13.470 -19.039  1.00  0.00           H  
ATOM    834  HB3 PHE A  53       6.438 -12.829 -17.773  1.00  0.00           H  
ATOM    835  CG  PHE A  53       6.125 -14.891 -18.188  1.00  0.00           C  
ATOM    836  CD1 PHE A  53       5.188 -15.114 -17.159  1.00  0.00           C  
ATOM    837  HD1 PHE A  53       4.696 -14.279 -16.682  1.00  0.00           H  
ATOM    838  CE1 PHE A  53       4.884 -16.426 -16.753  1.00  0.00           C  
ATOM    839  HE1 PHE A  53       4.164 -16.599 -15.965  1.00  0.00           H  
ATOM    840  CZ  PHE A  53       5.524 -17.517 -17.369  1.00  0.00           C  
ATOM    841  HZ  PHE A  53       5.301 -18.525 -17.052  1.00  0.00           H  
ATOM    842  CE2 PHE A  53       6.479 -17.298 -18.376  1.00  0.00           C  
ATOM    843  HE2 PHE A  53       7.001 -18.138 -18.817  1.00  0.00           H  
ATOM    844  CD2 PHE A  53       6.772 -15.988 -18.790  1.00  0.00           C  
ATOM    845  HD2 PHE A  53       7.506 -15.827 -19.566  1.00  0.00           H  
ATOM    846  C   PHE A  53       4.067 -12.766 -19.177  1.00  0.00           C  
ATOM    847  O   PHE A  53       3.191 -13.541 -19.567  1.00  0.00           O  
ATOM    848  N   TYR A  54       3.789 -11.792 -18.295  1.00  0.00           N  
ATOM    849  H   TYR A  54       4.538 -11.187 -17.968  1.00  0.00           H  
ATOM    850  CA  TYR A  54       2.440 -11.664 -17.715  1.00  0.00           C  
ATOM    851  HA  TYR A  54       2.112 -12.677 -17.472  1.00  0.00           H  
ATOM    852  CB  TYR A  54       2.442 -10.902 -16.374  1.00  0.00           C  
ATOM    853  HB2 TYR A  54       1.530 -11.176 -15.846  1.00  0.00           H  
ATOM    854  HB3 TYR A  54       3.268 -11.279 -15.771  1.00  0.00           H  
ATOM    855  CG  TYR A  54       2.492  -9.383 -16.385  1.00  0.00           C  
ATOM    856  CD1 TYR A  54       3.651  -8.717 -15.943  1.00  0.00           C  
ATOM    857  HD1 TYR A  54       4.529  -9.284 -15.674  1.00  0.00           H  
ATOM    858  CE1 TYR A  54       3.681  -7.314 -15.857  1.00  0.00           C  
ATOM    859  HE1 TYR A  54       4.574  -6.811 -15.520  1.00  0.00           H  
ATOM    860  CZ  TYR A  54       2.552  -6.559 -16.229  1.00  0.00           C  
ATOM    861  OH  TYR A  54       2.597  -5.201 -16.186  1.00  0.00           O  
ATOM    862  HH  TYR A  54       3.511  -4.874 -16.044  1.00  0.00           H  
ATOM    863  CE2 TYR A  54       1.382  -7.220 -16.660  1.00  0.00           C  
ATOM    864  HE2 TYR A  54       0.518  -6.635 -16.939  1.00  0.00           H  
ATOM    865  CD2 TYR A  54       1.347  -8.628 -16.719  1.00  0.00           C  
ATOM    866  HD2 TYR A  54       0.435  -9.128 -17.019  1.00  0.00           H  
ATOM    867  C   TYR A  54       1.397 -11.136 -18.714  1.00  0.00           C  
ATOM    868  O   TYR A  54       0.238 -11.535 -18.634  1.00  0.00           O  
ATOM    869  N   SER A  55       1.795 -10.323 -19.702  1.00  0.00           N  
ATOM    870  H   SER A  55       2.756 -10.001 -19.708  1.00  0.00           H  
ATOM    871  CA  SER A  55       0.893  -9.902 -20.793  1.00  0.00           C  
ATOM    872  HA  SER A  55       0.049  -9.365 -20.360  1.00  0.00           H  
ATOM    873  CB  SER A  55       1.605  -8.958 -21.770  1.00  0.00           C  
ATOM    874  HB2 SER A  55       2.461  -9.468 -22.218  1.00  0.00           H  
ATOM    875  HB3 SER A  55       0.908  -8.681 -22.562  1.00  0.00           H  
ATOM    876  OG  SER A  55       2.045  -7.781 -21.123  1.00  0.00           O  
ATOM    877  HG  SER A  55       2.833  -8.020 -20.602  1.00  0.00           H  
ATOM    878  C   SER A  55       0.329 -11.091 -21.588  1.00  0.00           C  
ATOM    879  O   SER A  55      -0.809 -11.017 -22.057  1.00  0.00           O  
ATOM    880  N   HIE A  56       1.108 -12.175 -21.718  1.00  0.00           N  
ATOM    881  H   HIE A  56       2.035 -12.140 -21.314  1.00  0.00           H  
ATOM    882  CA  HIE A  56       0.698 -13.447 -22.327  1.00  0.00           C  
ATOM    883  HA  HIE A  56       0.057 -13.253 -23.187  1.00  0.00           H  
ATOM    884  CB  HIE A  56       1.957 -14.175 -22.830  1.00  0.00           C  
ATOM    885  HB2 HIE A  56       2.464 -13.545 -23.562  1.00  0.00           H  
ATOM    886  HB3 HIE A  56       2.644 -14.339 -22.001  1.00  0.00           H  
ATOM    887  CG  HIE A  56       1.668 -15.505 -23.475  1.00  0.00           C  
ATOM    888  ND1 HIE A  56       1.335 -15.699 -24.815  1.00  0.00           N  
ATOM    889  CE1 HIE A  56       1.059 -17.006 -24.938  1.00  0.00           C  
ATOM    890  HE1 HIE A  56       0.717 -17.475 -25.850  1.00  0.00           H  
ATOM    891  NE2 HIE A  56       1.197 -17.630 -23.758  1.00  0.00           N  
ATOM    892  HE2 HIE A  56       0.899 -18.589 -23.560  1.00  0.00           H  
ATOM    893  CD2 HIE A  56       1.571 -16.697 -22.820  1.00  0.00           C  
ATOM    894  HD2 HIE A  56       1.685 -16.854 -21.759  1.00  0.00           H  
ATOM    895  C   HIE A  56      -0.109 -14.325 -21.358  1.00  0.00           C  
ATOM    896  O   HIE A  56      -1.236 -14.718 -21.663  1.00  0.00           O  
ATOM    897  N   HIE A  57       0.434 -14.604 -20.167  1.00  0.00           N  
ATOM    898  H   HIE A  57       1.361 -14.240 -19.971  1.00  0.00           H  
ATOM    899  CA  HIE A  57      -0.172 -15.514 -19.177  1.00  0.00           C  
ATOM    900  HA  HIE A  57      -0.586 -16.366 -19.720  1.00  0.00           H  
ATOM    901  CB  HIE A  57       0.921 -16.081 -18.263  1.00  0.00           C  
ATOM    902  HB2 HIE A  57       1.554 -15.274 -17.891  1.00  0.00           H  
ATOM    903  HB3 HIE A  57       0.458 -16.574 -17.410  1.00  0.00           H  
ATOM    904  CG  HIE A  57       1.767 -17.107 -18.970  1.00  0.00           C  
ATOM    905  ND1 HIE A  57       1.341 -18.391 -19.317  1.00  0.00           N  
ATOM    906  CE1 HIE A  57       2.374 -18.961 -19.953  1.00  0.00           C  
ATOM    907  HE1 HIE A  57       2.368 -19.967 -20.352  1.00  0.00           H  
ATOM    908  NE2 HIE A  57       3.413 -18.109 -20.021  1.00  0.00           N  
ATOM    909  HE2 HIE A  57       4.319 -18.313 -20.421  1.00  0.00           H  
ATOM    910  CD2 HIE A  57       3.042 -16.929 -19.419  1.00  0.00           C  
ATOM    911  HD2 HIE A  57       3.643 -16.036 -19.311  1.00  0.00           H  
ATOM    912  C   HIE A  57      -1.373 -14.942 -18.400  1.00  0.00           C  
ATOM    913  O   HIE A  57      -2.046 -15.686 -17.694  1.00  0.00           O  
ATOM    914  N   GLU A  58      -1.721 -13.667 -18.580  1.00  0.00           N  
ATOM    915  H   GLU A  58      -1.051 -13.044 -19.017  1.00  0.00           H  
ATOM    916  CA  GLU A  58      -3.064 -13.130 -18.280  1.00  0.00           C  
ATOM    917  HA  GLU A  58      -3.313 -13.306 -17.232  1.00  0.00           H  
ATOM    918  CB  GLU A  58      -3.011 -11.605 -18.520  1.00  0.00           C  
ATOM    919  HB2 GLU A  58      -2.288 -11.162 -17.834  1.00  0.00           H  
ATOM    920  HB3 GLU A  58      -2.634 -11.449 -19.535  1.00  0.00           H  
ATOM    921  CG  GLU A  58      -4.324 -10.811 -18.411  1.00  0.00           C  
ATOM    922  HG2 GLU A  58      -4.177  -9.879 -18.963  1.00  0.00           H  
ATOM    923  HG3 GLU A  58      -5.135 -11.326 -18.924  1.00  0.00           H  
ATOM    924  CD  GLU A  58      -4.727 -10.465 -16.965  1.00  0.00           C  
ATOM    925  OE1 GLU A  58      -4.993 -11.396 -16.166  1.00  0.00           O  
ATOM    926  OE2 GLU A  58      -4.788  -9.249 -16.680  1.00  0.00           O  
ATOM    927  C   GLU A  58      -4.158 -13.802 -19.144  1.00  0.00           C  
ATOM    928  O   GLU A  58      -5.311 -13.909 -18.722  1.00  0.00           O  
ATOM    929  N   LYS A  59      -3.808 -14.261 -20.359  1.00  0.00           N  
ATOM    930  H   LYS A  59      -2.832 -14.180 -20.625  1.00  0.00           H  
ATOM    931  CA  LYS A  59      -4.748 -14.805 -21.358  1.00  0.00           C  
ATOM    932  HA  LYS A  59      -5.767 -14.680 -20.989  1.00  0.00           H  
ATOM    933  CB  LYS A  59      -4.629 -14.039 -22.686  1.00  0.00           C  
ATOM    934  HB2 LYS A  59      -3.729 -14.362 -23.215  1.00  0.00           H  
ATOM    935  HB3 LYS A  59      -5.496 -14.295 -23.300  1.00  0.00           H  
ATOM    936  CG  LYS A  59      -4.561 -12.517 -22.503  1.00  0.00           C  
ATOM    937  HG2 LYS A  59      -5.256 -12.219 -21.716  1.00  0.00           H  
ATOM    938  HG3 LYS A  59      -3.546 -12.248 -22.206  1.00  0.00           H  
ATOM    939  CD  LYS A  59      -4.933 -11.772 -23.792  1.00  0.00           C  
ATOM    940  HD2 LYS A  59      -4.458 -12.262 -24.645  1.00  0.00           H  
ATOM    941  HD3 LYS A  59      -6.014 -11.839 -23.930  1.00  0.00           H  
ATOM    942  CE  LYS A  59      -4.508 -10.295 -23.788  1.00  0.00           C  
ATOM    943  HE2 LYS A  59      -3.467 -10.242 -24.124  1.00  0.00           H  
ATOM    944  HE3 LYS A  59      -5.123  -9.766 -24.523  1.00  0.00           H  
ATOM    945  NZ  LYS A  59      -4.625  -9.658 -22.450  1.00  0.00           N  
ATOM    946  HZ1 LYS A  59      -4.455  -8.662 -22.503  1.00  0.00           H  
ATOM    947  HZ2 LYS A  59      -5.540  -9.823 -22.051  1.00  0.00           H  
ATOM    948  HZ3 LYS A  59      -3.936 -10.060 -21.824  1.00  0.00           H  
ATOM    949  C   LYS A  59      -4.579 -16.299 -21.621  1.00  0.00           C  
ATOM    950  O   LYS A  59      -5.561 -16.967 -21.933  1.00  0.00           O  
ATOM    951  N   ASP A  60      -3.356 -16.824 -21.551  1.00  0.00           N  
ATOM    952  H   ASP A  60      -2.577 -16.200 -21.385  1.00  0.00           H  
ATOM    953  CA  ASP A  60      -3.082 -18.239 -21.818  1.00  0.00           C  
ATOM    954  HA  ASP A  60      -3.649 -18.521 -22.707  1.00  0.00           H  
ATOM    955  CB  ASP A  60      -1.607 -18.433 -22.174  1.00  0.00           C  
ATOM    956  HB2 ASP A  60      -1.348 -17.689 -22.928  1.00  0.00           H  
ATOM    957  HB3 ASP A  60      -0.983 -18.263 -21.296  1.00  0.00           H  
ATOM    958  CG  ASP A  60      -1.314 -19.821 -22.754  1.00  0.00           C  
ATOM    959  OD1 ASP A  60      -0.210 -19.992 -23.319  1.00  0.00           O  
ATOM    960  OD2 ASP A  60      -2.186 -20.722 -22.734  1.00  0.00           O  
ATOM    961  C   ASP A  60      -3.559 -19.153 -20.677  1.00  0.00           C  
ATOM    962  O   ASP A  60      -2.823 -19.504 -19.751  1.00  0.00           O  
ATOM    963  N   THR A  61      -4.829 -19.555 -20.758  1.00  0.00           N  
ATOM    964  H   THR A  61      -5.399 -19.164 -21.500  1.00  0.00           H  
ATOM    965  CA  THR A  61      -5.506 -20.381 -19.751  1.00  0.00           C  
ATOM    966  HA  THR A  61      -5.394 -19.884 -18.790  1.00  0.00           H  
ATOM    967  CB  THR A  61      -7.009 -20.498 -20.056  1.00  0.00           C  
ATOM    968  HB  THR A  61      -7.481 -21.095 -19.276  1.00  0.00           H  
ATOM    969  CG2 THR A  61      -7.725 -19.151 -20.113  1.00  0.00           C  
ATOM    970 HG21 THR A  61      -8.799 -19.316 -20.192  1.00  0.00           H  
ATOM    971 HG22 THR A  61      -7.516 -18.581 -19.209  1.00  0.00           H  
ATOM    972 HG23 THR A  61      -7.396 -18.582 -20.983  1.00  0.00           H  
ATOM    973  OG1 THR A  61      -7.217 -21.142 -21.292  1.00  0.00           O  
ATOM    974  HG1 THR A  61      -7.275 -22.088 -21.139  1.00  0.00           H  
ATOM    975  C   THR A  61      -4.925 -21.790 -19.605  1.00  0.00           C  
ATOM    976  O   THR A  61      -5.293 -22.495 -18.664  1.00  0.00           O  
ATOM    977  N   ARG A  62      -4.035 -22.243 -20.502  1.00  0.00           N  
ATOM    978  H   ARG A  62      -3.712 -21.599 -21.222  1.00  0.00           H  
ATOM    979  CA  ARG A  62      -3.467 -23.602 -20.462  1.00  0.00           C  
ATOM    980  HA  ARG A  62      -4.282 -24.328 -20.470  1.00  0.00           H  
ATOM    981  CB  ARG A  62      -2.591 -23.835 -21.708  1.00  0.00           C  
ATOM    982  HB2 ARG A  62      -1.797 -23.089 -21.737  1.00  0.00           H  
ATOM    983  HB3 ARG A  62      -2.127 -24.820 -21.635  1.00  0.00           H  
ATOM    984  CG  ARG A  62      -3.422 -23.779 -23.008  1.00  0.00           C  
ATOM    985  HG2 ARG A  62      -4.166 -24.576 -22.977  1.00  0.00           H  
ATOM    986  HG3 ARG A  62      -3.953 -22.828 -23.075  1.00  0.00           H  
ATOM    987  CD  ARG A  62      -2.578 -23.951 -24.279  1.00  0.00           C  
ATOM    988  HD2 ARG A  62      -1.986 -24.864 -24.193  1.00  0.00           H  
ATOM    989  HD3 ARG A  62      -3.259 -24.050 -25.126  1.00  0.00           H  
ATOM    990  NE  ARG A  62      -1.695 -22.793 -24.506  1.00  0.00           N  
ATOM    991  HE  ARG A  62      -1.755 -22.035 -23.815  1.00  0.00           H  
ATOM    992  CZ  ARG A  62      -0.863 -22.589 -25.508  1.00  0.00           C  
ATOM    993  NH1 ARG A  62      -0.781 -23.413 -26.513  1.00  0.00           N  
ATOM    994 HH11 ARG A  62      -1.390 -24.205 -26.519  1.00  0.00           H  
ATOM    995 HH12 ARG A  62      -0.180 -23.206 -27.285  1.00  0.00           H  
ATOM    996  NH2 ARG A  62      -0.085 -21.551 -25.520  1.00  0.00           N  
ATOM    997 HH21 ARG A  62      -0.116 -20.931 -24.699  1.00  0.00           H  
ATOM    998 HH22 ARG A  62       0.609 -21.396 -26.220  1.00  0.00           H  
ATOM    999  C   ARG A  62      -2.701 -23.862 -19.160  1.00  0.00           C  
ATOM   1000  O   ARG A  62      -2.817 -24.948 -18.597  1.00  0.00           O  
ATOM   1001  N   CYS A  63      -2.010 -22.858 -18.613  1.00  0.00           N  
ATOM   1002  H   CYS A  63      -2.000 -21.968 -19.093  1.00  0.00           H  
ATOM   1003  CA  CYS A  63      -1.266 -22.987 -17.350  1.00  0.00           C  
ATOM   1004  HA  CYS A  63      -0.694 -23.918 -17.381  1.00  0.00           H  
ATOM   1005  CB  CYS A  63      -0.265 -21.837 -17.231  1.00  0.00           C  
ATOM   1006  HB2 CYS A  63      -0.787 -20.881 -17.192  1.00  0.00           H  
ATOM   1007  HB3 CYS A  63       0.299 -21.969 -16.306  1.00  0.00           H  
ATOM   1008  SG  CYS A  63       0.879 -21.862 -18.638  1.00  0.00           S  
ATOM   1009  HG  CYS A  63       0.188 -21.032 -19.433  1.00  0.00           H  
ATOM   1010  C   CYS A  63      -2.150 -23.075 -16.087  1.00  0.00           C  
ATOM   1011  O   CYS A  63      -1.658 -23.408 -15.013  1.00  0.00           O  
ATOM   1012  N   LEU A  64      -3.459 -22.819 -16.199  1.00  0.00           N  
ATOM   1013  H   LEU A  64      -3.816 -22.533 -17.103  1.00  0.00           H  
ATOM   1014  CA  LEU A  64      -4.421 -22.982 -15.097  1.00  0.00           C  
ATOM   1015  HA  LEU A  64      -3.990 -22.550 -14.192  1.00  0.00           H  
ATOM   1016  CB  LEU A  64      -5.729 -22.225 -15.430  1.00  0.00           C  
ATOM   1017  HB2 LEU A  64      -6.258 -22.787 -16.200  1.00  0.00           H  
ATOM   1018  HB3 LEU A  64      -6.358 -22.216 -14.539  1.00  0.00           H  
ATOM   1019  CG  LEU A  64      -5.564 -20.774 -15.930  1.00  0.00           C  
ATOM   1020  HG  LEU A  64      -4.926 -20.761 -16.809  1.00  0.00           H  
ATOM   1021  CD1 LEU A  64      -6.918 -20.180 -16.323  1.00  0.00           C  
ATOM   1022 HD11 LEU A  64      -7.434 -20.853 -17.006  1.00  0.00           H  
ATOM   1023 HD12 LEU A  64      -7.532 -20.024 -15.441  1.00  0.00           H  
ATOM   1024 HD13 LEU A  64      -6.765 -19.221 -16.818  1.00  0.00           H  
ATOM   1025  CD2 LEU A  64      -4.927 -19.868 -14.884  1.00  0.00           C  
ATOM   1026 HD21 LEU A  64      -5.549 -19.809 -13.995  1.00  0.00           H  
ATOM   1027 HD22 LEU A  64      -3.940 -20.251 -14.625  1.00  0.00           H  
ATOM   1028 HD23 LEU A  64      -4.804 -18.870 -15.304  1.00  0.00           H  
ATOM   1029  C   LEU A  64      -4.724 -24.466 -14.793  1.00  0.00           C  
ATOM   1030  O   LEU A  64      -5.298 -24.783 -13.749  1.00  0.00           O  
ATOM   1031  N   GLY A  65      -4.418 -25.379 -15.728  1.00  0.00           N  
ATOM   1032  H   GLY A  65      -3.918 -25.061 -16.551  1.00  0.00           H  
ATOM   1033  CA  GLY A  65      -4.752 -26.810 -15.641  1.00  0.00           C  
ATOM   1034  HA2 GLY A  65      -4.411 -27.301 -16.553  1.00  0.00           H  
ATOM   1035  HA3 GLY A  65      -4.230 -27.250 -14.791  1.00  0.00           H  
ATOM   1036  C   GLY A  65      -6.254 -27.098 -15.483  1.00  0.00           C  
ATOM   1037  O   GLY A  65      -6.621 -28.130 -14.928  1.00  0.00           O  
ATOM   1038  N   ALA A  66      -7.109 -26.134 -15.861  1.00  0.00           N  
ATOM   1039  H   ALA A  66      -6.712 -25.341 -16.339  1.00  0.00           H  
ATOM   1040  CA  ALA A  66      -8.546 -26.078 -15.562  1.00  0.00           C  
ATOM   1041  HA  ALA A  66      -8.880 -25.072 -15.820  1.00  0.00           H  
ATOM   1042  CB  ALA A  66      -9.301 -27.041 -16.494  1.00  0.00           C  
ATOM   1043  HB1 ALA A  66      -9.044 -26.830 -17.532  1.00  0.00           H  
ATOM   1044  HB2 ALA A  66      -9.041 -28.075 -16.259  1.00  0.00           H  
ATOM   1045  HB3 ALA A  66     -10.376 -26.911 -16.368  1.00  0.00           H  
ATOM   1046  C   ALA A  66      -8.894 -26.243 -14.059  1.00  0.00           C  
ATOM   1047  O   ALA A  66     -10.023 -26.587 -13.718  1.00  0.00           O  
ATOM   1048  N   THR A  67      -7.948 -25.998 -13.143  1.00  0.00           N  
ATOM   1049  H   THR A  67      -7.057 -25.631 -13.463  1.00  0.00           H  
ATOM   1050  CA  THR A  67      -8.095 -26.367 -11.725  1.00  0.00           C  
ATOM   1051  HA  THR A  67      -9.043 -26.903 -11.595  1.00  0.00           H  
ATOM   1052  CB  THR A  67      -6.982 -27.356 -11.330  1.00  0.00           C  
ATOM   1053  HB  THR A  67      -6.808 -28.054 -12.148  1.00  0.00           H  
ATOM   1054  CG2 THR A  67      -7.333 -28.172 -10.085  1.00  0.00           C  
ATOM   1055 HG21 THR A  67      -7.773 -27.542  -9.315  1.00  0.00           H  
ATOM   1056 HG22 THR A  67      -8.044 -28.950 -10.363  1.00  0.00           H  
ATOM   1057 HG23 THR A  67      -6.435 -28.652  -9.691  1.00  0.00           H  
ATOM   1058  OG1 THR A  67      -5.769 -26.688 -11.065  1.00  0.00           O  
ATOM   1059  HG1 THR A  67      -5.526 -26.219 -11.876  1.00  0.00           H  
ATOM   1060  C   THR A  67      -8.126 -25.131 -10.812  1.00  0.00           C  
ATOM   1061  O   THR A  67      -7.285 -24.237 -10.916  1.00  0.00           O  
ATOM   1062  N   ALA A  68      -9.056 -25.091  -9.853  1.00  0.00           N  
ATOM   1063  H   ALA A  68      -9.759 -25.812  -9.838  1.00  0.00           H  
ATOM   1064  CA  ALA A  68      -9.184 -23.985  -8.896  1.00  0.00           C  
ATOM   1065  HA  ALA A  68      -9.383 -23.072  -9.457  1.00  0.00           H  
ATOM   1066  CB  ALA A  68     -10.393 -24.269  -7.997  1.00  0.00           C  
ATOM   1067  HB1 ALA A  68     -10.533 -23.433  -7.309  1.00  0.00           H  
ATOM   1068  HB2 ALA A  68     -11.292 -24.376  -8.606  1.00  0.00           H  
ATOM   1069  HB3 ALA A  68     -10.230 -25.182  -7.423  1.00  0.00           H  
ATOM   1070  C   ALA A  68      -7.903 -23.757  -8.063  1.00  0.00           C  
ATOM   1071  O   ALA A  68      -7.526 -22.617  -7.791  1.00  0.00           O  
ATOM   1072  N   GLN A  69      -7.197 -24.846  -7.729  1.00  0.00           N  
ATOM   1073  H   GLN A  69      -7.566 -25.735  -8.025  1.00  0.00           H  
ATOM   1074  CA  GLN A  69      -5.920 -24.848  -7.005  1.00  0.00           C  
ATOM   1075  HA  GLN A  69      -6.069 -24.437  -6.006  1.00  0.00           H  
ATOM   1076  CB  GLN A  69      -5.393 -26.295  -6.925  1.00  0.00           C  
ATOM   1077  HB2 GLN A  69      -4.356 -26.300  -7.262  1.00  0.00           H  
ATOM   1078  HB3 GLN A  69      -5.921 -26.937  -7.630  1.00  0.00           H  
ATOM   1079  CG  GLN A  69      -5.464 -26.924  -5.523  1.00  0.00           C  
ATOM   1080  HG2 GLN A  69      -6.303 -27.621  -5.488  1.00  0.00           H  
ATOM   1081  HG3 GLN A  69      -5.627 -26.158  -4.765  1.00  0.00           H  
ATOM   1082  CD  GLN A  69      -4.161 -27.637  -5.171  1.00  0.00           C  
ATOM   1083  OE1 GLN A  69      -3.076 -27.089  -5.307  1.00  0.00           O  
ATOM   1084  NE2 GLN A  69      -4.223 -28.872  -4.722  1.00  0.00           N  
ATOM   1085 HE21 GLN A  69      -3.355 -29.320  -4.479  1.00  0.00           H  
ATOM   1086 HE22 GLN A  69      -5.107 -29.339  -4.618  1.00  0.00           H  
ATOM   1087  C   GLN A  69      -4.840 -24.000  -7.686  1.00  0.00           C  
ATOM   1088  O   GLN A  69      -4.088 -23.302  -7.002  1.00  0.00           O  
ATOM   1089  N   GLN A  70      -4.747 -24.102  -9.014  1.00  0.00           N  
ATOM   1090  H   GLN A  70      -5.390 -24.715  -9.503  1.00  0.00           H  
ATOM   1091  CA  GLN A  70      -3.791 -23.352  -9.821  1.00  0.00           C  
ATOM   1092  HA  GLN A  70      -2.922 -23.099  -9.210  1.00  0.00           H  
ATOM   1093  CB  GLN A  70      -3.315 -24.213 -11.002  1.00  0.00           C  
ATOM   1094  HB2 GLN A  70      -4.187 -24.444 -11.604  1.00  0.00           H  
ATOM   1095  HB3 GLN A  70      -2.629 -23.633 -11.620  1.00  0.00           H  
ATOM   1096  CG  GLN A  70      -2.639 -25.543 -10.613  1.00  0.00           C  
ATOM   1097  HG2 GLN A  70      -3.281 -26.110  -9.938  1.00  0.00           H  
ATOM   1098  HG3 GLN A  70      -2.525 -26.133 -11.522  1.00  0.00           H  
ATOM   1099  CD  GLN A  70      -1.262 -25.400  -9.970  1.00  0.00           C  
ATOM   1100  OE1 GLN A  70      -0.826 -24.335  -9.555  1.00  0.00           O  
ATOM   1101  NE2 GLN A  70      -0.506 -26.472  -9.874  1.00  0.00           N  
ATOM   1102 HE21 GLN A  70       0.445 -26.338  -9.569  1.00  0.00           H  
ATOM   1103 HE22 GLN A  70      -0.817 -27.353 -10.250  1.00  0.00           H  
ATOM   1104  C   GLN A  70      -4.382 -22.023 -10.299  1.00  0.00           C  
ATOM   1105  O   GLN A  70      -3.651 -21.047 -10.346  1.00  0.00           O  
ATOM   1106  N   PHE A  71      -5.691 -21.929 -10.559  1.00  0.00           N  
ATOM   1107  H   PHE A  71      -6.247 -22.776 -10.533  1.00  0.00           H  
ATOM   1108  CA  PHE A  71      -6.369 -20.690 -10.969  1.00  0.00           C  
ATOM   1109  HA  PHE A  71      -6.001 -20.405 -11.952  1.00  0.00           H  
ATOM   1110  CB  PHE A  71      -7.878 -20.968 -11.076  1.00  0.00           C  
ATOM   1111  HB2 PHE A  71      -8.024 -21.842 -11.712  1.00  0.00           H  
ATOM   1112  HB3 PHE A  71      -8.260 -21.216 -10.086  1.00  0.00           H  
ATOM   1113  CG  PHE A  71      -8.716 -19.834 -11.639  1.00  0.00           C  
ATOM   1114  CD1 PHE A  71      -9.044 -19.825 -13.008  1.00  0.00           C  
ATOM   1115  HD1 PHE A  71      -8.693 -20.622 -13.647  1.00  0.00           H  
ATOM   1116  CE1 PHE A  71      -9.857 -18.808 -13.540  1.00  0.00           C  
ATOM   1117  HE1 PHE A  71     -10.117 -18.819 -14.591  1.00  0.00           H  
ATOM   1118  CZ  PHE A  71     -10.365 -17.803 -12.698  1.00  0.00           C  
ATOM   1119  HZ  PHE A  71     -11.020 -17.043 -13.100  1.00  0.00           H  
ATOM   1120  CE2 PHE A  71     -10.045 -17.809 -11.328  1.00  0.00           C  
ATOM   1121  HE2 PHE A  71     -10.448 -17.049 -10.674  1.00  0.00           H  
ATOM   1122  CD2 PHE A  71      -9.220 -18.821 -10.800  1.00  0.00           C  
ATOM   1123  HD2 PHE A  71      -8.993 -18.831  -9.741  1.00  0.00           H  
ATOM   1124  C   PHE A  71      -6.077 -19.516 -10.018  1.00  0.00           C  
ATOM   1125  O   PHE A  71      -5.650 -18.448 -10.463  1.00  0.00           O  
ATOM   1126  N   HIE A  72      -6.216 -19.741  -8.704  1.00  0.00           N  
ATOM   1127  H   HIE A  72      -6.588 -20.634  -8.399  1.00  0.00           H  
ATOM   1128  CA  HIE A  72      -5.872 -18.739  -7.688  1.00  0.00           C  
ATOM   1129  HA  HIE A  72      -6.433 -17.821  -7.879  1.00  0.00           H  
ATOM   1130  CB  HIE A  72      -6.241 -19.246  -6.287  1.00  0.00           C  
ATOM   1131  HB2 HIE A  72      -5.843 -20.252  -6.149  1.00  0.00           H  
ATOM   1132  HB3 HIE A  72      -5.775 -18.599  -5.544  1.00  0.00           H  
ATOM   1133  CG  HIE A  72      -7.717 -19.258  -6.003  1.00  0.00           C  
ATOM   1134  ND1 HIE A  72      -8.601 -18.227  -6.324  1.00  0.00           N  
ATOM   1135  CE1 HIE A  72      -9.758 -18.533  -5.718  1.00  0.00           C  
ATOM   1136  HE1 HIE A  72     -10.647 -17.917  -5.750  1.00  0.00           H  
ATOM   1137  NE2 HIE A  72      -9.642 -19.684  -5.035  1.00  0.00           N  
ATOM   1138  HE2 HIE A  72     -10.358 -20.085  -4.445  1.00  0.00           H  
ATOM   1139  CD2 HIE A  72      -8.357 -20.152  -5.196  1.00  0.00           C  
ATOM   1140  HD2 HIE A  72      -7.909 -21.012  -4.718  1.00  0.00           H  
ATOM   1141  C   HIE A  72      -4.392 -18.366  -7.725  1.00  0.00           C  
ATOM   1142  O   HIE A  72      -4.054 -17.191  -7.817  1.00  0.00           O  
ATOM   1143  N   ARG A  73      -3.496 -19.354  -7.658  1.00  0.00           N  
ATOM   1144  H   ARG A  73      -3.834 -20.307  -7.666  1.00  0.00           H  
ATOM   1145  CA  ARG A  73      -2.050 -19.113  -7.520  1.00  0.00           C  
ATOM   1146  HA  ARG A  73      -1.882 -18.358  -6.747  1.00  0.00           H  
ATOM   1147  CB  ARG A  73      -1.357 -20.401  -7.058  1.00  0.00           C  
ATOM   1148  HB2 ARG A  73      -1.583 -21.218  -7.744  1.00  0.00           H  
ATOM   1149  HB3 ARG A  73      -0.280 -20.233  -7.043  1.00  0.00           H  
ATOM   1150  CG  ARG A  73      -1.828 -20.745  -5.633  1.00  0.00           C  
ATOM   1151  HG2 ARG A  73      -1.651 -19.886  -4.985  1.00  0.00           H  
ATOM   1152  HG3 ARG A  73      -2.896 -20.957  -5.630  1.00  0.00           H  
ATOM   1153  CD  ARG A  73      -1.099 -21.943  -5.025  1.00  0.00           C  
ATOM   1154  HD2 ARG A  73      -0.027 -21.741  -5.031  1.00  0.00           H  
ATOM   1155  HD3 ARG A  73      -1.402 -22.026  -3.979  1.00  0.00           H  
ATOM   1156  NE  ARG A  73      -1.431 -23.216  -5.702  1.00  0.00           N  
ATOM   1157  HE  ARG A  73      -2.411 -23.399  -5.889  1.00  0.00           H  
ATOM   1158  CZ  ARG A  73      -0.573 -24.149  -6.071  1.00  0.00           C  
ATOM   1159  NH1 ARG A  73       0.703 -23.914  -6.162  1.00  0.00           N  
ATOM   1160 HH11 ARG A  73       1.030 -22.958  -6.063  1.00  0.00           H  
ATOM   1161 HH12 ARG A  73       1.358 -24.568  -6.567  1.00  0.00           H  
ATOM   1162  NH2 ARG A  73      -0.981 -25.353  -6.350  1.00  0.00           N  
ATOM   1163 HH21 ARG A  73      -1.910 -25.659  -6.089  1.00  0.00           H  
ATOM   1164 HH22 ARG A  73      -0.297 -26.042  -6.590  1.00  0.00           H  
ATOM   1165  C   ARG A  73      -1.434 -18.510  -8.783  1.00  0.00           C  
ATOM   1166  O   ARG A  73      -0.610 -17.606  -8.686  1.00  0.00           O  
ATOM   1167  N   HIE A  74      -1.925 -18.887  -9.961  1.00  0.00           N  
ATOM   1168  H   HIE A  74      -2.562 -19.676  -9.982  1.00  0.00           H  
ATOM   1169  CA  HIE A  74      -1.611 -18.244 -11.240  1.00  0.00           C  
ATOM   1170  HA  HIE A  74      -0.532 -18.236 -11.391  1.00  0.00           H  
ATOM   1171  CB  HIE A  74      -2.238 -19.082 -12.359  1.00  0.00           C  
ATOM   1172  HB2 HIE A  74      -1.910 -20.116 -12.247  1.00  0.00           H  
ATOM   1173  HB3 HIE A  74      -3.324 -19.057 -12.264  1.00  0.00           H  
ATOM   1174  CG  HIE A  74      -1.865 -18.635 -13.744  1.00  0.00           C  
ATOM   1175  ND1 HIE A  74      -0.883 -19.218 -14.550  1.00  0.00           N  
ATOM   1176  CE1 HIE A  74      -0.906 -18.528 -15.703  1.00  0.00           C  
ATOM   1177  HE1 HIE A  74      -0.262 -18.715 -16.553  1.00  0.00           H  
ATOM   1178  NE2 HIE A  74      -1.838 -17.565 -15.654  1.00  0.00           N  
ATOM   1179  HE2 HIE A  74      -2.040 -16.907 -16.407  1.00  0.00           H  
ATOM   1180  CD2 HIE A  74      -2.447 -17.607 -14.423  1.00  0.00           C  
ATOM   1181  HD2 HIE A  74      -3.237 -16.963 -14.068  1.00  0.00           H  
ATOM   1182  C   HIE A  74      -2.069 -16.781 -11.292  1.00  0.00           C  
ATOM   1183  O   HIE A  74      -1.281 -15.923 -11.677  1.00  0.00           O  
ATOM   1184  N   LYS A  75      -3.294 -16.452 -10.849  1.00  0.00           N  
ATOM   1185  H   LYS A  75      -3.926 -17.189 -10.550  1.00  0.00           H  
ATOM   1186  CA  LYS A  75      -3.742 -15.046 -10.758  1.00  0.00           C  
ATOM   1187  HA  LYS A  75      -3.510 -14.544 -11.701  1.00  0.00           H  
ATOM   1188  CB  LYS A  75      -5.261 -14.969 -10.530  1.00  0.00           C  
ATOM   1189  HB2 LYS A  75      -5.574 -15.699  -9.782  1.00  0.00           H  
ATOM   1190  HB3 LYS A  75      -5.510 -13.971 -10.163  1.00  0.00           H  
ATOM   1191  CG  LYS A  75      -5.999 -15.201 -11.856  1.00  0.00           C  
ATOM   1192  HG2 LYS A  75      -5.558 -14.551 -12.612  1.00  0.00           H  
ATOM   1193  HG3 LYS A  75      -5.874 -16.237 -12.171  1.00  0.00           H  
ATOM   1194  CD  LYS A  75      -7.498 -14.882 -11.750  1.00  0.00           C  
ATOM   1195  HD2 LYS A  75      -7.969 -15.627 -11.105  1.00  0.00           H  
ATOM   1196  HD3 LYS A  75      -7.645 -13.898 -11.298  1.00  0.00           H  
ATOM   1197  CE  LYS A  75      -8.157 -14.918 -13.137  1.00  0.00           C  
ATOM   1198  HE2 LYS A  75      -7.913 -15.879 -13.602  1.00  0.00           H  
ATOM   1199  HE3 LYS A  75      -9.244 -14.888 -13.005  1.00  0.00           H  
ATOM   1200  NZ  LYS A  75      -7.716 -13.789 -14.006  1.00  0.00           N  
ATOM   1201  HZ1 LYS A  75      -8.065 -13.892 -14.950  1.00  0.00           H  
ATOM   1202  HZ2 LYS A  75      -8.037 -12.901 -13.644  1.00  0.00           H  
ATOM   1203  HZ3 LYS A  75      -6.704 -13.736 -14.068  1.00  0.00           H  
ATOM   1204  C   LYS A  75      -2.979 -14.236  -9.708  1.00  0.00           C  
ATOM   1205  O   LYS A  75      -2.649 -13.082  -9.978  1.00  0.00           O  
ATOM   1206  N   GLN A  76      -2.645 -14.828  -8.562  1.00  0.00           N  
ATOM   1207  H   GLN A  76      -2.997 -15.760  -8.371  1.00  0.00           H  
ATOM   1208  CA  GLN A  76      -1.764 -14.185  -7.584  1.00  0.00           C  
ATOM   1209  HA  GLN A  76      -2.182 -13.214  -7.315  1.00  0.00           H  
ATOM   1210  CB  GLN A  76      -1.645 -15.044  -6.314  1.00  0.00           C  
ATOM   1211  HB2 GLN A  76      -1.355 -16.054  -6.602  1.00  0.00           H  
ATOM   1212  HB3 GLN A  76      -0.853 -14.643  -5.686  1.00  0.00           H  
ATOM   1213  CG  GLN A  76      -2.927 -15.129  -5.468  1.00  0.00           C  
ATOM   1214  HG2 GLN A  76      -3.778 -15.394  -6.093  1.00  0.00           H  
ATOM   1215  HG3 GLN A  76      -2.793 -15.929  -4.739  1.00  0.00           H  
ATOM   1216  CD  GLN A  76      -3.274 -13.851  -4.707  1.00  0.00           C  
ATOM   1217  OE1 GLN A  76      -2.846 -12.748  -5.003  1.00  0.00           O  
ATOM   1218  NE2 GLN A  76      -4.091 -13.941  -3.681  1.00  0.00           N  
ATOM   1219 HE21 GLN A  76      -4.259 -13.078  -3.195  1.00  0.00           H  
ATOM   1220 HE22 GLN A  76      -4.369 -14.839  -3.334  1.00  0.00           H  
ATOM   1221  C   GLN A  76      -0.385 -13.906  -8.197  1.00  0.00           C  
ATOM   1222  O   GLN A  76       0.097 -12.782  -8.113  1.00  0.00           O  
ATOM   1223  N   LEU A  77       0.215 -14.875  -8.901  1.00  0.00           N  
ATOM   1224  H   LEU A  77      -0.219 -15.792  -8.928  1.00  0.00           H  
ATOM   1225  CA  LEU A  77       1.483 -14.706  -9.620  1.00  0.00           C  
ATOM   1226  HA  LEU A  77       2.250 -14.422  -8.896  1.00  0.00           H  
ATOM   1227  CB  LEU A  77       1.888 -16.060 -10.235  1.00  0.00           C  
ATOM   1228  HB2 LEU A  77       2.073 -16.746  -9.407  1.00  0.00           H  
ATOM   1229  HB3 LEU A  77       1.060 -16.471 -10.807  1.00  0.00           H  
ATOM   1230  CG  LEU A  77       3.138 -15.999 -11.138  1.00  0.00           C  
ATOM   1231  HG  LEU A  77       3.737 -15.135 -10.870  1.00  0.00           H  
ATOM   1232  CD1 LEU A  77       4.001 -17.243 -10.929  1.00  0.00           C  
ATOM   1233 HD11 LEU A  77       4.869 -17.206 -11.588  1.00  0.00           H  
ATOM   1234 HD12 LEU A  77       4.349 -17.281  -9.896  1.00  0.00           H  
ATOM   1235 HD13 LEU A  77       3.422 -18.138 -11.155  1.00  0.00           H  
ATOM   1236  CD2 LEU A  77       2.794 -15.894 -12.626  1.00  0.00           C  
ATOM   1237 HD21 LEU A  77       3.712 -15.843 -13.212  1.00  0.00           H  
ATOM   1238 HD22 LEU A  77       2.217 -16.764 -12.936  1.00  0.00           H  
ATOM   1239 HD23 LEU A  77       2.212 -14.999 -12.825  1.00  0.00           H  
ATOM   1240  C   LEU A  77       1.421 -13.569 -10.654  1.00  0.00           C  
ATOM   1241  O   LEU A  77       2.305 -12.719 -10.656  1.00  0.00           O  
ATOM   1242  N   ILE A  78       0.381 -13.502 -11.492  1.00  0.00           N  
ATOM   1243  H   ILE A  78      -0.301 -14.255 -11.460  1.00  0.00           H  
ATOM   1244  CA  ILE A  78       0.209 -12.422 -12.486  1.00  0.00           C  
ATOM   1245  HA  ILE A  78       1.093 -12.385 -13.120  1.00  0.00           H  
ATOM   1246  CB  ILE A  78      -1.027 -12.708 -13.375  1.00  0.00           C  
ATOM   1247  HB  ILE A  78      -1.859 -12.951 -12.712  1.00  0.00           H  
ATOM   1248  CG2 ILE A  78      -1.471 -11.492 -14.209  1.00  0.00           C  
ATOM   1249 HG21 ILE A  78      -1.849 -10.701 -13.563  1.00  0.00           H  
ATOM   1250 HG22 ILE A  78      -0.639 -11.101 -14.795  1.00  0.00           H  
ATOM   1251 HG23 ILE A  78      -2.281 -11.776 -14.884  1.00  0.00           H  
ATOM   1252  CG1 ILE A  78      -0.813 -13.930 -14.301  1.00  0.00           C  
ATOM   1253 HG12 ILE A  78      -0.518 -14.788 -13.704  1.00  0.00           H  
ATOM   1254 HG13 ILE A  78      -1.766 -14.179 -14.772  1.00  0.00           H  
ATOM   1255  CD1 ILE A  78       0.236 -13.773 -15.406  1.00  0.00           C  
ATOM   1256 HD11 ILE A  78       0.320 -14.720 -15.930  1.00  0.00           H  
ATOM   1257 HD12 ILE A  78      -0.070 -13.005 -16.115  1.00  0.00           H  
ATOM   1258 HD13 ILE A  78       1.210 -13.529 -14.984  1.00  0.00           H  
ATOM   1259  C   ILE A  78       0.110 -11.048 -11.803  1.00  0.00           C  
ATOM   1260  O   ILE A  78       0.765 -10.095 -12.226  1.00  0.00           O  
ATOM   1261  N   ARG A  79      -0.658 -10.949 -10.710  1.00  0.00           N  
ATOM   1262  H   ARG A  79      -1.196 -11.768 -10.438  1.00  0.00           H  
ATOM   1263  CA  ARG A  79      -0.804  -9.728  -9.895  1.00  0.00           C  
ATOM   1264  HA  ARG A  79      -1.074  -8.898 -10.550  1.00  0.00           H  
ATOM   1265  CB  ARG A  79      -1.955  -9.969  -8.905  1.00  0.00           C  
ATOM   1266  HB2 ARG A  79      -2.796 -10.384  -9.467  1.00  0.00           H  
ATOM   1267  HB3 ARG A  79      -1.651 -10.708  -8.162  1.00  0.00           H  
ATOM   1268  CG  ARG A  79      -2.453  -8.708  -8.189  1.00  0.00           C  
ATOM   1269  HG2 ARG A  79      -1.691  -8.330  -7.508  1.00  0.00           H  
ATOM   1270  HG3 ARG A  79      -2.703  -7.938  -8.920  1.00  0.00           H  
ATOM   1271  CD  ARG A  79      -3.714  -9.095  -7.406  1.00  0.00           C  
ATOM   1272  HD2 ARG A  79      -4.444  -9.518  -8.101  1.00  0.00           H  
ATOM   1273  HD3 ARG A  79      -3.464  -9.863  -6.674  1.00  0.00           H  
ATOM   1274  NE  ARG A  79      -4.343  -7.946  -6.750  1.00  0.00           N  
ATOM   1275  HE  ARG A  79      -4.850  -7.285  -7.350  1.00  0.00           H  
ATOM   1276  CZ  ARG A  79      -4.378  -7.689  -5.460  1.00  0.00           C  
ATOM   1277  NH1 ARG A  79      -3.660  -8.329  -4.578  1.00  0.00           N  
ATOM   1278 HH11 ARG A  79      -3.074  -9.076  -4.898  1.00  0.00           H  
ATOM   1279 HH12 ARG A  79      -3.869  -8.185  -3.612  1.00  0.00           H  
ATOM   1280  NH2 ARG A  79      -5.213  -6.818  -5.011  1.00  0.00           N  
ATOM   1281 HH21 ARG A  79      -5.827  -6.425  -5.731  1.00  0.00           H  
ATOM   1282 HH22 ARG A  79      -4.962  -6.161  -4.288  1.00  0.00           H  
ATOM   1283  C   ARG A  79       0.505  -9.327  -9.203  1.00  0.00           C  
ATOM   1284  O   ARG A  79       0.879  -8.159  -9.245  1.00  0.00           O  
ATOM   1285  N   PHE A  80       1.259 -10.277  -8.654  1.00  0.00           N  
ATOM   1286  H   PHE A  80       0.895 -11.222  -8.593  1.00  0.00           H  
ATOM   1287  CA  PHE A  80       2.590  -9.999  -8.118  1.00  0.00           C  
ATOM   1288  HA  PHE A  80       2.515  -9.126  -7.470  1.00  0.00           H  
ATOM   1289  CB  PHE A  80       3.105 -11.172  -7.277  1.00  0.00           C  
ATOM   1290  HB2 PHE A  80       3.102 -12.075  -7.887  1.00  0.00           H  
ATOM   1291  HB3 PHE A  80       4.134 -10.949  -7.000  1.00  0.00           H  
ATOM   1292  CG  PHE A  80       2.349 -11.432  -5.990  1.00  0.00           C  
ATOM   1293  CD1 PHE A  80       2.135 -10.383  -5.076  1.00  0.00           C  
ATOM   1294  HD1 PHE A  80       2.511  -9.391  -5.273  1.00  0.00           H  
ATOM   1295  CE1 PHE A  80       1.430 -10.625  -3.889  1.00  0.00           C  
ATOM   1296  HE1 PHE A  80       1.286  -9.831  -3.181  1.00  0.00           H  
ATOM   1297  CZ  PHE A  80       0.931 -11.904  -3.604  1.00  0.00           C  
ATOM   1298  HZ  PHE A  80       0.389 -12.081  -2.685  1.00  0.00           H  
ATOM   1299  CE2 PHE A  80       1.176 -12.959  -4.495  1.00  0.00           C  
ATOM   1300  HE2 PHE A  80       0.813 -13.946  -4.264  1.00  0.00           H  
ATOM   1301  CD2 PHE A  80       1.892 -12.728  -5.681  1.00  0.00           C  
ATOM   1302  HD2 PHE A  80       2.075 -13.545  -6.361  1.00  0.00           H  
ATOM   1303  C   PHE A  80       3.605  -9.621  -9.203  1.00  0.00           C  
ATOM   1304  O   PHE A  80       4.435  -8.757  -8.942  1.00  0.00           O  
ATOM   1305  N   LEU A  81       3.542 -10.184 -10.419  1.00  0.00           N  
ATOM   1306  H   LEU A  81       2.886 -10.946 -10.574  1.00  0.00           H  
ATOM   1307  CA  LEU A  81       4.367  -9.718 -11.549  1.00  0.00           C  
ATOM   1308  HA  LEU A  81       5.405  -9.687 -11.225  1.00  0.00           H  
ATOM   1309  CB  LEU A  81       4.257 -10.679 -12.751  1.00  0.00           C  
ATOM   1310  HB2 LEU A  81       3.202 -10.856 -12.962  1.00  0.00           H  
ATOM   1311  HB3 LEU A  81       4.681 -10.173 -13.617  1.00  0.00           H  
ATOM   1312  CG  LEU A  81       4.975 -12.038 -12.615  1.00  0.00           C  
ATOM   1313  HG  LEU A  81       4.617 -12.566 -11.735  1.00  0.00           H  
ATOM   1314  CD1 LEU A  81       4.691 -12.890 -13.854  1.00  0.00           C  
ATOM   1315 HD11 LEU A  81       5.082 -12.404 -14.749  1.00  0.00           H  
ATOM   1316 HD12 LEU A  81       5.165 -13.866 -13.746  1.00  0.00           H  
ATOM   1317 HD13 LEU A  81       3.615 -13.039 -13.955  1.00  0.00           H  
ATOM   1318  CD2 LEU A  81       6.491 -11.884 -12.514  1.00  0.00           C  
ATOM   1319 HD21 LEU A  81       6.960 -12.867 -12.475  1.00  0.00           H  
ATOM   1320 HD22 LEU A  81       6.867 -11.339 -13.377  1.00  0.00           H  
ATOM   1321 HD23 LEU A  81       6.748 -11.343 -11.607  1.00  0.00           H  
ATOM   1322  C   LEU A  81       4.000  -8.281 -11.973  1.00  0.00           C  
ATOM   1323  O   LEU A  81       4.891  -7.447 -12.138  1.00  0.00           O  
ATOM   1324  N   LYS A  82       2.699  -7.968 -12.061  1.00  0.00           N  
ATOM   1325  H   LYS A  82       2.034  -8.732 -11.974  1.00  0.00           H  
ATOM   1326  CA  LYS A  82       2.157  -6.616 -12.322  1.00  0.00           C  
ATOM   1327  HA  LYS A  82       2.613  -6.234 -13.237  1.00  0.00           H  
ATOM   1328  CB  LYS A  82       0.634  -6.736 -12.543  1.00  0.00           C  
ATOM   1329  HB2 LYS A  82       0.435  -7.582 -13.205  1.00  0.00           H  
ATOM   1330  HB3 LYS A  82       0.146  -6.925 -11.586  1.00  0.00           H  
ATOM   1331  CG  LYS A  82       0.024  -5.482 -13.190  1.00  0.00           C  
ATOM   1332  HG2 LYS A  82       0.282  -4.600 -12.604  1.00  0.00           H  
ATOM   1333  HG3 LYS A  82       0.431  -5.366 -14.195  1.00  0.00           H  
ATOM   1334  CD  LYS A  82      -1.507  -5.568 -13.268  1.00  0.00           C  
ATOM   1335  HD2 LYS A  82      -1.800  -6.440 -13.855  1.00  0.00           H  
ATOM   1336  HD3 LYS A  82      -1.912  -5.661 -12.259  1.00  0.00           H  
ATOM   1337  CE  LYS A  82      -2.042  -4.288 -13.924  1.00  0.00           C  
ATOM   1338  HE2 LYS A  82      -1.600  -3.424 -13.419  1.00  0.00           H  
ATOM   1339  HE3 LYS A  82      -1.714  -4.259 -14.968  1.00  0.00           H  
ATOM   1340  NZ  LYS A  82      -3.519  -4.168 -13.856  1.00  0.00           N  
ATOM   1341  HZ1 LYS A  82      -3.863  -4.228 -12.908  1.00  0.00           H  
ATOM   1342  HZ2 LYS A  82      -3.772  -3.232 -14.204  1.00  0.00           H  
ATOM   1343  HZ3 LYS A  82      -3.978  -4.850 -14.439  1.00  0.00           H  
ATOM   1344  C   LYS A  82       2.497  -5.606 -11.212  1.00  0.00           C  
ATOM   1345  O   LYS A  82       2.593  -4.408 -11.472  1.00  0.00           O  
ATOM   1346  N   ARG A  83       2.731  -6.069  -9.979  1.00  0.00           N  
ATOM   1347  H   ARG A  83       2.464  -7.030  -9.789  1.00  0.00           H  
ATOM   1348  CA  ARG A  83       3.304  -5.266  -8.884  1.00  0.00           C  
ATOM   1349  HA  ARG A  83       2.904  -4.253  -8.948  1.00  0.00           H  
ATOM   1350  CB  ARG A  83       2.850  -5.865  -7.547  1.00  0.00           C  
ATOM   1351  HB2 ARG A  83       1.789  -6.112  -7.612  1.00  0.00           H  
ATOM   1352  HB3 ARG A  83       3.405  -6.781  -7.337  1.00  0.00           H  
ATOM   1353  CG  ARG A  83       3.045  -4.858  -6.404  1.00  0.00           C  
ATOM   1354  HG2 ARG A  83       4.090  -4.546  -6.377  1.00  0.00           H  
ATOM   1355  HG3 ARG A  83       2.414  -3.986  -6.591  1.00  0.00           H  
ATOM   1356  CD  ARG A  83       2.700  -5.429  -5.030  1.00  0.00           C  
ATOM   1357  HD2 ARG A  83       3.407  -6.225  -4.786  1.00  0.00           H  
ATOM   1358  HD3 ARG A  83       2.792  -4.626  -4.298  1.00  0.00           H  
ATOM   1359  NE  ARG A  83       1.329  -5.944  -4.959  1.00  0.00           N  
ATOM   1360  HE  ARG A  83       0.671  -5.649  -5.683  1.00  0.00           H  
ATOM   1361  CZ  ARG A  83       0.820  -6.712  -4.021  1.00  0.00           C  
ATOM   1362  NH1 ARG A  83       1.529  -7.177  -3.038  1.00  0.00           N  
ATOM   1363 HH11 ARG A  83       2.508  -6.969  -2.994  1.00  0.00           H  
ATOM   1364 HH12 ARG A  83       1.100  -7.830  -2.369  1.00  0.00           H  
ATOM   1365  NH2 ARG A  83      -0.427  -7.046  -4.078  1.00  0.00           N  
ATOM   1366 HH21 ARG A  83      -0.965  -6.668  -4.866  1.00  0.00           H  
ATOM   1367 HH22 ARG A  83      -0.795  -7.661  -3.373  1.00  0.00           H  
ATOM   1368  C   ARG A  83       4.832  -5.131  -8.972  1.00  0.00           C  
ATOM   1369  O   ARG A  83       5.349  -4.024  -8.851  1.00  0.00           O  
ATOM   1370  N   LEU A  84       5.550  -6.218  -9.258  1.00  0.00           N  
ATOM   1371  H   LEU A  84       5.052  -7.097  -9.315  1.00  0.00           H  
ATOM   1372  CA  LEU A  84       7.013  -6.253  -9.378  1.00  0.00           C  
ATOM   1373  HA  LEU A  84       7.452  -5.900  -8.443  1.00  0.00           H  
ATOM   1374  CB  LEU A  84       7.425  -7.720  -9.610  1.00  0.00           C  
ATOM   1375  HB2 LEU A  84       7.172  -8.295  -8.720  1.00  0.00           H  
ATOM   1376  HB3 LEU A  84       6.832  -8.111 -10.435  1.00  0.00           H  
ATOM   1377  CG  LEU A  84       8.905  -7.953  -9.957  1.00  0.00           C  
ATOM   1378  HG  LEU A  84       9.168  -7.406 -10.861  1.00  0.00           H  
ATOM   1379  CD1 LEU A  84       9.842  -7.534  -8.827  1.00  0.00           C  
ATOM   1380 HD11 LEU A  84       9.757  -6.460  -8.677  1.00  0.00           H  
ATOM   1381 HD12 LEU A  84       9.575  -8.050  -7.905  1.00  0.00           H  
ATOM   1382 HD13 LEU A  84      10.872  -7.764  -9.092  1.00  0.00           H  
ATOM   1383  CD2 LEU A  84       9.108  -9.438 -10.231  1.00  0.00           C  
ATOM   1384 HD21 LEU A  84       8.473  -9.747 -11.058  1.00  0.00           H  
ATOM   1385 HD22 LEU A  84      10.146  -9.626 -10.496  1.00  0.00           H  
ATOM   1386 HD23 LEU A  84       8.851 -10.012  -9.343  1.00  0.00           H  
ATOM   1387  C   LEU A  84       7.520  -5.343 -10.505  1.00  0.00           C  
ATOM   1388  O   LEU A  84       8.514  -4.645 -10.342  1.00  0.00           O  
ATOM   1389  N   ASP A  85       6.811  -5.328 -11.632  1.00  0.00           N  
ATOM   1390  H   ASP A  85       6.048  -5.993 -11.713  1.00  0.00           H  
ATOM   1391  CA  ASP A  85       7.017  -4.429 -12.772  1.00  0.00           C  
ATOM   1392  HA  ASP A  85       7.985  -4.633 -13.230  1.00  0.00           H  
ATOM   1393  CB  ASP A  85       5.912  -4.776 -13.787  1.00  0.00           C  
ATOM   1394  HB2 ASP A  85       5.937  -5.855 -13.947  1.00  0.00           H  
ATOM   1395  HB3 ASP A  85       4.938  -4.526 -13.360  1.00  0.00           H  
ATOM   1396  CG  ASP A  85       6.029  -4.125 -15.162  1.00  0.00           C  
ATOM   1397  OD1 ASP A  85       7.010  -3.403 -15.440  1.00  0.00           O  
ATOM   1398  OD2 ASP A  85       5.117  -4.361 -15.987  1.00  0.00           O  
ATOM   1399  C   ASP A  85       7.002  -2.949 -12.335  1.00  0.00           C  
ATOM   1400  O   ASP A  85       7.964  -2.215 -12.574  1.00  0.00           O  
ATOM   1401  N   ARG A  86       5.983  -2.537 -11.562  1.00  0.00           N  
ATOM   1402  H   ARG A  86       5.238  -3.191 -11.373  1.00  0.00           H  
ATOM   1403  CA  ARG A  86       5.907  -1.195 -10.951  1.00  0.00           C  
ATOM   1404  HA  ARG A  86       6.099  -0.459 -11.731  1.00  0.00           H  
ATOM   1405  CB  ARG A  86       4.499  -0.907 -10.389  1.00  0.00           C  
ATOM   1406  HB2 ARG A  86       4.280  -1.588  -9.565  1.00  0.00           H  
ATOM   1407  HB3 ARG A  86       4.481   0.116 -10.006  1.00  0.00           H  
ATOM   1408  CG  ARG A  86       3.413  -1.048 -11.469  1.00  0.00           C  
ATOM   1409  HG2 ARG A  86       3.774  -0.574 -12.378  1.00  0.00           H  
ATOM   1410  HG3 ARG A  86       3.272  -2.101 -11.690  1.00  0.00           H  
ATOM   1411  CD  ARG A  86       2.045  -0.426 -11.145  1.00  0.00           C  
ATOM   1412  HD2 ARG A  86       2.075   0.622 -11.449  1.00  0.00           H  
ATOM   1413  HD3 ARG A  86       1.273  -0.917 -11.739  1.00  0.00           H  
ATOM   1414  NE  ARG A  86       1.681  -0.453  -9.722  1.00  0.00           N  
ATOM   1415  HE  ARG A  86       1.847   0.421  -9.221  1.00  0.00           H  
ATOM   1416  CZ  ARG A  86       1.037  -1.368  -9.033  1.00  0.00           C  
ATOM   1417  NH1 ARG A  86       0.796  -2.563  -9.480  1.00  0.00           N  
ATOM   1418 HH11 ARG A  86       1.198  -2.866 -10.350  1.00  0.00           H  
ATOM   1419 HH12 ARG A  86       0.251  -3.166  -8.875  1.00  0.00           H  
ATOM   1420  NH2 ARG A  86       0.592  -1.104  -7.850  1.00  0.00           N  
ATOM   1421 HH21 ARG A  86       0.680  -0.154  -7.482  1.00  0.00           H  
ATOM   1422 HH22 ARG A  86       0.066  -1.825  -7.346  1.00  0.00           H  
ATOM   1423  C   ARG A  86       6.978  -0.943  -9.880  1.00  0.00           C  
ATOM   1424  O   ARG A  86       7.438   0.191  -9.761  1.00  0.00           O  
ATOM   1425  N   ASN A  87       7.414  -1.951  -9.116  1.00  0.00           N  
ATOM   1426  H   ASN A  87       6.959  -2.853  -9.201  1.00  0.00           H  
ATOM   1427  CA  ASN A  87       8.561  -1.790  -8.213  1.00  0.00           C  
ATOM   1428  HA  ASN A  87       8.399  -0.906  -7.589  1.00  0.00           H  
ATOM   1429  CB  ASN A  87       8.733  -3.021  -7.307  1.00  0.00           C  
ATOM   1430  HB2 ASN A  87       8.811  -3.913  -7.922  1.00  0.00           H  
ATOM   1431  HB3 ASN A  87       9.662  -2.893  -6.756  1.00  0.00           H  
ATOM   1432  CG  ASN A  87       7.639  -3.254  -6.276  1.00  0.00           C  
ATOM   1433  OD1 ASN A  87       7.283  -4.391  -5.989  1.00  0.00           O  
ATOM   1434  ND2 ASN A  87       7.116  -2.230  -5.635  1.00  0.00           N  
ATOM   1435 HD21 ASN A  87       6.443  -2.444  -4.917  1.00  0.00           H  
ATOM   1436 HD22 ASN A  87       7.391  -1.285  -5.822  1.00  0.00           H  
ATOM   1437  C   ASN A  87       9.866  -1.531  -8.985  1.00  0.00           C  
ATOM   1438  O   ASN A  87      10.603  -0.603  -8.650  1.00  0.00           O  
ATOM   1439  N   LEU A  88      10.146  -2.330 -10.023  1.00  0.00           N  
ATOM   1440  H   LEU A  88       9.487  -3.070 -10.245  1.00  0.00           H  
ATOM   1441  CA  LEU A  88      11.323  -2.175 -10.886  1.00  0.00           C  
ATOM   1442  HA  LEU A  88      12.215  -2.173 -10.262  1.00  0.00           H  
ATOM   1443  CB  LEU A  88      11.406  -3.336 -11.891  1.00  0.00           C  
ATOM   1444  HB2 LEU A  88      10.443  -3.413 -12.400  1.00  0.00           H  
ATOM   1445  HB3 LEU A  88      12.163  -3.099 -12.640  1.00  0.00           H  
ATOM   1446  CG  LEU A  88      11.753  -4.698 -11.267  1.00  0.00           C  
ATOM   1447  HG  LEU A  88      11.115  -4.867 -10.405  1.00  0.00           H  
ATOM   1448  CD1 LEU A  88      11.491  -5.822 -12.264  1.00  0.00           C  
ATOM   1449 HD11 LEU A  88      12.140  -5.703 -13.130  1.00  0.00           H  
ATOM   1450 HD12 LEU A  88      11.678  -6.787 -11.797  1.00  0.00           H  
ATOM   1451 HD13 LEU A  88      10.449  -5.786 -12.583  1.00  0.00           H  
ATOM   1452  CD2 LEU A  88      13.223  -4.795 -10.847  1.00  0.00           C  
ATOM   1453 HD21 LEU A  88      13.462  -4.018 -10.122  1.00  0.00           H  
ATOM   1454 HD22 LEU A  88      13.405  -5.767 -10.392  1.00  0.00           H  
ATOM   1455 HD23 LEU A  88      13.865  -4.681 -11.720  1.00  0.00           H  
ATOM   1456  C   LEU A  88      11.308  -0.838 -11.631  1.00  0.00           C  
ATOM   1457  O   LEU A  88      12.342  -0.187 -11.690  1.00  0.00           O  
ATOM   1458  N   TRP A  89      10.148  -0.373 -12.103  1.00  0.00           N  
ATOM   1459  H   TRP A  89       9.340  -0.991 -12.086  1.00  0.00           H  
ATOM   1460  CA  TRP A  89       9.967   0.976 -12.655  1.00  0.00           C  
ATOM   1461  HA  TRP A  89      10.514   1.054 -13.594  1.00  0.00           H  
ATOM   1462  CB  TRP A  89       8.479   1.196 -12.952  1.00  0.00           C  
ATOM   1463  HB2 TRP A  89       8.227   0.681 -13.879  1.00  0.00           H  
ATOM   1464  HB3 TRP A  89       7.894   0.745 -12.156  1.00  0.00           H  
ATOM   1465  CG  TRP A  89       8.061   2.631 -13.054  1.00  0.00           C  
ATOM   1466  CD1 TRP A  89       7.340   3.301 -12.127  1.00  0.00           C  
ATOM   1467  HD1 TRP A  89       6.960   2.870 -11.206  1.00  0.00           H  
ATOM   1468  NE1 TRP A  89       7.196   4.619 -12.515  1.00  0.00           N  
ATOM   1469  HE1 TRP A  89       6.742   5.318 -11.939  1.00  0.00           H  
ATOM   1470  CE2 TRP A  89       7.825   4.863 -13.719  1.00  0.00           C  
ATOM   1471  CZ2 TRP A  89       7.977   6.013 -14.507  1.00  0.00           C  
ATOM   1472  HZ2 TRP A  89       7.548   6.953 -14.195  1.00  0.00           H  
ATOM   1473  CH2 TRP A  89       8.698   5.927 -15.710  1.00  0.00           C  
ATOM   1474  HH2 TRP A  89       8.810   6.800 -16.338  1.00  0.00           H  
ATOM   1475  CZ3 TRP A  89       9.266   4.701 -16.103  1.00  0.00           C  
ATOM   1476  HZ3 TRP A  89       9.804   4.642 -17.037  1.00  0.00           H  
ATOM   1477  CE3 TRP A  89       9.116   3.551 -15.303  1.00  0.00           C  
ATOM   1478  HE3 TRP A  89       9.553   2.614 -15.617  1.00  0.00           H  
ATOM   1479  CD2 TRP A  89       8.389   3.604 -14.093  1.00  0.00           C  
ATOM   1480  C   TRP A  89      10.513   2.079 -11.734  1.00  0.00           C  
ATOM   1481  O   TRP A  89      11.223   2.962 -12.217  1.00  0.00           O  
ATOM   1482  N   GLY A  90      10.262   1.990 -10.421  1.00  0.00           N  
ATOM   1483  H   GLY A  90       9.700   1.213 -10.098  1.00  0.00           H  
ATOM   1484  CA  GLY A  90      10.795   2.938  -9.435  1.00  0.00           C  
ATOM   1485  HA2 GLY A  90      10.456   3.944  -9.676  1.00  0.00           H  
ATOM   1486  HA3 GLY A  90      10.415   2.668  -8.451  1.00  0.00           H  
ATOM   1487  C   GLY A  90      12.325   2.944  -9.360  1.00  0.00           C  
ATOM   1488  O   GLY A  90      12.932   4.011  -9.302  1.00  0.00           O  
ATOM   1489  N   LEU A  91      12.951   1.762  -9.411  1.00  0.00           N  
ATOM   1490  H   LEU A  91      12.380   0.929  -9.491  1.00  0.00           H  
ATOM   1491  CA  LEU A  91      14.413   1.606  -9.431  1.00  0.00           C  
ATOM   1492  HA  LEU A  91      14.856   2.279  -8.696  1.00  0.00           H  
ATOM   1493  CB  LEU A  91      14.780   0.154  -9.067  1.00  0.00           C  
ATOM   1494  HB2 LEU A  91      14.416  -0.496  -9.864  1.00  0.00           H  
ATOM   1495  HB3 LEU A  91      15.866   0.081  -9.053  1.00  0.00           H  
ATOM   1496  CG  LEU A  91      14.259  -0.389  -7.725  1.00  0.00           C  
ATOM   1497  HG  LEU A  91      13.178  -0.275  -7.678  1.00  0.00           H  
ATOM   1498  CD1 LEU A  91      14.579  -1.883  -7.645  1.00  0.00           C  
ATOM   1499 HD11 LEU A  91      14.078  -2.410  -8.455  1.00  0.00           H  
ATOM   1500 HD12 LEU A  91      15.656  -2.039  -7.726  1.00  0.00           H  
ATOM   1501 HD13 LEU A  91      14.232  -2.289  -6.696  1.00  0.00           H  
ATOM   1502  CD2 LEU A  91      14.896   0.316  -6.526  1.00  0.00           C  
ATOM   1503 HD21 LEU A  91      15.983   0.266  -6.596  1.00  0.00           H  
ATOM   1504 HD22 LEU A  91      14.586   1.359  -6.508  1.00  0.00           H  
ATOM   1505 HD23 LEU A  91      14.581  -0.164  -5.600  1.00  0.00           H  
ATOM   1506  C   LEU A  91      15.038   1.951 -10.798  1.00  0.00           C  
ATOM   1507  O   LEU A  91      16.226   2.262 -10.880  1.00  0.00           O  
ATOM   1508  N   ALA A  92      14.272   1.821 -11.886  1.00  0.00           N  
ATOM   1509  H   ALA A  92      13.331   1.468 -11.751  1.00  0.00           H  
ATOM   1510  CA  ALA A  92      14.765   1.913 -13.260  1.00  0.00           C  
ATOM   1511  HA  ALA A  92      15.810   1.625 -13.260  1.00  0.00           H  
ATOM   1512  CB  ALA A  92      14.026   0.886 -14.127  1.00  0.00           C  
ATOM   1513  HB1 ALA A  92      14.183  -0.116 -13.727  1.00  0.00           H  
ATOM   1514  HB2 ALA A  92      12.957   1.102 -14.146  1.00  0.00           H  
ATOM   1515  HB3 ALA A  92      14.419   0.923 -15.142  1.00  0.00           H  
ATOM   1516  C   ALA A  92      14.654   3.322 -13.873  1.00  0.00           C  
ATOM   1517  O   ALA A  92      15.578   3.774 -14.553  1.00  0.00           O  
ATOM   1518  N   GLY A  93      13.511   3.998 -13.689  1.00  0.00           N  
ATOM   1519  H   GLY A  93      12.801   3.612 -13.067  1.00  0.00           H  
ATOM   1520  CA  GLY A  93      13.190   5.241 -14.404  1.00  0.00           C  
ATOM   1521  HA2 GLY A  93      12.208   5.582 -14.077  1.00  0.00           H  
ATOM   1522  HA3 GLY A  93      13.923   6.005 -14.152  1.00  0.00           H  
ATOM   1523  C   GLY A  93      13.149   5.083 -15.935  1.00  0.00           C  
ATOM   1524  O   GLY A  93      13.448   6.029 -16.661  1.00  0.00           O  
ATOM   1525  N   LEU A  94      12.841   3.877 -16.429  1.00  0.00           N  
ATOM   1526  H   LEU A  94      12.593   3.162 -15.761  1.00  0.00           H  
ATOM   1527  CA  LEU A  94      12.860   3.488 -17.846  1.00  0.00           C  
ATOM   1528  HA  LEU A  94      12.790   4.380 -18.467  1.00  0.00           H  
ATOM   1529  CB  LEU A  94      14.178   2.747 -18.160  1.00  0.00           C  
ATOM   1530  HB2 LEU A  94      14.278   1.938 -17.437  1.00  0.00           H  
ATOM   1531  HB3 LEU A  94      14.097   2.298 -19.151  1.00  0.00           H  
ATOM   1532  CG  LEU A  94      15.465   3.590 -18.119  1.00  0.00           C  
ATOM   1533  HG  LEU A  94      15.522   4.153 -17.190  1.00  0.00           H  
ATOM   1534  CD1 LEU A  94      16.687   2.671 -18.195  1.00  0.00           C  
ATOM   1535 HD11 LEU A  94      16.697   2.012 -17.327  1.00  0.00           H  
ATOM   1536 HD12 LEU A  94      16.650   2.072 -19.106  1.00  0.00           H  
ATOM   1537 HD13 LEU A  94      17.600   3.264 -18.194  1.00  0.00           H  
ATOM   1538  CD2 LEU A  94      15.524   4.566 -19.294  1.00  0.00           C  
ATOM   1539 HD21 LEU A  94      14.711   5.287 -19.221  1.00  0.00           H  
ATOM   1540 HD22 LEU A  94      16.464   5.115 -19.269  1.00  0.00           H  
ATOM   1541 HD23 LEU A  94      15.453   4.027 -20.239  1.00  0.00           H  
ATOM   1542  C   LEU A  94      11.657   2.586 -18.164  1.00  0.00           C  
ATOM   1543  O   LEU A  94      11.439   1.587 -17.482  1.00  0.00           O  
ATOM   1544  N   ASN A  95      10.896   2.918 -19.216  1.00  0.00           N  
ATOM   1545  H   ASN A  95      11.121   3.762 -19.718  1.00  0.00           H  
ATOM   1546  CA  ASN A  95       9.649   2.213 -19.553  1.00  0.00           C  
ATOM   1547  HA  ASN A  95       9.027   2.143 -18.656  1.00  0.00           H  
ATOM   1548  CB  ASN A  95       8.889   3.015 -20.628  1.00  0.00           C  
ATOM   1549  HB2 ASN A  95       9.570   3.298 -21.431  1.00  0.00           H  
ATOM   1550  HB3 ASN A  95       8.103   2.394 -21.059  1.00  0.00           H  
ATOM   1551  CG  ASN A  95       8.203   4.247 -20.079  1.00  0.00           C  
ATOM   1552  OD1 ASN A  95       7.801   4.295 -18.936  1.00  0.00           O  
ATOM   1553  ND2 ASN A  95       8.018   5.271 -20.868  1.00  0.00           N  
ATOM   1554 HD21 ASN A  95       7.517   6.042 -20.455  1.00  0.00           H  
ATOM   1555 HD22 ASN A  95       8.257   5.242 -21.842  1.00  0.00           H  
ATOM   1556  C   ASN A  95       9.852   0.774 -20.048  1.00  0.00           C  
ATOM   1557  O   ASN A  95       9.112  -0.129 -19.654  1.00  0.00           O  
ATOM   1558  N   SER A  96      10.797   0.566 -20.962  1.00  0.00           N  
ATOM   1559  H   SER A  96      11.407   1.327 -21.219  1.00  0.00           H  
ATOM   1560  CA  SER A  96      11.010  -0.717 -21.632  1.00  0.00           C  
ATOM   1561  HA  SER A  96      10.900  -1.516 -20.902  1.00  0.00           H  
ATOM   1562  CB  SER A  96       9.954  -0.905 -22.727  1.00  0.00           C  
ATOM   1563  HB2 SER A  96       8.961  -0.758 -22.302  1.00  0.00           H  
ATOM   1564  HB3 SER A  96      10.115  -0.164 -23.510  1.00  0.00           H  
ATOM   1565  OG  SER A  96      10.027  -2.203 -23.276  1.00  0.00           O  
ATOM   1566  HG  SER A  96       9.473  -2.256 -24.060  1.00  0.00           H  
ATOM   1567  C   SER A  96      12.413  -0.783 -22.231  1.00  0.00           C  
ATOM   1568  O   SER A  96      12.871   0.203 -22.812  1.00  0.00           O  
ATOM   1569  N   CYS A  97      13.086  -1.926 -22.104  1.00  0.00           N  
ATOM   1570  H   CYS A  97      12.626  -2.698 -21.629  1.00  0.00           H  
ATOM   1571  CA  CYS A  97      14.433  -2.150 -22.627  1.00  0.00           C  
ATOM   1572  HA  CYS A  97      14.597  -1.466 -23.455  1.00  0.00           H  
ATOM   1573  CB  CYS A  97      15.466  -1.816 -21.542  1.00  0.00           C  
ATOM   1574  HB2 CYS A  97      15.351  -0.780 -21.220  1.00  0.00           H  
ATOM   1575  HB3 CYS A  97      15.312  -2.475 -20.685  1.00  0.00           H  
ATOM   1576  SG  CYS A  97      17.142  -2.073 -22.196  1.00  0.00           S  
ATOM   1577  HG  CYS A  97      17.232  -0.948 -22.916  1.00  0.00           H  
ATOM   1578  C   CYS A  97      14.582  -3.603 -23.115  1.00  0.00           C  
ATOM   1579  O   CYS A  97      14.381  -4.525 -22.320  1.00  0.00           O  
ATOM   1580  N   PRO A  98      14.908  -3.844 -24.399  1.00  0.00           N  
ATOM   1581  CD  PRO A  98      15.103  -2.860 -25.457  1.00  0.00           C  
ATOM   1582  HD2 PRO A  98      15.817  -2.091 -25.160  1.00  0.00           H  
ATOM   1583  HD3 PRO A  98      14.143  -2.407 -25.713  1.00  0.00           H  
ATOM   1584  CG  PRO A  98      15.648  -3.630 -26.659  1.00  0.00           C  
ATOM   1585  HG2 PRO A  98      16.739  -3.635 -26.626  1.00  0.00           H  
ATOM   1586  HG3 PRO A  98      15.294  -3.211 -27.601  1.00  0.00           H  
ATOM   1587  CB  PRO A  98      15.117  -5.045 -26.433  1.00  0.00           C  
ATOM   1588  HB2 PRO A  98      15.728  -5.794 -26.940  1.00  0.00           H  
ATOM   1589  HB3 PRO A  98      14.083  -5.103 -26.775  1.00  0.00           H  
ATOM   1590  CA  PRO A  98      15.153  -5.189 -24.908  1.00  0.00           C  
ATOM   1591  HA  PRO A  98      14.349  -5.855 -24.592  1.00  0.00           H  
ATOM   1592  C   PRO A  98      16.489  -5.766 -24.409  1.00  0.00           C  
ATOM   1593  O   PRO A  98      17.376  -5.060 -23.931  1.00  0.00           O  
ATOM   1594  N   VAL A  99      16.662  -7.072 -24.594  1.00  0.00           N  
ATOM   1595  H   VAL A  99      15.942  -7.593 -25.073  1.00  0.00           H  
ATOM   1596  CA  VAL A  99      17.899  -7.799 -24.305  1.00  0.00           C  
ATOM   1597  HA  VAL A  99      18.685  -7.074 -24.093  1.00  0.00           H  
ATOM   1598  CB  VAL A  99      17.728  -8.664 -23.039  1.00  0.00           C  
ATOM   1599  HB  VAL A  99      17.337  -8.020 -22.251  1.00  0.00           H  
ATOM   1600  CG1 VAL A  99      16.738  -9.816 -23.245  1.00  0.00           C  
ATOM   1601 HG11 VAL A  99      16.654 -10.397 -22.330  1.00  0.00           H  
ATOM   1602 HG12 VAL A  99      15.752  -9.424 -23.495  1.00  0.00           H  
ATOM   1603 HG13 VAL A  99      17.076 -10.478 -24.044  1.00  0.00           H  
ATOM   1604  CG2 VAL A  99      19.061  -9.229 -22.529  1.00  0.00           C  
ATOM   1605 HG21 VAL A  99      18.916  -9.642 -21.532  1.00  0.00           H  
ATOM   1606 HG22 VAL A  99      19.419 -10.030 -23.178  1.00  0.00           H  
ATOM   1607 HG23 VAL A  99      19.809  -8.439 -22.476  1.00  0.00           H  
ATOM   1608  C   VAL A  99      18.342  -8.570 -25.551  1.00  0.00           C  
ATOM   1609  O   VAL A  99      17.548  -8.814 -26.459  1.00  0.00           O  
ATOM   1610  N   LYS A 100      19.627  -8.917 -25.598  1.00  0.00           N  
ATOM   1611  H   LYS A 100      20.199  -8.726 -24.788  1.00  0.00           H  
ATOM   1612  CA  LYS A 100      20.278  -9.649 -26.688  1.00  0.00           C  
ATOM   1613  HA  LYS A 100      19.542 -10.265 -27.210  1.00  0.00           H  
ATOM   1614  CB  LYS A 100      20.895  -8.647 -27.680  1.00  0.00           C  
ATOM   1615  HB2 LYS A 100      21.329  -7.798 -27.149  1.00  0.00           H  
ATOM   1616  HB3 LYS A 100      21.714  -9.132 -28.198  1.00  0.00           H  
ATOM   1617  CG  LYS A 100      19.881  -8.152 -28.725  1.00  0.00           C  
ATOM   1618  HG2 LYS A 100      19.171  -8.948 -28.954  1.00  0.00           H  
ATOM   1619  HG3 LYS A 100      19.336  -7.296 -28.326  1.00  0.00           H  
ATOM   1620  CD  LYS A 100      20.598  -7.768 -30.026  1.00  0.00           C  
ATOM   1621  HD2 LYS A 100      21.310  -6.965 -29.830  1.00  0.00           H  
ATOM   1622  HD3 LYS A 100      21.140  -8.645 -30.388  1.00  0.00           H  
ATOM   1623  CE  LYS A 100      19.588  -7.332 -31.092  1.00  0.00           C  
ATOM   1624  HE2 LYS A 100      18.767  -8.055 -31.105  1.00  0.00           H  
ATOM   1625  HE3 LYS A 100      19.173  -6.358 -30.814  1.00  0.00           H  
ATOM   1626  NZ  LYS A 100      20.227  -7.277 -32.430  1.00  0.00           N  
ATOM   1627  HZ1 LYS A 100      20.589  -8.194 -32.672  1.00  0.00           H  
ATOM   1628  HZ2 LYS A 100      19.560  -6.998 -33.138  1.00  0.00           H  
ATOM   1629  HZ3 LYS A 100      20.999  -6.625 -32.426  1.00  0.00           H  
ATOM   1630  C   LYS A 100      21.322 -10.623 -26.139  1.00  0.00           C  
ATOM   1631  O   LYS A 100      21.817 -10.435 -25.028  1.00  0.00           O  
ATOM   1632  N   GLU A 101      21.639 -11.635 -26.939  1.00  0.00           N  
ATOM   1633  H   GLU A 101      21.292 -11.571 -27.895  1.00  0.00           H  
ATOM   1634  CA  GLU A 101      22.742 -12.587 -26.755  1.00  0.00           C  
ATOM   1635  HA  GLU A 101      22.591 -13.388 -27.481  1.00  0.00           H  
ATOM   1636  CB  GLU A 101      24.088 -11.920 -27.121  1.00  0.00           C  
ATOM   1637  HB2 GLU A 101      24.432 -11.334 -26.265  1.00  0.00           H  
ATOM   1638  HB3 GLU A 101      24.817 -12.716 -27.283  1.00  0.00           H  
ATOM   1639  CG  GLU A 101      24.119 -10.980 -28.348  1.00  0.00           C  
ATOM   1640  HG2 GLU A 101      23.792  -9.992 -28.016  1.00  0.00           H  
ATOM   1641  HG3 GLU A 101      25.161 -10.861 -28.656  1.00  0.00           H  
ATOM   1642  CD  GLU A 101      23.259 -11.398 -29.559  1.00  0.00           C  
ATOM   1643  OE1 GLU A 101      22.043 -11.077 -29.573  1.00  0.00           O  
ATOM   1644  OE2 GLU A 101      23.840 -11.957 -30.508  1.00  0.00           O  
ATOM   1645  C   GLU A 101      22.736 -13.273 -25.368  1.00  0.00           C  
ATOM   1646  O   GLU A 101      23.755 -13.301 -24.675  1.00  0.00           O  
ATOM   1647  N   ALA A 102      21.568 -13.767 -24.934  1.00  0.00           N  
ATOM   1648  H   ALA A 102      20.781 -13.759 -25.565  1.00  0.00           H  
ATOM   1649  CA  ALA A 102      21.305 -14.231 -23.566  1.00  0.00           C  
ATOM   1650  HA  ALA A 102      22.246 -14.267 -23.019  1.00  0.00           H  
ATOM   1651  CB  ALA A 102      20.385 -13.206 -22.887  1.00  0.00           C  
ATOM   1652  HB1 ALA A 102      19.407 -13.212 -23.370  1.00  0.00           H  
ATOM   1653  HB2 ALA A 102      20.263 -13.456 -21.833  1.00  0.00           H  
ATOM   1654  HB3 ALA A 102      20.810 -12.208 -22.973  1.00  0.00           H  
ATOM   1655  C   ALA A 102      20.697 -15.645 -23.498  1.00  0.00           C  
ATOM   1656  O   ALA A 102      19.916 -16.036 -24.366  1.00  0.00           O  
ATOM   1657  N   ASN A 103      21.026 -16.398 -22.442  1.00  0.00           N  
ATOM   1658  H   ASN A 103      21.674 -16.011 -21.771  1.00  0.00           H  
ATOM   1659  CA  ASN A 103      20.496 -17.752 -22.230  1.00  0.00           C  
ATOM   1660  HA  ASN A 103      20.569 -18.286 -23.181  1.00  0.00           H  
ATOM   1661  CB  ASN A 103      21.332 -18.516 -21.182  1.00  0.00           C  
ATOM   1662  HB2 ASN A 103      21.488 -17.881 -20.313  1.00  0.00           H  
ATOM   1663  HB3 ASN A 103      20.783 -19.398 -20.849  1.00  0.00           H  
ATOM   1664  CG  ASN A 103      22.670 -19.002 -21.707  1.00  0.00           C  
ATOM   1665  OD1 ASN A 103      22.848 -19.284 -22.877  1.00  0.00           O  
ATOM   1666  ND2 ASN A 103      23.662 -19.125 -20.861  1.00  0.00           N  
ATOM   1667 HD21 ASN A 103      24.545 -19.368 -21.275  1.00  0.00           H  
ATOM   1668 HD22 ASN A 103      23.557 -18.839 -19.907  1.00  0.00           H  
ATOM   1669  C   ASN A 103      19.013 -17.779 -21.820  1.00  0.00           C  
ATOM   1670  O   ASN A 103      18.518 -16.915 -21.095  1.00  0.00           O  
ATOM   1671  N   GLN A 104      18.332 -18.866 -22.186  1.00  0.00           N  
ATOM   1672  H   GLN A 104      18.822 -19.547 -22.744  1.00  0.00           H  
ATOM   1673  CA  GLN A 104      17.064 -19.289 -21.582  1.00  0.00           C  
ATOM   1674  HA  GLN A 104      16.395 -18.431 -21.514  1.00  0.00           H  
ATOM   1675  CB  GLN A 104      16.406 -20.370 -22.464  1.00  0.00           C  
ATOM   1676  HB2 GLN A 104      17.067 -21.239 -22.480  1.00  0.00           H  
ATOM   1677  HB3 GLN A 104      15.469 -20.685 -22.003  1.00  0.00           H  
ATOM   1678  CG  GLN A 104      16.138 -19.956 -23.925  1.00  0.00           C  
ATOM   1679  HG2 GLN A 104      17.039 -19.535 -24.371  1.00  0.00           H  
ATOM   1680  HG3 GLN A 104      15.887 -20.852 -24.494  1.00  0.00           H  
ATOM   1681  CD  GLN A 104      14.975 -18.980 -24.076  1.00  0.00           C  
ATOM   1682  OE1 GLN A 104      13.909 -19.147 -23.516  1.00  0.00           O  
ATOM   1683  NE2 GLN A 104      15.120 -17.918 -24.837  1.00  0.00           N  
ATOM   1684 HE21 GLN A 104      14.345 -17.281 -24.844  1.00  0.00           H  
ATOM   1685 HE22 GLN A 104      15.997 -17.704 -25.276  1.00  0.00           H  
ATOM   1686  C   GLN A 104      17.295 -19.847 -20.160  1.00  0.00           C  
ATOM   1687  O   GLN A 104      18.282 -20.543 -19.920  1.00  0.00           O  
ATOM   1688  N   SER A 105      16.362 -19.604 -19.238  1.00  0.00           N  
ATOM   1689  H   SER A 105      15.586 -18.994 -19.489  1.00  0.00           H  
ATOM   1690  CA  SER A 105      16.301 -20.214 -17.898  1.00  0.00           C  
ATOM   1691  HA  SER A 105      16.819 -21.173 -17.920  1.00  0.00           H  
ATOM   1692  CB  SER A 105      17.004 -19.314 -16.876  1.00  0.00           C  
ATOM   1693  HB2 SER A 105      18.019 -19.106 -17.219  1.00  0.00           H  
ATOM   1694  HB3 SER A 105      16.451 -18.376 -16.807  1.00  0.00           H  
ATOM   1695  OG  SER A 105      17.063 -19.906 -15.588  1.00  0.00           O  
ATOM   1696  HG  SER A 105      17.378 -19.237 -14.970  1.00  0.00           H  
ATOM   1697  C   SER A 105      14.845 -20.471 -17.485  1.00  0.00           C  
ATOM   1698  O   SER A 105      13.930 -19.872 -18.042  1.00  0.00           O  
ATOM   1699  N   THR A 106      14.602 -21.365 -16.532  1.00  0.00           N  
ATOM   1700  H   THR A 106      15.389 -21.821 -16.097  1.00  0.00           H  
ATOM   1701  CA  THR A 106      13.260 -21.646 -15.983  1.00  0.00           C  
ATOM   1702  HA  THR A 106      12.552 -21.757 -16.804  1.00  0.00           H  
ATOM   1703  CB  THR A 106      13.292 -22.964 -15.205  1.00  0.00           C  
ATOM   1704  HB  THR A 106      13.963 -22.858 -14.358  1.00  0.00           H  
ATOM   1705  CG2 THR A 106      11.921 -23.415 -14.705  1.00  0.00           C  
ATOM   1706 HG21 THR A 106      11.992 -24.409 -14.258  1.00  0.00           H  
ATOM   1707 HG22 THR A 106      11.555 -22.731 -13.941  1.00  0.00           H  
ATOM   1708 HG23 THR A 106      11.212 -23.439 -15.533  1.00  0.00           H  
ATOM   1709  OG1 THR A 106      13.791 -23.973 -16.057  1.00  0.00           O  
ATOM   1710  HG1 THR A 106      13.415 -24.803 -15.751  1.00  0.00           H  
ATOM   1711  C   THR A 106      12.782 -20.497 -15.086  1.00  0.00           C  
ATOM   1712  O   THR A 106      13.598 -19.906 -14.376  1.00  0.00           O  
ATOM   1713  N   LEU A 107      11.483 -20.161 -15.091  1.00  0.00           N  
ATOM   1714  H   LEU A 107      10.852 -20.663 -15.715  1.00  0.00           H  
ATOM   1715  CA  LEU A 107      10.971 -18.965 -14.405  1.00  0.00           C  
ATOM   1716  HA  LEU A 107      11.570 -18.126 -14.755  1.00  0.00           H  
ATOM   1717  CB  LEU A 107       9.507 -18.695 -14.815  1.00  0.00           C  
ATOM   1718  HB2 LEU A 107       9.461 -18.533 -15.893  1.00  0.00           H  
ATOM   1719  HB3 LEU A 107       8.911 -19.578 -14.590  1.00  0.00           H  
ATOM   1720  CG  LEU A 107       8.886 -17.483 -14.089  1.00  0.00           C  
ATOM   1721  HG  LEU A 107       8.938 -17.635 -13.013  1.00  0.00           H  
ATOM   1722  CD1 LEU A 107       9.583 -16.170 -14.450  1.00  0.00           C  
ATOM   1723 HD11 LEU A 107      10.622 -16.197 -14.130  1.00  0.00           H  
ATOM   1724 HD12 LEU A 107       9.541 -16.013 -15.528  1.00  0.00           H  
ATOM   1725 HD13 LEU A 107       9.089 -15.340 -13.946  1.00  0.00           H  
ATOM   1726  CD2 LEU A 107       7.413 -17.306 -14.440  1.00  0.00           C  
ATOM   1727 HD21 LEU A 107       6.974 -16.516 -13.831  1.00  0.00           H  
ATOM   1728 HD22 LEU A 107       7.324 -17.046 -15.492  1.00  0.00           H  
ATOM   1729 HD23 LEU A 107       6.868 -18.231 -14.260  1.00  0.00           H  
ATOM   1730  C   LEU A 107      11.151 -19.019 -12.877  1.00  0.00           C  
ATOM   1731  O   LEU A 107      11.553 -18.018 -12.294  1.00  0.00           O  
ATOM   1732  N   GLU A 108      10.906 -20.166 -12.238  1.00  0.00           N  
ATOM   1733  H   GLU A 108      10.497 -20.925 -12.776  1.00  0.00           H  
ATOM   1734  CA  GLU A 108      11.232 -20.421 -10.820  1.00  0.00           C  
ATOM   1735  HA  GLU A 108      10.590 -19.825 -10.171  1.00  0.00           H  
ATOM   1736  CB  GLU A 108      10.958 -21.918 -10.546  1.00  0.00           C  
ATOM   1737  HB2 GLU A 108       9.884 -22.100 -10.601  1.00  0.00           H  
ATOM   1738  HB3 GLU A 108      11.414 -22.491 -11.358  1.00  0.00           H  
ATOM   1739  CG  GLU A 108      11.508 -22.507  -9.233  1.00  0.00           C  
ATOM   1740  HG2 GLU A 108      11.480 -23.595  -9.333  1.00  0.00           H  
ATOM   1741  HG3 GLU A 108      12.557 -22.231  -9.117  1.00  0.00           H  
ATOM   1742  CD  GLU A 108      10.737 -22.113  -7.964  1.00  0.00           C  
ATOM   1743  OE1 GLU A 108      10.148 -21.012  -7.880  1.00  0.00           O  
ATOM   1744  OE2 GLU A 108      10.744 -22.907  -6.992  1.00  0.00           O  
ATOM   1745  C   GLU A 108      12.694 -20.029 -10.512  1.00  0.00           C  
ATOM   1746  O   GLU A 108      12.985 -19.168  -9.674  1.00  0.00           O  
ATOM   1747  N   ASN A 109      13.630 -20.609 -11.264  1.00  0.00           N  
ATOM   1748  H   ASN A 109      13.328 -21.312 -11.927  1.00  0.00           H  
ATOM   1749  CA  ASN A 109      15.065 -20.381 -11.115  1.00  0.00           C  
ATOM   1750  HA  ASN A 109      15.332 -20.587 -10.079  1.00  0.00           H  
ATOM   1751  CB  ASN A 109      15.821 -21.366 -12.027  1.00  0.00           C  
ATOM   1752  HB2 ASN A 109      15.588 -21.151 -13.069  1.00  0.00           H  
ATOM   1753  HB3 ASN A 109      16.891 -21.211 -11.896  1.00  0.00           H  
ATOM   1754  CG  ASN A 109      15.487 -22.828 -11.764  1.00  0.00           C  
ATOM   1755  OD1 ASN A 109      14.380 -23.292 -11.956  1.00  0.00           O  
ATOM   1756  ND2 ASN A 109      16.439 -23.615 -11.321  1.00  0.00           N  
ATOM   1757 HD21 ASN A 109      16.163 -24.559 -11.112  1.00  0.00           H  
ATOM   1758 HD22 ASN A 109      17.351 -23.252 -11.117  1.00  0.00           H  
ATOM   1759  C   ASN A 109      15.459 -18.917 -11.399  1.00  0.00           C  
ATOM   1760  O   ASN A 109      16.274 -18.350 -10.668  1.00  0.00           O  
ATOM   1761  N   PHE A 110      14.872 -18.287 -12.423  1.00  0.00           N  
ATOM   1762  H   PHE A 110      14.221 -18.810 -13.004  1.00  0.00           H  
ATOM   1763  CA  PHE A 110      15.101 -16.872 -12.735  1.00  0.00           C  
ATOM   1764  HA  PHE A 110      16.175 -16.703 -12.808  1.00  0.00           H  
ATOM   1765  CB  PHE A 110      14.466 -16.526 -14.090  1.00  0.00           C  
ATOM   1766  HB2 PHE A 110      14.903 -17.168 -14.856  1.00  0.00           H  
ATOM   1767  HB3 PHE A 110      13.399 -16.748 -14.046  1.00  0.00           H  
ATOM   1768  CG  PHE A 110      14.659 -15.078 -14.511  1.00  0.00           C  
ATOM   1769  CD1 PHE A 110      15.952 -14.593 -14.781  1.00  0.00           C  
ATOM   1770  HD1 PHE A 110      16.806 -15.249 -14.678  1.00  0.00           H  
ATOM   1771  CE1 PHE A 110      16.140 -13.259 -15.184  1.00  0.00           C  
ATOM   1772  HE1 PHE A 110      17.134 -12.900 -15.399  1.00  0.00           H  
ATOM   1773  CZ  PHE A 110      15.038 -12.400 -15.321  1.00  0.00           C  
ATOM   1774  HZ  PHE A 110      15.183 -11.381 -15.648  1.00  0.00           H  
ATOM   1775  CE2 PHE A 110      13.747 -12.873 -15.029  1.00  0.00           C  
ATOM   1776  HE2 PHE A 110      12.897 -12.214 -15.128  1.00  0.00           H  
ATOM   1777  CD2 PHE A 110      13.557 -14.208 -14.623  1.00  0.00           C  
ATOM   1778  HD2 PHE A 110      12.563 -14.567 -14.403  1.00  0.00           H  
ATOM   1779  C   PHE A 110      14.578 -15.942 -11.630  1.00  0.00           C  
ATOM   1780  O   PHE A 110      15.254 -14.976 -11.268  1.00  0.00           O  
ATOM   1781  N   LEU A 111      13.419 -16.255 -11.042  1.00  0.00           N  
ATOM   1782  H   LEU A 111      12.907 -17.065 -11.386  1.00  0.00           H  
ATOM   1783  CA  LEU A 111      12.833 -15.494  -9.938  1.00  0.00           C  
ATOM   1784  HA  LEU A 111      12.876 -14.439 -10.197  1.00  0.00           H  
ATOM   1785  CB  LEU A 111      11.359 -15.887  -9.740  1.00  0.00           C  
ATOM   1786  HB2 LEU A 111      11.298 -16.976  -9.668  1.00  0.00           H  
ATOM   1787  HB3 LEU A 111      11.015 -15.471  -8.792  1.00  0.00           H  
ATOM   1788  CG  LEU A 111      10.401 -15.396 -10.844  1.00  0.00           C  
ATOM   1789  HG  LEU A 111      10.766 -15.694 -11.824  1.00  0.00           H  
ATOM   1790  CD1 LEU A 111       9.030 -16.029 -10.607  1.00  0.00           C  
ATOM   1791 HD11 LEU A 111       9.124 -17.114 -10.658  1.00  0.00           H  
ATOM   1792 HD12 LEU A 111       8.652 -15.755  -9.625  1.00  0.00           H  
ATOM   1793 HD13 LEU A 111       8.331 -15.701 -11.375  1.00  0.00           H  
ATOM   1794  CD2 LEU A 111      10.248 -13.870 -10.841  1.00  0.00           C  
ATOM   1795 HD21 LEU A 111       9.974 -13.521  -9.848  1.00  0.00           H  
ATOM   1796 HD22 LEU A 111      11.187 -13.411 -11.144  1.00  0.00           H  
ATOM   1797 HD23 LEU A 111       9.486 -13.572 -11.559  1.00  0.00           H  
ATOM   1798  C   LEU A 111      13.622 -15.635  -8.631  1.00  0.00           C  
ATOM   1799  O   LEU A 111      13.818 -14.625  -7.954  1.00  0.00           O  
ATOM   1800  N   GLU A 112      14.145 -16.814  -8.267  1.00  0.00           N  
ATOM   1801  H   GLU A 112      13.930 -17.649  -8.810  1.00  0.00           H  
ATOM   1802  CA  GLU A 112      15.069 -16.896  -7.117  1.00  0.00           C  
ATOM   1803  HA  GLU A 112      14.636 -16.306  -6.312  1.00  0.00           H  
ATOM   1804  CB  GLU A 112      15.217 -18.324  -6.560  1.00  0.00           C  
ATOM   1805  HB2 GLU A 112      14.223 -18.754  -6.414  1.00  0.00           H  
ATOM   1806  HB3 GLU A 112      15.736 -18.934  -7.303  1.00  0.00           H  
ATOM   1807  CG  GLU A 112      16.004 -18.391  -5.222  1.00  0.00           C  
ATOM   1808  HG2 GLU A 112      16.131 -19.445  -4.966  1.00  0.00           H  
ATOM   1809  HG3 GLU A 112      17.004 -17.980  -5.372  1.00  0.00           H  
ATOM   1810  CD  GLU A 112      15.313 -17.682  -4.037  1.00  0.00           C  
ATOM   1811  OE1 GLU A 112      15.875 -16.704  -3.466  1.00  0.00           O  
ATOM   1812  OE2 GLU A 112      14.178 -18.080  -3.685  1.00  0.00           O  
ATOM   1813  C   GLU A 112      16.430 -16.252  -7.437  1.00  0.00           C  
ATOM   1814  O   GLU A 112      17.041 -15.667  -6.542  1.00  0.00           O  
ATOM   1815  N   ARG A 113      16.889 -16.238  -8.702  1.00  0.00           N  
ATOM   1816  H   ARG A 113      16.380 -16.762  -9.412  1.00  0.00           H  
ATOM   1817  CA  ARG A 113      18.069 -15.449  -9.104  1.00  0.00           C  
ATOM   1818  HA  ARG A 113      18.881 -15.717  -8.429  1.00  0.00           H  
ATOM   1819  CB  ARG A 113      18.507 -15.801 -10.543  1.00  0.00           C  
ATOM   1820  HB2 ARG A 113      18.537 -16.888 -10.649  1.00  0.00           H  
ATOM   1821  HB3 ARG A 113      17.793 -15.402 -11.262  1.00  0.00           H  
ATOM   1822  CG  ARG A 113      19.906 -15.245 -10.853  1.00  0.00           C  
ATOM   1823  HG2 ARG A 113      19.887 -14.156 -10.790  1.00  0.00           H  
ATOM   1824  HG3 ARG A 113      20.602 -15.626 -10.105  1.00  0.00           H  
ATOM   1825  CD  ARG A 113      20.418 -15.645 -12.244  1.00  0.00           C  
ATOM   1826  HD2 ARG A 113      20.326 -16.725 -12.372  1.00  0.00           H  
ATOM   1827  HD3 ARG A 113      19.798 -15.155 -12.998  1.00  0.00           H  
ATOM   1828  NE  ARG A 113      21.832 -15.246 -12.406  1.00  0.00           N  
ATOM   1829  HE  ARG A 113      22.315 -14.955 -11.578  1.00  0.00           H  
ATOM   1830  CZ  ARG A 113      22.508 -15.156 -13.535  1.00  0.00           C  
ATOM   1831  NH1 ARG A 113      22.019 -15.521 -14.678  1.00  0.00           N  
ATOM   1832 HH11 ARG A 113      21.037 -15.816 -14.737  1.00  0.00           H  
ATOM   1833 HH12 ARG A 113      22.505 -15.339 -15.532  1.00  0.00           H  
ATOM   1834  NH2 ARG A 113      23.707 -14.645 -13.543  1.00  0.00           N  
ATOM   1835 HH21 ARG A 113      24.156 -14.369 -12.692  1.00  0.00           H  
ATOM   1836 HH22 ARG A 113      24.070 -14.341 -14.439  1.00  0.00           H  
ATOM   1837  C   ARG A 113      17.826 -13.947  -8.909  1.00  0.00           C  
ATOM   1838  O   ARG A 113      18.654 -13.275  -8.297  1.00  0.00           O  
ATOM   1839  N   LEU A 114      16.667 -13.439  -9.334  1.00  0.00           N  
ATOM   1840  H   LEU A 114      16.060 -14.067  -9.855  1.00  0.00           H  
ATOM   1841  CA  LEU A 114      16.232 -12.047  -9.159  1.00  0.00           C  
ATOM   1842  HA  LEU A 114      17.001 -11.396  -9.574  1.00  0.00           H  
ATOM   1843  CB  LEU A 114      14.930 -11.851  -9.964  1.00  0.00           C  
ATOM   1844  HB2 LEU A 114      15.136 -12.075 -11.013  1.00  0.00           H  
ATOM   1845  HB3 LEU A 114      14.199 -12.580  -9.614  1.00  0.00           H  
ATOM   1846  CG  LEU A 114      14.276 -10.457  -9.871  1.00  0.00           C  
ATOM   1847  HG  LEU A 114      14.038 -10.230  -8.832  1.00  0.00           H  
ATOM   1848  CD1 LEU A 114      15.167  -9.351 -10.436  1.00  0.00           C  
ATOM   1849 HD11 LEU A 114      14.650  -8.394 -10.376  1.00  0.00           H  
ATOM   1850 HD12 LEU A 114      16.088  -9.279  -9.858  1.00  0.00           H  
ATOM   1851 HD13 LEU A 114      15.399  -9.566 -11.479  1.00  0.00           H  
ATOM   1852  CD2 LEU A 114      12.979 -10.455 -10.684  1.00  0.00           C  
ATOM   1853 HD21 LEU A 114      12.505  -9.477 -10.620  1.00  0.00           H  
ATOM   1854 HD22 LEU A 114      13.196 -10.681 -11.729  1.00  0.00           H  
ATOM   1855 HD23 LEU A 114      12.297 -11.211 -10.298  1.00  0.00           H  
ATOM   1856  C   LEU A 114      16.070 -11.677  -7.674  1.00  0.00           C  
ATOM   1857  O   LEU A 114      16.590 -10.653  -7.235  1.00  0.00           O  
ATOM   1858  N   LYS A 115      15.414 -12.539  -6.885  1.00  0.00           N  
ATOM   1859  H   LYS A 115      14.961 -13.333  -7.334  1.00  0.00           H  
ATOM   1860  CA  LYS A 115      15.277 -12.396  -5.427  1.00  0.00           C  
ATOM   1861  HA  LYS A 115      14.894 -11.404  -5.204  1.00  0.00           H  
ATOM   1862  CB  LYS A 115      14.268 -13.437  -4.912  1.00  0.00           C  
ATOM   1863  HB2 LYS A 115      13.406 -13.447  -5.580  1.00  0.00           H  
ATOM   1864  HB3 LYS A 115      14.740 -14.420  -4.950  1.00  0.00           H  
ATOM   1865  CG  LYS A 115      13.762 -13.147  -3.484  1.00  0.00           C  
ATOM   1866  HG2 LYS A 115      14.593 -13.237  -2.783  1.00  0.00           H  
ATOM   1867  HG3 LYS A 115      13.393 -12.123  -3.434  1.00  0.00           H  
ATOM   1868  CD  LYS A 115      12.629 -14.096  -3.046  1.00  0.00           C  
ATOM   1869  HD2 LYS A 115      12.317 -13.843  -2.034  1.00  0.00           H  
ATOM   1870  HD3 LYS A 115      11.780 -13.995  -3.718  1.00  0.00           H  
ATOM   1871  CE  LYS A 115      13.138 -15.532  -3.090  1.00  0.00           C  
ATOM   1872  HE2 LYS A 115      13.406 -15.771  -4.120  1.00  0.00           H  
ATOM   1873  HE3 LYS A 115      14.060 -15.606  -2.511  1.00  0.00           H  
ATOM   1874  NZ  LYS A 115      12.195 -16.571  -2.626  1.00  0.00           N  
ATOM   1875  HZ1 LYS A 115      11.999 -16.496  -1.643  1.00  0.00           H  
ATOM   1876  HZ2 LYS A 115      11.317 -16.550  -3.142  1.00  0.00           H  
ATOM   1877  HZ3 LYS A 115      12.656 -17.469  -2.814  1.00  0.00           H  
ATOM   1878  C   LYS A 115      16.624 -12.484  -4.710  1.00  0.00           C  
ATOM   1879  O   LYS A 115      16.812 -11.772  -3.734  1.00  0.00           O  
ATOM   1880  N   THR A 116      17.571 -13.286  -5.193  1.00  0.00           N  
ATOM   1881  H   THR A 116      17.333 -13.903  -5.961  1.00  0.00           H  
ATOM   1882  CA  THR A 116      18.934 -13.340  -4.640  1.00  0.00           C  
ATOM   1883  HA  THR A 116      18.862 -13.366  -3.557  1.00  0.00           H  
ATOM   1884  CB  THR A 116      19.654 -14.624  -5.077  1.00  0.00           C  
ATOM   1885  HB  THR A 116      19.654 -14.693  -6.165  1.00  0.00           H  
ATOM   1886  CG2 THR A 116      21.100 -14.709  -4.585  1.00  0.00           C  
ATOM   1887 HG21 THR A 116      21.147 -14.583  -3.504  1.00  0.00           H  
ATOM   1888 HG22 THR A 116      21.521 -15.678  -4.852  1.00  0.00           H  
ATOM   1889 HG23 THR A 116      21.699 -13.934  -5.063  1.00  0.00           H  
ATOM   1890  OG1 THR A 116      18.951 -15.729  -4.546  1.00  0.00           O  
ATOM   1891  HG1 THR A 116      18.189 -15.885  -5.136  1.00  0.00           H  
ATOM   1892  C   THR A 116      19.736 -12.080  -4.963  1.00  0.00           C  
ATOM   1893  O   THR A 116      20.347 -11.516  -4.060  1.00  0.00           O  
ATOM   1894  N   ILE A 117      19.668 -11.575  -6.197  1.00  0.00           N  
ATOM   1895  H   ILE A 117      19.178 -12.104  -6.912  1.00  0.00           H  
ATOM   1896  CA  ILE A 117      20.292 -10.300  -6.583  1.00  0.00           C  
ATOM   1897  HA  ILE A 117      21.349 -10.338  -6.314  1.00  0.00           H  
ATOM   1898  CB  ILE A 117      20.204 -10.116  -8.117  1.00  0.00           C  
ATOM   1899  HB  ILE A 117      19.182 -10.333  -8.434  1.00  0.00           H  
ATOM   1900  CG2 ILE A 117      20.540  -8.678  -8.555  1.00  0.00           C  
ATOM   1901 HG21 ILE A 117      20.491  -8.588  -9.639  1.00  0.00           H  
ATOM   1902 HG22 ILE A 117      19.822  -7.972  -8.139  1.00  0.00           H  
ATOM   1903 HG23 ILE A 117      21.541  -8.406  -8.217  1.00  0.00           H  
ATOM   1904  CG1 ILE A 117      21.166 -11.122  -8.800  1.00  0.00           C  
ATOM   1905 HG12 ILE A 117      22.198 -10.816  -8.622  1.00  0.00           H  
ATOM   1906 HG13 ILE A 117      21.038 -12.109  -8.356  1.00  0.00           H  
ATOM   1907  CD1 ILE A 117      20.946 -11.279 -10.308  1.00  0.00           C  
ATOM   1908 HD11 ILE A 117      21.572 -12.090 -10.682  1.00  0.00           H  
ATOM   1909 HD12 ILE A 117      19.901 -11.516 -10.511  1.00  0.00           H  
ATOM   1910 HD13 ILE A 117      21.223 -10.363 -10.828  1.00  0.00           H  
ATOM   1911  C   ILE A 117      19.698  -9.128  -5.782  1.00  0.00           C  
ATOM   1912  O   ILE A 117      20.450  -8.313  -5.255  1.00  0.00           O  
ATOM   1913  N   MET A 118      18.373  -9.062  -5.607  1.00  0.00           N  
ATOM   1914  H   MET A 118      17.786  -9.720  -6.108  1.00  0.00           H  
ATOM   1915  CA  MET A 118      17.732  -8.027  -4.778  1.00  0.00           C  
ATOM   1916  HA  MET A 118      18.115  -7.054  -5.090  1.00  0.00           H  
ATOM   1917  CB  MET A 118      16.211  -8.033  -5.008  1.00  0.00           C  
ATOM   1918  HB2 MET A 118      15.835  -9.055  -4.943  1.00  0.00           H  
ATOM   1919  HB3 MET A 118      15.721  -7.436  -4.238  1.00  0.00           H  
ATOM   1920  CG  MET A 118      15.855  -7.438  -6.376  1.00  0.00           C  
ATOM   1921  HG2 MET A 118      16.474  -7.909  -7.140  1.00  0.00           H  
ATOM   1922  HG3 MET A 118      14.814  -7.666  -6.599  1.00  0.00           H  
ATOM   1923  SD  MET A 118      16.068  -5.637  -6.465  1.00  0.00           S  
ATOM   1924  CE  MET A 118      16.152  -5.404  -8.258  1.00  0.00           C  
ATOM   1925  HE1 MET A 118      17.030  -5.918  -8.648  1.00  0.00           H  
ATOM   1926  HE2 MET A 118      16.235  -4.339  -8.481  1.00  0.00           H  
ATOM   1927  HE3 MET A 118      15.253  -5.804  -8.726  1.00  0.00           H  
ATOM   1928  C   MET A 118      18.072  -8.158  -3.284  1.00  0.00           C  
ATOM   1929  O   MET A 118      18.290  -7.148  -2.620  1.00  0.00           O  
ATOM   1930  N   ARG A 119      18.181  -9.385  -2.752  1.00  0.00           N  
ATOM   1931  H   ARG A 119      17.961 -10.181  -3.342  1.00  0.00           H  
ATOM   1932  CA  ARG A 119      18.614  -9.648  -1.366  1.00  0.00           C  
ATOM   1933  HA  ARG A 119      17.989  -9.059  -0.691  1.00  0.00           H  
ATOM   1934  CB  ARG A 119      18.412 -11.146  -1.069  1.00  0.00           C  
ATOM   1935  HB2 ARG A 119      17.401 -11.416  -1.371  1.00  0.00           H  
ATOM   1936  HB3 ARG A 119      19.120 -11.727  -1.663  1.00  0.00           H  
ATOM   1937  CG  ARG A 119      18.553 -11.533   0.409  1.00  0.00           C  
ATOM   1938  HG2 ARG A 119      19.501 -11.160   0.795  1.00  0.00           H  
ATOM   1939  HG3 ARG A 119      17.745 -11.073   0.979  1.00  0.00           H  
ATOM   1940  CD  ARG A 119      18.522 -13.061   0.607  1.00  0.00           C  
ATOM   1941  HD2 ARG A 119      19.401 -13.491   0.127  1.00  0.00           H  
ATOM   1942  HD3 ARG A 119      18.610 -13.261   1.678  1.00  0.00           H  
ATOM   1943  NE  ARG A 119      17.280 -13.702   0.107  1.00  0.00           N  
ATOM   1944  HE  ARG A 119      16.442 -13.501   0.621  1.00  0.00           H  
ATOM   1945  CZ  ARG A 119      17.160 -14.546  -0.912  1.00  0.00           C  
ATOM   1946  NH1 ARG A 119      18.149 -14.906  -1.673  1.00  0.00           N  
ATOM   1947 HH11 ARG A 119      19.065 -14.528  -1.521  1.00  0.00           H  
ATOM   1948 HH12 ARG A 119      17.994 -15.554  -2.442  1.00  0.00           H  
ATOM   1949  NH2 ARG A 119      16.015 -15.087  -1.195  1.00  0.00           N  
ATOM   1950 HH21 ARG A 119      15.222 -14.942  -0.610  1.00  0.00           H  
ATOM   1951 HH22 ARG A 119      15.975 -15.730  -1.997  1.00  0.00           H  
ATOM   1952  C   ARG A 119      20.055  -9.189  -1.120  1.00  0.00           C  
ATOM   1953  O   ARG A 119      20.317  -8.572  -0.093  1.00  0.00           O  
ATOM   1954  N   GLU A 120      20.963  -9.425  -2.065  1.00  0.00           N  
ATOM   1955  H   GLU A 120      20.686  -9.970  -2.872  1.00  0.00           H  
ATOM   1956  CA  GLU A 120      22.337  -8.900  -2.035  1.00  0.00           C  
ATOM   1957  HA  GLU A 120      22.808  -9.178  -1.090  1.00  0.00           H  
ATOM   1958  CB  GLU A 120      23.131  -9.550  -3.184  1.00  0.00           C  
ATOM   1959  HB2 GLU A 120      23.247 -10.612  -2.964  1.00  0.00           H  
ATOM   1960  HB3 GLU A 120      22.550  -9.474  -4.104  1.00  0.00           H  
ATOM   1961  CG  GLU A 120      24.517  -8.948  -3.468  1.00  0.00           C  
ATOM   1962  HG2 GLU A 120      24.992  -9.548  -4.249  1.00  0.00           H  
ATOM   1963  HG3 GLU A 120      24.384  -7.942  -3.871  1.00  0.00           H  
ATOM   1964  CD  GLU A 120      25.454  -8.888  -2.254  1.00  0.00           C  
ATOM   1965  OE1 GLU A 120      25.208  -9.586  -1.249  1.00  0.00           O  
ATOM   1966  OE2 GLU A 120      26.471  -8.165  -2.353  1.00  0.00           O  
ATOM   1967  C   GLU A 120      22.366  -7.363  -2.108  1.00  0.00           C  
ATOM   1968  O   GLU A 120      22.991  -6.719  -1.266  1.00  0.00           O  
ATOM   1969  N   LYS A 121      21.617  -6.769  -3.051  1.00  0.00           N  
ATOM   1970  H   LYS A 121      21.136  -7.365  -3.722  1.00  0.00           H  
ATOM   1971  CA  LYS A 121      21.492  -5.310  -3.212  1.00  0.00           C  
ATOM   1972  HA  LYS A 121      22.486  -4.910  -3.423  1.00  0.00           H  
ATOM   1973  CB  LYS A 121      20.556  -5.024  -4.404  1.00  0.00           C  
ATOM   1974  HB2 LYS A 121      20.947  -5.525  -5.293  1.00  0.00           H  
ATOM   1975  HB3 LYS A 121      19.574  -5.446  -4.190  1.00  0.00           H  
ATOM   1976  CG  LYS A 121      20.358  -3.536  -4.737  1.00  0.00           C  
ATOM   1977  HG2 LYS A 121      19.605  -3.458  -5.521  1.00  0.00           H  
ATOM   1978  HG3 LYS A 121      19.985  -3.006  -3.862  1.00  0.00           H  
ATOM   1979  CD  LYS A 121      21.639  -2.856  -5.231  1.00  0.00           C  
ATOM   1980  HD2 LYS A 121      22.423  -2.940  -4.481  1.00  0.00           H  
ATOM   1981  HD3 LYS A 121      21.972  -3.353  -6.142  1.00  0.00           H  
ATOM   1982  CE  LYS A 121      21.360  -1.374  -5.500  1.00  0.00           C  
ATOM   1983  HE2 LYS A 121      20.465  -1.282  -6.120  1.00  0.00           H  
ATOM   1984  HE3 LYS A 121      21.165  -0.882  -4.543  1.00  0.00           H  
ATOM   1985  NZ  LYS A 121      22.496  -0.724  -6.186  1.00  0.00           N  
ATOM   1986  HZ1 LYS A 121      22.359   0.274  -6.235  1.00  0.00           H  
ATOM   1987  HZ2 LYS A 121      23.363  -0.922  -5.718  1.00  0.00           H  
ATOM   1988  HZ3 LYS A 121      22.557  -1.070  -7.152  1.00  0.00           H  
ATOM   1989  C   LYS A 121      21.015  -4.621  -1.928  1.00  0.00           C  
ATOM   1990  O   LYS A 121      21.537  -3.565  -1.580  1.00  0.00           O  
ATOM   1991  N   TYR A 122      20.071  -5.227  -1.207  1.00  0.00           N  
ATOM   1992  H   TYR A 122      19.640  -6.057  -1.592  1.00  0.00           H  
ATOM   1993  CA  TYR A 122      19.621  -4.741   0.101  1.00  0.00           C  
ATOM   1994  HA  TYR A 122      19.477  -3.663   0.044  1.00  0.00           H  
ATOM   1995  CB  TYR A 122      18.264  -5.392   0.386  1.00  0.00           C  
ATOM   1996  HB2 TYR A 122      17.584  -5.077  -0.405  1.00  0.00           H  
ATOM   1997  HB3 TYR A 122      18.377  -6.476   0.325  1.00  0.00           H  
ATOM   1998  CG  TYR A 122      17.621  -5.041   1.713  1.00  0.00           C  
ATOM   1999  CD1 TYR A 122      17.518  -6.009   2.733  1.00  0.00           C  
ATOM   2000  HD1 TYR A 122      17.940  -6.994   2.586  1.00  0.00           H  
ATOM   2001  CE1 TYR A 122      16.873  -5.694   3.945  1.00  0.00           C  
ATOM   2002  HE1 TYR A 122      16.798  -6.422   4.737  1.00  0.00           H  
ATOM   2003  CZ  TYR A 122      16.341  -4.403   4.141  1.00  0.00           C  
ATOM   2004  OH  TYR A 122      15.711  -4.094   5.304  1.00  0.00           O  
ATOM   2005  HH  TYR A 122      15.990  -3.239   5.636  1.00  0.00           H  
ATOM   2006  CE2 TYR A 122      16.454  -3.428   3.126  1.00  0.00           C  
ATOM   2007  HE2 TYR A 122      16.051  -2.441   3.276  1.00  0.00           H  
ATOM   2008  CD2 TYR A 122      17.088  -3.751   1.912  1.00  0.00           C  
ATOM   2009  HD2 TYR A 122      17.174  -3.008   1.129  1.00  0.00           H  
ATOM   2010  C   TYR A 122      20.637  -4.995   1.232  1.00  0.00           C  
ATOM   2011  O   TYR A 122      20.827  -4.133   2.084  1.00  0.00           O  
ATOM   2012  N   SER A 123      21.318  -6.148   1.231  1.00  0.00           N  
ATOM   2013  H   SER A 123      21.145  -6.797   0.472  1.00  0.00           H  
ATOM   2014  CA  SER A 123      22.231  -6.568   2.315  1.00  0.00           C  
ATOM   2015  HA  SER A 123      21.690  -6.504   3.260  1.00  0.00           H  
ATOM   2016  CB  SER A 123      22.682  -8.020   2.131  1.00  0.00           C  
ATOM   2017  HB2 SER A 123      23.181  -8.137   1.168  1.00  0.00           H  
ATOM   2018  HB3 SER A 123      23.384  -8.281   2.923  1.00  0.00           H  
ATOM   2019  OG  SER A 123      21.574  -8.889   2.209  1.00  0.00           O  
ATOM   2020  HG  SER A 123      21.061  -8.762   1.388  1.00  0.00           H  
ATOM   2021  C   SER A 123      23.488  -5.710   2.469  1.00  0.00           C  
ATOM   2022  O   SER A 123      24.095  -5.726   3.538  1.00  0.00           O  
ATOM   2023  N   LYS A 124      23.900  -4.962   1.439  1.00  0.00           N  
ATOM   2024  H   LYS A 124      23.408  -5.054   0.558  1.00  0.00           H  
ATOM   2025  CA  LYS A 124      25.004  -3.991   1.549  1.00  0.00           C  
ATOM   2026  HA  LYS A 124      25.712  -4.348   2.298  1.00  0.00           H  
ATOM   2027  CB  LYS A 124      25.734  -3.878   0.198  1.00  0.00           C  
ATOM   2028  HB2 LYS A 124      25.018  -3.902  -0.624  1.00  0.00           H  
ATOM   2029  HB3 LYS A 124      26.258  -2.921   0.162  1.00  0.00           H  
ATOM   2030  CG  LYS A 124      26.769  -4.999   0.032  1.00  0.00           C  
ATOM   2031  HG2 LYS A 124      27.359  -5.073   0.946  1.00  0.00           H  
ATOM   2032  HG3 LYS A 124      26.261  -5.950  -0.141  1.00  0.00           H  
ATOM   2033  CD  LYS A 124      27.722  -4.689  -1.131  1.00  0.00           C  
ATOM   2034  HD2 LYS A 124      27.187  -4.764  -2.081  1.00  0.00           H  
ATOM   2035  HD3 LYS A 124      28.086  -3.666  -1.024  1.00  0.00           H  
ATOM   2036  CE  LYS A 124      28.936  -5.624  -1.111  1.00  0.00           C  
ATOM   2037  HE2 LYS A 124      29.719  -5.193  -1.741  1.00  0.00           H  
ATOM   2038  HE3 LYS A 124      29.311  -5.676  -0.085  1.00  0.00           H  
ATOM   2039  NZ  LYS A 124      28.595  -6.977  -1.597  1.00  0.00           N  
ATOM   2040  HZ1 LYS A 124      29.310  -7.669  -1.453  1.00  0.00           H  
ATOM   2041  HZ2 LYS A 124      28.312  -6.980  -2.570  1.00  0.00           H  
ATOM   2042  HZ3 LYS A 124      27.721  -7.337  -1.201  1.00  0.00           H  
ATOM   2043  C   LYS A 124      24.598  -2.602   2.059  1.00  0.00           C  
ATOM   2044  O   LYS A 124      25.491  -1.808   2.349  1.00  0.00           O  
ATOM   2045  N   CYS A 125      23.299  -2.287   2.123  1.00  0.00           N  
ATOM   2046  H   CYS A 125      22.619  -3.021   1.986  1.00  0.00           H  
ATOM   2047  CA  CYS A 125      22.802  -0.902   2.185  1.00  0.00           C  
ATOM   2048  HA  CYS A 125      21.727  -0.946   2.001  1.00  0.00           H  
ATOM   2049  CB  CYS A 125      22.995  -0.304   3.587  1.00  0.00           C  
ATOM   2050  HB2 CYS A 125      24.061  -0.257   3.825  1.00  0.00           H  
ATOM   2051  HB3 CYS A 125      22.594   0.711   3.600  1.00  0.00           H  
ATOM   2052  SG  CYS A 125      22.134  -1.319   4.827  1.00  0.00           S  
ATOM   2053  HG  CYS A 125      20.932  -1.289   4.242  1.00  0.00           H  
ATOM   2054  C   CYS A 125      23.336  -0.022   1.031  1.00  0.00           C  
ATOM   2055  O   CYS A 125      23.641   1.157   1.211  1.00  0.00           O  
ATOM   2056  N   SER A 126      23.460  -0.646  -0.145  1.00  0.00           N  
ATOM   2057  H   SER A 126      23.217  -1.624  -0.147  1.00  0.00           H  
ATOM   2058  CA  SER A 126      23.417   0.001  -1.463  1.00  0.00           C  
ATOM   2059  HA  SER A 126      23.878   0.987  -1.398  1.00  0.00           H  
ATOM   2060  CB  SER A 126      24.192  -0.853  -2.471  1.00  0.00           C  
ATOM   2061  HB2 SER A 126      24.010  -0.474  -3.477  1.00  0.00           H  
ATOM   2062  HB3 SER A 126      25.260  -0.775  -2.258  1.00  0.00           H  
ATOM   2063  OG  SER A 126      23.801  -2.213  -2.403  1.00  0.00           O  
ATOM   2064  HG  SER A 126      22.851  -2.277  -2.180  1.00  0.00           H  
ATOM   2065  C   SER A 126      21.986   0.251  -1.958  1.00  0.00           C  
ATOM   2066  O   SER A 126      21.870   0.576  -3.159  1.00  0.00           O  
ATOM   2067  OXT SER A 126      21.035   0.041  -1.167  1.00  0.00           O  
TER    2068      SER   126                                                      
ATOM   2068  N   MET B 127     -24.557  26.366  -9.319  1.00  0.00           N  
ATOM   2069  H1  MET B 127     -23.583  26.216  -9.546  1.00  0.00           H  
ATOM   2070  H2  MET B 127     -25.099  25.678  -9.824  1.00  0.00           H  
ATOM   2071  H3  MET B 127     -24.651  26.194  -8.326  1.00  0.00           H  
ATOM   2072  CA  MET B 127     -24.986  27.768  -9.623  1.00  0.00           C  
ATOM   2073  HA  MET B 127     -24.687  28.031 -10.633  1.00  0.00           H  
ATOM   2074  CB  MET B 127     -26.523  27.960  -9.480  1.00  0.00           C  
ATOM   2075  HB2 MET B 127     -27.040  27.327 -10.200  1.00  0.00           H  
ATOM   2076  HB3 MET B 127     -26.815  27.631  -8.481  1.00  0.00           H  
ATOM   2077  CG  MET B 127     -27.039  29.410  -9.650  1.00  0.00           C  
ATOM   2078  HG2 MET B 127     -26.376  30.110  -9.147  1.00  0.00           H  
ATOM   2079  HG3 MET B 127     -27.042  29.664 -10.710  1.00  0.00           H  
ATOM   2080  SD  MET B 127     -28.697  29.733  -8.986  1.00  0.00           S  
ATOM   2081  CE  MET B 127     -28.336  31.062  -7.791  1.00  0.00           C  
ATOM   2082  HE1 MET B 127     -29.269  31.439  -7.368  1.00  0.00           H  
ATOM   2083  HE2 MET B 127     -27.712  30.676  -6.985  1.00  0.00           H  
ATOM   2084  HE3 MET B 127     -27.817  31.884  -8.287  1.00  0.00           H  
ATOM   2085  C   MET B 127     -24.329  28.715  -8.628  1.00  0.00           C  
ATOM   2086  O   MET B 127     -24.390  28.410  -7.450  1.00  0.00           O  
ATOM   2087  N   HIE B 128     -23.873  29.929  -8.933  1.00  0.00           N  
ATOM   2088  H   HIE B 128     -23.812  30.501  -8.098  1.00  0.00           H  
ATOM   2089  CA  HIE B 128     -23.331  30.647 -10.111  1.00  0.00           C  
ATOM   2090  HA  HIE B 128     -22.318  30.310 -10.332  1.00  0.00           H  
ATOM   2091  CB  HIE B 128     -24.186  30.565 -11.390  1.00  0.00           C  
ATOM   2092  HB2 HIE B 128     -25.202  30.885 -11.165  1.00  0.00           H  
ATOM   2093  HB3 HIE B 128     -24.208  29.542 -11.756  1.00  0.00           H  
ATOM   2094  CG  HIE B 128     -23.672  31.434 -12.514  1.00  0.00           C  
ATOM   2095  ND1 HIE B 128     -24.150  32.705 -12.813  1.00  0.00           N  
ATOM   2096  CE1 HIE B 128     -23.420  33.148 -13.848  1.00  0.00           C  
ATOM   2097  HE1 HIE B 128     -23.549  34.115 -14.320  1.00  0.00           H  
ATOM   2098  NE2 HIE B 128     -22.512  32.224 -14.209  1.00  0.00           N  
ATOM   2099  HE2 HIE B 128     -21.836  32.327 -14.957  1.00  0.00           H  
ATOM   2100  CD2 HIE B 128     -22.653  31.136 -13.374  1.00  0.00           C  
ATOM   2101  HD2 HIE B 128     -22.065  30.231 -13.390  1.00  0.00           H  
ATOM   2102  C   HIE B 128     -23.257  32.105  -9.611  1.00  0.00           C  
ATOM   2103  O   HIE B 128     -24.192  32.553  -8.947  1.00  0.00           O  
ATOM   2104  N   HIE B 129     -22.109  32.771  -9.743  1.00  0.00           N  
ATOM   2105  H   HIE B 129     -21.423  32.461 -10.421  1.00  0.00           H  
ATOM   2106  CA  HIE B 129     -21.760  33.896  -8.856  1.00  0.00           C  
ATOM   2107  HA  HIE B 129     -22.620  34.557  -8.727  1.00  0.00           H  
ATOM   2108  CB  HIE B 129     -21.379  33.316  -7.476  1.00  0.00           C  
ATOM   2109  HB2 HIE B 129     -20.815  32.394  -7.621  1.00  0.00           H  
ATOM   2110  HB3 HIE B 129     -22.293  33.058  -6.942  1.00  0.00           H  
ATOM   2111  CG  HIE B 129     -20.557  34.220  -6.597  1.00  0.00           C  
ATOM   2112  ND1 HIE B 129     -20.933  35.488  -6.167  1.00  0.00           N  
ATOM   2113  CE1 HIE B 129     -19.926  35.932  -5.403  1.00  0.00           C  
ATOM   2114  HE1 HIE B 129     -19.911  36.898  -4.912  1.00  0.00           H  
ATOM   2115  NE2 HIE B 129     -18.953  35.007  -5.326  1.00  0.00           N  
ATOM   2116  HE2 HIE B 129     -18.103  35.094  -4.788  1.00  0.00           H  
ATOM   2117  CD2 HIE B 129     -19.334  33.917  -6.075  1.00  0.00           C  
ATOM   2118  HD2 HIE B 129     -18.787  32.996  -6.216  1.00  0.00           H  
ATOM   2119  C   HIE B 129     -20.659  34.752  -9.477  1.00  0.00           C  
ATOM   2120  O   HIE B 129     -20.923  35.836  -9.989  1.00  0.00           O  
ATOM   2121  N   HIE B 130     -19.449  34.195  -9.573  1.00  0.00           N  
ATOM   2122  H   HIE B 130     -19.312  33.301  -9.132  1.00  0.00           H  
ATOM   2123  CA  HIE B 130     -18.559  34.553 -10.673  1.00  0.00           C  
ATOM   2124  HA  HIE B 130     -18.549  35.640 -10.784  1.00  0.00           H  
ATOM   2125  CB  HIE B 130     -17.129  34.090 -10.368  1.00  0.00           C  
ATOM   2126  HB2 HIE B 130     -17.139  33.008 -10.240  1.00  0.00           H  
ATOM   2127  HB3 HIE B 130     -16.794  34.548  -9.437  1.00  0.00           H  
ATOM   2128  CG  HIE B 130     -16.140  34.439 -11.454  1.00  0.00           C  
ATOM   2129  ND1 HIE B 130     -16.066  35.671 -12.105  1.00  0.00           N  
ATOM   2130  CE1 HIE B 130     -15.077  35.560 -13.003  1.00  0.00           C  
ATOM   2131  HE1 HIE B 130     -14.776  36.346 -13.684  1.00  0.00           H  
ATOM   2132  NE2 HIE B 130     -14.531  34.333 -12.944  1.00  0.00           N  
ATOM   2133  HE2 HIE B 130     -13.801  33.988 -13.554  1.00  0.00           H  
ATOM   2134  CD2 HIE B 130     -15.186  33.612 -11.971  1.00  0.00           C  
ATOM   2135  HD2 HIE B 130     -15.002  32.585 -11.688  1.00  0.00           H  
ATOM   2136  C   HIE B 130     -19.108  33.952 -11.974  1.00  0.00           C  
ATOM   2137  O   HIE B 130     -19.773  32.913 -11.954  1.00  0.00           O  
ATOM   2138  N   HIE B 131     -18.768  34.565 -13.108  1.00  0.00           N  
ATOM   2139  H   HIE B 131     -18.190  35.392 -13.022  1.00  0.00           H  
ATOM   2140  CA  HIE B 131     -19.150  34.143 -14.466  1.00  0.00           C  
ATOM   2141  HA  HIE B 131     -20.237  34.142 -14.548  1.00  0.00           H  
ATOM   2142  CB  HIE B 131     -18.581  35.200 -15.426  1.00  0.00           C  
ATOM   2143  HB2 HIE B 131     -17.498  35.082 -15.488  1.00  0.00           H  
ATOM   2144  HB3 HIE B 131     -18.784  36.193 -15.019  1.00  0.00           H  
ATOM   2145  CG  HIE B 131     -19.160  35.179 -16.815  1.00  0.00           C  
ATOM   2146  ND1 HIE B 131     -20.499  35.425 -17.120  1.00  0.00           N  
ATOM   2147  CE1 HIE B 131     -20.567  35.476 -18.458  1.00  0.00           C  
ATOM   2148  HE1 HIE B 131     -21.474  35.674 -19.015  1.00  0.00           H  
ATOM   2149  NE2 HIE B 131     -19.352  35.286 -19.001  1.00  0.00           N  
ATOM   2150  HE2 HIE B 131     -19.141  35.333 -19.989  1.00  0.00           H  
ATOM   2151  CD2 HIE B 131     -18.449  35.099 -17.978  1.00  0.00           C  
ATOM   2152  HD2 HIE B 131     -17.380  34.974 -18.065  1.00  0.00           H  
ATOM   2153  C   HIE B 131     -18.654  32.732 -14.841  1.00  0.00           C  
ATOM   2154  O   HIE B 131     -19.112  32.136 -15.813  1.00  0.00           O  
ATOM   2155  N   HIE B 132     -17.711  32.193 -14.064  1.00  0.00           N  
ATOM   2156  H   HIE B 132     -17.452  32.712 -13.239  1.00  0.00           H  
ATOM   2157  CA  HIE B 132     -16.947  30.979 -14.339  1.00  0.00           C  
ATOM   2158  HA  HIE B 132     -17.494  30.371 -15.062  1.00  0.00           H  
ATOM   2159  CB  HIE B 132     -15.626  31.425 -14.992  1.00  0.00           C  
ATOM   2160  HB2 HIE B 132     -15.220  32.250 -14.415  1.00  0.00           H  
ATOM   2161  HB3 HIE B 132     -15.844  31.804 -15.990  1.00  0.00           H  
ATOM   2162  CG  HIE B 132     -14.529  30.400 -15.106  1.00  0.00           C  
ATOM   2163  ND1 HIE B 132     -13.307  30.458 -14.427  1.00  0.00           N  
ATOM   2164  CE1 HIE B 132     -12.621  29.381 -14.841  1.00  0.00           C  
ATOM   2165  HE1 HIE B 132     -11.643  29.096 -14.476  1.00  0.00           H  
ATOM   2166  NE2 HIE B 132     -13.326  28.684 -15.748  1.00  0.00           N  
ATOM   2167  HE2 HIE B 132     -13.039  27.804 -16.158  1.00  0.00           H  
ATOM   2168  CD2 HIE B 132     -14.536  29.314 -15.932  1.00  0.00           C  
ATOM   2169  HD2 HIE B 132     -15.335  29.017 -16.595  1.00  0.00           H  
ATOM   2170  C   HIE B 132     -16.764  30.132 -13.066  1.00  0.00           C  
ATOM   2171  O   HIE B 132     -16.489  30.648 -11.978  1.00  0.00           O  
ATOM   2172  N   HIE B 133     -16.936  28.816 -13.218  1.00  0.00           N  
ATOM   2173  H   HIE B 133     -17.136  28.483 -14.147  1.00  0.00           H  
ATOM   2174  CA  HIE B 133     -16.634  27.782 -12.216  1.00  0.00           C  
ATOM   2175  HA  HIE B 133     -17.099  28.023 -11.257  1.00  0.00           H  
ATOM   2176  CB  HIE B 133     -17.165  26.425 -12.738  1.00  0.00           C  
ATOM   2177  HB2 HIE B 133     -16.332  25.724 -12.820  1.00  0.00           H  
ATOM   2178  HB3 HIE B 133     -17.556  26.532 -13.750  1.00  0.00           H  
ATOM   2179  CG  HIE B 133     -18.221  25.737 -11.908  1.00  0.00           C  
ATOM   2180  ND1 HIE B 133     -17.995  24.575 -11.178  1.00  0.00           N  
ATOM   2181  CE1 HIE B 133     -19.199  24.163 -10.751  1.00  0.00           C  
ATOM   2182  HE1 HIE B 133     -19.382  23.258 -10.187  1.00  0.00           H  
ATOM   2183  NE2 HIE B 133     -20.159  25.001 -11.171  1.00  0.00           N  
ATOM   2184  HE2 HIE B 133     -21.160  24.814 -11.046  1.00  0.00           H  
ATOM   2185  CD2 HIE B 133     -19.561  26.009 -11.904  1.00  0.00           C  
ATOM   2186  HD2 HIE B 133     -20.053  26.802 -12.446  1.00  0.00           H  
ATOM   2187  C   HIE B 133     -15.114  27.687 -12.030  1.00  0.00           C  
ATOM   2188  O   HIE B 133     -14.405  27.587 -13.027  1.00  0.00           O  
ATOM   2189  N   LYS B 134     -14.606  27.647 -10.792  1.00  0.00           N  
ATOM   2190  H   LYS B 134     -15.236  27.809 -10.008  1.00  0.00           H  
ATOM   2191  CA  LYS B 134     -13.207  27.292 -10.485  1.00  0.00           C  
ATOM   2192  HA  LYS B 134     -12.918  26.488 -11.156  1.00  0.00           H  
ATOM   2193  CB  LYS B 134     -12.239  28.462 -10.760  1.00  0.00           C  
ATOM   2194  HB2 LYS B 134     -11.236  28.154 -10.463  1.00  0.00           H  
ATOM   2195  HB3 LYS B 134     -12.216  28.651 -11.835  1.00  0.00           H  
ATOM   2196  CG  LYS B 134     -12.606  29.772 -10.048  1.00  0.00           C  
ATOM   2197  HG2 LYS B 134     -13.519  30.160 -10.498  1.00  0.00           H  
ATOM   2198  HG3 LYS B 134     -12.787  29.576  -8.993  1.00  0.00           H  
ATOM   2199  CD  LYS B 134     -11.518  30.847 -10.170  1.00  0.00           C  
ATOM   2200  HD2 LYS B 134     -11.186  30.908 -11.209  1.00  0.00           H  
ATOM   2201  HD3 LYS B 134     -11.954  31.807  -9.888  1.00  0.00           H  
ATOM   2202  CE  LYS B 134     -10.336  30.535  -9.238  1.00  0.00           C  
ATOM   2203  HE2 LYS B 134     -10.706  30.502  -8.208  1.00  0.00           H  
ATOM   2204  HE3 LYS B 134      -9.945  29.538  -9.467  1.00  0.00           H  
ATOM   2205  NZ  LYS B 134      -9.255  31.545  -9.356  1.00  0.00           N  
ATOM   2206  HZ1 LYS B 134      -9.609  32.474  -9.171  1.00  0.00           H  
ATOM   2207  HZ2 LYS B 134      -8.518  31.344  -8.689  1.00  0.00           H  
ATOM   2208  HZ3 LYS B 134      -8.858  31.528 -10.287  1.00  0.00           H  
ATOM   2209  C   LYS B 134     -13.034  26.731  -9.073  1.00  0.00           C  
ATOM   2210  O   LYS B 134     -13.784  27.071  -8.157  1.00  0.00           O  
ATOM   2211  N   VAL B 135     -11.994  25.919  -8.902  1.00  0.00           N  
ATOM   2212  H   VAL B 135     -11.430  25.691  -9.703  1.00  0.00           H  
ATOM   2213  CA  VAL B 135     -11.486  25.522  -7.585  1.00  0.00           C  
ATOM   2214  HA  VAL B 135     -12.299  25.048  -7.033  1.00  0.00           H  
ATOM   2215  CB  VAL B 135     -10.353  24.480  -7.733  1.00  0.00           C  
ATOM   2216  HB  VAL B 135      -9.555  24.911  -8.339  1.00  0.00           H  
ATOM   2217  CG1 VAL B 135      -9.763  24.057  -6.387  1.00  0.00           C  
ATOM   2218 HG11 VAL B 135      -8.995  23.300  -6.547  1.00  0.00           H  
ATOM   2219 HG12 VAL B 135      -9.281  24.903  -5.900  1.00  0.00           H  
ATOM   2220 HG13 VAL B 135     -10.536  23.641  -5.741  1.00  0.00           H  
ATOM   2221  CG2 VAL B 135     -10.861  23.208  -8.433  1.00  0.00           C  
ATOM   2222 HG21 VAL B 135     -10.052  22.479  -8.505  1.00  0.00           H  
ATOM   2223 HG22 VAL B 135     -11.682  22.768  -7.864  1.00  0.00           H  
ATOM   2224 HG23 VAL B 135     -11.205  23.433  -9.441  1.00  0.00           H  
ATOM   2225  C   VAL B 135     -11.051  26.780  -6.811  1.00  0.00           C  
ATOM   2226  O   VAL B 135     -10.482  27.717  -7.380  1.00  0.00           O  
ATOM   2227  N   LEU B 136     -11.385  26.818  -5.522  1.00  0.00           N  
ATOM   2228  H   LEU B 136     -11.877  26.007  -5.161  1.00  0.00           H  
ATOM   2229  CA  LEU B 136     -11.100  27.897  -4.571  1.00  0.00           C  
ATOM   2230  HA  LEU B 136     -10.836  28.803  -5.117  1.00  0.00           H  
ATOM   2231  CB  LEU B 136     -12.399  28.145  -3.778  1.00  0.00           C  
ATOM   2232  HB2 LEU B 136     -13.175  28.445  -4.480  1.00  0.00           H  
ATOM   2233  HB3 LEU B 136     -12.703  27.200  -3.330  1.00  0.00           H  
ATOM   2234  CG  LEU B 136     -12.323  29.196  -2.656  1.00  0.00           C  
ATOM   2235  HG  LEU B 136     -11.511  28.954  -1.971  1.00  0.00           H  
ATOM   2236  CD1 LEU B 136     -12.111  30.604  -3.215  1.00  0.00           C  
ATOM   2237 HD11 LEU B 136     -12.921  30.873  -3.892  1.00  0.00           H  
ATOM   2238 HD12 LEU B 136     -12.072  31.319  -2.393  1.00  0.00           H  
ATOM   2239 HD13 LEU B 136     -11.158  30.646  -3.742  1.00  0.00           H  
ATOM   2240  CD2 LEU B 136     -13.622  29.184  -1.849  1.00  0.00           C  
ATOM   2241 HD21 LEU B 136     -14.469  29.435  -2.487  1.00  0.00           H  
ATOM   2242 HD22 LEU B 136     -13.781  28.193  -1.426  1.00  0.00           H  
ATOM   2243 HD23 LEU B 136     -13.552  29.906  -1.035  1.00  0.00           H  
ATOM   2244  C   LEU B 136      -9.923  27.559  -3.639  1.00  0.00           C  
ATOM   2245  O   LEU B 136      -9.238  28.465  -3.175  1.00  0.00           O  
ATOM   2246  N   GLN B 137      -9.706  26.267  -3.377  1.00  0.00           N  
ATOM   2247  H   GLN B 137     -10.288  25.588  -3.845  1.00  0.00           H  
ATOM   2248  CA  GLN B 137      -8.676  25.719  -2.495  1.00  0.00           C  
ATOM   2249  HA  GLN B 137      -7.831  26.409  -2.455  1.00  0.00           H  
ATOM   2250  CB  GLN B 137      -9.255  25.546  -1.078  1.00  0.00           C  
ATOM   2251  HB2 GLN B 137      -9.689  26.489  -0.743  1.00  0.00           H  
ATOM   2252  HB3 GLN B 137     -10.061  24.813  -1.127  1.00  0.00           H  
ATOM   2253  CG  GLN B 137      -8.228  25.054  -0.039  1.00  0.00           C  
ATOM   2254  HG2 GLN B 137      -8.767  24.717   0.846  1.00  0.00           H  
ATOM   2255  HG3 GLN B 137      -7.684  24.195  -0.432  1.00  0.00           H  
ATOM   2256  CD  GLN B 137      -7.236  26.127   0.409  1.00  0.00           C  
ATOM   2257  OE1 GLN B 137      -7.468  27.318   0.315  1.00  0.00           O  
ATOM   2258  NE2 GLN B 137      -6.095  25.747   0.945  1.00  0.00           N  
ATOM   2259 HE21 GLN B 137      -5.470  26.479   1.231  1.00  0.00           H  
ATOM   2260 HE22 GLN B 137      -5.874  24.769   1.013  1.00  0.00           H  
ATOM   2261  C   GLN B 137      -8.204  24.377  -3.072  1.00  0.00           C  
ATOM   2262  O   GLN B 137      -9.034  23.516  -3.367  1.00  0.00           O  
ATOM   2263  N   GLU B 138      -6.893  24.230  -3.253  1.00  0.00           N  
ATOM   2264  H   GLU B 138      -6.283  24.980  -2.978  1.00  0.00           H  
ATOM   2265  CA  GLU B 138      -6.268  23.139  -4.012  1.00  0.00           C  
ATOM   2266  HA  GLU B 138      -6.650  23.226  -5.023  1.00  0.00           H  
ATOM   2267  CB  GLU B 138      -4.749  23.397  -4.047  1.00  0.00           C  
ATOM   2268  HB2 GLU B 138      -4.566  24.467  -4.165  1.00  0.00           H  
ATOM   2269  HB3 GLU B 138      -4.325  23.103  -3.086  1.00  0.00           H  
ATOM   2270  CG  GLU B 138      -3.986  22.667  -5.162  1.00  0.00           C  
ATOM   2271  HG2 GLU B 138      -2.919  22.794  -4.970  1.00  0.00           H  
ATOM   2272  HG3 GLU B 138      -4.199  21.598  -5.105  1.00  0.00           H  
ATOM   2273  CD  GLU B 138      -4.293  23.184  -6.578  1.00  0.00           C  
ATOM   2274  OE1 GLU B 138      -5.242  23.980  -6.763  1.00  0.00           O  
ATOM   2275  OE2 GLU B 138      -3.604  22.729  -7.516  1.00  0.00           O  
ATOM   2276  C   GLU B 138      -6.596  21.726  -3.463  1.00  0.00           C  
ATOM   2277  O   GLU B 138      -6.633  21.555  -2.239  1.00  0.00           O  
ATOM   2278  N   PRO B 139      -6.837  20.706  -4.321  1.00  0.00           N  
ATOM   2279  CD  PRO B 139      -6.976  20.777  -5.772  1.00  0.00           C  
ATOM   2280  HD2 PRO B 139      -6.013  20.558  -6.227  1.00  0.00           H  
ATOM   2281  HD3 PRO B 139      -7.346  21.736  -6.125  1.00  0.00           H  
ATOM   2282  CG  PRO B 139      -7.986  19.695  -6.139  1.00  0.00           C  
ATOM   2283  HG2 PRO B 139      -7.867  19.354  -7.166  1.00  0.00           H  
ATOM   2284  HG3 PRO B 139      -8.997  20.066  -5.977  1.00  0.00           H  
ATOM   2285  CB  PRO B 139      -7.658  18.596  -5.134  1.00  0.00           C  
ATOM   2286  HB2 PRO B 139      -6.809  18.017  -5.501  1.00  0.00           H  
ATOM   2287  HB3 PRO B 139      -8.516  17.947  -4.958  1.00  0.00           H  
ATOM   2288  CA  PRO B 139      -7.274  19.382  -3.873  1.00  0.00           C  
ATOM   2289  HA  PRO B 139      -8.170  19.532  -3.276  1.00  0.00           H  
ATOM   2290  C   PRO B 139      -6.258  18.629  -3.004  1.00  0.00           C  
ATOM   2291  O   PRO B 139      -5.160  18.266  -3.431  1.00  0.00           O  
ATOM   2292  N   THR B 140      -6.670  18.343  -1.771  1.00  0.00           N  
ATOM   2293  H   THR B 140      -7.631  18.589  -1.537  1.00  0.00           H  
ATOM   2294  CA  THR B 140      -5.918  17.526  -0.804  1.00  0.00           C  
ATOM   2295  HA  THR B 140      -4.850  17.691  -0.946  1.00  0.00           H  
ATOM   2296  CB  THR B 140      -6.295  17.964   0.619  1.00  0.00           C  
ATOM   2297  HB  THR B 140      -7.355  17.771   0.795  1.00  0.00           H  
ATOM   2298  CG2 THR B 140      -5.468  17.280   1.709  1.00  0.00           C  
ATOM   2299 HG21 THR B 140      -4.405  17.396   1.498  1.00  0.00           H  
ATOM   2300 HG22 THR B 140      -5.722  16.223   1.770  1.00  0.00           H  
ATOM   2301 HG23 THR B 140      -5.689  17.745   2.671  1.00  0.00           H  
ATOM   2302  OG1 THR B 140      -6.057  19.348   0.744  1.00  0.00           O  
ATOM   2303  HG1 THR B 140      -6.491  19.791   0.002  1.00  0.00           H  
ATOM   2304  C   THR B 140      -6.224  16.042  -1.035  1.00  0.00           C  
ATOM   2305  O   THR B 140      -7.325  15.725  -1.481  1.00  0.00           O  
ATOM   2306  N   CYS B 141      -5.302  15.110  -0.745  1.00  0.00           N  
ATOM   2307  H   CYS B 141      -4.413  15.396  -0.361  1.00  0.00           H  
ATOM   2308  CA  CYS B 141      -5.538  13.663  -0.907  1.00  0.00           C  
ATOM   2309  HA  CYS B 141      -6.576  13.471  -0.652  1.00  0.00           H  
ATOM   2310  CB  CYS B 141      -5.342  13.329  -2.397  1.00  0.00           C  
ATOM   2311  HB2 CYS B 141      -5.955  14.010  -2.989  1.00  0.00           H  
ATOM   2312  HB3 CYS B 141      -4.298  13.486  -2.669  1.00  0.00           H  
ATOM   2313  SG  CYS B 141      -5.840  11.629  -2.798  1.00  0.00           S  
ATOM   2314  HG  CYS B 141      -4.689  11.038  -2.454  1.00  0.00           H  
ATOM   2315  C   CYS B 141      -4.672  12.798   0.045  1.00  0.00           C  
ATOM   2316  O   CYS B 141      -3.547  13.181   0.352  1.00  0.00           O  
ATOM   2317  N   VAL B 142      -5.193  11.654   0.517  1.00  0.00           N  
ATOM   2318  H   VAL B 142      -6.133  11.424   0.203  1.00  0.00           H  
ATOM   2319  CA  VAL B 142      -4.628  10.810   1.602  1.00  0.00           C  
ATOM   2320  HA  VAL B 142      -3.542  10.845   1.536  1.00  0.00           H  
ATOM   2321  CB  VAL B 142      -5.032  11.402   2.975  1.00  0.00           C  
ATOM   2322  HB  VAL B 142      -4.631  12.414   3.033  1.00  0.00           H  
ATOM   2323  CG1 VAL B 142      -6.554  11.490   3.169  1.00  0.00           C  
ATOM   2324 HG11 VAL B 142      -7.001  10.499   3.133  1.00  0.00           H  
ATOM   2325 HG12 VAL B 142      -7.000  12.113   2.393  1.00  0.00           H  
ATOM   2326 HG13 VAL B 142      -6.777  11.944   4.135  1.00  0.00           H  
ATOM   2327  CG2 VAL B 142      -4.470  10.620   4.167  1.00  0.00           C  
ATOM   2328 HG21 VAL B 142      -4.913   9.625   4.224  1.00  0.00           H  
ATOM   2329 HG22 VAL B 142      -3.388  10.536   4.078  1.00  0.00           H  
ATOM   2330 HG23 VAL B 142      -4.698  11.154   5.090  1.00  0.00           H  
ATOM   2331  C   VAL B 142      -5.049   9.333   1.463  1.00  0.00           C  
ATOM   2332  O   VAL B 142      -6.151   9.069   0.981  1.00  0.00           O  
ATOM   2333  N   SER B 143      -4.205   8.366   1.856  1.00  0.00           N  
ATOM   2334  H   SER B 143      -3.328   8.647   2.289  1.00  0.00           H  
ATOM   2335  CA  SER B 143      -4.332   6.947   1.461  1.00  0.00           C  
ATOM   2336  HA  SER B 143      -5.297   6.797   0.977  1.00  0.00           H  
ATOM   2337  CB  SER B 143      -3.251   6.617   0.429  1.00  0.00           C  
ATOM   2338  HB2 SER B 143      -3.276   7.351  -0.376  1.00  0.00           H  
ATOM   2339  HB3 SER B 143      -2.268   6.642   0.902  1.00  0.00           H  
ATOM   2340  OG  SER B 143      -3.489   5.333  -0.108  1.00  0.00           O  
ATOM   2341  HG  SER B 143      -4.304   5.411  -0.631  1.00  0.00           H  
ATOM   2342  C   SER B 143      -4.244   5.930   2.606  1.00  0.00           C  
ATOM   2343  O   SER B 143      -3.464   6.106   3.541  1.00  0.00           O  
ATOM   2344  N   ASP B 144      -4.994   4.825   2.486  1.00  0.00           N  
ATOM   2345  H   ASP B 144      -5.594   4.728   1.666  1.00  0.00           H  
ATOM   2346  CA  ASP B 144      -4.870   3.654   3.371  1.00  0.00           C  
ATOM   2347  HA  ASP B 144      -4.707   4.016   4.388  1.00  0.00           H  
ATOM   2348  CB  ASP B 144      -6.181   2.835   3.390  1.00  0.00           C  
ATOM   2349  HB2 ASP B 144      -6.185   2.244   4.305  1.00  0.00           H  
ATOM   2350  HB3 ASP B 144      -7.029   3.522   3.446  1.00  0.00           H  
ATOM   2351  CG  ASP B 144      -6.399   1.854   2.225  1.00  0.00           C  
ATOM   2352  OD1 ASP B 144      -5.844   2.040   1.124  1.00  0.00           O  
ATOM   2353  OD2 ASP B 144      -7.105   0.833   2.426  1.00  0.00           O  
ATOM   2354  C   ASP B 144      -3.657   2.765   3.020  1.00  0.00           C  
ATOM   2355  O   ASP B 144      -3.364   1.806   3.733  1.00  0.00           O  
ATOM   2356  N   TYR B 145      -2.963   3.061   1.918  1.00  0.00           N  
ATOM   2357  H   TYR B 145      -3.268   3.875   1.397  1.00  0.00           H  
ATOM   2358  CA  TYR B 145      -1.831   2.303   1.362  1.00  0.00           C  
ATOM   2359  HA  TYR B 145      -1.667   2.742   0.381  1.00  0.00           H  
ATOM   2360  CB  TYR B 145      -0.555   2.570   2.175  1.00  0.00           C  
ATOM   2361  HB2 TYR B 145      -0.587   3.589   2.559  1.00  0.00           H  
ATOM   2362  HB3 TYR B 145      -0.540   1.899   3.031  1.00  0.00           H  
ATOM   2363  CG  TYR B 145       0.733   2.431   1.383  1.00  0.00           C  
ATOM   2364  CD1 TYR B 145       0.968   3.290   0.292  1.00  0.00           C  
ATOM   2365  HD1 TYR B 145       0.227   4.024   0.014  1.00  0.00           H  
ATOM   2366  CE1 TYR B 145       2.158   3.186  -0.445  1.00  0.00           C  
ATOM   2367  HE1 TYR B 145       2.330   3.812  -1.304  1.00  0.00           H  
ATOM   2368  CZ  TYR B 145       3.138   2.244  -0.074  1.00  0.00           C  
ATOM   2369  OH  TYR B 145       4.293   2.191  -0.783  1.00  0.00           O  
ATOM   2370  HH  TYR B 145       4.850   1.410  -0.561  1.00  0.00           H  
ATOM   2371  CE2 TYR B 145       2.912   1.384   1.021  1.00  0.00           C  
ATOM   2372  HE2 TYR B 145       3.667   0.665   1.296  1.00  0.00           H  
ATOM   2373  CD2 TYR B 145       1.702   1.470   1.739  1.00  0.00           C  
ATOM   2374  HD2 TYR B 145       1.510   0.797   2.561  1.00  0.00           H  
ATOM   2375  C   TYR B 145      -2.123   0.809   1.087  1.00  0.00           C  
ATOM   2376  O   TYR B 145      -1.253  -0.055   1.216  1.00  0.00           O  
ATOM   2377  N   MET B 146      -3.368   0.482   0.719  1.00  0.00           N  
ATOM   2378  H   MET B 146      -4.069   1.218   0.733  1.00  0.00           H  
ATOM   2379  CA  MET B 146      -3.813  -0.891   0.438  1.00  0.00           C  
ATOM   2380  HA  MET B 146      -2.963  -1.470   0.079  1.00  0.00           H  
ATOM   2381  CB  MET B 146      -4.295  -1.533   1.752  1.00  0.00           C  
ATOM   2382  HB2 MET B 146      -3.416  -1.788   2.343  1.00  0.00           H  
ATOM   2383  HB3 MET B 146      -4.891  -0.804   2.302  1.00  0.00           H  
ATOM   2384  CG  MET B 146      -5.145  -2.799   1.574  1.00  0.00           C  
ATOM   2385  HG2 MET B 146      -6.070  -2.524   1.069  1.00  0.00           H  
ATOM   2386  HG3 MET B 146      -4.604  -3.509   0.946  1.00  0.00           H  
ATOM   2387  SD  MET B 146      -5.601  -3.627   3.120  1.00  0.00           S  
ATOM   2388  CE  MET B 146      -6.857  -4.762   2.473  1.00  0.00           C  
ATOM   2389  HE1 MET B 146      -6.411  -5.416   1.723  1.00  0.00           H  
ATOM   2390  HE2 MET B 146      -7.260  -5.367   3.286  1.00  0.00           H  
ATOM   2391  HE3 MET B 146      -7.664  -4.189   2.014  1.00  0.00           H  
ATOM   2392  C   MET B 146      -4.883  -0.992  -0.655  1.00  0.00           C  
ATOM   2393  O   MET B 146      -4.816  -1.933  -1.439  1.00  0.00           O  
ATOM   2394  N   SER B 147      -5.859  -0.079  -0.692  1.00  0.00           N  
ATOM   2395  H   SER B 147      -5.827   0.682  -0.018  1.00  0.00           H  
ATOM   2396  CA  SER B 147      -7.059  -0.210  -1.538  1.00  0.00           C  
ATOM   2397  HA  SER B 147      -6.775  -0.641  -2.500  1.00  0.00           H  
ATOM   2398  CB  SER B 147      -8.029  -1.178  -0.850  1.00  0.00           C  
ATOM   2399  HB2 SER B 147      -8.901  -1.331  -1.488  1.00  0.00           H  
ATOM   2400  HB3 SER B 147      -7.542  -2.143  -0.704  1.00  0.00           H  
ATOM   2401  OG  SER B 147      -8.444  -0.657   0.408  1.00  0.00           O  
ATOM   2402  HG  SER B 147      -7.677  -0.261   0.858  1.00  0.00           H  
ATOM   2403  C   SER B 147      -7.818   1.092  -1.834  1.00  0.00           C  
ATOM   2404  O   SER B 147      -8.595   1.113  -2.788  1.00  0.00           O  
ATOM   2405  N   ILE B 148      -7.646   2.167  -1.053  1.00  0.00           N  
ATOM   2406  H   ILE B 148      -6.986   2.136  -0.281  1.00  0.00           H  
ATOM   2407  CA  ILE B 148      -8.447   3.384  -1.203  1.00  0.00           C  
ATOM   2408  HA  ILE B 148      -8.645   3.498  -2.268  1.00  0.00           H  
ATOM   2409  CB  ILE B 148      -9.818   3.206  -0.502  1.00  0.00           C  
ATOM   2410  HB  ILE B 148     -10.245   2.269  -0.863  1.00  0.00           H  
ATOM   2411  CG2 ILE B 148      -9.679   3.088   1.028  1.00  0.00           C  
ATOM   2412 HG21 ILE B 148      -9.031   2.249   1.274  1.00  0.00           H  
ATOM   2413 HG22 ILE B 148      -9.253   4.000   1.445  1.00  0.00           H  
ATOM   2414 HG23 ILE B 148     -10.649   2.907   1.488  1.00  0.00           H  
ATOM   2415  CG1 ILE B 148     -10.805   4.328  -0.896  1.00  0.00           C  
ATOM   2416 HG12 ILE B 148     -10.543   5.252  -0.384  1.00  0.00           H  
ATOM   2417 HG13 ILE B 148     -10.730   4.503  -1.969  1.00  0.00           H  
ATOM   2418  CD1 ILE B 148     -12.272   3.983  -0.598  1.00  0.00           C  
ATOM   2419 HD11 ILE B 148     -12.910   4.801  -0.934  1.00  0.00           H  
ATOM   2420 HD12 ILE B 148     -12.556   3.073  -1.127  1.00  0.00           H  
ATOM   2421 HD13 ILE B 148     -12.428   3.833   0.468  1.00  0.00           H  
ATOM   2422  C   ILE B 148      -7.693   4.646  -0.768  1.00  0.00           C  
ATOM   2423  O   ILE B 148      -6.880   4.647   0.159  1.00  0.00           O  
ATOM   2424  N   SER B 149      -7.966   5.745  -1.459  1.00  0.00           N  
ATOM   2425  H   SER B 149      -8.592   5.662  -2.256  1.00  0.00           H  
ATOM   2426  CA  SER B 149      -7.507   7.082  -1.094  1.00  0.00           C  
ATOM   2427  HA  SER B 149      -7.182   7.072  -0.057  1.00  0.00           H  
ATOM   2428  CB  SER B 149      -6.333   7.537  -1.969  1.00  0.00           C  
ATOM   2429  HB2 SER B 149      -6.696   7.749  -2.974  1.00  0.00           H  
ATOM   2430  HB3 SER B 149      -5.908   8.451  -1.553  1.00  0.00           H  
ATOM   2431  OG  SER B 149      -5.331   6.537  -2.038  1.00  0.00           O  
ATOM   2432  HG  SER B 149      -5.713   5.799  -2.535  1.00  0.00           H  
ATOM   2433  C   SER B 149      -8.670   8.055  -1.204  1.00  0.00           C  
ATOM   2434  O   SER B 149      -9.493   7.939  -2.114  1.00  0.00           O  
ATOM   2435  N   THR B 150      -8.752   9.031  -0.304  1.00  0.00           N  
ATOM   2436  H   THR B 150      -8.006   9.132   0.377  1.00  0.00           H  
ATOM   2437  CA  THR B 150      -9.790  10.068  -0.346  1.00  0.00           C  
ATOM   2438  HA  THR B 150     -10.466   9.851  -1.170  1.00  0.00           H  
ATOM   2439  CB  THR B 150     -10.666  10.057   0.910  1.00  0.00           C  
ATOM   2440  HB  THR B 150     -10.993   9.039   1.085  1.00  0.00           H  
ATOM   2441  CG2 THR B 150      -9.996  10.581   2.175  1.00  0.00           C  
ATOM   2442 HG21 THR B 150      -9.703  11.625   2.044  1.00  0.00           H  
ATOM   2443 HG22 THR B 150     -10.696  10.512   3.008  1.00  0.00           H  
ATOM   2444 HG23 THR B 150      -9.122   9.976   2.399  1.00  0.00           H  
ATOM   2445  OG1 THR B 150     -11.818  10.828   0.676  1.00  0.00           O  
ATOM   2446  HG1 THR B 150     -12.325  10.338   0.013  1.00  0.00           H  
ATOM   2447  C   THR B 150      -9.184  11.428  -0.650  1.00  0.00           C  
ATOM   2448  O   THR B 150      -8.043  11.701  -0.276  1.00  0.00           O  
ATOM   2449  N   CYS B 151      -9.942  12.250  -1.369  1.00  0.00           N  
ATOM   2450  H   CYS B 151     -10.880  11.948  -1.615  1.00  0.00           H  
ATOM   2451  CA  CYS B 151      -9.555  13.557  -1.862  1.00  0.00           C  
ATOM   2452  HA  CYS B 151      -8.683  13.887  -1.308  1.00  0.00           H  
ATOM   2453  CB  CYS B 151      -9.200  13.416  -3.351  1.00  0.00           C  
ATOM   2454  HB2 CYS B 151      -8.339  12.756  -3.452  1.00  0.00           H  
ATOM   2455  HB3 CYS B 151     -10.045  12.968  -3.874  1.00  0.00           H  
ATOM   2456  SG  CYS B 151      -8.829  15.020  -4.116  1.00  0.00           S  
ATOM   2457  HG  CYS B 151      -7.922  15.422  -3.208  1.00  0.00           H  
ATOM   2458  C   CYS B 151     -10.687  14.555  -1.609  1.00  0.00           C  
ATOM   2459  O   CYS B 151     -11.852  14.210  -1.809  1.00  0.00           O  
ATOM   2460  N   GLU B 152     -10.360  15.782  -1.205  1.00  0.00           N  
ATOM   2461  H   GLU B 152      -9.381  16.039  -1.152  1.00  0.00           H  
ATOM   2462  CA  GLU B 152     -11.339  16.851  -0.999  1.00  0.00           C  
ATOM   2463  HA  GLU B 152     -12.174  16.629  -1.659  1.00  0.00           H  
ATOM   2464  CB  GLU B 152     -11.903  16.827   0.441  1.00  0.00           C  
ATOM   2465  HB2 GLU B 152     -12.941  17.157   0.410  1.00  0.00           H  
ATOM   2466  HB3 GLU B 152     -11.933  15.787   0.776  1.00  0.00           H  
ATOM   2467  CG  GLU B 152     -11.134  17.645   1.502  1.00  0.00           C  
ATOM   2468  HG2 GLU B 152     -11.208  17.102   2.447  1.00  0.00           H  
ATOM   2469  HG3 GLU B 152     -10.075  17.682   1.241  1.00  0.00           H  
ATOM   2470  CD  GLU B 152     -11.697  19.062   1.738  1.00  0.00           C  
ATOM   2471  OE1 GLU B 152     -10.894  20.012   1.868  1.00  0.00           O  
ATOM   2472  OE2 GLU B 152     -12.943  19.198   1.825  1.00  0.00           O  
ATOM   2473  C   GLU B 152     -10.800  18.213  -1.457  1.00  0.00           C  
ATOM   2474  O   GLU B 152      -9.589  18.446  -1.483  1.00  0.00           O  
ATOM   2475  N   TRP B 153     -11.713  19.087  -1.878  1.00  0.00           N  
ATOM   2476  H   TRP B 153     -12.691  18.820  -1.802  1.00  0.00           H  
ATOM   2477  CA  TRP B 153     -11.435  20.435  -2.373  1.00  0.00           C  
ATOM   2478  HA  TRP B 153     -10.625  20.861  -1.777  1.00  0.00           H  
ATOM   2479  CB  TRP B 153     -10.986  20.382  -3.844  1.00  0.00           C  
ATOM   2480  HB2 TRP B 153     -10.598  21.360  -4.133  1.00  0.00           H  
ATOM   2481  HB3 TRP B 153     -10.157  19.684  -3.913  1.00  0.00           H  
ATOM   2482  CG  TRP B 153     -12.002  19.950  -4.859  1.00  0.00           C  
ATOM   2483  CD1 TRP B 153     -12.826  20.764  -5.559  1.00  0.00           C  
ATOM   2484  HD1 TRP B 153     -12.858  21.845  -5.465  1.00  0.00           H  
ATOM   2485  NE1 TRP B 153     -13.620  20.008  -6.402  1.00  0.00           N  
ATOM   2486  HE1 TRP B 153     -14.341  20.413  -6.985  1.00  0.00           H  
ATOM   2487  CE2 TRP B 153     -13.341  18.661  -6.290  1.00  0.00           C  
ATOM   2488  CZ2 TRP B 153     -13.868  17.514  -6.907  1.00  0.00           C  
ATOM   2489  HZ2 TRP B 153     -14.653  17.605  -7.641  1.00  0.00           H  
ATOM   2490  CH2 TRP B 153     -13.360  16.253  -6.546  1.00  0.00           C  
ATOM   2491  HH2 TRP B 153     -13.742  15.356  -7.010  1.00  0.00           H  
ATOM   2492  CZ3 TRP B 153     -12.348  16.155  -5.575  1.00  0.00           C  
ATOM   2493  HZ3 TRP B 153     -11.954  15.190  -5.290  1.00  0.00           H  
ATOM   2494  CE3 TRP B 153     -11.835  17.312  -4.959  1.00  0.00           C  
ATOM   2495  HE3 TRP B 153     -11.054  17.224  -4.215  1.00  0.00           H  
ATOM   2496  CD2 TRP B 153     -12.317  18.593  -5.298  1.00  0.00           C  
ATOM   2497  C   TRP B 153     -12.660  21.344  -2.216  1.00  0.00           C  
ATOM   2498  O   TRP B 153     -13.743  20.922  -1.805  1.00  0.00           O  
ATOM   2499  N   LYS B 154     -12.503  22.621  -2.580  1.00  0.00           N  
ATOM   2500  H   LYS B 154     -11.592  22.896  -2.931  1.00  0.00           H  
ATOM   2501  CA  LYS B 154     -13.547  23.651  -2.456  1.00  0.00           C  
ATOM   2502  HA  LYS B 154     -14.498  23.156  -2.246  1.00  0.00           H  
ATOM   2503  CB  LYS B 154     -13.176  24.569  -1.278  1.00  0.00           C  
ATOM   2504  HB2 LYS B 154     -12.341  24.125  -0.732  1.00  0.00           H  
ATOM   2505  HB3 LYS B 154     -12.850  25.543  -1.642  1.00  0.00           H  
ATOM   2506  CG  LYS B 154     -14.340  24.741  -0.297  1.00  0.00           C  
ATOM   2507  HG2 LYS B 154     -15.126  25.343  -0.754  1.00  0.00           H  
ATOM   2508  HG3 LYS B 154     -14.736  23.757  -0.043  1.00  0.00           H  
ATOM   2509  CD  LYS B 154     -13.845  25.416   0.985  1.00  0.00           C  
ATOM   2510  HD2 LYS B 154     -12.944  24.903   1.330  1.00  0.00           H  
ATOM   2511  HD3 LYS B 154     -13.604  26.460   0.777  1.00  0.00           H  
ATOM   2512  CE  LYS B 154     -14.913  25.317   2.076  1.00  0.00           C  
ATOM   2513  HE2 LYS B 154     -15.779  25.918   1.779  1.00  0.00           H  
ATOM   2514  HE3 LYS B 154     -15.235  24.271   2.148  1.00  0.00           H  
ATOM   2515  NZ  LYS B 154     -14.371  25.769   3.380  1.00  0.00           N  
ATOM   2516  HZ1 LYS B 154     -15.069  25.687   4.108  1.00  0.00           H  
ATOM   2517  HZ2 LYS B 154     -13.579  25.191   3.636  1.00  0.00           H  
ATOM   2518  HZ3 LYS B 154     -14.061  26.731   3.319  1.00  0.00           H  
ATOM   2519  C   LYS B 154     -13.742  24.416  -3.758  1.00  0.00           C  
ATOM   2520  O   LYS B 154     -12.769  24.655  -4.468  1.00  0.00           O  
ATOM   2521  N   MET B 155     -14.974  24.826  -4.055  1.00  0.00           N  
ATOM   2522  H   MET B 155     -15.715  24.602  -3.397  1.00  0.00           H  
ATOM   2523  CA  MET B 155     -15.344  25.588  -5.260  1.00  0.00           C  
ATOM   2524  HA  MET B 155     -14.523  25.551  -5.975  1.00  0.00           H  
ATOM   2525  CB  MET B 155     -16.572  24.947  -5.928  1.00  0.00           C  
ATOM   2526  HB2 MET B 155     -17.409  24.962  -5.228  1.00  0.00           H  
ATOM   2527  HB3 MET B 155     -16.854  25.526  -6.808  1.00  0.00           H  
ATOM   2528  CG  MET B 155     -16.306  23.494  -6.345  1.00  0.00           C  
ATOM   2529  HG2 MET B 155     -16.043  22.928  -5.455  1.00  0.00           H  
ATOM   2530  HG3 MET B 155     -17.233  23.078  -6.737  1.00  0.00           H  
ATOM   2531  SD  MET B 155     -14.995  23.234  -7.577  1.00  0.00           S  
ATOM   2532  CE  MET B 155     -15.804  23.975  -9.015  1.00  0.00           C  
ATOM   2533  HE1 MET B 155     -15.237  23.751  -9.917  1.00  0.00           H  
ATOM   2534  HE2 MET B 155     -16.805  23.558  -9.115  1.00  0.00           H  
ATOM   2535  HE3 MET B 155     -15.880  25.055  -8.896  1.00  0.00           H  
ATOM   2536  C   MET B 155     -15.601  27.069  -4.953  1.00  0.00           C  
ATOM   2537  O   MET B 155     -15.902  27.438  -3.819  1.00  0.00           O  
ATOM   2538  N   ASN B 156     -15.515  27.939  -5.966  1.00  0.00           N  
ATOM   2539  H   ASN B 156     -15.261  27.591  -6.887  1.00  0.00           H  
ATOM   2540  CA  ASN B 156     -15.687  29.396  -5.827  1.00  0.00           C  
ATOM   2541  HA  ASN B 156     -15.189  29.693  -4.904  1.00  0.00           H  
ATOM   2542  CB  ASN B 156     -14.979  30.120  -6.991  1.00  0.00           C  
ATOM   2543  HB2 ASN B 156     -14.926  31.181  -6.749  1.00  0.00           H  
ATOM   2544  HB3 ASN B 156     -13.962  29.744  -7.074  1.00  0.00           H  
ATOM   2545  CG  ASN B 156     -15.673  29.962  -8.341  1.00  0.00           C  
ATOM   2546  OD1 ASN B 156     -16.145  28.901  -8.711  1.00  0.00           O  
ATOM   2547  ND2 ASN B 156     -15.722  30.994  -9.154  1.00  0.00           N  
ATOM   2548 HD21 ASN B 156     -16.140  30.827 -10.067  1.00  0.00           H  
ATOM   2549 HD22 ASN B 156     -15.444  31.905  -8.844  1.00  0.00           H  
ATOM   2550  C   ASN B 156     -17.148  29.868  -5.674  1.00  0.00           C  
ATOM   2551  O   ASN B 156     -17.411  31.064  -5.789  1.00  0.00           O  
ATOM   2552  N   GLY B 157     -18.092  28.955  -5.446  1.00  0.00           N  
ATOM   2553  H   GLY B 157     -17.803  27.991  -5.341  1.00  0.00           H  
ATOM   2554  CA  GLY B 157     -19.522  29.223  -5.306  1.00  0.00           C  
ATOM   2555  HA2 GLY B 157     -19.680  29.873  -4.446  1.00  0.00           H  
ATOM   2556  HA3 GLY B 157     -19.887  29.728  -6.200  1.00  0.00           H  
ATOM   2557  C   GLY B 157     -20.322  27.927  -5.112  1.00  0.00           C  
ATOM   2558  O   GLY B 157     -19.735  26.840  -5.132  1.00  0.00           O  
ATOM   2559  N   PRO B 158     -21.651  28.000  -4.909  1.00  0.00           N  
ATOM   2560  CD  PRO B 158     -22.450  29.201  -4.733  1.00  0.00           C  
ATOM   2561  HD2 PRO B 158     -22.767  29.571  -5.709  1.00  0.00           H  
ATOM   2562  HD3 PRO B 158     -21.909  29.978  -4.191  1.00  0.00           H  
ATOM   2563  CG  PRO B 158     -23.666  28.754  -3.923  1.00  0.00           C  
ATOM   2564  HG2 PRO B 158     -24.538  29.375  -4.127  1.00  0.00           H  
ATOM   2565  HG3 PRO B 158     -23.420  28.777  -2.860  1.00  0.00           H  
ATOM   2566  CB  PRO B 158     -23.886  27.305  -4.361  1.00  0.00           C  
ATOM   2567  HB2 PRO B 158     -24.524  27.277  -5.242  1.00  0.00           H  
ATOM   2568  HB3 PRO B 158     -24.331  26.709  -3.564  1.00  0.00           H  
ATOM   2569  CA  PRO B 158     -22.476  26.813  -4.701  1.00  0.00           C  
ATOM   2570  HA  PRO B 158     -22.078  26.293  -3.831  1.00  0.00           H  
ATOM   2571  C   PRO B 158     -22.446  25.860  -5.904  1.00  0.00           C  
ATOM   2572  O   PRO B 158     -22.457  26.276  -7.066  1.00  0.00           O  
ATOM   2573  N   THR B 159     -22.358  24.561  -5.630  1.00  0.00           N  
ATOM   2574  H   THR B 159     -22.375  24.274  -4.655  1.00  0.00           H  
ATOM   2575  CA  THR B 159     -22.081  23.527  -6.640  1.00  0.00           C  
ATOM   2576  HA  THR B 159     -22.512  23.810  -7.598  1.00  0.00           H  
ATOM   2577  CB  THR B 159     -20.560  23.380  -6.823  1.00  0.00           C  
ATOM   2578  HB  THR B 159     -20.079  23.309  -5.846  1.00  0.00           H  
ATOM   2579  CG2 THR B 159     -20.142  22.176  -7.662  1.00  0.00           C  
ATOM   2580 HG21 THR B 159     -19.090  22.264  -7.927  1.00  0.00           H  
ATOM   2581 HG22 THR B 159     -20.284  21.254  -7.098  1.00  0.00           H  
ATOM   2582 HG23 THR B 159     -20.735  22.150  -8.574  1.00  0.00           H  
ATOM   2583  OG1 THR B 159     -20.063  24.515  -7.488  1.00  0.00           O  
ATOM   2584  HG1 THR B 159     -20.476  25.288  -7.084  1.00  0.00           H  
ATOM   2585  C   THR B 159     -22.698  22.206  -6.204  1.00  0.00           C  
ATOM   2586  O   THR B 159     -22.335  21.699  -5.145  1.00  0.00           O  
ATOM   2587  N   GLN B 160     -23.625  21.649  -6.983  1.00  0.00           N  
ATOM   2588  H   GLN B 160     -23.895  22.131  -7.841  1.00  0.00           H  
ATOM   2589  CA  GLN B 160     -24.284  20.375  -6.677  1.00  0.00           C  
ATOM   2590  HA  GLN B 160     -24.341  20.267  -5.592  1.00  0.00           H  
ATOM   2591  CB  GLN B 160     -25.724  20.437  -7.208  1.00  0.00           C  
ATOM   2592  HB2 GLN B 160     -26.143  21.404  -6.923  1.00  0.00           H  
ATOM   2593  HB3 GLN B 160     -25.733  20.374  -8.298  1.00  0.00           H  
ATOM   2594  CG  GLN B 160     -26.605  19.331  -6.610  1.00  0.00           C  
ATOM   2595  HG2 GLN B 160     -26.322  18.368  -7.032  1.00  0.00           H  
ATOM   2596  HG3 GLN B 160     -26.450  19.284  -5.533  1.00  0.00           H  
ATOM   2597  CD  GLN B 160     -28.093  19.586  -6.844  1.00  0.00           C  
ATOM   2598  OE1 GLN B 160     -28.612  20.679  -6.673  1.00  0.00           O  
ATOM   2599  NE2 GLN B 160     -28.852  18.583  -7.223  1.00  0.00           N  
ATOM   2600 HE21 GLN B 160     -29.823  18.787  -7.360  1.00  0.00           H  
ATOM   2601 HE22 GLN B 160     -28.438  17.682  -7.395  1.00  0.00           H  
ATOM   2602  C   GLN B 160     -23.447  19.204  -7.223  1.00  0.00           C  
ATOM   2603  O   GLN B 160     -23.600  18.804  -8.381  1.00  0.00           O  
ATOM   2604  N   CYS B 161     -22.502  18.720  -6.415  1.00  0.00           N  
ATOM   2605  H   CYS B 161     -22.549  18.999  -5.440  1.00  0.00           H  
ATOM   2606  CA  CYS B 161     -21.274  18.043  -6.855  1.00  0.00           C  
ATOM   2607  HA  CYS B 161     -20.677  18.747  -7.437  1.00  0.00           H  
ATOM   2608  CB  CYS B 161     -20.471  17.629  -5.622  1.00  0.00           C  
ATOM   2609  HB2 CYS B 161     -21.108  17.070  -4.933  1.00  0.00           H  
ATOM   2610  HB3 CYS B 161     -19.635  16.996  -5.925  1.00  0.00           H  
ATOM   2611  SG  CYS B 161     -19.831  19.118  -4.825  1.00  0.00           S  
ATOM   2612  HG  CYS B 161     -20.995  19.565  -4.333  1.00  0.00           H  
ATOM   2613  C   CYS B 161     -21.497  16.830  -7.754  1.00  0.00           C  
ATOM   2614  O   CYS B 161     -20.955  16.798  -8.856  1.00  0.00           O  
ATOM   2615  N   SER B 162     -22.330  15.886  -7.324  1.00  0.00           N  
ATOM   2616  H   SER B 162     -22.772  15.984  -6.417  1.00  0.00           H  
ATOM   2617  CA  SER B 162     -22.670  14.661  -8.057  1.00  0.00           C  
ATOM   2618  HA  SER B 162     -21.733  14.215  -8.384  1.00  0.00           H  
ATOM   2619  CB  SER B 162     -23.331  13.669  -7.088  1.00  0.00           C  
ATOM   2620  HB2 SER B 162     -23.830  12.871  -7.640  1.00  0.00           H  
ATOM   2621  HB3 SER B 162     -22.554  13.221  -6.468  1.00  0.00           H  
ATOM   2622  OG  SER B 162     -24.255  14.320  -6.236  1.00  0.00           O  
ATOM   2623  HG  SER B 162     -24.115  13.951  -5.326  1.00  0.00           H  
ATOM   2624  C   SER B 162     -23.491  14.895  -9.339  1.00  0.00           C  
ATOM   2625  O   SER B 162     -23.825  13.943 -10.044  1.00  0.00           O  
ATOM   2626  N   THR B 163     -23.746  16.163  -9.688  1.00  0.00           N  
ATOM   2627  H   THR B 163     -23.430  16.873  -9.042  1.00  0.00           H  
ATOM   2628  CA  THR B 163     -24.284  16.608 -10.986  1.00  0.00           C  
ATOM   2629  HA  THR B 163     -24.458  15.730 -11.607  1.00  0.00           H  
ATOM   2630  CB  THR B 163     -25.618  17.379 -10.851  1.00  0.00           C  
ATOM   2631  HB  THR B 163     -25.504  18.370 -11.293  1.00  0.00           H  
ATOM   2632  CG2 THR B 163     -26.754  16.673 -11.585  1.00  0.00           C  
ATOM   2633 HG21 THR B 163     -26.509  16.602 -12.645  1.00  0.00           H  
ATOM   2634 HG22 THR B 163     -26.893  15.673 -11.174  1.00  0.00           H  
ATOM   2635 HG23 THR B 163     -27.674  17.246 -11.470  1.00  0.00           H  
ATOM   2636  OG1 THR B 163     -26.035  17.563  -9.517  1.00  0.00           O  
ATOM   2637  HG1 THR B 163     -25.281  17.937  -9.043  1.00  0.00           H  
ATOM   2638  C   THR B 163     -23.298  17.492 -11.757  1.00  0.00           C  
ATOM   2639  O   THR B 163     -23.101  17.281 -12.950  1.00  0.00           O  
ATOM   2640  N   GLU B 164     -22.709  18.512 -11.121  1.00  0.00           N  
ATOM   2641  H   GLU B 164     -22.906  18.640 -10.135  1.00  0.00           H  
ATOM   2642  CA  GLU B 164     -21.884  19.524 -11.804  1.00  0.00           C  
ATOM   2643  HA  GLU B 164     -22.327  19.712 -12.783  1.00  0.00           H  
ATOM   2644  CB  GLU B 164     -21.914  20.870 -11.022  1.00  0.00           C  
ATOM   2645  HB2 GLU B 164     -21.558  20.683 -10.010  1.00  0.00           H  
ATOM   2646  HB3 GLU B 164     -21.226  21.564 -11.507  1.00  0.00           H  
ATOM   2647  CG  GLU B 164     -23.309  21.546 -10.949  1.00  0.00           C  
ATOM   2648  HG2 GLU B 164     -23.712  21.605 -11.961  1.00  0.00           H  
ATOM   2649  HG3 GLU B 164     -23.974  20.893 -10.382  1.00  0.00           H  
ATOM   2650  CD  GLU B 164     -23.356  22.973 -10.328  1.00  0.00           C  
ATOM   2651  OE1 GLU B 164     -22.730  23.930 -10.834  1.00  0.00           O  
ATOM   2652  OE2 GLU B 164     -24.083  23.183  -9.324  1.00  0.00           O  
ATOM   2653  C   GLU B 164     -20.433  19.058 -12.091  1.00  0.00           C  
ATOM   2654  O   GLU B 164     -19.789  19.652 -12.959  1.00  0.00           O  
ATOM   2655  N   LEU B 165     -19.900  18.032 -11.398  1.00  0.00           N  
ATOM   2656  H   LEU B 165     -20.500  17.534 -10.746  1.00  0.00           H  
ATOM   2657  CA  LEU B 165     -18.463  17.675 -11.376  1.00  0.00           C  
ATOM   2658  HA  LEU B 165     -17.942  18.257 -12.134  1.00  0.00           H  
ATOM   2659  CB  LEU B 165     -17.857  18.025  -9.998  1.00  0.00           C  
ATOM   2660  HB2 LEU B 165     -18.319  17.370  -9.257  1.00  0.00           H  
ATOM   2661  HB3 LEU B 165     -16.793  17.787 -10.028  1.00  0.00           H  
ATOM   2662  CG  LEU B 165     -18.004  19.474  -9.501  1.00  0.00           C  
ATOM   2663  HG  LEU B 165     -19.059  19.727  -9.393  1.00  0.00           H  
ATOM   2664  CD1 LEU B 165     -17.325  19.603  -8.134  1.00  0.00           C  
ATOM   2665 HD11 LEU B 165     -17.789  18.917  -7.426  1.00  0.00           H  
ATOM   2666 HD12 LEU B 165     -16.263  19.378  -8.216  1.00  0.00           H  
ATOM   2667 HD13 LEU B 165     -17.443  20.619  -7.760  1.00  0.00           H  
ATOM   2668  CD2 LEU B 165     -17.340  20.474 -10.443  1.00  0.00           C  
ATOM   2669 HD21 LEU B 165     -16.291  20.219 -10.589  1.00  0.00           H  
ATOM   2670 HD22 LEU B 165     -17.852  20.463 -11.403  1.00  0.00           H  
ATOM   2671 HD23 LEU B 165     -17.418  21.481 -10.035  1.00  0.00           H  
ATOM   2672  C   LEU B 165     -18.154  16.189 -11.666  1.00  0.00           C  
ATOM   2673  O   LEU B 165     -18.950  15.298 -11.378  1.00  0.00           O  
ATOM   2674  N   ARG B 166     -16.938  15.891 -12.154  1.00  0.00           N  
ATOM   2675  H   ARG B 166     -16.315  16.664 -12.382  1.00  0.00           H  
ATOM   2676  CA  ARG B 166     -16.415  14.514 -12.303  1.00  0.00           C  
ATOM   2677  HA  ARG B 166     -16.805  13.913 -11.486  1.00  0.00           H  
ATOM   2678  CB  ARG B 166     -16.956  13.900 -13.604  1.00  0.00           C  
ATOM   2679  HB2 ARG B 166     -18.046  13.959 -13.587  1.00  0.00           H  
ATOM   2680  HB3 ARG B 166     -16.593  14.469 -14.459  1.00  0.00           H  
ATOM   2681  CG  ARG B 166     -16.541  12.431 -13.762  1.00  0.00           C  
ATOM   2682  HG2 ARG B 166     -15.499  12.388 -14.074  1.00  0.00           H  
ATOM   2683  HG3 ARG B 166     -16.647  11.923 -12.809  1.00  0.00           H  
ATOM   2684  CD  ARG B 166     -17.420  11.679 -14.765  1.00  0.00           C  
ATOM   2685  HD2 ARG B 166     -17.069  10.648 -14.848  1.00  0.00           H  
ATOM   2686  HD3 ARG B 166     -18.439  11.643 -14.374  1.00  0.00           H  
ATOM   2687  NE  ARG B 166     -17.447  12.328 -16.089  1.00  0.00           N  
ATOM   2688  HE  ARG B 166     -18.147  13.044 -16.212  1.00  0.00           H  
ATOM   2689  CZ  ARG B 166     -16.684  12.041 -17.127  1.00  0.00           C  
ATOM   2690  NH1 ARG B 166     -15.707  11.182 -17.070  1.00  0.00           N  
ATOM   2691 HH11 ARG B 166     -15.453  10.773 -16.170  1.00  0.00           H  
ATOM   2692 HH12 ARG B 166     -15.184  10.939 -17.886  1.00  0.00           H  
ATOM   2693  NH2 ARG B 166     -16.902  12.613 -18.277  1.00  0.00           N  
ATOM   2694 HH21 ARG B 166     -17.673  13.251 -18.382  1.00  0.00           H  
ATOM   2695 HH22 ARG B 166     -16.303  12.415 -19.055  1.00  0.00           H  
ATOM   2696  C   ARG B 166     -14.886  14.479 -12.220  1.00  0.00           C  
ATOM   2697  O   ARG B 166     -14.224  15.265 -12.889  1.00  0.00           O  
ATOM   2698  N   LEU B 167     -14.316  13.569 -11.431  1.00  0.00           N  
ATOM   2699  H   LEU B 167     -14.910  12.882 -10.978  1.00  0.00           H  
ATOM   2700  CA  LEU B 167     -12.866  13.390 -11.291  1.00  0.00           C  
ATOM   2701  HA  LEU B 167     -12.373  14.326 -11.558  1.00  0.00           H  
ATOM   2702  CB  LEU B 167     -12.554  13.093  -9.808  1.00  0.00           C  
ATOM   2703  HB2 LEU B 167     -13.071  13.826  -9.188  1.00  0.00           H  
ATOM   2704  HB3 LEU B 167     -12.974  12.116  -9.571  1.00  0.00           H  
ATOM   2705  CG  LEU B 167     -11.061  13.097  -9.409  1.00  0.00           C  
ATOM   2706  HG  LEU B 167     -10.498  12.435 -10.065  1.00  0.00           H  
ATOM   2707  CD1 LEU B 167     -10.463  14.504  -9.468  1.00  0.00           C  
ATOM   2708 HD11 LEU B 167     -10.497  14.894 -10.483  1.00  0.00           H  
ATOM   2709 HD12 LEU B 167     -11.012  15.176  -8.807  1.00  0.00           H  
ATOM   2710 HD13 LEU B 167      -9.421  14.471  -9.153  1.00  0.00           H  
ATOM   2711  CD2 LEU B 167     -10.886  12.597  -7.973  1.00  0.00           C  
ATOM   2712 HD21 LEU B 167     -11.408  13.256  -7.280  1.00  0.00           H  
ATOM   2713 HD22 LEU B 167     -11.281  11.586  -7.887  1.00  0.00           H  
ATOM   2714 HD23 LEU B 167      -9.827  12.579  -7.719  1.00  0.00           H  
ATOM   2715  C   LEU B 167     -12.341  12.306 -12.256  1.00  0.00           C  
ATOM   2716  O   LEU B 167     -13.071  11.381 -12.635  1.00  0.00           O  
ATOM   2717  N   LEU B 168     -11.073  12.430 -12.653  1.00  0.00           N  
ATOM   2718  H   LEU B 168     -10.570  13.271 -12.380  1.00  0.00           H  
ATOM   2719  CA  LEU B 168     -10.293  11.467 -13.434  1.00  0.00           C  
ATOM   2720  HA  LEU B 168     -10.814  10.511 -13.452  1.00  0.00           H  
ATOM   2721  CB  LEU B 168     -10.114  11.957 -14.887  1.00  0.00           C  
ATOM   2722  HB2 LEU B 168      -9.526  12.875 -14.888  1.00  0.00           H  
ATOM   2723  HB3 LEU B 168      -9.520  11.198 -15.399  1.00  0.00           H  
ATOM   2724  CG  LEU B 168     -11.410  12.184 -15.692  1.00  0.00           C  
ATOM   2725  HG  LEU B 168     -12.174  11.482 -15.362  1.00  0.00           H  
ATOM   2726  CD1 LEU B 168     -11.954  13.613 -15.579  1.00  0.00           C  
ATOM   2727 HD11 LEU B 168     -12.857  13.718 -16.178  1.00  0.00           H  
ATOM   2728 HD12 LEU B 168     -12.200  13.851 -14.547  1.00  0.00           H  
ATOM   2729 HD13 LEU B 168     -11.201  14.324 -15.918  1.00  0.00           H  
ATOM   2730  CD2 LEU B 168     -11.157  11.942 -17.182  1.00  0.00           C  
ATOM   2731 HD21 LEU B 168     -10.397  12.634 -17.544  1.00  0.00           H  
ATOM   2732 HD22 LEU B 168     -10.802  10.921 -17.331  1.00  0.00           H  
ATOM   2733 HD23 LEU B 168     -12.077  12.083 -17.749  1.00  0.00           H  
ATOM   2734  C   LEU B 168      -8.920  11.243 -12.770  1.00  0.00           C  
ATOM   2735  O   LEU B 168      -8.332  12.189 -12.234  1.00  0.00           O  
ATOM   2736  N   TYR B 169      -8.401  10.010 -12.805  1.00  0.00           N  
ATOM   2737  H   TYR B 169      -8.918   9.272 -13.273  1.00  0.00           H  
ATOM   2738  CA  TYR B 169      -7.084   9.663 -12.250  1.00  0.00           C  
ATOM   2739  HA  TYR B 169      -6.438  10.536 -12.353  1.00  0.00           H  
ATOM   2740  CB  TYR B 169      -7.201   9.357 -10.748  1.00  0.00           C  
ATOM   2741  HB2 TYR B 169      -6.192   9.280 -10.343  1.00  0.00           H  
ATOM   2742  HB3 TYR B 169      -7.666  10.212 -10.256  1.00  0.00           H  
ATOM   2743  CG  TYR B 169      -7.962   8.101 -10.346  1.00  0.00           C  
ATOM   2744  CD1 TYR B 169      -9.334   8.170 -10.026  1.00  0.00           C  
ATOM   2745  HD1 TYR B 169      -9.867   9.106 -10.131  1.00  0.00           H  
ATOM   2746  CE1 TYR B 169     -10.001   7.033  -9.525  1.00  0.00           C  
ATOM   2747  HE1 TYR B 169     -11.047   7.081  -9.262  1.00  0.00           H  
ATOM   2748  CZ  TYR B 169      -9.296   5.822  -9.348  1.00  0.00           C  
ATOM   2749  OH  TYR B 169      -9.921   4.738  -8.817  1.00  0.00           O  
ATOM   2750  HH  TYR B 169      -9.285   4.034  -8.616  1.00  0.00           H  
ATOM   2751  CE2 TYR B 169      -7.932   5.745  -9.693  1.00  0.00           C  
ATOM   2752  HE2 TYR B 169      -7.396   4.814  -9.570  1.00  0.00           H  
ATOM   2753  CD2 TYR B 169      -7.271   6.881 -10.196  1.00  0.00           C  
ATOM   2754  HD2 TYR B 169      -6.224   6.812 -10.454  1.00  0.00           H  
ATOM   2755  C   TYR B 169      -6.406   8.516 -13.017  1.00  0.00           C  
ATOM   2756  O   TYR B 169      -7.085   7.649 -13.559  1.00  0.00           O  
ATOM   2757  N   GLN B 170      -5.069   8.530 -13.090  1.00  0.00           N  
ATOM   2758  H   GLN B 170      -4.578   9.298 -12.645  1.00  0.00           H  
ATOM   2759  CA  GLN B 170      -4.278   7.683 -13.997  1.00  0.00           C  
ATOM   2760  HA  GLN B 170      -4.709   6.683 -14.058  1.00  0.00           H  
ATOM   2761  CB  GLN B 170      -4.337   8.357 -15.380  1.00  0.00           C  
ATOM   2762  HB2 GLN B 170      -5.369   8.329 -15.732  1.00  0.00           H  
ATOM   2763  HB3 GLN B 170      -4.056   9.405 -15.261  1.00  0.00           H  
ATOM   2764  CG  GLN B 170      -3.448   7.751 -16.471  1.00  0.00           C  
ATOM   2765  HG2 GLN B 170      -2.396   7.829 -16.194  1.00  0.00           H  
ATOM   2766  HG3 GLN B 170      -3.701   6.697 -16.593  1.00  0.00           H  
ATOM   2767  CD  GLN B 170      -3.650   8.485 -17.791  1.00  0.00           C  
ATOM   2768  OE1 GLN B 170      -3.870   9.679 -17.865  1.00  0.00           O  
ATOM   2769  NE2 GLN B 170      -3.579   7.799 -18.906  1.00  0.00           N  
ATOM   2770 HE21 GLN B 170      -3.719   8.305 -19.759  1.00  0.00           H  
ATOM   2771 HE22 GLN B 170      -3.305   6.821 -18.879  1.00  0.00           H  
ATOM   2772  C   GLN B 170      -2.828   7.565 -13.504  1.00  0.00           C  
ATOM   2773  O   GLN B 170      -2.244   8.578 -13.114  1.00  0.00           O  
ATOM   2774  N   LEU B 171      -2.223   6.372 -13.526  1.00  0.00           N  
ATOM   2775  H   LEU B 171      -2.705   5.585 -13.954  1.00  0.00           H  
ATOM   2776  CA  LEU B 171      -0.812   6.168 -13.154  1.00  0.00           C  
ATOM   2777  HA  LEU B 171      -0.627   6.664 -12.205  1.00  0.00           H  
ATOM   2778  CB  LEU B 171      -0.487   4.666 -13.007  1.00  0.00           C  
ATOM   2779  HB2 LEU B 171      -0.887   4.139 -13.876  1.00  0.00           H  
ATOM   2780  HB3 LEU B 171       0.595   4.539 -13.036  1.00  0.00           H  
ATOM   2781  CG  LEU B 171      -0.996   3.973 -11.729  1.00  0.00           C  
ATOM   2782  HG  LEU B 171      -2.074   4.100 -11.644  1.00  0.00           H  
ATOM   2783  CD1 LEU B 171      -0.670   2.478 -11.799  1.00  0.00           C  
ATOM   2784 HD11 LEU B 171       0.409   2.330 -11.794  1.00  0.00           H  
ATOM   2785 HD12 LEU B 171      -1.110   1.963 -10.945  1.00  0.00           H  
ATOM   2786 HD13 LEU B 171      -1.082   2.055 -12.715  1.00  0.00           H  
ATOM   2787  CD2 LEU B 171      -0.307   4.520 -10.473  1.00  0.00           C  
ATOM   2788 HD21 LEU B 171       0.776   4.468 -10.582  1.00  0.00           H  
ATOM   2789 HD22 LEU B 171      -0.610   5.552 -10.302  1.00  0.00           H  
ATOM   2790 HD23 LEU B 171      -0.602   3.924  -9.610  1.00  0.00           H  
ATOM   2791  C   LEU B 171       0.149   6.788 -14.180  1.00  0.00           C  
ATOM   2792  O   LEU B 171      -0.030   6.653 -15.388  1.00  0.00           O  
ATOM   2793  N   VAL B 172       1.236   7.393 -13.692  1.00  0.00           N  
ATOM   2794  H   VAL B 172       1.284   7.551 -12.690  1.00  0.00           H  
ATOM   2795  CA  VAL B 172       2.370   7.837 -14.528  1.00  0.00           C  
ATOM   2796  HA  VAL B 172       1.987   8.462 -15.336  1.00  0.00           H  
ATOM   2797  CB  VAL B 172       3.350   8.676 -13.679  1.00  0.00           C  
ATOM   2798  HB  VAL B 172       3.592   8.117 -12.773  1.00  0.00           H  
ATOM   2799  CG1 VAL B 172       4.669   8.996 -14.396  1.00  0.00           C  
ATOM   2800 HG11 VAL B 172       4.469   9.506 -15.339  1.00  0.00           H  
ATOM   2801 HG12 VAL B 172       5.289   9.632 -13.765  1.00  0.00           H  
ATOM   2802 HG13 VAL B 172       5.226   8.081 -14.599  1.00  0.00           H  
ATOM   2803  CG2 VAL B 172       2.706  10.011 -13.274  1.00  0.00           C  
ATOM   2804 HG21 VAL B 172       2.495  10.610 -14.161  1.00  0.00           H  
ATOM   2805 HG22 VAL B 172       1.774   9.839 -12.740  1.00  0.00           H  
ATOM   2806 HG23 VAL B 172       3.381  10.559 -12.617  1.00  0.00           H  
ATOM   2807  C   VAL B 172       3.087   6.646 -15.185  1.00  0.00           C  
ATOM   2808  O   VAL B 172       3.507   6.732 -16.339  1.00  0.00           O  
ATOM   2809  N   PHE B 173       3.185   5.511 -14.482  1.00  0.00           N  
ATOM   2810  H   PHE B 173       2.780   5.494 -13.562  1.00  0.00           H  
ATOM   2811  CA  PHE B 173       3.710   4.251 -15.017  1.00  0.00           C  
ATOM   2812  HA  PHE B 173       4.747   4.398 -15.322  1.00  0.00           H  
ATOM   2813  CB  PHE B 173       3.682   3.194 -13.898  1.00  0.00           C  
ATOM   2814  HB2 PHE B 173       4.460   3.431 -13.172  1.00  0.00           H  
ATOM   2815  HB3 PHE B 173       2.725   3.261 -13.377  1.00  0.00           H  
ATOM   2816  CG  PHE B 173       3.860   1.757 -14.360  1.00  0.00           C  
ATOM   2817  CD1 PHE B 173       5.143   1.240 -14.622  1.00  0.00           C  
ATOM   2818  HD1 PHE B 173       6.011   1.871 -14.512  1.00  0.00           H  
ATOM   2819  CE1 PHE B 173       5.296  -0.101 -15.024  1.00  0.00           C  
ATOM   2820  HE1 PHE B 173       6.283  -0.510 -15.201  1.00  0.00           H  
ATOM   2821  CZ  PHE B 173       4.164  -0.916 -15.200  1.00  0.00           C  
ATOM   2822  HZ  PHE B 173       4.277  -1.941 -15.521  1.00  0.00           H  
ATOM   2823  CE2 PHE B 173       2.881  -0.395 -14.961  1.00  0.00           C  
ATOM   2824  HE2 PHE B 173       2.009  -1.020 -15.095  1.00  0.00           H  
ATOM   2825  CD2 PHE B 173       2.732   0.932 -14.525  1.00  0.00           C  
ATOM   2826  HD2 PHE B 173       1.744   1.316 -14.317  1.00  0.00           H  
ATOM   2827  C   PHE B 173       2.899   3.816 -16.249  1.00  0.00           C  
ATOM   2828  O   PHE B 173       1.717   3.487 -16.136  1.00  0.00           O  
ATOM   2829  N   LEU B 174       3.532   3.832 -17.428  1.00  0.00           N  
ATOM   2830  H   LEU B 174       4.494   4.142 -17.427  1.00  0.00           H  
ATOM   2831  CA  LEU B 174       2.932   3.486 -18.730  1.00  0.00           C  
ATOM   2832  HA  LEU B 174       3.657   3.764 -19.495  1.00  0.00           H  
ATOM   2833  CB  LEU B 174       2.726   1.954 -18.830  1.00  0.00           C  
ATOM   2834  HB2 LEU B 174       1.922   1.677 -18.148  1.00  0.00           H  
ATOM   2835  HB3 LEU B 174       2.389   1.715 -19.840  1.00  0.00           H  
ATOM   2836  CG  LEU B 174       3.948   1.073 -18.513  1.00  0.00           C  
ATOM   2837  HG  LEU B 174       4.290   1.266 -17.497  1.00  0.00           H  
ATOM   2838  CD1 LEU B 174       3.550  -0.400 -18.616  1.00  0.00           C  
ATOM   2839 HD11 LEU B 174       3.236  -0.642 -19.630  1.00  0.00           H  
ATOM   2840 HD12 LEU B 174       4.394  -1.026 -18.331  1.00  0.00           H  
ATOM   2841 HD13 LEU B 174       2.730  -0.604 -17.925  1.00  0.00           H  
ATOM   2842  CD2 LEU B 174       5.110   1.320 -19.482  1.00  0.00           C  
ATOM   2843 HD21 LEU B 174       5.928   0.640 -19.245  1.00  0.00           H  
ATOM   2844 HD22 LEU B 174       4.783   1.156 -20.509  1.00  0.00           H  
ATOM   2845 HD23 LEU B 174       5.477   2.339 -19.371  1.00  0.00           H  
ATOM   2846  C   LEU B 174       1.645   4.263 -19.114  1.00  0.00           C  
ATOM   2847  O   LEU B 174       0.970   3.859 -20.058  1.00  0.00           O  
ATOM   2848  N   LEU B 175       1.299   5.358 -18.415  1.00  0.00           N  
ATOM   2849  H   LEU B 175       1.907   5.637 -17.654  1.00  0.00           H  
ATOM   2850  CA  LEU B 175      -0.002   6.052 -18.523  1.00  0.00           C  
ATOM   2851  HA  LEU B 175      -0.017   6.811 -17.744  1.00  0.00           H  
ATOM   2852  CB  LEU B 175      -0.120   6.812 -19.862  1.00  0.00           C  
ATOM   2853  HB2 LEU B 175      -0.210   6.085 -20.670  1.00  0.00           H  
ATOM   2854  HB3 LEU B 175      -1.040   7.394 -19.846  1.00  0.00           H  
ATOM   2855  CG  LEU B 175       1.042   7.768 -20.186  1.00  0.00           C  
ATOM   2856  HG  LEU B 175       1.974   7.208 -20.250  1.00  0.00           H  
ATOM   2857  CD1 LEU B 175       0.789   8.426 -21.542  1.00  0.00           C  
ATOM   2858 HD11 LEU B 175       1.622   9.082 -21.797  1.00  0.00           H  
ATOM   2859 HD12 LEU B 175       0.703   7.655 -22.309  1.00  0.00           H  
ATOM   2860 HD13 LEU B 175      -0.134   9.006 -21.510  1.00  0.00           H  
ATOM   2861  CD2 LEU B 175       1.197   8.877 -19.143  1.00  0.00           C  
ATOM   2862 HD21 LEU B 175       1.978   9.570 -19.454  1.00  0.00           H  
ATOM   2863 HD22 LEU B 175       0.255   9.415 -19.030  1.00  0.00           H  
ATOM   2864 HD23 LEU B 175       1.481   8.448 -18.182  1.00  0.00           H  
ATOM   2865  C   LEU B 175      -1.217   5.141 -18.213  1.00  0.00           C  
ATOM   2866  O   LEU B 175      -2.299   5.306 -18.782  1.00  0.00           O  
ATOM   2867  N   SER B 176      -1.019   4.143 -17.347  1.00  0.00           N  
ATOM   2868  H   SER B 176      -0.132   4.138 -16.864  1.00  0.00           H  
ATOM   2869  CA  SER B 176      -1.940   3.019 -17.104  1.00  0.00           C  
ATOM   2870  HA  SER B 176      -2.470   2.819 -18.033  1.00  0.00           H  
ATOM   2871  CB  SER B 176      -1.112   1.765 -16.787  1.00  0.00           C  
ATOM   2872  HB2 SER B 176      -1.772   0.903 -16.691  1.00  0.00           H  
ATOM   2873  HB3 SER B 176      -0.417   1.576 -17.606  1.00  0.00           H  
ATOM   2874  OG  SER B 176      -0.387   1.922 -15.587  1.00  0.00           O  
ATOM   2875  HG  SER B 176       0.368   2.520 -15.751  1.00  0.00           H  
ATOM   2876  C   SER B 176      -3.014   3.276 -16.027  1.00  0.00           C  
ATOM   2877  O   SER B 176      -3.059   4.332 -15.396  1.00  0.00           O  
ATOM   2878  N   GLU B 177      -3.908   2.293 -15.849  1.00  0.00           N  
ATOM   2879  H   GLU B 177      -3.780   1.447 -16.383  1.00  0.00           H  
ATOM   2880  CA  GLU B 177      -4.955   2.255 -14.808  1.00  0.00           C  
ATOM   2881  HA  GLU B 177      -5.657   1.467 -15.089  1.00  0.00           H  
ATOM   2882  CB  GLU B 177      -4.358   1.837 -13.448  1.00  0.00           C  
ATOM   2883  HB2 GLU B 177      -3.746   2.655 -13.067  1.00  0.00           H  
ATOM   2884  HB3 GLU B 177      -5.174   1.679 -12.743  1.00  0.00           H  
ATOM   2885  CG  GLU B 177      -3.491   0.560 -13.473  1.00  0.00           C  
ATOM   2886  HG2 GLU B 177      -2.576   0.768 -14.029  1.00  0.00           H  
ATOM   2887  HG3 GLU B 177      -3.194   0.330 -12.448  1.00  0.00           H  
ATOM   2888  CD  GLU B 177      -4.166  -0.683 -14.077  1.00  0.00           C  
ATOM   2889  OE1 GLU B 177      -3.443  -1.570 -14.593  1.00  0.00           O  
ATOM   2890  OE2 GLU B 177      -5.399  -0.820 -13.985  1.00  0.00           O  
ATOM   2891  C   GLU B 177      -5.817   3.538 -14.739  1.00  0.00           C  
ATOM   2892  O   GLU B 177      -6.203   3.999 -13.666  1.00  0.00           O  
ATOM   2893  N   ALA B 178      -6.086   4.139 -15.903  1.00  0.00           N  
ATOM   2894  H   ALA B 178      -5.713   3.737 -16.745  1.00  0.00           H  
ATOM   2895  CA  ALA B 178      -6.916   5.331 -16.028  1.00  0.00           C  
ATOM   2896  HA  ALA B 178      -6.515   6.088 -15.358  1.00  0.00           H  
ATOM   2897  CB  ALA B 178      -6.817   5.861 -17.463  1.00  0.00           C  
ATOM   2898  HB1 ALA B 178      -7.371   6.797 -17.546  1.00  0.00           H  
ATOM   2899  HB2 ALA B 178      -5.774   6.043 -17.723  1.00  0.00           H  
ATOM   2900  HB3 ALA B 178      -7.238   5.131 -18.156  1.00  0.00           H  
ATOM   2901  C   ALA B 178      -8.373   5.048 -15.621  1.00  0.00           C  
ATOM   2902  O   ALA B 178      -8.950   4.029 -16.007  1.00  0.00           O  
ATOM   2903  N   HIE B 179      -8.973   5.972 -14.867  1.00  0.00           N  
ATOM   2904  H   HIE B 179      -8.407   6.752 -14.547  1.00  0.00           H  
ATOM   2905  CA  HIE B 179     -10.292   5.812 -14.246  1.00  0.00           C  
ATOM   2906  HA  HIE B 179     -10.891   5.152 -14.878  1.00  0.00           H  
ATOM   2907  CB  HIE B 179     -10.117   5.142 -12.873  1.00  0.00           C  
ATOM   2908  HB2 HIE B 179      -9.101   4.754 -12.770  1.00  0.00           H  
ATOM   2909  HB3 HIE B 179     -10.267   5.873 -12.079  1.00  0.00           H  
ATOM   2910  CG  HIE B 179     -11.075   4.000 -12.679  1.00  0.00           C  
ATOM   2911  ND1 HIE B 179     -12.469   4.078 -12.766  1.00  0.00           N  
ATOM   2912  CE1 HIE B 179     -12.911   2.828 -12.557  1.00  0.00           C  
ATOM   2913  HE1 HIE B 179     -13.953   2.539 -12.557  1.00  0.00           H  
ATOM   2914  NE2 HIE B 179     -11.880   1.988 -12.351  1.00  0.00           N  
ATOM   2915  HE2 HIE B 179     -11.951   0.996 -12.173  1.00  0.00           H  
ATOM   2916  CD2 HIE B 179     -10.712   2.711 -12.429  1.00  0.00           C  
ATOM   2917  HD2 HIE B 179      -9.698   2.344 -12.327  1.00  0.00           H  
ATOM   2918  C   HIE B 179     -11.053   7.140 -14.103  1.00  0.00           C  
ATOM   2919  O   HIE B 179     -10.488   8.222 -14.281  1.00  0.00           O  
ATOM   2920  N   THR B 180     -12.344   7.083 -13.756  1.00  0.00           N  
ATOM   2921  H   THR B 180     -12.743   6.173 -13.536  1.00  0.00           H  
ATOM   2922  CA  THR B 180     -13.167   8.286 -13.521  1.00  0.00           C  
ATOM   2923  HA  THR B 180     -12.514   9.028 -13.065  1.00  0.00           H  
ATOM   2924  CB  THR B 180     -13.670   8.883 -14.850  1.00  0.00           C  
ATOM   2925  HB  THR B 180     -12.806   9.129 -15.467  1.00  0.00           H  
ATOM   2926  CG2 THR B 180     -14.585   7.955 -15.651  1.00  0.00           C  
ATOM   2927 HG21 THR B 180     -15.497   7.748 -15.090  1.00  0.00           H  
ATOM   2928 HG22 THR B 180     -14.844   8.417 -16.602  1.00  0.00           H  
ATOM   2929 HG23 THR B 180     -14.074   7.013 -15.852  1.00  0.00           H  
ATOM   2930  OG1 THR B 180     -14.407  10.069 -14.628  1.00  0.00           O  
ATOM   2931  HG1 THR B 180     -13.898  10.592 -13.976  1.00  0.00           H  
ATOM   2932  C   THR B 180     -14.307   8.042 -12.527  1.00  0.00           C  
ATOM   2933  O   THR B 180     -14.957   6.997 -12.560  1.00  0.00           O  
ATOM   2934  N   CYS B 181     -14.546   9.007 -11.633  1.00  0.00           N  
ATOM   2935  H   CYS B 181     -14.006   9.864 -11.694  1.00  0.00           H  
ATOM   2936  CA  CYS B 181     -15.454   8.877 -10.489  1.00  0.00           C  
ATOM   2937  HA  CYS B 181     -16.206   8.125 -10.736  1.00  0.00           H  
ATOM   2938  CB  CYS B 181     -14.666   8.343  -9.276  1.00  0.00           C  
ATOM   2939  HB2 CYS B 181     -15.304   8.339  -8.391  1.00  0.00           H  
ATOM   2940  HB3 CYS B 181     -14.359   7.315  -9.482  1.00  0.00           H  
ATOM   2941  SG  CYS B 181     -13.176   9.325  -8.931  1.00  0.00           S  
ATOM   2942  HG  CYS B 181     -12.788   8.651  -7.828  1.00  0.00           H  
ATOM   2943  C   CYS B 181     -16.228  10.180 -10.190  1.00  0.00           C  
ATOM   2944  O   CYS B 181     -15.824  11.278 -10.583  1.00  0.00           O  
ATOM   2945  N   ILE B 182     -17.382  10.047  -9.531  1.00  0.00           N  
ATOM   2946  H   ILE B 182     -17.630   9.142  -9.161  1.00  0.00           H  
ATOM   2947  CA  ILE B 182     -18.307  11.150  -9.229  1.00  0.00           C  
ATOM   2948  HA  ILE B 182     -18.163  11.942  -9.957  1.00  0.00           H  
ATOM   2949  CB  ILE B 182     -19.769  10.669  -9.393  1.00  0.00           C  
ATOM   2950  HB  ILE B 182     -19.947   9.877  -8.662  1.00  0.00           H  
ATOM   2951  CG2 ILE B 182     -20.762  11.802  -9.095  1.00  0.00           C  
ATOM   2952 HG21 ILE B 182     -20.728  12.052  -8.035  1.00  0.00           H  
ATOM   2953 HG22 ILE B 182     -20.519  12.692  -9.678  1.00  0.00           H  
ATOM   2954 HG23 ILE B 182     -21.781  11.488  -9.331  1.00  0.00           H  
ATOM   2955  CG1 ILE B 182     -20.066  10.069 -10.790  1.00  0.00           C  
ATOM   2956 HG12 ILE B 182     -19.395   9.230 -10.976  1.00  0.00           H  
ATOM   2957 HG13 ILE B 182     -21.077   9.660 -10.782  1.00  0.00           H  
ATOM   2958  CD1 ILE B 182     -19.960  11.044 -11.971  1.00  0.00           C  
ATOM   2959 HD11 ILE B 182     -20.120  10.498 -12.901  1.00  0.00           H  
ATOM   2960 HD12 ILE B 182     -20.723  11.819 -11.890  1.00  0.00           H  
ATOM   2961 HD13 ILE B 182     -18.974  11.506 -11.996  1.00  0.00           H  
ATOM   2962  C   ILE B 182     -18.029  11.699  -7.808  1.00  0.00           C  
ATOM   2963  O   ILE B 182     -18.023  10.899  -6.869  1.00  0.00           O  
ATOM   2964  N   PRO B 183     -17.783  13.014  -7.625  1.00  0.00           N  
ATOM   2965  CD  PRO B 183     -17.468  13.992  -8.648  1.00  0.00           C  
ATOM   2966  HD2 PRO B 183     -18.372  14.539  -8.924  1.00  0.00           H  
ATOM   2967  HD3 PRO B 183     -17.002  13.533  -9.512  1.00  0.00           H  
ATOM   2968  CG  PRO B 183     -16.461  14.920  -7.991  1.00  0.00           C  
ATOM   2969  HG2 PRO B 183     -16.426  15.894  -8.475  1.00  0.00           H  
ATOM   2970  HG3 PRO B 183     -15.484  14.440  -8.006  1.00  0.00           H  
ATOM   2971  CB  PRO B 183     -16.979  15.008  -6.558  1.00  0.00           C  
ATOM   2972  HB2 PRO B 183     -17.715  15.812  -6.499  1.00  0.00           H  
ATOM   2973  HB3 PRO B 183     -16.173  15.193  -5.847  1.00  0.00           H  
ATOM   2974  CA  PRO B 183     -17.653  13.647  -6.310  1.00  0.00           C  
ATOM   2975  HA  PRO B 183     -17.014  13.031  -5.677  1.00  0.00           H  
ATOM   2976  C   PRO B 183     -19.009  13.848  -5.621  1.00  0.00           C  
ATOM   2977  O   PRO B 183     -20.050  13.823  -6.267  1.00  0.00           O  
ATOM   2978  N   GLU B 184     -18.979  14.158  -4.329  1.00  0.00           N  
ATOM   2979  H   GLU B 184     -18.084  14.144  -3.847  1.00  0.00           H  
ATOM   2980  CA  GLU B 184     -20.158  14.510  -3.530  1.00  0.00           C  
ATOM   2981  HA  GLU B 184     -20.964  14.770  -4.216  1.00  0.00           H  
ATOM   2982  CB  GLU B 184     -20.601  13.268  -2.726  1.00  0.00           C  
ATOM   2983  HB2 GLU B 184     -20.596  12.411  -3.402  1.00  0.00           H  
ATOM   2984  HB3 GLU B 184     -19.866  13.067  -1.942  1.00  0.00           H  
ATOM   2985  CG  GLU B 184     -22.001  13.332  -2.091  1.00  0.00           C  
ATOM   2986  HG2 GLU B 184     -22.296  12.324  -1.787  1.00  0.00           H  
ATOM   2987  HG3 GLU B 184     -21.938  13.940  -1.186  1.00  0.00           H  
ATOM   2988  CD  GLU B 184     -23.052  13.934  -3.037  1.00  0.00           C  
ATOM   2989  OE1 GLU B 184     -23.571  13.218  -3.920  1.00  0.00           O  
ATOM   2990  OE2 GLU B 184     -23.273  15.158  -2.934  1.00  0.00           O  
ATOM   2991  C   GLU B 184     -19.892  15.762  -2.663  1.00  0.00           C  
ATOM   2992  O   GLU B 184     -18.740  16.131  -2.421  1.00  0.00           O  
ATOM   2993  N   ASN B 185     -20.943  16.459  -2.231  1.00  0.00           N  
ATOM   2994  H   ASN B 185     -21.875  16.101  -2.451  1.00  0.00           H  
ATOM   2995  CA  ASN B 185     -20.870  17.728  -1.508  1.00  0.00           C  
ATOM   2996  HA  ASN B 185     -20.192  18.386  -2.052  1.00  0.00           H  
ATOM   2997  CB  ASN B 185     -22.278  18.366  -1.506  1.00  0.00           C  
ATOM   2998  HB2 ASN B 185     -23.048  17.591  -1.511  1.00  0.00           H  
ATOM   2999  HB3 ASN B 185     -22.409  18.952  -0.598  1.00  0.00           H  
ATOM   3000  CG  ASN B 185     -22.506  19.301  -2.675  1.00  0.00           C  
ATOM   3001  OD1 ASN B 185     -23.188  19.015  -3.644  1.00  0.00           O  
ATOM   3002  ND2 ASN B 185     -21.910  20.468  -2.645  1.00  0.00           N  
ATOM   3003 HD21 ASN B 185     -22.070  21.070  -3.448  1.00  0.00           H  
ATOM   3004 HD22 ASN B 185     -21.261  20.696  -1.900  1.00  0.00           H  
ATOM   3005  C   ASN B 185     -20.315  17.588  -0.076  1.00  0.00           C  
ATOM   3006  O   ASN B 185     -21.038  17.209   0.848  1.00  0.00           O  
ATOM   3007  N   ASN B 186     -19.080  18.047   0.161  1.00  0.00           N  
ATOM   3008  H   ASN B 186     -18.566  18.400  -0.636  1.00  0.00           H  
ATOM   3009  CA  ASN B 186     -18.587  18.387   1.505  1.00  0.00           C  
ATOM   3010  HA  ASN B 186     -18.964  17.625   2.192  1.00  0.00           H  
ATOM   3011  CB  ASN B 186     -17.040  18.325   1.554  1.00  0.00           C  
ATOM   3012  HB2 ASN B 186     -16.700  17.404   1.081  1.00  0.00           H  
ATOM   3013  HB3 ASN B 186     -16.607  19.172   1.024  1.00  0.00           H  
ATOM   3014  CG  ASN B 186     -16.514  18.322   2.987  1.00  0.00           C  
ATOM   3015  OD1 ASN B 186     -17.248  18.131   3.942  1.00  0.00           O  
ATOM   3016  ND2 ASN B 186     -15.239  18.524   3.212  1.00  0.00           N  
ATOM   3017 HD21 ASN B 186     -14.936  18.490   4.165  1.00  0.00           H  
ATOM   3018 HD22 ASN B 186     -14.560  18.736   2.471  1.00  0.00           H  
ATOM   3019  C   ASN B 186     -19.193  19.737   1.965  1.00  0.00           C  
ATOM   3020  O   ASN B 186     -18.514  20.760   2.089  1.00  0.00           O  
ATOM   3021  N   GLY B 187     -20.523  19.761   2.112  1.00  0.00           N  
ATOM   3022  H   GLY B 187     -20.998  18.876   1.963  1.00  0.00           H  
ATOM   3023  CA  GLY B 187     -21.333  20.981   2.190  1.00  0.00           C  
ATOM   3024  HA2 GLY B 187     -22.320  20.720   2.574  1.00  0.00           H  
ATOM   3025  HA3 GLY B 187     -20.869  21.684   2.883  1.00  0.00           H  
ATOM   3026  C   GLY B 187     -21.505  21.674   0.827  1.00  0.00           C  
ATOM   3027  O   GLY B 187     -20.829  21.345  -0.143  1.00  0.00           O  
ATOM   3028  N   GLY B 188     -22.406  22.659   0.732  1.00  0.00           N  
ATOM   3029  H   GLY B 188     -22.923  22.894   1.565  1.00  0.00           H  
ATOM   3030  CA  GLY B 188     -22.899  23.219  -0.547  1.00  0.00           C  
ATOM   3031  HA2 GLY B 188     -23.397  22.420  -1.099  1.00  0.00           H  
ATOM   3032  HA3 GLY B 188     -23.646  23.979  -0.319  1.00  0.00           H  
ATOM   3033  C   GLY B 188     -21.876  23.861  -1.508  1.00  0.00           C  
ATOM   3034  O   GLY B 188     -22.242  24.190  -2.634  1.00  0.00           O  
ATOM   3035  N   ALA B 189     -20.615  24.032  -1.092  1.00  0.00           N  
ATOM   3036  H   ALA B 189     -20.393  23.692  -0.170  1.00  0.00           H  
ATOM   3037  CA  ALA B 189     -19.496  24.492  -1.931  1.00  0.00           C  
ATOM   3038  HA  ALA B 189     -19.737  24.277  -2.974  1.00  0.00           H  
ATOM   3039  CB  ALA B 189     -19.361  26.017  -1.794  1.00  0.00           C  
ATOM   3040  HB1 ALA B 189     -20.301  26.499  -2.060  1.00  0.00           H  
ATOM   3041  HB2 ALA B 189     -19.093  26.278  -0.770  1.00  0.00           H  
ATOM   3042  HB3 ALA B 189     -18.582  26.379  -2.470  1.00  0.00           H  
ATOM   3043  C   ALA B 189     -18.161  23.759  -1.645  1.00  0.00           C  
ATOM   3044  O   ALA B 189     -17.109  24.176  -2.135  1.00  0.00           O  
ATOM   3045  N   GLY B 190     -18.183  22.684  -0.848  1.00  0.00           N  
ATOM   3046  H   GLY B 190     -19.084  22.304  -0.579  1.00  0.00           H  
ATOM   3047  CA  GLY B 190     -17.060  21.753  -0.703  1.00  0.00           C  
ATOM   3048  HA2 GLY B 190     -16.142  22.187  -1.095  1.00  0.00           H  
ATOM   3049  HA3 GLY B 190     -16.896  21.518   0.347  1.00  0.00           H  
ATOM   3050  C   GLY B 190     -17.336  20.457  -1.460  1.00  0.00           C  
ATOM   3051  O   GLY B 190     -18.489  20.129  -1.740  1.00  0.00           O  
ATOM   3052  N   CYS B 191     -16.284  19.718  -1.792  1.00  0.00           N  
ATOM   3053  H   CYS B 191     -15.354  20.056  -1.554  1.00  0.00           H  
ATOM   3054  CA  CYS B 191     -16.332  18.550  -2.667  1.00  0.00           C  
ATOM   3055  HA  CYS B 191     -17.352  18.173  -2.742  1.00  0.00           H  
ATOM   3056  CB  CYS B 191     -15.844  18.945  -4.068  1.00  0.00           C  
ATOM   3057  HB2 CYS B 191     -14.776  19.165  -4.004  1.00  0.00           H  
ATOM   3058  HB3 CYS B 191     -15.984  18.108  -4.754  1.00  0.00           H  
ATOM   3059  SG  CYS B 191     -16.695  20.413  -4.707  1.00  0.00           S  
ATOM   3060  HG  CYS B 191     -17.937  19.949  -4.519  1.00  0.00           H  
ATOM   3061  C   CYS B 191     -15.426  17.451  -2.112  1.00  0.00           C  
ATOM   3062  O   CYS B 191     -14.273  17.722  -1.793  1.00  0.00           O  
ATOM   3063  N   VAL B 192     -15.912  16.214  -2.051  1.00  0.00           N  
ATOM   3064  H   VAL B 192     -16.881  16.058  -2.317  1.00  0.00           H  
ATOM   3065  CA  VAL B 192     -15.148  15.041  -1.608  1.00  0.00           C  
ATOM   3066  HA  VAL B 192     -14.091  15.302  -1.613  1.00  0.00           H  
ATOM   3067  CB  VAL B 192     -15.499  14.669  -0.152  1.00  0.00           C  
ATOM   3068  HB  VAL B 192     -15.294  15.540   0.471  1.00  0.00           H  
ATOM   3069  CG1 VAL B 192     -16.973  14.290   0.042  1.00  0.00           C  
ATOM   3070 HG11 VAL B 192     -17.161  14.065   1.092  1.00  0.00           H  
ATOM   3071 HG12 VAL B 192     -17.614  15.123  -0.245  1.00  0.00           H  
ATOM   3072 HG13 VAL B 192     -17.228  13.420  -0.563  1.00  0.00           H  
ATOM   3073  CG2 VAL B 192     -14.633  13.521   0.380  1.00  0.00           C  
ATOM   3074 HG21 VAL B 192     -14.857  12.592  -0.144  1.00  0.00           H  
ATOM   3075 HG22 VAL B 192     -13.577  13.763   0.249  1.00  0.00           H  
ATOM   3076 HG23 VAL B 192     -14.820  13.383   1.445  1.00  0.00           H  
ATOM   3077  C   VAL B 192     -15.321  13.899  -2.605  1.00  0.00           C  
ATOM   3078  O   VAL B 192     -16.391  13.724  -3.191  1.00  0.00           O  
ATOM   3079  N   CYS B 193     -14.258  13.138  -2.849  1.00  0.00           N  
ATOM   3080  H   CYS B 193     -13.393  13.362  -2.357  1.00  0.00           H  
ATOM   3081  CA  CYS B 193     -14.208  12.085  -3.862  1.00  0.00           C  
ATOM   3082  HA  CYS B 193     -15.189  11.611  -3.924  1.00  0.00           H  
ATOM   3083  CB  CYS B 193     -13.898  12.744  -5.213  1.00  0.00           C  
ATOM   3084  HB2 CYS B 193     -14.500  13.647  -5.309  1.00  0.00           H  
ATOM   3085  HB3 CYS B 193     -12.842  13.022  -5.259  1.00  0.00           H  
ATOM   3086  SG  CYS B 193     -14.317  11.633  -6.583  1.00  0.00           S  
ATOM   3087  HG  CYS B 193     -13.279  10.793  -6.474  1.00  0.00           H  
ATOM   3088  C   CYS B 193     -13.175  11.007  -3.500  1.00  0.00           C  
ATOM   3089  O   CYS B 193     -12.199  11.270  -2.799  1.00  0.00           O  
ATOM   3090  N   HIE B 194     -13.366   9.781  -3.996  1.00  0.00           N  
ATOM   3091  H   HIE B 194     -14.165   9.626  -4.591  1.00  0.00           H  
ATOM   3092  CA  HIE B 194     -12.501   8.637  -3.688  1.00  0.00           C  
ATOM   3093  HA  HIE B 194     -11.708   8.958  -3.011  1.00  0.00           H  
ATOM   3094  CB  HIE B 194     -13.300   7.571  -2.926  1.00  0.00           C  
ATOM   3095  HB2 HIE B 194     -14.049   7.136  -3.589  1.00  0.00           H  
ATOM   3096  HB3 HIE B 194     -12.620   6.776  -2.613  1.00  0.00           H  
ATOM   3097  CG  HIE B 194     -13.984   8.128  -1.700  1.00  0.00           C  
ATOM   3098  ND1 HIE B 194     -13.341   8.519  -0.522  1.00  0.00           N  
ATOM   3099  CE1 HIE B 194     -14.302   9.002   0.280  1.00  0.00           C  
ATOM   3100  HE1 HIE B 194     -14.132   9.391   1.276  1.00  0.00           H  
ATOM   3101  NE2 HIE B 194     -15.493   8.965  -0.340  1.00  0.00           N  
ATOM   3102  HE2 HIE B 194     -16.364   9.306   0.045  1.00  0.00           H  
ATOM   3103  CD2 HIE B 194     -15.314   8.419  -1.591  1.00  0.00           C  
ATOM   3104  HD2 HIE B 194     -16.066   8.268  -2.352  1.00  0.00           H  
ATOM   3105  C   HIE B 194     -11.807   8.079  -4.932  1.00  0.00           C  
ATOM   3106  O   HIE B 194     -12.377   8.063  -6.025  1.00  0.00           O  
ATOM   3107  N   LEU B 195     -10.576   7.609  -4.731  1.00  0.00           N  
ATOM   3108  H   LEU B 195     -10.208   7.682  -3.788  1.00  0.00           H  
ATOM   3109  CA  LEU B 195      -9.754   6.850  -5.669  1.00  0.00           C  
ATOM   3110  HA  LEU B 195     -10.245   6.800  -6.641  1.00  0.00           H  
ATOM   3111  CB  LEU B 195      -8.360   7.485  -5.842  1.00  0.00           C  
ATOM   3112  HB2 LEU B 195      -7.869   7.546  -4.871  1.00  0.00           H  
ATOM   3113  HB3 LEU B 195      -7.781   6.788  -6.453  1.00  0.00           H  
ATOM   3114  CG  LEU B 195      -8.301   8.863  -6.524  1.00  0.00           C  
ATOM   3115  HG  LEU B 195      -8.972   8.872  -7.381  1.00  0.00           H  
ATOM   3116  CD1 LEU B 195      -8.667  10.023  -5.593  1.00  0.00           C  
ATOM   3117 HD11 LEU B 195      -8.079   9.970  -4.677  1.00  0.00           H  
ATOM   3118 HD12 LEU B 195      -9.726   9.993  -5.347  1.00  0.00           H  
ATOM   3119 HD13 LEU B 195      -8.467  10.971  -6.090  1.00  0.00           H  
ATOM   3120  CD2 LEU B 195      -6.875   9.122  -7.020  1.00  0.00           C  
ATOM   3121 HD21 LEU B 195      -6.569   8.326  -7.700  1.00  0.00           H  
ATOM   3122 HD22 LEU B 195      -6.856  10.062  -7.566  1.00  0.00           H  
ATOM   3123 HD23 LEU B 195      -6.183   9.168  -6.180  1.00  0.00           H  
ATOM   3124  C   LEU B 195      -9.587   5.430  -5.118  1.00  0.00           C  
ATOM   3125  O   LEU B 195      -9.168   5.254  -3.976  1.00  0.00           O  
ATOM   3126  N   LEU B 196      -9.903   4.429  -5.927  1.00  0.00           N  
ATOM   3127  H   LEU B 196     -10.182   4.662  -6.871  1.00  0.00           H  
ATOM   3128  CA  LEU B 196      -9.765   3.006  -5.615  1.00  0.00           C  
ATOM   3129  HA  LEU B 196      -9.652   2.873  -4.538  1.00  0.00           H  
ATOM   3130  CB  LEU B 196     -11.042   2.284  -6.079  1.00  0.00           C  
ATOM   3131  HB2 LEU B 196     -11.155   2.462  -7.150  1.00  0.00           H  
ATOM   3132  HB3 LEU B 196     -10.924   1.209  -5.936  1.00  0.00           H  
ATOM   3133  CG  LEU B 196     -12.319   2.756  -5.356  1.00  0.00           C  
ATOM   3134  HG  LEU B 196     -12.330   3.843  -5.276  1.00  0.00           H  
ATOM   3135  CD1 LEU B 196     -13.556   2.352  -6.156  1.00  0.00           C  
ATOM   3136 HD11 LEU B 196     -13.530   2.838  -7.133  1.00  0.00           H  
ATOM   3137 HD12 LEU B 196     -13.577   1.271  -6.294  1.00  0.00           H  
ATOM   3138 HD13 LEU B 196     -14.455   2.671  -5.631  1.00  0.00           H  
ATOM   3139  CD2 LEU B 196     -12.424   2.166  -3.952  1.00  0.00           C  
ATOM   3140 HD21 LEU B 196     -13.322   2.542  -3.463  1.00  0.00           H  
ATOM   3141 HD22 LEU B 196     -12.468   1.078  -4.006  1.00  0.00           H  
ATOM   3142 HD23 LEU B 196     -11.553   2.457  -3.364  1.00  0.00           H  
ATOM   3143  C   LEU B 196      -8.519   2.421  -6.296  1.00  0.00           C  
ATOM   3144  O   LEU B 196      -8.172   2.847  -7.402  1.00  0.00           O  
ATOM   3145  N   MET B 197      -7.903   1.417  -5.669  1.00  0.00           N  
ATOM   3146  H   MET B 197      -8.265   1.109  -4.771  1.00  0.00           H  
ATOM   3147  CA  MET B 197      -6.719   0.708  -6.166  1.00  0.00           C  
ATOM   3148  HA  MET B 197      -6.617   0.894  -7.236  1.00  0.00           H  
ATOM   3149  CB  MET B 197      -5.442   1.218  -5.464  1.00  0.00           C  
ATOM   3150  HB2 MET B 197      -5.426   0.848  -4.440  1.00  0.00           H  
ATOM   3151  HB3 MET B 197      -4.590   0.780  -5.984  1.00  0.00           H  
ATOM   3152  CG  MET B 197      -5.243   2.745  -5.453  1.00  0.00           C  
ATOM   3153  HG2 MET B 197      -4.171   2.938  -5.482  1.00  0.00           H  
ATOM   3154  HG3 MET B 197      -5.664   3.161  -6.369  1.00  0.00           H  
ATOM   3155  SD  MET B 197      -5.911   3.656  -4.020  1.00  0.00           S  
ATOM   3156  CE  MET B 197      -4.776   3.109  -2.716  1.00  0.00           C  
ATOM   3157  HE1 MET B 197      -4.803   2.024  -2.632  1.00  0.00           H  
ATOM   3158  HE2 MET B 197      -3.763   3.430  -2.957  1.00  0.00           H  
ATOM   3159  HE3 MET B 197      -5.076   3.542  -1.762  1.00  0.00           H  
ATOM   3160  C   MET B 197      -6.861  -0.811  -5.960  1.00  0.00           C  
ATOM   3161  O   MET B 197      -7.525  -1.248  -5.022  1.00  0.00           O  
ATOM   3162  N   ASP B 198      -6.207  -1.610  -6.808  1.00  0.00           N  
ATOM   3163  H   ASP B 198      -5.692  -1.188  -7.561  1.00  0.00           H  
ATOM   3164  CA  ASP B 198      -6.064  -3.067  -6.617  1.00  0.00           C  
ATOM   3165  HA  ASP B 198      -7.009  -3.485  -6.262  1.00  0.00           H  
ATOM   3166  CB  ASP B 198      -5.720  -3.698  -7.985  1.00  0.00           C  
ATOM   3167  HB2 ASP B 198      -6.480  -3.391  -8.705  1.00  0.00           H  
ATOM   3168  HB3 ASP B 198      -4.760  -3.309  -8.329  1.00  0.00           H  
ATOM   3169  CG  ASP B 198      -5.676  -5.232  -7.986  1.00  0.00           C  
ATOM   3170  OD1 ASP B 198      -6.417  -5.869  -7.208  1.00  0.00           O  
ATOM   3171  OD2 ASP B 198      -4.892  -5.826  -8.753  1.00  0.00           O  
ATOM   3172  C   ASP B 198      -4.981  -3.366  -5.559  1.00  0.00           C  
ATOM   3173  O   ASP B 198      -5.178  -4.113  -4.600  1.00  0.00           O  
ATOM   3174  N   ASP B 199      -3.831  -2.714  -5.714  1.00  0.00           N  
ATOM   3175  H   ASP B 199      -3.730  -2.110  -6.516  1.00  0.00           H  
ATOM   3176  CA  ASP B 199      -2.769  -2.581  -4.727  1.00  0.00           C  
ATOM   3177  HA  ASP B 199      -3.223  -2.486  -3.738  1.00  0.00           H  
ATOM   3178  CB  ASP B 199      -1.865  -3.824  -4.716  1.00  0.00           C  
ATOM   3179  HB2 ASP B 199      -1.096  -3.690  -3.953  1.00  0.00           H  
ATOM   3180  HB3 ASP B 199      -2.477  -4.666  -4.395  1.00  0.00           H  
ATOM   3181  CG  ASP B 199      -1.176  -4.218  -6.030  1.00  0.00           C  
ATOM   3182  OD1 ASP B 199      -1.048  -5.452  -6.220  1.00  0.00           O  
ATOM   3183  OD2 ASP B 199      -0.599  -3.372  -6.756  1.00  0.00           O  
ATOM   3184  C   ASP B 199      -1.993  -1.287  -5.006  1.00  0.00           C  
ATOM   3185  O   ASP B 199      -2.299  -0.568  -5.959  1.00  0.00           O  
ATOM   3186  N   VAL B 200      -1.015  -0.955  -4.162  1.00  0.00           N  
ATOM   3187  H   VAL B 200      -0.764  -1.588  -3.415  1.00  0.00           H  
ATOM   3188  CA  VAL B 200      -0.230   0.277  -4.298  1.00  0.00           C  
ATOM   3189  HA  VAL B 200      -0.174   0.503  -5.357  1.00  0.00           H  
ATOM   3190  CB  VAL B 200      -0.956   1.464  -3.629  1.00  0.00           C  
ATOM   3191  HB  VAL B 200      -1.930   1.572  -4.109  1.00  0.00           H  
ATOM   3192  CG1 VAL B 200      -1.207   1.271  -2.129  1.00  0.00           C  
ATOM   3193 HG11 VAL B 200      -1.786   0.362  -1.964  1.00  0.00           H  
ATOM   3194 HG12 VAL B 200      -0.261   1.190  -1.591  1.00  0.00           H  
ATOM   3195 HG13 VAL B 200      -1.776   2.116  -1.749  1.00  0.00           H  
ATOM   3196  CG2 VAL B 200      -0.217   2.793  -3.820  1.00  0.00           C  
ATOM   3197 HG21 VAL B 200      -0.831   3.596  -3.418  1.00  0.00           H  
ATOM   3198 HG22 VAL B 200       0.739   2.779  -3.294  1.00  0.00           H  
ATOM   3199 HG23 VAL B 200      -0.047   2.966  -4.881  1.00  0.00           H  
ATOM   3200  C   VAL B 200       1.201   0.065  -3.807  1.00  0.00           C  
ATOM   3201  O   VAL B 200       1.422  -0.699  -2.864  1.00  0.00           O  
ATOM   3202  N   VAL B 201       2.171   0.702  -4.468  1.00  0.00           N  
ATOM   3203  H   VAL B 201       1.890   1.258  -5.273  1.00  0.00           H  
ATOM   3204  CA  VAL B 201       3.608   0.615  -4.146  1.00  0.00           C  
ATOM   3205  HA  VAL B 201       3.719   0.165  -3.159  1.00  0.00           H  
ATOM   3206  CB  VAL B 201       4.375  -0.277  -5.146  1.00  0.00           C  
ATOM   3207  HB  VAL B 201       5.392  -0.372  -4.773  1.00  0.00           H  
ATOM   3208  CG1 VAL B 201       3.777  -1.684  -5.238  1.00  0.00           C  
ATOM   3209 HG11 VAL B 201       3.737  -2.138  -4.252  1.00  0.00           H  
ATOM   3210 HG12 VAL B 201       2.768  -1.640  -5.651  1.00  0.00           H  
ATOM   3211 HG13 VAL B 201       4.391  -2.300  -5.890  1.00  0.00           H  
ATOM   3212  CG2 VAL B 201       4.459   0.278  -6.572  1.00  0.00           C  
ATOM   3213 HG21 VAL B 201       4.833   1.299  -6.578  1.00  0.00           H  
ATOM   3214 HG22 VAL B 201       5.127  -0.339  -7.172  1.00  0.00           H  
ATOM   3215 HG23 VAL B 201       3.472   0.261  -7.029  1.00  0.00           H  
ATOM   3216  C   VAL B 201       4.255   1.995  -4.058  1.00  0.00           C  
ATOM   3217  O   VAL B 201       3.725   2.977  -4.573  1.00  0.00           O  
ATOM   3218  N   SER B 202       5.444   2.104  -3.466  1.00  0.00           N  
ATOM   3219  H   SER B 202       5.851   1.275  -3.031  1.00  0.00           H  
ATOM   3220  CA  SER B 202       6.097   3.404  -3.219  1.00  0.00           C  
ATOM   3221  HA  SER B 202       5.344   4.057  -2.789  1.00  0.00           H  
ATOM   3222  CB  SER B 202       7.204   3.260  -2.164  1.00  0.00           C  
ATOM   3223  HB2 SER B 202       7.706   4.220  -2.037  1.00  0.00           H  
ATOM   3224  HB3 SER B 202       6.760   2.976  -1.209  1.00  0.00           H  
ATOM   3225  OG  SER B 202       8.146   2.276  -2.536  1.00  0.00           O  
ATOM   3226  HG  SER B 202       7.687   1.398  -2.467  1.00  0.00           H  
ATOM   3227  C   SER B 202       6.593   4.111  -4.493  1.00  0.00           C  
ATOM   3228  O   SER B 202       6.901   5.306  -4.444  1.00  0.00           O  
ATOM   3229  N   ALA B 203       6.590   3.412  -5.633  1.00  0.00           N  
ATOM   3230  H   ALA B 203       6.364   2.432  -5.559  1.00  0.00           H  
ATOM   3231  CA  ALA B 203       6.805   3.956  -6.973  1.00  0.00           C  
ATOM   3232  HA  ALA B 203       7.478   4.811  -6.906  1.00  0.00           H  
ATOM   3233  CB  ALA B 203       7.502   2.865  -7.788  1.00  0.00           C  
ATOM   3234  HB1 ALA B 203       6.834   2.013  -7.919  1.00  0.00           H  
ATOM   3235  HB2 ALA B 203       7.775   3.254  -8.769  1.00  0.00           H  
ATOM   3236  HB3 ALA B 203       8.405   2.538  -7.271  1.00  0.00           H  
ATOM   3237  C   ALA B 203       5.515   4.449  -7.675  1.00  0.00           C  
ATOM   3238  O   ALA B 203       5.604   5.158  -8.678  1.00  0.00           O  
ATOM   3239  N   ASP B 204       4.320   4.106  -7.177  1.00  0.00           N  
ATOM   3240  H   ASP B 204       4.271   3.582  -6.313  1.00  0.00           H  
ATOM   3241  CA  ASP B 204       3.063   4.579  -7.756  1.00  0.00           C  
ATOM   3242  HA  ASP B 204       3.114   4.423  -8.836  1.00  0.00           H  
ATOM   3243  CB  ASP B 204       1.846   3.794  -7.237  1.00  0.00           C  
ATOM   3244  HB2 ASP B 204       1.827   3.846  -6.148  1.00  0.00           H  
ATOM   3245  HB3 ASP B 204       0.942   4.282  -7.607  1.00  0.00           H  
ATOM   3246  CG  ASP B 204       1.789   2.329  -7.678  1.00  0.00           C  
ATOM   3247  OD1 ASP B 204       2.422   1.955  -8.687  1.00  0.00           O  
ATOM   3248  OD2 ASP B 204       1.062   1.545  -7.030  1.00  0.00           O  
ATOM   3249  C   ASP B 204       2.872   6.078  -7.500  1.00  0.00           C  
ATOM   3250  O   ASP B 204       2.906   6.558  -6.365  1.00  0.00           O  
ATOM   3251  N   GLN B 205       2.617   6.811  -8.580  1.00  0.00           N  
ATOM   3252  H   GLN B 205       2.667   6.356  -9.480  1.00  0.00           H  
ATOM   3253  CA  GLN B 205       2.226   8.214  -8.580  1.00  0.00           C  
ATOM   3254  HA  GLN B 205       1.762   8.454  -7.624  1.00  0.00           H  
ATOM   3255  CB  GLN B 205       3.464   9.105  -8.750  1.00  0.00           C  
ATOM   3256  HB2 GLN B 205       4.126   8.939  -7.900  1.00  0.00           H  
ATOM   3257  HB3 GLN B 205       3.994   8.831  -9.665  1.00  0.00           H  
ATOM   3258  CG  GLN B 205       3.092  10.594  -8.817  1.00  0.00           C  
ATOM   3259  HG2 GLN B 205       2.573  10.798  -9.755  1.00  0.00           H  
ATOM   3260  HG3 GLN B 205       2.415  10.836  -7.998  1.00  0.00           H  
ATOM   3261  CD  GLN B 205       4.293  11.529  -8.723  1.00  0.00           C  
ATOM   3262  OE1 GLN B 205       5.430  11.149  -8.500  1.00  0.00           O  
ATOM   3263  NE2 GLN B 205       4.068  12.812  -8.892  1.00  0.00           N  
ATOM   3264 HE21 GLN B 205       4.870  13.415  -8.873  1.00  0.00           H  
ATOM   3265 HE22 GLN B 205       3.126  13.151  -9.069  1.00  0.00           H  
ATOM   3266  C   GLN B 205       1.194   8.420  -9.686  1.00  0.00           C  
ATOM   3267  O   GLN B 205       1.405   8.020 -10.831  1.00  0.00           O  
ATOM   3268  N   TYR B 206       0.062   9.010  -9.322  1.00  0.00           N  
ATOM   3269  H   TYR B 206      -0.010   9.354  -8.371  1.00  0.00           H  
ATOM   3270  CA  TYR B 206      -1.069   9.282 -10.196  1.00  0.00           C  
ATOM   3271  HA  TYR B 206      -1.015   8.626 -11.062  1.00  0.00           H  
ATOM   3272  CB  TYR B 206      -2.382   8.973  -9.449  1.00  0.00           C  
ATOM   3273  HB2 TYR B 206      -2.440   9.597  -8.555  1.00  0.00           H  
ATOM   3274  HB3 TYR B 206      -3.216   9.265 -10.088  1.00  0.00           H  
ATOM   3275  CG  TYR B 206      -2.571   7.514  -9.042  1.00  0.00           C  
ATOM   3276  CD1 TYR B 206      -1.943   6.994  -7.887  1.00  0.00           C  
ATOM   3277  HD1 TYR B 206      -1.320   7.635  -7.281  1.00  0.00           H  
ATOM   3278  CE1 TYR B 206      -2.113   5.638  -7.533  1.00  0.00           C  
ATOM   3279  HE1 TYR B 206      -1.618   5.223  -6.669  1.00  0.00           H  
ATOM   3280  CZ  TYR B 206      -2.938   4.801  -8.315  1.00  0.00           C  
ATOM   3281  OH  TYR B 206      -3.098   3.490  -7.985  1.00  0.00           O  
ATOM   3282  HH  TYR B 206      -2.369   3.115  -7.486  1.00  0.00           H  
ATOM   3283  CE2 TYR B 206      -3.579   5.325  -9.457  1.00  0.00           C  
ATOM   3284  HE2 TYR B 206      -4.193   4.671 -10.061  1.00  0.00           H  
ATOM   3285  CD2 TYR B 206      -3.387   6.672  -9.825  1.00  0.00           C  
ATOM   3286  HD2 TYR B 206      -3.864   7.055 -10.717  1.00  0.00           H  
ATOM   3287  C   TYR B 206      -1.017  10.739 -10.678  1.00  0.00           C  
ATOM   3288  O   TYR B 206      -0.741  11.654  -9.900  1.00  0.00           O  
ATOM   3289  N   THR B 207      -1.314  10.978 -11.949  1.00  0.00           N  
ATOM   3290  H   THR B 207      -1.481  10.175 -12.549  1.00  0.00           H  
ATOM   3291  CA  THR B 207      -1.831  12.263 -12.454  1.00  0.00           C  
ATOM   3292  HA  THR B 207      -1.357  13.082 -11.916  1.00  0.00           H  
ATOM   3293  CB  THR B 207      -1.541  12.444 -13.958  1.00  0.00           C  
ATOM   3294  HB  THR B 207      -2.371  12.967 -14.434  1.00  0.00           H  
ATOM   3295  CG2 THR B 207      -0.277  13.278 -14.148  1.00  0.00           C  
ATOM   3296 HG21 THR B 207      -0.428  14.275 -13.735  1.00  0.00           H  
ATOM   3297 HG22 THR B 207       0.563  12.794 -13.647  1.00  0.00           H  
ATOM   3298 HG23 THR B 207      -0.060  13.363 -15.213  1.00  0.00           H  
ATOM   3299  OG1 THR B 207      -1.313  11.222 -14.628  1.00  0.00           O  
ATOM   3300  HG1 THR B 207      -2.121  10.698 -14.613  1.00  0.00           H  
ATOM   3301  C   THR B 207      -3.335  12.359 -12.185  1.00  0.00           C  
ATOM   3302  O   THR B 207      -4.022  11.335 -12.202  1.00  0.00           O  
ATOM   3303  N   LEU B 208      -3.842  13.570 -11.934  1.00  0.00           N  
ATOM   3304  H   LEU B 208      -3.226  14.375 -12.005  1.00  0.00           H  
ATOM   3305  CA  LEU B 208      -5.259  13.863 -11.665  1.00  0.00           C  
ATOM   3306  HA  LEU B 208      -5.866  12.970 -11.831  1.00  0.00           H  
ATOM   3307  CB  LEU B 208      -5.453  14.336 -10.207  1.00  0.00           C  
ATOM   3308  HB2 LEU B 208      -4.993  15.320 -10.108  1.00  0.00           H  
ATOM   3309  HB3 LEU B 208      -6.523  14.464 -10.043  1.00  0.00           H  
ATOM   3310  CG  LEU B 208      -4.897  13.458  -9.077  1.00  0.00           C  
ATOM   3311  HG  LEU B 208      -3.814  13.373  -9.172  1.00  0.00           H  
ATOM   3312  CD1 LEU B 208      -5.220  14.116  -7.734  1.00  0.00           C  
ATOM   3313 HD11 LEU B 208      -4.707  15.074  -7.658  1.00  0.00           H  
ATOM   3314 HD12 LEU B 208      -6.295  14.273  -7.640  1.00  0.00           H  
ATOM   3315 HD13 LEU B 208      -4.890  13.479  -6.915  1.00  0.00           H  
ATOM   3316  CD2 LEU B 208      -5.505  12.059  -9.060  1.00  0.00           C  
ATOM   3317 HD21 LEU B 208      -6.587  12.127  -8.935  1.00  0.00           H  
ATOM   3318 HD22 LEU B 208      -5.292  11.555  -9.999  1.00  0.00           H  
ATOM   3319 HD23 LEU B 208      -5.073  11.479  -8.245  1.00  0.00           H  
ATOM   3320  C   LEU B 208      -5.774  14.972 -12.595  1.00  0.00           C  
ATOM   3321  O   LEU B 208      -5.070  15.963 -12.799  1.00  0.00           O  
ATOM   3322  N   ASP B 209      -7.029  14.868 -13.037  1.00  0.00           N  
ATOM   3323  H   ASP B 209      -7.538  14.018 -12.817  1.00  0.00           H  
ATOM   3324  CA  ASP B 209      -7.759  15.919 -13.759  1.00  0.00           C  
ATOM   3325  HA  ASP B 209      -7.272  16.881 -13.581  1.00  0.00           H  
ATOM   3326  CB  ASP B 209      -7.772  15.668 -15.280  1.00  0.00           C  
ATOM   3327  HB2 ASP B 209      -8.021  14.621 -15.471  1.00  0.00           H  
ATOM   3328  HB3 ASP B 209      -8.547  16.287 -15.728  1.00  0.00           H  
ATOM   3329  CG  ASP B 209      -6.452  15.986 -15.974  1.00  0.00           C  
ATOM   3330  OD1 ASP B 209      -5.502  15.195 -15.898  1.00  0.00           O  
ATOM   3331  OD2 ASP B 209      -6.353  17.031 -16.679  1.00  0.00           O  
ATOM   3332  C   ASP B 209      -9.204  16.034 -13.254  1.00  0.00           C  
ATOM   3333  O   ASP B 209      -9.889  15.032 -13.041  1.00  0.00           O  
ATOM   3334  N   LEU B 210      -9.696  17.264 -13.096  1.00  0.00           N  
ATOM   3335  H   LEU B 210      -9.091  18.051 -13.312  1.00  0.00           H  
ATOM   3336  CA  LEU B 210     -11.086  17.554 -12.740  1.00  0.00           C  
ATOM   3337  HA  LEU B 210     -11.564  16.632 -12.406  1.00  0.00           H  
ATOM   3338  CB  LEU B 210     -11.102  18.538 -11.557  1.00  0.00           C  
ATOM   3339  HB2 LEU B 210     -10.603  18.066 -10.708  1.00  0.00           H  
ATOM   3340  HB3 LEU B 210     -10.525  19.414 -11.850  1.00  0.00           H  
ATOM   3341  CG  LEU B 210     -12.494  19.019 -11.104  1.00  0.00           C  
ATOM   3342  HG  LEU B 210     -12.991  19.525 -11.932  1.00  0.00           H  
ATOM   3343  CD1 LEU B 210     -13.382  17.871 -10.620  1.00  0.00           C  
ATOM   3344 HD11 LEU B 210     -14.335  18.271 -10.272  1.00  0.00           H  
ATOM   3345 HD12 LEU B 210     -13.581  17.188 -11.438  1.00  0.00           H  
ATOM   3346 HD13 LEU B 210     -12.891  17.336  -9.808  1.00  0.00           H  
ATOM   3347  CD2 LEU B 210     -12.352  20.015  -9.952  1.00  0.00           C  
ATOM   3348 HD21 LEU B 210     -11.726  20.850 -10.264  1.00  0.00           H  
ATOM   3349 HD22 LEU B 210     -13.332  20.399  -9.667  1.00  0.00           H  
ATOM   3350 HD23 LEU B 210     -11.891  19.530  -9.090  1.00  0.00           H  
ATOM   3351  C   LEU B 210     -11.861  18.065 -13.961  1.00  0.00           C  
ATOM   3352  O   LEU B 210     -11.444  19.017 -14.626  1.00  0.00           O  
ATOM   3353  N   TRP B 211     -13.009  17.443 -14.218  1.00  0.00           N  
ATOM   3354  H   TRP B 211     -13.270  16.670 -13.613  1.00  0.00           H  
ATOM   3355  CA  TRP B 211     -14.033  17.858 -15.173  1.00  0.00           C  
ATOM   3356  HA  TRP B 211     -13.607  18.579 -15.865  1.00  0.00           H  
ATOM   3357  CB  TRP B 211     -14.475  16.620 -15.971  1.00  0.00           C  
ATOM   3358  HB2 TRP B 211     -13.600  16.172 -16.440  1.00  0.00           H  
ATOM   3359  HB3 TRP B 211     -14.861  15.884 -15.269  1.00  0.00           H  
ATOM   3360  CG  TRP B 211     -15.528  16.808 -17.019  1.00  0.00           C  
ATOM   3361  CD1 TRP B 211     -15.312  16.945 -18.348  1.00  0.00           C  
ATOM   3362  HD1 TRP B 211     -14.334  16.961 -18.815  1.00  0.00           H  
ATOM   3363  NE1 TRP B 211     -16.522  17.080 -19.006  1.00  0.00           N  
ATOM   3364  HE1 TRP B 211     -16.606  17.311 -19.993  1.00  0.00           H  
ATOM   3365  CE2 TRP B 211     -17.581  17.020 -18.126  1.00  0.00           C  
ATOM   3366  CZ2 TRP B 211     -18.969  17.089 -18.293  1.00  0.00           C  
ATOM   3367  HZ2 TRP B 211     -19.404  17.209 -19.274  1.00  0.00           H  
ATOM   3368  CH2 TRP B 211     -19.798  17.046 -17.159  1.00  0.00           C  
ATOM   3369  HH2 TRP B 211     -20.871  17.149 -17.262  1.00  0.00           H  
ATOM   3370  CZ3 TRP B 211     -19.232  16.916 -15.879  1.00  0.00           C  
ATOM   3371  HZ3 TRP B 211     -19.876  16.910 -15.006  1.00  0.00           H  
ATOM   3372  CE3 TRP B 211     -17.837  16.825 -15.726  1.00  0.00           C  
ATOM   3373  HE3 TRP B 211     -17.419  16.745 -14.736  1.00  0.00           H  
ATOM   3374  CD2 TRP B 211     -16.975  16.875 -16.843  1.00  0.00           C  
ATOM   3375  C   TRP B 211     -15.198  18.545 -14.442  1.00  0.00           C  
ATOM   3376  O   TRP B 211     -15.559  18.154 -13.328  1.00  0.00           O  
ATOM   3377  N   ALA B 212     -15.795  19.558 -15.070  1.00  0.00           N  
ATOM   3378  H   ALA B 212     -15.438  19.831 -15.980  1.00  0.00           H  
ATOM   3379  CA  ALA B 212     -16.934  20.321 -14.564  1.00  0.00           C  
ATOM   3380  HA  ALA B 212     -17.545  19.667 -13.942  1.00  0.00           H  
ATOM   3381  CB  ALA B 212     -16.409  21.477 -13.702  1.00  0.00           C  
ATOM   3382  HB1 ALA B 212     -15.787  21.089 -12.895  1.00  0.00           H  
ATOM   3383  HB2 ALA B 212     -15.815  22.153 -14.319  1.00  0.00           H  
ATOM   3384  HB3 ALA B 212     -17.247  22.029 -13.273  1.00  0.00           H  
ATOM   3385  C   ALA B 212     -17.805  20.855 -15.716  1.00  0.00           C  
ATOM   3386  O   ALA B 212     -17.276  21.377 -16.702  1.00  0.00           O  
ATOM   3387  N   GLY B 213     -19.132  20.770 -15.576  1.00  0.00           N  
ATOM   3388  H   GLY B 213     -19.474  20.344 -14.718  1.00  0.00           H  
ATOM   3389  CA  GLY B 213     -20.136  21.270 -16.531  1.00  0.00           C  
ATOM   3390  HA2 GLY B 213     -21.129  21.143 -16.099  1.00  0.00           H  
ATOM   3391  HA3 GLY B 213     -19.971  22.335 -16.694  1.00  0.00           H  
ATOM   3392  C   GLY B 213     -20.124  20.572 -17.898  1.00  0.00           C  
ATOM   3393  O   GLY B 213     -21.035  19.817 -18.230  1.00  0.00           O  
ATOM   3394  N   GLN B 214     -19.082  20.825 -18.691  1.00  0.00           N  
ATOM   3395  H   GLN B 214     -18.405  21.484 -18.327  1.00  0.00           H  
ATOM   3396  CA  GLN B 214     -18.857  20.244 -20.015  1.00  0.00           C  
ATOM   3397  HA  GLN B 214     -19.413  19.309 -20.071  1.00  0.00           H  
ATOM   3398  CB  GLN B 214     -19.447  21.177 -21.095  1.00  0.00           C  
ATOM   3399  HB2 GLN B 214     -19.402  20.633 -22.040  1.00  0.00           H  
ATOM   3400  HB3 GLN B 214     -20.504  21.351 -20.884  1.00  0.00           H  
ATOM   3401  CG  GLN B 214     -18.742  22.533 -21.314  1.00  0.00           C  
ATOM   3402  HG2 GLN B 214     -17.685  22.466 -21.065  1.00  0.00           H  
ATOM   3403  HG3 GLN B 214     -18.803  22.773 -22.376  1.00  0.00           H  
ATOM   3404  CD  GLN B 214     -19.358  23.692 -20.530  1.00  0.00           C  
ATOM   3405  OE1 GLN B 214     -19.457  23.680 -19.317  1.00  0.00           O  
ATOM   3406  NE2 GLN B 214     -19.763  24.764 -21.176  1.00  0.00           N  
ATOM   3407 HE21 GLN B 214     -20.157  25.490 -20.605  1.00  0.00           H  
ATOM   3408 HE22 GLN B 214     -19.695  24.824 -22.174  1.00  0.00           H  
ATOM   3409  C   GLN B 214     -17.385  19.882 -20.303  1.00  0.00           C  
ATOM   3410  O   GLN B 214     -17.126  19.164 -21.269  1.00  0.00           O  
ATOM   3411  N   GLN B 215     -16.417  20.341 -19.499  1.00  0.00           N  
ATOM   3412  H   GLN B 215     -16.675  20.796 -18.628  1.00  0.00           H  
ATOM   3413  CA  GLN B 215     -14.990  20.349 -19.864  1.00  0.00           C  
ATOM   3414  HA  GLN B 215     -14.790  19.513 -20.533  1.00  0.00           H  
ATOM   3415  CB  GLN B 215     -14.690  21.647 -20.637  1.00  0.00           C  
ATOM   3416  HB2 GLN B 215     -13.677  21.605 -21.040  1.00  0.00           H  
ATOM   3417  HB3 GLN B 215     -15.378  21.715 -21.481  1.00  0.00           H  
ATOM   3418  CG  GLN B 215     -14.825  22.909 -19.767  1.00  0.00           C  
ATOM   3419  HG2 GLN B 215     -15.788  22.907 -19.256  1.00  0.00           H  
ATOM   3420  HG3 GLN B 215     -14.046  22.917 -19.007  1.00  0.00           H  
ATOM   3421  CD  GLN B 215     -14.732  24.201 -20.567  1.00  0.00           C  
ATOM   3422  OE1 GLN B 215     -14.585  24.236 -21.776  1.00  0.00           O  
ATOM   3423  NE2 GLN B 215     -14.863  25.329 -19.908  1.00  0.00           N  
ATOM   3424 HE21 GLN B 215     -14.837  26.169 -20.456  1.00  0.00           H  
ATOM   3425 HE22 GLN B 215     -15.015  25.310 -18.914  1.00  0.00           H  
ATOM   3426  C   GLN B 215     -14.053  20.191 -18.656  1.00  0.00           C  
ATOM   3427  O   GLN B 215     -14.496  20.161 -17.512  1.00  0.00           O  
ATOM   3428  N   LEU B 216     -12.743  20.090 -18.901  1.00  0.00           N  
ATOM   3429  H   LEU B 216     -12.428  20.208 -19.851  1.00  0.00           H  
ATOM   3430  CA  LEU B 216     -11.731  20.107 -17.837  1.00  0.00           C  
ATOM   3431  HA  LEU B 216     -12.081  19.477 -17.023  1.00  0.00           H  
ATOM   3432  CB  LEU B 216     -10.400  19.527 -18.343  1.00  0.00           C  
ATOM   3433  HB2 LEU B 216     -10.047  20.131 -19.179  1.00  0.00           H  
ATOM   3434  HB3 LEU B 216      -9.662  19.604 -17.544  1.00  0.00           H  
ATOM   3435  CG  LEU B 216     -10.486  18.055 -18.784  1.00  0.00           C  
ATOM   3436  HG  LEU B 216     -11.180  17.962 -19.619  1.00  0.00           H  
ATOM   3437  CD1 LEU B 216      -9.112  17.577 -19.245  1.00  0.00           C  
ATOM   3438 HD11 LEU B 216      -8.756  18.203 -20.062  1.00  0.00           H  
ATOM   3439 HD12 LEU B 216      -8.398  17.630 -18.420  1.00  0.00           H  
ATOM   3440 HD13 LEU B 216      -9.172  16.547 -19.596  1.00  0.00           H  
ATOM   3441  CD2 LEU B 216     -10.944  17.131 -17.655  1.00  0.00           C  
ATOM   3442 HD21 LEU B 216     -10.867  16.090 -17.965  1.00  0.00           H  
ATOM   3443 HD22 LEU B 216     -10.322  17.290 -16.774  1.00  0.00           H  
ATOM   3444 HD23 LEU B 216     -11.977  17.345 -17.403  1.00  0.00           H  
ATOM   3445  C   LEU B 216     -11.545  21.506 -17.230  1.00  0.00           C  
ATOM   3446  O   LEU B 216     -11.733  22.517 -17.905  1.00  0.00           O  
ATOM   3447  N   LEU B 217     -11.173  21.541 -15.947  1.00  0.00           N  
ATOM   3448  H   LEU B 217     -11.084  20.647 -15.476  1.00  0.00           H  
ATOM   3449  CA  LEU B 217     -11.138  22.751 -15.118  1.00  0.00           C  
ATOM   3450  HA  LEU B 217     -11.179  23.621 -15.773  1.00  0.00           H  
ATOM   3451  CB  LEU B 217     -12.404  22.727 -14.234  1.00  0.00           C  
ATOM   3452  HB2 LEU B 217     -13.285  22.740 -14.880  1.00  0.00           H  
ATOM   3453  HB3 LEU B 217     -12.414  21.789 -13.675  1.00  0.00           H  
ATOM   3454  CG  LEU B 217     -12.501  23.886 -13.226  1.00  0.00           C  
ATOM   3455  HG  LEU B 217     -11.618  23.897 -12.588  1.00  0.00           H  
ATOM   3456  CD1 LEU B 217     -12.615  25.233 -13.940  1.00  0.00           C  
ATOM   3457 HD11 LEU B 217     -11.805  25.359 -14.655  1.00  0.00           H  
ATOM   3458 HD12 LEU B 217     -12.519  26.033 -13.214  1.00  0.00           H  
ATOM   3459 HD13 LEU B 217     -13.574  25.310 -14.453  1.00  0.00           H  
ATOM   3460  CD2 LEU B 217     -13.709  23.689 -12.311  1.00  0.00           C  
ATOM   3461 HD21 LEU B 217     -14.628  23.694 -12.897  1.00  0.00           H  
ATOM   3462 HD22 LEU B 217     -13.624  22.736 -11.787  1.00  0.00           H  
ATOM   3463 HD23 LEU B 217     -13.756  24.489 -11.578  1.00  0.00           H  
ATOM   3464  C   LEU B 217      -9.863  22.900 -14.265  1.00  0.00           C  
ATOM   3465  O   LEU B 217      -9.393  24.016 -14.052  1.00  0.00           O  
ATOM   3466  N   TRP B 218      -9.324  21.794 -13.752  1.00  0.00           N  
ATOM   3467  H   TRP B 218      -9.741  20.905 -13.990  1.00  0.00           H  
ATOM   3468  CA  TRP B 218      -8.148  21.751 -12.873  1.00  0.00           C  
ATOM   3469  HA  TRP B 218      -7.492  22.592 -13.103  1.00  0.00           H  
ATOM   3470  CB  TRP B 218      -8.591  21.884 -11.405  1.00  0.00           C  
ATOM   3471  HB2 TRP B 218      -8.960  22.896 -11.241  1.00  0.00           H  
ATOM   3472  HB3 TRP B 218      -9.418  21.204 -11.212  1.00  0.00           H  
ATOM   3473  CG  TRP B 218      -7.522  21.587 -10.402  1.00  0.00           C  
ATOM   3474  CD1 TRP B 218      -6.706  22.501  -9.832  1.00  0.00           C  
ATOM   3475  HD1 TRP B 218      -6.750  23.572  -9.980  1.00  0.00           H  
ATOM   3476  NE1 TRP B 218      -5.754  21.856  -9.071  1.00  0.00           N  
ATOM   3477  HE1 TRP B 218      -4.997  22.343  -8.568  1.00  0.00           H  
ATOM   3478  CE2 TRP B 218      -5.919  20.491  -9.090  1.00  0.00           C  
ATOM   3479  CZ2 TRP B 218      -5.223  19.436  -8.487  1.00  0.00           C  
ATOM   3480  HZ2 TRP B 218      -4.376  19.655  -7.850  1.00  0.00           H  
ATOM   3481  CH2 TRP B 218      -5.664  18.119  -8.688  1.00  0.00           C  
ATOM   3482  HH2 TRP B 218      -5.159  17.302  -8.195  1.00  0.00           H  
ATOM   3483  CZ3 TRP B 218      -6.775  17.874  -9.516  1.00  0.00           C  
ATOM   3484  HZ3 TRP B 218      -7.110  16.859  -9.675  1.00  0.00           H  
ATOM   3485  CE3 TRP B 218      -7.460  18.942 -10.128  1.00  0.00           C  
ATOM   3486  HE3 TRP B 218      -8.302  18.736 -10.769  1.00  0.00           H  
ATOM   3487  CD2 TRP B 218      -7.060  20.282  -9.919  1.00  0.00           C  
ATOM   3488  C   TRP B 218      -7.342  20.469 -13.134  1.00  0.00           C  
ATOM   3489  O   TRP B 218      -7.903  19.482 -13.615  1.00  0.00           O  
ATOM   3490  N   LYS B 219      -6.038  20.481 -12.834  1.00  0.00           N  
ATOM   3491  H   LYS B 219      -5.673  21.272 -12.316  1.00  0.00           H  
ATOM   3492  CA  LYS B 219      -5.090  19.400 -13.134  1.00  0.00           C  
ATOM   3493  HA  LYS B 219      -5.612  18.443 -13.103  1.00  0.00           H  
ATOM   3494  CB  LYS B 219      -4.553  19.634 -14.554  1.00  0.00           C  
ATOM   3495  HB2 LYS B 219      -5.409  19.719 -15.230  1.00  0.00           H  
ATOM   3496  HB3 LYS B 219      -3.992  20.572 -14.580  1.00  0.00           H  
ATOM   3497  CG  LYS B 219      -3.655  18.500 -15.061  1.00  0.00           C  
ATOM   3498  HG2 LYS B 219      -2.761  18.408 -14.443  1.00  0.00           H  
ATOM   3499  HG3 LYS B 219      -4.211  17.567 -15.003  1.00  0.00           H  
ATOM   3500  CD  LYS B 219      -3.238  18.789 -16.511  1.00  0.00           C  
ATOM   3501  HD2 LYS B 219      -4.085  19.205 -17.062  1.00  0.00           H  
ATOM   3502  HD3 LYS B 219      -2.449  19.542 -16.498  1.00  0.00           H  
ATOM   3503  CE  LYS B 219      -2.735  17.546 -17.254  1.00  0.00           C  
ATOM   3504  HE2 LYS B 219      -2.391  17.868 -18.237  1.00  0.00           H  
ATOM   3505  HE3 LYS B 219      -1.889  17.108 -16.711  1.00  0.00           H  
ATOM   3506  NZ  LYS B 219      -3.822  16.556 -17.431  1.00  0.00           N  
ATOM   3507  HZ1 LYS B 219      -4.745  16.994 -17.528  1.00  0.00           H  
ATOM   3508  HZ2 LYS B 219      -3.677  15.861 -18.147  1.00  0.00           H  
ATOM   3509  HZ3 LYS B 219      -4.025  16.055 -16.565  1.00  0.00           H  
ATOM   3510  C   LYS B 219      -3.961  19.356 -12.103  1.00  0.00           C  
ATOM   3511  O   LYS B 219      -3.431  20.400 -11.735  1.00  0.00           O  
ATOM   3512  N   GLY B 220      -3.552  18.154 -11.695  1.00  0.00           N  
ATOM   3513  H   GLY B 220      -4.034  17.340 -12.064  1.00  0.00           H  
ATOM   3514  CA  GLY B 220      -2.500  17.950 -10.697  1.00  0.00           C  
ATOM   3515  HA2 GLY B 220      -1.667  18.624 -10.905  1.00  0.00           H  
ATOM   3516  HA3 GLY B 220      -2.900  18.214  -9.718  1.00  0.00           H  
ATOM   3517  C   GLY B 220      -1.956  16.517 -10.647  1.00  0.00           C  
ATOM   3518  O   GLY B 220      -1.974  15.782 -11.636  1.00  0.00           O  
ATOM   3519  N   SER B 221      -1.446  16.101  -9.486  1.00  0.00           N  
ATOM   3520  H   SER B 221      -1.476  16.725  -8.690  1.00  0.00           H  
ATOM   3521  CA  SER B 221      -0.882  14.764  -9.246  1.00  0.00           C  
ATOM   3522  HA  SER B 221      -1.476  14.039  -9.797  1.00  0.00           H  
ATOM   3523  CB  SER B 221       0.565  14.705  -9.774  1.00  0.00           C  
ATOM   3524  HB2 SER B 221       0.550  14.878 -10.852  1.00  0.00           H  
ATOM   3525  HB3 SER B 221       1.148  15.502  -9.310  1.00  0.00           H  
ATOM   3526  OG  SER B 221       1.209  13.465  -9.508  1.00  0.00           O  
ATOM   3527  HG  SER B 221       0.600  12.746  -9.769  1.00  0.00           H  
ATOM   3528  C   SER B 221      -0.967  14.388  -7.761  1.00  0.00           C  
ATOM   3529  O   SER B 221      -1.037  15.253  -6.893  1.00  0.00           O  
ATOM   3530  N   PHE B 222      -0.956  13.088  -7.464  1.00  0.00           N  
ATOM   3531  H   PHE B 222      -0.914  12.426  -8.232  1.00  0.00           H  
ATOM   3532  CA  PHE B 222      -0.962  12.525  -6.116  1.00  0.00           C  
ATOM   3533  HA  PHE B 222      -0.608  13.278  -5.407  1.00  0.00           H  
ATOM   3534  CB  PHE B 222      -2.404  12.152  -5.748  1.00  0.00           C  
ATOM   3535  HB2 PHE B 222      -2.982  13.073  -5.656  1.00  0.00           H  
ATOM   3536  HB3 PHE B 222      -2.834  11.566  -6.562  1.00  0.00           H  
ATOM   3537  CG  PHE B 222      -2.546  11.375  -4.455  1.00  0.00           C  
ATOM   3538  CD1 PHE B 222      -2.150  11.967  -3.242  1.00  0.00           C  
ATOM   3539  HD1 PHE B 222      -1.744  12.969  -3.227  1.00  0.00           H  
ATOM   3540  CE1 PHE B 222      -2.318  11.275  -2.034  1.00  0.00           C  
ATOM   3541  HE1 PHE B 222      -2.045  11.756  -1.107  1.00  0.00           H  
ATOM   3542  CZ  PHE B 222      -2.881   9.989  -2.026  1.00  0.00           C  
ATOM   3543  HZ  PHE B 222      -3.025   9.473  -1.086  1.00  0.00           H  
ATOM   3544  CE2 PHE B 222      -3.273   9.390  -3.236  1.00  0.00           C  
ATOM   3545  HE2 PHE B 222      -3.731   8.410  -3.230  1.00  0.00           H  
ATOM   3546  CD2 PHE B 222      -3.097  10.078  -4.452  1.00  0.00           C  
ATOM   3547  HD2 PHE B 222      -3.410   9.616  -5.378  1.00  0.00           H  
ATOM   3548  C   PHE B 222      -0.026  11.311  -6.033  1.00  0.00           C  
ATOM   3549  O   PHE B 222      -0.010  10.471  -6.934  1.00  0.00           O  
ATOM   3550  N   LYS B 223       0.739  11.192  -4.941  1.00  0.00           N  
ATOM   3551  H   LYS B 223       0.661  11.898  -4.221  1.00  0.00           H  
ATOM   3552  CA  LYS B 223       1.652  10.072  -4.673  1.00  0.00           C  
ATOM   3553  HA  LYS B 223       1.552   9.322  -5.457  1.00  0.00           H  
ATOM   3554  CB  LYS B 223       3.105  10.583  -4.746  1.00  0.00           C  
ATOM   3555  HB2 LYS B 223       3.243  11.119  -5.687  1.00  0.00           H  
ATOM   3556  HB3 LYS B 223       3.310  11.275  -3.927  1.00  0.00           H  
ATOM   3557  CG  LYS B 223       4.091   9.409  -4.702  1.00  0.00           C  
ATOM   3558  HG2 LYS B 223       4.070   8.950  -3.714  1.00  0.00           H  
ATOM   3559  HG3 LYS B 223       3.767   8.670  -5.428  1.00  0.00           H  
ATOM   3560  CD  LYS B 223       5.527   9.813  -5.059  1.00  0.00           C  
ATOM   3561  HD2 LYS B 223       5.519  10.324  -6.022  1.00  0.00           H  
ATOM   3562  HD3 LYS B 223       5.936  10.494  -4.311  1.00  0.00           H  
ATOM   3563  CE  LYS B 223       6.397   8.556  -5.186  1.00  0.00           C  
ATOM   3564  HE2 LYS B 223       5.811   7.778  -5.687  1.00  0.00           H  
ATOM   3565  HE3 LYS B 223       7.263   8.783  -5.813  1.00  0.00           H  
ATOM   3566  NZ  LYS B 223       6.849   8.066  -3.864  1.00  0.00           N  
ATOM   3567  HZ1 LYS B 223       7.504   8.710  -3.414  1.00  0.00           H  
ATOM   3568  HZ2 LYS B 223       6.089   8.075  -3.188  1.00  0.00           H  
ATOM   3569  HZ3 LYS B 223       7.197   7.114  -3.908  1.00  0.00           H  
ATOM   3570  C   LYS B 223       1.288   9.433  -3.319  1.00  0.00           C  
ATOM   3571  O   LYS B 223       1.622  10.022  -2.291  1.00  0.00           O  
ATOM   3572  N   PRO B 224       0.595   8.273  -3.286  1.00  0.00           N  
ATOM   3573  CD  PRO B 224       0.148   7.500  -4.438  1.00  0.00           C  
ATOM   3574  HD2 PRO B 224       0.965   6.871  -4.791  1.00  0.00           H  
ATOM   3575  HD3 PRO B 224      -0.213   8.142  -5.241  1.00  0.00           H  
ATOM   3576  CG  PRO B 224      -0.994   6.618  -3.944  1.00  0.00           C  
ATOM   3577  HG2 PRO B 224      -1.031   5.675  -4.484  1.00  0.00           H  
ATOM   3578  HG3 PRO B 224      -1.939   7.146  -4.043  1.00  0.00           H  
ATOM   3579  CB  PRO B 224      -0.662   6.410  -2.471  1.00  0.00           C  
ATOM   3580  HB2 PRO B 224       0.043   5.583  -2.376  1.00  0.00           H  
ATOM   3581  HB3 PRO B 224      -1.556   6.210  -1.884  1.00  0.00           H  
ATOM   3582  CA  PRO B 224       0.010   7.723  -2.054  1.00  0.00           C  
ATOM   3583  HA  PRO B 224      -0.745   8.414  -1.686  1.00  0.00           H  
ATOM   3584  C   PRO B 224       1.017   7.472  -0.928  1.00  0.00           C  
ATOM   3585  O   PRO B 224       0.695   7.657   0.241  1.00  0.00           O  
ATOM   3586  N   SER B 225       2.243   7.079  -1.290  1.00  0.00           N  
ATOM   3587  H   SER B 225       2.442   7.004  -2.274  1.00  0.00           H  
ATOM   3588  CA  SER B 225       3.347   6.799  -0.356  1.00  0.00           C  
ATOM   3589  HA  SER B 225       2.988   6.092   0.391  1.00  0.00           H  
ATOM   3590  CB  SER B 225       4.520   6.133  -1.095  1.00  0.00           C  
ATOM   3591  HB2 SER B 225       5.425   6.225  -0.491  1.00  0.00           H  
ATOM   3592  HB3 SER B 225       4.296   5.072  -1.199  1.00  0.00           H  
ATOM   3593  OG  SER B 225       4.752   6.680  -2.395  1.00  0.00           O  
ATOM   3594  HG  SER B 225       4.368   6.069  -3.038  1.00  0.00           H  
ATOM   3595  C   SER B 225       3.848   8.020   0.427  1.00  0.00           C  
ATOM   3596  O   SER B 225       4.503   7.840   1.448  1.00  0.00           O  
ATOM   3597  N   GLU B 226       3.532   9.243  -0.012  1.00  0.00           N  
ATOM   3598  H   GLU B 226       2.979   9.331  -0.852  1.00  0.00           H  
ATOM   3599  CA  GLU B 226       3.871  10.481   0.708  1.00  0.00           C  
ATOM   3600  HA  GLU B 226       4.752  10.312   1.332  1.00  0.00           H  
ATOM   3601  CB  GLU B 226       4.227  11.594  -0.300  1.00  0.00           C  
ATOM   3602  HB2 GLU B 226       3.300  11.968  -0.733  1.00  0.00           H  
ATOM   3603  HB3 GLU B 226       4.685  12.424   0.240  1.00  0.00           H  
ATOM   3604  CG  GLU B 226       5.140  11.202  -1.481  1.00  0.00           C  
ATOM   3605  HG2 GLU B 226       4.600  10.487  -2.100  1.00  0.00           H  
ATOM   3606  HG3 GLU B 226       5.295  12.092  -2.096  1.00  0.00           H  
ATOM   3607  CD  GLU B 226       6.515  10.614  -1.114  1.00  0.00           C  
ATOM   3608  OE1 GLU B 226       6.986   9.719  -1.863  1.00  0.00           O  
ATOM   3609  OE2 GLU B 226       7.133  11.081  -0.141  1.00  0.00           O  
ATOM   3610  C   GLU B 226       2.732  10.939   1.652  1.00  0.00           C  
ATOM   3611  O   GLU B 226       2.914  11.885   2.410  1.00  0.00           O  
ATOM   3612  N   HIE B 227       1.551  10.297   1.607  1.00  0.00           N  
ATOM   3613  H   HIE B 227       1.480   9.492   0.996  1.00  0.00           H  
ATOM   3614  CA  HIE B 227       0.310  10.747   2.271  1.00  0.00           C  
ATOM   3615  HA  HIE B 227       0.573  11.414   3.095  1.00  0.00           H  
ATOM   3616  CB  HIE B 227      -0.558  11.547   1.289  1.00  0.00           C  
ATOM   3617  HB2 HIE B 227      -0.787  10.905   0.440  1.00  0.00           H  
ATOM   3618  HB3 HIE B 227      -1.494  11.811   1.782  1.00  0.00           H  
ATOM   3619  CG  HIE B 227       0.050  12.831   0.794  1.00  0.00           C  
ATOM   3620  ND1 HIE B 227       0.008  14.053   1.467  1.00  0.00           N  
ATOM   3621  CE1 HIE B 227       0.700  14.911   0.707  1.00  0.00           C  
ATOM   3622  HE1 HIE B 227       0.876  15.946   0.967  1.00  0.00           H  
ATOM   3623  NE2 HIE B 227       1.155  14.300  -0.400  1.00  0.00           N  
ATOM   3624  HE2 HIE B 227       1.745  14.727  -1.098  1.00  0.00           H  
ATOM   3625  CD2 HIE B 227       0.749  12.985  -0.365  1.00  0.00           C  
ATOM   3626  HD2 HIE B 227       0.976  12.205  -1.076  1.00  0.00           H  
ATOM   3627  C   HIE B 227      -0.480   9.574   2.877  1.00  0.00           C  
ATOM   3628  O   HIE B 227      -1.653   9.350   2.563  1.00  0.00           O  
ATOM   3629  N   VAL B 228       0.179   8.775   3.715  1.00  0.00           N  
ATOM   3630  H   VAL B 228       1.148   8.988   3.911  1.00  0.00           H  
ATOM   3631  CA  VAL B 228      -0.419   7.578   4.333  1.00  0.00           C  
ATOM   3632  HA  VAL B 228      -1.185   7.197   3.659  1.00  0.00           H  
ATOM   3633  CB  VAL B 228       0.620   6.454   4.497  1.00  0.00           C  
ATOM   3634  HB  VAL B 228       1.409   6.820   5.147  1.00  0.00           H  
ATOM   3635  CG1 VAL B 228       0.002   5.193   5.124  1.00  0.00           C  
ATOM   3636 HG11 VAL B 228      -0.860   4.870   4.539  1.00  0.00           H  
ATOM   3637 HG12 VAL B 228       0.740   4.392   5.143  1.00  0.00           H  
ATOM   3638 HG13 VAL B 228      -0.313   5.390   6.147  1.00  0.00           H  
ATOM   3639  CG2 VAL B 228       1.258   6.049   3.159  1.00  0.00           C  
ATOM   3640 HG21 VAL B 228       1.815   6.888   2.743  1.00  0.00           H  
ATOM   3641 HG22 VAL B 228       1.956   5.225   3.308  1.00  0.00           H  
ATOM   3642 HG23 VAL B 228       0.487   5.750   2.449  1.00  0.00           H  
ATOM   3643  C   VAL B 228      -1.097   7.905   5.671  1.00  0.00           C  
ATOM   3644  O   VAL B 228      -0.475   8.458   6.579  1.00  0.00           O  
ATOM   3645  N   BCN B 229      -2.368   7.511   5.797  1.00  0.00           N  
ATOM   3646  H27 BCN B 229      -2.788   7.075   4.980  1.00  0.00           H  
ATOM   3647  C2  BCN B 229      -3.091   7.376   7.047  1.00  0.00           C  
ATOM   3648  H   BCN B 229      -2.408   7.635   7.851  1.00  0.00           H  
ATOM   3649  C4  BCN B 229      -4.234   8.388   7.172  1.00  0.00           C  
ATOM   3650  H1  BCN B 229      -3.815   9.403   7.168  1.00  0.00           H  
ATOM   3651  H2  BCN B 229      -4.898   8.314   6.300  1.00  0.00           H  
ATOM   3652  C5  BCN B 229      -5.074   8.175   8.455  1.00  0.00           C  
ATOM   3653  H3  BCN B 229      -5.714   7.293   8.314  1.00  0.00           H  
ATOM   3654  H4  BCN B 229      -4.417   7.949   9.302  1.00  0.00           H  
ATOM   3655  C6  BCN B 229      -5.944   9.404   8.804  1.00  0.00           C  
ATOM   3656  H8  BCN B 229      -6.480   9.750   7.910  1.00  0.00           H  
ATOM   3657  H9  BCN B 229      -5.297  10.230   9.120  1.00  0.00           H  
ATOM   3658  C7  BCN B 229      -6.967   9.112   9.923  1.00  0.00           C  
ATOM   3659  H5  BCN B 229      -7.428  10.052  10.259  1.00  0.00           H  
ATOM   3660  H6  BCN B 229      -6.461   8.656  10.785  1.00  0.00           H  
ATOM   3661  N2  BCN B 229      -8.010   8.210   9.427  1.00  0.00           N  
ATOM   3662  H7  BCN B 229      -7.837   7.223   9.353  1.00  0.00           H  
ATOM   3663  C8  BCN B 229      -9.139   8.646   8.793  1.00  0.00           C  
ATOM   3664  O1  BCN B 229      -9.507   9.798   8.716  1.00  0.00           O  
ATOM   3665  O2  BCN B 229      -9.705   7.561   8.208  1.00  0.00           O  
ATOM   3666  C9  BCN B 229     -10.832   7.745   7.341  1.00  0.00           C  
ATOM   3667  H21 BCN B 229     -10.962   8.797   7.054  1.00  0.00           H  
ATOM   3668  H22 BCN B 229     -11.751   7.397   7.830  1.00  0.00           H  
ATOM   3669  C10 BCN B 229     -10.534   6.911   6.100  1.00  0.00           C  
ATOM   3670  H23 BCN B 229     -10.436   5.851   6.319  1.00  0.00           H  
ATOM   3671  C11 BCN B 229      -9.604   7.475   5.045  1.00  0.00           C  
ATOM   3672  H12 BCN B 229      -9.295   8.510   5.182  1.00  0.00           H  
ATOM   3673  C12 BCN B 229      -8.422   6.613   4.526  1.00  0.00           C  
ATOM   3674  H13 BCN B 229      -8.697   5.551   4.555  1.00  0.00           H  
ATOM   3675  H14 BCN B 229      -7.572   6.722   5.212  1.00  0.00           H  
ATOM   3676  C13 BCN B 229      -7.953   6.978   3.084  1.00  0.00           C  
ATOM   3677  H19 BCN B 229      -7.567   8.003   3.043  1.00  0.00           H  
ATOM   3678  H20 BCN B 229      -7.177   6.291   2.735  1.00  0.00           H  
ATOM   3679  C14 BCN B 229      -9.140   6.846   2.267  1.00  0.00           C  
ATOM   3680  C15 BCN B 229     -10.304   6.701   2.035  1.00  0.00           C  
ATOM   3681  C16 BCN B 229     -11.711   6.525   2.331  1.00  0.00           C  
ATOM   3682  H17 BCN B 229     -12.134   5.708   1.738  1.00  0.00           H  
ATOM   3683  H18 BCN B 229     -12.269   7.443   2.108  1.00  0.00           H  
ATOM   3684  C17 BCN B 229     -11.751   6.201   3.856  1.00  0.00           C  
ATOM   3685  H15 BCN B 229     -12.796   6.064   4.160  1.00  0.00           H  
ATOM   3686  H16 BCN B 229     -11.254   5.237   4.030  1.00  0.00           H  
ATOM   3687  C18 BCN B 229     -11.101   7.291   4.749  1.00  0.00           C  
ATOM   3688  H11 BCN B 229     -11.666   8.220   4.701  1.00  0.00           H  
ATOM   3689  C3  BCN B 229      -3.554   5.928   7.222  1.00  0.00           C  
ATOM   3690  O3  BCN B 229      -4.496   5.492   6.579  1.00  0.00           O  
ATOM   3691  N   PRO B 230      -2.872   5.127   8.065  1.00  0.00           N  
ATOM   3692  CD  PRO B 230      -1.814   5.520   8.975  1.00  0.00           C  
ATOM   3693  HD2 PRO B 230      -2.184   6.291   9.649  1.00  0.00           H  
ATOM   3694  HD3 PRO B 230      -0.952   5.878   8.412  1.00  0.00           H  
ATOM   3695  CG  PRO B 230      -1.433   4.281   9.779  1.00  0.00           C  
ATOM   3696  HG2 PRO B 230      -1.985   4.271  10.715  1.00  0.00           H  
ATOM   3697  HG3 PRO B 230      -0.361   4.241   9.970  1.00  0.00           H  
ATOM   3698  CB  PRO B 230      -1.892   3.121   8.900  1.00  0.00           C  
ATOM   3699  HB2 PRO B 230      -2.147   2.243   9.496  1.00  0.00           H  
ATOM   3700  HB3 PRO B 230      -1.104   2.877   8.186  1.00  0.00           H  
ATOM   3701  CA  PRO B 230      -3.098   3.692   8.146  1.00  0.00           C  
ATOM   3702  HA  PRO B 230      -3.092   3.290   7.134  1.00  0.00           H  
ATOM   3703  C   PRO B 230      -4.439   3.321   8.795  1.00  0.00           C  
ATOM   3704  O   PRO B 230      -5.064   4.100   9.520  1.00  0.00           O  
ATOM   3705  N   ARG B 231      -4.876   2.084   8.533  1.00  0.00           N  
ATOM   3706  H   ARG B 231      -4.321   1.526   7.892  1.00  0.00           H  
ATOM   3707  CA  ARG B 231      -6.101   1.495   9.089  1.00  0.00           C  
ATOM   3708  HA  ARG B 231      -6.909   2.208   8.932  1.00  0.00           H  
ATOM   3709  CB  ARG B 231      -6.429   0.194   8.332  1.00  0.00           C  
ATOM   3710  HB2 ARG B 231      -5.553  -0.458   8.322  1.00  0.00           H  
ATOM   3711  HB3 ARG B 231      -7.240  -0.327   8.844  1.00  0.00           H  
ATOM   3712  CG  ARG B 231      -6.868   0.476   6.886  1.00  0.00           C  
ATOM   3713  HG2 ARG B 231      -7.787   1.066   6.904  1.00  0.00           H  
ATOM   3714  HG3 ARG B 231      -6.098   1.043   6.361  1.00  0.00           H  
ATOM   3715  CD  ARG B 231      -7.127  -0.824   6.118  1.00  0.00           C  
ATOM   3716  HD2 ARG B 231      -6.174  -1.331   5.942  1.00  0.00           H  
ATOM   3717  HD3 ARG B 231      -7.748  -1.478   6.729  1.00  0.00           H  
ATOM   3718  NE  ARG B 231      -7.785  -0.538   4.830  1.00  0.00           N  
ATOM   3719  HE  ARG B 231      -7.292   0.068   4.174  1.00  0.00           H  
ATOM   3720  CZ  ARG B 231      -8.925  -1.010   4.370  1.00  0.00           C  
ATOM   3721  NH1 ARG B 231      -9.659  -1.871   5.013  1.00  0.00           N  
ATOM   3722 HH11 ARG B 231      -9.318  -2.222   5.886  1.00  0.00           H  
ATOM   3723 HH12 ARG B 231     -10.485  -2.233   4.583  1.00  0.00           H  
ATOM   3724  NH2 ARG B 231      -9.336  -0.614   3.212  1.00  0.00           N  
ATOM   3725 HH21 ARG B 231      -8.696  -0.012   2.684  1.00  0.00           H  
ATOM   3726 HH22 ARG B 231     -10.108  -1.038   2.739  1.00  0.00           H  
ATOM   3727  C   ARG B 231      -6.000   1.295  10.610  1.00  0.00           C  
ATOM   3728  O   ARG B 231      -4.930   0.999  11.141  1.00  0.00           O  
ATOM   3729  N   ALA B 232      -7.124   1.467  11.307  1.00  0.00           N  
ATOM   3730  H   ALA B 232      -7.966   1.685  10.805  1.00  0.00           H  
ATOM   3731  CA  ALA B 232      -7.209   1.351  12.764  1.00  0.00           C  
ATOM   3732  HA  ALA B 232      -6.395   1.935  13.185  1.00  0.00           H  
ATOM   3733  CB  ALA B 232      -8.521   1.989  13.228  1.00  0.00           C  
ATOM   3734  HB1 ALA B 232      -9.369   1.467  12.785  1.00  0.00           H  
ATOM   3735  HB2 ALA B 232      -8.590   1.920  14.314  1.00  0.00           H  
ATOM   3736  HB3 ALA B 232      -8.548   3.041  12.942  1.00  0.00           H  
ATOM   3737  C   ALA B 232      -7.107  -0.115  13.255  1.00  0.00           C  
ATOM   3738  O   ALA B 232      -7.718  -0.988  12.629  1.00  0.00           O  
ATOM   3739  N   PRO B 233      -6.386  -0.415  14.358  1.00  0.00           N  
ATOM   3740  CD  PRO B 233      -5.527   0.476  15.127  1.00  0.00           C  
ATOM   3741  HD2 PRO B 233      -6.109   0.943  15.923  1.00  0.00           H  
ATOM   3742  HD3 PRO B 233      -5.049   1.234  14.509  1.00  0.00           H  
ATOM   3743  CG  PRO B 233      -4.446  -0.427  15.712  1.00  0.00           C  
ATOM   3744  HG2 PRO B 233      -4.021  -0.015  16.627  1.00  0.00           H  
ATOM   3745  HG3 PRO B 233      -3.670  -0.587  14.963  1.00  0.00           H  
ATOM   3746  CB  PRO B 233      -5.185  -1.738  15.964  1.00  0.00           C  
ATOM   3747  HB2 PRO B 233      -5.674  -1.709  16.935  1.00  0.00           H  
ATOM   3748  HB3 PRO B 233      -4.515  -2.595  15.906  1.00  0.00           H  
ATOM   3749  CA  PRO B 233      -6.249  -1.784  14.866  1.00  0.00           C  
ATOM   3750  HA  PRO B 233      -5.881  -2.416  14.058  1.00  0.00           H  
ATOM   3751  C   PRO B 233      -7.552  -2.381  15.416  1.00  0.00           C  
ATOM   3752  O   PRO B 233      -8.430  -1.670  15.905  1.00  0.00           O  
ATOM   3753  N   GLY B 234      -7.647  -3.713  15.401  1.00  0.00           N  
ATOM   3754  H   GLY B 234      -6.837  -4.239  15.104  1.00  0.00           H  
ATOM   3755  CA  GLY B 234      -8.823  -4.472  15.849  1.00  0.00           C  
ATOM   3756  HA2 GLY B 234      -9.606  -3.792  16.184  1.00  0.00           H  
ATOM   3757  HA3 GLY B 234      -9.220  -5.036  15.005  1.00  0.00           H  
ATOM   3758  C   GLY B 234      -8.528  -5.463  16.981  1.00  0.00           C  
ATOM   3759  O   GLY B 234      -7.378  -5.654  17.374  1.00  0.00           O  
ATOM   3760  N   ASN B 235      -9.582  -6.121  17.476  1.00  0.00           N  
ATOM   3761  H   ASN B 235     -10.471  -5.985  17.011  1.00  0.00           H  
ATOM   3762  CA  ASN B 235      -9.530  -7.231  18.442  1.00  0.00           C  
ATOM   3763  HA  ASN B 235     -10.552  -7.385  18.795  1.00  0.00           H  
ATOM   3764  CB  ASN B 235      -9.113  -8.536  17.727  1.00  0.00           C  
ATOM   3765  HB2 ASN B 235      -8.116  -8.415  17.305  1.00  0.00           H  
ATOM   3766  HB3 ASN B 235      -9.067  -9.337  18.464  1.00  0.00           H  
ATOM   3767  CG  ASN B 235     -10.060  -8.985  16.624  1.00  0.00           C  
ATOM   3768  OD1 ASN B 235     -10.947  -8.278  16.178  1.00  0.00           O  
ATOM   3769  ND2 ASN B 235      -9.904 -10.196  16.153  1.00  0.00           N  
ATOM   3770 HD21 ASN B 235     -10.554 -10.482  15.442  1.00  0.00           H  
ATOM   3771 HD22 ASN B 235      -9.188 -10.801  16.511  1.00  0.00           H  
ATOM   3772  C   ASN B 235      -8.723  -6.937  19.725  1.00  0.00           C  
ATOM   3773  O   ASN B 235      -8.059  -7.823  20.263  1.00  0.00           O  
ATOM   3774  N   LEU B 236      -8.753  -5.690  20.208  1.00  0.00           N  
ATOM   3775  H   LEU B 236      -9.297  -4.998  19.720  1.00  0.00           H  
ATOM   3776  CA  LEU B 236      -8.077  -5.292  21.443  1.00  0.00           C  
ATOM   3777  HA  LEU B 236      -7.030  -5.574  21.349  1.00  0.00           H  
ATOM   3778  CB  LEU B 236      -8.148  -3.761  21.601  1.00  0.00           C  
ATOM   3779  HB2 LEU B 236      -7.661  -3.289  20.746  1.00  0.00           H  
ATOM   3780  HB3 LEU B 236      -9.199  -3.468  21.596  1.00  0.00           H  
ATOM   3781  CG  LEU B 236      -7.505  -3.242  22.902  1.00  0.00           C  
ATOM   3782  HG  LEU B 236      -7.954  -3.739  23.758  1.00  0.00           H  
ATOM   3783  CD1 LEU B 236      -5.992  -3.453  22.949  1.00  0.00           C  
ATOM   3784 HD11 LEU B 236      -5.766  -4.516  22.952  1.00  0.00           H  
ATOM   3785 HD12 LEU B 236      -5.520  -2.982  22.087  1.00  0.00           H  
ATOM   3786 HD13 LEU B 236      -5.586  -3.023  23.864  1.00  0.00           H  
ATOM   3787  CD2 LEU B 236      -7.768  -1.750  23.037  1.00  0.00           C  
ATOM   3788 HD21 LEU B 236      -7.295  -1.223  22.212  1.00  0.00           H  
ATOM   3789 HD22 LEU B 236      -8.842  -1.564  23.015  1.00  0.00           H  
ATOM   3790 HD23 LEU B 236      -7.357  -1.393  23.979  1.00  0.00           H  
ATOM   3791  C   LEU B 236      -8.669  -6.029  22.655  1.00  0.00           C  
ATOM   3792  O   LEU B 236      -9.881  -6.034  22.862  1.00  0.00           O  
ATOM   3793  N   THR B 237      -7.813  -6.647  23.464  1.00  0.00           N  
ATOM   3794  H   THR B 237      -6.827  -6.624  23.214  1.00  0.00           H  
ATOM   3795  CA  THR B 237      -8.181  -7.484  24.618  1.00  0.00           C  
ATOM   3796  HA  THR B 237      -9.127  -7.136  25.033  1.00  0.00           H  
ATOM   3797  CB  THR B 237      -8.385  -8.936  24.139  1.00  0.00           C  
ATOM   3798  HB  THR B 237      -7.565  -9.213  23.473  1.00  0.00           H  
ATOM   3799  CG2 THR B 237      -8.509 -10.003  25.226  1.00  0.00           C  
ATOM   3800 HG21 THR B 237      -7.572 -10.101  25.770  1.00  0.00           H  
ATOM   3801 HG22 THR B 237      -9.310  -9.747  25.918  1.00  0.00           H  
ATOM   3802 HG23 THR B 237      -8.737 -10.963  24.761  1.00  0.00           H  
ATOM   3803  OG1 THR B 237      -9.601  -8.989  23.428  1.00  0.00           O  
ATOM   3804  HG1 THR B 237      -9.638  -8.218  22.850  1.00  0.00           H  
ATOM   3805  C   THR B 237      -7.132  -7.348  25.727  1.00  0.00           C  
ATOM   3806  O   THR B 237      -5.999  -6.936  25.468  1.00  0.00           O  
ATOM   3807  N   VAL B 238      -7.516  -7.648  26.968  1.00  0.00           N  
ATOM   3808  H   VAL B 238      -8.434  -8.046  27.109  1.00  0.00           H  
ATOM   3809  CA  VAL B 238      -6.691  -7.494  28.173  1.00  0.00           C  
ATOM   3810  HA  VAL B 238      -5.656  -7.382  27.864  1.00  0.00           H  
ATOM   3811  CB  VAL B 238      -7.081  -6.209  28.933  1.00  0.00           C  
ATOM   3812  HB  VAL B 238      -6.930  -5.370  28.254  1.00  0.00           H  
ATOM   3813  CG1 VAL B 238      -8.549  -6.183  29.377  1.00  0.00           C  
ATOM   3814 HG11 VAL B 238      -8.758  -5.242  29.877  1.00  0.00           H  
ATOM   3815 HG12 VAL B 238      -9.210  -6.264  28.514  1.00  0.00           H  
ATOM   3816 HG13 VAL B 238      -8.757  -7.001  30.066  1.00  0.00           H  
ATOM   3817  CG2 VAL B 238      -6.213  -5.962  30.171  1.00  0.00           C  
ATOM   3818 HG21 VAL B 238      -6.446  -6.689  30.950  1.00  0.00           H  
ATOM   3819 HG22 VAL B 238      -5.158  -6.041  29.911  1.00  0.00           H  
ATOM   3820 HG23 VAL B 238      -6.407  -4.960  30.559  1.00  0.00           H  
ATOM   3821  C   VAL B 238      -6.761  -8.754  29.039  1.00  0.00           C  
ATOM   3822  O   VAL B 238      -7.812  -9.381  29.144  1.00  0.00           O  
ATOM   3823  N   HIE B 239      -5.630  -9.108  29.648  1.00  0.00           N  
ATOM   3824  H   HIE B 239      -4.817  -8.527  29.482  1.00  0.00           H  
ATOM   3825  CA  HIE B 239      -5.395 -10.332  30.416  1.00  0.00           C  
ATOM   3826  HA  HIE B 239      -6.348 -10.813  30.641  1.00  0.00           H  
ATOM   3827  CB  HIE B 239      -4.520 -11.300  29.595  1.00  0.00           C  
ATOM   3828  HB2 HIE B 239      -3.496 -10.929  29.596  1.00  0.00           H  
ATOM   3829  HB3 HIE B 239      -4.515 -12.270  30.093  1.00  0.00           H  
ATOM   3830  CG  HIE B 239      -4.920 -11.506  28.151  1.00  0.00           C  
ATOM   3831  ND1 HIE B 239      -5.770 -12.502  27.676  1.00  0.00           N  
ATOM   3832  CE1 HIE B 239      -5.821 -12.342  26.345  1.00  0.00           C  
ATOM   3833  HE1 HIE B 239      -6.405 -12.965  25.678  1.00  0.00           H  
ATOM   3834  NE2 HIE B 239      -5.052 -11.305  25.963  1.00  0.00           N  
ATOM   3835  HE2 HIE B 239      -4.915 -10.983  25.007  1.00  0.00           H  
ATOM   3836  CD2 HIE B 239      -4.477 -10.766  27.091  1.00  0.00           C  
ATOM   3837  HD2 HIE B 239      -3.808  -9.918  27.140  1.00  0.00           H  
ATOM   3838  C   HIE B 239      -4.673  -9.992  31.726  1.00  0.00           C  
ATOM   3839  O   HIE B 239      -3.785  -9.137  31.737  1.00  0.00           O  
ATOM   3840  N   THR B 240      -4.989 -10.682  32.823  1.00  0.00           N  
ATOM   3841  H   THR B 240      -5.732 -11.366  32.778  1.00  0.00           H  
ATOM   3842  CA  THR B 240      -4.155 -10.669  34.044  1.00  0.00           C  
ATOM   3843  HA  THR B 240      -3.850  -9.650  34.273  1.00  0.00           H  
ATOM   3844  CB  THR B 240      -4.911 -11.227  35.259  1.00  0.00           C  
ATOM   3845  HB  THR B 240      -4.220 -11.292  36.100  1.00  0.00           H  
ATOM   3846  CG2 THR B 240      -6.069 -10.323  35.672  1.00  0.00           C  
ATOM   3847 HG21 THR B 240      -5.685  -9.334  35.920  1.00  0.00           H  
ATOM   3848 HG22 THR B 240      -6.799 -10.234  34.864  1.00  0.00           H  
ATOM   3849 HG23 THR B 240      -6.561 -10.738  36.554  1.00  0.00           H  
ATOM   3850  OG1 THR B 240      -5.424 -12.518  34.977  1.00  0.00           O  
ATOM   3851  HG1 THR B 240      -4.714 -13.069  34.621  1.00  0.00           H  
ATOM   3852  C   THR B 240      -2.898 -11.517  33.851  1.00  0.00           C  
ATOM   3853  O   THR B 240      -2.949 -12.549  33.181  1.00  0.00           O  
ATOM   3854  N   GLN B 241      -1.788 -11.146  34.485  1.00  0.00           N  
ATOM   3855  H   GLN B 241      -1.780 -10.264  34.993  1.00  0.00           H  
ATOM   3856  CA  GLN B 241      -0.510 -11.859  34.430  1.00  0.00           C  
ATOM   3857  HA  GLN B 241      -0.683 -12.890  34.118  1.00  0.00           H  
ATOM   3858  CB  GLN B 241       0.408 -11.179  33.403  1.00  0.00           C  
ATOM   3859  HB2 GLN B 241       0.306 -10.101  33.516  1.00  0.00           H  
ATOM   3860  HB3 GLN B 241       1.445 -11.431  33.628  1.00  0.00           H  
ATOM   3861  CG  GLN B 241       0.082 -11.531  31.941  1.00  0.00           C  
ATOM   3862  HG2 GLN B 241      -0.878 -12.034  31.872  1.00  0.00           H  
ATOM   3863  HG3 GLN B 241      -0.007 -10.602  31.388  1.00  0.00           H  
ATOM   3864  CD  GLN B 241       1.141 -12.393  31.261  1.00  0.00           C  
ATOM   3865  OE1 GLN B 241       2.339 -12.262  31.480  1.00  0.00           O  
ATOM   3866  NE2 GLN B 241       0.751 -13.302  30.396  1.00  0.00           N  
ATOM   3867 HE21 GLN B 241       1.463 -13.855  29.951  1.00  0.00           H  
ATOM   3868 HE22 GLN B 241      -0.229 -13.452  30.227  1.00  0.00           H  
ATOM   3869  C   GLN B 241       0.166 -11.920  35.808  1.00  0.00           C  
ATOM   3870  O   GLN B 241      -0.062 -11.079  36.677  1.00  0.00           O  
ATOM   3871  N   VAL B 242       1.017 -12.937  35.987  1.00  0.00           N  
ATOM   3872  H   VAL B 242       1.168 -13.571  35.220  1.00  0.00           H  
ATOM   3873  CA  VAL B 242       1.805 -13.146  37.210  1.00  0.00           C  
ATOM   3874  HA  VAL B 242       1.103 -13.254  38.038  1.00  0.00           H  
ATOM   3875  CB  VAL B 242       2.643 -14.442  37.137  1.00  0.00           C  
ATOM   3876  HB  VAL B 242       3.101 -14.597  38.115  1.00  0.00           H  
ATOM   3877  CG1 VAL B 242       1.764 -15.667  36.846  1.00  0.00           C  
ATOM   3878 HG11 VAL B 242       2.357 -16.576  36.953  1.00  0.00           H  
ATOM   3879 HG12 VAL B 242       0.939 -15.707  37.559  1.00  0.00           H  
ATOM   3880 HG13 VAL B 242       1.363 -15.627  35.834  1.00  0.00           H  
ATOM   3881  CG2 VAL B 242       3.770 -14.393  36.096  1.00  0.00           C  
ATOM   3882 HG21 VAL B 242       3.368 -14.191  35.104  1.00  0.00           H  
ATOM   3883 HG22 VAL B 242       4.485 -13.613  36.360  1.00  0.00           H  
ATOM   3884 HG23 VAL B 242       4.300 -15.346  36.085  1.00  0.00           H  
ATOM   3885  C   VAL B 242       2.695 -11.938  37.532  1.00  0.00           C  
ATOM   3886  O   VAL B 242       3.065 -11.171  36.639  1.00  0.00           O  
ATOM   3887  N   SER B 243       3.039 -11.791  38.815  1.00  0.00           N  
ATOM   3888  H   SER B 243       2.695 -12.460  39.483  1.00  0.00           H  
ATOM   3889  CA  SER B 243       3.796 -10.647  39.344  1.00  0.00           C  
ATOM   3890  HA  SER B 243       3.778 -10.718  40.432  1.00  0.00           H  
ATOM   3891  CB  SER B 243       5.266 -10.709  38.906  1.00  0.00           C  
ATOM   3892  HB2 SER B 243       5.328 -10.607  37.821  1.00  0.00           H  
ATOM   3893  HB3 SER B 243       5.818  -9.888  39.366  1.00  0.00           H  
ATOM   3894  OG  SER B 243       5.841 -11.948  39.293  1.00  0.00           O  
ATOM   3895  HG  SER B 243       5.979 -11.933  40.244  1.00  0.00           H  
ATOM   3896  C   SER B 243       3.120  -9.312  39.012  1.00  0.00           C  
ATOM   3897  O   SER B 243       3.735  -8.411  38.446  1.00  0.00           O  
ATOM   3898  N   ASP B 244       1.831  -9.239  39.348  1.00  0.00           N  
ATOM   3899  H   ASP B 244       1.482  -9.975  39.949  1.00  0.00           H  
ATOM   3900  CA  ASP B 244       1.013  -8.030  39.399  1.00  0.00           C  
ATOM   3901  HA  ASP B 244      -0.020  -8.371  39.486  1.00  0.00           H  
ATOM   3902  CB  ASP B 244       1.298  -7.241  40.692  1.00  0.00           C  
ATOM   3903  HB2 ASP B 244       2.297  -6.808  40.622  1.00  0.00           H  
ATOM   3904  HB3 ASP B 244       0.582  -6.419  40.757  1.00  0.00           H  
ATOM   3905  CG  ASP B 244       1.214  -8.065  41.994  1.00  0.00           C  
ATOM   3906  OD1 ASP B 244       1.338  -7.420  43.056  1.00  0.00           O  
ATOM   3907  OD2 ASP B 244       1.021  -9.306  41.934  1.00  0.00           O  
ATOM   3908  C   ASP B 244       1.063  -7.209  38.102  1.00  0.00           C  
ATOM   3909  O   ASP B 244       1.264  -5.991  38.108  1.00  0.00           O  
ATOM   3910  N   THR B 245       0.872  -7.885  36.963  1.00  0.00           N  
ATOM   3911  H   THR B 245       0.688  -8.881  37.026  1.00  0.00           H  
ATOM   3912  CA  THR B 245       0.830  -7.257  35.638  1.00  0.00           C  
ATOM   3913  HA  THR B 245       0.887  -6.182  35.777  1.00  0.00           H  
ATOM   3914  CB  THR B 245       2.035  -7.639  34.751  1.00  0.00           C  
ATOM   3915  HB  THR B 245       1.819  -7.313  33.733  1.00  0.00           H  
ATOM   3916  CG2 THR B 245       3.334  -6.957  35.166  1.00  0.00           C  
ATOM   3917 HG21 THR B 245       3.260  -5.888  34.980  1.00  0.00           H  
ATOM   3918 HG22 THR B 245       3.526  -7.123  36.226  1.00  0.00           H  
ATOM   3919 HG23 THR B 245       4.164  -7.356  34.584  1.00  0.00           H  
ATOM   3920  OG1 THR B 245       2.300  -9.022  34.698  1.00  0.00           O  
ATOM   3921  HG1 THR B 245       2.545  -9.324  35.589  1.00  0.00           H  
ATOM   3922  C   THR B 245      -0.492  -7.500  34.913  1.00  0.00           C  
ATOM   3923  O   THR B 245      -1.176  -8.502  35.101  1.00  0.00           O  
ATOM   3924  N   LEU B 246      -0.835  -6.569  34.028  1.00  0.00           N  
ATOM   3925  H   LEU B 246      -0.245  -5.747  33.980  1.00  0.00           H  
ATOM   3926  CA  LEU B 246      -1.728  -6.773  32.896  1.00  0.00           C  
ATOM   3927  HA  LEU B 246      -2.358  -7.643  33.078  1.00  0.00           H  
ATOM   3928  CB  LEU B 246      -2.617  -5.532  32.696  1.00  0.00           C  
ATOM   3929  HB2 LEU B 246      -1.963  -4.673  32.540  1.00  0.00           H  
ATOM   3930  HB3 LEU B 246      -3.217  -5.662  31.793  1.00  0.00           H  
ATOM   3931  CG  LEU B 246      -3.562  -5.227  33.872  1.00  0.00           C  
ATOM   3932  HG  LEU B 246      -3.011  -5.253  34.811  1.00  0.00           H  
ATOM   3933  CD1 LEU B 246      -4.141  -3.824  33.707  1.00  0.00           C  
ATOM   3934 HD11 LEU B 246      -4.711  -3.757  32.779  1.00  0.00           H  
ATOM   3935 HD12 LEU B 246      -3.332  -3.094  33.694  1.00  0.00           H  
ATOM   3936 HD13 LEU B 246      -4.798  -3.607  34.549  1.00  0.00           H  
ATOM   3937  CD2 LEU B 246      -4.723  -6.217  33.945  1.00  0.00           C  
ATOM   3938 HD21 LEU B 246      -5.325  -6.160  33.040  1.00  0.00           H  
ATOM   3939 HD22 LEU B 246      -5.353  -5.975  34.803  1.00  0.00           H  
ATOM   3940 HD23 LEU B 246      -4.345  -7.230  34.067  1.00  0.00           H  
ATOM   3941  C   LEU B 246      -0.894  -7.029  31.637  1.00  0.00           C  
ATOM   3942  O   LEU B 246       0.210  -6.496  31.486  1.00  0.00           O  
ATOM   3943  N   LEU B 247      -1.460  -7.778  30.697  1.00  0.00           N  
ATOM   3944  H   LEU B 247      -2.367  -8.185  30.917  1.00  0.00           H  
ATOM   3945  CA  LEU B 247      -1.039  -7.828  29.300  1.00  0.00           C  
ATOM   3946  HA  LEU B 247      -0.219  -7.129  29.135  1.00  0.00           H  
ATOM   3947  CB  LEU B 247      -0.546  -9.250  28.971  1.00  0.00           C  
ATOM   3948  HB2 LEU B 247       0.358  -9.439  29.549  1.00  0.00           H  
ATOM   3949  HB3 LEU B 247      -1.312  -9.956  29.294  1.00  0.00           H  
ATOM   3950  CG  LEU B 247      -0.235  -9.527  27.489  1.00  0.00           C  
ATOM   3951  HG  LEU B 247      -1.097  -9.272  26.876  1.00  0.00           H  
ATOM   3952  CD1 LEU B 247       0.978  -8.724  27.019  1.00  0.00           C  
ATOM   3953 HD11 LEU B 247       1.202  -8.982  25.983  1.00  0.00           H  
ATOM   3954 HD12 LEU B 247       0.758  -7.659  27.058  1.00  0.00           H  
ATOM   3955 HD13 LEU B 247       1.848  -8.946  27.637  1.00  0.00           H  
ATOM   3956  CD2 LEU B 247       0.062 -11.017  27.304  1.00  0.00           C  
ATOM   3957 HD21 LEU B 247       0.286 -11.215  26.255  1.00  0.00           H  
ATOM   3958 HD22 LEU B 247       0.914 -11.314  27.915  1.00  0.00           H  
ATOM   3959 HD23 LEU B 247      -0.813 -11.604  27.584  1.00  0.00           H  
ATOM   3960  C   LEU B 247      -2.214  -7.378  28.428  1.00  0.00           C  
ATOM   3961  O   LEU B 247      -3.330  -7.856  28.615  1.00  0.00           O  
ATOM   3962  N   LEU B 248      -1.958  -6.485  27.476  1.00  0.00           N  
ATOM   3963  H   LEU B 248      -1.025  -6.090  27.420  1.00  0.00           H  
ATOM   3964  CA  LEU B 248      -2.881  -6.115  26.406  1.00  0.00           C  
ATOM   3965  HA  LEU B 248      -3.857  -6.558  26.599  1.00  0.00           H  
ATOM   3966  CB  LEU B 248      -3.041  -4.588  26.343  1.00  0.00           C  
ATOM   3967  HB2 LEU B 248      -2.053  -4.147  26.200  1.00  0.00           H  
ATOM   3968  HB3 LEU B 248      -3.629  -4.344  25.457  1.00  0.00           H  
ATOM   3969  CG  LEU B 248      -3.715  -3.987  27.593  1.00  0.00           C  
ATOM   3970  HG  LEU B 248      -3.921  -4.767  28.325  1.00  0.00           H  
ATOM   3971  CD1 LEU B 248      -2.808  -2.939  28.242  1.00  0.00           C  
ATOM   3972 HD11 LEU B 248      -1.871  -3.408  28.545  1.00  0.00           H  
ATOM   3973 HD12 LEU B 248      -2.601  -2.135  27.537  1.00  0.00           H  
ATOM   3974 HD13 LEU B 248      -3.299  -2.531  29.127  1.00  0.00           H  
ATOM   3975  CD2 LEU B 248      -5.036  -3.309  27.228  1.00  0.00           C  
ATOM   3976 HD21 LEU B 248      -5.686  -4.029  26.730  1.00  0.00           H  
ATOM   3977 HD22 LEU B 248      -5.532  -2.956  28.135  1.00  0.00           H  
ATOM   3978 HD23 LEU B 248      -4.855  -2.469  26.557  1.00  0.00           H  
ATOM   3979  C   LEU B 248      -2.360  -6.656  25.075  1.00  0.00           C  
ATOM   3980  O   LEU B 248      -1.153  -6.635  24.836  1.00  0.00           O  
ATOM   3981  N   THR B 249      -3.277  -7.084  24.208  1.00  0.00           N  
ATOM   3982  H   THR B 249      -4.248  -7.065  24.506  1.00  0.00           H  
ATOM   3983  CA  THR B 249      -3.011  -7.630  22.865  1.00  0.00           C  
ATOM   3984  HA  THR B 249      -2.015  -7.328  22.538  1.00  0.00           H  
ATOM   3985  CB  THR B 249      -3.075  -9.170  22.862  1.00  0.00           C  
ATOM   3986  HB  THR B 249      -2.913  -9.521  21.841  1.00  0.00           H  
ATOM   3987  CG2 THR B 249      -2.018  -9.805  23.761  1.00  0.00           C  
ATOM   3988 HG21 THR B 249      -1.033  -9.419  23.499  1.00  0.00           H  
ATOM   3989 HG22 THR B 249      -2.231  -9.582  24.804  1.00  0.00           H  
ATOM   3990 HG23 THR B 249      -2.024 -10.885  23.618  1.00  0.00           H  
ATOM   3991  OG1 THR B 249      -4.336  -9.637  23.310  1.00  0.00           O  
ATOM   3992  HG1 THR B 249      -5.009  -9.242  22.745  1.00  0.00           H  
ATOM   3993  C   THR B 249      -4.023  -7.094  21.851  1.00  0.00           C  
ATOM   3994  O   THR B 249      -5.174  -6.852  22.217  1.00  0.00           O  
ATOM   3995  N   TRP B 250      -3.637  -6.958  20.578  1.00  0.00           N  
ATOM   3996  H   TRP B 250      -2.663  -7.140  20.337  1.00  0.00           H  
ATOM   3997  CA  TRP B 250      -4.518  -6.563  19.461  1.00  0.00           C  
ATOM   3998  HA  TRP B 250      -5.528  -6.924  19.659  1.00  0.00           H  
ATOM   3999  CB  TRP B 250      -4.576  -5.026  19.371  1.00  0.00           C  
ATOM   4000  HB2 TRP B 250      -5.191  -4.736  18.520  1.00  0.00           H  
ATOM   4001  HB3 TRP B 250      -5.086  -4.657  20.261  1.00  0.00           H  
ATOM   4002  CG  TRP B 250      -3.262  -4.307  19.276  1.00  0.00           C  
ATOM   4003  CD1 TRP B 250      -2.633  -3.967  18.128  1.00  0.00           C  
ATOM   4004  HD1 TRP B 250      -3.002  -4.172  17.128  1.00  0.00           H  
ATOM   4005  NE1 TRP B 250      -1.430  -3.356  18.424  1.00  0.00           N  
ATOM   4006  HE1 TRP B 250      -0.781  -3.023  17.717  1.00  0.00           H  
ATOM   4007  CE2 TRP B 250      -1.217  -3.285  19.782  1.00  0.00           C  
ATOM   4008  CZ2 TRP B 250      -0.161  -2.788  20.557  1.00  0.00           C  
ATOM   4009  HZ2 TRP B 250       0.730  -2.412  20.084  1.00  0.00           H  
ATOM   4010  CH2 TRP B 250      -0.258  -2.822  21.955  1.00  0.00           C  
ATOM   4011  HH2 TRP B 250       0.558  -2.447  22.557  1.00  0.00           H  
ATOM   4012  CZ3 TRP B 250      -1.402  -3.369  22.561  1.00  0.00           C  
ATOM   4013  HZ3 TRP B 250      -1.459  -3.422  23.638  1.00  0.00           H  
ATOM   4014  CE3 TRP B 250      -2.451  -3.885  21.774  1.00  0.00           C  
ATOM   4015  HE3 TRP B 250      -3.312  -4.322  22.251  1.00  0.00           H  
ATOM   4016  CD2 TRP B 250      -2.385  -3.862  20.361  1.00  0.00           C  
ATOM   4017  C   TRP B 250      -4.075  -7.209  18.132  1.00  0.00           C  
ATOM   4018  O   TRP B 250      -3.060  -7.899  18.083  1.00  0.00           O  
ATOM   4019  N   SER B 251      -4.845  -7.026  17.051  1.00  0.00           N  
ATOM   4020  H   SER B 251      -5.663  -6.434  17.151  1.00  0.00           H  
ATOM   4021  CA  SER B 251      -4.513  -7.523  15.701  1.00  0.00           C  
ATOM   4022  HA  SER B 251      -3.794  -8.338  15.795  1.00  0.00           H  
ATOM   4023  CB  SER B 251      -5.754  -8.105  15.010  1.00  0.00           C  
ATOM   4024  HB2 SER B 251      -6.185  -8.865  15.661  1.00  0.00           H  
ATOM   4025  HB3 SER B 251      -6.498  -7.321  14.856  1.00  0.00           H  
ATOM   4026  OG  SER B 251      -5.436  -8.716  13.769  1.00  0.00           O  
ATOM   4027  HG  SER B 251      -5.377  -8.053  13.063  1.00  0.00           H  
ATOM   4028  C   SER B 251      -3.881  -6.448  14.813  1.00  0.00           C  
ATOM   4029  O   SER B 251      -4.212  -5.263  14.916  1.00  0.00           O  
ATOM   4030  N   ASN B 252      -3.040  -6.877  13.865  1.00  0.00           N  
ATOM   4031  H   ASN B 252      -2.859  -7.868  13.808  1.00  0.00           H  
ATOM   4032  CA  ASN B 252      -2.571  -6.042  12.760  1.00  0.00           C  
ATOM   4033  HA  ASN B 252      -2.119  -5.145  13.183  1.00  0.00           H  
ATOM   4034  CB  ASN B 252      -1.478  -6.811  12.002  1.00  0.00           C  
ATOM   4035  HB2 ASN B 252      -0.801  -7.277  12.717  1.00  0.00           H  
ATOM   4036  HB3 ASN B 252      -1.923  -7.603  11.403  1.00  0.00           H  
ATOM   4037  CG  ASN B 252      -0.673  -5.902  11.091  1.00  0.00           C  
ATOM   4038  OD1 ASN B 252      -1.173  -5.353  10.118  1.00  0.00           O  
ATOM   4039  ND2 ASN B 252       0.585  -5.698  11.408  1.00  0.00           N  
ATOM   4040 HD21 ASN B 252       1.169  -5.203  10.754  1.00  0.00           H  
ATOM   4041 HD22 ASN B 252       1.010  -6.227  12.150  1.00  0.00           H  
ATOM   4042  C   ASN B 252      -3.763  -5.671  11.840  1.00  0.00           C  
ATOM   4043  O   ASN B 252      -4.578  -6.556  11.551  1.00  0.00           O  
ATOM   4044  N   PRO B 253      -3.905  -4.406  11.399  1.00  0.00           N  
ATOM   4045  CD  PRO B 253      -3.154  -3.259  11.901  1.00  0.00           C  
ATOM   4046  HD2 PRO B 253      -2.108  -3.310  11.602  1.00  0.00           H  
ATOM   4047  HD3 PRO B 253      -3.231  -3.224  12.988  1.00  0.00           H  
ATOM   4048  CG  PRO B 253      -3.815  -2.013  11.318  1.00  0.00           C  
ATOM   4049  HG2 PRO B 253      -3.298  -1.701  10.413  1.00  0.00           H  
ATOM   4050  HG3 PRO B 253      -3.834  -1.202  12.047  1.00  0.00           H  
ATOM   4051  CB  PRO B 253      -5.222  -2.488  10.969  1.00  0.00           C  
ATOM   4052  HB2 PRO B 253      -5.678  -1.890  10.183  1.00  0.00           H  
ATOM   4053  HB3 PRO B 253      -5.840  -2.456  11.861  1.00  0.00           H  
ATOM   4054  CA  PRO B 253      -5.034  -3.953  10.579  1.00  0.00           C  
ATOM   4055  HA  PRO B 253      -5.930  -4.498  10.877  1.00  0.00           H  
ATOM   4056  C   PRO B 253      -4.881  -4.169   9.056  1.00  0.00           C  
ATOM   4057  O   PRO B 253      -5.680  -3.642   8.279  1.00  0.00           O  
ATOM   4058  N   TYR B 254      -3.882  -4.941   8.615  1.00  0.00           N  
ATOM   4059  H   TYR B 254      -3.258  -5.354   9.296  1.00  0.00           H  
ATOM   4060  CA  TYR B 254      -3.610  -5.257   7.207  1.00  0.00           C  
ATOM   4061  HA  TYR B 254      -4.435  -4.894   6.593  1.00  0.00           H  
ATOM   4062  CB  TYR B 254      -2.330  -4.538   6.753  1.00  0.00           C  
ATOM   4063  HB2 TYR B 254      -1.527  -4.731   7.466  1.00  0.00           H  
ATOM   4064  HB3 TYR B 254      -2.013  -4.947   5.796  1.00  0.00           H  
ATOM   4065  CG  TYR B 254      -2.515  -3.047   6.595  1.00  0.00           C  
ATOM   4066  CD1 TYR B 254      -2.855  -2.510   5.339  1.00  0.00           C  
ATOM   4067  HD1 TYR B 254      -2.949  -3.154   4.477  1.00  0.00           H  
ATOM   4068  CE1 TYR B 254      -3.089  -1.131   5.208  1.00  0.00           C  
ATOM   4069  HE1 TYR B 254      -3.345  -0.706   4.252  1.00  0.00           H  
ATOM   4070  CZ  TYR B 254      -3.011  -0.296   6.339  1.00  0.00           C  
ATOM   4071  OH  TYR B 254      -3.294   1.022   6.226  1.00  0.00           O  
ATOM   4072  HH  TYR B 254      -3.267   1.292   5.283  1.00  0.00           H  
ATOM   4073  CE2 TYR B 254      -2.663  -0.830   7.595  1.00  0.00           C  
ATOM   4074  HE2 TYR B 254      -2.599  -0.179   8.453  1.00  0.00           H  
ATOM   4075  CD2 TYR B 254      -2.402  -2.207   7.716  1.00  0.00           C  
ATOM   4076  HD2 TYR B 254      -2.136  -2.635   8.671  1.00  0.00           H  
ATOM   4077  C   TYR B 254      -3.483  -6.771   6.980  1.00  0.00           C  
ATOM   4078  O   TYR B 254      -3.120  -7.502   7.901  1.00  0.00           O  
ATOM   4079  N   PRO B 255      -3.737  -7.269   5.753  1.00  0.00           N  
ATOM   4080  CD  PRO B 255      -4.237  -6.553   4.587  1.00  0.00           C  
ATOM   4081  HD2 PRO B 255      -3.720  -5.605   4.434  1.00  0.00           H  
ATOM   4082  HD3 PRO B 255      -5.308  -6.381   4.704  1.00  0.00           H  
ATOM   4083  CG  PRO B 255      -3.989  -7.474   3.393  1.00  0.00           C  
ATOM   4084  HG2 PRO B 255      -2.995  -7.289   2.984  1.00  0.00           H  
ATOM   4085  HG3 PRO B 255      -4.750  -7.348   2.622  1.00  0.00           H  
ATOM   4086  CB  PRO B 255      -4.041  -8.867   4.020  1.00  0.00           C  
ATOM   4087  HB2 PRO B 255      -3.488  -9.599   3.429  1.00  0.00           H  
ATOM   4088  HB3 PRO B 255      -5.082  -9.176   4.134  1.00  0.00           H  
ATOM   4089  CA  PRO B 255      -3.421  -8.649   5.403  1.00  0.00           C  
ATOM   4090  HA  PRO B 255      -3.902  -9.307   6.125  1.00  0.00           H  
ATOM   4091  C   PRO B 255      -1.894  -8.883   5.392  1.00  0.00           C  
ATOM   4092  O   PRO B 255      -1.144  -7.957   5.063  1.00  0.00           O  
ATOM   4093  N   PRO B 256      -1.413 -10.123   5.634  1.00  0.00           N  
ATOM   4094  CD  PRO B 256      -2.194 -11.275   6.075  1.00  0.00           C  
ATOM   4095  HD2 PRO B 256      -2.654 -11.755   5.210  1.00  0.00           H  
ATOM   4096  HD3 PRO B 256      -2.953 -11.002   6.810  1.00  0.00           H  
ATOM   4097  CG  PRO B 256      -1.200 -12.232   6.730  1.00  0.00           C  
ATOM   4098  HG2 PRO B 256      -1.512 -13.272   6.633  1.00  0.00           H  
ATOM   4099  HG3 PRO B 256      -1.066 -11.966   7.780  1.00  0.00           H  
ATOM   4100  CB  PRO B 256       0.088 -11.951   5.962  1.00  0.00           C  
ATOM   4101  HB2 PRO B 256       0.069 -12.491   5.014  1.00  0.00           H  
ATOM   4102  HB3 PRO B 256       0.971 -12.225   6.540  1.00  0.00           H  
ATOM   4103  CA  PRO B 256       0.019 -10.442   5.716  1.00  0.00           C  
ATOM   4104  HA  PRO B 256       0.422  -9.940   6.590  1.00  0.00           H  
ATOM   4105  C   PRO B 256       0.882 -10.055   4.505  1.00  0.00           C  
ATOM   4106  O   PRO B 256       2.092  -9.910   4.651  1.00  0.00           O  
ATOM   4107  N   ASP B 257       0.287  -9.877   3.324  1.00  0.00           N  
ATOM   4108  H   ASP B 257      -0.705 -10.035   3.273  1.00  0.00           H  
ATOM   4109  CA  ASP B 257       0.978  -9.453   2.101  1.00  0.00           C  
ATOM   4110  HA  ASP B 257       1.889 -10.045   1.994  1.00  0.00           H  
ATOM   4111  CB  ASP B 257       0.069  -9.771   0.903  1.00  0.00           C  
ATOM   4112  HB2 ASP B 257      -0.231 -10.819   0.957  1.00  0.00           H  
ATOM   4113  HB3 ASP B 257      -0.832  -9.155   0.961  1.00  0.00           H  
ATOM   4114  CG  ASP B 257       0.764  -9.550  -0.446  1.00  0.00           C  
ATOM   4115  OD1 ASP B 257       1.886 -10.076  -0.627  1.00  0.00           O  
ATOM   4116  OD2 ASP B 257       0.166  -8.845  -1.297  1.00  0.00           O  
ATOM   4117  C   ASP B 257       1.390  -7.962   2.096  1.00  0.00           C  
ATOM   4118  O   ASP B 257       2.406  -7.619   1.496  1.00  0.00           O  
ATOM   4119  N   ASN B 258       0.651  -7.059   2.760  1.00  0.00           N  
ATOM   4120  H   ASN B 258      -0.085  -7.377   3.379  1.00  0.00           H  
ATOM   4121  CA  ASN B 258       0.919  -5.615   2.654  1.00  0.00           C  
ATOM   4122  HA  ASN B 258       1.014  -5.371   1.592  1.00  0.00           H  
ATOM   4123  CB  ASN B 258      -0.272  -4.824   3.221  1.00  0.00           C  
ATOM   4124  HB2 ASN B 258      -1.205  -5.181   2.784  1.00  0.00           H  
ATOM   4125  HB3 ASN B 258      -0.307  -4.974   4.300  1.00  0.00           H  
ATOM   4126  CG  ASN B 258      -0.127  -3.335   2.951  1.00  0.00           C  
ATOM   4127  OD1 ASN B 258       0.518  -2.628   3.705  1.00  0.00           O  
ATOM   4128  ND2 ASN B 258      -0.676  -2.834   1.867  1.00  0.00           N  
ATOM   4129 HD21 ASN B 258      -0.588  -1.827   1.725  1.00  0.00           H  
ATOM   4130 HD22 ASN B 258      -1.219  -3.396   1.240  1.00  0.00           H  
ATOM   4131  C   ASN B 258       2.244  -5.225   3.339  1.00  0.00           C  
ATOM   4132  O   ASN B 258       2.638  -5.839   4.329  1.00  0.00           O  
ATOM   4133  N   TYR B 259       2.944  -4.205   2.844  1.00  0.00           N  
ATOM   4134  H   TYR B 259       2.599  -3.719   2.027  1.00  0.00           H  
ATOM   4135  CA  TYR B 259       4.231  -3.768   3.398  1.00  0.00           C  
ATOM   4136  HA  TYR B 259       4.889  -4.634   3.465  1.00  0.00           H  
ATOM   4137  CB  TYR B 259       4.868  -2.777   2.416  1.00  0.00           C  
ATOM   4138  HB2 TYR B 259       4.338  -1.825   2.483  1.00  0.00           H  
ATOM   4139  HB3 TYR B 259       5.901  -2.601   2.716  1.00  0.00           H  
ATOM   4140  CG  TYR B 259       4.856  -3.250   0.968  1.00  0.00           C  
ATOM   4141  CD1 TYR B 259       4.113  -2.543   0.002  1.00  0.00           C  
ATOM   4142  HD1 TYR B 259       3.573  -1.646   0.270  1.00  0.00           H  
ATOM   4143  CE1 TYR B 259       4.100  -2.974  -1.336  1.00  0.00           C  
ATOM   4144  HE1 TYR B 259       3.544  -2.413  -2.072  1.00  0.00           H  
ATOM   4145  CZ  TYR B 259       4.824  -4.120  -1.720  1.00  0.00           C  
ATOM   4146  OH  TYR B 259       4.846  -4.508  -3.020  1.00  0.00           O  
ATOM   4147  HH  TYR B 259       5.496  -5.205  -3.199  1.00  0.00           H  
ATOM   4148  CE2 TYR B 259       5.548  -4.845  -0.752  1.00  0.00           C  
ATOM   4149  HE2 TYR B 259       6.095  -5.724  -1.053  1.00  0.00           H  
ATOM   4150  CD2 TYR B 259       5.575  -4.401   0.586  1.00  0.00           C  
ATOM   4151  HD2 TYR B 259       6.162  -4.933   1.318  1.00  0.00           H  
ATOM   4152  C   TYR B 259       4.118  -3.196   4.828  1.00  0.00           C  
ATOM   4153  O   TYR B 259       4.980  -3.472   5.663  1.00  0.00           O  
ATOM   4154  N   LEU B 260       3.015  -2.511   5.161  1.00  0.00           N  
ATOM   4155  H   LEU B 260       2.293  -2.370   4.460  1.00  0.00           H  
ATOM   4156  CA  LEU B 260       2.739  -2.018   6.520  1.00  0.00           C  
ATOM   4157  HA  LEU B 260       3.590  -1.428   6.856  1.00  0.00           H  
ATOM   4158  CB  LEU B 260       1.481  -1.124   6.523  1.00  0.00           C  
ATOM   4159  HB2 LEU B 260       0.644  -1.703   6.128  1.00  0.00           H  
ATOM   4160  HB3 LEU B 260       1.237  -0.870   7.554  1.00  0.00           H  
ATOM   4161  CG  LEU B 260       1.601   0.189   5.730  1.00  0.00           C  
ATOM   4162  HG  LEU B 260       1.931  -0.023   4.714  1.00  0.00           H  
ATOM   4163  CD1 LEU B 260       0.240   0.880   5.668  1.00  0.00           C  
ATOM   4164 HD11 LEU B 260       0.332   1.844   5.170  1.00  0.00           H  
ATOM   4165 HD12 LEU B 260      -0.452   0.257   5.101  1.00  0.00           H  
ATOM   4166 HD13 LEU B 260      -0.150   1.033   6.673  1.00  0.00           H  
ATOM   4167  CD2 LEU B 260       2.583   1.169   6.374  1.00  0.00           C  
ATOM   4168 HD21 LEU B 260       3.582   0.738   6.400  1.00  0.00           H  
ATOM   4169 HD22 LEU B 260       2.631   2.086   5.783  1.00  0.00           H  
ATOM   4170 HD23 LEU B 260       2.258   1.408   7.385  1.00  0.00           H  
ATOM   4171  C   LEU B 260       2.562  -3.147   7.548  1.00  0.00           C  
ATOM   4172  O   LEU B 260       2.782  -2.914   8.736  1.00  0.00           O  
ATOM   4173  N   TYR B 261       2.243  -4.378   7.121  1.00  0.00           N  
ATOM   4174  H   TYR B 261       2.152  -4.537   6.127  1.00  0.00           H  
ATOM   4175  CA  TYR B 261       2.079  -5.522   8.027  1.00  0.00           C  
ATOM   4176  HA  TYR B 261       1.249  -5.315   8.702  1.00  0.00           H  
ATOM   4177  CB  TYR B 261       1.726  -6.774   7.211  1.00  0.00           C  
ATOM   4178  HB2 TYR B 261       0.862  -6.554   6.580  1.00  0.00           H  
ATOM   4179  HB3 TYR B 261       2.563  -7.015   6.557  1.00  0.00           H  
ATOM   4180  CG  TYR B 261       1.413  -8.001   8.046  1.00  0.00           C  
ATOM   4181  CD1 TYR B 261       2.413  -8.958   8.320  1.00  0.00           C  
ATOM   4182  HD1 TYR B 261       3.421  -8.802   7.963  1.00  0.00           H  
ATOM   4183  CE1 TYR B 261       2.107 -10.102   9.084  1.00  0.00           C  
ATOM   4184  HE1 TYR B 261       2.873 -10.828   9.304  1.00  0.00           H  
ATOM   4185  CZ  TYR B 261       0.793 -10.289   9.575  1.00  0.00           C  
ATOM   4186  OH  TYR B 261       0.474 -11.370  10.333  1.00  0.00           O  
ATOM   4187  HH  TYR B 261       1.241 -11.845  10.660  1.00  0.00           H  
ATOM   4188  CE2 TYR B 261      -0.207  -9.339   9.285  1.00  0.00           C  
ATOM   4189  HE2 TYR B 261      -1.208  -9.494   9.655  1.00  0.00           H  
ATOM   4190  CD2 TYR B 261       0.108  -8.192   8.534  1.00  0.00           C  
ATOM   4191  HD2 TYR B 261      -0.656  -7.454   8.335  1.00  0.00           H  
ATOM   4192  C   TYR B 261       3.332  -5.769   8.885  1.00  0.00           C  
ATOM   4193  O   TYR B 261       3.220  -6.170  10.040  1.00  0.00           O  
ATOM   4194  N   ASN B 262       4.518  -5.485   8.337  1.00  0.00           N  
ATOM   4195  H   ASN B 262       4.525  -5.081   7.408  1.00  0.00           H  
ATOM   4196  CA  ASN B 262       5.796  -5.651   9.029  1.00  0.00           C  
ATOM   4197  HA  ASN B 262       5.689  -6.416   9.802  1.00  0.00           H  
ATOM   4198  CB  ASN B 262       6.825  -6.157   7.999  1.00  0.00           C  
ATOM   4199  HB2 ASN B 262       6.882  -5.466   7.155  1.00  0.00           H  
ATOM   4200  HB3 ASN B 262       7.813  -6.190   8.463  1.00  0.00           H  
ATOM   4201  CG  ASN B 262       6.490  -7.546   7.484  1.00  0.00           C  
ATOM   4202  OD1 ASN B 262       5.902  -7.731   6.427  1.00  0.00           O  
ATOM   4203  ND2 ASN B 262       6.828  -8.573   8.234  1.00  0.00           N  
ATOM   4204 HD21 ASN B 262       6.621  -9.495   7.898  1.00  0.00           H  
ATOM   4205 HD22 ASN B 262       7.273  -8.419   9.124  1.00  0.00           H  
ATOM   4206  C   ASN B 262       6.293  -4.390   9.768  1.00  0.00           C  
ATOM   4207  O   ASN B 262       7.287  -4.490  10.474  1.00  0.00           O  
ATOM   4208  N   HIE B 263       5.636  -3.232   9.610  1.00  0.00           N  
ATOM   4209  H   HIE B 263       4.773  -3.241   9.082  1.00  0.00           H  
ATOM   4210  CA  HIE B 263       6.199  -1.910   9.959  1.00  0.00           C  
ATOM   4211  HA  HIE B 263       7.081  -2.054  10.589  1.00  0.00           H  
ATOM   4212  CB  HIE B 263       6.674  -1.216   8.675  1.00  0.00           C  
ATOM   4213  HB2 HIE B 263       5.870  -1.203   7.939  1.00  0.00           H  
ATOM   4214  HB3 HIE B 263       6.937  -0.187   8.905  1.00  0.00           H  
ATOM   4215  CG  HIE B 263       7.896  -1.864   8.088  1.00  0.00           C  
ATOM   4216  ND1 HIE B 263       9.138  -1.908   8.718  1.00  0.00           N  
ATOM   4217  CE1 HIE B 263       9.938  -2.595   7.892  1.00  0.00           C  
ATOM   4218  HE1 HIE B 263      10.979  -2.827   8.084  1.00  0.00           H  
ATOM   4219  NE2 HIE B 263       9.278  -2.930   6.773  1.00  0.00           N  
ATOM   4220  HE2 HIE B 263       9.729  -3.368   5.971  1.00  0.00           H  
ATOM   4221  CD2 HIE B 263       7.985  -2.474   6.871  1.00  0.00           C  
ATOM   4222  HD2 HIE B 263       7.198  -2.566   6.136  1.00  0.00           H  
ATOM   4223  C   HIE B 263       5.284  -0.979  10.770  1.00  0.00           C  
ATOM   4224  O   HIE B 263       5.647   0.171  11.018  1.00  0.00           O  
ATOM   4225  N   LEU B 264       4.105  -1.437  11.193  1.00  0.00           N  
ATOM   4226  H   LEU B 264       3.839  -2.384  10.970  1.00  0.00           H  
ATOM   4227  CA  LEU B 264       3.262  -0.659  12.104  1.00  0.00           C  
ATOM   4228  HA  LEU B 264       3.313   0.383  11.793  1.00  0.00           H  
ATOM   4229  CB  LEU B 264       1.800  -1.112  12.013  1.00  0.00           C  
ATOM   4230  HB2 LEU B 264       1.773  -2.199  12.091  1.00  0.00           H  
ATOM   4231  HB3 LEU B 264       1.251  -0.708  12.863  1.00  0.00           H  
ATOM   4232  CG  LEU B 264       1.102  -0.670  10.715  1.00  0.00           C  
ATOM   4233  HG  LEU B 264       1.688  -0.987   9.859  1.00  0.00           H  
ATOM   4234  CD1 LEU B 264      -0.265  -1.339  10.646  1.00  0.00           C  
ATOM   4235 HD11 LEU B 264      -0.138  -2.422  10.629  1.00  0.00           H  
ATOM   4236 HD12 LEU B 264      -0.867  -1.051  11.507  1.00  0.00           H  
ATOM   4237 HD13 LEU B 264      -0.766  -1.034   9.733  1.00  0.00           H  
ATOM   4238  CD2 LEU B 264       0.883   0.843  10.605  1.00  0.00           C  
ATOM   4239 HD21 LEU B 264       0.280   1.203  11.435  1.00  0.00           H  
ATOM   4240 HD22 LEU B 264       1.838   1.362  10.597  1.00  0.00           H  
ATOM   4241 HD23 LEU B 264       0.375   1.069   9.669  1.00  0.00           H  
ATOM   4242  C   LEU B 264       3.787  -0.705  13.545  1.00  0.00           C  
ATOM   4243  O   LEU B 264       3.994  -1.770  14.119  1.00  0.00           O  
ATOM   4244  N   THR B 265       3.939   0.488  14.115  1.00  0.00           N  
ATOM   4245  H   THR B 265       3.692   1.292  13.552  1.00  0.00           H  
ATOM   4246  CA  THR B 265       4.407   0.784  15.471  1.00  0.00           C  
ATOM   4247  HA  THR B 265       4.744  -0.138  15.947  1.00  0.00           H  
ATOM   4248  CB  THR B 265       5.556   1.814  15.457  1.00  0.00           C  
ATOM   4249  HB  THR B 265       5.142   2.811  15.605  1.00  0.00           H  
ATOM   4250  CG2 THR B 265       6.551   1.526  16.576  1.00  0.00           C  
ATOM   4251 HG21 THR B 265       7.350   2.267  16.557  1.00  0.00           H  
ATOM   4252 HG22 THR B 265       6.049   1.574  17.541  1.00  0.00           H  
ATOM   4253 HG23 THR B 265       6.985   0.534  16.445  1.00  0.00           H  
ATOM   4254  OG1 THR B 265       6.284   1.827  14.246  1.00  0.00           O  
ATOM   4255  HG1 THR B 265       5.651   2.003  13.542  1.00  0.00           H  
ATOM   4256  C   THR B 265       3.231   1.366  16.255  1.00  0.00           C  
ATOM   4257  O   THR B 265       2.448   2.136  15.688  1.00  0.00           O  
ATOM   4258  N   TYR B 266       3.071   1.023  17.535  1.00  0.00           N  
ATOM   4259  H   TYR B 266       3.779   0.459  17.983  1.00  0.00           H  
ATOM   4260  CA  TYR B 266       1.803   1.224  18.247  1.00  0.00           C  
ATOM   4261  HA  TYR B 266       1.073   1.646  17.558  1.00  0.00           H  
ATOM   4262  CB  TYR B 266       1.248  -0.140  18.675  1.00  0.00           C  
ATOM   4263  HB2 TYR B 266       1.977  -0.618  19.330  1.00  0.00           H  
ATOM   4264  HB3 TYR B 266       0.334   0.013  19.253  1.00  0.00           H  
ATOM   4265  CG  TYR B 266       0.924  -1.071  17.518  1.00  0.00           C  
ATOM   4266  CD1 TYR B 266      -0.273  -0.899  16.796  1.00  0.00           C  
ATOM   4267  HD1 TYR B 266      -0.956  -0.109  17.071  1.00  0.00           H  
ATOM   4268  CE1 TYR B 266      -0.587  -1.759  15.724  1.00  0.00           C  
ATOM   4269  HE1 TYR B 266      -1.504  -1.645  15.168  1.00  0.00           H  
ATOM   4270  CZ  TYR B 266       0.305  -2.788  15.361  1.00  0.00           C  
ATOM   4271  OH  TYR B 266      -0.030  -3.621  14.343  1.00  0.00           O  
ATOM   4272  HH  TYR B 266       0.734  -4.140  14.080  1.00  0.00           H  
ATOM   4273  CE2 TYR B 266       1.509  -2.959  16.080  1.00  0.00           C  
ATOM   4274  HE2 TYR B 266       2.211  -3.737  15.803  1.00  0.00           H  
ATOM   4275  CD2 TYR B 266       1.811  -2.107  17.161  1.00  0.00           C  
ATOM   4276  HD2 TYR B 266       2.734  -2.257  17.712  1.00  0.00           H  
ATOM   4277  C   TYR B 266       1.883   2.193  19.432  1.00  0.00           C  
ATOM   4278  O   TYR B 266       2.886   2.266  20.141  1.00  0.00           O  
ATOM   4279  N   ALA B 267       0.763   2.871  19.694  1.00  0.00           N  
ATOM   4280  H   ALA B 267      -0.020   2.761  19.056  1.00  0.00           H  
ATOM   4281  CA  ALA B 267       0.512   3.605  20.928  1.00  0.00           C  
ATOM   4282  HA  ALA B 267       1.234   3.287  21.681  1.00  0.00           H  
ATOM   4283  CB  ALA B 267       0.712   5.105  20.693  1.00  0.00           C  
ATOM   4284  HB1 ALA B 267       1.745   5.293  20.396  1.00  0.00           H  
ATOM   4285  HB2 ALA B 267       0.038   5.456  19.911  1.00  0.00           H  
ATOM   4286  HB3 ALA B 267       0.512   5.650  21.616  1.00  0.00           H  
ATOM   4287  C   ALA B 267      -0.888   3.277  21.463  1.00  0.00           C  
ATOM   4288  O   ALA B 267      -1.874   3.259  20.722  1.00  0.00           O  
ATOM   4289  N   VAL B 268      -0.966   3.032  22.769  1.00  0.00           N  
ATOM   4290  H   VAL B 268      -0.116   3.165  23.312  1.00  0.00           H  
ATOM   4291  CA  VAL B 268      -2.186   2.701  23.517  1.00  0.00           C  
ATOM   4292  HA  VAL B 268      -2.998   2.509  22.820  1.00  0.00           H  
ATOM   4293  CB  VAL B 268      -1.987   1.425  24.369  1.00  0.00           C  
ATOM   4294  HB  VAL B 268      -1.222   1.628  25.120  1.00  0.00           H  
ATOM   4295  CG1 VAL B 268      -3.271   1.002  25.095  1.00  0.00           C  
ATOM   4296 HG11 VAL B 268      -3.074   0.126  25.714  1.00  0.00           H  
ATOM   4297 HG12 VAL B 268      -3.621   1.802  25.743  1.00  0.00           H  
ATOM   4298 HG13 VAL B 268      -4.050   0.760  24.372  1.00  0.00           H  
ATOM   4299  CG2 VAL B 268      -1.527   0.220  23.535  1.00  0.00           C  
ATOM   4300 HG21 VAL B 268      -2.268  -0.021  22.778  1.00  0.00           H  
ATOM   4301 HG22 VAL B 268      -0.574   0.429  23.050  1.00  0.00           H  
ATOM   4302 HG23 VAL B 268      -1.391  -0.650  24.178  1.00  0.00           H  
ATOM   4303  C   VAL B 268      -2.572   3.901  24.386  1.00  0.00           C  
ATOM   4304  O   VAL B 268      -1.730   4.475  25.073  1.00  0.00           O  
ATOM   4305  N   ASN B 269      -3.847   4.278  24.389  1.00  0.00           N  
ATOM   4306  H   ASN B 269      -4.492   3.720  23.836  1.00  0.00           H  
ATOM   4307  CA  ASN B 269      -4.449   5.194  25.356  1.00  0.00           C  
ATOM   4308  HA  ASN B 269      -3.669   5.742  25.886  1.00  0.00           H  
ATOM   4309  CB  ASN B 269      -5.309   6.206  24.574  1.00  0.00           C  
ATOM   4310  HB2 ASN B 269      -4.639   6.862  24.024  1.00  0.00           H  
ATOM   4311  HB3 ASN B 269      -5.919   5.665  23.851  1.00  0.00           H  
ATOM   4312  CG  ASN B 269      -6.243   7.096  25.382  1.00  0.00           C  
ATOM   4313  OD1 ASN B 269      -7.296   7.492  24.894  1.00  0.00           O  
ATOM   4314  ND2 ASN B 269      -5.932   7.439  26.610  1.00  0.00           N  
ATOM   4315 HD21 ASN B 269      -6.586   8.020  27.113  1.00  0.00           H  
ATOM   4316 HD22 ASN B 269      -5.036   7.232  27.036  1.00  0.00           H  
ATOM   4317  C   ASN B 269      -5.242   4.362  26.377  1.00  0.00           C  
ATOM   4318  O   ASN B 269      -6.025   3.498  25.982  1.00  0.00           O  
ATOM   4319  N   ILE B 270      -5.035   4.628  27.669  1.00  0.00           N  
ATOM   4320  H   ILE B 270      -4.384   5.372  27.897  1.00  0.00           H  
ATOM   4321  CA  ILE B 270      -5.738   4.009  28.806  1.00  0.00           C  
ATOM   4322  HA  ILE B 270      -6.519   3.353  28.426  1.00  0.00           H  
ATOM   4323  CB  ILE B 270      -4.757   3.159  29.654  1.00  0.00           C  
ATOM   4324  HB  ILE B 270      -3.887   3.775  29.887  1.00  0.00           H  
ATOM   4325  CG2 ILE B 270      -5.359   2.704  31.000  1.00  0.00           C  
ATOM   4326 HG21 ILE B 270      -5.628   3.563  31.614  1.00  0.00           H  
ATOM   4327 HG22 ILE B 270      -6.243   2.090  30.833  1.00  0.00           H  
ATOM   4328 HG23 ILE B 270      -4.633   2.131  31.573  1.00  0.00           H  
ATOM   4329  CG1 ILE B 270      -4.284   1.965  28.795  1.00  0.00           C  
ATOM   4330 HG12 ILE B 270      -5.155   1.469  28.373  1.00  0.00           H  
ATOM   4331 HG13 ILE B 270      -3.682   2.353  27.974  1.00  0.00           H  
ATOM   4332  CD1 ILE B 270      -3.437   0.909  29.510  1.00  0.00           C  
ATOM   4333 HD11 ILE B 270      -3.039   0.216  28.769  1.00  0.00           H  
ATOM   4334 HD12 ILE B 270      -2.614   1.388  30.037  1.00  0.00           H  
ATOM   4335 HD13 ILE B 270      -4.044   0.345  30.217  1.00  0.00           H  
ATOM   4336  C   ILE B 270      -6.426   5.099  29.633  1.00  0.00           C  
ATOM   4337  O   ILE B 270      -5.862   6.180  29.796  1.00  0.00           O  
ATOM   4338  N   TRP B 271      -7.620   4.827  30.162  1.00  0.00           N  
ATOM   4339  H   TRP B 271      -8.036   3.914  30.002  1.00  0.00           H  
ATOM   4340  CA  TRP B 271      -8.327   5.742  31.067  1.00  0.00           C  
ATOM   4341  HA  TRP B 271      -7.588   6.190  31.729  1.00  0.00           H  
ATOM   4342  CB  TRP B 271      -8.994   6.877  30.277  1.00  0.00           C  
ATOM   4343  HB2 TRP B 271      -9.212   7.685  30.979  1.00  0.00           H  
ATOM   4344  HB3 TRP B 271      -8.280   7.276  29.557  1.00  0.00           H  
ATOM   4345  CG  TRP B 271     -10.261   6.549  29.544  1.00  0.00           C  
ATOM   4346  CD1 TRP B 271     -11.491   6.952  29.931  1.00  0.00           C  
ATOM   4347  HD1 TRP B 271     -11.702   7.537  30.823  1.00  0.00           H  
ATOM   4348  NE1 TRP B 271     -12.436   6.500  29.035  1.00  0.00           N  
ATOM   4349  HE1 TRP B 271     -13.422   6.673  29.162  1.00  0.00           H  
ATOM   4350  CE2 TRP B 271     -11.861   5.763  28.022  1.00  0.00           C  
ATOM   4351  CZ2 TRP B 271     -12.391   5.104  26.902  1.00  0.00           C  
ATOM   4352  HZ2 TRP B 271     -13.448   5.155  26.690  1.00  0.00           H  
ATOM   4353  CH2 TRP B 271     -11.531   4.366  26.072  1.00  0.00           C  
ATOM   4354  HH2 TRP B 271     -11.927   3.846  25.213  1.00  0.00           H  
ATOM   4355  CZ3 TRP B 271     -10.157   4.307  26.366  1.00  0.00           C  
ATOM   4356  HZ3 TRP B 271      -9.500   3.716  25.748  1.00  0.00           H  
ATOM   4357  CE3 TRP B 271      -9.630   5.012  27.465  1.00  0.00           C  
ATOM   4358  HE3 TRP B 271      -8.570   4.978  27.660  1.00  0.00           H  
ATOM   4359  CD2 TRP B 271     -10.466   5.752  28.333  1.00  0.00           C  
ATOM   4360  C   TRP B 271      -9.342   5.012  31.955  1.00  0.00           C  
ATOM   4361  O   TRP B 271      -9.747   3.889  31.651  1.00  0.00           O  
ATOM   4362  N   SER B 272      -9.721   5.624  33.077  1.00  0.00           N  
ATOM   4363  H   SER B 272      -9.323   6.533  33.291  1.00  0.00           H  
ATOM   4364  CA  SER B 272     -10.690   5.056  34.023  1.00  0.00           C  
ATOM   4365  HA  SER B 272     -10.481   3.994  34.125  1.00  0.00           H  
ATOM   4366  CB  SER B 272     -10.466   5.682  35.397  1.00  0.00           C  
ATOM   4367  HB2 SER B 272      -9.430   5.540  35.704  1.00  0.00           H  
ATOM   4368  HB3 SER B 272     -10.673   6.750  35.332  1.00  0.00           H  
ATOM   4369  OG  SER B 272     -11.317   5.086  36.352  1.00  0.00           O  
ATOM   4370  HG  SER B 272     -10.980   4.193  36.526  1.00  0.00           H  
ATOM   4371  C   SER B 272     -12.162   5.207  33.588  1.00  0.00           C  
ATOM   4372  O   SER B 272     -12.532   6.143  32.886  1.00  0.00           O  
ATOM   4373  N   GLU B 273     -13.014   4.289  34.049  1.00  0.00           N  
ATOM   4374  H   GLU B 273     -12.612   3.550  34.616  1.00  0.00           H  
ATOM   4375  CA  GLU B 273     -14.489   4.355  34.021  1.00  0.00           C  
ATOM   4376  HA  GLU B 273     -14.821   4.801  33.083  1.00  0.00           H  
ATOM   4377  CB  GLU B 273     -14.975   2.894  34.111  1.00  0.00           C  
ATOM   4378  HB2 GLU B 273     -14.411   2.285  33.400  1.00  0.00           H  
ATOM   4379  HB3 GLU B 273     -14.713   2.550  35.109  1.00  0.00           H  
ATOM   4380  CG  GLU B 273     -16.470   2.595  33.900  1.00  0.00           C  
ATOM   4381  HG2 GLU B 273     -16.665   1.601  34.311  1.00  0.00           H  
ATOM   4382  HG3 GLU B 273     -17.098   3.288  34.457  1.00  0.00           H  
ATOM   4383  CD  GLU B 273     -16.878   2.589  32.423  1.00  0.00           C  
ATOM   4384  OE1 GLU B 273     -17.669   1.711  32.010  1.00  0.00           O  
ATOM   4385  OE2 GLU B 273     -16.364   3.387  31.616  1.00  0.00           O  
ATOM   4386  C   GLU B 273     -15.076   5.187  35.190  1.00  0.00           C  
ATOM   4387  O   GLU B 273     -16.272   5.473  35.234  1.00  0.00           O  
ATOM   4388  N   ASN B 274     -14.248   5.531  36.184  1.00  0.00           N  
ATOM   4389  H   ASN B 274     -13.277   5.257  36.094  1.00  0.00           H  
ATOM   4390  CA  ASN B 274     -14.659   6.149  37.452  1.00  0.00           C  
ATOM   4391  HA  ASN B 274     -15.710   6.434  37.397  1.00  0.00           H  
ATOM   4392  CB  ASN B 274     -14.481   5.115  38.582  1.00  0.00           C  
ATOM   4393  HB2 ASN B 274     -13.416   4.978  38.761  1.00  0.00           H  
ATOM   4394  HB3 ASN B 274     -14.924   5.515  39.494  1.00  0.00           H  
ATOM   4395  CG  ASN B 274     -15.088   3.746  38.325  1.00  0.00           C  
ATOM   4396  OD1 ASN B 274     -14.436   2.720  38.423  1.00  0.00           O  
ATOM   4397  ND2 ASN B 274     -16.345   3.666  37.965  1.00  0.00           N  
ATOM   4398 HD21 ASN B 274     -16.725   2.748  37.850  1.00  0.00           H  
ATOM   4399 HD22 ASN B 274     -16.855   4.506  37.751  1.00  0.00           H  
ATOM   4400  C   ASN B 274     -13.884   7.433  37.799  1.00  0.00           C  
ATOM   4401  O   ASN B 274     -14.370   8.234  38.592  1.00  0.00           O  
ATOM   4402  N   ASP B 275     -12.689   7.624  37.233  1.00  0.00           N  
ATOM   4403  H   ASP B 275     -12.329   6.907  36.617  1.00  0.00           H  
ATOM   4404  CA  ASP B 275     -11.776   8.718  37.567  1.00  0.00           C  
ATOM   4405  HA  ASP B 275     -12.193   9.305  38.384  1.00  0.00           H  
ATOM   4406  CB  ASP B 275     -10.500   8.094  38.140  1.00  0.00           C  
ATOM   4407  HB2 ASP B 275     -10.774   7.398  38.935  1.00  0.00           H  
ATOM   4408  HB3 ASP B 275      -9.983   7.526  37.370  1.00  0.00           H  
ATOM   4409  CG  ASP B 275      -9.535   9.127  38.704  1.00  0.00           C  
ATOM   4410  OD1 ASP B 275      -8.967   8.833  39.778  1.00  0.00           O  
ATOM   4411  OD2 ASP B 275      -9.292  10.171  38.062  1.00  0.00           O  
ATOM   4412  C   ASP B 275     -11.522   9.647  36.355  1.00  0.00           C  
ATOM   4413  O   ASP B 275     -10.805   9.256  35.430  1.00  0.00           O  
ATOM   4414  N   PRO B 276     -12.088  10.876  36.342  1.00  0.00           N  
ATOM   4415  CD  PRO B 276     -13.122  11.350  37.253  1.00  0.00           C  
ATOM   4416  HD2 PRO B 276     -12.659  11.901  38.073  1.00  0.00           H  
ATOM   4417  HD3 PRO B 276     -13.738  10.539  37.641  1.00  0.00           H  
ATOM   4418  CG  PRO B 276     -13.997  12.281  36.424  1.00  0.00           C  
ATOM   4419  HG2 PRO B 276     -14.516  13.012  37.044  1.00  0.00           H  
ATOM   4420  HG3 PRO B 276     -14.707  11.695  35.838  1.00  0.00           H  
ATOM   4421  CB  PRO B 276     -12.978  12.936  35.499  1.00  0.00           C  
ATOM   4422  HB2 PRO B 276     -12.507  13.770  36.024  1.00  0.00           H  
ATOM   4423  HB3 PRO B 276     -13.440  13.285  34.575  1.00  0.00           H  
ATOM   4424  CA  PRO B 276     -11.947  11.829  35.233  1.00  0.00           C  
ATOM   4425  HA  PRO B 276     -12.219  11.313  34.312  1.00  0.00           H  
ATOM   4426  C   PRO B 276     -10.548  12.443  35.035  1.00  0.00           C  
ATOM   4427  O   PRO B 276     -10.379  13.245  34.117  1.00  0.00           O  
ATOM   4428  N   ALA B 277      -9.566  12.125  35.885  1.00  0.00           N  
ATOM   4429  H   ALA B 277      -9.759  11.451  36.621  1.00  0.00           H  
ATOM   4430  CA  ALA B 277      -8.189  12.615  35.772  1.00  0.00           C  
ATOM   4431  HA  ALA B 277      -8.121  13.329  34.951  1.00  0.00           H  
ATOM   4432  CB  ALA B 277      -7.844  13.356  37.068  1.00  0.00           C  
ATOM   4433  HB1 ALA B 277      -6.836  13.766  36.995  1.00  0.00           H  
ATOM   4434  HB2 ALA B 277      -8.551  14.172  37.219  1.00  0.00           H  
ATOM   4435  HB3 ALA B 277      -7.896  12.669  37.914  1.00  0.00           H  
ATOM   4436  C   ALA B 277      -7.171  11.500  35.459  1.00  0.00           C  
ATOM   4437  O   ALA B 277      -6.111  11.775  34.895  1.00  0.00           O  
ATOM   4438  N   ASP B 278      -7.475  10.244  35.800  1.00  0.00           N  
ATOM   4439  H   ASP B 278      -8.330  10.091  36.331  1.00  0.00           H  
ATOM   4440  CA  ASP B 278      -6.635   9.081  35.503  1.00  0.00           C  
ATOM   4441  HA  ASP B 278      -5.606   9.400  35.664  1.00  0.00           H  
ATOM   4442  CB  ASP B 278      -6.914   7.962  36.522  1.00  0.00           C  
ATOM   4443  HB2 ASP B 278      -7.097   8.416  37.497  1.00  0.00           H  
ATOM   4444  HB3 ASP B 278      -7.809   7.408  36.236  1.00  0.00           H  
ATOM   4445  CG  ASP B 278      -5.729   7.007  36.688  1.00  0.00           C  
ATOM   4446  OD1 ASP B 278      -5.794   6.114  37.561  1.00  0.00           O  
ATOM   4447  OD2 ASP B 278      -4.678   7.171  36.034  1.00  0.00           O  
ATOM   4448  C   ASP B 278      -6.728   8.650  34.022  1.00  0.00           C  
ATOM   4449  O   ASP B 278      -7.320   7.627  33.664  1.00  0.00           O  
ATOM   4450  N   PHE B 279      -6.137   9.483  33.158  1.00  0.00           N  
ATOM   4451  H   PHE B 279      -5.740  10.327  33.561  1.00  0.00           H  
ATOM   4452  CA  PHE B 279      -6.001   9.328  31.707  1.00  0.00           C  
ATOM   4453  HA  PHE B 279      -6.477   8.398  31.397  1.00  0.00           H  
ATOM   4454  CB  PHE B 279      -6.725  10.492  31.013  1.00  0.00           C  
ATOM   4455  HB2 PHE B 279      -7.768  10.493  31.334  1.00  0.00           H  
ATOM   4456  HB3 PHE B 279      -6.286  11.431  31.355  1.00  0.00           H  
ATOM   4457  CG  PHE B 279      -6.679  10.469  29.494  1.00  0.00           C  
ATOM   4458  CD1 PHE B 279      -5.548  10.954  28.809  1.00  0.00           C  
ATOM   4459  HD1 PHE B 279      -4.706  11.340  29.368  1.00  0.00           H  
ATOM   4460  CE1 PHE B 279      -5.516  10.956  27.402  1.00  0.00           C  
ATOM   4461  HE1 PHE B 279      -4.644  11.336  26.887  1.00  0.00           H  
ATOM   4462  CZ  PHE B 279      -6.623  10.486  26.673  1.00  0.00           C  
ATOM   4463  HZ  PHE B 279      -6.603  10.502  25.593  1.00  0.00           H  
ATOM   4464  CE2 PHE B 279      -7.755   9.999  27.353  1.00  0.00           C  
ATOM   4465  HE2 PHE B 279      -8.614   9.644  26.801  1.00  0.00           H  
ATOM   4466  CD2 PHE B 279      -7.783   9.995  28.760  1.00  0.00           C  
ATOM   4467  HD2 PHE B 279      -8.663   9.645  29.281  1.00  0.00           H  
ATOM   4468  C   PHE B 279      -4.514   9.263  31.321  1.00  0.00           C  
ATOM   4469  O   PHE B 279      -3.693  10.038  31.815  1.00  0.00           O  
ATOM   4470  N   ARG B 280      -4.150   8.316  30.448  1.00  0.00           N  
ATOM   4471  H   ARG B 280      -4.884   7.723  30.069  1.00  0.00           H  
ATOM   4472  CA  ARG B 280      -2.758   7.914  30.189  1.00  0.00           C  
ATOM   4473  HA  ARG B 280      -2.103   8.756  30.422  1.00  0.00           H  
ATOM   4474  CB  ARG B 280      -2.376   6.726  31.096  1.00  0.00           C  
ATOM   4475  HB2 ARG B 280      -2.919   5.842  30.760  1.00  0.00           H  
ATOM   4476  HB3 ARG B 280      -1.307   6.533  30.983  1.00  0.00           H  
ATOM   4477  CG  ARG B 280      -2.682   6.936  32.588  1.00  0.00           C  
ATOM   4478  HG2 ARG B 280      -2.214   7.858  32.939  1.00  0.00           H  
ATOM   4479  HG3 ARG B 280      -3.761   7.004  32.734  1.00  0.00           H  
ATOM   4480  CD  ARG B 280      -2.159   5.759  33.410  1.00  0.00           C  
ATOM   4481  HD2 ARG B 280      -2.494   4.823  32.960  1.00  0.00           H  
ATOM   4482  HD3 ARG B 280      -1.068   5.786  33.405  1.00  0.00           H  
ATOM   4483  NE  ARG B 280      -2.660   5.824  34.787  1.00  0.00           N  
ATOM   4484  HE  ARG B 280      -3.450   6.442  34.993  1.00  0.00           H  
ATOM   4485  CZ  ARG B 280      -2.219   5.157  35.826  1.00  0.00           C  
ATOM   4486  NH1 ARG B 280      -1.183   4.372  35.751  1.00  0.00           N  
ATOM   4487 HH11 ARG B 280      -0.753   4.202  34.861  1.00  0.00           H  
ATOM   4488 HH12 ARG B 280      -0.903   3.886  36.593  1.00  0.00           H  
ATOM   4489  NH2 ARG B 280      -2.805   5.272  36.974  1.00  0.00           N  
ATOM   4490 HH21 ARG B 280      -3.643   5.862  37.011  1.00  0.00           H  
ATOM   4491 HH22 ARG B 280      -2.444   4.768  37.772  1.00  0.00           H  
ATOM   4492  C   ARG B 280      -2.529   7.536  28.729  1.00  0.00           C  
ATOM   4493  O   ARG B 280      -3.447   7.102  28.024  1.00  0.00           O  
ATOM   4494  N   ILE B 281      -1.275   7.610  28.283  1.00  0.00           N  
ATOM   4495  H   ILE B 281      -0.553   7.907  28.927  1.00  0.00           H  
ATOM   4496  CA  ILE B 281      -0.812   7.079  26.993  1.00  0.00           C  
ATOM   4497  HA  ILE B 281      -1.548   6.365  26.628  1.00  0.00           H  
ATOM   4498  CB  ILE B 281      -0.684   8.198  25.924  1.00  0.00           C  
ATOM   4499  HB  ILE B 281      -0.104   9.019  26.352  1.00  0.00           H  
ATOM   4500  CG2 ILE B 281       0.057   7.709  24.662  1.00  0.00           C  
ATOM   4501 HG21 ILE B 281      -0.469   6.865  24.211  1.00  0.00           H  
ATOM   4502 HG22 ILE B 281       0.148   8.513  23.933  1.00  0.00           H  
ATOM   4503 HG23 ILE B 281       1.075   7.408  24.911  1.00  0.00           H  
ATOM   4504  CG1 ILE B 281      -2.092   8.730  25.552  1.00  0.00           C  
ATOM   4505 HG12 ILE B 281      -2.692   7.911  25.153  1.00  0.00           H  
ATOM   4506 HG13 ILE B 281      -2.581   9.098  26.453  1.00  0.00           H  
ATOM   4507  CD1 ILE B 281      -2.117   9.885  24.543  1.00  0.00           C  
ATOM   4508 HD11 ILE B 281      -1.457  10.686  24.880  1.00  0.00           H  
ATOM   4509 HD12 ILE B 281      -1.808   9.542  23.556  1.00  0.00           H  
ATOM   4510 HD13 ILE B 281      -3.134  10.272  24.469  1.00  0.00           H  
ATOM   4511  C   ILE B 281       0.484   6.288  27.216  1.00  0.00           C  
ATOM   4512  O   ILE B 281       1.321   6.669  28.031  1.00  0.00           O  
ATOM   4513  N   TYR B 282       0.630   5.185  26.486  1.00  0.00           N  
ATOM   4514  H   TYR B 282      -0.109   4.963  25.824  1.00  0.00           H  
ATOM   4515  CA  TYR B 282       1.788   4.297  26.477  1.00  0.00           C  
ATOM   4516  HA  TYR B 282       2.614   4.759  27.022  1.00  0.00           H  
ATOM   4517  CB  TYR B 282       1.416   2.976  27.169  1.00  0.00           C  
ATOM   4518  HB2 TYR B 282       0.584   2.532  26.623  1.00  0.00           H  
ATOM   4519  HB3 TYR B 282       2.260   2.292  27.076  1.00  0.00           H  
ATOM   4520  CG  TYR B 282       1.027   3.060  28.644  1.00  0.00           C  
ATOM   4521  CD1 TYR B 282       1.991   2.813  29.642  1.00  0.00           C  
ATOM   4522  HD1 TYR B 282       3.014   2.600  29.360  1.00  0.00           H  
ATOM   4523  CE1 TYR B 282       1.633   2.847  31.006  1.00  0.00           C  
ATOM   4524  HE1 TYR B 282       2.382   2.665  31.763  1.00  0.00           H  
ATOM   4525  CZ  TYR B 282       0.304   3.140  31.383  1.00  0.00           C  
ATOM   4526  OH  TYR B 282      -0.061   3.147  32.698  1.00  0.00           O  
ATOM   4527  HH  TYR B 282       0.535   2.607  33.225  1.00  0.00           H  
ATOM   4528  CE2 TYR B 282      -0.660   3.392  30.386  1.00  0.00           C  
ATOM   4529  HE2 TYR B 282      -1.675   3.605  30.679  1.00  0.00           H  
ATOM   4530  CD2 TYR B 282      -0.304   3.338  29.022  1.00  0.00           C  
ATOM   4531  HD2 TYR B 282      -1.054   3.507  28.262  1.00  0.00           H  
ATOM   4532  C   TYR B 282       2.220   4.065  25.017  1.00  0.00           C  
ATOM   4533  O   TYR B 282       1.371   3.986  24.126  1.00  0.00           O  
ATOM   4534  N   GLN B 283       3.523   3.942  24.755  1.00  0.00           N  
ATOM   4535  H   GLN B 283       4.184   3.966  25.518  1.00  0.00           H  
ATOM   4536  CA  GLN B 283       4.073   3.806  23.399  1.00  0.00           C  
ATOM   4537  HA  GLN B 283       3.259   3.624  22.696  1.00  0.00           H  
ATOM   4538  CB  GLN B 283       4.737   5.128  22.986  1.00  0.00           C  
ATOM   4539  HB2 GLN B 283       3.981   5.913  23.042  1.00  0.00           H  
ATOM   4540  HB3 GLN B 283       5.534   5.374  23.690  1.00  0.00           H  
ATOM   4541  CG  GLN B 283       5.318   5.107  21.563  1.00  0.00           C  
ATOM   4542  HG2 GLN B 283       6.244   4.530  21.549  1.00  0.00           H  
ATOM   4543  HG3 GLN B 283       4.606   4.637  20.884  1.00  0.00           H  
ATOM   4544  CD  GLN B 283       5.577   6.524  21.059  1.00  0.00           C  
ATOM   4545  OE1 GLN B 283       4.665   7.258  20.708  1.00  0.00           O  
ATOM   4546  NE2 GLN B 283       6.811   6.981  21.019  1.00  0.00           N  
ATOM   4547 HE21 GLN B 283       6.918   7.937  20.724  1.00  0.00           H  
ATOM   4548 HE22 GLN B 283       7.582   6.406  21.310  1.00  0.00           H  
ATOM   4549  C   GLN B 283       5.014   2.601  23.310  1.00  0.00           C  
ATOM   4550  O   GLN B 283       5.864   2.413  24.181  1.00  0.00           O  
ATOM   4551  N   VAL B 284       4.835   1.781  22.272  1.00  0.00           N  
ATOM   4552  H   VAL B 284       4.158   2.039  21.559  1.00  0.00           H  
ATOM   4553  CA  VAL B 284       5.598   0.547  22.043  1.00  0.00           C  
ATOM   4554  HA  VAL B 284       5.979   0.197  23.002  1.00  0.00           H  
ATOM   4555  CB  VAL B 284       4.704  -0.573  21.464  1.00  0.00           C  
ATOM   4556  HB  VAL B 284       4.504  -0.371  20.411  1.00  0.00           H  
ATOM   4557  CG1 VAL B 284       5.403  -1.927  21.591  1.00  0.00           C  
ATOM   4558 HG11 VAL B 284       4.778  -2.710  21.154  1.00  0.00           H  
ATOM   4559 HG12 VAL B 284       6.349  -1.917  21.058  1.00  0.00           H  
ATOM   4560 HG13 VAL B 284       5.582  -2.164  22.640  1.00  0.00           H  
ATOM   4561  CG2 VAL B 284       3.357  -0.704  22.193  1.00  0.00           C  
ATOM   4562 HG21 VAL B 284       2.751   0.187  22.036  1.00  0.00           H  
ATOM   4563 HG22 VAL B 284       2.809  -1.564  21.803  1.00  0.00           H  
ATOM   4564 HG23 VAL B 284       3.524  -0.851  23.260  1.00  0.00           H  
ATOM   4565  C   VAL B 284       6.790   0.847  21.131  1.00  0.00           C  
ATOM   4566  O   VAL B 284       6.635   1.478  20.088  1.00  0.00           O  
ATOM   4567  N   THR B 285       7.990   0.436  21.539  1.00  0.00           N  
ATOM   4568  H   THR B 285       8.063  -0.059  22.417  1.00  0.00           H  
ATOM   4569  CA  THR B 285       9.254   0.694  20.814  1.00  0.00           C  
ATOM   4570  HA  THR B 285       9.178   1.635  20.270  1.00  0.00           H  
ATOM   4571  CB  THR B 285      10.411   0.796  21.812  1.00  0.00           C  
ATOM   4572  HB  THR B 285      11.355   0.831  21.267  1.00  0.00           H  
ATOM   4573  CG2 THR B 285      10.311   2.047  22.683  1.00  0.00           C  
ATOM   4574 HG21 THR B 285      10.315   2.932  22.046  1.00  0.00           H  
ATOM   4575 HG22 THR B 285      11.168   2.094  23.355  1.00  0.00           H  
ATOM   4576 HG23 THR B 285       9.392   2.030  23.269  1.00  0.00           H  
ATOM   4577  OG1 THR B 285      10.404  -0.331  22.660  1.00  0.00           O  
ATOM   4578  HG1 THR B 285      11.204  -0.305  23.189  1.00  0.00           H  
ATOM   4579  C   THR B 285       9.619  -0.382  19.791  1.00  0.00           C  
ATOM   4580  O   THR B 285      10.516  -0.182  18.977  1.00  0.00           O  
ATOM   4581  N   TYR B 286       8.947  -1.525  19.848  1.00  0.00           N  
ATOM   4582  H   TYR B 286       8.203  -1.587  20.526  1.00  0.00           H  
ATOM   4583  CA  TYR B 286       9.101  -2.670  18.961  1.00  0.00           C  
ATOM   4584  HA  TYR B 286       9.859  -2.446  18.207  1.00  0.00           H  
ATOM   4585  CB  TYR B 286       9.598  -3.872  19.786  1.00  0.00           C  
ATOM   4586  HB2 TYR B 286       9.505  -4.781  19.189  1.00  0.00           H  
ATOM   4587  HB3 TYR B 286      10.660  -3.727  19.986  1.00  0.00           H  
ATOM   4588  CG  TYR B 286       8.882  -4.077  21.113  1.00  0.00           C  
ATOM   4589  CD1 TYR B 286       9.498  -3.720  22.330  1.00  0.00           C  
ATOM   4590  HD1 TYR B 286      10.499  -3.311  22.328  1.00  0.00           H  
ATOM   4591  CE1 TYR B 286       8.804  -3.878  23.548  1.00  0.00           C  
ATOM   4592  HE1 TYR B 286       9.263  -3.599  24.483  1.00  0.00           H  
ATOM   4593  CZ  TYR B 286       7.490  -4.393  23.549  1.00  0.00           C  
ATOM   4594  OH  TYR B 286       6.792  -4.525  24.708  1.00  0.00           O  
ATOM   4595  HH  TYR B 286       5.926  -4.899  24.529  1.00  0.00           H  
ATOM   4596  CE2 TYR B 286       6.876  -4.751  22.334  1.00  0.00           C  
ATOM   4597  HE2 TYR B 286       5.862  -5.127  22.329  1.00  0.00           H  
ATOM   4598  CD2 TYR B 286       7.572  -4.584  21.123  1.00  0.00           C  
ATOM   4599  HD2 TYR B 286       7.087  -4.823  20.193  1.00  0.00           H  
ATOM   4600  C   TYR B 286       7.783  -2.933  18.215  1.00  0.00           C  
ATOM   4601  O   TYR B 286       6.727  -2.426  18.586  1.00  0.00           O  
ATOM   4602  N   LEU B 287       7.851  -3.720  17.142  1.00  0.00           N  
ATOM   4603  H   LEU B 287       8.734  -4.153  16.929  1.00  0.00           H  
ATOM   4604  CA  LEU B 287       6.771  -3.886  16.152  1.00  0.00           C  
ATOM   4605  HA  LEU B 287       6.259  -2.929  16.029  1.00  0.00           H  
ATOM   4606  CB  LEU B 287       7.421  -4.257  14.801  1.00  0.00           C  
ATOM   4607  HB2 LEU B 287       7.946  -5.206  14.921  1.00  0.00           H  
ATOM   4608  HB3 LEU B 287       6.642  -4.408  14.051  1.00  0.00           H  
ATOM   4609  CG  LEU B 287       8.410  -3.188  14.283  1.00  0.00           C  
ATOM   4610  HG  LEU B 287       9.050  -2.842  15.093  1.00  0.00           H  
ATOM   4611  CD1 LEU B 287       9.343  -3.772  13.225  1.00  0.00           C  
ATOM   4612 HD11 LEU B 287       9.924  -4.589  13.653  1.00  0.00           H  
ATOM   4613 HD12 LEU B 287       8.764  -4.147  12.386  1.00  0.00           H  
ATOM   4614 HD13 LEU B 287      10.024  -3.000  12.867  1.00  0.00           H  
ATOM   4615  CD2 LEU B 287       7.677  -1.978  13.706  1.00  0.00           C  
ATOM   4616 HD21 LEU B 287       8.395  -1.252  13.325  1.00  0.00           H  
ATOM   4617 HD22 LEU B 287       7.020  -2.295  12.899  1.00  0.00           H  
ATOM   4618 HD23 LEU B 287       7.078  -1.497  14.479  1.00  0.00           H  
ATOM   4619  C   LEU B 287       5.669  -4.882  16.586  1.00  0.00           C  
ATOM   4620  O   LEU B 287       4.739  -5.155  15.830  1.00  0.00           O  
ATOM   4621  N   GLU B 288       5.763  -5.420  17.804  1.00  0.00           N  
ATOM   4622  H   GLU B 288       6.508  -5.096  18.393  1.00  0.00           H  
ATOM   4623  CA  GLU B 288       4.816  -6.379  18.381  1.00  0.00           C  
ATOM   4624  HA  GLU B 288       4.648  -7.158  17.639  1.00  0.00           H  
ATOM   4625  CB  GLU B 288       5.462  -7.014  19.625  1.00  0.00           C  
ATOM   4626  HB2 GLU B 288       6.498  -7.277  19.404  1.00  0.00           H  
ATOM   4627  HB3 GLU B 288       5.464  -6.275  20.420  1.00  0.00           H  
ATOM   4628  CG  GLU B 288       4.742  -8.249  20.177  1.00  0.00           C  
ATOM   4629  HG2 GLU B 288       5.268  -8.581  21.075  1.00  0.00           H  
ATOM   4630  HG3 GLU B 288       3.732  -7.955  20.475  1.00  0.00           H  
ATOM   4631  CD  GLU B 288       4.665  -9.413  19.185  1.00  0.00           C  
ATOM   4632  OE1 GLU B 288       5.521  -9.481  18.276  1.00  0.00           O  
ATOM   4633  OE2 GLU B 288       3.694 -10.185  19.323  1.00  0.00           O  
ATOM   4634  C   GLU B 288       3.474  -5.709  18.763  1.00  0.00           C  
ATOM   4635  O   GLU B 288       3.486  -4.678  19.446  1.00  0.00           O  
ATOM   4636  N   PRO B 289       2.308  -6.277  18.398  1.00  0.00           N  
ATOM   4637  CD  PRO B 289       2.143  -7.420  17.507  1.00  0.00           C  
ATOM   4638  HD2 PRO B 289       2.645  -8.305  17.893  1.00  0.00           H  
ATOM   4639  HD3 PRO B 289       2.535  -7.169  16.520  1.00  0.00           H  
ATOM   4640  CG  PRO B 289       0.640  -7.682  17.413  1.00  0.00           C  
ATOM   4641  HG2 PRO B 289       0.334  -8.378  18.197  1.00  0.00           H  
ATOM   4642  HG3 PRO B 289       0.357  -8.061  16.431  1.00  0.00           H  
ATOM   4643  CB  PRO B 289       0.049  -6.303  17.684  1.00  0.00           C  
ATOM   4644  HB2 PRO B 289      -0.987  -6.353  18.012  1.00  0.00           H  
ATOM   4645  HB3 PRO B 289       0.120  -5.697  16.780  1.00  0.00           H  
ATOM   4646  CA  PRO B 289       0.995  -5.741  18.754  1.00  0.00           C  
ATOM   4647  HA  PRO B 289       1.018  -4.656  18.660  1.00  0.00           H  
ATOM   4648  C   PRO B 289       0.580  -6.079  20.208  1.00  0.00           C  
ATOM   4649  O   PRO B 289      -0.507  -6.614  20.450  1.00  0.00           O  
ATOM   4650  N   SER B 290       1.433  -5.785  21.197  1.00  0.00           N  
ATOM   4651  H   SER B 290       2.315  -5.339  20.962  1.00  0.00           H  
ATOM   4652  CA  SER B 290       1.110  -5.992  22.618  1.00  0.00           C  
ATOM   4653  HA  SER B 290       0.039  -5.827  22.742  1.00  0.00           H  
ATOM   4654  CB  SER B 290       1.393  -7.442  23.021  1.00  0.00           C  
ATOM   4655  HB2 SER B 290       1.016  -7.610  24.029  1.00  0.00           H  
ATOM   4656  HB3 SER B 290       0.878  -8.123  22.341  1.00  0.00           H  
ATOM   4657  OG  SER B 290       2.777  -7.719  23.013  1.00  0.00           O  
ATOM   4658  HG  SER B 290       3.028  -7.953  22.109  1.00  0.00           H  
ATOM   4659  C   SER B 290       1.809  -5.015  23.574  1.00  0.00           C  
ATOM   4660  O   SER B 290       2.793  -4.351  23.236  1.00  0.00           O  
ATOM   4661  N   LEU B 291       1.277  -4.916  24.798  1.00  0.00           N  
ATOM   4662  H   LEU B 291       0.459  -5.486  24.994  1.00  0.00           H  
ATOM   4663  CA  LEU B 291       1.761  -4.015  25.847  1.00  0.00           C  
ATOM   4664  HA  LEU B 291       2.836  -3.870  25.707  1.00  0.00           H  
ATOM   4665  CB  LEU B 291       1.060  -2.653  25.686  1.00  0.00           C  
ATOM   4666  HB2 LEU B 291       1.332  -2.227  24.720  1.00  0.00           H  
ATOM   4667  HB3 LEU B 291      -0.017  -2.826  25.687  1.00  0.00           H  
ATOM   4668  CG  LEU B 291       1.382  -1.626  26.786  1.00  0.00           C  
ATOM   4669  HG  LEU B 291       1.132  -2.043  27.759  1.00  0.00           H  
ATOM   4670  CD1 LEU B 291       2.856  -1.219  26.785  1.00  0.00           C  
ATOM   4671 HD11 LEU B 291       3.154  -0.879  25.793  1.00  0.00           H  
ATOM   4672 HD12 LEU B 291       3.016  -0.417  27.505  1.00  0.00           H  
ATOM   4673 HD13 LEU B 291       3.478  -2.064  27.077  1.00  0.00           H  
ATOM   4674  CD2 LEU B 291       0.527  -0.381  26.578  1.00  0.00           C  
ATOM   4675 HD21 LEU B 291       0.675   0.293  27.420  1.00  0.00           H  
ATOM   4676 HD22 LEU B 291       0.814   0.115  25.651  1.00  0.00           H  
ATOM   4677 HD23 LEU B 291      -0.525  -0.657  26.537  1.00  0.00           H  
ATOM   4678  C   LEU B 291       1.524  -4.615  27.239  1.00  0.00           C  
ATOM   4679  O   LEU B 291       0.391  -4.919  27.604  1.00  0.00           O  
ATOM   4680  N   ARG B 292       2.585  -4.756  28.038  1.00  0.00           N  
ATOM   4681  H   ARG B 292       3.476  -4.425  27.696  1.00  0.00           H  
ATOM   4682  CA  ARG B 292       2.529  -5.272  29.417  1.00  0.00           C  
ATOM   4683  HA  ARG B 292       1.561  -5.747  29.580  1.00  0.00           H  
ATOM   4684  CB  ARG B 292       3.635  -6.324  29.579  1.00  0.00           C  
ATOM   4685  HB2 ARG B 292       3.755  -6.848  28.628  1.00  0.00           H  
ATOM   4686  HB3 ARG B 292       4.577  -5.816  29.801  1.00  0.00           H  
ATOM   4687  CG  ARG B 292       3.352  -7.388  30.651  1.00  0.00           C  
ATOM   4688  HG2 ARG B 292       3.167  -6.925  31.620  1.00  0.00           H  
ATOM   4689  HG3 ARG B 292       2.485  -7.979  30.354  1.00  0.00           H  
ATOM   4690  CD  ARG B 292       4.597  -8.279  30.721  1.00  0.00           C  
ATOM   4691  HD2 ARG B 292       4.934  -8.475  29.701  1.00  0.00           H  
ATOM   4692  HD3 ARG B 292       5.386  -7.732  31.245  1.00  0.00           H  
ATOM   4693  NE  ARG B 292       4.373  -9.580  31.379  1.00  0.00           N  
ATOM   4694  HE  ARG B 292       3.482  -9.760  31.821  1.00  0.00           H  
ATOM   4695  CZ  ARG B 292       5.275 -10.546  31.420  1.00  0.00           C  
ATOM   4696  NH1 ARG B 292       6.479 -10.375  30.944  1.00  0.00           N  
ATOM   4697 HH11 ARG B 292       6.724  -9.474  30.577  1.00  0.00           H  
ATOM   4698 HH12 ARG B 292       7.148 -11.120  30.963  1.00  0.00           H  
ATOM   4699  NH2 ARG B 292       5.001 -11.709  31.926  1.00  0.00           N  
ATOM   4700 HH21 ARG B 292       4.022 -11.931  32.107  1.00  0.00           H  
ATOM   4701 HH22 ARG B 292       5.692 -12.429  31.995  1.00  0.00           H  
ATOM   4702  C   ARG B 292       2.662  -4.119  30.413  1.00  0.00           C  
ATOM   4703  O   ARG B 292       3.488  -3.238  30.202  1.00  0.00           O  
ATOM   4704  N   ILE B 293       1.875  -4.108  31.488  1.00  0.00           N  
ATOM   4705  H   ILE B 293       1.242  -4.891  31.625  1.00  0.00           H  
ATOM   4706  CA  ILE B 293       1.773  -2.973  32.426  1.00  0.00           C  
ATOM   4707  HA  ILE B 293       2.665  -2.351  32.347  1.00  0.00           H  
ATOM   4708  CB  ILE B 293       0.531  -2.096  32.097  1.00  0.00           C  
ATOM   4709  HB  ILE B 293      -0.363  -2.703  32.257  1.00  0.00           H  
ATOM   4710  CG2 ILE B 293       0.442  -0.880  33.042  1.00  0.00           C  
ATOM   4711 HG21 ILE B 293      -0.482  -0.327  32.870  1.00  0.00           H  
ATOM   4712 HG22 ILE B 293       1.294  -0.218  32.888  1.00  0.00           H  
ATOM   4713 HG23 ILE B 293       0.416  -1.200  34.080  1.00  0.00           H  
ATOM   4714  CG1 ILE B 293       0.528  -1.643  30.617  1.00  0.00           C  
ATOM   4715 HG12 ILE B 293       1.459  -1.121  30.387  1.00  0.00           H  
ATOM   4716 HG13 ILE B 293       0.459  -2.527  29.981  1.00  0.00           H  
ATOM   4717  CD1 ILE B 293      -0.650  -0.744  30.237  1.00  0.00           C  
ATOM   4718 HD11 ILE B 293      -0.516   0.251  30.657  1.00  0.00           H  
ATOM   4719 HD12 ILE B 293      -0.703  -0.656  29.154  1.00  0.00           H  
ATOM   4720 HD13 ILE B 293      -1.581  -1.178  30.600  1.00  0.00           H  
ATOM   4721  C   ILE B 293       1.694  -3.513  33.855  1.00  0.00           C  
ATOM   4722  O   ILE B 293       0.921  -4.429  34.100  1.00  0.00           O  
ATOM   4723  N   ALA B 294       2.448  -2.966  34.810  1.00  0.00           N  
ATOM   4724  H   ALA B 294       3.069  -2.207  34.584  1.00  0.00           H  
ATOM   4725  CA  ALA B 294       2.255  -3.307  36.221  1.00  0.00           C  
ATOM   4726  HA  ALA B 294       2.260  -4.392  36.333  1.00  0.00           H  
ATOM   4727  CB  ALA B 294       3.433  -2.763  37.035  1.00  0.00           C  
ATOM   4728  HB1 ALA B 294       3.255  -2.932  38.098  1.00  0.00           H  
ATOM   4729  HB2 ALA B 294       4.348  -3.281  36.748  1.00  0.00           H  
ATOM   4730  HB3 ALA B 294       3.561  -1.698  36.856  1.00  0.00           H  
ATOM   4731  C   ALA B 294       0.881  -2.793  36.702  1.00  0.00           C  
ATOM   4732  O   ALA B 294       0.601  -1.593  36.634  1.00  0.00           O  
ATOM   4733  N   ALA B 295       0.024  -3.699  37.173  1.00  0.00           N  
ATOM   4734  H   ALA B 295       0.358  -4.650  37.284  1.00  0.00           H  
ATOM   4735  CA  ALA B 295      -1.330  -3.411  37.641  1.00  0.00           C  
ATOM   4736  HA  ALA B 295      -1.882  -2.901  36.850  1.00  0.00           H  
ATOM   4737  CB  ALA B 295      -2.021  -4.748  37.935  1.00  0.00           C  
ATOM   4738  HB1 ALA B 295      -3.056  -4.570  38.232  1.00  0.00           H  
ATOM   4739  HB2 ALA B 295      -2.014  -5.374  37.043  1.00  0.00           H  
ATOM   4740  HB3 ALA B 295      -1.503  -5.270  38.742  1.00  0.00           H  
ATOM   4741  C   ALA B 295      -1.327  -2.488  38.870  1.00  0.00           C  
ATOM   4742  O   ALA B 295      -2.204  -1.645  39.009  1.00  0.00           O  
ATOM   4743  N   SER B 296      -0.287  -2.559  39.699  1.00  0.00           N  
ATOM   4744  H   SER B 296       0.414  -3.263  39.519  1.00  0.00           H  
ATOM   4745  CA  SER B 296      -0.018  -1.634  40.811  1.00  0.00           C  
ATOM   4746  HA  SER B 296      -0.898  -1.596  41.452  1.00  0.00           H  
ATOM   4747  CB  SER B 296       1.145  -2.204  41.627  1.00  0.00           C  
ATOM   4748  HB2 SER B 296       1.418  -1.511  42.424  1.00  0.00           H  
ATOM   4749  HB3 SER B 296       0.834  -3.151  42.072  1.00  0.00           H  
ATOM   4750  OG  SER B 296       2.256  -2.432  40.777  1.00  0.00           O  
ATOM   4751  HG  SER B 296       2.838  -3.064  41.217  1.00  0.00           H  
ATOM   4752  C   SER B 296       0.287  -0.184  40.387  1.00  0.00           C  
ATOM   4753  O   SER B 296       0.429   0.683  41.248  1.00  0.00           O  
ATOM   4754  N   THR B 297       0.380   0.120  39.083  1.00  0.00           N  
ATOM   4755  H   THR B 297       0.298  -0.635  38.414  1.00  0.00           H  
ATOM   4756  CA  THR B 297       0.368   1.513  38.586  1.00  0.00           C  
ATOM   4757  HA  THR B 297       0.862   2.145  39.325  1.00  0.00           H  
ATOM   4758  CB  THR B 297       1.129   1.684  37.262  1.00  0.00           C  
ATOM   4759  HB  THR B 297       1.168   2.752  37.044  1.00  0.00           H  
ATOM   4760  CG2 THR B 297       2.569   1.186  37.330  1.00  0.00           C  
ATOM   4761 HG21 THR B 297       3.053   1.327  36.364  1.00  0.00           H  
ATOM   4762 HG22 THR B 297       3.111   1.753  38.087  1.00  0.00           H  
ATOM   4763 HG23 THR B 297       2.588   0.133  37.601  1.00  0.00           H  
ATOM   4764  OG1 THR B 297       0.475   1.067  36.173  1.00  0.00           O  
ATOM   4765  HG1 THR B 297       0.515   0.098  36.304  1.00  0.00           H  
ATOM   4766  C   THR B 297      -1.046   2.070  38.407  1.00  0.00           C  
ATOM   4767  O   THR B 297      -1.209   3.289  38.305  1.00  0.00           O  
ATOM   4768  N   LEU B 298      -2.060   1.206  38.329  1.00  0.00           N  
ATOM   4769  H   LEU B 298      -1.858   0.227  38.510  1.00  0.00           H  
ATOM   4770  CA  LEU B 298      -3.478   1.556  38.298  1.00  0.00           C  
ATOM   4771  HA  LEU B 298      -3.607   2.552  37.875  1.00  0.00           H  
ATOM   4772  CB  LEU B 298      -4.232   0.550  37.407  1.00  0.00           C  
ATOM   4773  HB2 LEU B 298      -4.155  -0.439  37.858  1.00  0.00           H  
ATOM   4774  HB3 LEU B 298      -5.291   0.804  37.386  1.00  0.00           H  
ATOM   4775  CG  LEU B 298      -3.710   0.482  35.959  1.00  0.00           C  
ATOM   4776  HG  LEU B 298      -2.628   0.350  35.953  1.00  0.00           H  
ATOM   4777  CD1 LEU B 298      -4.317  -0.720  35.250  1.00  0.00           C  
ATOM   4778 HD11 LEU B 298      -5.403  -0.628  35.240  1.00  0.00           H  
ATOM   4779 HD12 LEU B 298      -3.934  -0.786  34.233  1.00  0.00           H  
ATOM   4780 HD13 LEU B 298      -4.056  -1.629  35.795  1.00  0.00           H  
ATOM   4781  CD2 LEU B 298      -4.057   1.737  35.153  1.00  0.00           C  
ATOM   4782 HD21 LEU B 298      -3.603   2.610  35.614  1.00  0.00           H  
ATOM   4783 HD22 LEU B 298      -3.678   1.641  34.136  1.00  0.00           H  
ATOM   4784 HD23 LEU B 298      -5.138   1.866  35.119  1.00  0.00           H  
ATOM   4785  C   LEU B 298      -4.040   1.593  39.727  1.00  0.00           C  
ATOM   4786  O   LEU B 298      -3.397   1.159  40.683  1.00  0.00           O  
ATOM   4787  N   LYS B 299      -5.239   2.146  39.889  1.00  0.00           N  
ATOM   4788  H   LYS B 299      -5.738   2.468  39.068  1.00  0.00           H  
ATOM   4789  CA  LYS B 299      -5.929   2.240  41.178  1.00  0.00           C  
ATOM   4790  HA  LYS B 299      -5.184   2.337  41.968  1.00  0.00           H  
ATOM   4791  CB  LYS B 299      -6.827   3.488  41.202  1.00  0.00           C  
ATOM   4792  HB2 LYS B 299      -7.549   3.428  40.386  1.00  0.00           H  
ATOM   4793  HB3 LYS B 299      -7.374   3.526  42.146  1.00  0.00           H  
ATOM   4794  CG  LYS B 299      -5.974   4.761  41.054  1.00  0.00           C  
ATOM   4795  HG2 LYS B 299      -5.326   4.856  41.927  1.00  0.00           H  
ATOM   4796  HG3 LYS B 299      -5.341   4.677  40.170  1.00  0.00           H  
ATOM   4797  CD  LYS B 299      -6.799   6.042  40.904  1.00  0.00           C  
ATOM   4798  HD2 LYS B 299      -7.516   5.926  40.087  1.00  0.00           H  
ATOM   4799  HD3 LYS B 299      -7.333   6.252  41.832  1.00  0.00           H  
ATOM   4800  CE  LYS B 299      -5.821   7.174  40.564  1.00  0.00           C  
ATOM   4801  HE2 LYS B 299      -5.037   7.211  41.324  1.00  0.00           H  
ATOM   4802  HE3 LYS B 299      -5.355   6.938  39.602  1.00  0.00           H  
ATOM   4803  NZ  LYS B 299      -6.502   8.481  40.473  1.00  0.00           N  
ATOM   4804  HZ1 LYS B 299      -5.920   9.215  40.104  1.00  0.00           H  
ATOM   4805  HZ2 LYS B 299      -7.315   8.419  39.853  1.00  0.00           H  
ATOM   4806  HZ3 LYS B 299      -6.936   8.753  41.343  1.00  0.00           H  
ATOM   4807  C   LYS B 299      -6.701   0.947  41.435  1.00  0.00           C  
ATOM   4808  O   LYS B 299      -7.409   0.457  40.559  1.00  0.00           O  
ATOM   4809  N   SER B 300      -6.565   0.410  42.647  1.00  0.00           N  
ATOM   4810  H   SER B 300      -5.983   0.883  43.314  1.00  0.00           H  
ATOM   4811  CA  SER B 300      -7.314  -0.772  43.086  1.00  0.00           C  
ATOM   4812  HA  SER B 300      -7.186  -1.540  42.329  1.00  0.00           H  
ATOM   4813  CB  SER B 300      -6.739  -1.319  44.400  1.00  0.00           C  
ATOM   4814  HB2 SER B 300      -5.687  -1.568  44.254  1.00  0.00           H  
ATOM   4815  HB3 SER B 300      -6.815  -0.556  45.176  1.00  0.00           H  
ATOM   4816  OG  SER B 300      -7.434  -2.474  44.834  1.00  0.00           O  
ATOM   4817  HG  SER B 300      -7.466  -3.111  44.107  1.00  0.00           H  
ATOM   4818  C   SER B 300      -8.813  -0.469  43.210  1.00  0.00           C  
ATOM   4819  O   SER B 300      -9.184   0.633  43.618  1.00  0.00           O  
ATOM   4820  N   GLY B 301      -9.668  -1.434  42.860  1.00  0.00           N  
ATOM   4821  H   GLY B 301      -9.287  -2.282  42.433  1.00  0.00           H  
ATOM   4822  CA  GLY B 301     -11.126  -1.344  42.995  1.00  0.00           C  
ATOM   4823  HA2 GLY B 301     -11.539  -2.345  42.875  1.00  0.00           H  
ATOM   4824  HA3 GLY B 301     -11.373  -0.978  43.992  1.00  0.00           H  
ATOM   4825  C   GLY B 301     -11.810  -0.431  41.971  1.00  0.00           C  
ATOM   4826  O   GLY B 301     -12.973  -0.075  42.157  1.00  0.00           O  
ATOM   4827  N   ILE B 302     -11.095  -0.032  40.917  1.00  0.00           N  
ATOM   4828  H   ILE B 302     -10.165  -0.417  40.816  1.00  0.00           H  
ATOM   4829  CA  ILE B 302     -11.544   0.915  39.892  1.00  0.00           C  
ATOM   4830  HA  ILE B 302     -12.536   1.285  40.147  1.00  0.00           H  
ATOM   4831  CB  ILE B 302     -10.568   2.117  39.862  1.00  0.00           C  
ATOM   4832  HB  ILE B 302      -9.558   1.713  39.795  1.00  0.00           H  
ATOM   4833  CG2 ILE B 302     -10.750   3.022  38.635  1.00  0.00           C  
ATOM   4834 HG21 ILE B 302     -10.468   2.479  37.734  1.00  0.00           H  
ATOM   4835 HG22 ILE B 302     -11.788   3.338  38.553  1.00  0.00           H  
ATOM   4836 HG23 ILE B 302     -10.103   3.897  38.722  1.00  0.00           H  
ATOM   4837  CG1 ILE B 302     -10.627   2.962  41.159  1.00  0.00           C  
ATOM   4838 HG12 ILE B 302     -10.449   2.314  42.016  1.00  0.00           H  
ATOM   4839 HG13 ILE B 302      -9.816   3.688  41.136  1.00  0.00           H  
ATOM   4840  CD1 ILE B 302     -11.932   3.732  41.404  1.00  0.00           C  
ATOM   4841 HD11 ILE B 302     -11.875   4.231  42.371  1.00  0.00           H  
ATOM   4842 HD12 ILE B 302     -12.072   4.490  40.635  1.00  0.00           H  
ATOM   4843 HD13 ILE B 302     -12.785   3.054  41.414  1.00  0.00           H  
ATOM   4844  C   ILE B 302     -11.676   0.187  38.548  1.00  0.00           C  
ATOM   4845  O   ILE B 302     -10.873  -0.682  38.212  1.00  0.00           O  
ATOM   4846  N   SER B 303     -12.685   0.525  37.747  1.00  0.00           N  
ATOM   4847  H   SER B 303     -13.307   1.273  38.045  1.00  0.00           H  
ATOM   4848  CA  SER B 303     -12.783   0.033  36.367  1.00  0.00           C  
ATOM   4849  HA  SER B 303     -12.312  -0.947  36.322  1.00  0.00           H  
ATOM   4850  CB  SER B 303     -14.246  -0.191  35.981  1.00  0.00           C  
ATOM   4851  HB2 SER B 303     -14.662  -0.970  36.622  1.00  0.00           H  
ATOM   4852  HB3 SER B 303     -14.814   0.722  36.149  1.00  0.00           H  
ATOM   4853  OG  SER B 303     -14.371  -0.591  34.627  1.00  0.00           O  
ATOM   4854  HG  SER B 303     -13.811  -1.382  34.488  1.00  0.00           H  
ATOM   4855  C   SER B 303     -12.000   0.928  35.398  1.00  0.00           C  
ATOM   4856  O   SER B 303     -11.914   2.147  35.564  1.00  0.00           O  
ATOM   4857  N   TYR B 304     -11.410   0.309  34.375  1.00  0.00           N  
ATOM   4858  H   TYR B 304     -11.574  -0.682  34.269  1.00  0.00           H  
ATOM   4859  CA  TYR B 304     -10.538   0.944  33.383  1.00  0.00           C  
ATOM   4860  HA  TYR B 304     -10.707   2.019  33.382  1.00  0.00           H  
ATOM   4861  CB  TYR B 304      -9.060   0.695  33.726  1.00  0.00           C  
ATOM   4862  HB2 TYR B 304      -8.938  -0.358  33.977  1.00  0.00           H  
ATOM   4863  HB3 TYR B 304      -8.451   0.884  32.841  1.00  0.00           H  
ATOM   4864  CG  TYR B 304      -8.487   1.533  34.848  1.00  0.00           C  
ATOM   4865  CD1 TYR B 304      -7.927   2.797  34.566  1.00  0.00           C  
ATOM   4866  HD1 TYR B 304      -7.940   3.178  33.554  1.00  0.00           H  
ATOM   4867  CE1 TYR B 304      -7.327   3.555  35.591  1.00  0.00           C  
ATOM   4868  HE1 TYR B 304      -6.884   4.518  35.379  1.00  0.00           H  
ATOM   4869  CZ  TYR B 304      -7.274   3.031  36.900  1.00  0.00           C  
ATOM   4870  OH  TYR B 304      -6.646   3.707  37.894  1.00  0.00           O  
ATOM   4871  HH  TYR B 304      -6.372   4.624  37.656  1.00  0.00           H  
ATOM   4872  CE2 TYR B 304      -7.838   1.769  37.180  1.00  0.00           C  
ATOM   4873  HE2 TYR B 304      -7.793   1.371  38.183  1.00  0.00           H  
ATOM   4874  CD2 TYR B 304      -8.448   1.023  36.158  1.00  0.00           C  
ATOM   4875  HD2 TYR B 304      -8.878   0.054  36.384  1.00  0.00           H  
ATOM   4876  C   TYR B 304     -10.837   0.446  31.966  1.00  0.00           C  
ATOM   4877  O   TYR B 304     -11.454  -0.603  31.758  1.00  0.00           O  
ATOM   4878  N   ARG B 305     -10.384   1.229  30.983  1.00  0.00           N  
ATOM   4879  H   ARG B 305      -9.928   2.097  31.263  1.00  0.00           H  
ATOM   4880  CA  ARG B 305     -10.495   0.992  29.540  1.00  0.00           C  
ATOM   4881  HA  ARG B 305     -10.807  -0.034  29.368  1.00  0.00           H  
ATOM   4882  CB  ARG B 305     -11.532   1.952  28.938  1.00  0.00           C  
ATOM   4883  HB2 ARG B 305     -11.210   2.979  29.127  1.00  0.00           H  
ATOM   4884  HB3 ARG B 305     -11.565   1.798  27.857  1.00  0.00           H  
ATOM   4885  CG  ARG B 305     -12.947   1.767  29.495  1.00  0.00           C  
ATOM   4886  HG2 ARG B 305     -13.274   0.742  29.329  1.00  0.00           H  
ATOM   4887  HG3 ARG B 305     -12.965   1.983  30.564  1.00  0.00           H  
ATOM   4888  CD  ARG B 305     -13.885   2.734  28.772  1.00  0.00           C  
ATOM   4889  HD2 ARG B 305     -13.542   3.750  28.970  1.00  0.00           H  
ATOM   4890  HD3 ARG B 305     -13.834   2.556  27.697  1.00  0.00           H  
ATOM   4891  NE  ARG B 305     -15.263   2.616  29.263  1.00  0.00           N  
ATOM   4892  HE  ARG B 305     -15.446   2.975  30.205  1.00  0.00           H  
ATOM   4893  CZ  ARG B 305     -16.355   2.257  28.625  1.00  0.00           C  
ATOM   4894  NH1 ARG B 305     -16.355   1.830  27.390  1.00  0.00           N  
ATOM   4895 HH11 ARG B 305     -15.481   1.780  26.900  1.00  0.00           H  
ATOM   4896 HH12 ARG B 305     -17.214   1.581  26.943  1.00  0.00           H  
ATOM   4897  NH2 ARG B 305     -17.493   2.329  29.240  1.00  0.00           N  
ATOM   4898 HH21 ARG B 305     -17.465   2.605  30.234  1.00  0.00           H  
ATOM   4899 HH22 ARG B 305     -18.366   2.143  28.795  1.00  0.00           H  
ATOM   4900  C   ARG B 305      -9.156   1.190  28.832  1.00  0.00           C  
ATOM   4901  O   ARG B 305      -8.290   1.919  29.315  1.00  0.00           O  
ATOM   4902  N   ALA B 306      -9.036   0.609  27.639  1.00  0.00           N  
ATOM   4903  H   ALA B 306      -9.803   0.034  27.311  1.00  0.00           H  
ATOM   4904  CA  ALA B 306      -7.936   0.864  26.714  1.00  0.00           C  
ATOM   4905  HA  ALA B 306      -7.493   1.827  26.962  1.00  0.00           H  
ATOM   4906  CB  ALA B 306      -6.856  -0.212  26.894  1.00  0.00           C  
ATOM   4907  HB1 ALA B 306      -6.538  -0.251  27.935  1.00  0.00           H  
ATOM   4908  HB2 ALA B 306      -7.244  -1.188  26.611  1.00  0.00           H  
ATOM   4909  HB3 ALA B 306      -5.993   0.024  26.270  1.00  0.00           H  
ATOM   4910  C   ALA B 306      -8.428   0.940  25.260  1.00  0.00           C  
ATOM   4911  O   ALA B 306      -9.387   0.261  24.890  1.00  0.00           O  
ATOM   4912  N   ARG B 307      -7.733   1.724  24.428  1.00  0.00           N  
ATOM   4913  H   ARG B 307      -6.995   2.288  24.848  1.00  0.00           H  
ATOM   4914  CA  ARG B 307      -7.828   1.767  22.954  1.00  0.00           C  
ATOM   4915  HA  ARG B 307      -8.199   0.808  22.596  1.00  0.00           H  
ATOM   4916  CB  ARG B 307      -8.839   2.831  22.490  1.00  0.00           C  
ATOM   4917  HB2 ARG B 307      -8.937   2.768  21.405  1.00  0.00           H  
ATOM   4918  HB3 ARG B 307      -9.811   2.598  22.926  1.00  0.00           H  
ATOM   4919  CG  ARG B 307      -8.449   4.266  22.874  1.00  0.00           C  
ATOM   4920  HG2 ARG B 307      -8.314   4.334  23.952  1.00  0.00           H  
ATOM   4921  HG3 ARG B 307      -7.505   4.524  22.400  1.00  0.00           H  
ATOM   4922  CD  ARG B 307      -9.513   5.282  22.440  1.00  0.00           C  
ATOM   4923  HD2 ARG B 307      -9.589   5.285  21.354  1.00  0.00           H  
ATOM   4924  HD3 ARG B 307     -10.478   4.989  22.857  1.00  0.00           H  
ATOM   4925  NE  ARG B 307      -9.161   6.624  22.931  1.00  0.00           N  
ATOM   4926  HE  ARG B 307      -8.474   6.667  23.675  1.00  0.00           H  
ATOM   4927  CZ  ARG B 307      -9.681   7.787  22.593  1.00  0.00           C  
ATOM   4928  NH1 ARG B 307     -10.565   7.929  21.645  1.00  0.00           N  
ATOM   4929 HH11 ARG B 307     -10.788   7.131  21.077  1.00  0.00           H  
ATOM   4930 HH12 ARG B 307     -10.931   8.829  21.400  1.00  0.00           H  
ATOM   4931  NH2 ARG B 307      -9.303   8.842  23.257  1.00  0.00           N  
ATOM   4932 HH21 ARG B 307      -8.596   8.707  23.975  1.00  0.00           H  
ATOM   4933 HH22 ARG B 307      -9.735   9.733  23.105  1.00  0.00           H  
ATOM   4934  C   ARG B 307      -6.432   1.955  22.349  1.00  0.00           C  
ATOM   4935  O   ARG B 307      -5.557   2.494  23.021  1.00  0.00           O  
ATOM   4936  N   VAL B 308      -6.196   1.522  21.115  1.00  0.00           N  
ATOM   4937  H   VAL B 308      -6.965   1.093  20.607  1.00  0.00           H
[truncated: 30,538 more chars]
