# Supplementary material for: Insights into receptor structure and dynamics at the surface of living cells
Source: Nat Commun. 2023 Mar 22;14:1596. doi: 10.1038/s41467-023-37284-4 (PMC10033668; doi:10.1038/s41467-023-37284-4)
Supplement: Supplementary file 15 — Source Data [file 41467_2023_37284_MOESM15_ESM.zip › Source data/Main/Figure 5/b/Average structures of MD sub-trajectories/K97B/MD_sub-average_3bpn_K97B_3.pdb]

ATOM      1  N   CYS A   1       8.350  11.423   0.362  1.00  0.00           N  
ATOM      2  H1  CYS A   1       7.523  11.177  -0.171  1.00  0.00           H  
ATOM      3  H2  CYS A   1       8.935  11.985  -0.235  1.00  0.00           H  
ATOM      4  H3  CYS A   1       7.996  11.964   1.142  1.00  0.00           H  
ATOM      5  CA  CYS A   1       9.027  10.190   0.789  1.00  0.00           C  
ATOM      6  HA  CYS A   1       9.996  10.452   1.211  1.00  0.00           H  
ATOM      7  CB  CYS A   1       8.219   9.458   1.878  1.00  0.00           C  
ATOM      8  HB2 CYS A   1       7.853  10.160   2.632  1.00  0.00           H  
ATOM      9  HB3 CYS A   1       7.360   8.942   1.438  1.00  0.00           H  
ATOM     10  SG  CYS A   1       9.328   8.262   2.675  1.00  0.00           S  
ATOM     11  HG  CYS A   1       8.440   7.641   3.465  1.00  0.00           H  
ATOM     12  C   CYS A   1       9.282   9.307  -0.435  1.00  0.00           C  
ATOM     13  O   CYS A   1       8.523   9.368  -1.402  1.00  0.00           O  
ATOM     14  N   ASP A   2      10.332   8.490  -0.391  1.00  0.00           N  
ATOM     15  H   ASP A   2      10.885   8.443   0.457  1.00  0.00           H  
ATOM     16  CA  ASP A   2      10.593   7.389  -1.326  1.00  0.00           C  
ATOM     17  HA  ASP A   2       9.657   7.068  -1.787  1.00  0.00           H  
ATOM     18  CB  ASP A   2      11.552   7.830  -2.452  1.00  0.00           C  
ATOM     19  HB2 ASP A   2      11.119   8.691  -2.962  1.00  0.00           H  
ATOM     20  HB3 ASP A   2      12.500   8.138  -2.009  1.00  0.00           H  
ATOM     21  CG  ASP A   2      11.822   6.734  -3.499  1.00  0.00           C  
ATOM     22  OD1 ASP A   2      11.065   5.734  -3.524  1.00  0.00           O  
ATOM     23  OD2 ASP A   2      12.785   6.885  -4.277  1.00  0.00           O  
ATOM     24  C   ASP A   2      11.159   6.204  -0.525  1.00  0.00           C  
ATOM     25  O   ASP A   2      11.930   6.402   0.415  1.00  0.00           O  
ATOM     26  N   ILE A   3      10.752   4.988  -0.884  1.00  0.00           N  
ATOM     27  H   ILE A   3      10.142   4.939  -1.694  1.00  0.00           H  
ATOM     28  CA  ILE A   3      11.227   3.712  -0.332  1.00  0.00           C  
ATOM     29  HA  ILE A   3      12.283   3.841  -0.100  1.00  0.00           H  
ATOM     30  CB  ILE A   3      10.498   3.429   1.004  1.00  0.00           C  
ATOM     31  HB  ILE A   3      10.630   4.318   1.624  1.00  0.00           H  
ATOM     32  CG2 ILE A   3       8.989   3.242   0.800  1.00  0.00           C  
ATOM     33 HG21 ILE A   3       8.517   3.103   1.768  1.00  0.00           H  
ATOM     34 HG22 ILE A   3       8.552   4.122   0.331  1.00  0.00           H  
ATOM     35 HG23 ILE A   3       8.797   2.373   0.179  1.00  0.00           H  
ATOM     36  CG1 ILE A   3      11.096   2.241   1.789  1.00  0.00           C  
ATOM     37 HG12 ILE A   3      10.639   1.307   1.459  1.00  0.00           H  
ATOM     38 HG13 ILE A   3      12.168   2.187   1.594  1.00  0.00           H  
ATOM     39  CD1 ILE A   3      10.907   2.377   3.306  1.00  0.00           C  
ATOM     40 HD11 ILE A   3      11.355   1.519   3.806  1.00  0.00           H  
ATOM     41 HD12 ILE A   3      11.395   3.286   3.659  1.00  0.00           H  
ATOM     42 HD13 ILE A   3       9.847   2.417   3.557  1.00  0.00           H  
ATOM     43  C   ILE A   3      11.156   2.591  -1.396  1.00  0.00           C  
ATOM     44  O   ILE A   3      11.185   1.394  -1.093  1.00  0.00           O  
ATOM     45  N   THR A   4      11.098   2.968  -2.678  1.00  0.00           N  
ATOM     46  H   THR A   4      11.099   3.966  -2.885  1.00  0.00           H  
ATOM     47  CA  THR A   4      10.880   2.062  -3.818  1.00  0.00           C  
ATOM     48  HA  THR A   4       9.897   1.602  -3.714  1.00  0.00           H  
ATOM     49  CB  THR A   4      10.906   2.863  -5.132  1.00  0.00           C  
ATOM     50  HB  THR A   4      11.908   3.265  -5.295  1.00  0.00           H  
ATOM     51  CG2 THR A   4      10.508   2.007  -6.331  1.00  0.00           C  
ATOM     52 HG21 THR A   4       9.534   1.553  -6.150  1.00  0.00           H  
ATOM     53 HG22 THR A   4      10.450   2.644  -7.213  1.00  0.00           H  
ATOM     54 HG23 THR A   4      11.247   1.227  -6.508  1.00  0.00           H  
ATOM     55  OG1 THR A   4       9.991   3.930  -5.121  1.00  0.00           O  
ATOM     56  HG1 THR A   4      10.355   4.639  -4.539  1.00  0.00           H  
ATOM     57  C   THR A   4      11.931   0.947  -3.890  1.00  0.00           C  
ATOM     58  O   THR A   4      11.611  -0.202  -4.193  1.00  0.00           O  
ATOM     59  N   LEU A   5      13.185   1.275  -3.553  1.00  0.00           N  
ATOM     60  H   LEU A   5      13.361   2.237  -3.302  1.00  0.00           H  
ATOM     61  CA  LEU A   5      14.312   0.337  -3.553  1.00  0.00           C  
ATOM     62  HA  LEU A   5      14.304  -0.167  -4.519  1.00  0.00           H  
ATOM     63  CB  LEU A   5      15.620   1.143  -3.436  1.00  0.00           C  
ATOM     64  HB2 LEU A   5      15.626   1.922  -4.202  1.00  0.00           H  
ATOM     65  HB3 LEU A   5      15.636   1.632  -2.460  1.00  0.00           H  
ATOM     66  CG  LEU A   5      16.910   0.307  -3.582  1.00  0.00           C  
ATOM     67  HG  LEU A   5      16.953  -0.451  -2.806  1.00  0.00           H  
ATOM     68  CD1 LEU A   5      17.017  -0.376  -4.948  1.00  0.00           C  
ATOM     69 HD11 LEU A   5      17.005   0.367  -5.745  1.00  0.00           H  
ATOM     70 HD12 LEU A   5      17.938  -0.952  -4.990  1.00  0.00           H  
ATOM     71 HD13 LEU A   5      16.194  -1.075  -5.087  1.00  0.00           H  
ATOM     72  CD2 LEU A   5      18.130   1.203  -3.396  1.00  0.00           C  
ATOM     73 HD21 LEU A   5      19.037   0.607  -3.485  1.00  0.00           H  
ATOM     74 HD22 LEU A   5      18.142   1.996  -4.142  1.00  0.00           H  
ATOM     75 HD23 LEU A   5      18.108   1.647  -2.401  1.00  0.00           H  
ATOM     76  C   LEU A   5      14.207  -0.769  -2.482  1.00  0.00           C  
ATOM     77  O   LEU A   5      14.861  -1.797  -2.617  1.00  0.00           O  
ATOM     78  N   GLN A   6      13.374  -0.603  -1.450  1.00  0.00           N  
ATOM     79  H   GLN A   6      12.838   0.255  -1.392  1.00  0.00           H  
ATOM     80  CA  GLN A   6      13.084  -1.662  -0.473  1.00  0.00           C  
ATOM     81  HA  GLN A   6      13.867  -2.421  -0.530  1.00  0.00           H  
ATOM     82  CB  GLN A   6      13.120  -1.073   0.942  1.00  0.00           C  
ATOM     83  HB2 GLN A   6      13.971  -0.397   1.038  1.00  0.00           H  
ATOM     84  HB3 GLN A   6      12.207  -0.505   1.119  1.00  0.00           H  
ATOM     85  CG  GLN A   6      13.255  -2.189   1.986  1.00  0.00           C  
ATOM     86  HG2 GLN A   6      12.465  -2.925   1.848  1.00  0.00           H  
ATOM     87  HG3 GLN A   6      14.214  -2.692   1.865  1.00  0.00           H  
ATOM     88  CD  GLN A   6      13.135  -1.645   3.398  1.00  0.00           C  
ATOM     89  OE1 GLN A   6      12.057  -1.309   3.854  1.00  0.00           O  
ATOM     90  NE2 GLN A   6      14.201  -1.568   4.161  1.00  0.00           N  
ATOM     91 HE21 GLN A   6      14.071  -1.202   5.086  1.00  0.00           H  
ATOM     92 HE22 GLN A   6      15.119  -1.836   3.823  1.00  0.00           H  
ATOM     93  C   GLN A   6      11.750  -2.369  -0.762  1.00  0.00           C  
ATOM     94  O   GLN A   6      11.648  -3.590  -0.638  1.00  0.00           O  
ATOM     95  N   GLU A   7      10.726  -1.628  -1.197  1.00  0.00           N  
ATOM     96  H   GLU A   7      10.840  -0.619  -1.227  1.00  0.00           H  
ATOM     97  CA  GLU A   7       9.441  -2.190  -1.656  1.00  0.00           C  
ATOM     98  HA  GLU A   7       8.957  -2.716  -0.832  1.00  0.00           H  
ATOM     99  CB  GLU A   7       8.514  -1.045  -2.108  1.00  0.00           C  
ATOM    100  HB2 GLU A   7       9.060  -0.386  -2.784  1.00  0.00           H  
ATOM    101  HB3 GLU A   7       7.673  -1.460  -2.657  1.00  0.00           H  
ATOM    102  CG  GLU A   7       7.978  -0.250  -0.903  1.00  0.00           C  
ATOM    103  HG2 GLU A   7       7.446  -0.935  -0.244  1.00  0.00           H  
ATOM    104  HG3 GLU A   7       8.824   0.148  -0.342  1.00  0.00           H  
ATOM    105  CD  GLU A   7       7.048   0.915  -1.284  1.00  0.00           C  
ATOM    106  OE1 GLU A   7       7.186   1.465  -2.402  1.00  0.00           O  
ATOM    107  OE2 GLU A   7       6.199   1.313  -0.444  1.00  0.00           O  
ATOM    108  C   GLU A   7       9.637  -3.219  -2.786  1.00  0.00           C  
ATOM    109  O   GLU A   7       9.125  -4.342  -2.705  1.00  0.00           O  
ATOM    110  N   ILE A   8      10.471  -2.889  -3.783  1.00  0.00           N  
ATOM    111  H   ILE A   8      10.846  -1.941  -3.800  1.00  0.00           H  
ATOM    112  CA  ILE A   8      10.782  -3.774  -4.917  1.00  0.00           C  
ATOM    113  HA  ILE A   8       9.833  -4.012  -5.396  1.00  0.00           H  
ATOM    114  CB  ILE A   8      11.657  -3.017  -5.947  1.00  0.00           C  
ATOM    115  HB  ILE A   8      11.223  -2.026  -6.080  1.00  0.00           H  
ATOM    116  CG2 ILE A   8      13.111  -2.835  -5.471  1.00  0.00           C  
ATOM    117 HG21 ILE A   8      13.628  -2.115  -6.105  1.00  0.00           H  
ATOM    118 HG22 ILE A   8      13.115  -2.450  -4.455  1.00  0.00           H  
ATOM    119 HG23 ILE A   8      13.654  -3.781  -5.501  1.00  0.00           H  
ATOM    120  CG1 ILE A   8      11.611  -3.728  -7.315  1.00  0.00           C  
ATOM    121 HG12 ILE A   8      12.131  -4.682  -7.252  1.00  0.00           H  
ATOM    122 HG13 ILE A   8      10.569  -3.926  -7.565  1.00  0.00           H  
ATOM    123  CD1 ILE A   8      12.222  -2.910  -8.461  1.00  0.00           C  
ATOM    124 HD11 ILE A   8      13.283  -2.746  -8.288  1.00  0.00           H  
ATOM    125 HD12 ILE A   8      12.109  -3.457  -9.395  1.00  0.00           H  
ATOM    126 HD13 ILE A   8      11.716  -1.948  -8.550  1.00  0.00           H  
ATOM    127  C   ILE A   8      11.412  -5.112  -4.487  1.00  0.00           C  
ATOM    128  O   ILE A   8      11.155  -6.137  -5.117  1.00  0.00           O  
ATOM    129  N   ILE A   9      12.189  -5.137  -3.394  1.00  0.00           N  
ATOM    130  H   ILE A   9      12.325  -4.266  -2.895  1.00  0.00           H  
ATOM    131  CA  ILE A   9      12.817  -6.360  -2.859  1.00  0.00           C  
ATOM    132  HA  ILE A   9      13.377  -6.845  -3.658  1.00  0.00           H  
ATOM    133  CB  ILE A   9      13.792  -6.033  -1.699  1.00  0.00           C  
ATOM    134  HB  ILE A   9      13.226  -5.526  -0.919  1.00  0.00           H  
ATOM    135  CG2 ILE A   9      14.382  -7.307  -1.062  1.00  0.00           C  
ATOM    136 HG21 ILE A   9      13.602  -7.865  -0.545  1.00  0.00           H  
ATOM    137 HG22 ILE A   9      14.829  -7.945  -1.825  1.00  0.00           H  
ATOM    138 HG23 ILE A   9      15.142  -7.030  -0.330  1.00  0.00           H  
ATOM    139  CG1 ILE A   9      14.923  -5.075  -2.126  1.00  0.00           C  
ATOM    140 HG12 ILE A   9      14.489  -4.228  -2.649  1.00  0.00           H  
ATOM    141 HG13 ILE A   9      15.410  -4.683  -1.232  1.00  0.00           H  
ATOM    142  CD1 ILE A   9      16.000  -5.683  -3.029  1.00  0.00           C  
ATOM    143 HD11 ILE A   9      16.579  -6.425  -2.480  1.00  0.00           H  
ATOM    144 HD12 ILE A   9      15.549  -6.143  -3.907  1.00  0.00           H  
ATOM    145 HD13 ILE A   9      16.666  -4.884  -3.348  1.00  0.00           H  
ATOM    146  C   ILE A   9      11.746  -7.352  -2.395  1.00  0.00           C  
ATOM    147  O   ILE A   9      11.835  -8.544  -2.699  1.00  0.00           O  
ATOM    148  N   LYS A  10      10.712  -6.867  -1.694  1.00  0.00           N  
ATOM    149  H   LYS A  10      10.685  -5.866  -1.515  1.00  0.00           H  
ATOM    150  CA  LYS A  10       9.554  -7.690  -1.323  1.00  0.00           C  
ATOM    151  HA  LYS A  10       9.920  -8.612  -0.872  1.00  0.00           H  
ATOM    152  CB  LYS A  10       8.700  -6.960  -0.273  1.00  0.00           C  
ATOM    153  HB2 LYS A  10       9.310  -6.813   0.619  1.00  0.00           H  
ATOM    154  HB3 LYS A  10       8.394  -5.983  -0.646  1.00  0.00           H  
ATOM    155  CG  LYS A  10       7.448  -7.777   0.091  1.00  0.00           C  
ATOM    156  HG2 LYS A  10       6.698  -7.653  -0.692  1.00  0.00           H  
ATOM    157  HG3 LYS A  10       7.716  -8.834   0.152  1.00  0.00           H  
ATOM    158  CD  LYS A  10       6.847  -7.362   1.439  1.00  0.00           C  
ATOM    159  HD2 LYS A  10       7.587  -7.522   2.226  1.00  0.00           H  
ATOM    160  HD3 LYS A  10       6.563  -6.311   1.417  1.00  0.00           H  
ATOM    161  CE  LYS A  10       5.609  -8.217   1.720  1.00  0.00           C  
ATOM    162  HE2 LYS A  10       4.840  -8.001   0.970  1.00  0.00           H  
ATOM    163  HE3 LYS A  10       5.884  -9.269   1.618  1.00  0.00           H  
ATOM    164  NZ  LYS A  10       5.075  -7.978   3.078  1.00  0.00           N  
ATOM    165  HZ1 LYS A  10       4.340  -8.652   3.279  1.00  0.00           H  
ATOM    166  HZ2 LYS A  10       5.799  -8.030   3.793  1.00  0.00           H  
ATOM    167  HZ3 LYS A  10       4.632  -7.066   3.150  1.00  0.00           H  
ATOM    168  C   LYS A  10       8.762  -8.119  -2.559  1.00  0.00           C  
ATOM    169  O   LYS A  10       8.453  -9.299  -2.678  1.00  0.00           O  
ATOM    170  N   THR A  11       8.512  -7.204  -3.497  1.00  0.00           N  
ATOM    171  H   THR A  11       8.760  -6.236  -3.309  1.00  0.00           H  
ATOM    172  CA  THR A  11       7.808  -7.521  -4.750  1.00  0.00           C  
ATOM    173  HA  THR A  11       6.807  -7.881  -4.504  1.00  0.00           H  
ATOM    174  CB  THR A  11       7.660  -6.277  -5.642  1.00  0.00           C  
ATOM    175  HB  THR A  11       8.638  -5.974  -6.019  1.00  0.00           H  
ATOM    176  CG2 THR A  11       6.723  -6.544  -6.815  1.00  0.00           C  
ATOM    177 HG21 THR A  11       5.755  -6.888  -6.453  1.00  0.00           H  
ATOM    178 HG22 THR A  11       6.585  -5.626  -7.383  1.00  0.00           H  
ATOM    179 HG23 THR A  11       7.144  -7.304  -7.472  1.00  0.00           H  
ATOM    180  OG1 THR A  11       7.093  -5.203  -4.927  1.00  0.00           O  
ATOM    181  HG1 THR A  11       7.247  -4.407  -5.478  1.00  0.00           H  
ATOM    182  C   THR A  11       8.516  -8.645  -5.517  1.00  0.00           C  
ATOM    183  O   THR A  11       7.853  -9.582  -5.950  1.00  0.00           O  
ATOM    184  N   LEU A  12       9.851  -8.615  -5.635  1.00  0.00           N  
ATOM    185  H   LEU A  12      10.346  -7.799  -5.286  1.00  0.00           H  
ATOM    186  CA  LEU A  12      10.632  -9.682  -6.277  1.00  0.00           C  
ATOM    187  HA  LEU A  12      10.158  -9.926  -7.228  1.00  0.00           H  
ATOM    188  CB  LEU A  12      12.057  -9.172  -6.561  1.00  0.00           C  
ATOM    189  HB2 LEU A  12      12.418  -8.630  -5.686  1.00  0.00           H  
ATOM    190  HB3 LEU A  12      12.723 -10.017  -6.723  1.00  0.00           H  
ATOM    191  CG  LEU A  12      12.105  -8.264  -7.804  1.00  0.00           C  
ATOM    192  HG  LEU A  12      11.206  -7.650  -7.828  1.00  0.00           H  
ATOM    193  CD1 LEU A  12      13.308  -7.322  -7.795  1.00  0.00           C  
ATOM    194 HD11 LEU A  12      14.230  -7.871  -7.948  1.00  0.00           H  
ATOM    195 HD12 LEU A  12      13.195  -6.591  -8.596  1.00  0.00           H  
ATOM    196 HD13 LEU A  12      13.350  -6.791  -6.844  1.00  0.00           H  
ATOM    197  CD2 LEU A  12      12.174  -9.094  -9.088  1.00  0.00           C  
ATOM    198 HD21 LEU A  12      13.127  -9.621  -9.147  1.00  0.00           H  
ATOM    199 HD22 LEU A  12      11.365  -9.822  -9.117  1.00  0.00           H  
ATOM    200 HD23 LEU A  12      12.073  -8.429  -9.944  1.00  0.00           H  
ATOM    201  C   LEU A  12      10.652 -10.996  -5.474  1.00  0.00           C  
ATOM    202  O   LEU A  12      10.628 -12.068  -6.086  1.00  0.00           O  
ATOM    203  N   ASN A  13      10.667 -10.955  -4.136  1.00  0.00           N  
ATOM    204  H   ASN A  13      10.767 -10.056  -3.679  1.00  0.00           H  
ATOM    205  CA  ASN A  13      10.480 -12.154  -3.304  1.00  0.00           C  
ATOM    206  HA  ASN A  13      11.216 -12.903  -3.601  1.00  0.00           H  
ATOM    207  CB  ASN A  13      10.692 -11.837  -1.804  1.00  0.00           C  
ATOM    208  HB2 ASN A  13      10.047 -11.009  -1.523  1.00  0.00           H  
ATOM    209  HB3 ASN A  13      10.381 -12.708  -1.228  1.00  0.00           H  
ATOM    210  CG  ASN A  13      12.120 -11.505  -1.376  1.00  0.00           C  
ATOM    211  OD1 ASN A  13      13.102 -11.770  -2.049  1.00  0.00           O  
ATOM    212  ND2 ASN A  13      12.295 -10.944  -0.199  1.00  0.00           N  
ATOM    213 HD21 ASN A  13      13.234 -10.701   0.054  1.00  0.00           H  
ATOM    214 HD22 ASN A  13      11.502 -10.723   0.371  1.00  0.00           H  
ATOM    215  C   ASN A  13       9.092 -12.786  -3.562  1.00  0.00           C  
ATOM    216  O   ASN A  13       9.012 -13.921  -4.025  1.00  0.00           O  
ATOM    217  N   SER A  14       8.000 -12.032  -3.374  1.00  0.00           N  
ATOM    218  H   SER A  14       8.116 -11.086  -3.024  1.00  0.00           H  
ATOM    219  CA  SER A  14       6.610 -12.493  -3.578  1.00  0.00           C  
ATOM    220  HA  SER A  14       6.396 -13.308  -2.884  1.00  0.00           H  
ATOM    221  CB  SER A  14       5.636 -11.334  -3.312  1.00  0.00           C  
ATOM    222  HB2 SER A  14       5.815 -10.542  -4.041  1.00  0.00           H  
ATOM    223  HB3 SER A  14       4.613 -11.693  -3.434  1.00  0.00           H  
ATOM    224  OG  SER A  14       5.782 -10.798  -2.007  1.00  0.00           O  
ATOM    225  HG  SER A  14       5.253 -11.331  -1.408  1.00  0.00           H  
ATOM    226  C   SER A  14       6.333 -13.002  -4.998  1.00  0.00           C  
ATOM    227  O   SER A  14       5.538 -13.922  -5.190  1.00  0.00           O  
ATOM    228  N   LEU A  15       6.981 -12.399  -5.999  1.00  0.00           N  
ATOM    229  H   LEU A  15       7.548 -11.589  -5.771  1.00  0.00           H  
ATOM    230  CA  LEU A  15       6.902 -12.803  -7.402  1.00  0.00           C  
ATOM    231  HA  LEU A  15       5.857 -12.971  -7.658  1.00  0.00           H  
ATOM    232  CB  LEU A  15       7.434 -11.638  -8.252  1.00  0.00           C  
ATOM    233  HB2 LEU A  15       6.791 -10.773  -8.104  1.00  0.00           H  
ATOM    234  HB3 LEU A  15       8.430 -11.380  -7.892  1.00  0.00           H  
ATOM    235  CG  LEU A  15       7.546 -11.926  -9.753  1.00  0.00           C  
ATOM    236  HG  LEU A  15       8.270 -12.724  -9.910  1.00  0.00           H  
ATOM    237  CD1 LEU A  15       6.222 -12.313 -10.399  1.00  0.00           C  
ATOM    238 HD11 LEU A  15       5.496 -11.506 -10.300  1.00  0.00           H  
ATOM    239 HD12 LEU A  15       6.393 -12.513 -11.456  1.00  0.00           H  
ATOM    240 HD13 LEU A  15       5.829 -13.220  -9.943  1.00  0.00           H  
ATOM    241  CD2 LEU A  15       8.038 -10.670 -10.464  1.00  0.00           C  
ATOM    242 HD21 LEU A  15       8.982 -10.350 -10.026  1.00  0.00           H  
ATOM    243 HD22 LEU A  15       8.197 -10.890 -11.518  1.00  0.00           H  
ATOM    244 HD23 LEU A  15       7.304  -9.870 -10.365  1.00  0.00           H  
ATOM    245  C   LEU A  15       7.659 -14.111  -7.682  1.00  0.00           C  
ATOM    246  O   LEU A  15       7.111 -15.009  -8.320  1.00  0.00           O  
ATOM    247  N   THR A  16       8.900 -14.235  -7.201  1.00  0.00           N  
ATOM    248  H   THR A  16       9.272 -13.482  -6.637  1.00  0.00           H  
ATOM    249  CA  THR A  16       9.700 -15.463  -7.391  1.00  0.00           C  
ATOM    250  HA  THR A  16       9.603 -15.765  -8.433  1.00  0.00           H  
ATOM    251  CB  THR A  16      11.198 -15.243  -7.137  1.00  0.00           C  
ATOM    252  HB  THR A  16      11.699 -16.212  -7.155  1.00  0.00           H  
ATOM    253  CG2 THR A  16      11.844 -14.372  -8.214  1.00  0.00           C  
ATOM    254 HG21 THR A  16      12.908 -14.256  -8.011  1.00  0.00           H  
ATOM    255 HG22 THR A  16      11.734 -14.861  -9.182  1.00  0.00           H  
ATOM    256 HG23 THR A  16      11.370 -13.392  -8.254  1.00  0.00           H  
ATOM    257  OG1 THR A  16      11.452 -14.639  -5.887  1.00  0.00           O  
ATOM    258  HG1 THR A  16      11.009 -13.771  -5.904  1.00  0.00           H  
ATOM    259  C   THR A  16       9.184 -16.656  -6.578  1.00  0.00           C  
ATOM    260  O   THR A  16       9.426 -17.791  -6.978  1.00  0.00           O  
ATOM    261  N   GLU A  17       8.408 -16.427  -5.516  1.00  0.00           N  
ATOM    262  H   GLU A  17       8.387 -15.481  -5.150  1.00  0.00           H  
ATOM    263  CA  GLU A  17       7.706 -17.444  -4.715  1.00  0.00           C  
ATOM    264  HA  GLU A  17       8.429 -18.098  -4.222  1.00  0.00           H  
ATOM    265  CB  GLU A  17       6.909 -16.682  -3.637  1.00  0.00           C  
ATOM    266  HB2 GLU A  17       7.557 -15.960  -3.142  1.00  0.00           H  
ATOM    267  HB3 GLU A  17       6.140 -16.109  -4.147  1.00  0.00           H  
ATOM    268  CG  GLU A  17       6.197 -17.520  -2.565  1.00  0.00           C  
ATOM    269  HG2 GLU A  17       5.436 -16.881  -2.108  1.00  0.00           H  
ATOM    270  HG3 GLU A  17       5.672 -18.357  -3.030  1.00  0.00           H  
ATOM    271  CD  GLU A  17       7.123 -18.023  -1.447  1.00  0.00           C  
ATOM    272  OE1 GLU A  17       6.572 -18.579  -0.470  1.00  0.00           O  
ATOM    273  OE2 GLU A  17       8.355 -17.828  -1.561  1.00  0.00           O  
ATOM    274  C   GLU A  17       6.746 -18.318  -5.552  1.00  0.00           C  
ATOM    275  O   GLU A  17       6.542 -19.495  -5.263  1.00  0.00           O  
ATOM    276  N   GLN A  18       6.136 -17.767  -6.611  1.00  0.00           N  
ATOM    277  H   GLN A  18       6.385 -16.818  -6.859  1.00  0.00           H  
ATOM    278  CA  GLN A  18       4.964 -18.384  -7.250  1.00  0.00           C  
ATOM    279  HA  GLN A  18       4.264 -18.653  -6.457  1.00  0.00           H  
ATOM    280  CB  GLN A  18       4.274 -17.370  -8.186  1.00  0.00           C  
ATOM    281  HB2 GLN A  18       4.963 -17.080  -8.980  1.00  0.00           H  
ATOM    282  HB3 GLN A  18       3.414 -17.855  -8.650  1.00  0.00           H  
ATOM    283  CG  GLN A  18       3.775 -16.105  -7.467  1.00  0.00           C  
ATOM    284  HG2 GLN A  18       4.629 -15.470  -7.238  1.00  0.00           H  
ATOM    285  HG3 GLN A  18       3.117 -15.545  -8.128  1.00  0.00           H  
ATOM    286  CD  GLN A  18       3.019 -16.419  -6.179  1.00  0.00           C  
ATOM    287  OE1 GLN A  18       2.048 -17.165  -6.156  1.00  0.00           O  
ATOM    288  NE2 GLN A  18       3.470 -15.891  -5.066  1.00  0.00           N  
ATOM    289 HE21 GLN A  18       3.056 -16.198  -4.207  1.00  0.00           H  
ATOM    290 HE22 GLN A  18       4.282 -15.278  -5.088  1.00  0.00           H  
ATOM    291  C   GLN A  18       5.237 -19.698  -7.999  1.00  0.00           C  
ATOM    292  O   GLN A  18       4.292 -20.470  -8.174  1.00  0.00           O  
ATOM    293  N   LYS A  19       6.478 -19.937  -8.460  1.00  0.00           N  
ATOM    294  H   LYS A  19       7.175 -19.261  -8.172  1.00  0.00           H  
ATOM    295  CA  LYS A  19       6.966 -21.159  -9.154  1.00  0.00           C  
ATOM    296  HA  LYS A  19       7.740 -20.854  -9.859  1.00  0.00           H  
ATOM    297  CB  LYS A  19       7.622 -22.126  -8.148  1.00  0.00           C  
ATOM    298  HB2 LYS A  19       6.865 -22.471  -7.441  1.00  0.00           H  
ATOM    299  HB3 LYS A  19       7.993 -22.998  -8.691  1.00  0.00           H  
ATOM    300  CG  LYS A  19       8.794 -21.524  -7.347  1.00  0.00           C  
ATOM    301  HG2 LYS A  19       8.417 -20.730  -6.703  1.00  0.00           H  
ATOM    302  HG3 LYS A  19       9.200 -22.307  -6.704  1.00  0.00           H  
ATOM    303  CD  LYS A  19       9.935 -20.963  -8.212  1.00  0.00           C  
ATOM    304  HD2 LYS A  19      10.346 -21.751  -8.847  1.00  0.00           H  
ATOM    305  HD3 LYS A  19       9.560 -20.158  -8.844  1.00  0.00           H  
ATOM    306  CE  LYS A  19      11.035 -20.391  -7.313  1.00  0.00           C  
ATOM    307  HE2 LYS A  19      10.588 -19.657  -6.637  1.00  0.00           H  
ATOM    308  HE3 LYS A  19      11.460 -21.200  -6.713  1.00  0.00           H  
ATOM    309  NZ  LYS A  19      12.094 -19.751  -8.124  1.00  0.00           N  
ATOM    310  HZ1 LYS A  19      11.718 -19.149  -8.860  1.00  0.00           H  
ATOM    311  HZ2 LYS A  19      12.792 -19.259  -7.593  1.00  0.00           H  
ATOM    312  HZ3 LYS A  19      12.557 -20.437  -8.728  1.00  0.00           H  
ATOM    313  C   LYS A  19       5.904 -21.838 -10.040  1.00  0.00           C  
ATOM    314  O   LYS A  19       5.505 -22.989  -9.836  1.00  0.00           O  
ATOM    315  N   THR A  20       5.363 -21.063 -10.976  1.00  0.00           N  
ATOM    316  H   THR A  20       5.778 -20.154 -11.116  1.00  0.00           H  
ATOM    317  CA  THR A  20       4.222 -21.425 -11.827  1.00  0.00           C  
ATOM    318  HA  THR A  20       3.918 -22.435 -11.570  1.00  0.00           H  
ATOM    319  CB  THR A  20       3.021 -20.515 -11.527  1.00  0.00           C  
ATOM    320  HB  THR A  20       2.777 -20.594 -10.468  1.00  0.00           H  
ATOM    321  CG2 THR A  20       3.258 -19.046 -11.867  1.00  0.00           C  
ATOM    322 HG21 THR A  20       3.338 -18.926 -12.946  1.00  0.00           H  
ATOM    323 HG22 THR A  20       2.424 -18.454 -11.501  1.00  0.00           H  
ATOM    324 HG23 THR A  20       4.168 -18.688 -11.390  1.00  0.00           H  
ATOM    325  OG1 THR A  20       1.912 -20.942 -12.275  1.00  0.00           O  
ATOM    326  HG1 THR A  20       1.765 -21.882 -12.069  1.00  0.00           H  
ATOM    327  C   THR A  20       4.631 -21.463 -13.300  1.00  0.00           C  
ATOM    328  O   THR A  20       5.569 -20.776 -13.686  1.00  0.00           O  
ATOM    329  N   LEU A  21       3.980 -22.297 -14.118  1.00  0.00           N  
ATOM    330  H   LEU A  21       3.162 -22.755 -13.742  1.00  0.00           H  
ATOM    331  CA  LEU A  21       4.514 -22.825 -15.394  1.00  0.00           C  
ATOM    332  HA  LEU A  21       5.456 -23.337 -15.185  1.00  0.00           H  
ATOM    333  CB  LEU A  21       3.511 -23.852 -15.953  1.00  0.00           C  
ATOM    334  HB2 LEU A  21       2.538 -23.368 -16.046  1.00  0.00           H  
ATOM    335  HB3 LEU A  21       3.822 -24.150 -16.955  1.00  0.00           H  
ATOM    336  CG  LEU A  21       3.373 -25.120 -15.093  1.00  0.00           C  
ATOM    337  HG  LEU A  21       3.273 -24.836 -14.048  1.00  0.00           H  
ATOM    338  CD1 LEU A  21       2.117 -25.895 -15.487  1.00  0.00           C  
ATOM    339 HD11 LEU A  21       2.031 -26.802 -14.890  1.00  0.00           H  
ATOM    340 HD12 LEU A  21       1.237 -25.274 -15.328  1.00  0.00           H  
ATOM    341 HD13 LEU A  21       2.174 -26.168 -16.543  1.00  0.00           H  
ATOM    342  CD2 LEU A  21       4.580 -26.045 -15.225  1.00  0.00           C  
ATOM    343 HD21 LEU A  21       4.431 -26.950 -14.636  1.00  0.00           H  
ATOM    344 HD22 LEU A  21       4.725 -26.324 -16.270  1.00  0.00           H  
ATOM    345 HD23 LEU A  21       5.483 -25.549 -14.871  1.00  0.00           H  
ATOM    346  C   LEU A  21       4.852 -21.784 -16.481  1.00  0.00           C  
ATOM    347  O   LEU A  21       5.588 -22.082 -17.418  1.00  0.00           O  
ATOM    348  N   CYS A  22       4.369 -20.549 -16.355  1.00  0.00           N  
ATOM    349  H   CYS A  22       3.808 -20.332 -15.546  1.00  0.00           H  
ATOM    350  CA  CYS A  22       4.820 -19.450 -17.213  1.00  0.00           C  
ATOM    351  HA  CYS A  22       4.800 -19.800 -18.243  1.00  0.00           H  
ATOM    352  CB  CYS A  22       3.810 -18.300 -17.095  1.00  0.00           C  
ATOM    353  HB2 CYS A  22       4.049 -17.521 -17.819  1.00  0.00           H  
ATOM    354  HB3 CYS A  22       2.810 -18.677 -17.320  1.00  0.00           H  
ATOM    355  SG  CYS A  22       3.822 -17.604 -15.422  1.00  0.00           S  
ATOM    356  HG  CYS A  22       2.484 -17.517 -15.286  1.00  0.00           H  
ATOM    357  C   CYS A  22       6.280 -19.019 -16.922  1.00  0.00           C  
ATOM    358  O   CYS A  22       6.921 -18.412 -17.773  1.00  0.00           O  
ATOM    359  N   THR A  23       6.837 -19.350 -15.750  1.00  0.00           N  
ATOM    360  H   THR A  23       6.256 -19.845 -15.084  1.00  0.00           H  
ATOM    361  CA  THR A  23       8.229 -19.033 -15.357  1.00  0.00           C  
ATOM    362  HA  THR A  23       8.418 -18.003 -15.643  1.00  0.00           H  
ATOM    363  CB  THR A  23       8.448 -19.110 -13.835  1.00  0.00           C  
ATOM    364  HB  THR A  23       9.494 -18.889 -13.627  1.00  0.00           H  
ATOM    365  CG2 THR A  23       7.604 -18.084 -13.082  1.00  0.00           C  
ATOM    366 HG21 THR A  23       6.544 -18.248 -13.272  1.00  0.00           H  
ATOM    367 HG22 THR A  23       7.801 -18.171 -12.013  1.00  0.00           H  
ATOM    368 HG23 THR A  23       7.882 -17.082 -13.408  1.00  0.00           H  
ATOM    369  OG1 THR A  23       8.146 -20.375 -13.297  1.00  0.00           O  
ATOM    370  HG1 THR A  23       7.210 -20.561 -13.474  1.00  0.00           H  
ATOM    371  C   THR A  23       9.296 -19.864 -16.080  1.00  0.00           C  
ATOM    372  O   THR A  23      10.432 -19.408 -16.196  1.00  0.00           O  
ATOM    373  N   GLU A  24       8.919 -21.007 -16.665  1.00  0.00           N  
ATOM    374  H   GLU A  24       7.981 -21.342 -16.513  1.00  0.00           H  
ATOM    375  CA  GLU A  24       9.750 -21.782 -17.605  1.00  0.00           C  
ATOM    376  HA  GLU A  24      10.726 -22.003 -17.166  1.00  0.00           H  
ATOM    377  CB  GLU A  24       9.029 -23.103 -17.938  1.00  0.00           C  
ATOM    378  HB2 GLU A  24       8.065 -22.860 -18.387  1.00  0.00           H  
ATOM    379  HB3 GLU A  24       9.600 -23.647 -18.691  1.00  0.00           H  
ATOM    380  CG  GLU A  24       8.772 -24.034 -16.743  1.00  0.00           C  
ATOM    381  HG2 GLU A  24       8.232 -23.487 -15.966  1.00  0.00           H  
ATOM    382  HG3 GLU A  24       8.114 -24.838 -17.083  1.00  0.00           H  
ATOM    383  CD  GLU A  24      10.040 -24.666 -16.147  1.00  0.00           C  
ATOM    384  OE1 GLU A  24      11.141 -24.475 -16.711  1.00  0.00           O  
ATOM    385  OE2 GLU A  24       9.881 -25.355 -15.117  1.00  0.00           O  
ATOM    386  C   GLU A  24       9.974 -21.040 -18.934  1.00  0.00           C  
ATOM    387  O   GLU A  24      10.924 -21.309 -19.670  1.00  0.00           O  
ATOM    388  N   LEU A  25       9.074 -20.114 -19.290  1.00  0.00           N  
ATOM    389  H   LEU A  25       8.374 -19.835 -18.614  1.00  0.00           H  
ATOM    390  CA  LEU A  25       9.049 -19.503 -20.616  1.00  0.00           C  
ATOM    391  HA  LEU A  25       9.171 -20.306 -21.343  1.00  0.00           H  
ATOM    392  CB  LEU A  25       7.694 -18.824 -20.880  1.00  0.00           C  
ATOM    393  HB2 LEU A  25       7.586 -18.001 -20.176  1.00  0.00           H  
ATOM    394  HB3 LEU A  25       7.707 -18.395 -21.882  1.00  0.00           H  
ATOM    395  CG  LEU A  25       6.472 -19.757 -20.753  1.00  0.00           C  
ATOM    396  HG  LEU A  25       6.450 -20.219 -19.768  1.00  0.00           H  
ATOM    397  CD1 LEU A  25       5.192 -18.940 -20.934  1.00  0.00           C  
ATOM    398 HD11 LEU A  25       5.176 -18.489 -21.925  1.00  0.00           H  
ATOM    399 HD12 LEU A  25       4.324 -19.586 -20.810  1.00  0.00           H  
ATOM    400 HD13 LEU A  25       5.151 -18.158 -20.177  1.00  0.00           H  
ATOM    401  CD2 LEU A  25       6.469 -20.863 -21.811  1.00  0.00           C  
ATOM    402 HD21 LEU A  25       6.543 -20.434 -22.810  1.00  0.00           H  
ATOM    403 HD22 LEU A  25       7.308 -21.539 -21.643  1.00  0.00           H  
ATOM    404 HD23 LEU A  25       5.554 -21.448 -21.732  1.00  0.00           H  
ATOM    405  C   LEU A  25      10.225 -18.541 -20.820  1.00  0.00           C  
ATOM    406  O   LEU A  25      10.654 -17.830 -19.911  1.00  0.00           O  
ATOM    407  N   THR A  26      10.729 -18.514 -22.054  1.00  0.00           N  
ATOM    408  H   THR A  26      10.292 -19.091 -22.755  1.00  0.00           H  
ATOM    409  CA  THR A  26      11.835 -17.646 -22.469  1.00  0.00           C  
ATOM    410  HA  THR A  26      12.643 -17.752 -21.749  1.00  0.00           H  
ATOM    411  CB  THR A  26      12.361 -18.107 -23.833  1.00  0.00           C  
ATOM    412  HB  THR A  26      11.524 -18.202 -24.526  1.00  0.00           H  
ATOM    413  CG2 THR A  26      13.407 -17.191 -24.455  1.00  0.00           C  
ATOM    414 HG21 THR A  26      14.186 -16.969 -23.726  1.00  0.00           H  
ATOM    415 HG22 THR A  26      13.848 -17.676 -25.325  1.00  0.00           H  
ATOM    416 HG23 THR A  26      12.943 -16.260 -24.783  1.00  0.00           H  
ATOM    417  OG1 THR A  26      12.980 -19.363 -23.685  1.00  0.00           O  
ATOM    418  HG1 THR A  26      12.446 -19.899 -23.094  1.00  0.00           H  
ATOM    419  C   THR A  26      11.429 -16.169 -22.513  1.00  0.00           C  
ATOM    420  O   THR A  26      10.358 -15.833 -23.021  1.00  0.00           O  
ATOM    421  N   VAL A  27      12.329 -15.295 -22.058  1.00  0.00           N  
ATOM    422  H   VAL A  27      13.185 -15.675 -21.664  1.00  0.00           H  
ATOM    423  CA  VAL A  27      12.323 -13.836 -22.233  1.00  0.00           C  
ATOM    424  HA  VAL A  27      11.636 -13.593 -23.043  1.00  0.00           H  
ATOM    425  CB  VAL A  27      11.835 -13.100 -20.964  1.00  0.00           C  
ATOM    426  HB  VAL A  27      11.850 -12.031 -21.182  1.00  0.00           H  
ATOM    427  CG1 VAL A  27      10.385 -13.457 -20.618  1.00  0.00           C  
ATOM    428 HG11 VAL A  27       9.752 -13.312 -21.493  1.00  0.00           H  
ATOM    429 HG12 VAL A  27      10.319 -14.499 -20.304  1.00  0.00           H  
ATOM    430 HG13 VAL A  27      10.029 -12.818 -19.812  1.00  0.00           H  
ATOM    431  CG2 VAL A  27      12.732 -13.333 -19.741  1.00  0.00           C  
ATOM    432 HG21 VAL A  27      12.753 -14.393 -19.483  1.00  0.00           H  
ATOM    433 HG22 VAL A  27      13.748 -12.996 -19.950  1.00  0.00           H  
ATOM    434 HG23 VAL A  27      12.352 -12.766 -18.891  1.00  0.00           H  
ATOM    435  C   VAL A  27      13.719 -13.348 -22.656  1.00  0.00           C  
ATOM    436  O   VAL A  27      14.713 -14.068 -22.539  1.00  0.00           O  
ATOM    437  N   THR A  28      13.802 -12.107 -23.143  1.00  0.00           N  
ATOM    438  H   THR A  28      12.970 -11.540 -23.137  1.00  0.00           H  
ATOM    439  CA  THR A  28      15.082 -11.461 -23.494  1.00  0.00           C  
ATOM    440  HA  THR A  28      15.646 -12.118 -24.157  1.00  0.00           H  
ATOM    441  CB  THR A  28      14.832 -10.129 -24.226  1.00  0.00           C  
ATOM    442  HB  THR A  28      14.304  -9.449 -23.557  1.00  0.00           H  
ATOM    443  CG2 THR A  28      16.113  -9.453 -24.708  1.00  0.00           C  
ATOM    444 HG21 THR A  28      15.861  -8.579 -25.309  1.00  0.00           H  
ATOM    445 HG22 THR A  28      16.710  -9.133 -23.856  1.00  0.00           H  
ATOM    446 HG23 THR A  28      16.691 -10.153 -25.313  1.00  0.00           H  
ATOM    447  OG1 THR A  28      14.026 -10.337 -25.365  1.00  0.00           O  
ATOM    448  HG1 THR A  28      13.366 -10.998 -25.146  1.00  0.00           H  
ATOM    449  C   THR A  28      15.916 -11.200 -22.232  1.00  0.00           C  
ATOM    450  O   THR A  28      15.451 -10.498 -21.334  1.00  0.00           O  
ATOM    451  N   ASP A  29      17.153 -11.702 -22.164  1.00  0.00           N  
ATOM    452  H   ASP A  29      17.515 -12.187 -22.980  1.00  0.00           H  
ATOM    453  CA  ASP A  29      18.084 -11.431 -21.057  1.00  0.00           C  
ATOM    454  HA  ASP A  29      17.495 -11.315 -20.149  1.00  0.00           H  
ATOM    455  CB  ASP A  29      19.042 -12.612 -20.779  1.00  0.00           C  
ATOM    456  HB2 ASP A  29      18.444 -13.517 -20.674  1.00  0.00           H  
ATOM    457  HB3 ASP A  29      19.705 -12.745 -21.635  1.00  0.00           H  
ATOM    458  CG  ASP A  29      19.892 -12.432 -19.496  1.00  0.00           C  
ATOM    459  OD1 ASP A  29      20.576 -13.397 -19.081  1.00  0.00           O  
ATOM    460  OD2 ASP A  29      19.875 -11.329 -18.901  1.00  0.00           O  
ATOM    461  C   ASP A  29      18.821 -10.104 -21.290  1.00  0.00           C  
ATOM    462  O   ASP A  29      19.817 -10.021 -22.013  1.00  0.00           O  
ATOM    463  N   ILE A  30      18.319  -9.054 -20.632  1.00  0.00           N  
ATOM    464  H   ILE A  30      17.474  -9.208 -20.103  1.00  0.00           H  
ATOM    465  CA  ILE A  30      18.924  -7.714 -20.601  1.00  0.00           C  
ATOM    466  HA  ILE A  30      18.999  -7.334 -21.620  1.00  0.00           H  
ATOM    467  CB  ILE A  30      18.021  -6.767 -19.763  1.00  0.00           C  
ATOM    468  HB  ILE A  30      17.946  -7.189 -18.759  1.00  0.00           H  
ATOM    469  CG2 ILE A  30      18.625  -5.359 -19.604  1.00  0.00           C  
ATOM    470 HG21 ILE A  30      17.928  -4.705 -19.078  1.00  0.00           H  
ATOM    471 HG22 ILE A  30      18.863  -4.933 -20.578  1.00  0.00           H  
ATOM    472 HG23 ILE A  30      19.542  -5.411 -19.016  1.00  0.00           H  
ATOM    473  CG1 ILE A  30      16.573  -6.642 -20.294  1.00  0.00           C  
ATOM    474 HG12 ILE A  30      16.066  -7.601 -20.207  1.00  0.00           H  
ATOM    475 HG13 ILE A  30      16.030  -5.939 -19.661  1.00  0.00           H  
ATOM    476  CD1 ILE A  30      16.448  -6.179 -21.747  1.00  0.00           C  
ATOM    477 HD11 ILE A  30      16.775  -6.972 -22.419  1.00  0.00           H  
ATOM    478 HD12 ILE A  30      15.403  -5.950 -21.951  1.00  0.00           H  
ATOM    479 HD13 ILE A  30      17.043  -5.285 -21.924  1.00  0.00           H  
ATOM    480  C   ILE A  30      20.347  -7.748 -20.015  1.00  0.00           C  
ATOM    481  O   ILE A  30      21.213  -7.001 -20.455  1.00  0.00           O  
ATOM    482  N   PHE A  31      20.573  -8.596 -19.010  1.00  0.00           N  
ATOM    483  H   PHE A  31      19.875  -9.313 -18.829  1.00  0.00           H  
ATOM    484  CA  PHE A  31      21.717  -8.565 -18.097  1.00  0.00           C  
ATOM    485  HA  PHE A  31      22.082  -7.538 -18.036  1.00  0.00           H  
ATOM    486  CB  PHE A  31      21.226  -8.995 -16.705  1.00  0.00           C  
ATOM    487  HB2 PHE A  31      21.156 -10.084 -16.695  1.00  0.00           H  
ATOM    488  HB3 PHE A  31      21.975  -8.709 -15.965  1.00  0.00           H  
ATOM    489  CG  PHE A  31      19.878  -8.423 -16.290  1.00  0.00           C  
ATOM    490  CD1 PHE A  31      19.752  -7.060 -15.956  1.00  0.00           C  
ATOM    491  HD1 PHE A  31      20.617  -6.413 -15.987  1.00  0.00           H  
ATOM    492  CE1 PHE A  31      18.502  -6.542 -15.569  1.00  0.00           C  
ATOM    493  HE1 PHE A  31      18.409  -5.498 -15.304  1.00  0.00           H  
ATOM    494  CZ  PHE A  31      17.376  -7.384 -15.517  1.00  0.00           C  
ATOM    495  HZ  PHE A  31      16.416  -6.990 -15.219  1.00  0.00           H  
ATOM    496  CE2 PHE A  31      17.496  -8.741 -15.861  1.00  0.00           C  
ATOM    497  HE2 PHE A  31      16.634  -9.395 -15.820  1.00  0.00           H  
ATOM    498  CD2 PHE A  31      18.741  -9.254 -16.264  1.00  0.00           C  
ATOM    499  HD2 PHE A  31      18.819 -10.292 -16.559  1.00  0.00           H  
ATOM    500  C   PHE A  31      22.897  -9.438 -18.553  1.00  0.00           C  
ATOM    501  O   PHE A  31      23.985  -9.367 -17.980  1.00  0.00           O  
ATOM    502  N   ALA A  32      22.697 -10.292 -19.558  1.00  0.00           N  
ATOM    503  H   ALA A  32      21.742 -10.424 -19.875  1.00  0.00           H  
ATOM    504  CA  ALA A  32      23.784 -10.917 -20.312  1.00  0.00           C  
ATOM    505  HA  ALA A  32      24.593 -11.170 -19.627  1.00  0.00           H  
ATOM    506  CB  ALA A  32      23.258 -12.217 -20.924  1.00  0.00           C  
ATOM    507  HB1 ALA A  32      22.888 -12.876 -20.138  1.00  0.00           H  
ATOM    508  HB2 ALA A  32      22.448 -12.000 -21.619  1.00  0.00           H  
ATOM    509  HB3 ALA A  32      24.072 -12.719 -21.444  1.00  0.00           H  
ATOM    510  C   ALA A  32      24.383  -9.977 -21.381  1.00  0.00           C  
ATOM    511  O   ALA A  32      25.490 -10.224 -21.861  1.00  0.00           O  
ATOM    512  N   ALA A  33      23.680  -8.899 -21.748  1.00  0.00           N  
ATOM    513  H   ALA A  33      22.806  -8.713 -21.272  1.00  0.00           H  
ATOM    514  CA  ALA A  33      24.192  -7.827 -22.589  1.00  0.00           C  
ATOM    515  HA  ALA A  33      25.035  -8.203 -23.171  1.00  0.00           H  
ATOM    516  CB  ALA A  33      23.097  -7.407 -23.578  1.00  0.00           C  
ATOM    517  HB1 ALA A  33      22.232  -7.024 -23.034  1.00  0.00           H  
ATOM    518  HB2 ALA A  33      23.472  -6.630 -24.243  1.00  0.00           H  
ATOM    519  HB3 ALA A  33      22.789  -8.267 -24.176  1.00  0.00           H  
ATOM    520  C   ALA A  33      24.700  -6.653 -21.731  1.00  0.00           C  
ATOM    521  O   ALA A  33      24.196  -6.383 -20.645  1.00  0.00           O  
ATOM    522  N   SER A  34      25.706  -5.936 -22.235  1.00  0.00           N  
ATOM    523  H   SER A  34      26.154  -6.272 -23.070  1.00  0.00           H  
ATOM    524  CA  SER A  34      26.307  -4.779 -21.558  1.00  0.00           C  
ATOM    525  HA  SER A  34      25.831  -4.637 -20.586  1.00  0.00           H  
ATOM    526  CB  SER A  34      27.790  -5.082 -21.280  1.00  0.00           C  
ATOM    527  HB2 SER A  34      28.259  -4.222 -20.799  1.00  0.00           H  
ATOM    528  HB3 SER A  34      27.857  -5.937 -20.604  1.00  0.00           H  
ATOM    529  OG  SER A  34      28.482  -5.393 -22.484  1.00  0.00           O  
ATOM    530  HG  SER A  34      29.334  -5.782 -22.249  1.00  0.00           H  
ATOM    531  C   SER A  34      26.074  -3.481 -22.348  1.00  0.00           C  
ATOM    532  O   SER A  34      25.165  -2.701 -22.043  1.00  0.00           O  
ATOM    533  N   LYS A  35      26.920  -3.242 -23.361  1.00  0.00           N  
ATOM    534  H   LYS A  35      27.625  -3.960 -23.499  1.00  0.00           H  
ATOM    535  CA  LYS A  35      26.980  -2.043 -24.221  1.00  0.00           C  
ATOM    536  HA  LYS A  35      27.982  -2.010 -24.648  1.00  0.00           H  
ATOM    537  CB  LYS A  35      25.997  -2.167 -25.405  1.00  0.00           C  
ATOM    538  HB2 LYS A  35      24.974  -2.253 -25.033  1.00  0.00           H  
ATOM    539  HB3 LYS A  35      26.068  -1.262 -26.010  1.00  0.00           H  
ATOM    540  CG  LYS A  35      26.335  -3.383 -26.292  1.00  0.00           C  
ATOM    541  HG2 LYS A  35      27.417  -3.436 -26.421  1.00  0.00           H  
ATOM    542  HG3 LYS A  35      26.001  -4.295 -25.795  1.00  0.00           H  
ATOM    543  CD  LYS A  35      25.692  -3.299 -27.685  1.00  0.00           C  
ATOM    544  HD2 LYS A  35      24.606  -3.263 -27.583  1.00  0.00           H  
ATOM    545  HD3 LYS A  35      26.035  -2.386 -28.176  1.00  0.00           H  
ATOM    546  CE  LYS A  35      26.103  -4.523 -28.520  1.00  0.00           C  
ATOM    547  HE2 LYS A  35      27.192  -4.629 -28.471  1.00  0.00           H  
ATOM    548  HE3 LYS A  35      25.659  -5.416 -28.066  1.00  0.00           H  
ATOM    549  NZ  LYS A  35      25.671  -4.412 -29.938  1.00  0.00           N  
ATOM    550  HZ1 LYS A  35      26.083  -3.598 -30.377  1.00  0.00           H  
ATOM    551  HZ2 LYS A  35      25.954  -5.234 -30.461  1.00  0.00           H  
ATOM    552  HZ3 LYS A  35      24.662  -4.343 -29.998  1.00  0.00           H  
ATOM    553  C   LYS A  35      26.892  -0.713 -23.448  1.00  0.00           C  
ATOM    554  O   LYS A  35      26.404   0.279 -23.972  1.00  0.00           O  
ATOM    555  N   ASN A  36      27.388  -0.711 -22.207  1.00  0.00           N  
ATOM    556  H   ASN A  36      27.871  -1.546 -21.917  1.00  0.00           H  
ATOM    557  CA  ASN A  36      27.462   0.430 -21.284  1.00  0.00           C  
ATOM    558  HA  ASN A  36      27.693   0.018 -20.300  1.00  0.00           H  
ATOM    559  CB  ASN A  36      28.651   1.334 -21.665  1.00  0.00           C  
ATOM    560  HB2 ASN A  36      28.476   1.769 -22.649  1.00  0.00           H  
ATOM    561  HB3 ASN A  36      28.708   2.150 -20.946  1.00  0.00           H  
ATOM    562  CG  ASN A  36      29.996   0.620 -21.677  1.00  0.00           C  
ATOM    563  OD1 ASN A  36      30.117  -0.594 -21.597  1.00  0.00           O  
ATOM    564  ND2 ASN A  36      31.071   1.363 -21.777  1.00  0.00           N  
ATOM    565 HD21 ASN A  36      31.955   0.885 -21.758  1.00  0.00           H  
ATOM    566 HD22 ASN A  36      30.987   2.361 -21.838  1.00  0.00           H  
ATOM    567  C   ASN A  36      26.118   1.164 -21.088  1.00  0.00           C  
ATOM    568  O   ASN A  36      26.068   2.386 -20.985  1.00  0.00           O  
ATOM    569  N   THR A  37      25.024   0.398 -21.049  1.00  0.00           N  
ATOM    570  H   THR A  37      25.151  -0.601 -21.113  1.00  0.00           H  
ATOM    571  CA  THR A  37      23.654   0.908 -20.870  1.00  0.00           C  
ATOM    572  HA  THR A  37      23.454   1.657 -21.637  1.00  0.00           H  
ATOM    573  CB  THR A  37      22.633  -0.234 -21.021  1.00  0.00           C  
ATOM    574  HB  THR A  37      22.750  -0.932 -20.192  1.00  0.00           H  
ATOM    575  CG2 THR A  37      21.201   0.301 -21.015  1.00  0.00           C  
ATOM    576 HG21 THR A  37      20.499  -0.529 -21.037  1.00  0.00           H  
ATOM    577 HG22 THR A  37      20.999   0.867 -20.111  1.00  0.00           H  
ATOM    578 HG23 THR A  37      21.048   0.956 -21.871  1.00  0.00           H  
ATOM    579  OG1 THR A  37      22.837  -0.939 -22.242  1.00  0.00           O  
ATOM    580  HG1 THR A  37      23.657  -1.451 -22.139  1.00  0.00           H  
ATOM    581  C   THR A  37      23.484   1.563 -19.492  1.00  0.00           C  
ATOM    582  O   THR A  37      23.902   0.991 -18.486  1.00  0.00           O  
ATOM    583  N   THR A  38      22.861   2.745 -19.410  1.00  0.00           N  
ATOM    584  H   THR A  38      22.481   3.160 -20.252  1.00  0.00           H  
ATOM    585  CA  THR A  38      22.647   3.417 -18.115  1.00  0.00           C  
ATOM    586  HA  THR A  38      23.593   3.367 -17.576  1.00  0.00           H  
ATOM    587  CB  THR A  38      22.336   4.912 -18.288  1.00  0.00           C  
ATOM    588  HB  THR A  38      23.131   5.368 -18.880  1.00  0.00           H  
ATOM    589  CG2 THR A  38      20.994   5.204 -18.951  1.00  0.00           C  
ATOM    590 HG21 THR A  38      20.956   4.736 -19.936  1.00  0.00           H  
ATOM    591 HG22 THR A  38      20.180   4.827 -18.335  1.00  0.00           H  
ATOM    592 HG23 THR A  38      20.881   6.281 -19.074  1.00  0.00           H  
ATOM    593  OG1 THR A  38      22.297   5.545 -17.026  1.00  0.00           O  
ATOM    594  HG1 THR A  38      22.932   6.267 -17.057  1.00  0.00           H  
ATOM    595  C   THR A  38      21.615   2.689 -17.242  1.00  0.00           C  
ATOM    596  O   THR A  38      20.692   2.038 -17.732  1.00  0.00           O  
ATOM    597  N   GLU A  39      21.750   2.799 -15.920  1.00  0.00           N  
ATOM    598  H   GLU A  39      22.491   3.391 -15.581  1.00  0.00           H  
ATOM    599  CA  GLU A  39      21.014   2.006 -14.926  1.00  0.00           C  
ATOM    600  HA  GLU A  39      21.236   0.950 -15.087  1.00  0.00           H  
ATOM    601  CB  GLU A  39      21.546   2.408 -13.538  1.00  0.00           C  
ATOM    602  HB2 GLU A  39      22.624   2.236 -13.516  1.00  0.00           H  
ATOM    603  HB3 GLU A  39      21.369   3.474 -13.385  1.00  0.00           H  
ATOM    604  CG  GLU A  39      20.885   1.622 -12.402  1.00  0.00           C  
ATOM    605  HG2 GLU A  39      19.821   1.868 -12.387  1.00  0.00           H  
ATOM    606  HG3 GLU A  39      21.005   0.555 -12.602  1.00  0.00           H  
ATOM    607  CD  GLU A  39      21.485   1.967 -11.037  1.00  0.00           C  
ATOM    608  OE1 GLU A  39      22.119   1.085 -10.406  1.00  0.00           O  
ATOM    609  OE2 GLU A  39      21.301   3.099 -10.540  1.00  0.00           O  
ATOM    610  C   GLU A  39      19.485   2.173 -15.031  1.00  0.00           C  
ATOM    611  O   GLU A  39      18.743   1.193 -15.102  1.00  0.00           O  
ATOM    612  N   LYS A  40      19.011   3.422 -15.126  1.00  0.00           N  
ATOM    613  H   LYS A  40      19.693   4.167 -15.114  1.00  0.00           H  
ATOM    614  CA  LYS A  40      17.582   3.761 -15.257  1.00  0.00           C  
ATOM    615  HA  LYS A  40      17.029   3.298 -14.436  1.00  0.00           H  
ATOM    616  CB  LYS A  40      17.418   5.287 -15.191  1.00  0.00           C  
ATOM    617  HB2 LYS A  40      18.090   5.768 -15.904  1.00  0.00           H  
ATOM    618  HB3 LYS A  40      16.392   5.532 -15.472  1.00  0.00           H  
ATOM    619  CG  LYS A  40      17.685   5.821 -13.776  1.00  0.00           C  
ATOM    620  HG2 LYS A  40      17.064   5.259 -13.079  1.00  0.00           H  
ATOM    621  HG3 LYS A  40      18.731   5.668 -13.506  1.00  0.00           H  
ATOM    622  CD  LYS A  40      17.347   7.315 -13.670  1.00  0.00           C  
ATOM    623  HD2 LYS A  40      18.165   7.911 -14.078  1.00  0.00           H  
ATOM    624  HD3 LYS A  40      16.458   7.523 -14.260  1.00  0.00           H  
ATOM    625  CE  LYS A  40      17.088   7.690 -12.205  1.00  0.00           C  
ATOM    626  HE2 LYS A  40      16.628   6.833 -11.705  1.00  0.00           H  
ATOM    627  HE3 LYS A  40      18.045   7.882 -11.712  1.00  0.00           H  
ATOM    628  NZ  LYS A  40      16.173   8.852 -12.083  1.00  0.00           N  
ATOM    629  HZ1 LYS A  40      16.527   9.652 -12.588  1.00  0.00           H  
ATOM    630  HZ2 LYS A  40      15.261   8.607 -12.455  1.00  0.00           H  
ATOM    631  HZ3 LYS A  40      16.047   9.093 -11.108  1.00  0.00           H  
ATOM    632  C   LYS A  40      16.960   3.222 -16.548  1.00  0.00           C  
ATOM    633  O   LYS A  40      15.835   2.726 -16.542  1.00  0.00           O  
ATOM    634  N   GLU A  41      17.708   3.294 -17.645  1.00  0.00           N  
ATOM    635  H   GLU A  41      18.647   3.649 -17.560  1.00  0.00           H  
ATOM    636  CA  GLU A  41      17.306   2.705 -18.920  1.00  0.00           C  
ATOM    637  HA  GLU A  41      16.294   3.029 -19.155  1.00  0.00           H  
ATOM    638  CB  GLU A  41      18.241   3.201 -20.027  1.00  0.00           C  
ATOM    639  HB2 GLU A  41      18.321   4.289 -19.977  1.00  0.00           H  
ATOM    640  HB3 GLU A  41      19.224   2.761 -19.856  1.00  0.00           H  
ATOM    641  CG  GLU A  41      17.723   2.811 -21.419  1.00  0.00           C  
ATOM    642  HG2 GLU A  41      17.273   1.820 -21.372  1.00  0.00           H  
ATOM    643  HG3 GLU A  41      16.942   3.513 -21.717  1.00  0.00           H  
ATOM    644  CD  GLU A  41      18.820   2.755 -22.485  1.00  0.00           C  
ATOM    645  OE1 GLU A  41      19.938   3.258 -22.245  1.00  0.00           O  
ATOM    646  OE2 GLU A  41      18.568   2.103 -23.523  1.00  0.00           O  
ATOM    647  C   GLU A  41      17.290   1.174 -18.832  1.00  0.00           C  
ATOM    648  O   GLU A  41      16.329   0.549 -19.262  1.00  0.00           O  
ATOM    649  N   THR A  42      18.292   0.571 -18.192  1.00  0.00           N  
ATOM    650  H   THR A  42      19.057   1.152 -17.868  1.00  0.00           H  
ATOM    651  CA  THR A  42      18.367  -0.876 -17.940  1.00  0.00           C  
ATOM    652  HA  THR A  42      18.374  -1.392 -18.897  1.00  0.00           H  
ATOM    653  CB  THR A  42      19.670  -1.229 -17.204  1.00  0.00           C  
ATOM    654  HB  THR A  42      19.692  -0.744 -16.230  1.00  0.00           H  
ATOM    655  CG2 THR A  42      19.854  -2.731 -16.999  1.00  0.00           C  
ATOM    656 HG21 THR A  42      20.819  -2.911 -16.525  1.00  0.00           H  
ATOM    657 HG22 THR A  42      19.069  -3.127 -16.356  1.00  0.00           H  
ATOM    658 HG23 THR A  42      19.836  -3.236 -17.963  1.00  0.00           H  
ATOM    659  OG1 THR A  42      20.774  -0.779 -17.954  1.00  0.00           O  
ATOM    660  HG1 THR A  42      20.808   0.188 -17.903  1.00  0.00           H  
ATOM    661  C   THR A  42      17.145  -1.367 -17.157  1.00  0.00           C  
ATOM    662  O   THR A  42      16.498  -2.335 -17.562  1.00  0.00           O  
ATOM    663  N   PHE A  43      16.756  -0.653 -16.096  1.00  0.00           N  
ATOM    664  H   PHE A  43      17.347   0.114 -15.783  1.00  0.00           H  
ATOM    665  CA  PHE A  43      15.514  -0.922 -15.363  1.00  0.00           C  
ATOM    666  HA  PHE A  43      15.527  -1.952 -15.009  1.00  0.00           H  
ATOM    667  CB  PHE A  43      15.425   0.019 -14.149  1.00  0.00           C  
ATOM    668  HB2 PHE A  43      15.425   1.045 -14.517  1.00  0.00           H  
ATOM    669  HB3 PHE A  43      14.463  -0.142 -13.661  1.00  0.00           H  
ATOM    670  CG  PHE A  43      16.505  -0.089 -13.079  1.00  0.00           C  
ATOM    671  CD1 PHE A  43      17.387  -1.190 -12.990  1.00  0.00           C  
ATOM    672  HD1 PHE A  43      17.338  -2.002 -13.701  1.00  0.00           H  
ATOM    673  CE1 PHE A  43      18.366  -1.236 -11.980  1.00  0.00           C  
ATOM    674  HE1 PHE A  43      19.057  -2.068 -11.930  1.00  0.00           H  
ATOM    675  CZ  PHE A  43      18.458  -0.196 -11.040  1.00  0.00           C  
ATOM    676  HZ  PHE A  43      19.220  -0.227 -10.271  1.00  0.00           H  
ATOM    677  CE2 PHE A  43      17.581   0.899 -11.119  1.00  0.00           C  
ATOM    678  HE2 PHE A  43      17.668   1.710 -10.409  1.00  0.00           H  
ATOM    679  CD2 PHE A  43      16.614   0.953 -12.138  1.00  0.00           C  
ATOM    680  HD2 PHE A  43      15.950   1.803 -12.203  1.00  0.00           H  
ATOM    681  C   PHE A  43      14.271  -0.783 -16.262  1.00  0.00           C  
ATOM    682  O   PHE A  43      13.403  -1.655 -16.244  1.00  0.00           O  
ATOM    683  N   CYS A  44      14.208   0.257 -17.101  1.00  0.00           N  
ATOM    684  H   CYS A  44      14.957   0.942 -17.067  1.00  0.00           H  
ATOM    685  CA  CYS A  44      13.112   0.485 -18.049  1.00  0.00           C  
ATOM    686  HA  CYS A  44      12.171   0.472 -17.499  1.00  0.00           H  
ATOM    687  CB  CYS A  44      13.298   1.884 -18.645  1.00  0.00           C  
ATOM    688  HB2 CYS A  44      13.459   2.605 -17.843  1.00  0.00           H  
ATOM    689  HB3 CYS A  44      14.172   1.886 -19.296  1.00  0.00           H  
ATOM    690  SG  CYS A  44      11.835   2.355 -19.611  1.00  0.00           S  
ATOM    691  HG  CYS A  44      11.069   2.778 -18.590  1.00  0.00           H  
ATOM    692  C   CYS A  44      13.012  -0.595 -19.149  1.00  0.00           C  
ATOM    693  O   CYS A  44      11.913  -1.038 -19.484  1.00  0.00           O  
ATOM    694  N   ARG A  45      14.142  -1.088 -19.676  1.00  0.00           N  
ATOM    695  H   ARG A  45      15.015  -0.653 -19.391  1.00  0.00           H  
ATOM    696  CA  ARG A  45      14.207  -2.223 -20.622  1.00  0.00           C  
ATOM    697  HA  ARG A  45      13.590  -2.014 -21.497  1.00  0.00           H  
ATOM    698  CB  ARG A  45      15.655  -2.463 -21.082  1.00  0.00           C  
ATOM    699  HB2 ARG A  45      16.303  -2.531 -20.207  1.00  0.00           H  
ATOM    700  HB3 ARG A  45      15.686  -3.423 -21.598  1.00  0.00           H  
ATOM    701  CG  ARG A  45      16.219  -1.412 -22.051  1.00  0.00           C  
ATOM    702  HG2 ARG A  45      15.653  -1.441 -22.984  1.00  0.00           H  
ATOM    703  HG3 ARG A  45      16.143  -0.421 -21.610  1.00  0.00           H  
ATOM    704  CD  ARG A  45      17.691  -1.737 -22.330  1.00  0.00           C  
ATOM    705  HD2 ARG A  45      18.227  -1.739 -21.378  1.00  0.00           H  
ATOM    706  HD3 ARG A  45      17.747  -2.738 -22.759  1.00  0.00           H  
ATOM    707  NE  ARG A  45      18.353  -0.780 -23.240  1.00  0.00           N  
ATOM    708  HE  ARG A  45      17.898   0.113 -23.437  1.00  0.00           H  
ATOM    709  CZ  ARG A  45      19.606  -0.871 -23.651  1.00  0.00           C  
ATOM    710  NH1 ARG A  45      20.361  -1.896 -23.385  1.00  0.00           N  
ATOM    711 HH11 ARG A  45      19.989  -2.635 -22.825  1.00  0.00           H  
ATOM    712 HH12 ARG A  45      21.359  -1.741 -23.388  1.00  0.00           H  
ATOM    713  NH2 ARG A  45      20.164   0.101 -24.301  1.00  0.00           N  
ATOM    714 HH21 ARG A  45      19.651   0.994 -24.271  1.00  0.00           H  
ATOM    715 HH22 ARG A  45      21.146   0.115 -24.471  1.00  0.00           H  
ATOM    716  C   ARG A  45      13.656  -3.503 -19.993  1.00  0.00           C  
ATOM    717  O   ARG A  45      12.850  -4.199 -20.608  1.00  0.00           O  
ATOM    718  N   ALA A  46      14.040  -3.787 -18.745  1.00  0.00           N  
ATOM    719  H   ALA A  46      14.751  -3.207 -18.314  1.00  0.00           H  
ATOM    720  CA  ALA A  46      13.495  -4.907 -17.984  1.00  0.00           C  
ATOM    721  HA  ALA A  46      13.626  -5.813 -18.574  1.00  0.00           H  
ATOM    722  CB  ALA A  46      14.295  -5.066 -16.685  1.00  0.00           C  
ATOM    723  HB1 ALA A  46      13.932  -5.936 -16.137  1.00  0.00           H  
ATOM    724  HB2 ALA A  46      15.353  -5.204 -16.917  1.00  0.00           H  
ATOM    725  HB3 ALA A  46      14.181  -4.179 -16.063  1.00  0.00           H  
ATOM    726  C   ALA A  46      11.984  -4.741 -17.734  1.00  0.00           C  
ATOM    727  O   ALA A  46      11.220  -5.662 -18.014  1.00  0.00           O  
ATOM    728  N   ALA A  47      11.545  -3.561 -17.291  1.00  0.00           N  
ATOM    729  H   ALA A  47      12.233  -2.864 -17.027  1.00  0.00           H  
ATOM    730  CA  ALA A  47      10.129  -3.222 -17.136  1.00  0.00           C  
ATOM    731  HA  ALA A  47       9.683  -3.883 -16.389  1.00  0.00           H  
ATOM    732  CB  ALA A  47      10.031  -1.776 -16.633  1.00  0.00           C  
ATOM    733  HB1 ALA A  47      10.369  -1.076 -17.395  1.00  0.00           H  
ATOM    734  HB2 ALA A  47       8.996  -1.547 -16.390  1.00  0.00           H  
ATOM    735  HB3 ALA A  47      10.631  -1.645 -15.736  1.00  0.00           H  
ATOM    736  C   ALA A  47       9.346  -3.406 -18.450  1.00  0.00           C  
ATOM    737  O   ALA A  47       8.256  -3.962 -18.438  1.00  0.00           O  
ATOM    738  N   THR A  48       9.929  -3.026 -19.592  1.00  0.00           N  
ATOM    739  H   THR A  48      10.828  -2.562 -19.519  1.00  0.00           H  
ATOM    740  CA  THR A  48       9.321  -3.148 -20.930  1.00  0.00           C  
ATOM    741  HA  THR A  48       8.320  -2.719 -20.901  1.00  0.00           H  
ATOM    742  CB  THR A  48      10.138  -2.356 -21.965  1.00  0.00           C  
ATOM    743  HB  THR A  48      11.153  -2.751 -22.009  1.00  0.00           H  
ATOM    744  CG2 THR A  48       9.535  -2.387 -23.368  1.00  0.00           C  
ATOM    745 HG21 THR A  48       9.566  -3.399 -23.772  1.00  0.00           H  
ATOM    746 HG22 THR A  48       8.503  -2.038 -23.333  1.00  0.00           H  
ATOM    747 HG23 THR A  48      10.110  -1.735 -24.025  1.00  0.00           H  
ATOM    748  OG1 THR A  48      10.188  -1.005 -21.565  1.00  0.00           O  
ATOM    749  HG1 THR A  48      10.743  -0.967 -20.764  1.00  0.00           H  
ATOM    750  C   THR A  48       9.174  -4.606 -21.369  1.00  0.00           C  
ATOM    751  O   THR A  48       8.106  -5.005 -21.830  1.00  0.00           O  
ATOM    752  N   VAL A  49      10.216  -5.422 -21.175  1.00  0.00           N  
ATOM    753  H   VAL A  49      11.074  -5.020 -20.811  1.00  0.00           H  
ATOM    754  CA  VAL A  49      10.198  -6.876 -21.432  1.00  0.00           C  
ATOM    755  HA  VAL A  49       9.906  -7.050 -22.469  1.00  0.00           H  
ATOM    756  CB  VAL A  49      11.614  -7.464 -21.221  1.00  0.00           C  
ATOM    757  HB  VAL A  49      12.029  -7.070 -20.292  1.00  0.00           H  
ATOM    758  CG1 VAL A  49      11.658  -8.996 -21.139  1.00  0.00           C  
ATOM    759 HG11 VAL A  49      12.692  -9.331 -21.044  1.00  0.00           H  
ATOM    760 HG12 VAL A  49      11.117  -9.345 -20.260  1.00  0.00           H  
ATOM    761 HG13 VAL A  49      11.216  -9.433 -22.035  1.00  0.00           H  
ATOM    762  CG2 VAL A  49      12.526  -7.054 -22.382  1.00  0.00           C  
ATOM    763 HG21 VAL A  49      13.533  -7.429 -22.204  1.00  0.00           H  
ATOM    764 HG22 VAL A  49      12.153  -7.467 -23.319  1.00  0.00           H  
ATOM    765 HG23 VAL A  49      12.571  -5.969 -22.468  1.00  0.00           H  
ATOM    766  C   VAL A  49       9.157  -7.578 -20.556  1.00  0.00           C  
ATOM    767  O   VAL A  49       8.335  -8.346 -21.057  1.00  0.00           O  
ATOM    768  N   LEU A  50       9.135  -7.274 -19.255  1.00  0.00           N  
ATOM    769  H   LEU A  50       9.848  -6.647 -18.897  1.00  0.00           H  
ATOM    770  CA  LEU A  50       8.135  -7.800 -18.324  1.00  0.00           C  
ATOM    771  HA  LEU A  50       8.117  -8.886 -18.417  1.00  0.00           H  
ATOM    772  CB  LEU A  50       8.534  -7.432 -16.883  1.00  0.00           C  
ATOM    773  HB2 LEU A  50       8.643  -6.348 -16.823  1.00  0.00           H  
ATOM    774  HB3 LEU A  50       7.725  -7.717 -16.211  1.00  0.00           H  
ATOM    775  CG  LEU A  50       9.839  -8.093 -16.387  1.00  0.00           C  
ATOM    776  HG  LEU A  50      10.651  -7.896 -17.083  1.00  0.00           H  
ATOM    777  CD1 LEU A  50      10.220  -7.506 -15.028  1.00  0.00           C  
ATOM    778 HD11 LEU A  50      10.353  -6.427 -15.117  1.00  0.00           H  
ATOM    779 HD12 LEU A  50       9.431  -7.713 -14.308  1.00  0.00           H  
ATOM    780 HD13 LEU A  50      11.152  -7.949 -14.677  1.00  0.00           H  
ATOM    781  CD2 LEU A  50       9.713  -9.611 -16.240  1.00  0.00           C  
ATOM    782 HD21 LEU A  50       9.577 -10.072 -17.218  1.00  0.00           H  
ATOM    783 HD22 LEU A  50      10.623 -10.019 -15.802  1.00  0.00           H  
ATOM    784 HD23 LEU A  50       8.871  -9.861 -15.601  1.00  0.00           H  
ATOM    785  C   LEU A  50       6.714  -7.321 -18.672  1.00  0.00           C  
ATOM    786  O   LEU A  50       5.779  -8.112 -18.590  1.00  0.00           O  
ATOM    787  N   ARG A  51       6.540  -6.074 -19.127  1.00  0.00           N  
ATOM    788  H   ARG A  51       7.343  -5.452 -19.095  1.00  0.00           H  
ATOM    789  CA  ARG A  51       5.256  -5.517 -19.589  1.00  0.00           C  
ATOM    790  HA  ARG A  51       4.505  -5.677 -18.822  1.00  0.00           H  
ATOM    791  CB  ARG A  51       5.425  -4.005 -19.783  1.00  0.00           C  
ATOM    792  HB2 ARG A  51       5.843  -3.613 -18.858  1.00  0.00           H  
ATOM    793  HB3 ARG A  51       6.128  -3.813 -20.592  1.00  0.00           H  
ATOM    794  CG  ARG A  51       4.117  -3.250 -20.058  1.00  0.00           C  
ATOM    795  HG2 ARG A  51       3.641  -3.647 -20.955  1.00  0.00           H  
ATOM    796  HG3 ARG A  51       3.440  -3.391 -19.220  1.00  0.00           H  
ATOM    797  CD  ARG A  51       4.366  -1.747 -20.260  1.00  0.00           C  
ATOM    798  HD2 ARG A  51       4.875  -1.616 -21.215  1.00  0.00           H  
ATOM    799  HD3 ARG A  51       3.403  -1.237 -20.302  1.00  0.00           H  
ATOM    800  NE  ARG A  51       5.170  -1.156 -19.174  1.00  0.00           N  
ATOM    801  HE  ARG A  51       5.135  -1.612 -18.259  1.00  0.00           H  
ATOM    802  CZ  ARG A  51       5.981  -0.122 -19.242  1.00  0.00           C  
ATOM    803  NH1 ARG A  51       6.128   0.578 -20.328  1.00  0.00           N  
ATOM    804 HH11 ARG A  51       5.667   0.303 -21.168  1.00  0.00           H  
ATOM    805 HH12 ARG A  51       6.723   1.399 -20.295  1.00  0.00           H  
ATOM    806  NH2 ARG A  51       6.670   0.244 -18.210  1.00  0.00           N  
ATOM    807 HH21 ARG A  51       6.599  -0.298 -17.337  1.00  0.00           H  
ATOM    808 HH22 ARG A  51       7.251   1.060 -18.256  1.00  0.00           H  
ATOM    809  C   ARG A  51       4.723  -6.222 -20.831  1.00  0.00           C  
ATOM    810  O   ARG A  51       3.544  -6.581 -20.853  1.00  0.00           O  
ATOM    811  N   GLN A  52       5.574  -6.485 -21.826  1.00  0.00           N  
ATOM    812  H   GLN A  52       6.530  -6.154 -21.747  1.00  0.00           H  
ATOM    813  CA  GLN A  52       5.210  -7.338 -22.962  1.00  0.00           C  
ATOM    814  HA  GLN A  52       4.360  -6.895 -23.483  1.00  0.00           H  
ATOM    815  CB  GLN A  52       6.381  -7.469 -23.951  1.00  0.00           C  
ATOM    816  HB2 GLN A  52       7.298  -7.704 -23.410  1.00  0.00           H  
ATOM    817  HB3 GLN A  52       6.167  -8.298 -24.629  1.00  0.00           H  
ATOM    818  CG  GLN A  52       6.587  -6.203 -24.798  1.00  0.00           C  
ATOM    819  HG2 GLN A  52       5.644  -5.953 -25.284  1.00  0.00           H  
ATOM    820  HG3 GLN A  52       6.880  -5.372 -24.158  1.00  0.00           H  
ATOM    821  CD  GLN A  52       7.652  -6.379 -25.883  1.00  0.00           C  
ATOM    822  OE1 GLN A  52       8.507  -7.247 -25.843  1.00  0.00           O  
ATOM    823  NE2 GLN A  52       7.653  -5.544 -26.903  1.00  0.00           N  
ATOM    824 HE21 GLN A  52       8.341  -5.737 -27.611  1.00  0.00           H  
ATOM    825 HE22 GLN A  52       6.954  -4.829 -26.983  1.00  0.00           H  
ATOM    826  C   GLN A  52       4.757  -8.721 -22.480  1.00  0.00           C  
ATOM    827  O   GLN A  52       3.732  -9.216 -22.946  1.00  0.00           O  
ATOM    828  N   PHE A  53       5.455  -9.309 -21.500  1.00  0.00           N  
ATOM    829  H   PHE A  53       6.302  -8.858 -21.168  1.00  0.00           H  
ATOM    830  CA  PHE A  53       5.097 -10.613 -20.942  1.00  0.00           C  
ATOM    831  HA  PHE A  53       5.000 -11.312 -21.774  1.00  0.00           H  
ATOM    832  CB  PHE A  53       6.230 -11.135 -20.044  1.00  0.00           C  
ATOM    833  HB2 PHE A  53       7.180 -11.012 -20.567  1.00  0.00           H  
ATOM    834  HB3 PHE A  53       6.283 -10.545 -19.131  1.00  0.00           H  
ATOM    835  CG  PHE A  53       6.076 -12.596 -19.671  1.00  0.00           C  
ATOM    836  CD1 PHE A  53       5.296 -12.972 -18.560  1.00  0.00           C  
ATOM    837  HD1 PHE A  53       4.813 -12.217 -17.955  1.00  0.00           H  
ATOM    838  CE1 PHE A  53       5.144 -14.333 -18.236  1.00  0.00           C  
ATOM    839  HE1 PHE A  53       4.549 -14.625 -17.382  1.00  0.00           H  
ATOM    840  CZ  PHE A  53       5.784 -15.315 -19.013  1.00  0.00           C  
ATOM    841  HZ  PHE A  53       5.693 -16.357 -18.754  1.00  0.00           H  
ATOM    842  CE2 PHE A  53       6.564 -14.942 -20.120  1.00  0.00           C  
ATOM    843  HE2 PHE A  53       7.071 -15.695 -20.708  1.00  0.00           H  
ATOM    844  CD2 PHE A  53       6.703 -13.584 -20.452  1.00  0.00           C  
ATOM    845  HD2 PHE A  53       7.303 -13.302 -21.305  1.00  0.00           H  
ATOM    846  C   PHE A  53       3.736 -10.605 -20.221  1.00  0.00           C  
ATOM    847  O   PHE A  53       2.864 -11.403 -20.578  1.00  0.00           O  
ATOM    848  N   TYR A  54       3.504  -9.719 -19.240  1.00  0.00           N  
ATOM    849  H   TYR A  54       4.230  -9.056 -18.983  1.00  0.00           H  
ATOM    850  CA  TYR A  54       2.228  -9.733 -18.501  1.00  0.00           C  
ATOM    851  HA  TYR A  54       2.026 -10.777 -18.252  1.00  0.00           H  
ATOM    852  CB  TYR A  54       2.312  -9.002 -17.147  1.00  0.00           C  
ATOM    853  HB2 TYR A  54       1.442  -9.298 -16.560  1.00  0.00           H  
ATOM    854  HB3 TYR A  54       3.181  -9.382 -16.612  1.00  0.00           H  
ATOM    855  CG  TYR A  54       2.354  -7.483 -17.125  1.00  0.00           C  
ATOM    856  CD1 TYR A  54       3.521  -6.828 -16.689  1.00  0.00           C  
ATOM    857  HD1 TYR A  54       4.406  -7.400 -16.456  1.00  0.00           H  
ATOM    858  CE1 TYR A  54       3.549  -5.427 -16.561  1.00  0.00           C  
ATOM    859  HE1 TYR A  54       4.450  -4.929 -16.239  1.00  0.00           H  
ATOM    860  CZ  TYR A  54       2.412  -4.665 -16.901  1.00  0.00           C  
ATOM    861  OH  TYR A  54       2.448  -3.309 -16.847  1.00  0.00           O  
ATOM    862  HH  TYR A  54       3.358  -2.950 -16.729  1.00  0.00           H  
ATOM    863  CE2 TYR A  54       1.238  -5.319 -17.333  1.00  0.00           C  
ATOM    864  HE2 TYR A  54       0.375  -4.728 -17.595  1.00  0.00           H  
ATOM    865  CD2 TYR A  54       1.203  -6.725 -17.425  1.00  0.00           C  
ATOM    866  HD2 TYR A  54       0.287  -7.218 -17.725  1.00  0.00           H  
ATOM    867  C   TYR A  54       1.037  -9.288 -19.363  1.00  0.00           C  
ATOM    868  O   TYR A  54      -0.067  -9.783 -19.158  1.00  0.00           O  
ATOM    869  N   SER A  55       1.251  -8.448 -20.384  1.00  0.00           N  
ATOM    870  H   SER A  55       2.178  -8.053 -20.499  1.00  0.00           H  
ATOM    871  CA  SER A  55       0.190  -8.083 -21.340  1.00  0.00           C  
ATOM    872  HA  SER A  55      -0.635  -7.627 -20.790  1.00  0.00           H  
ATOM    873  CB  SER A  55       0.695  -7.067 -22.370  1.00  0.00           C  
ATOM    874  HB2 SER A  55       1.517  -7.499 -22.944  1.00  0.00           H  
ATOM    875  HB3 SER A  55      -0.120  -6.823 -23.052  1.00  0.00           H  
ATOM    876  OG  SER A  55       1.132  -5.879 -21.744  1.00  0.00           O  
ATOM    877  HG  SER A  55       1.996  -6.068 -21.329  1.00  0.00           H  
ATOM    878  C   SER A  55      -0.376  -9.295 -22.094  1.00  0.00           C  
ATOM    879  O   SER A  55      -1.574  -9.322 -22.379  1.00  0.00           O  
ATOM    880  N   HIE A  56       0.457 -10.301 -22.397  1.00  0.00           N  
ATOM    881  H   HIE A  56       1.435 -10.209 -22.151  1.00  0.00           H  
ATOM    882  CA  HIE A  56       0.018 -11.552 -23.031  1.00  0.00           C  
ATOM    883  HA  HIE A  56      -0.791 -11.340 -23.734  1.00  0.00           H  
ATOM    884  CB  HIE A  56       1.179 -12.161 -23.829  1.00  0.00           C  
ATOM    885  HB2 HIE A  56       1.567 -11.412 -24.520  1.00  0.00           H  
ATOM    886  HB3 HIE A  56       1.987 -12.449 -23.156  1.00  0.00           H  
ATOM    887  CG  HIE A  56       0.749 -13.363 -24.632  1.00  0.00           C  
ATOM    888  ND1 HIE A  56       0.168 -13.311 -25.899  1.00  0.00           N  
ATOM    889  CE1 HIE A  56      -0.183 -14.572 -26.192  1.00  0.00           C  
ATOM    890  HE1 HIE A  56      -0.695 -14.867 -27.098  1.00  0.00           H  
ATOM    891  NE2 HIE A  56       0.135 -15.400 -25.184  1.00  0.00           N  
ATOM    892  HE2 HIE A  56      -0.136 -16.383 -25.123  1.00  0.00           H  
ATOM    893  CD2 HIE A  56       0.720 -14.652 -24.186  1.00  0.00           C  
ATOM    894  HD2 HIE A  56       1.020 -14.995 -23.205  1.00  0.00           H  
ATOM    895  C   HIE A  56      -0.534 -12.558 -22.013  1.00  0.00           C  
ATOM    896  O   HIE A  56      -1.643 -13.067 -22.175  1.00  0.00           O  
ATOM    897  N   HIE A  57       0.209 -12.838 -20.939  1.00  0.00           N  
ATOM    898  H   HIE A  57       1.110 -12.378 -20.841  1.00  0.00           H  
ATOM    899  CA  HIE A  57      -0.164 -13.864 -19.947  1.00  0.00           C  
ATOM    900  HA  HIE A  57      -0.610 -14.704 -20.486  1.00  0.00           H  
ATOM    901  CB  HIE A  57       1.097 -14.420 -19.273  1.00  0.00           C  
ATOM    902  HB2 HIE A  57       1.696 -13.599 -18.879  1.00  0.00           H  
ATOM    903  HB3 HIE A  57       0.808 -15.056 -18.441  1.00  0.00           H  
ATOM    904  CG  HIE A  57       1.931 -15.247 -20.221  1.00  0.00           C  
ATOM    905  ND1 HIE A  57       1.633 -16.542 -20.663  1.00  0.00           N  
ATOM    906  CE1 HIE A  57       2.585 -16.851 -21.556  1.00  0.00           C  
ATOM    907  HE1 HIE A  57       2.631 -17.784 -22.103  1.00  0.00           H  
ATOM    908  NE2 HIE A  57       3.455 -15.834 -21.687  1.00  0.00           N  
ATOM    909  HE2 HIE A  57       4.266 -15.814 -22.290  1.00  0.00           H  
ATOM    910  CD2 HIE A  57       3.055 -14.814 -20.857  1.00  0.00           C  
ATOM    911  HD2 HIE A  57       3.529 -13.849 -20.730  1.00  0.00           H  
ATOM    912  C   HIE A  57      -1.255 -13.435 -18.948  1.00  0.00           C  
ATOM    913  O   HIE A  57      -1.727 -14.270 -18.179  1.00  0.00           O  
ATOM    914  N   GLU A  58      -1.732 -12.185 -18.988  1.00  0.00           N  
ATOM    915  H   GLU A  58      -1.212 -11.485 -19.506  1.00  0.00           H  
ATOM    916  CA  GLU A  58      -3.039 -11.795 -18.415  1.00  0.00           C  
ATOM    917  HA  GLU A  58      -3.154 -12.304 -17.457  1.00  0.00           H  
ATOM    918  CB  GLU A  58      -3.052 -10.276 -18.133  1.00  0.00           C  
ATOM    919  HB2 GLU A  58      -2.211 -10.050 -17.475  1.00  0.00           H  
ATOM    920  HB3 GLU A  58      -2.916  -9.731 -19.069  1.00  0.00           H  
ATOM    921  CG  GLU A  58      -4.344  -9.781 -17.457  1.00  0.00           C  
ATOM    922  HG2 GLU A  58      -5.124  -9.670 -18.214  1.00  0.00           H  
ATOM    923  HG3 GLU A  58      -4.679 -10.529 -16.733  1.00  0.00           H  
ATOM    924  CD  GLU A  58      -4.160  -8.447 -16.729  1.00  0.00           C  
ATOM    925  OE1 GLU A  58      -4.428  -7.381 -17.338  1.00  0.00           O  
ATOM    926  OE2 GLU A  58      -3.797  -8.450 -15.530  1.00  0.00           O  
ATOM    927  C   GLU A  58      -4.245 -12.235 -19.289  1.00  0.00           C  
ATOM    928  O   GLU A  58      -5.396 -12.130 -18.858  1.00  0.00           O  
ATOM    929  N   LYS A  59      -4.005 -12.723 -20.518  1.00  0.00           N  
ATOM    930  H   LYS A  59      -3.038 -12.743 -20.827  1.00  0.00           H  
ATOM    931  CA  LYS A  59      -5.022 -13.242 -21.457  1.00  0.00           C  
ATOM    932  HA  LYS A  59      -6.015 -13.093 -21.034  1.00  0.00           H  
ATOM    933  CB  LYS A  59      -4.939 -12.502 -22.810  1.00  0.00           C  
ATOM    934  HB2 LYS A  59      -4.060 -12.852 -23.352  1.00  0.00           H  
ATOM    935  HB3 LYS A  59      -5.812 -12.775 -23.405  1.00  0.00           H  
ATOM    936  CG  LYS A  59      -4.845 -10.970 -22.744  1.00  0.00           C  
ATOM    937  HG2 LYS A  59      -3.906 -10.692 -22.264  1.00  0.00           H  
ATOM    938  HG3 LYS A  59      -4.822 -10.588 -23.766  1.00  0.00           H  
ATOM    939  CD  LYS A  59      -6.007 -10.310 -21.994  1.00  0.00           C  
ATOM    940  HD2 LYS A  59      -6.948 -10.563 -22.484  1.00  0.00           H  
ATOM    941  HD3 LYS A  59      -6.029 -10.672 -20.966  1.00  0.00           H  
ATOM    942  CE  LYS A  59      -5.795  -8.793 -21.994  1.00  0.00           C  
ATOM    943  HE2 LYS A  59      -4.771  -8.590 -21.660  1.00  0.00           H  
ATOM    944  HE3 LYS A  59      -5.888  -8.428 -23.021  1.00  0.00           H  
ATOM    945  NZ  LYS A  59      -6.759  -8.108 -21.099  1.00  0.00           N  
ATOM    946  HZ1 LYS A  59      -7.710  -8.280 -21.395  1.00  0.00           H  
ATOM    947  HZ2 LYS A  59      -6.644  -8.441 -20.147  1.00  0.00           H  
ATOM    948  HZ3 LYS A  59      -6.593  -7.110 -21.099  1.00  0.00           H  
ATOM    949  C   LYS A  59      -4.886 -14.750 -21.694  1.00  0.00           C  
ATOM    950  O   LYS A  59      -5.873 -15.478 -21.619  1.00  0.00           O  
ATOM    951  N   ASP A  60      -3.679 -15.210 -22.013  1.00  0.00           N  
ATOM    952  H   ASP A  60      -2.922 -14.538 -22.070  1.00  0.00           H  
ATOM    953  CA  ASP A  60      -3.393 -16.610 -22.342  1.00  0.00           C  
ATOM    954  HA  ASP A  60      -4.255 -17.015 -22.873  1.00  0.00           H  
ATOM    955  CB  ASP A  60      -2.197 -16.652 -23.303  1.00  0.00           C  
ATOM    956  HB2 ASP A  60      -2.371 -15.904 -24.079  1.00  0.00           H  
ATOM    957  HB3 ASP A  60      -1.296 -16.367 -22.758  1.00  0.00           H  
ATOM    958  CG  ASP A  60      -1.951 -17.993 -24.010  1.00  0.00           C  
ATOM    959  OD1 ASP A  60      -1.083 -18.007 -24.913  1.00  0.00           O  
ATOM    960  OD2 ASP A  60      -2.628 -19.013 -23.737  1.00  0.00           O  
ATOM    961  C   ASP A  60      -3.163 -17.466 -21.086  1.00  0.00           C  
ATOM    962  O   ASP A  60      -2.459 -17.070 -20.160  1.00  0.00           O  
ATOM    963  N   THR A  61      -3.740 -18.668 -21.065  1.00  0.00           N  
ATOM    964  H   THR A  61      -4.264 -18.945 -21.882  1.00  0.00           H  
ATOM    965  CA  THR A  61      -3.612 -19.636 -19.960  1.00  0.00           C  
ATOM    966  HA  THR A  61      -2.893 -19.255 -19.237  1.00  0.00           H  
ATOM    967  CB  THR A  61      -4.945 -19.828 -19.224  1.00  0.00           C  
ATOM    968  HB  THR A  61      -4.823 -20.603 -18.468  1.00  0.00           H  
ATOM    969  CG2 THR A  61      -5.441 -18.566 -18.524  1.00  0.00           C  
ATOM    970 HG21 THR A  61      -6.370 -18.783 -17.996  1.00  0.00           H  
ATOM    971 HG22 THR A  61      -4.692 -18.235 -17.804  1.00  0.00           H  
ATOM    972 HG23 THR A  61      -5.613 -17.767 -19.245  1.00  0.00           H  
ATOM    973  OG1 THR A  61      -5.938 -20.239 -20.132  1.00  0.00           O  
ATOM    974  HG1 THR A  61      -6.306 -19.442 -20.521  1.00  0.00           H  
ATOM    975  C   THR A  61      -3.083 -20.996 -20.415  1.00  0.00           C  
ATOM    976  O   THR A  61      -2.936 -21.903 -19.593  1.00  0.00           O  
ATOM    977  N   ARG A  62      -2.763 -21.180 -21.704  1.00  0.00           N  
ATOM    978  H   ARG A  62      -2.832 -20.381 -22.337  1.00  0.00           H  
ATOM    979  CA  ARG A  62      -2.403 -22.496 -22.265  1.00  0.00           C  
ATOM    980  HA  ARG A  62      -3.196 -23.208 -22.028  1.00  0.00           H  
ATOM    981  CB  ARG A  62      -2.286 -22.385 -23.790  1.00  0.00           C  
ATOM    982  HB2 ARG A  62      -1.550 -21.614 -24.022  1.00  0.00           H  
ATOM    983  HB3 ARG A  62      -1.926 -23.334 -24.191  1.00  0.00           H  
ATOM    984  CG  ARG A  62      -3.640 -22.058 -24.451  1.00  0.00           C  
ATOM    985  HG2 ARG A  62      -4.313 -22.905 -24.321  1.00  0.00           H  
ATOM    986  HG3 ARG A  62      -4.097 -21.187 -23.981  1.00  0.00           H  
ATOM    987  CD  ARG A  62      -3.483 -21.773 -25.948  1.00  0.00           C  
ATOM    988  HD2 ARG A  62      -3.066 -22.661 -26.426  1.00  0.00           H  
ATOM    989  HD3 ARG A  62      -4.469 -21.573 -26.373  1.00  0.00           H  
ATOM    990  NE  ARG A  62      -2.609 -20.610 -26.180  1.00  0.00           N  
ATOM    991  HE  ARG A  62      -2.510 -19.948 -25.404  1.00  0.00           H  
ATOM    992  CZ  ARG A  62      -1.878 -20.368 -27.249  1.00  0.00           C  
ATOM    993  NH1 ARG A  62      -1.938 -21.103 -28.325  1.00  0.00           N  
ATOM    994 HH11 ARG A  62      -2.591 -21.862 -28.353  1.00  0.00           H  
ATOM    995 HH12 ARG A  62      -1.362 -20.884 -29.113  1.00  0.00           H  
ATOM    996  NH2 ARG A  62      -1.054 -19.370 -27.255  1.00  0.00           N  
ATOM    997 HH21 ARG A  62      -0.994 -18.807 -26.398  1.00  0.00           H  
ATOM    998 HH22 ARG A  62      -0.499 -19.133 -28.049  1.00  0.00           H  
ATOM    999  C   ARG A  62      -1.125 -23.086 -21.661  1.00  0.00           C  
ATOM   1000  O   ARG A  62      -1.046 -24.298 -21.504  1.00  0.00           O  
ATOM   1001  N   CYS A  63      -0.172 -22.246 -21.244  1.00  0.00           N  
ATOM   1002  H   CYS A  63      -0.337 -21.259 -21.354  1.00  0.00           H  
ATOM   1003  CA  CYS A  63       1.056 -22.673 -20.556  1.00  0.00           C  
ATOM   1004  HA  CYS A  63       1.551 -23.430 -21.168  1.00  0.00           H  
ATOM   1005  CB  CYS A  63       2.010 -21.473 -20.428  1.00  0.00           C  
ATOM   1006  HB2 CYS A  63       2.923 -21.813 -19.933  1.00  0.00           H  
ATOM   1007  HB3 CYS A  63       2.278 -21.103 -21.418  1.00  0.00           H  
ATOM   1008  SG  CYS A  63       1.277 -20.130 -19.443  1.00  0.00           S  
ATOM   1009  HG  CYS A  63       0.834 -19.334 -20.427  1.00  0.00           H  
ATOM   1010  C   CYS A  63       0.809 -23.343 -19.187  1.00  0.00           C  
ATOM   1011  O   CYS A  63       1.675 -24.066 -18.706  1.00  0.00           O  
ATOM   1012  N   LEU A  64      -0.380 -23.171 -18.597  1.00  0.00           N  
ATOM   1013  H   LEU A  64      -1.045 -22.544 -19.034  1.00  0.00           H  
ATOM   1014  CA  LEU A  64      -0.805 -23.859 -17.374  1.00  0.00           C  
ATOM   1015  HA  LEU A  64      -0.042 -24.591 -17.107  1.00  0.00           H  
ATOM   1016  CB  LEU A  64      -0.886 -22.840 -16.222  1.00  0.00           C  
ATOM   1017  HB2 LEU A  64      -1.060 -23.414 -15.313  1.00  0.00           H  
ATOM   1018  HB3 LEU A  64       0.078 -22.343 -16.106  1.00  0.00           H  
ATOM   1019  CG  LEU A  64      -2.007 -21.788 -16.375  1.00  0.00           C  
ATOM   1020  HG  LEU A  64      -2.800 -22.166 -17.016  1.00  0.00           H  
ATOM   1021  CD1 LEU A  64      -2.636 -21.479 -15.026  1.00  0.00           C  
ATOM   1022 HD11 LEU A  64      -3.432 -20.749 -15.163  1.00  0.00           H  
ATOM   1023 HD12 LEU A  64      -3.067 -22.390 -14.610  1.00  0.00           H  
ATOM   1024 HD13 LEU A  64      -1.877 -21.083 -14.352  1.00  0.00           H  
ATOM   1025  CD2 LEU A  64      -1.495 -20.464 -16.940  1.00  0.00           C  
ATOM   1026 HD21 LEU A  64      -2.297 -19.727 -16.972  1.00  0.00           H  
ATOM   1027 HD22 LEU A  64      -0.689 -20.077 -16.318  1.00  0.00           H  
ATOM   1028 HD23 LEU A  64      -1.120 -20.610 -17.949  1.00  0.00           H  
ATOM   1029  C   LEU A  64      -2.104 -24.672 -17.545  1.00  0.00           C  
ATOM   1030  O   LEU A  64      -2.672 -25.133 -16.554  1.00  0.00           O  
ATOM   1031  N   GLY A  65      -2.617 -24.797 -18.775  1.00  0.00           N  
ATOM   1032  H   GLY A  65      -2.075 -24.436 -19.551  1.00  0.00           H  
ATOM   1033  CA  GLY A  65      -3.895 -25.455 -19.086  1.00  0.00           C  
ATOM   1034  HA2 GLY A  65      -4.093 -25.345 -20.152  1.00  0.00           H  
ATOM   1035  HA3 GLY A  65      -3.812 -26.518 -18.862  1.00  0.00           H  
ATOM   1036  C   GLY A  65      -5.109 -24.901 -18.324  1.00  0.00           C  
ATOM   1037  O   GLY A  65      -6.046 -25.651 -18.073  1.00  0.00           O  
ATOM   1038  N   ALA A  66      -5.055 -23.641 -17.868  1.00  0.00           N  
ATOM   1039  H   ALA A  66      -4.280 -23.075 -18.188  1.00  0.00           H  
ATOM   1040  CA  ALA A  66      -5.998 -23.028 -16.916  1.00  0.00           C  
ATOM   1041  HA  ALA A  66      -5.562 -22.072 -16.629  1.00  0.00           H  
ATOM   1042  CB  ALA A  66      -7.318 -22.707 -17.635  1.00  0.00           C  
ATOM   1043  HB1 ALA A  66      -7.841 -23.631 -17.885  1.00  0.00           H  
ATOM   1044  HB2 ALA A  66      -7.955 -22.107 -16.985  1.00  0.00           H  
ATOM   1045  HB3 ALA A  66      -7.121 -22.149 -18.550  1.00  0.00           H  
ATOM   1046  C   ALA A  66      -6.190 -23.799 -15.581  1.00  0.00           C  
ATOM   1047  O   ALA A  66      -7.129 -23.529 -14.830  1.00  0.00           O  
ATOM   1048  N   THR A  67      -5.301 -24.745 -15.252  1.00  0.00           N  
ATOM   1049  H   THR A  67      -4.526 -24.907 -15.885  1.00  0.00           H  
ATOM   1050  CA  THR A  67      -5.443 -25.633 -14.085  1.00  0.00           C  
ATOM   1051  HA  THR A  67      -6.418 -26.115 -14.159  1.00  0.00           H  
ATOM   1052  CB  THR A  67      -4.385 -26.752 -14.077  1.00  0.00           C  
ATOM   1053  HB  THR A  67      -4.514 -27.329 -13.161  1.00  0.00           H  
ATOM   1054  CG2 THR A  67      -4.534 -27.708 -15.257  1.00  0.00           C  
ATOM   1055 HG21 THR A  67      -4.410 -27.179 -16.201  1.00  0.00           H  
ATOM   1056 HG22 THR A  67      -5.524 -28.165 -15.238  1.00  0.00           H  
ATOM   1057 HG23 THR A  67      -3.781 -28.494 -15.187  1.00  0.00           H  
ATOM   1058  OG1 THR A  67      -3.071 -26.245 -14.088  1.00  0.00           O  
ATOM   1059  HG1 THR A  67      -2.905 -25.897 -14.982  1.00  0.00           H  
ATOM   1060  C   THR A  67      -5.411 -24.844 -12.772  1.00  0.00           C  
ATOM   1061  O   THR A  67      -4.468 -24.105 -12.496  1.00  0.00           O  
ATOM   1062  N   ALA A  68      -6.449 -24.987 -11.938  1.00  0.00           N  
ATOM   1063  H   ALA A  68      -7.211 -25.571 -12.248  1.00  0.00           H  
ATOM   1064  CA  ALA A  68      -6.727 -24.078 -10.816  1.00  0.00           C  
ATOM   1065  HA  ALA A  68      -6.980 -23.101 -11.228  1.00  0.00           H  
ATOM   1066  CB  ALA A  68      -7.963 -24.607 -10.078  1.00  0.00           C  
ATOM   1067  HB1 ALA A  68      -8.223 -23.929  -9.264  1.00  0.00           H  
ATOM   1068  HB2 ALA A  68      -8.810 -24.669 -10.763  1.00  0.00           H  
ATOM   1069  HB3 ALA A  68      -7.764 -25.598  -9.665  1.00  0.00           H  
ATOM   1070  C   ALA A  68      -5.542 -23.873  -9.846  1.00  0.00           C  
ATOM   1071  O   ALA A  68      -5.224 -22.739  -9.479  1.00  0.00           O  
ATOM   1072  N   GLN A  69      -4.839 -24.956  -9.498  1.00  0.00           N  
ATOM   1073  H   GLN A  69      -5.148 -25.841  -9.869  1.00  0.00           H  
ATOM   1074  CA  GLN A  69      -3.681 -24.963  -8.591  1.00  0.00           C  
ATOM   1075  HA  GLN A  69      -3.985 -24.502  -7.651  1.00  0.00           H  
ATOM   1076  CB  GLN A  69      -3.337 -26.440  -8.319  1.00  0.00           C  
ATOM   1077  HB2 GLN A  69      -4.253 -26.932  -7.986  1.00  0.00           H  
ATOM   1078  HB3 GLN A  69      -3.031 -26.925  -9.248  1.00  0.00           H  
ATOM   1079  CG  GLN A  69      -2.276 -26.683  -7.232  1.00  0.00           C  
ATOM   1080  HG2 GLN A  69      -2.309 -25.888  -6.486  1.00  0.00           H  
ATOM   1081  HG3 GLN A  69      -2.533 -27.614  -6.724  1.00  0.00           H  
ATOM   1082  CD  GLN A  69      -0.849 -26.829  -7.758  1.00  0.00           C  
ATOM   1083  OE1 GLN A  69      -0.471 -26.345  -8.814  1.00  0.00           O  
ATOM   1084  NE2 GLN A  69       0.026 -27.475  -7.022  1.00  0.00           N  
ATOM   1085 HE21 GLN A  69       0.952 -27.586  -7.393  1.00  0.00           H  
ATOM   1086 HE22 GLN A  69      -0.246 -27.877  -6.142  1.00  0.00           H  
ATOM   1087  C   GLN A  69      -2.475 -24.155  -9.121  1.00  0.00           C  
ATOM   1088  O   GLN A  69      -1.675 -23.637  -8.335  1.00  0.00           O  
ATOM   1089  N   GLN A  70      -2.360 -24.009 -10.446  1.00  0.00           N  
ATOM   1090  H   GLN A  70      -3.056 -24.455 -11.035  1.00  0.00           H  
ATOM   1091  CA  GLN A  70      -1.434 -23.089 -11.114  1.00  0.00           C  
ATOM   1092  HA  GLN A  70      -0.544 -22.942 -10.502  1.00  0.00           H  
ATOM   1093  CB  GLN A  70      -1.004 -23.680 -12.468  1.00  0.00           C  
ATOM   1094  HB2 GLN A  70      -1.899 -23.916 -13.041  1.00  0.00           H  
ATOM   1095  HB3 GLN A  70      -0.450 -22.925 -13.030  1.00  0.00           H  
ATOM   1096  CG  GLN A  70      -0.154 -24.959 -12.361  1.00  0.00           C  
ATOM   1097  HG2 GLN A  70      -0.591 -25.637 -11.628  1.00  0.00           H  
ATOM   1098  HG3 GLN A  70      -0.181 -25.463 -13.326  1.00  0.00           H  
ATOM   1099  CD  GLN A  70       1.313 -24.714 -12.004  1.00  0.00           C  
ATOM   1100  OE1 GLN A  70       1.802 -23.598 -11.885  1.00  0.00           O  
ATOM   1101  NE2 GLN A  70       2.095 -25.749 -11.788  1.00  0.00           N  
ATOM   1102 HE21 GLN A  70       3.087 -25.574 -11.732  1.00  0.00           H  
ATOM   1103 HE22 GLN A  70       1.733 -26.683 -11.901  1.00  0.00           H  
ATOM   1104  C   GLN A  70      -2.074 -21.708 -11.329  1.00  0.00           C  
ATOM   1105  O   GLN A  70      -1.434 -20.698 -11.066  1.00  0.00           O  
ATOM   1106  N   PHE A  71      -3.336 -21.644 -11.765  1.00  0.00           N  
ATOM   1107  H   PHE A  71      -3.804 -22.523 -11.962  1.00  0.00           H  
ATOM   1108  CA  PHE A  71      -4.021 -20.412 -12.189  1.00  0.00           C  
ATOM   1109  HA  PHE A  71      -3.449 -19.973 -13.002  1.00  0.00           H  
ATOM   1110  CB  PHE A  71      -5.414 -20.800 -12.712  1.00  0.00           C  
ATOM   1111  HB2 PHE A  71      -5.297 -21.599 -13.445  1.00  0.00           H  
ATOM   1112  HB3 PHE A  71      -5.978 -21.211 -11.875  1.00  0.00           H  
ATOM   1113  CG  PHE A  71      -6.258 -19.716 -13.372  1.00  0.00           C  
ATOM   1114  CD1 PHE A  71      -5.689 -18.767 -14.247  1.00  0.00           C  
ATOM   1115  HD1 PHE A  71      -4.623 -18.742 -14.416  1.00  0.00           H  
ATOM   1116  CE1 PHE A  71      -6.511 -17.869 -14.952  1.00  0.00           C  
ATOM   1117  HE1 PHE A  71      -6.068 -17.169 -15.650  1.00  0.00           H  
ATOM   1118  CZ  PHE A  71      -7.907 -17.920 -14.799  1.00  0.00           C  
ATOM   1119  HZ  PHE A  71      -8.537 -17.266 -15.387  1.00  0.00           H  
ATOM   1120  CE2 PHE A  71      -8.480 -18.848 -13.911  1.00  0.00           C  
ATOM   1121  HE2 PHE A  71      -9.555 -18.924 -13.820  1.00  0.00           H  
ATOM   1122  CD2 PHE A  71      -7.657 -19.742 -13.201  1.00  0.00           C  
ATOM   1123  HD2 PHE A  71      -8.110 -20.493 -12.569  1.00  0.00           H  
ATOM   1124  C   PHE A  71      -4.104 -19.344 -11.093  1.00  0.00           C  
ATOM   1125  O   PHE A  71      -3.949 -18.159 -11.380  1.00  0.00           O  
ATOM   1126  N   HIE A  72      -4.259 -19.757  -9.834  1.00  0.00           N  
ATOM   1127  H   HIE A  72      -4.414 -20.748  -9.679  1.00  0.00           H  
ATOM   1128  CA  HIE A  72      -4.162 -18.870  -8.669  1.00  0.00           C  
ATOM   1129  HA  HIE A  72      -4.898 -18.068  -8.750  1.00  0.00           H  
ATOM   1130  CB  HIE A  72      -4.482 -19.702  -7.418  1.00  0.00           C  
ATOM   1131  HB2 HIE A  72      -5.510 -20.061  -7.484  1.00  0.00           H  
ATOM   1132  HB3 HIE A  72      -3.825 -20.572  -7.384  1.00  0.00           H  
ATOM   1133  CG  HIE A  72      -4.333 -18.937  -6.132  1.00  0.00           C  
ATOM   1134  ND1 HIE A  72      -5.042 -17.783  -5.811  1.00  0.00           N  
ATOM   1135  CE1 HIE A  72      -4.673 -17.459  -4.564  1.00  0.00           C  
ATOM   1136  HE1 HIE A  72      -5.070 -16.620  -4.008  1.00  0.00           H  
ATOM   1137  NE2 HIE A  72      -3.775 -18.345  -4.095  1.00  0.00           N  
ATOM   1138  HE2 HIE A  72      -3.393 -18.350  -3.158  1.00  0.00           H  
ATOM   1139  CD2 HIE A  72      -3.548 -19.289  -5.072  1.00  0.00           C  
ATOM   1140  HD2 HIE A  72      -2.913 -20.161  -5.002  1.00  0.00           H  
ATOM   1141  C   HIE A  72      -2.784 -18.195  -8.570  1.00  0.00           C  
ATOM   1142  O   HIE A  72      -2.680 -16.970  -8.541  1.00  0.00           O  
ATOM   1143  N   ARG A  73      -1.715 -18.997  -8.596  1.00  0.00           N  
ATOM   1144  H   ARG A  73      -1.878 -19.984  -8.736  1.00  0.00           H  
ATOM   1145  CA  ARG A  73      -0.323 -18.524  -8.512  1.00  0.00           C  
ATOM   1146  HA  ARG A  73      -0.224 -17.844  -7.661  1.00  0.00           H  
ATOM   1147  CB  ARG A  73       0.615 -19.720  -8.284  1.00  0.00           C  
ATOM   1148  HB2 ARG A  73       0.483 -20.448  -9.086  1.00  0.00           H  
ATOM   1149  HB3 ARG A  73       1.646 -19.365  -8.300  1.00  0.00           H  
ATOM   1150  CG  ARG A  73       0.338 -20.372  -6.917  1.00  0.00           C  
ATOM   1151  HG2 ARG A  73       0.488 -19.626  -6.137  1.00  0.00           H  
ATOM   1152  HG3 ARG A  73      -0.694 -20.718  -6.867  1.00  0.00           H  
ATOM   1153  CD  ARG A  73       1.260 -21.558  -6.629  1.00  0.00           C  
ATOM   1154  HD2 ARG A  73       2.295 -21.223  -6.700  1.00  0.00           H  
ATOM   1155  HD3 ARG A  73       1.090 -21.881  -5.600  1.00  0.00           H  
ATOM   1156  NE  ARG A  73       0.991 -22.696  -7.532  1.00  0.00           N  
ATOM   1157  HE  ARG A  73       0.036 -23.033  -7.588  1.00  0.00           H  
ATOM   1158  CZ  ARG A  73       1.872 -23.329  -8.282  1.00  0.00           C  
ATOM   1159  NH1 ARG A  73       3.104 -22.940  -8.423  1.00  0.00           N  
ATOM   1160 HH11 ARG A  73       3.402 -22.046  -8.044  1.00  0.00           H  
ATOM   1161 HH12 ARG A  73       3.789 -23.435  -8.978  1.00  0.00           H  
ATOM   1162  NH2 ARG A  73       1.524 -24.394  -8.931  1.00  0.00           N  
ATOM   1163 HH21 ARG A  73       0.599 -24.800  -8.825  1.00  0.00           H  
ATOM   1164 HH22 ARG A  73       2.154 -24.774  -9.612  1.00  0.00           H  
ATOM   1165  C   ARG A  73       0.087 -17.711  -9.743  1.00  0.00           C  
ATOM   1166  O   ARG A  73       0.775 -16.708  -9.602  1.00  0.00           O  
ATOM   1167  N   HIE A  74      -0.400 -18.080 -10.929  1.00  0.00           N  
ATOM   1168  H   HIE A  74      -0.881 -18.970 -10.977  1.00  0.00           H  
ATOM   1169  CA  HIE A  74      -0.267 -17.312 -12.171  1.00  0.00           C  
ATOM   1170  HA  HIE A  74       0.790 -17.169 -12.391  1.00  0.00           H  
ATOM   1171  CB  HIE A  74      -0.876 -18.136 -13.310  1.00  0.00           C  
ATOM   1172  HB2 HIE A  74      -0.430 -19.132 -13.299  1.00  0.00           H  
ATOM   1173  HB3 HIE A  74      -1.947 -18.243 -13.151  1.00  0.00           H  
ATOM   1174  CG  HIE A  74      -0.650 -17.556 -14.678  1.00  0.00           C  
ATOM   1175  ND1 HIE A  74       0.505 -17.728 -15.440  1.00  0.00           N  
ATOM   1176  CE1 HIE A  74       0.256 -17.117 -16.614  1.00  0.00           C  
ATOM   1177  HE1 HIE A  74       0.942 -17.079 -17.453  1.00  0.00           H  
ATOM   1178  NE2 HIE A  74      -0.965 -16.554 -16.606  1.00  0.00           N  
ATOM   1179  HE2 HIE A  74      -1.360 -15.989 -17.362  1.00  0.00           H  
ATOM   1180  CD2 HIE A  74      -1.553 -16.822 -15.390  1.00  0.00           C  
ATOM   1181  HD2 HIE A  74      -2.537 -16.520 -15.063  1.00  0.00           H  
ATOM   1182  C   HIE A  74      -0.899 -15.913 -12.067  1.00  0.00           C  
ATOM   1183  O   HIE A  74      -0.247 -14.926 -12.392  1.00  0.00           O  
ATOM   1184  N   LYS A  75      -2.126 -15.790 -11.535  1.00  0.00           N  
ATOM   1185  H   LYS A  75      -2.634 -16.631 -11.284  1.00  0.00           H  
ATOM   1186  CA  LYS A  75      -2.741 -14.471 -11.278  1.00  0.00           C  
ATOM   1187  HA  LYS A  75      -2.716 -13.886 -12.198  1.00  0.00           H  
ATOM   1188  CB  LYS A  75      -4.201 -14.607 -10.830  1.00  0.00           C  
ATOM   1189  HB2 LYS A  75      -4.265 -15.318 -10.005  1.00  0.00           H  
ATOM   1190  HB3 LYS A  75      -4.543 -13.635 -10.471  1.00  0.00           H  
ATOM   1191  CG  LYS A  75      -5.128 -15.047 -11.968  1.00  0.00           C  
ATOM   1192  HG2 LYS A  75      -5.017 -14.372 -12.818  1.00  0.00           H  
ATOM   1193  HG3 LYS A  75      -4.862 -16.051 -12.291  1.00  0.00           H  
ATOM   1194  CD  LYS A  75      -6.584 -15.020 -11.489  1.00  0.00           C  
ATOM   1195  HD2 LYS A  75      -6.651 -15.448 -10.486  1.00  0.00           H  
ATOM   1196  HD3 LYS A  75      -6.926 -13.983 -11.463  1.00  0.00           H  
ATOM   1197  CE  LYS A  75      -7.443 -15.842 -12.447  1.00  0.00           C  
ATOM   1198  HE2 LYS A  75      -7.249 -15.511 -13.472  1.00  0.00           H  
ATOM   1199  HE3 LYS A  75      -7.123 -16.886 -12.377  1.00  0.00           H  
ATOM   1200  NZ  LYS A  75      -8.886 -15.732 -12.130  1.00  0.00           N  
ATOM   1201  HZ1 LYS A  75      -9.414 -16.375 -12.706  1.00  0.00           H  
ATOM   1202  HZ2 LYS A  75      -9.052 -15.958 -11.159  1.00  0.00           H  
ATOM   1203  HZ3 LYS A  75      -9.216 -14.792 -12.302  1.00  0.00           H  
ATOM   1204  C   LYS A  75      -1.963 -13.647 -10.248  1.00  0.00           C  
ATOM   1205  O   LYS A  75      -1.768 -12.456 -10.473  1.00  0.00           O  
ATOM   1206  N   GLN A  76      -1.495 -14.266  -9.160  1.00  0.00           N  
ATOM   1207  H   GLN A  76      -1.726 -15.241  -9.013  1.00  0.00           H  
ATOM   1208  CA  GLN A  76      -0.620 -13.590  -8.191  1.00  0.00           C  
ATOM   1209  HA  GLN A  76      -1.129 -12.700  -7.821  1.00  0.00           H  
ATOM   1210  CB  GLN A  76      -0.295 -14.515  -7.007  1.00  0.00           C  
ATOM   1211  HB2 GLN A  76      -0.001 -15.491  -7.392  1.00  0.00           H  
ATOM   1212  HB3 GLN A  76       0.556 -14.112  -6.455  1.00  0.00           H  
ATOM   1213  CG  GLN A  76      -1.460 -14.699  -6.026  1.00  0.00           C  
ATOM   1214  HG2 GLN A  76      -2.389 -14.882  -6.566  1.00  0.00           H  
ATOM   1215  HG3 GLN A  76      -1.249 -15.586  -5.427  1.00  0.00           H  
ATOM   1216  CD  GLN A  76      -1.649 -13.511  -5.079  1.00  0.00           C  
ATOM   1217  OE1 GLN A  76      -1.573 -12.342  -5.429  1.00  0.00           O  
ATOM   1218  NE2 GLN A  76      -1.916 -13.755  -3.815  1.00  0.00           N  
ATOM   1219 HE21 GLN A  76      -2.027 -12.943  -3.236  1.00  0.00           H  
ATOM   1220 HE22 GLN A  76      -1.913 -14.691  -3.461  1.00  0.00           H  
ATOM   1221  C   GLN A  76       0.674 -13.103  -8.854  1.00  0.00           C  
ATOM   1222  O   GLN A  76       1.049 -11.949  -8.688  1.00  0.00           O  
ATOM   1223  N   LEU A  77       1.307 -13.930  -9.689  1.00  0.00           N  
ATOM   1224  H   LEU A  77       0.960 -14.878  -9.777  1.00  0.00           H  
ATOM   1225  CA  LEU A  77       2.468 -13.555 -10.500  1.00  0.00           C  
ATOM   1226  HA  LEU A  77       3.259 -13.227  -9.827  1.00  0.00           H  
ATOM   1227  CB  LEU A  77       2.975 -14.811 -11.237  1.00  0.00           C  
ATOM   1228  HB2 LEU A  77       3.370 -15.493 -10.483  1.00  0.00           H  
ATOM   1229  HB3 LEU A  77       2.144 -15.325 -11.714  1.00  0.00           H  
ATOM   1230  CG  LEU A  77       4.067 -14.546 -12.291  1.00  0.00           C  
ATOM   1231  HG  LEU A  77       4.564 -13.605 -12.080  1.00  0.00           H  
ATOM   1232  CD1 LEU A  77       5.120 -15.653 -12.265  1.00  0.00           C  
ATOM   1233 HD11 LEU A  77       5.587 -15.701 -11.281  1.00  0.00           H  
ATOM   1234 HD12 LEU A  77       4.661 -16.611 -12.503  1.00  0.00           H  
ATOM   1235 HD13 LEU A  77       5.895 -15.439 -13.001  1.00  0.00           H  
ATOM   1236  CD2 LEU A  77       3.488 -14.471 -13.704  1.00  0.00           C  
ATOM   1237 HD21 LEU A  77       2.911 -15.369 -13.920  1.00  0.00           H  
ATOM   1238 HD22 LEU A  77       2.831 -13.610 -13.798  1.00  0.00           H  
ATOM   1239 HD23 LEU A  77       4.293 -14.376 -14.432  1.00  0.00           H  
ATOM   1240  C   LEU A  77       2.170 -12.362 -11.425  1.00  0.00           C  
ATOM   1241  O   LEU A  77       2.939 -11.407 -11.424  1.00  0.00           O  
ATOM   1242  N   ILE A  78       1.051 -12.356 -12.156  1.00  0.00           N  
ATOM   1243  H   ILE A  78       0.465 -13.185 -12.131  1.00  0.00           H  
ATOM   1244  CA  ILE A  78       0.652 -11.222 -13.018  1.00  0.00           C  
ATOM   1245  HA  ILE A  78       1.461 -11.012 -13.715  1.00  0.00           H  
ATOM   1246  CB  ILE A  78      -0.614 -11.584 -13.834  1.00  0.00           C  
ATOM   1247  HB  ILE A  78      -1.348 -11.997 -13.141  1.00  0.00           H  
ATOM   1248  CG2 ILE A  78      -1.269 -10.352 -14.484  1.00  0.00           C  
ATOM   1249 HG21 ILE A  78      -0.548  -9.801 -15.089  1.00  0.00           H  
ATOM   1250 HG22 ILE A  78      -2.103 -10.662 -15.113  1.00  0.00           H  
ATOM   1251 HG23 ILE A  78      -1.677  -9.687 -13.722  1.00  0.00           H  
ATOM   1252  CG1 ILE A  78      -0.342 -12.669 -14.906  1.00  0.00           C  
ATOM   1253 HG12 ILE A  78       0.104 -13.540 -14.431  1.00  0.00           H  
ATOM   1254 HG13 ILE A  78      -1.297 -12.986 -15.326  1.00  0.00           H  
ATOM   1255  CD1 ILE A  78       0.573 -12.262 -16.068  1.00  0.00           C  
ATOM   1256 HD11 ILE A  78       0.113 -11.470 -16.658  1.00  0.00           H  
ATOM   1257 HD12 ILE A  78       1.544 -11.934 -15.701  1.00  0.00           H  
ATOM   1258 HD13 ILE A  78       0.726 -13.128 -16.709  1.00  0.00           H  
ATOM   1259  C   ILE A  78       0.456  -9.937 -12.194  1.00  0.00           C  
ATOM   1260  O   ILE A  78       0.950  -8.874 -12.576  1.00  0.00           O  
ATOM   1261  N   ARG A  79      -0.200 -10.035 -11.030  1.00  0.00           N  
ATOM   1262  H   ARG A  79      -0.593 -10.942 -10.793  1.00  0.00           H  
ATOM   1263  CA  ARG A  79      -0.381  -8.924 -10.075  1.00  0.00           C  
ATOM   1264  HA  ARG A  79      -0.855  -8.087 -10.589  1.00  0.00           H  
ATOM   1265  CB  ARG A  79      -1.324  -9.403  -8.958  1.00  0.00           C  
ATOM   1266  HB2 ARG A  79      -2.214  -9.828  -9.428  1.00  0.00           H  
ATOM   1267  HB3 ARG A  79      -0.840 -10.193  -8.383  1.00  0.00           H  
ATOM   1268  CG  ARG A  79      -1.776  -8.296  -7.997  1.00  0.00           C  
ATOM   1269  HG2 ARG A  79      -0.925  -7.935  -7.417  1.00  0.00           H  
ATOM   1270  HG3 ARG A  79      -2.207  -7.468  -8.564  1.00  0.00           H  
ATOM   1271  CD  ARG A  79      -2.839  -8.872  -7.053  1.00  0.00           C  
ATOM   1272  HD2 ARG A  79      -3.696  -9.193  -7.649  1.00  0.00           H  
ATOM   1273  HD3 ARG A  79      -2.437  -9.747  -6.541  1.00  0.00           H  
ATOM   1274  NE  ARG A  79      -3.307  -7.874  -6.084  1.00  0.00           N  
ATOM   1275  HE  ARG A  79      -3.986  -7.184  -6.434  1.00  0.00           H  
ATOM   1276  CZ  ARG A  79      -2.991  -7.760  -4.809  1.00  0.00           C  
ATOM   1277  NH1 ARG A  79      -2.167  -8.586  -4.220  1.00  0.00           N  
ATOM   1278 HH11 ARG A  79      -1.800  -9.358  -4.746  1.00  0.00           H  
ATOM   1279 HH12 ARG A  79      -1.957  -8.457  -3.230  1.00  0.00           H  
ATOM   1280  NH2 ARG A  79      -3.531  -6.821  -4.098  1.00  0.00           N  
ATOM   1281 HH21 ARG A  79      -4.252  -6.243  -4.556  1.00  0.00           H  
ATOM   1282 HH22 ARG A  79      -3.343  -6.722  -3.121  1.00  0.00           H  
ATOM   1283  C   ARG A  79       0.962  -8.400  -9.553  1.00  0.00           C  
ATOM   1284  O   ARG A  79       1.229  -7.203  -9.639  1.00  0.00           O  
ATOM   1285  N   PHE A  80       1.863  -9.281  -9.118  1.00  0.00           N  
ATOM   1286  H   PHE A  80       1.597 -10.259  -9.042  1.00  0.00           H  
ATOM   1287  CA  PHE A  80       3.209  -8.869  -8.715  1.00  0.00           C  
ATOM   1288  HA  PHE A  80       3.100  -8.028  -8.032  1.00  0.00           H  
ATOM   1289  CB  PHE A  80       3.928  -9.993  -7.959  1.00  0.00           C  
ATOM   1290  HB2 PHE A  80       4.054 -10.836  -8.638  1.00  0.00           H  
ATOM   1291  HB3 PHE A  80       4.916  -9.628  -7.682  1.00  0.00           H  
ATOM   1292  CG  PHE A  80       3.258 -10.481  -6.688  1.00  0.00           C  
ATOM   1293  CD1 PHE A  80       2.743  -9.569  -5.744  1.00  0.00           C  
ATOM   1294  HD1 PHE A  80       2.812  -8.504  -5.910  1.00  0.00           H  
ATOM   1295  CE1 PHE A  80       2.122 -10.041  -4.575  1.00  0.00           C  
ATOM   1296  HE1 PHE A  80       1.716  -9.344  -3.859  1.00  0.00           H  
ATOM   1297  CZ  PHE A  80       2.022 -11.422  -4.337  1.00  0.00           C  
ATOM   1298  HZ  PHE A  80       1.535 -11.781  -3.442  1.00  0.00           H  
ATOM   1299  CE2 PHE A  80       2.559 -12.332  -5.262  1.00  0.00           C  
ATOM   1300  HE2 PHE A  80       2.492 -13.394  -5.078  1.00  0.00           H  
ATOM   1301  CD2 PHE A  80       3.177 -11.864  -6.433  1.00  0.00           C  
ATOM   1302  HD2 PHE A  80       3.574 -12.570  -7.147  1.00  0.00           H  
ATOM   1303  C   PHE A  80       4.067  -8.350  -9.881  1.00  0.00           C  
ATOM   1304  O   PHE A  80       4.907  -7.490  -9.640  1.00  0.00           O  
ATOM   1305  N   LEU A  81       3.854  -8.787 -11.129  1.00  0.00           N  
ATOM   1306  H   LEU A  81       3.218  -9.570 -11.258  1.00  0.00           H  
ATOM   1307  CA  LEU A  81       4.505  -8.199 -12.316  1.00  0.00           C  
ATOM   1308  HA  LEU A  81       5.572  -8.120 -12.116  1.00  0.00           H  
ATOM   1309  CB  LEU A  81       4.292  -9.086 -13.557  1.00  0.00           C  
ATOM   1310  HB2 LEU A  81       3.246  -9.383 -13.605  1.00  0.00           H  
ATOM   1311  HB3 LEU A  81       4.497  -8.487 -14.443  1.00  0.00           H  
ATOM   1312  CG  LEU A  81       5.180 -10.340 -13.624  1.00  0.00           C  
ATOM   1313  HG  LEU A  81       5.097 -10.900 -12.697  1.00  0.00           H  
ATOM   1314  CD1 LEU A  81       4.739 -11.233 -14.783  1.00  0.00           C  
ATOM   1315 HD11 LEU A  81       5.321 -12.155 -14.769  1.00  0.00           H  
ATOM   1316 HD12 LEU A  81       3.687 -11.486 -14.670  1.00  0.00           H  
ATOM   1317 HD13 LEU A  81       4.892 -10.729 -15.738  1.00  0.00           H  
ATOM   1318  CD2 LEU A  81       6.647  -9.985 -13.859  1.00  0.00           C  
ATOM   1319 HD21 LEU A  81       7.036  -9.407 -13.024  1.00  0.00           H  
ATOM   1320 HD22 LEU A  81       7.236 -10.898 -13.949  1.00  0.00           H  
ATOM   1321 HD23 LEU A  81       6.742  -9.406 -14.776  1.00  0.00           H  
ATOM   1322  C   LEU A  81       4.011  -6.771 -12.614  1.00  0.00           C  
ATOM   1323  O   LEU A  81       4.832  -5.890 -12.871  1.00  0.00           O  
ATOM   1324  N   LYS A  82       2.696  -6.525 -12.528  1.00  0.00           N  
ATOM   1325  H   LYS A  82       2.074  -7.320 -12.398  1.00  0.00           H  
ATOM   1326  CA  LYS A  82       2.108  -5.172 -12.588  1.00  0.00           C  
ATOM   1327  HA  LYS A  82       2.418  -4.690 -13.518  1.00  0.00           H  
ATOM   1328  CB  LYS A  82       0.572  -5.262 -12.546  1.00  0.00           C  
ATOM   1329  HB2 LYS A  82       0.256  -6.033 -11.841  1.00  0.00           H  
ATOM   1330  HB3 LYS A  82       0.172  -4.306 -12.203  1.00  0.00           H  
ATOM   1331  CG  LYS A  82      -0.019  -5.545 -13.932  1.00  0.00           C  
ATOM   1332  HG2 LYS A  82       0.261  -4.730 -14.600  1.00  0.00           H  
ATOM   1333  HG3 LYS A  82       0.382  -6.482 -14.325  1.00  0.00           H  
ATOM   1334  CD  LYS A  82      -1.549  -5.636 -13.860  1.00  0.00           C  
ATOM   1335  HD2 LYS A  82      -1.826  -6.578 -13.380  1.00  0.00           H  
ATOM   1336  HD3 LYS A  82      -1.940  -4.807 -13.268  1.00  0.00           H  
ATOM   1337  CE  LYS A  82      -2.147  -5.566 -15.268  1.00  0.00           C  
ATOM   1338  HE2 LYS A  82      -1.937  -4.583 -15.698  1.00  0.00           H  
ATOM   1339  HE3 LYS A  82      -1.669  -6.330 -15.887  1.00  0.00           H  
ATOM   1340  NZ  LYS A  82      -3.605  -5.813 -15.245  1.00  0.00           N  
ATOM   1341  HZ1 LYS A  82      -3.985  -5.884 -16.190  1.00  0.00           H  
ATOM   1342  HZ2 LYS A  82      -3.770  -6.774 -14.932  1.00  0.00           H  
ATOM   1343  HZ3 LYS A  82      -4.120  -5.147 -14.687  1.00  0.00           H  
ATOM   1344  C   LYS A  82       2.614  -4.273 -11.460  1.00  0.00           C  
ATOM   1345  O   LYS A  82       2.907  -3.102 -11.696  1.00  0.00           O  
ATOM   1346  N   ARG A  83       2.763  -4.804 -10.243  1.00  0.00           N  
ATOM   1347  H   ARG A  83       2.407  -5.744 -10.099  1.00  0.00           H  
ATOM   1348  CA  ARG A  83       3.371  -4.078  -9.116  1.00  0.00           C  
ATOM   1349  HA  ARG A  83       2.890  -3.101  -9.043  1.00  0.00           H  
ATOM   1350  CB  ARG A  83       3.104  -4.842  -7.810  1.00  0.00           C  
ATOM   1351  HB2 ARG A  83       2.064  -5.175  -7.802  1.00  0.00           H  
ATOM   1352  HB3 ARG A  83       3.755  -5.715  -7.751  1.00  0.00           H  
ATOM   1353  CG  ARG A  83       3.337  -3.925  -6.598  1.00  0.00           C  
ATOM   1354  HG2 ARG A  83       4.354  -3.534  -6.632  1.00  0.00           H  
ATOM   1355  HG3 ARG A  83       2.635  -3.091  -6.652  1.00  0.00           H  
ATOM   1356  CD  ARG A  83       3.155  -4.636  -5.258  1.00  0.00           C  
ATOM   1357  HD2 ARG A  83       3.915  -5.413  -5.169  1.00  0.00           H  
ATOM   1358  HD3 ARG A  83       3.296  -3.904  -4.459  1.00  0.00           H  
ATOM   1359  NE  ARG A  83       1.819  -5.236  -5.132  1.00  0.00           N  
ATOM   1360  HE  ARG A  83       1.089  -4.927  -5.775  1.00  0.00           H  
ATOM   1361  CZ  ARG A  83       1.403  -6.078  -4.209  1.00  0.00           C  
ATOM   1362  NH1 ARG A  83       2.164  -6.465  -3.231  1.00  0.00           N  
ATOM   1363 HH11 ARG A  83       3.106  -6.132  -3.176  1.00  0.00           H  
ATOM   1364 HH12 ARG A  83       1.790  -7.163  -2.580  1.00  0.00           H  
ATOM   1365  NH2 ARG A  83       0.205  -6.563  -4.257  1.00  0.00           N  
ATOM   1366 HH21 ARG A  83      -0.415  -6.208  -4.992  1.00  0.00           H  
ATOM   1367 HH22 ARG A  83      -0.127  -7.141  -3.495  1.00  0.00           H  
ATOM   1368  C   ARG A  83       4.866  -3.809  -9.329  1.00  0.00           C  
ATOM   1369  O   ARG A  83       5.341  -2.716  -9.030  1.00  0.00           O  
ATOM   1370  N   LEU A  84       5.619  -4.775  -9.860  1.00  0.00           N  
ATOM   1371  H   LEU A  84       5.183  -5.674 -10.022  1.00  0.00           H  
ATOM   1372  CA  LEU A  84       7.051  -4.642 -10.158  1.00  0.00           C  
ATOM   1373  HA  LEU A  84       7.558  -4.310  -9.251  1.00  0.00           H  
ATOM   1374  CB  LEU A  84       7.615  -6.022 -10.553  1.00  0.00           C  
ATOM   1375  HB2 LEU A  84       7.525  -6.692  -9.699  1.00  0.00           H  
ATOM   1376  HB3 LEU A  84       6.999  -6.423 -11.358  1.00  0.00           H  
ATOM   1377  CG  LEU A  84       9.081  -6.028 -11.035  1.00  0.00           C  
ATOM   1378  HG  LEU A  84       9.176  -5.430 -11.941  1.00  0.00           H  
ATOM   1379  CD1 LEU A  84      10.052  -5.503  -9.978  1.00  0.00           C  
ATOM   1380 HD11 LEU A  84       9.931  -6.060  -9.049  1.00  0.00           H  
ATOM   1381 HD12 LEU A  84      11.077  -5.604 -10.336  1.00  0.00           H  
ATOM   1382 HD13 LEU A  84       9.855  -4.449  -9.792  1.00  0.00           H  
ATOM   1383  CD2 LEU A  84       9.493  -7.460 -11.368  1.00  0.00           C  
ATOM   1384 HD21 LEU A  84       8.781  -7.900 -12.064  1.00  0.00           H  
ATOM   1385 HD22 LEU A  84      10.479  -7.462 -11.827  1.00  0.00           H  
ATOM   1386 HD23 LEU A  84       9.519  -8.061 -10.461  1.00  0.00           H  
ATOM   1387  C   LEU A  84       7.321  -3.591 -11.240  1.00  0.00           C  
ATOM   1388  O   LEU A  84       8.278  -2.833 -11.124  1.00  0.00           O  
ATOM   1389  N   ASP A  85       6.476  -3.508 -12.268  1.00  0.00           N  
ATOM   1390  H   ASP A  85       5.727  -4.192 -12.342  1.00  0.00           H  
ATOM   1391  CA  ASP A  85       6.556  -2.470 -13.303  1.00  0.00           C  
ATOM   1392  HA  ASP A  85       7.549  -2.501 -13.756  1.00  0.00           H  
ATOM   1393  CB  ASP A  85       5.517  -2.798 -14.390  1.00  0.00           C  
ATOM   1394  HB2 ASP A  85       5.614  -3.856 -14.634  1.00  0.00           H  
ATOM   1395  HB3 ASP A  85       4.517  -2.640 -13.983  1.00  0.00           H  
ATOM   1396  CG  ASP A  85       5.654  -2.014 -15.701  1.00  0.00           C  
ATOM   1397  OD1 ASP A  85       6.586  -1.199 -15.869  1.00  0.00           O  
ATOM   1398  OD2 ASP A  85       4.811  -2.230 -16.600  1.00  0.00           O  
ATOM   1399  C   ASP A  85       6.369  -1.072 -12.688  1.00  0.00           C  
ATOM   1400  O   ASP A  85       7.210  -0.195 -12.882  1.00  0.00           O  
ATOM   1401  N   ARG A  86       5.358  -0.891 -11.820  1.00  0.00           N  
ATOM   1402  H   ARG A  86       4.674  -1.632 -11.724  1.00  0.00           H  
ATOM   1403  CA  ARG A  86       5.186   0.343 -11.023  1.00  0.00           C  
ATOM   1404  HA  ARG A  86       5.178   1.184 -11.716  1.00  0.00           H  
ATOM   1405  CB  ARG A  86       3.830   0.347 -10.286  1.00  0.00           C  
ATOM   1406  HB2 ARG A  86       3.777  -0.501  -9.603  1.00  0.00           H  
ATOM   1407  HB3 ARG A  86       3.754   1.272  -9.710  1.00  0.00           H  
ATOM   1408  CG  ARG A  86       2.653   0.288 -11.280  1.00  0.00           C  
ATOM   1409  HG2 ARG A  86       2.843   1.019 -12.062  1.00  0.00           H  
ATOM   1410  HG3 ARG A  86       2.646  -0.684 -11.764  1.00  0.00           H  
ATOM   1411  CD  ARG A  86       1.236   0.556 -10.739  1.00  0.00           C  
ATOM   1412  HD2 ARG A  86       0.960   1.567 -11.044  1.00  0.00           H  
ATOM   1413  HD3 ARG A  86       0.531  -0.125 -11.219  1.00  0.00           H  
ATOM   1414  NE  ARG A  86       1.104   0.497  -9.271  1.00  0.00           N  
ATOM   1415  HE  ARG A  86       1.310   1.373  -8.785  1.00  0.00           H  
ATOM   1416  CZ  ARG A  86       0.632  -0.461  -8.501  1.00  0.00           C  
ATOM   1417  NH1 ARG A  86       0.344  -1.655  -8.913  1.00  0.00           N  
ATOM   1418 HH11 ARG A  86       0.489  -1.921  -9.861  1.00  0.00           H  
ATOM   1419 HH12 ARG A  86      -0.064  -2.275  -8.212  1.00  0.00           H  
ATOM   1420  NH2 ARG A  86       0.434  -0.252  -7.242  1.00  0.00           N  
ATOM   1421 HH21 ARG A  86       0.481   0.701  -6.881  1.00  0.00           H  
ATOM   1422 HH22 ARG A  86      -0.020  -0.997  -6.711  1.00  0.00           H  
ATOM   1423  C   ARG A  86       6.357   0.633 -10.067  1.00  0.00           C  
ATOM   1424  O   ARG A  86       6.686   1.798  -9.865  1.00  0.00           O  
ATOM   1425  N   ASN A  87       7.039  -0.382  -9.523  1.00  0.00           N  
ATOM   1426  H   ASN A  87       6.689  -1.320  -9.667  1.00  0.00           H  
ATOM   1427  CA  ASN A  87       8.294  -0.178  -8.785  1.00  0.00           C  
ATOM   1428  HA  ASN A  87       8.152   0.653  -8.089  1.00  0.00           H  
ATOM   1429  CB  ASN A  87       8.665  -1.449  -7.985  1.00  0.00           C  
ATOM   1430  HB2 ASN A  87       8.744  -2.296  -8.660  1.00  0.00           H  
ATOM   1431  HB3 ASN A  87       9.637  -1.268  -7.537  1.00  0.00           H  
ATOM   1432  CG  ASN A  87       7.747  -1.841  -6.833  1.00  0.00           C  
ATOM   1433  OD1 ASN A  87       7.640  -3.005  -6.457  1.00  0.00           O  
ATOM   1434  ND2 ASN A  87       7.108  -0.891  -6.195  1.00  0.00           N  
ATOM   1435 HD21 ASN A  87       6.528  -1.149  -5.412  1.00  0.00           H  
ATOM   1436 HD22 ASN A  87       7.195   0.055  -6.514  1.00  0.00           H  
ATOM   1437  C   ASN A  87       9.463   0.259  -9.702  1.00  0.00           C  
ATOM   1438  O   ASN A  87      10.175   1.208  -9.374  1.00  0.00           O  
ATOM   1439  N   LEU A  88       9.685  -0.395 -10.850  1.00  0.00           N  
ATOM   1440  H   LEU A  88       9.076  -1.172 -11.091  1.00  0.00           H  
ATOM   1441  CA  LEU A  88      10.760  -0.031 -11.792  1.00  0.00           C  
ATOM   1442  HA  LEU A  88      11.699   0.023 -11.244  1.00  0.00           H  
ATOM   1443  CB  LEU A  88      10.889  -1.101 -12.893  1.00  0.00           C  
ATOM   1444  HB2 LEU A  88       9.900  -1.259 -13.327  1.00  0.00           H  
ATOM   1445  HB3 LEU A  88      11.538  -0.719 -13.682  1.00  0.00           H  
ATOM   1446  CG  LEU A  88      11.453  -2.454 -12.416  1.00  0.00           C  
ATOM   1447  HG  LEU A  88      10.914  -2.786 -11.530  1.00  0.00           H  
ATOM   1448  CD1 LEU A  88      11.278  -3.504 -13.512  1.00  0.00           C  
ATOM   1449 HD11 LEU A  88      11.623  -4.474 -13.156  1.00  0.00           H  
ATOM   1450 HD12 LEU A  88      10.221  -3.590 -13.763  1.00  0.00           H  
ATOM   1451 HD13 LEU A  88      11.839  -3.221 -14.402  1.00  0.00           H  
ATOM   1452  CD2 LEU A  88      12.949  -2.400 -12.095  1.00  0.00           C  
ATOM   1453 HD21 LEU A  88      13.274  -3.377 -11.741  1.00  0.00           H  
ATOM   1454 HD22 LEU A  88      13.512  -2.139 -12.989  1.00  0.00           H  
ATOM   1455 HD23 LEU A  88      13.143  -1.667 -11.314  1.00  0.00           H  
ATOM   1456  C   LEU A  88      10.543   1.365 -12.402  1.00  0.00           C  
ATOM   1457  O   LEU A  88      11.507   2.110 -12.578  1.00  0.00           O  
ATOM   1458  N   TRP A  89       9.285   1.750 -12.638  1.00  0.00           N  
ATOM   1459  H   TRP A  89       8.553   1.050 -12.539  1.00  0.00           H  
ATOM   1460  CA  TRP A  89       8.877   3.099 -13.043  1.00  0.00           C  
ATOM   1461  HA  TRP A  89       9.285   3.321 -14.029  1.00  0.00           H  
ATOM   1462  CB  TRP A  89       7.345   3.152 -13.133  1.00  0.00           C  
ATOM   1463  HB2 TRP A  89       7.030   2.648 -14.046  1.00  0.00           H  
ATOM   1464  HB3 TRP A  89       6.922   2.604 -12.294  1.00  0.00           H  
ATOM   1465  CG  TRP A  89       6.768   4.536 -13.106  1.00  0.00           C  
ATOM   1466  CD1 TRP A  89       6.107   5.086 -12.062  1.00  0.00           C  
ATOM   1467  HD1 TRP A  89       5.896   4.578 -11.126  1.00  0.00           H  
ATOM   1468  NE1 TRP A  89       5.805   6.405 -12.342  1.00  0.00           N  
ATOM   1469  HE1 TRP A  89       5.388   7.026 -11.659  1.00  0.00           H  
ATOM   1470  CE2 TRP A  89       6.274   6.774 -13.588  1.00  0.00           C  
ATOM   1471  CZ2 TRP A  89       6.262   7.983 -14.302  1.00  0.00           C  
ATOM   1472  HZ2 TRP A  89       5.807   8.865 -13.880  1.00  0.00           H  
ATOM   1473  CH2 TRP A  89       6.872   8.037 -15.568  1.00  0.00           C  
ATOM   1474  HH2 TRP A  89       6.891   8.967 -16.122  1.00  0.00           H  
ATOM   1475  CZ3 TRP A  89       7.482   6.889 -16.104  1.00  0.00           C  
ATOM   1476  HZ3 TRP A  89       7.967   6.943 -17.066  1.00  0.00           H  
ATOM   1477  CE3 TRP A  89       7.486   5.679 -15.384  1.00  0.00           C  
ATOM   1478  HE3 TRP A  89       7.978   4.810 -15.797  1.00  0.00           H  
ATOM   1479  CD2 TRP A  89       6.885   5.592 -14.108  1.00  0.00           C  
ATOM   1480  C   TRP A  89       9.385   4.190 -12.093  1.00  0.00           C  
ATOM   1481  O   TRP A  89       9.876   5.212 -12.571  1.00  0.00           O  
ATOM   1482  N   GLY A  90       9.335   3.969 -10.773  1.00  0.00           N  
ATOM   1483  H   GLY A  90       8.933   3.099 -10.445  1.00  0.00           H  
ATOM   1484  CA  GLY A  90       9.855   4.925  -9.788  1.00  0.00           C  
ATOM   1485  HA2 GLY A  90       9.382   5.896  -9.929  1.00  0.00           H  
ATOM   1486  HA3 GLY A  90       9.625   4.567  -8.786  1.00  0.00           H  
ATOM   1487  C   GLY A  90      11.372   5.101  -9.889  1.00  0.00           C  
ATOM   1488  O   GLY A  90      11.871   6.218 -10.031  1.00  0.00           O  
ATOM   1489  N   LEU A  91      12.108   3.984  -9.887  1.00  0.00           N  
ATOM   1490  H   LEU A  91      11.618   3.104  -9.779  1.00  0.00           H  
ATOM   1491  CA  LEU A  91      13.572   3.974  -9.971  1.00  0.00           C  
ATOM   1492  HA  LEU A  91      13.977   4.578  -9.158  1.00  0.00           H  
ATOM   1493  CB  LEU A  91      14.073   2.523  -9.829  1.00  0.00           C  
ATOM   1494  HB2 LEU A  91      13.657   1.942 -10.655  1.00  0.00           H  
ATOM   1495  HB3 LEU A  91      15.158   2.518  -9.935  1.00  0.00           H  
ATOM   1496  CG  LEU A  91      13.711   1.819  -8.505  1.00  0.00           C  
ATOM   1497  HG  LEU A  91      12.651   1.942  -8.301  1.00  0.00           H  
ATOM   1498  CD1 LEU A  91      13.994   0.324  -8.641  1.00  0.00           C  
ATOM   1499 HD11 LEU A  91      15.056   0.163  -8.827  1.00  0.00           H  
ATOM   1500 HD12 LEU A  91      13.712  -0.187  -7.720  1.00  0.00           H  
ATOM   1501 HD13 LEU A  91      13.409  -0.089  -9.461  1.00  0.00           H  
ATOM   1502  CD2 LEU A  91      14.516   2.357  -7.320  1.00  0.00           C  
ATOM   1503 HD21 LEU A  91      14.250   1.808  -6.416  1.00  0.00           H  
ATOM   1504 HD22 LEU A  91      15.582   2.247  -7.509  1.00  0.00           H  
ATOM   1505 HD23 LEU A  91      14.283   3.411  -7.167  1.00  0.00           H  
ATOM   1506  C   LEU A  91      14.083   4.589 -11.289  1.00  0.00           C  
ATOM   1507  O   LEU A  91      15.070   5.330 -11.296  1.00  0.00           O  
ATOM   1508  N   ALA A  92      13.424   4.274 -12.409  1.00  0.00           N  
ATOM   1509  H   ALA A  92      12.621   3.656 -12.324  1.00  0.00           H  
ATOM   1510  CA  ALA A  92      13.816   4.710 -13.746  1.00  0.00           C  
ATOM   1511  HA  ALA A  92      14.902   4.685 -13.818  1.00  0.00           H  
ATOM   1512  CB  ALA A  92      13.257   3.706 -14.769  1.00  0.00           C  
ATOM   1513  HB1 ALA A  92      12.167   3.691 -14.738  1.00  0.00           H  
ATOM   1514  HB2 ALA A  92      13.582   3.983 -15.771  1.00  0.00           H  
ATOM   1515  HB3 ALA A  92      13.626   2.705 -14.545  1.00  0.00           H  
ATOM   1516  C   ALA A  92      13.360   6.143 -14.074  1.00  0.00           C  
ATOM   1517  O   ALA A  92      14.144   6.945 -14.581  1.00  0.00           O  
ATOM   1518  N   GLY A  93      12.081   6.453 -13.845  1.00  0.00           N  
ATOM   1519  H   GLY A  93      11.498   5.801 -13.325  1.00  0.00           H  
ATOM   1520  CA  GLY A  93      11.402   7.628 -14.408  1.00  0.00           C  
ATOM   1521  HA2 GLY A  93      10.416   7.707 -13.948  1.00  0.00           H  
ATOM   1522  HA3 GLY A  93      11.967   8.527 -14.167  1.00  0.00           H  
ATOM   1523  C   GLY A  93      11.212   7.576 -15.933  1.00  0.00           C  
ATOM   1524  O   GLY A  93      10.794   8.564 -16.530  1.00  0.00           O  
ATOM   1525  N   LEU A  94      11.540   6.459 -16.591  1.00  0.00           N  
ATOM   1526  H   LEU A  94      11.856   5.671 -16.048  1.00  0.00           H  
ATOM   1527  CA  LEU A  94      11.396   6.274 -18.037  1.00  0.00           C  
ATOM   1528  HA  LEU A  94      11.235   7.245 -18.503  1.00  0.00           H  
ATOM   1529  CB  LEU A  94      12.684   5.671 -18.618  1.00  0.00           C  
ATOM   1530  HB2 LEU A  94      12.910   4.767 -18.056  1.00  0.00           H  
ATOM   1531  HB3 LEU A  94      12.502   5.388 -19.656  1.00  0.00           H  
ATOM   1532  CG  LEU A  94      13.913   6.597 -18.575  1.00  0.00           C  
ATOM   1533  HG  LEU A  94      14.087   6.937 -17.555  1.00  0.00           H  
ATOM   1534  CD1 LEU A  94      15.142   5.816 -19.038  1.00  0.00           C  
ATOM   1535 HD11 LEU A  94      16.019   6.464 -19.030  1.00  0.00           H  
ATOM   1536 HD12 LEU A  94      15.312   4.984 -18.358  1.00  0.00           H  
ATOM   1537 HD13 LEU A  94      14.988   5.434 -20.048  1.00  0.00           H  
ATOM   1538  CD2 LEU A  94      13.743   7.816 -19.484  1.00  0.00           C  
ATOM   1539 HD21 LEU A  94      13.528   7.498 -20.505  1.00  0.00           H  
ATOM   1540 HD22 LEU A  94      12.937   8.451 -19.120  1.00  0.00           H  
ATOM   1541 HD23 LEU A  94      14.659   8.406 -19.484  1.00  0.00           H  
ATOM   1542  C   LEU A  94      10.171   5.416 -18.374  1.00  0.00           C  
ATOM   1543  O   LEU A  94       9.916   4.399 -17.733  1.00  0.00           O  
ATOM   1544  N   ASN A  95       9.437   5.828 -19.409  1.00  0.00           N  
ATOM   1545  H   ASN A  95       9.736   6.663 -19.887  1.00  0.00           H  
ATOM   1546  CA  ASN A  95       8.167   5.228 -19.819  1.00  0.00           C  
ATOM   1547  HA  ASN A  95       7.525   5.142 -18.939  1.00  0.00           H  
ATOM   1548  CB  ASN A  95       7.512   6.215 -20.806  1.00  0.00           C  
ATOM   1549  HB2 ASN A  95       7.466   7.198 -20.336  1.00  0.00           H  
ATOM   1550  HB3 ASN A  95       8.117   6.300 -21.708  1.00  0.00           H  
ATOM   1551  CG  ASN A  95       6.107   5.819 -21.231  1.00  0.00           C  
ATOM   1552  OD1 ASN A  95       5.845   4.713 -21.662  1.00  0.00           O  
ATOM   1553  ND2 ASN A  95       5.159   6.725 -21.156  1.00  0.00           N  
ATOM   1554 HD21 ASN A  95       4.251   6.441 -21.482  1.00  0.00           H  
ATOM   1555 HD22 ASN A  95       5.355   7.662 -20.855  1.00  0.00           H  
ATOM   1556  C   ASN A  95       8.321   3.801 -20.392  1.00  0.00           C  
ATOM   1557  O   ASN A  95       7.706   2.860 -19.888  1.00  0.00           O  
ATOM   1558  N   SER A  96       9.124   3.633 -21.447  1.00  0.00           N  
ATOM   1559  H   SER A  96       9.655   4.419 -21.788  1.00  0.00           H  
ATOM   1560  CA  SER A  96       9.305   2.365 -22.168  1.00  0.00           C  
ATOM   1561  HA  SER A  96       9.336   1.542 -21.453  1.00  0.00           H  
ATOM   1562  CB  SER A  96       8.120   2.146 -23.119  1.00  0.00           C  
ATOM   1563  HB2 SER A  96       7.186   2.196 -22.558  1.00  0.00           H  
ATOM   1564  HB3 SER A  96       8.117   2.934 -23.874  1.00  0.00           H  
ATOM   1565  OG  SER A  96       8.208   0.887 -23.756  1.00  0.00           O  
ATOM   1566  HG  SER A  96       7.623   0.880 -24.519  1.00  0.00           H  
ATOM   1567  C   SER A  96      10.620   2.379 -22.955  1.00  0.00           C  
ATOM   1568  O   SER A  96      11.016   3.430 -23.460  1.00  0.00           O  
ATOM   1569  N   CYS A  97      11.290   1.232 -23.075  1.00  0.00           N  
ATOM   1570  H   CYS A  97      10.893   0.401 -22.648  1.00  0.00           H  
ATOM   1571  CA  CYS A  97      12.555   1.095 -23.796  1.00  0.00           C  
ATOM   1572  HA  CYS A  97      12.609   1.857 -24.570  1.00  0.00           H  
ATOM   1573  CB  CYS A  97      13.706   1.374 -22.819  1.00  0.00           C  
ATOM   1574  HB2 CYS A  97      13.560   2.343 -22.338  1.00  0.00           H  
ATOM   1575  HB3 CYS A  97      13.728   0.598 -22.053  1.00  0.00           H  
ATOM   1576  SG  CYS A  97      15.276   1.373 -23.728  1.00  0.00           S  
ATOM   1577  HG  CYS A  97      15.273   2.642 -24.158  1.00  0.00           H  
ATOM   1578  C   CYS A  97      12.653  -0.304 -24.446  1.00  0.00           C  
ATOM   1579  O   CYS A  97      12.901  -1.282 -23.734  1.00  0.00           O  
ATOM   1580  N   PRO A  98      12.408  -0.440 -25.765  1.00  0.00           N  
ATOM   1581  CD  PRO A  98      12.007   0.612 -26.690  1.00  0.00           C  
ATOM   1582  HD2 PRO A  98      12.700   1.454 -26.664  1.00  0.00           H  
ATOM   1583  HD3 PRO A  98      10.997   0.943 -26.442  1.00  0.00           H  
ATOM   1584  CG  PRO A  98      12.024  -0.018 -28.083  1.00  0.00           C  
ATOM   1585  HG2 PRO A  98      13.009   0.118 -28.532  1.00  0.00           H  
ATOM   1586  HG3 PRO A  98      11.249   0.401 -28.724  1.00  0.00           H  
ATOM   1587  CB  PRO A  98      11.786  -1.502 -27.801  1.00  0.00           C  
ATOM   1588  HB2 PRO A  98      12.183  -2.134 -28.597  1.00  0.00           H  
ATOM   1589  HB3 PRO A  98      10.719  -1.683 -27.665  1.00  0.00           H  
ATOM   1590  CA  PRO A  98      12.514  -1.717 -26.472  1.00  0.00           C  
ATOM   1591  HA  PRO A  98      12.009  -2.497 -25.902  1.00  0.00           H  
ATOM   1592  C   PRO A  98      13.975  -2.134 -26.694  1.00  0.00           C  
ATOM   1593  O   PRO A  98      14.853  -1.290 -26.856  1.00  0.00           O  
ATOM   1594  N   VAL A  99      14.225  -3.446 -26.748  1.00  0.00           N  
ATOM   1595  H   VAL A  99      13.447  -4.083 -26.665  1.00  0.00           H  
ATOM   1596  CA  VAL A  99      15.573  -4.034 -26.909  1.00  0.00           C  
ATOM   1597  HA  VAL A  99      16.295  -3.244 -26.699  1.00  0.00           H  
ATOM   1598  CB  VAL A  99      15.848  -5.192 -25.912  1.00  0.00           C  
ATOM   1599  HB  VAL A  99      15.955  -6.124 -26.469  1.00  0.00           H  
ATOM   1600  CG1 VAL A  99      17.171  -4.934 -25.178  1.00  0.00           C  
ATOM   1601 HG11 VAL A  99      17.988  -4.824 -25.891  1.00  0.00           H  
ATOM   1602 HG12 VAL A  99      17.093  -4.027 -24.579  1.00  0.00           H  
ATOM   1603 HG13 VAL A  99      17.402  -5.778 -24.529  1.00  0.00           H  
ATOM   1604  CG2 VAL A  99      14.758  -5.435 -24.859  1.00  0.00           C  
ATOM   1605 HG21 VAL A  99      13.815  -5.685 -25.346  1.00  0.00           H  
ATOM   1606 HG22 VAL A  99      14.626  -4.554 -24.229  1.00  0.00           H  
ATOM   1607 HG23 VAL A  99      15.038  -6.286 -24.239  1.00  0.00           H  
ATOM   1608  C   VAL A  99      15.867  -4.508 -28.343  1.00  0.00           C  
ATOM   1609  O   VAL A  99      14.969  -4.644 -29.174  1.00  0.00           O  
ATOM   1610  N   LYS A 100      17.148  -4.797 -28.604  1.00  0.00           N  
ATOM   1611  H   LYS A 100      17.807  -4.673 -27.850  1.00  0.00           H  
ATOM   1612  CA  LYS A 100      17.715  -5.410 -29.816  1.00  0.00           C  
ATOM   1613  HA  LYS A 100      17.008  -6.118 -30.255  1.00  0.00           H  
ATOM   1614  CB  LYS A 100      18.061  -4.319 -30.838  1.00  0.00           C  
ATOM   1615  HB2 LYS A 100      18.620  -3.517 -30.353  1.00  0.00           H  
ATOM   1616  HB3 LYS A 100      18.720  -4.762 -31.573  1.00  0.00           H  
ATOM   1617  CG  LYS A 100      16.865  -3.732 -31.596  1.00  0.00           C  
ATOM   1618  HG2 LYS A 100      16.148  -4.523 -31.822  1.00  0.00           H  
ATOM   1619  HG3 LYS A 100      16.384  -2.961 -30.992  1.00  0.00           H  
ATOM   1620  CD  LYS A 100      17.382  -3.140 -32.913  1.00  0.00           C  
ATOM   1621  HD2 LYS A 100      18.123  -2.368 -32.702  1.00  0.00           H  
ATOM   1622  HD3 LYS A 100      17.861  -3.940 -33.485  1.00  0.00           H  
ATOM   1623  CE  LYS A 100      16.243  -2.551 -33.741  1.00  0.00           C  
ATOM   1624  HE2 LYS A 100      15.409  -3.261 -33.737  1.00  0.00           H  
ATOM   1625  HE3 LYS A 100      15.903  -1.625 -33.267  1.00  0.00           H  
ATOM   1626  NZ  LYS A 100      16.698  -2.311 -35.132  1.00  0.00           N  
ATOM   1627  HZ1 LYS A 100      16.993  -3.189 -35.545  1.00  0.00           H  
ATOM   1628  HZ2 LYS A 100      15.957  -1.918 -35.697  1.00  0.00           H  
ATOM   1629  HZ3 LYS A 100      17.492  -1.683 -35.144  1.00  0.00           H  
ATOM   1630  C   LYS A 100      18.997  -6.182 -29.466  1.00  0.00           C  
ATOM   1631  O   LYS A 100      19.584  -5.921 -28.420  1.00  0.00           O  
ATOM   1632  N   GLU A 101      19.457  -7.064 -30.354  1.00  0.00           N  
ATOM   1633  H   GLU A 101      18.988  -7.085 -31.258  1.00  0.00           H  
ATOM   1634  CA  GLU A 101      20.796  -7.683 -30.341  1.00  0.00           C  
ATOM   1635  HA  GLU A 101      20.759  -8.511 -31.053  1.00  0.00           H  
ATOM   1636  CB  GLU A 101      21.865  -6.694 -30.870  1.00  0.00           C  
ATOM   1637  HB2 GLU A 101      22.191  -6.060 -30.043  1.00  0.00           H  
ATOM   1638  HB3 GLU A 101      22.727  -7.286 -31.180  1.00  0.00           H  
ATOM   1639  CG  GLU A 101      21.513  -5.739 -32.027  1.00  0.00           C  
ATOM   1640  HG2 GLU A 101      20.941  -4.907 -31.616  1.00  0.00           H  
ATOM   1641  HG3 GLU A 101      22.446  -5.306 -32.399  1.00  0.00           H  
ATOM   1642  CD  GLU A 101      20.725  -6.354 -33.194  1.00  0.00           C  
ATOM   1643  OE1 GLU A 101      19.486  -6.496 -33.057  1.00  0.00           O  
ATOM   1644  OE2 GLU A 101      21.362  -6.603 -34.235  1.00  0.00           O  
ATOM   1645  C   GLU A 101      21.208  -8.316 -28.986  1.00  0.00           C  
ATOM   1646  O   GLU A 101      22.338  -8.133 -28.526  1.00  0.00           O  
ATOM   1647  N   ALA A 102      20.276  -9.012 -28.321  1.00  0.00           N  
ATOM   1648  H   ALA A 102      19.398  -9.196 -28.779  1.00  0.00           H  
ATOM   1649  CA  ALA A 102      20.402  -9.499 -26.945  1.00  0.00           C  
ATOM   1650  HA  ALA A 102      21.426  -9.341 -26.604  1.00  0.00           H  
ATOM   1651  CB  ALA A 102      19.476  -8.661 -26.052  1.00  0.00           C  
ATOM   1652  HB1 ALA A 102      19.560  -8.987 -25.014  1.00  0.00           H  
ATOM   1653  HB2 ALA A 102      19.755  -7.609 -26.119  1.00  0.00           H  
ATOM   1654  HB3 ALA A 102      18.444  -8.780 -26.382  1.00  0.00           H  
ATOM   1655  C   ALA A 102      20.115 -11.008 -26.822  1.00  0.00           C  
ATOM   1656  O   ALA A 102      19.506 -11.614 -27.704  1.00  0.00           O  
ATOM   1657  N   ASN A 103      20.564 -11.606 -25.715  1.00  0.00           N  
ATOM   1658  H   ASN A 103      20.966 -11.026 -24.998  1.00  0.00           H  
ATOM   1659  CA  ASN A 103      20.439 -13.038 -25.435  1.00  0.00           C  
ATOM   1660  HA  ASN A 103      20.633 -13.584 -26.361  1.00  0.00           H  
ATOM   1661  CB  ASN A 103      21.505 -13.447 -24.397  1.00  0.00           C  
ATOM   1662  HB2 ASN A 103      21.415 -12.801 -23.525  1.00  0.00           H  
ATOM   1663  HB3 ASN A 103      21.329 -14.470 -24.066  1.00  0.00           H  
ATOM   1664  CG  ASN A 103      22.932 -13.391 -24.914  1.00  0.00           C  
ATOM   1665  OD1 ASN A 103      23.209 -13.237 -26.090  1.00  0.00           O  
ATOM   1666  ND2 ASN A 103      23.900 -13.537 -24.043  1.00  0.00           N  
ATOM   1667 HD21 ASN A 103      24.835 -13.484 -24.404  1.00  0.00           H  
ATOM   1668 HD22 ASN A 103      23.695 -13.685 -23.072  1.00  0.00           H  
ATOM   1669  C   ASN A 103      19.027 -13.437 -24.968  1.00  0.00           C  
ATOM   1670  O   ASN A 103      18.184 -12.601 -24.651  1.00  0.00           O  
ATOM   1671  N   GLN A 104      18.798 -14.748 -24.883  1.00  0.00           N  
ATOM   1672  H   GLN A 104      19.568 -15.367 -25.081  1.00  0.00           H  
ATOM   1673  CA  GLN A 104      17.599 -15.377 -24.323  1.00  0.00           C  
ATOM   1674  HA  GLN A 104      16.800 -14.641 -24.208  1.00  0.00           H  
ATOM   1675  CB  GLN A 104      17.128 -16.494 -25.273  1.00  0.00           C  
ATOM   1676  HB2 GLN A 104      17.899 -17.265 -25.307  1.00  0.00           H  
ATOM   1677  HB3 GLN A 104      16.232 -16.956 -24.862  1.00  0.00           H  
ATOM   1678  CG  GLN A 104      16.845 -16.057 -26.720  1.00  0.00           C  
ATOM   1679  HG2 GLN A 104      17.735 -15.594 -27.149  1.00  0.00           H  
ATOM   1680  HG3 GLN A 104      16.619 -16.948 -27.307  1.00  0.00           H  
ATOM   1681  CD  GLN A 104      15.670 -15.098 -26.869  1.00  0.00           C  
ATOM   1682  OE1 GLN A 104      14.911 -14.817 -25.958  1.00  0.00           O  
ATOM   1683  NE2 GLN A 104      15.455 -14.580 -28.057  1.00  0.00           N  
ATOM   1684 HE21 GLN A 104      14.686 -13.936 -28.122  1.00  0.00           H  
ATOM   1685 HE22 GLN A 104      16.103 -14.738 -28.806  1.00  0.00           H  
ATOM   1686  C   GLN A 104      17.900 -15.996 -22.949  1.00  0.00           C  
ATOM   1687  O   GLN A 104      18.986 -16.543 -22.752  1.00  0.00           O  
ATOM   1688  N   SER A 105      16.925 -15.998 -22.035  1.00  0.00           N  
ATOM   1689  H   SER A 105      16.069 -15.483 -22.235  1.00  0.00           H  
ATOM   1690  CA  SER A 105      16.932 -16.831 -20.817  1.00  0.00           C  
ATOM   1691  HA  SER A 105      17.407 -17.784 -21.052  1.00  0.00           H  
ATOM   1692  CB  SER A 105      17.755 -16.147 -19.721  1.00  0.00           C  
ATOM   1693  HB2 SER A 105      18.699 -15.800 -20.144  1.00  0.00           H  
ATOM   1694  HB3 SER A 105      17.206 -15.290 -19.327  1.00  0.00           H  
ATOM   1695  OG  SER A 105      18.047 -17.052 -18.674  1.00  0.00           O  
ATOM   1696  HG  SER A 105      18.721 -16.631 -18.127  1.00  0.00           H  
ATOM   1697  C   SER A 105      15.498 -17.124 -20.348  1.00  0.00           C  
ATOM   1698  O   SER A 105      14.559 -16.519 -20.856  1.00  0.00           O  
ATOM   1699  N   THR A 106      15.278 -18.049 -19.410  1.00  0.00           N  
ATOM   1700  H   THR A 106      16.069 -18.469 -18.945  1.00  0.00           H  
ATOM   1701  CA  THR A 106      13.934 -18.285 -18.839  1.00  0.00           C  
ATOM   1702  HA  THR A 106      13.209 -18.281 -19.651  1.00  0.00           H  
ATOM   1703  CB  THR A 106      13.806 -19.653 -18.152  1.00  0.00           C  
ATOM   1704  HB  THR A 106      12.773 -19.775 -17.822  1.00  0.00           H  
ATOM   1705  CG2 THR A 106      14.147 -20.805 -19.095  1.00  0.00           C  
ATOM   1706 HG21 THR A 106      13.882 -21.751 -18.622  1.00  0.00           H  
ATOM   1707 HG22 THR A 106      13.567 -20.710 -20.013  1.00  0.00           H  
ATOM   1708 HG23 THR A 106      15.209 -20.805 -19.334  1.00  0.00           H  
ATOM   1709  OG1 THR A 106      14.653 -19.756 -17.029  1.00  0.00           O  
ATOM   1710  HG1 THR A 106      14.400 -20.579 -16.593  1.00  0.00           H  
ATOM   1711  C   THR A 106      13.529 -17.172 -17.871  1.00  0.00           C  
ATOM   1712  O   THR A 106      14.384 -16.507 -17.279  1.00  0.00           O  
ATOM   1713  N   LEU A 107      12.219 -16.956 -17.696  1.00  0.00           N  
ATOM   1714  H   LEU A 107      11.562 -17.504 -18.246  1.00  0.00           H  
ATOM   1715  CA  LEU A 107      11.676 -15.917 -16.813  1.00  0.00           C  
ATOM   1716  HA  LEU A 107      12.151 -14.980 -17.094  1.00  0.00           H  
ATOM   1717  CB  LEU A 107      10.159 -15.773 -17.056  1.00  0.00           C  
ATOM   1718  HB2 LEU A 107       9.987 -15.492 -18.096  1.00  0.00           H  
ATOM   1719  HB3 LEU A 107       9.699 -16.748 -16.898  1.00  0.00           H  
ATOM   1720  CG  LEU A 107       9.471 -14.746 -16.131  1.00  0.00           C  
ATOM   1721  HG  LEU A 107       9.670 -15.004 -15.094  1.00  0.00           H  
ATOM   1722  CD1 LEU A 107       9.945 -13.316 -16.400  1.00  0.00           C  
ATOM   1723 HD11 LEU A 107       9.421 -12.621 -15.745  1.00  0.00           H  
ATOM   1724 HD12 LEU A 107      11.014 -13.231 -16.210  1.00  0.00           H  
ATOM   1725 HD13 LEU A 107       9.747 -13.052 -17.437  1.00  0.00           H  
ATOM   1726  CD2 LEU A 107       7.957 -14.761 -16.307  1.00  0.00           C  
ATOM   1727 HD21 LEU A 107       7.711 -14.425 -17.312  1.00  0.00           H  
ATOM   1728 HD22 LEU A 107       7.576 -15.771 -16.161  1.00  0.00           H  
ATOM   1729 HD23 LEU A 107       7.492 -14.101 -15.576  1.00  0.00           H  
ATOM   1730  C   LEU A 107      12.012 -16.172 -15.333  1.00  0.00           C  
ATOM   1731  O   LEU A 107      12.282 -15.223 -14.605  1.00  0.00           O  
ATOM   1732  N   GLU A 108      12.045 -17.431 -14.892  1.00  0.00           N  
ATOM   1733  H   GLU A 108      11.729 -18.160 -15.528  1.00  0.00           H  
ATOM   1734  CA  GLU A 108      12.587 -17.856 -13.587  1.00  0.00           C  
ATOM   1735  HA  GLU A 108      11.945 -17.500 -12.781  1.00  0.00           H  
ATOM   1736  CB  GLU A 108      12.593 -19.403 -13.578  1.00  0.00           C  
ATOM   1737  HB2 GLU A 108      11.566 -19.763 -13.535  1.00  0.00           H  
ATOM   1738  HB3 GLU A 108      13.005 -19.736 -14.533  1.00  0.00           H  
ATOM   1739  CG  GLU A 108      13.412 -20.112 -12.486  1.00  0.00           C  
ATOM   1740  HG2 GLU A 108      13.495 -21.163 -12.774  1.00  0.00           H  
ATOM   1741  HG3 GLU A 108      14.428 -19.714 -12.458  1.00  0.00           H  
ATOM   1742  CD  GLU A 108      12.799 -20.044 -11.084  1.00  0.00           C  
ATOM   1743  OE1 GLU A 108      12.090 -19.062 -10.744  1.00  0.00           O  
ATOM   1744  OE2 GLU A 108      13.042 -20.961 -10.273  1.00  0.00           O  
ATOM   1745  C   GLU A 108      13.996 -17.280 -13.351  1.00  0.00           C  
ATOM   1746  O   GLU A 108      14.238 -16.508 -12.420  1.00  0.00           O  
ATOM   1747  N   ASN A 109      14.917 -17.604 -14.260  1.00  0.00           N  
ATOM   1748  H   ASN A 109      14.624 -18.173 -15.043  1.00  0.00           H  
ATOM   1749  CA  ASN A 109      16.316 -17.188 -14.212  1.00  0.00           C  
ATOM   1750  HA  ASN A 109      16.753 -17.505 -13.264  1.00  0.00           H  
ATOM   1751  CB  ASN A 109      17.013 -17.937 -15.363  1.00  0.00           C  
ATOM   1752  HB2 ASN A 109      16.751 -18.993 -15.301  1.00  0.00           H  
ATOM   1753  HB3 ASN A 109      16.643 -17.562 -16.316  1.00  0.00           H  
ATOM   1754  CG  ASN A 109      18.527 -17.858 -15.370  1.00  0.00           C  
ATOM   1755  OD1 ASN A 109      19.181 -17.206 -14.578  1.00  0.00           O  
ATOM   1756  ND2 ASN A 109      19.152 -18.523 -16.310  1.00  0.00           N  
ATOM   1757 HD21 ASN A 109      20.153 -18.473 -16.305  1.00  0.00           H  
ATOM   1758 HD22 ASN A 109      18.614 -19.029 -16.994  1.00  0.00           H  
ATOM   1759  C   ASN A 109      16.451 -15.656 -14.298  1.00  0.00           C  
ATOM   1760  O   ASN A 109      17.176 -15.049 -13.512  1.00  0.00           O  
ATOM   1761  N   PHE A 110      15.693 -15.015 -15.195  1.00  0.00           N  
ATOM   1762  H   PHE A 110      15.104 -15.580 -15.802  1.00  0.00           H  
ATOM   1763  CA  PHE A 110      15.661 -13.559 -15.375  1.00  0.00           C  
ATOM   1764  HA  PHE A 110      16.663 -13.211 -15.628  1.00  0.00           H  
ATOM   1765  CB  PHE A 110      14.722 -13.248 -16.550  1.00  0.00           C  
ATOM   1766  HB2 PHE A 110      15.076 -13.782 -17.434  1.00  0.00           H  
ATOM   1767  HB3 PHE A 110      13.730 -13.630 -16.315  1.00  0.00           H  
ATOM   1768  CG  PHE A 110      14.592 -11.776 -16.889  1.00  0.00           C  
ATOM   1769  CD1 PHE A 110      15.402 -11.220 -17.893  1.00  0.00           C  
ATOM   1770  HD1 PHE A 110      16.108 -11.842 -18.422  1.00  0.00           H  
ATOM   1771  CE1 PHE A 110      15.276  -9.861 -18.228  1.00  0.00           C  
ATOM   1772  HE1 PHE A 110      15.891  -9.450 -19.009  1.00  0.00           H  
ATOM   1773  CZ  PHE A 110      14.343  -9.050 -17.563  1.00  0.00           C  
ATOM   1774  HZ  PHE A 110      14.242  -8.010 -17.835  1.00  0.00           H  
ATOM   1775  CE2 PHE A 110      13.536  -9.601 -16.553  1.00  0.00           C  
ATOM   1776  HE2 PHE A 110      12.816  -8.983 -16.044  1.00  0.00           H  
ATOM   1777  CD2 PHE A 110      13.655 -10.963 -16.220  1.00  0.00           C  
ATOM   1778  HD2 PHE A 110      13.025 -11.387 -15.451  1.00  0.00           H  
ATOM   1779  C   PHE A 110      15.209 -12.815 -14.108  1.00  0.00           C  
ATOM   1780  O   PHE A 110      15.795 -11.794 -13.737  1.00  0.00           O  
ATOM   1781  N   LEU A 111      14.182 -13.331 -13.424  1.00  0.00           N  
ATOM   1782  H   LEU A 111      13.749 -14.180 -13.780  1.00  0.00           H  
ATOM   1783  CA  LEU A 111      13.661 -12.766 -12.176  1.00  0.00           C  
ATOM   1784  HA  LEU A 111      13.603 -11.683 -12.276  1.00  0.00           H  
ATOM   1785  CB  LEU A 111      12.249 -13.314 -11.910  1.00  0.00           C  
ATOM   1786  HB2 LEU A 111      12.281 -14.404 -11.962  1.00  0.00           H  
ATOM   1787  HB3 LEU A 111      11.955 -13.043 -10.897  1.00  0.00           H  
ATOM   1788  CG  LEU A 111      11.174 -12.786 -12.880  1.00  0.00           C  
ATOM   1789  HG  LEU A 111      11.483 -12.937 -13.909  1.00  0.00           H  
ATOM   1790  CD1 LEU A 111       9.866 -13.534 -12.636  1.00  0.00           C  
ATOM   1791 HD11 LEU A 111       9.541 -13.382 -11.610  1.00  0.00           H  
ATOM   1792 HD12 LEU A 111       9.096 -13.182 -13.320  1.00  0.00           H  
ATOM   1793 HD13 LEU A 111      10.025 -14.602 -12.796  1.00  0.00           H  
ATOM   1794  CD2 LEU A 111      10.911 -11.292 -12.674  1.00  0.00           C  
ATOM   1795 HD21 LEU A 111      10.698 -11.094 -11.625  1.00  0.00           H  
ATOM   1796 HD22 LEU A 111      11.781 -10.717 -12.986  1.00  0.00           H  
ATOM   1797 HD23 LEU A 111      10.063 -10.979 -13.283  1.00  0.00           H  
ATOM   1798  C   LEU A 111      14.586 -13.030 -10.985  1.00  0.00           C  
ATOM   1799  O   LEU A 111      14.724 -12.153 -10.131  1.00  0.00           O  
ATOM   1800  N   GLU A 112      15.279 -14.171 -10.933  1.00  0.00           N  
ATOM   1801  H   GLU A 112      15.068 -14.908 -11.606  1.00  0.00           H  
ATOM   1802  CA  GLU A 112      16.338 -14.400  -9.939  1.00  0.00           C  
ATOM   1803  HA  GLU A 112      15.934 -14.139  -8.961  1.00  0.00           H  
ATOM   1804  CB  GLU A 112      16.720 -15.891  -9.919  1.00  0.00           C  
ATOM   1805  HB2 GLU A 112      15.814 -16.496  -9.987  1.00  0.00           H  
ATOM   1806  HB3 GLU A 112      17.337 -16.116 -10.790  1.00  0.00           H  
ATOM   1807  CG  GLU A 112      17.479 -16.297  -8.643  1.00  0.00           C  
ATOM   1808  HG2 GLU A 112      17.730 -17.357  -8.710  1.00  0.00           H  
ATOM   1809  HG3 GLU A 112      18.414 -15.733  -8.595  1.00  0.00           H  
ATOM   1810  CD  GLU A 112      16.659 -16.055  -7.366  1.00  0.00           C  
ATOM   1811  OE1 GLU A 112      15.439 -16.356  -7.346  1.00  0.00           O  
ATOM   1812  OE2 GLU A 112      17.205 -15.480  -6.395  1.00  0.00           O  
ATOM   1813  C   GLU A 112      17.562 -13.488 -10.187  1.00  0.00           C  
ATOM   1814  O   GLU A 112      18.130 -12.925  -9.244  1.00  0.00           O  
ATOM   1815  N   ARG A 113      17.909 -13.243 -11.463  1.00  0.00           N  
ATOM   1816  H   ARG A 113      17.430 -13.791 -12.179  1.00  0.00           H  
ATOM   1817  CA  ARG A 113      18.909 -12.252 -11.913  1.00  0.00           C  
ATOM   1818  HA  ARG A 113      19.884 -12.536 -11.523  1.00  0.00           H  
ATOM   1819  CB  ARG A 113      18.942 -12.215 -13.459  1.00  0.00           C  
ATOM   1820  HB2 ARG A 113      18.577 -13.150 -13.870  1.00  0.00           H  
ATOM   1821  HB3 ARG A 113      18.264 -11.446 -13.827  1.00  0.00           H  
ATOM   1822  CG  ARG A 113      20.302 -11.935 -14.093  1.00  0.00           C  
ATOM   1823  HG2 ARG A 113      20.108 -11.547 -15.092  1.00  0.00           H  
ATOM   1824  HG3 ARG A 113      20.844 -11.174 -13.529  1.00  0.00           H  
ATOM   1825  CD  ARG A 113      21.139 -13.214 -14.236  1.00  0.00           C  
ATOM   1826  HD2 ARG A 113      21.723 -13.371 -13.328  1.00  0.00           H  
ATOM   1827  HD3 ARG A 113      20.479 -14.077 -14.355  1.00  0.00           H  
ATOM   1828  NE  ARG A 113      21.987 -13.122 -15.440  1.00  0.00           N  
ATOM   1829  HE  ARG A 113      21.508 -13.228 -16.327  1.00  0.00           H  
ATOM   1830  CZ  ARG A 113      23.259 -12.783 -15.502  1.00  0.00           C  
ATOM   1831  NH1 ARG A 113      23.999 -12.648 -14.434  1.00  0.00           N  
ATOM   1832 HH11 ARG A 113      23.584 -12.825 -13.536  1.00  0.00           H  
ATOM   1833 HH12 ARG A 113      24.959 -12.375 -14.512  1.00  0.00           H  
ATOM   1834  NH2 ARG A 113      23.806 -12.561 -16.661  1.00  0.00           N  
ATOM   1835 HH21 ARG A 113      23.233 -12.631 -17.491  1.00  0.00           H  
ATOM   1836 HH22 ARG A 113      24.736 -12.197 -16.738  1.00  0.00           H  
ATOM   1837  C   ARG A 113      18.569 -10.863 -11.374  1.00  0.00           C  
ATOM   1838  O   ARG A 113      19.365 -10.259 -10.661  1.00  0.00           O  
ATOM   1839  N   LEU A 114      17.351 -10.403 -11.663  1.00  0.00           N  
ATOM   1840  H   LEU A 114      16.781 -10.991 -12.265  1.00  0.00           H  
ATOM   1841  CA  LEU A 114      16.813  -9.095 -11.289  1.00  0.00           C  
ATOM   1842  HA  LEU A 114      17.499  -8.327 -11.648  1.00  0.00           H  
ATOM   1843  CB  LEU A 114      15.466  -8.936 -12.022  1.00  0.00           C  
ATOM   1844  HB2 LEU A 114      15.660  -8.949 -13.096  1.00  0.00           H  
ATOM   1845  HB3 LEU A 114      14.852  -9.807 -11.789  1.00  0.00           H  
ATOM   1846  CG  LEU A 114      14.639  -7.682 -11.684  1.00  0.00           C  
ATOM   1847  HG  LEU A 114      14.394  -7.687 -10.623  1.00  0.00           H  
ATOM   1848  CD1 LEU A 114      15.344  -6.364 -12.014  1.00  0.00           C  
ATOM   1849 HD11 LEU A 114      16.259  -6.278 -11.430  1.00  0.00           H  
ATOM   1850 HD12 LEU A 114      15.587  -6.324 -13.074  1.00  0.00           H  
ATOM   1851 HD13 LEU A 114      14.696  -5.526 -11.756  1.00  0.00           H  
ATOM   1852  CD2 LEU A 114      13.337  -7.730 -12.486  1.00  0.00           C  
ATOM   1853 HD21 LEU A 114      12.770  -8.621 -12.217  1.00  0.00           H  
ATOM   1854 HD22 LEU A 114      12.736  -6.849 -12.262  1.00  0.00           H  
ATOM   1855 HD23 LEU A 114      13.554  -7.757 -13.554  1.00  0.00           H  
ATOM   1856  C   LEU A 114      16.697  -8.932  -9.765  1.00  0.00           C  
ATOM   1857  O   LEU A 114      17.105  -7.904  -9.230  1.00  0.00           O  
ATOM   1858  N   LYS A 115      16.231  -9.960  -9.047  1.00  0.00           N  
ATOM   1859  H   LYS A 115      15.869 -10.767  -9.552  1.00  0.00           H  
ATOM   1860  CA  LYS A 115      16.223 -10.001  -7.575  1.00  0.00           C  
ATOM   1861  HA  LYS A 115      15.691  -9.133  -7.196  1.00  0.00           H  
ATOM   1862  CB  LYS A 115      15.476 -11.265  -7.132  1.00  0.00           C  
ATOM   1863  HB2 LYS A 115      14.505 -11.288  -7.628  1.00  0.00           H  
ATOM   1864  HB3 LYS A 115      16.048 -12.131  -7.462  1.00  0.00           H  
ATOM   1865  CG  LYS A 115      15.242 -11.342  -5.611  1.00  0.00           C  
ATOM   1866  HG2 LYS A 115      16.203 -11.447  -5.105  1.00  0.00           H  
ATOM   1867  HG3 LYS A 115      14.771 -10.418  -5.271  1.00  0.00           H  
ATOM   1868  CD  LYS A 115      14.340 -12.525  -5.215  1.00  0.00           C  
ATOM   1869  HD2 LYS A 115      14.286 -12.585  -4.129  1.00  0.00           H  
ATOM   1870  HD3 LYS A 115      13.336 -12.368  -5.610  1.00  0.00           H  
ATOM   1871  CE  LYS A 115      14.910 -13.830  -5.772  1.00  0.00           C  
ATOM   1872  HE2 LYS A 115      14.905 -13.779  -6.864  1.00  0.00           H  
ATOM   1873  HE3 LYS A 115      15.953 -13.927  -5.464  1.00  0.00           H  
ATOM   1874  NZ  LYS A 115      14.178 -15.050  -5.373  1.00  0.00           N  
ATOM   1875  HZ1 LYS A 115      13.182 -14.979  -5.569  1.00  0.00           H  
ATOM   1876  HZ2 LYS A 115      14.554 -15.804  -5.961  1.00  0.00           H  
ATOM   1877  HZ3 LYS A 115      14.335 -15.299  -4.412  1.00  0.00           H  
ATOM   1878  C   LYS A 115      17.635  -9.913  -6.995  1.00  0.00           C  
ATOM   1879  O   LYS A 115      17.846  -9.193  -6.025  1.00  0.00           O  
ATOM   1880  N   THR A 116      18.606 -10.589  -7.606  1.00  0.00           N  
ATOM   1881  H   THR A 116      18.354 -11.189  -8.385  1.00  0.00           H  
ATOM   1882  CA  THR A 116      20.023 -10.483  -7.225  1.00  0.00           C  
ATOM   1883  HA  THR A 116      20.107 -10.674  -6.156  1.00  0.00           H  
ATOM   1884  CB  THR A 116      20.885 -11.532  -7.946  1.00  0.00           C  
ATOM   1885  HB  THR A 116      20.841 -11.384  -9.023  1.00  0.00           H  
ATOM   1886  CG2 THR A 116      22.347 -11.482  -7.502  1.00  0.00           C  
ATOM   1887 HG21 THR A 116      22.809 -10.549  -7.826  1.00  0.00           H  
ATOM   1888 HG22 THR A 116      22.412 -11.562  -6.417  1.00  0.00           H  
ATOM   1889 HG23 THR A 116      22.888 -12.311  -7.957  1.00  0.00           H  
ATOM   1890  OG1 THR A 116      20.415 -12.822  -7.634  1.00  0.00           O  
ATOM   1891  HG1 THR A 116      19.625 -12.988  -8.179  1.00  0.00           H  
ATOM   1892  C   THR A 116      20.558  -9.069  -7.462  1.00  0.00           C  
ATOM   1893  O   THR A 116      21.122  -8.488  -6.538  1.00  0.00           O  
ATOM   1894  N   ILE A 117      20.326  -8.478  -8.641  1.00  0.00           N  
ATOM   1895  H   ILE A 117      19.860  -9.017  -9.365  1.00  0.00           H  
ATOM   1896  CA  ILE A 117      20.753  -7.107  -8.979  1.00  0.00           C  
ATOM   1897  HA  ILE A 117      21.830  -7.036  -8.831  1.00  0.00           H  
ATOM   1898  CB  ILE A 117      20.461  -6.809 -10.472  1.00  0.00           C  
ATOM   1899  HB  ILE A 117      19.434  -7.108 -10.686  1.00  0.00           H  
ATOM   1900  CG2 ILE A 117      20.594  -5.308 -10.803  1.00  0.00           C  
ATOM   1901 HG21 ILE A 117      21.584  -4.946 -10.519  1.00  0.00           H  
ATOM   1902 HG22 ILE A 117      20.442  -5.130 -11.867  1.00  0.00           H  
ATOM   1903 HG23 ILE A 117      19.839  -4.730 -10.269  1.00  0.00           H  
ATOM   1904  CG1 ILE A 117      21.418  -7.633 -11.366  1.00  0.00           C  
ATOM   1905 HG12 ILE A 117      22.417  -7.196 -11.329  1.00  0.00           H  
ATOM   1906 HG13 ILE A 117      21.491  -8.652 -10.986  1.00  0.00           H  
ATOM   1907  CD1 ILE A 117      20.967  -7.732 -12.829  1.00  0.00           C  
ATOM   1908 HD11 ILE A 117      21.001  -6.753 -13.306  1.00  0.00           H  
ATOM   1909 HD12 ILE A 117      21.638  -8.402 -13.366  1.00  0.00           H  
ATOM   1910 HD13 ILE A 117      19.953  -8.129 -12.882  1.00  0.00           H  
ATOM   1911  C   ILE A 117      20.119  -6.071  -8.041  1.00  0.00           C  
ATOM   1912  O   ILE A 117      20.818  -5.195  -7.542  1.00  0.00           O  
ATOM   1913  N   MET A 118      18.823  -6.180  -7.734  1.00  0.00           N  
ATOM   1914  H   MET A 118      18.273  -6.892  -8.201  1.00  0.00           H  
ATOM   1915  CA  MET A 118      18.161  -5.277  -6.782  1.00  0.00           C  
ATOM   1916  HA  MET A 118      18.406  -4.252  -7.061  1.00  0.00           H  
ATOM   1917  CB  MET A 118      16.634  -5.440  -6.842  1.00  0.00           C  
ATOM   1918  HB2 MET A 118      16.374  -6.498  -6.854  1.00  0.00           H  
ATOM   1919  HB3 MET A 118      16.183  -4.978  -5.964  1.00  0.00           H  
ATOM   1920  CG  MET A 118      16.065  -4.749  -8.083  1.00  0.00           C  
ATOM   1921  HG2 MET A 118      16.581  -5.130  -8.965  1.00  0.00           H  
ATOM   1922  HG3 MET A 118      15.007  -4.995  -8.172  1.00  0.00           H  
ATOM   1923  SD  MET A 118      16.224  -2.938  -8.039  1.00  0.00           S  
ATOM   1924  CE  MET A 118      16.065  -2.582  -9.806  1.00  0.00           C  
ATOM   1925  HE1 MET A 118      16.841  -3.116 -10.353  1.00  0.00           H  
ATOM   1926  HE2 MET A 118      15.085  -2.898 -10.156  1.00  0.00           H  
ATOM   1927  HE3 MET A 118      16.183  -1.512  -9.976  1.00  0.00           H  
ATOM   1928  C   MET A 118      18.671  -5.448  -5.347  1.00  0.00           C  
ATOM   1929  O   MET A 118      18.821  -4.456  -4.638  1.00  0.00           O  
ATOM   1930  N   ARG A 119      18.978  -6.675  -4.908  1.00  0.00           N  
ATOM   1931  H   ARG A 119      18.819  -7.461  -5.533  1.00  0.00           H  
ATOM   1932  CA  ARG A 119      19.517  -6.941  -3.561  1.00  0.00           C  
ATOM   1933  HA  ARG A 119      18.910  -6.398  -2.836  1.00  0.00           H  
ATOM   1934  CB  ARG A 119      19.374  -8.447  -3.301  1.00  0.00           C  
ATOM   1935  HB2 ARG A 119      18.377  -8.752  -3.627  1.00  0.00           H  
ATOM   1936  HB3 ARG A 119      20.111  -8.993  -3.894  1.00  0.00           H  
ATOM   1937  CG  ARG A 119      19.484  -8.849  -1.824  1.00  0.00           C  
ATOM   1938  HG2 ARG A 119      20.494  -8.664  -1.459  1.00  0.00           H  
ATOM   1939  HG3 ARG A 119      18.784  -8.248  -1.242  1.00  0.00           H  
ATOM   1940  CD  ARG A 119      19.118 -10.333  -1.656  1.00  0.00           C  
ATOM   1941  HD2 ARG A 119      19.078 -10.557  -0.588  1.00  0.00           H  
ATOM   1942  HD3 ARG A 119      18.123 -10.499  -2.071  1.00  0.00           H  
ATOM   1943  NE  ARG A 119      20.118 -11.215  -2.296  1.00  0.00           N  
ATOM   1944  HE  ARG A 119      21.078 -10.986  -2.091  1.00  0.00           H  
ATOM   1945  CZ  ARG A 119      19.927 -12.226  -3.130  1.00  0.00           C  
ATOM   1946  NH1 ARG A 119      18.751 -12.630  -3.525  1.00  0.00           N  
ATOM   1947 HH11 ARG A 119      17.931 -12.195  -3.147  1.00  0.00           H  
ATOM   1948 HH12 ARG A 119      18.666 -13.392  -4.184  1.00  0.00           H  
ATOM   1949  NH2 ARG A 119      20.963 -12.875  -3.580  1.00  0.00           N  
ATOM   1950 HH21 ARG A 119      21.893 -12.604  -3.311  1.00  0.00           H  
ATOM   1951 HH22 ARG A 119      20.843 -13.631  -4.236  1.00  0.00           H  
ATOM   1952  C   ARG A 119      20.948  -6.416  -3.394  1.00  0.00           C  
ATOM   1953  O   ARG A 119      21.257  -5.826  -2.368  1.00  0.00           O  
ATOM   1954  N   GLU A 120      21.772  -6.565  -4.425  1.00  0.00           N  
ATOM   1955  H   GLU A 120      21.426  -7.091  -5.220  1.00  0.00           H  
ATOM   1956  CA  GLU A 120      23.085  -5.921  -4.586  1.00  0.00           C  
ATOM   1957  HA  GLU A 120      23.762  -6.215  -3.780  1.00  0.00           H  
ATOM   1958  CB  GLU A 120      23.665  -6.442  -5.923  1.00  0.00           C  
ATOM   1959  HB2 GLU A 120      24.044  -7.457  -5.765  1.00  0.00           H  
ATOM   1960  HB3 GLU A 120      22.849  -6.521  -6.645  1.00  0.00           H  
ATOM   1961  CG  GLU A 120      24.746  -5.605  -6.615  1.00  0.00           C  
ATOM   1962  HG2 GLU A 120      24.969  -6.083  -7.569  1.00  0.00           H  
ATOM   1963  HG3 GLU A 120      24.343  -4.619  -6.845  1.00  0.00           H  
ATOM   1964  CD  GLU A 120      26.044  -5.456  -5.832  1.00  0.00           C  
ATOM   1965  OE1 GLU A 120      26.160  -5.964  -4.707  1.00  0.00           O  
ATOM   1966  OE2 GLU A 120      26.949  -4.797  -6.404  1.00  0.00           O  
ATOM   1967  C   GLU A 120      22.971  -4.387  -4.548  1.00  0.00           C  
ATOM   1968  O   GLU A 120      23.644  -3.723  -3.761  1.00  0.00           O  
ATOM   1969  N   LYS A 121      22.038  -3.815  -5.323  1.00  0.00           N  
ATOM   1970  H   LYS A 121      21.529  -4.407  -5.973  1.00  0.00           H  
ATOM   1971  CA  LYS A 121      21.767  -2.371  -5.332  1.00  0.00           C  
ATOM   1972  HA  LYS A 121      22.697  -1.860  -5.575  1.00  0.00           H  
ATOM   1973  CB  LYS A 121      20.710  -2.050  -6.406  1.00  0.00           C  
ATOM   1974  HB2 LYS A 121      21.057  -2.426  -7.371  1.00  0.00           H  
ATOM   1975  HB3 LYS A 121      19.785  -2.570  -6.160  1.00  0.00           H  
ATOM   1976  CG  LYS A 121      20.384  -0.555  -6.550  1.00  0.00           C  
ATOM   1977  HG2 LYS A 121      19.578  -0.457  -7.279  1.00  0.00           H  
ATOM   1978  HG3 LYS A 121      20.032  -0.153  -5.601  1.00  0.00           H  
ATOM   1979  CD  LYS A 121      21.581   0.272  -7.024  1.00  0.00           C  
ATOM   1980  HD2 LYS A 121      22.357   0.293  -6.258  1.00  0.00           H  
ATOM   1981  HD3 LYS A 121      21.981  -0.182  -7.933  1.00  0.00           H  
ATOM   1982  CE  LYS A 121      21.124   1.700  -7.326  1.00  0.00           C  
ATOM   1983  HE2 LYS A 121      20.219   1.646  -7.939  1.00  0.00           H  
ATOM   1984  HE3 LYS A 121      20.886   2.224  -6.395  1.00  0.00           H  
ATOM   1985  NZ  LYS A 121      22.159   2.417  -8.098  1.00  0.00           N  
ATOM   1986  HZ1 LYS A 121      22.957   2.707  -7.560  1.00  0.00           H  
ATOM   1987  HZ2 LYS A 121      22.444   1.811  -8.875  1.00  0.00           H  
ATOM   1988  HZ3 LYS A 121      21.757   3.172  -8.650  1.00  0.00           H  
ATOM   1989  C   LYS A 121      21.341  -1.867  -3.952  1.00  0.00           C  
ATOM   1990  O   LYS A 121      21.872  -0.864  -3.492  1.00  0.00           O  
ATOM   1991  N   TYR A 122      20.421  -2.560  -3.282  1.00  0.00           N  
ATOM   1992  H   TYR A 122      19.997  -3.353  -3.751  1.00  0.00           H  
ATOM   1993  CA  TYR A 122      19.965  -2.247  -1.925  1.00  0.00           C  
ATOM   1994  HA  TYR A 122      19.623  -1.211  -1.892  1.00  0.00           H  
ATOM   1995  CB  TYR A 122      18.766  -3.154  -1.614  1.00  0.00           C  
ATOM   1996  HB2 TYR A 122      17.967  -2.936  -2.324  1.00  0.00           H  
ATOM   1997  HB3 TYR A 122      19.056  -4.195  -1.758  1.00  0.00           H  
ATOM   1998  CG  TYR A 122      18.222  -2.997  -0.212  1.00  0.00           C  
ATOM   1999  CD1 TYR A 122      17.269  -1.997   0.065  1.00  0.00           C  
ATOM   2000  HD1 TYR A 122      16.893  -1.369  -0.729  1.00  0.00           H  
ATOM   2001  CE1 TYR A 122      16.837  -1.785   1.385  1.00  0.00           C  
ATOM   2002  HE1 TYR A 122      16.152  -0.984   1.613  1.00  0.00           H  
ATOM   2003  CZ  TYR A 122      17.360  -2.573   2.429  1.00  0.00           C  
ATOM   2004  OH  TYR A 122      16.961  -2.336   3.704  1.00  0.00           O  
ATOM   2005  HH  TYR A 122      17.709  -2.426   4.303  1.00  0.00           H  
ATOM   2006  CE2 TYR A 122      18.292  -3.595   2.151  1.00  0.00           C  
ATOM   2007  HE2 TYR A 122      18.707  -4.180   2.958  1.00  0.00           H  
ATOM   2008  CD2 TYR A 122      18.721  -3.806   0.828  1.00  0.00           C  
ATOM   2009  HD2 TYR A 122      19.473  -4.555   0.619  1.00  0.00           H  
ATOM   2010  C   TYR A 122      21.092  -2.385  -0.882  1.00  0.00           C  
ATOM   2011  O   TYR A 122      21.238  -1.525  -0.017  1.00  0.00           O  
ATOM   2012  N   SER A 123      21.949  -3.405  -1.015  1.00  0.00           N  
ATOM   2013  H   SER A 123      21.741  -4.107  -1.717  1.00  0.00           H  
ATOM   2014  CA  SER A 123      23.163  -3.596  -0.202  1.00  0.00           C  
ATOM   2015  HA  SER A 123      22.884  -3.576   0.854  1.00  0.00           H  
ATOM   2016  CB  SER A 123      23.781  -4.962  -0.515  1.00  0.00           C  
ATOM   2017  HB2 SER A 123      23.022  -5.738  -0.419  1.00  0.00           H  
ATOM   2018  HB3 SER A 123      24.167  -4.964  -1.537  1.00  0.00           H  
ATOM   2019  OG  SER A 123      24.833  -5.243   0.386  1.00  0.00           O  
ATOM   2020  HG  SER A 123      25.370  -4.442   0.484  1.00  0.00           H  
ATOM   2021  C   SER A 123      24.238  -2.518  -0.422  1.00  0.00           C  
ATOM   2022  O   SER A 123      25.138  -2.378   0.404  1.00  0.00           O  
ATOM   2023  N   LYS A 124      24.163  -1.770  -1.530  1.00  0.00           N  
ATOM   2024  H   LYS A 124      23.506  -2.073  -2.239  1.00  0.00           H  
ATOM   2025  CA  LYS A 124      24.932  -0.541  -1.802  1.00  0.00           C  
ATOM   2026  HA  LYS A 124      25.811  -0.526  -1.155  1.00  0.00           H  
ATOM   2027  CB  LYS A 124      25.397  -0.572  -3.267  1.00  0.00           C  
ATOM   2028  HB2 LYS A 124      24.595  -0.948  -3.903  1.00  0.00           H  
ATOM   2029  HB3 LYS A 124      25.659   0.432  -3.601  1.00  0.00           H  
ATOM   2030  CG  LYS A 124      26.640  -1.459  -3.402  1.00  0.00           C  
ATOM   2031  HG2 LYS A 124      27.467  -0.981  -2.873  1.00  0.00           H  
ATOM   2032  HG3 LYS A 124      26.455  -2.435  -2.951  1.00  0.00           H  
ATOM   2033  CD  LYS A 124      27.031  -1.665  -4.867  1.00  0.00           C  
ATOM   2034  HD2 LYS A 124      26.287  -2.315  -5.335  1.00  0.00           H  
ATOM   2035  HD3 LYS A 124      27.057  -0.705  -5.388  1.00  0.00           H  
ATOM   2036  CE  LYS A 124      28.413  -2.326  -4.915  1.00  0.00           C  
ATOM   2037  HE2 LYS A 124      29.163  -1.600  -4.599  1.00  0.00           H  
ATOM   2038  HE3 LYS A 124      28.412  -3.161  -4.204  1.00  0.00           H  
ATOM   2039  NZ  LYS A 124      28.717  -2.839  -6.268  1.00  0.00           N  
ATOM   2040  HZ1 LYS A 124      28.030  -3.571  -6.465  1.00  0.00           H  
ATOM   2041  HZ2 LYS A 124      28.630  -2.135  -6.983  1.00  0.00           H  
ATOM   2042  HZ3 LYS A 124      29.608  -3.307  -6.300  1.00  0.00           H  
ATOM   2043  C   LYS A 124      24.180   0.756  -1.449  1.00  0.00           C  
ATOM   2044  O   LYS A 124      24.692   1.838  -1.724  1.00  0.00           O  
ATOM   2045  N   CYS A 125      22.987   0.653  -0.858  1.00  0.00           N  
ATOM   2046  H   CYS A 125      22.643  -0.276  -0.657  1.00  0.00           H  
ATOM   2047  CA  CYS A 125      22.136   1.770  -0.434  1.00  0.00           C  
ATOM   2048  HA  CYS A 125      22.744   2.674  -0.385  1.00  0.00           H  
ATOM   2049  CB  CYS A 125      21.013   1.999  -1.463  1.00  0.00           C  
ATOM   2050  HB2 CYS A 125      20.348   1.136  -1.439  1.00  0.00           H  
ATOM   2051  HB3 CYS A 125      20.439   2.877  -1.162  1.00  0.00           H  
ATOM   2052  SG  CYS A 125      21.635   2.238  -3.159  1.00  0.00           S  
ATOM   2053  HG  CYS A 125      22.098   0.982  -3.282  1.00  0.00           H  
ATOM   2054  C   CYS A 125      21.581   1.547   0.990  1.00  0.00           C  
ATOM   2055  O   CYS A 125      20.436   1.906   1.268  1.00  0.00           O  
ATOM   2056  N   SER A 126      22.386   0.913   1.854  1.00  0.00           N  
ATOM   2057  H   SER A 126      23.349   0.763   1.585  1.00  0.00           H  
ATOM   2058  CA  SER A 126      22.122   0.619   3.274  1.00  0.00           C  
ATOM   2059  HA  SER A 126      21.206   1.104   3.598  1.00  0.00           H  
ATOM   2060  CB  SER A 126      22.008  -0.883   3.524  1.00  0.00           C  
ATOM   2061  HB2 SER A 126      22.941  -1.363   3.217  1.00  0.00           H  
ATOM   2062  HB3 SER A 126      21.866  -1.049   4.596  1.00  0.00           H  
ATOM   2063  OG  SER A 126      20.911  -1.419   2.805  1.00  0.00           O  
ATOM   2064  HG  SER A 126      21.048  -1.217   1.865  1.00  0.00           H  
ATOM   2065  C   SER A 126      23.239   1.167   4.158  1.00  0.00           C  
ATOM   2066  O   SER A 126      22.943   1.425   5.343  1.00  0.00           O  
ATOM   2067  OXT SER A 126      24.366   1.294   3.628  1.00  0.00           O  
TER    2068      SER   126                                                      
ATOM   2068  N   MET B 127     -29.253  28.249  -4.933  1.00  0.00           N  
ATOM   2069  H1  MET B 127     -28.678  27.476  -4.619  1.00  0.00           H  
ATOM   2070  H2  MET B 127     -29.717  28.637  -4.121  1.00  0.00           H  
ATOM   2071  H3  MET B 127     -29.933  27.924  -5.607  1.00  0.00           H  
ATOM   2072  CA  MET B 127     -28.374  29.283  -5.517  1.00  0.00           C  
ATOM   2073  HA  MET B 127     -27.754  28.806  -6.276  1.00  0.00           H  
ATOM   2074  CB  MET B 127     -29.152  30.433  -6.174  1.00  0.00           C  
ATOM   2075  HB2 MET B 127     -29.902  30.014  -6.847  1.00  0.00           H  
ATOM   2076  HB3 MET B 127     -29.659  31.026  -5.411  1.00  0.00           H  
ATOM   2077  CG  MET B 127     -28.219  31.334  -6.995  1.00  0.00           C  
ATOM   2078  HG2 MET B 127     -27.497  31.818  -6.338  1.00  0.00           H  
ATOM   2079  HG3 MET B 127     -27.671  30.707  -7.700  1.00  0.00           H  
ATOM   2080  SD  MET B 127     -29.065  32.619  -7.947  1.00  0.00           S  
ATOM   2081  CE  MET B 127     -29.203  33.933  -6.705  1.00  0.00           C  
ATOM   2082  HE1 MET B 127     -28.207  34.236  -6.381  1.00  0.00           H  
ATOM   2083  HE2 MET B 127     -29.776  33.579  -5.849  1.00  0.00           H  
ATOM   2084  HE3 MET B 127     -29.709  34.793  -7.148  1.00  0.00           H  
ATOM   2085  C   MET B 127     -27.458  29.779  -4.416  1.00  0.00           C  
ATOM   2086  O   MET B 127     -27.882  29.784  -3.264  1.00  0.00           O  
ATOM   2087  N   HIE B 128     -26.214  30.102  -4.762  1.00  0.00           N  
ATOM   2088  H   HIE B 128     -25.985  30.118  -5.745  1.00  0.00           H  
ATOM   2089  CA  HIE B 128     -25.083  29.896  -3.854  1.00  0.00           C  
ATOM   2090  HA  HIE B 128     -25.429  29.553  -2.876  1.00  0.00           H  
ATOM   2091  CB  HIE B 128     -24.201  28.790  -4.468  1.00  0.00           C  
ATOM   2092  HB2 HIE B 128     -23.282  28.733  -3.891  1.00  0.00           H  
ATOM   2093  HB3 HIE B 128     -23.923  29.066  -5.486  1.00  0.00           H  
ATOM   2094  CG  HIE B 128     -24.785  27.398  -4.523  1.00  0.00           C  
ATOM   2095  ND1 HIE B 128     -26.136  27.039  -4.679  1.00  0.00           N  
ATOM   2096  CE1 HIE B 128     -26.126  25.693  -4.767  1.00  0.00           C  
ATOM   2097  HE1 HIE B 128     -27.001  25.062  -4.866  1.00  0.00           H  
ATOM   2098  NE2 HIE B 128     -24.874  25.214  -4.699  1.00  0.00           N  
ATOM   2099  HE2 HIE B 128     -24.606  24.230  -4.743  1.00  0.00           H  
ATOM   2100  CD2 HIE B 128     -24.017  26.273  -4.568  1.00  0.00           C  
ATOM   2101  HD2 HIE B 128     -22.936  26.225  -4.549  1.00  0.00           H  
ATOM   2102  C   HIE B 128     -24.276  31.174  -3.597  1.00  0.00           C  
ATOM   2103  O   HIE B 128     -24.301  31.725  -2.504  1.00  0.00           O  
ATOM   2104  N   HIE B 129     -23.523  31.600  -4.613  1.00  0.00           N  
ATOM   2105  H   HIE B 129     -23.625  31.091  -5.472  1.00  0.00           H  
ATOM   2106  CA  HIE B 129     -22.443  32.600  -4.519  1.00  0.00           C  
ATOM   2107  HA  HIE B 129     -22.799  33.477  -3.973  1.00  0.00           H  
ATOM   2108  CB  HIE B 129     -21.268  31.956  -3.753  1.00  0.00           C  
ATOM   2109  HB2 HIE B 129     -20.520  31.589  -4.455  1.00  0.00           H  
ATOM   2110  HB3 HIE B 129     -21.612  31.100  -3.173  1.00  0.00           H  
ATOM   2111  CG  HIE B 129     -20.608  32.889  -2.782  1.00  0.00           C  
ATOM   2112  ND1 HIE B 129     -19.327  33.424  -2.909  1.00  0.00           N  
ATOM   2113  CE1 HIE B 129     -19.143  34.169  -1.809  1.00  0.00           C  
ATOM   2114  HE1 HIE B 129     -18.241  34.725  -1.594  1.00  0.00           H  
ATOM   2115  NE2 HIE B 129     -20.226  34.121  -1.012  1.00  0.00           N  
ATOM   2116  HE2 HIE B 129     -20.324  34.590  -0.124  1.00  0.00           H  
ATOM   2117  CD2 HIE B 129     -21.164  33.315  -1.614  1.00  0.00           C  
ATOM   2118  HD2 HIE B 129     -22.146  33.047  -1.243  1.00  0.00           H  
ATOM   2119  C   HIE B 129     -21.945  33.059  -5.903  1.00  0.00           C  
ATOM   2120  O   HIE B 129     -21.259  34.062  -6.041  1.00  0.00           O  
ATOM   2121  N   HIE B 130     -22.278  32.283  -6.935  1.00  0.00           N  
ATOM   2122  H   HIE B 130     -22.891  31.506  -6.760  1.00  0.00           H  
ATOM   2123  CA  HIE B 130     -21.907  32.429  -8.340  1.00  0.00           C  
ATOM   2124  HA  HIE B 130     -21.819  33.486  -8.605  1.00  0.00           H  
ATOM   2125  CB  HIE B 130     -20.539  31.742  -8.538  1.00  0.00           C  
ATOM   2126  HB2 HIE B 130     -20.596  30.724  -8.153  1.00  0.00           H  
ATOM   2127  HB3 HIE B 130     -19.789  32.279  -7.957  1.00  0.00           H  
ATOM   2128  CG  HIE B 130     -20.072  31.676  -9.967  1.00  0.00           C  
ATOM   2129  ND1 HIE B 130     -19.917  32.779 -10.801  1.00  0.00           N  
ATOM   2130  CE1 HIE B 130     -19.611  32.290 -12.010  1.00  0.00           C  
ATOM   2131  HE1 HIE B 130     -19.472  32.894 -12.898  1.00  0.00           H  
ATOM   2132  NE2 HIE B 130     -19.526  30.949 -11.964  1.00  0.00           N  
ATOM   2133  HE2 HIE B 130     -19.353  30.349 -12.760  1.00  0.00           H  
ATOM   2134  CD2 HIE B 130     -19.806  30.543 -10.678  1.00  0.00           C  
ATOM   2135  HD2 HIE B 130     -19.862  29.525 -10.309  1.00  0.00           H  
ATOM   2136  C   HIE B 130     -23.029  31.803  -9.189  1.00  0.00           C  
ATOM   2137  O   HIE B 130     -23.878  31.092  -8.641  1.00  0.00           O  
ATOM   2138  N   HIE B 131     -23.030  32.032 -10.505  1.00  0.00           N  
ATOM   2139  H   HIE B 131     -22.350  32.688 -10.877  1.00  0.00           H  
ATOM   2140  CA  HIE B 131     -23.978  31.441 -11.468  1.00  0.00           C  
ATOM   2141  HA  HIE B 131     -24.993  31.753 -11.220  1.00  0.00           H  
ATOM   2142  CB  HIE B 131     -23.620  31.930 -12.882  1.00  0.00           C  
ATOM   2143  HB2 HIE B 131     -24.282  31.434 -13.594  1.00  0.00           H  
ATOM   2144  HB3 HIE B 131     -22.600  31.626 -13.114  1.00  0.00           H  
ATOM   2145  CG  HIE B 131     -23.731  33.415 -13.109  1.00  0.00           C  
ATOM   2146  ND1 HIE B 131     -23.153  34.408 -12.316  1.00  0.00           N  
ATOM   2147  CE1 HIE B 131     -23.444  35.573 -12.911  1.00  0.00           C  
ATOM   2148  HE1 HIE B 131     -23.158  36.546 -12.532  1.00  0.00           H  
ATOM   2149  NE2 HIE B 131     -24.132  35.358 -14.046  1.00  0.00           N  
ATOM   2150  HE2 HIE B 131     -24.450  36.075 -14.681  1.00  0.00           H  
ATOM   2151  CD2 HIE B 131     -24.316  34.001 -14.192  1.00  0.00           C  
ATOM   2152  HD2 HIE B 131     -24.803  33.491 -15.013  1.00  0.00           H  
ATOM   2153  C   HIE B 131     -23.967  29.906 -11.501  1.00  0.00           C  
ATOM   2154  O   HIE B 131     -24.904  29.300 -12.009  1.00  0.00           O  
ATOM   2155  N   HIE B 132     -22.893  29.288 -11.005  1.00  0.00           N  
ATOM   2156  H   HIE B 132     -22.207  29.863 -10.546  1.00  0.00           H  
ATOM   2157  CA  HIE B 132     -22.634  27.848 -11.036  1.00  0.00           C  
ATOM   2158  HA  HIE B 132     -23.584  27.309 -11.058  1.00  0.00           H  
ATOM   2159  CB  HIE B 132     -21.866  27.516 -12.335  1.00  0.00           C  
ATOM   2160  HB2 HIE B 132     -20.894  28.010 -12.304  1.00  0.00           H  
ATOM   2161  HB3 HIE B 132     -22.423  27.919 -13.182  1.00  0.00           H  
ATOM   2162  CG  HIE B 132     -21.647  26.043 -12.604  1.00  0.00           C  
ATOM   2163  ND1 HIE B 132     -22.601  25.045 -12.403  1.00  0.00           N  
ATOM   2164  CE1 HIE B 132     -22.063  23.913 -12.885  1.00  0.00           C  
ATOM   2165  HE1 HIE B 132     -22.570  22.958 -12.923  1.00  0.00           H  
ATOM   2166  NE2 HIE B 132     -20.822  24.143 -13.346  1.00  0.00           N  
ATOM   2167  HE2 HIE B 132     -20.249  23.456 -13.820  1.00  0.00           H  
ATOM   2168  CD2 HIE B 132     -20.539  25.482 -13.173  1.00  0.00           C  
ATOM   2169  HD2 HIE B 132     -19.642  26.000 -13.480  1.00  0.00           H  
ATOM   2170  C   HIE B 132     -21.879  27.396  -9.777  1.00  0.00           C  
ATOM   2171  O   HIE B 132     -21.439  28.210  -8.952  1.00  0.00           O  
ATOM   2172  N   HIE B 133     -21.694  26.086  -9.658  1.00  0.00           N  
ATOM   2173  H   HIE B 133     -22.092  25.488 -10.376  1.00  0.00           H  
ATOM   2174  CA  HIE B 133     -20.823  25.464  -8.670  1.00  0.00           C  
ATOM   2175  HA  HIE B 133     -21.206  25.705  -7.676  1.00  0.00           H  
ATOM   2176  CB  HIE B 133     -20.871  23.942  -8.835  1.00  0.00           C  
ATOM   2177  HB2 HIE B 133     -20.200  23.480  -8.116  1.00  0.00           H  
ATOM   2178  HB3 HIE B 133     -20.544  23.671  -9.841  1.00  0.00           H  
ATOM   2179  CG  HIE B 133     -22.252  23.406  -8.596  1.00  0.00           C  
ATOM   2180  ND1 HIE B 133     -22.985  23.631  -7.431  1.00  0.00           N  
ATOM   2181  CE1 HIE B 133     -24.157  23.008  -7.625  1.00  0.00           C  
ATOM   2182  HE1 HIE B 133     -24.970  22.951  -6.912  1.00  0.00           H  
ATOM   2183  NE2 HIE B 133     -24.185  22.423  -8.829  1.00  0.00           N  
ATOM   2184  HE2 HIE B 133     -24.991  21.876  -9.152  1.00  0.00           H  
ATOM   2185  CD2 HIE B 133     -22.984  22.647  -9.460  1.00  0.00           C  
ATOM   2186  HD2 HIE B 133     -22.682  22.293 -10.434  1.00  0.00           H  
ATOM   2187  C   HIE B 133     -19.381  25.965  -8.769  1.00  0.00           C  
ATOM   2188  O   HIE B 133     -18.833  26.181  -9.852  1.00  0.00           O  
ATOM   2189  N   LYS B 134     -18.748  26.102  -7.606  1.00  0.00           N  
ATOM   2190  H   LYS B 134     -19.309  25.979  -6.764  1.00  0.00           H  
ATOM   2191  CA  LYS B 134     -17.317  26.353  -7.415  1.00  0.00           C  
ATOM   2192  HA  LYS B 134     -16.765  25.965  -8.273  1.00  0.00           H  
ATOM   2193  CB  LYS B 134     -17.047  27.864  -7.266  1.00  0.00           C  
ATOM   2194  HB2 LYS B 134     -17.950  28.373  -6.923  1.00  0.00           H  
ATOM   2195  HB3 LYS B 134     -16.272  28.018  -6.512  1.00  0.00           H  
ATOM   2196  CG  LYS B 134     -16.564  28.498  -8.577  1.00  0.00           C  
ATOM   2197  HG2 LYS B 134     -15.637  28.009  -8.881  1.00  0.00           H  
ATOM   2198  HG3 LYS B 134     -17.314  28.355  -9.356  1.00  0.00           H  
ATOM   2199  CD  LYS B 134     -16.308  29.999  -8.390  1.00  0.00           C  
ATOM   2200  HD2 LYS B 134     -17.260  30.503  -8.209  1.00  0.00           H  
ATOM   2201  HD3 LYS B 134     -15.656  30.149  -7.527  1.00  0.00           H  
ATOM   2202  CE  LYS B 134     -15.639  30.576  -9.643  1.00  0.00           C  
ATOM   2203  HE2 LYS B 134     -14.698  30.040  -9.809  1.00  0.00           H  
ATOM   2204  HE3 LYS B 134     -16.290  30.389 -10.503  1.00  0.00           H  
ATOM   2205  NZ  LYS B 134     -15.380  32.031  -9.500  1.00  0.00           N  
ATOM   2206  HZ1 LYS B 134     -16.252  32.531  -9.366  1.00  0.00           H  
ATOM   2207  HZ2 LYS B 134     -14.789  32.203  -8.696  1.00  0.00           H  
ATOM   2208  HZ3 LYS B 134     -14.918  32.399 -10.324  1.00  0.00           H  
ATOM   2209  C   LYS B 134     -16.843  25.602  -6.179  1.00  0.00           C  
ATOM   2210  O   LYS B 134     -17.595  25.455  -5.217  1.00  0.00           O  
ATOM   2211  N   VAL B 135     -15.583  25.178  -6.182  1.00  0.00           N  
ATOM   2212  H   VAL B 135     -15.011  25.365  -6.989  1.00  0.00           H  
ATOM   2213  CA  VAL B 135     -14.908  24.737  -4.956  1.00  0.00           C  
ATOM   2214  HA  VAL B 135     -15.555  24.028  -4.437  1.00  0.00           H  
ATOM   2215  CB  VAL B 135     -13.585  24.014  -5.280  1.00  0.00           C  
ATOM   2216  HB  VAL B 135     -12.899  24.718  -5.751  1.00  0.00           H  
ATOM   2217  CG1 VAL B 135     -12.916  23.443  -4.028  1.00  0.00           C  
ATOM   2218 HG11 VAL B 135     -12.017  22.903  -4.322  1.00  0.00           H  
ATOM   2219 HG12 VAL B 135     -12.626  24.246  -3.352  1.00  0.00           H  
ATOM   2220 HG13 VAL B 135     -13.589  22.755  -3.514  1.00  0.00           H  
ATOM   2221  CG2 VAL B 135     -13.813  22.843  -6.247  1.00  0.00           C  
ATOM   2222 HG21 VAL B 135     -12.873  22.316  -6.418  1.00  0.00           H  
ATOM   2223 HG22 VAL B 135     -14.536  22.146  -5.819  1.00  0.00           H  
ATOM   2224 HG23 VAL B 135     -14.176  23.201  -7.209  1.00  0.00           H  
ATOM   2225  C   VAL B 135     -14.702  25.958  -4.046  1.00  0.00           C  
ATOM   2226  O   VAL B 135     -14.338  27.032  -4.523  1.00  0.00           O  
ATOM   2227  N   LEU B 136     -14.982  25.808  -2.751  1.00  0.00           N  
ATOM   2228  H   LEU B 136     -15.307  24.894  -2.458  1.00  0.00           H  
ATOM   2229  CA  LEU B 136     -14.852  26.845  -1.715  1.00  0.00           C  
ATOM   2230  HA  LEU B 136     -14.746  27.824  -2.187  1.00  0.00           H  
ATOM   2231  CB  LEU B 136     -16.149  26.830  -0.884  1.00  0.00           C  
ATOM   2232  HB2 LEU B 136     -16.972  27.100  -1.540  1.00  0.00           H  
ATOM   2233  HB3 LEU B 136     -16.316  25.811  -0.532  1.00  0.00           H  
ATOM   2234  CG  LEU B 136     -16.170  27.763   0.343  1.00  0.00           C  
ATOM   2235  HG  LEU B 136     -15.328  27.536   0.995  1.00  0.00           H  
ATOM   2236  CD1 LEU B 136     -16.110  29.235  -0.064  1.00  0.00           C  
ATOM   2237 HD11 LEU B 136     -16.141  29.866   0.825  1.00  0.00           H  
ATOM   2238 HD12 LEU B 136     -15.177  29.438  -0.591  1.00  0.00           H  
ATOM   2239 HD13 LEU B 136     -16.952  29.486  -0.710  1.00  0.00           H  
ATOM   2240  CD2 LEU B 136     -17.446  27.540   1.151  1.00  0.00           C  
ATOM   2241 HD21 LEU B 136     -17.441  28.179   2.034  1.00  0.00           H  
ATOM   2242 HD22 LEU B 136     -18.321  27.774   0.545  1.00  0.00           H  
ATOM   2243 HD23 LEU B 136     -17.508  26.498   1.463  1.00  0.00           H  
ATOM   2244  C   LEU B 136     -13.618  26.627  -0.827  1.00  0.00           C  
ATOM   2245  O   LEU B 136     -13.013  27.584  -0.358  1.00  0.00           O  
ATOM   2246  N   GLN B 137     -13.259  25.364  -0.597  1.00  0.00           N  
ATOM   2247  H   GLN B 137     -13.801  24.638  -1.046  1.00  0.00           H  
ATOM   2248  CA  GLN B 137     -12.078  24.918   0.144  1.00  0.00           C  
ATOM   2249  HA  GLN B 137     -11.294  25.674   0.062  1.00  0.00           H  
ATOM   2250  CB  GLN B 137     -12.429  24.710   1.629  1.00  0.00           C  
ATOM   2251  HB2 GLN B 137     -12.893  25.616   2.019  1.00  0.00           H  
ATOM   2252  HB3 GLN B 137     -13.142  23.889   1.715  1.00  0.00           H  
ATOM   2253  CG  GLN B 137     -11.191  24.379   2.479  1.00  0.00           C  
ATOM   2254  HG2 GLN B 137     -10.698  23.491   2.083  1.00  0.00           H  
ATOM   2255  HG3 GLN B 137     -10.491  25.213   2.416  1.00  0.00           H  
ATOM   2256  CD  GLN B 137     -11.504  24.121   3.954  1.00  0.00           C  
ATOM   2257  OE1 GLN B 137     -12.644  24.010   4.396  1.00  0.00           O  
ATOM   2258  NE2 GLN B 137     -10.491  24.016   4.786  1.00  0.00           N  
ATOM   2259 HE21 GLN B 137     -10.692  23.852   5.755  1.00  0.00           H  
ATOM   2260 HE22 GLN B 137      -9.547  24.089   4.445  1.00  0.00           H  
ATOM   2261  C   GLN B 137     -11.600  23.623  -0.520  1.00  0.00           C  
ATOM   2262  O   GLN B 137     -12.424  22.735  -0.749  1.00  0.00           O  
ATOM   2263  N   GLU B 138     -10.328  23.566  -0.914  1.00  0.00           N  
ATOM   2264  H   GLU B 138      -9.693  24.305  -0.655  1.00  0.00           H  
ATOM   2265  CA  GLU B 138      -9.845  22.606  -1.916  1.00  0.00           C  
ATOM   2266  HA  GLU B 138     -10.613  22.581  -2.681  1.00  0.00           H  
ATOM   2267  CB  GLU B 138      -8.585  23.169  -2.592  1.00  0.00           C  
ATOM   2268  HB2 GLU B 138      -8.421  22.631  -3.524  1.00  0.00           H  
ATOM   2269  HB3 GLU B 138      -8.770  24.213  -2.852  1.00  0.00           H  
ATOM   2270  CG  GLU B 138      -7.309  23.084  -1.741  1.00  0.00           C  
ATOM   2271  HG2 GLU B 138      -7.496  23.560  -0.775  1.00  0.00           H  
ATOM   2272  HG3 GLU B 138      -7.063  22.034  -1.568  1.00  0.00           H  
ATOM   2273  CD  GLU B 138      -6.122  23.766  -2.434  1.00  0.00           C  
ATOM   2274  OE1 GLU B 138      -6.087  23.723  -3.688  1.00  0.00           O  
ATOM   2275  OE2 GLU B 138      -5.274  24.325  -1.701  1.00  0.00           O  
ATOM   2276  C   GLU B 138      -9.680  21.147  -1.423  1.00  0.00           C  
ATOM   2277  O   GLU B 138      -9.675  20.900  -0.214  1.00  0.00           O  
ATOM   2278  N   PRO B 139      -9.586  20.165  -2.347  1.00  0.00           N  
ATOM   2279  CD  PRO B 139      -9.779  20.294  -3.785  1.00  0.00           C  
ATOM   2280  HD2 PRO B 139      -8.801  20.372  -4.253  1.00  0.00           H  
ATOM   2281  HD3 PRO B 139     -10.396  21.143  -4.071  1.00  0.00           H  
ATOM   2282  CG  PRO B 139     -10.469  19.009  -4.223  1.00  0.00           C  
ATOM   2283  HG2 PRO B 139     -10.300  18.794  -5.277  1.00  0.00           H  
ATOM   2284  HG3 PRO B 139     -11.537  19.071  -4.013  1.00  0.00           H  
ATOM   2285  CB  PRO B 139      -9.810  17.978  -3.315  1.00  0.00           C  
ATOM   2286  HB2 PRO B 139      -8.868  17.659  -3.763  1.00  0.00           H  
ATOM   2287  HB3 PRO B 139     -10.467  17.124  -3.153  1.00  0.00           H  
ATOM   2288  CA  PRO B 139      -9.555  18.743  -2.008  1.00  0.00           C  
ATOM   2289  HA  PRO B 139     -10.391  18.557  -1.349  1.00  0.00           H  
ATOM   2290  C   PRO B 139      -8.287  18.264  -1.289  1.00  0.00           C  
ATOM   2291  O   PRO B 139      -7.192  18.248  -1.849  1.00  0.00           O  
ATOM   2292  N   THR B 140      -8.470  17.771  -0.065  1.00  0.00           N  
ATOM   2293  H   THR B 140      -9.423  17.780   0.288  1.00  0.00           H  
ATOM   2294  CA  THR B 140      -7.459  16.981   0.666  1.00  0.00           C  
ATOM   2295  HA  THR B 140      -6.470  17.214   0.271  1.00  0.00           H  
ATOM   2296  CB  THR B 140      -7.450  17.323   2.161  1.00  0.00           C  
ATOM   2297  HB  THR B 140      -6.674  16.730   2.646  1.00  0.00           H  
ATOM   2298  CG2 THR B 140      -7.148  18.798   2.417  1.00  0.00           C  
ATOM   2299 HG21 THR B 140      -7.929  19.428   1.991  1.00  0.00           H  
ATOM   2300 HG22 THR B 140      -7.088  18.972   3.491  1.00  0.00           H  
ATOM   2301 HG23 THR B 140      -6.193  19.058   1.960  1.00  0.00           H  
ATOM   2302  OG1 THR B 140      -8.684  17.010   2.761  1.00  0.00           O  
ATOM   2303  HG1 THR B 140      -9.381  17.513   2.324  1.00  0.00           H  
ATOM   2304  C   THR B 140      -7.698  15.482   0.450  1.00  0.00           C  
ATOM   2305  O   THR B 140      -8.806  15.092   0.081  1.00  0.00           O  
ATOM   2306  N   CYS B 141      -6.687  14.621   0.640  1.00  0.00           N  
ATOM   2307  H   CYS B 141      -5.795  14.958   0.974  1.00  0.00           H  
ATOM   2308  CA  CYS B 141      -6.823  13.170   0.445  1.00  0.00           C  
ATOM   2309  HA  CYS B 141      -7.819  12.884   0.774  1.00  0.00           H  
ATOM   2310  CB  CYS B 141      -6.706  12.876  -1.062  1.00  0.00           C  
ATOM   2311  HB2 CYS B 141      -7.442  13.482  -1.593  1.00  0.00           H  
ATOM   2312  HB3 CYS B 141      -5.713  13.159  -1.411  1.00  0.00           H  
ATOM   2313  SG  CYS B 141      -7.021  11.128  -1.455  1.00  0.00           S  
ATOM   2314  HG  CYS B 141      -5.832  10.648  -1.064  1.00  0.00           H  
ATOM   2315  C   CYS B 141      -5.809  12.367   1.287  1.00  0.00           C  
ATOM   2316  O   CYS B 141      -4.675  12.809   1.453  1.00  0.00           O  
ATOM   2317  N   VAL B 142      -6.209  11.196   1.802  1.00  0.00           N  
ATOM   2318  H   VAL B 142      -7.169  10.923   1.602  1.00  0.00           H  
ATOM   2319  CA  VAL B 142      -5.402  10.275   2.645  1.00  0.00           C  
ATOM   2320  HA  VAL B 142      -4.349  10.456   2.444  1.00  0.00           H  
ATOM   2321  CB  VAL B 142      -5.634  10.514   4.156  1.00  0.00           C  
ATOM   2322  HB  VAL B 142      -5.038   9.783   4.703  1.00  0.00           H  
ATOM   2323  CG1 VAL B 142      -5.176  11.903   4.610  1.00  0.00           C  
ATOM   2324 HG11 VAL B 142      -5.249  11.980   5.695  1.00  0.00           H  
ATOM   2325 HG12 VAL B 142      -4.139  12.069   4.319  1.00  0.00           H  
ATOM   2326 HG13 VAL B 142      -5.797  12.677   4.160  1.00  0.00           H  
ATOM   2327  CG2 VAL B 142      -7.097  10.329   4.581  1.00  0.00           C  
ATOM   2328 HG21 VAL B 142      -7.727  11.082   4.107  1.00  0.00           H  
ATOM   2329 HG22 VAL B 142      -7.181  10.431   5.664  1.00  0.00           H  
ATOM   2330 HG23 VAL B 142      -7.452   9.343   4.297  1.00  0.00           H  
ATOM   2331  C   VAL B 142      -5.664   8.799   2.300  1.00  0.00           C  
ATOM   2332  O   VAL B 142      -6.724   8.483   1.759  1.00  0.00           O  
ATOM   2333  N   SER B 143      -4.720   7.888   2.585  1.00  0.00           N  
ATOM   2334  H   SER B 143      -3.874   8.199   3.059  1.00  0.00           H  
ATOM   2335  CA  SER B 143      -4.744   6.495   2.090  1.00  0.00           C  
ATOM   2336  HA  SER B 143      -5.706   6.299   1.620  1.00  0.00           H  
ATOM   2337  CB  SER B 143      -3.667   6.328   1.018  1.00  0.00           C  
ATOM   2338  HB2 SER B 143      -3.736   7.146   0.305  1.00  0.00           H  
ATOM   2339  HB3 SER B 143      -2.681   6.347   1.486  1.00  0.00           H  
ATOM   2340  OG  SER B 143      -3.839   5.112   0.321  1.00  0.00           O  
ATOM   2341  HG  SER B 143      -4.634   5.221  -0.232  1.00  0.00           H  
ATOM   2342  C   SER B 143      -4.545   5.421   3.162  1.00  0.00           C  
ATOM   2343  O   SER B 143      -3.744   5.602   4.078  1.00  0.00           O  
ATOM   2344  N   ASP B 144      -5.216   4.277   3.002  1.00  0.00           N  
ATOM   2345  H   ASP B 144      -5.849   4.184   2.208  1.00  0.00           H  
ATOM   2346  CA  ASP B 144      -4.954   3.068   3.791  1.00  0.00           C  
ATOM   2347  HA  ASP B 144      -4.833   3.359   4.838  1.00  0.00           H  
ATOM   2348  CB  ASP B 144      -6.169   2.117   3.709  1.00  0.00           C  
ATOM   2349  HB2 ASP B 144      -6.104   1.424   4.547  1.00  0.00           H  
ATOM   2350  HB3 ASP B 144      -7.088   2.693   3.847  1.00  0.00           H  
ATOM   2351  CG  ASP B 144      -6.270   1.266   2.430  1.00  0.00           C  
ATOM   2352  OD1 ASP B 144      -5.680   1.601   1.381  1.00  0.00           O  
ATOM   2353  OD2 ASP B 144      -6.854   0.153   2.499  1.00  0.00           O  
ATOM   2354  C   ASP B 144      -3.654   2.348   3.369  1.00  0.00           C  
ATOM   2355  O   ASP B 144      -3.253   1.390   4.033  1.00  0.00           O  
ATOM   2356  N   TYR B 145      -3.006   2.794   2.282  1.00  0.00           N  
ATOM   2357  H   TYR B 145      -3.438   3.567   1.793  1.00  0.00           H  
ATOM   2358  CA  TYR B 145      -1.814   2.208   1.649  1.00  0.00           C  
ATOM   2359  HA  TYR B 145      -1.706   2.738   0.703  1.00  0.00           H  
ATOM   2360  CB  TYR B 145      -0.560   2.535   2.477  1.00  0.00           C  
ATOM   2361  HB2 TYR B 145      -0.711   3.495   2.968  1.00  0.00           H  
ATOM   2362  HB3 TYR B 145      -0.444   1.785   3.258  1.00  0.00           H  
ATOM   2363  CG  TYR B 145       0.719   2.647   1.666  1.00  0.00           C  
ATOM   2364  CD1 TYR B 145       0.861   3.713   0.757  1.00  0.00           C  
ATOM   2365  HD1 TYR B 145       0.064   4.432   0.640  1.00  0.00           H  
ATOM   2366  CE1 TYR B 145       2.031   3.834  -0.012  1.00  0.00           C  
ATOM   2367  HE1 TYR B 145       2.124   4.614  -0.747  1.00  0.00           H  
ATOM   2368  CZ  TYR B 145       3.085   2.911   0.143  1.00  0.00           C  
ATOM   2369  OH  TYR B 145       4.206   3.071  -0.606  1.00  0.00           O  
ATOM   2370  HH  TYR B 145       4.871   2.355  -0.496  1.00  0.00           H  
ATOM   2371  CE2 TYR B 145       2.954   1.850   1.066  1.00  0.00           C  
ATOM   2372  HE2 TYR B 145       3.764   1.147   1.187  1.00  0.00           H  
ATOM   2373  CD2 TYR B 145       1.763   1.711   1.815  1.00  0.00           C  
ATOM   2374  HD2 TYR B 145       1.645   0.885   2.501  1.00  0.00           H  
ATOM   2375  C   TYR B 145      -1.959   0.723   1.245  1.00  0.00           C  
ATOM   2376  O   TYR B 145      -0.996  -0.045   1.288  1.00  0.00           O  
ATOM   2377  N   MET B 146      -3.169   0.299   0.865  1.00  0.00           N  
ATOM   2378  H   MET B 146      -3.936   0.967   0.899  1.00  0.00           H  
ATOM   2379  CA  MET B 146      -3.500  -1.100   0.583  1.00  0.00           C  
ATOM   2380  HA  MET B 146      -2.614  -1.599   0.194  1.00  0.00           H  
ATOM   2381  CB  MET B 146      -3.886  -1.789   1.906  1.00  0.00           C  
ATOM   2382  HB2 MET B 146      -2.972  -1.972   2.469  1.00  0.00           H  
ATOM   2383  HB3 MET B 146      -4.520  -1.112   2.478  1.00  0.00           H  
ATOM   2384  CG  MET B 146      -4.640  -3.118   1.753  1.00  0.00           C  
ATOM   2385  HG2 MET B 146      -5.578  -2.924   1.234  1.00  0.00           H  
ATOM   2386  HG3 MET B 146      -4.045  -3.799   1.143  1.00  0.00           H  
ATOM   2387  SD  MET B 146      -5.053  -3.940   3.317  1.00  0.00           S  
ATOM   2388  CE  MET B 146      -6.239  -5.154   2.683  1.00  0.00           C  
ATOM   2389  HE1 MET B 146      -7.082  -4.635   2.225  1.00  0.00           H  
ATOM   2390  HE2 MET B 146      -5.758  -5.781   1.932  1.00  0.00           H  
ATOM   2391  HE3 MET B 146      -6.598  -5.778   3.501  1.00  0.00           H  
ATOM   2392  C   MET B 146      -4.588  -1.282  -0.479  1.00  0.00           C  
ATOM   2393  O   MET B 146      -4.451  -2.205  -1.268  1.00  0.00           O  
ATOM   2394  N   SER B 147      -5.657  -0.480  -0.471  1.00  0.00           N  
ATOM   2395  H   SER B 147      -5.673   0.282   0.199  1.00  0.00           H  
ATOM   2396  CA  SER B 147      -6.855  -0.705  -1.307  1.00  0.00           C  
ATOM   2397  HA  SER B 147      -6.533  -0.969  -2.315  1.00  0.00           H  
ATOM   2398  CB  SER B 147      -7.632  -1.897  -0.732  1.00  0.00           C  
ATOM   2399  HB2 SER B 147      -8.508  -2.092  -1.352  1.00  0.00           H  
ATOM   2400  HB3 SER B 147      -7.001  -2.786  -0.757  1.00  0.00           H  
ATOM   2401  OG  SER B 147      -8.041  -1.643   0.606  1.00  0.00           O  
ATOM   2402  HG  SER B 147      -7.368  -1.086   1.034  1.00  0.00           H  
ATOM   2403  C   SER B 147      -7.819   0.491  -1.429  1.00  0.00           C  
ATOM   2404  O   SER B 147      -8.662   0.513  -2.328  1.00  0.00           O  
ATOM   2405  N   ILE B 148      -7.747   1.483  -0.534  1.00  0.00           N  
ATOM   2406  H   ILE B 148      -7.013   1.465   0.169  1.00  0.00           H  
ATOM   2407  CA  ILE B 148      -8.697   2.599  -0.478  1.00  0.00           C  
ATOM   2408  HA  ILE B 148      -9.020   2.789  -1.502  1.00  0.00           H  
ATOM   2409  CB  ILE B 148      -9.950   2.198   0.358  1.00  0.00           C  
ATOM   2410  HB  ILE B 148      -9.799   1.186   0.743  1.00  0.00           H  
ATOM   2411  CG2 ILE B 148     -10.229   3.090   1.583  1.00  0.00           C  
ATOM   2412 HG21 ILE B 148     -10.513   4.095   1.267  1.00  0.00           H  
ATOM   2413 HG22 ILE B 148     -11.031   2.668   2.187  1.00  0.00           H  
ATOM   2414 HG23 ILE B 148      -9.343   3.143   2.218  1.00  0.00           H  
ATOM   2415  CG1 ILE B 148     -11.182   2.154  -0.573  1.00  0.00           C  
ATOM   2416 HG12 ILE B 148     -10.945   1.520  -1.426  1.00  0.00           H  
ATOM   2417 HG13 ILE B 148     -11.395   3.158  -0.946  1.00  0.00           H  
ATOM   2418  CD1 ILE B 148     -12.452   1.588   0.079  1.00  0.00           C  
ATOM   2419 HD11 ILE B 148     -12.244   0.611   0.518  1.00  0.00           H  
ATOM   2420 HD12 ILE B 148     -13.228   1.477  -0.677  1.00  0.00           H  
ATOM   2421 HD13 ILE B 148     -12.823   2.264   0.849  1.00  0.00           H  
ATOM   2422  C   ILE B 148      -8.028   3.900  -0.017  1.00  0.00           C  
ATOM   2423  O   ILE B 148      -7.205   3.947   0.897  1.00  0.00           O  
ATOM   2424  N   SER B 149      -8.433   4.999  -0.637  1.00  0.00           N  
ATOM   2425  H   SER B 149      -9.075   4.900  -1.417  1.00  0.00           H  
ATOM   2426  CA  SER B 149      -8.081   6.355  -0.213  1.00  0.00           C  
ATOM   2427  HA  SER B 149      -7.681   6.329   0.802  1.00  0.00           H  
ATOM   2428  CB  SER B 149      -7.015   6.937  -1.147  1.00  0.00           C  
ATOM   2429  HB2 SER B 149      -7.458   7.120  -2.126  1.00  0.00           H  
ATOM   2430  HB3 SER B 149      -6.660   7.886  -0.746  1.00  0.00           H  
ATOM   2431  OG  SER B 149      -5.919   6.044  -1.296  1.00  0.00           O  
ATOM   2432  HG  SER B 149      -6.261   5.256  -1.744  1.00  0.00           H  
ATOM   2433  C   SER B 149      -9.340   7.223  -0.181  1.00  0.00           C  
ATOM   2434  O   SER B 149     -10.278   6.978  -0.940  1.00  0.00           O  
ATOM   2435  N   THR B 150      -9.384   8.235   0.686  1.00  0.00           N  
ATOM   2436  H   THR B 150      -8.562   8.425   1.253  1.00  0.00           H  
ATOM   2437  CA  THR B 150     -10.561   9.105   0.859  1.00  0.00           C  
ATOM   2438  HA  THR B 150     -11.251   8.912   0.039  1.00  0.00           H  
ATOM   2439  CB  THR B 150     -11.325   8.773   2.147  1.00  0.00           C  
ATOM   2440  HB  THR B 150     -11.454   7.695   2.200  1.00  0.00           H  
ATOM   2441  CG2 THR B 150     -10.665   9.256   3.439  1.00  0.00           C  
ATOM   2442 HG21 THR B 150      -9.651   8.869   3.501  1.00  0.00           H  
ATOM   2443 HG22 THR B 150     -10.640  10.347   3.472  1.00  0.00           H  
ATOM   2444 HG23 THR B 150     -11.235   8.890   4.293  1.00  0.00           H  
ATOM   2445  OG1 THR B 150     -12.604   9.352   2.081  1.00  0.00           O  
ATOM   2446  HG1 THR B 150     -13.131   8.757   1.524  1.00  0.00           H  
ATOM   2447  C   THR B 150     -10.197  10.582   0.765  1.00  0.00           C  
ATOM   2448  O   THR B 150      -9.103  10.977   1.170  1.00  0.00           O  
ATOM   2449  N   CYS B 151     -11.103  11.373   0.190  1.00  0.00           N  
ATOM   2450  H   CYS B 151     -11.993  10.968  -0.078  1.00  0.00           H  
ATOM   2451  CA  CYS B 151     -10.877  12.747  -0.234  1.00  0.00           C  
ATOM   2452  HA  CYS B 151     -10.015  13.135   0.298  1.00  0.00           H  
ATOM   2453  CB  CYS B 151     -10.574  12.705  -1.741  1.00  0.00           C  
ATOM   2454  HB2 CYS B 151      -9.629  12.185  -1.901  1.00  0.00           H  
ATOM   2455  HB3 CYS B 151     -11.364  12.148  -2.246  1.00  0.00           H  
ATOM   2456  SG  CYS B 151     -10.487  14.364  -2.469  1.00  0.00           S  
ATOM   2457  HG  CYS B 151      -9.580  14.863  -1.611  1.00  0.00           H  
ATOM   2458  C   CYS B 151     -12.084  13.627   0.117  1.00  0.00           C  
ATOM   2459  O   CYS B 151     -13.220  13.217  -0.127  1.00  0.00           O  
ATOM   2460  N   GLU B 152     -11.855  14.826   0.663  1.00  0.00           N  
ATOM   2461  H   GLU B 152     -10.899  15.145   0.777  1.00  0.00           H  
ATOM   2462  CA  GLU B 152     -12.922  15.771   1.022  1.00  0.00           C  
ATOM   2463  HA  GLU B 152     -13.792  15.491   0.431  1.00  0.00           H  
ATOM   2464  CB  GLU B 152     -13.348  15.618   2.505  1.00  0.00           C  
ATOM   2465  HB2 GLU B 152     -14.411  15.827   2.537  1.00  0.00           H  
ATOM   2466  HB3 GLU B 152     -13.261  14.570   2.795  1.00  0.00           H  
ATOM   2467  CG  GLU B 152     -12.631  16.487   3.569  1.00  0.00           C  
ATOM   2468  HG2 GLU B 152     -11.898  15.857   4.080  1.00  0.00           H  
ATOM   2469  HG3 GLU B 152     -12.065  17.281   3.086  1.00  0.00           H  
ATOM   2470  CD  GLU B 152     -13.560  17.160   4.611  1.00  0.00           C  
ATOM   2471  OE1 GLU B 152     -14.766  17.380   4.331  1.00  0.00           O  
ATOM   2472  OE2 GLU B 152     -13.056  17.519   5.698  1.00  0.00           O  
ATOM   2473  C   GLU B 152     -12.599  17.215   0.606  1.00  0.00           C  
ATOM   2474  O   GLU B 152     -11.430  17.607   0.529  1.00  0.00           O  
ATOM   2475  N   TRP B 153     -13.646  17.995   0.322  1.00  0.00           N  
ATOM   2476  H   TRP B 153     -14.574  17.603   0.471  1.00  0.00           H  
ATOM   2477  CA  TRP B 153     -13.592  19.404  -0.092  1.00  0.00           C  
ATOM   2478  HA  TRP B 153     -12.787  19.902   0.453  1.00  0.00           H  
ATOM   2479  CB  TRP B 153     -13.283  19.503  -1.598  1.00  0.00           C  
ATOM   2480  HB2 TRP B 153     -13.091  20.542  -1.857  1.00  0.00           H  
ATOM   2481  HB3 TRP B 153     -12.362  18.966  -1.787  1.00  0.00           H  
ATOM   2482  CG  TRP B 153     -14.300  18.965  -2.558  1.00  0.00           C  
ATOM   2483  CD1 TRP B 153     -15.255  19.693  -3.177  1.00  0.00           C  
ATOM   2484  HD1 TRP B 153     -15.406  20.758  -3.044  1.00  0.00           H  
ATOM   2485  NE1 TRP B 153     -16.020  18.866  -3.977  1.00  0.00           N  
ATOM   2486  HE1 TRP B 153     -16.851  19.188  -4.459  1.00  0.00           H  
ATOM   2487  CE2 TRP B 153     -15.586  17.559  -3.923  1.00  0.00           C  
ATOM   2488  CZ2 TRP B 153     -16.040  16.371  -4.517  1.00  0.00           C  
ATOM   2489  HZ2 TRP B 153     -16.894  16.387  -5.176  1.00  0.00           H  
ATOM   2490  CH2 TRP B 153     -15.375  15.167  -4.228  1.00  0.00           C  
ATOM   2491  HH2 TRP B 153     -15.701  14.242  -4.679  1.00  0.00           H  
ATOM   2492  CZ3 TRP B 153     -14.274  15.165  -3.354  1.00  0.00           C  
ATOM   2493  HZ3 TRP B 153     -13.755  14.242  -3.129  1.00  0.00           H  
ATOM   2494  CE3 TRP B 153     -13.832  16.363  -2.763  1.00  0.00           C  
ATOM   2495  HE3 TRP B 153     -12.979  16.347  -2.100  1.00  0.00           H  
ATOM   2496  CD2 TRP B 153     -14.483  17.589  -3.018  1.00  0.00           C  
ATOM   2497  C   TRP B 153     -14.912  20.118   0.244  1.00  0.00           C  
ATOM   2498  O   TRP B 153     -15.873  19.489   0.687  1.00  0.00           O  
ATOM   2499  N   LYS B 154     -15.000  21.435   0.014  1.00  0.00           N  
ATOM   2500  H   LYS B 154     -14.173  21.899  -0.357  1.00  0.00           H  
ATOM   2501  CA  LYS B 154     -16.261  22.204   0.124  1.00  0.00           C  
ATOM   2502  HA  LYS B 154     -17.071  21.520   0.381  1.00  0.00           H  
ATOM   2503  CB  LYS B 154     -16.186  23.275   1.224  1.00  0.00           C  
ATOM   2504  HB2 LYS B 154     -15.333  23.927   1.037  1.00  0.00           H  
ATOM   2505  HB3 LYS B 154     -17.092  23.885   1.173  1.00  0.00           H  
ATOM   2506  CG  LYS B 154     -16.092  22.679   2.634  1.00  0.00           C  
ATOM   2507  HG2 LYS B 154     -16.934  22.004   2.794  1.00  0.00           H  
ATOM   2508  HG3 LYS B 154     -15.162  22.117   2.728  1.00  0.00           H  
ATOM   2509  CD  LYS B 154     -16.139  23.794   3.689  1.00  0.00           C  
ATOM   2510  HD2 LYS B 154     -15.312  24.488   3.527  1.00  0.00           H  
ATOM   2511  HD3 LYS B 154     -17.074  24.346   3.570  1.00  0.00           H  
ATOM   2512  CE  LYS B 154     -16.080  23.239   5.119  1.00  0.00           C  
ATOM   2513  HE2 LYS B 154     -16.236  24.075   5.809  1.00  0.00           H  
ATOM   2514  HE3 LYS B 154     -16.903  22.531   5.255  1.00  0.00           H  
ATOM   2515  NZ  LYS B 154     -14.782  22.575   5.409  1.00  0.00           N  
ATOM   2516  HZ1 LYS B 154     -14.008  23.198   5.173  1.00  0.00           H  
ATOM   2517  HZ2 LYS B 154     -14.706  22.313   6.382  1.00  0.00           H  
ATOM   2518  HZ3 LYS B 154     -14.667  21.738   4.846  1.00  0.00           H  
ATOM   2519  C   LYS B 154     -16.676  22.847  -1.194  1.00  0.00           C  
ATOM   2520  O   LYS B 154     -15.821  23.249  -1.981  1.00  0.00           O  
ATOM   2521  N   MET B 155     -17.983  23.008  -1.390  1.00  0.00           N  
ATOM   2522  H   MET B 155     -18.597  22.691  -0.646  1.00  0.00           H  
ATOM   2523  CA  MET B 155     -18.597  23.777  -2.481  1.00  0.00           C  
ATOM   2524  HA  MET B 155     -17.873  23.895  -3.286  1.00  0.00           H  
ATOM   2525  CB  MET B 155     -19.822  23.038  -3.048  1.00  0.00           C  
ATOM   2526  HB2 MET B 155     -20.596  22.983  -2.281  1.00  0.00           H  
ATOM   2527  HB3 MET B 155     -20.225  23.596  -3.893  1.00  0.00           H  
ATOM   2528  CG  MET B 155     -19.493  21.614  -3.502  1.00  0.00           C  
ATOM   2529  HG2 MET B 155     -19.274  21.038  -2.607  1.00  0.00           H  
ATOM   2530  HG3 MET B 155     -20.381  21.181  -3.964  1.00  0.00           H  
ATOM   2531  SD  MET B 155     -18.090  21.428  -4.645  1.00  0.00           S  
ATOM   2532  CE  MET B 155     -18.745  22.308  -6.082  1.00  0.00           C  
ATOM   2533  HE1 MET B 155     -17.996  22.307  -6.869  1.00  0.00           H  
ATOM   2534  HE2 MET B 155     -19.648  21.811  -6.435  1.00  0.00           H  
ATOM   2535  HE3 MET B 155     -18.983  23.336  -5.815  1.00  0.00           H  
ATOM   2536  C   MET B 155     -19.008  25.179  -2.014  1.00  0.00           C  
ATOM   2537  O   MET B 155     -19.164  25.429  -0.821  1.00  0.00           O  
ATOM   2538  N   ASN B 156     -19.237  26.095  -2.953  1.00  0.00           N  
ATOM   2539  H   ASN B 156     -19.081  25.831  -3.921  1.00  0.00           H  
ATOM   2540  CA  ASN B 156     -19.684  27.469  -2.697  1.00  0.00           C  
ATOM   2541  HA  ASN B 156     -19.064  27.870  -1.895  1.00  0.00           H  
ATOM   2542  CB  ASN B 156     -19.426  28.327  -3.954  1.00  0.00           C  
ATOM   2543  HB2 ASN B 156     -19.635  29.367  -3.704  1.00  0.00           H  
ATOM   2544  HB3 ASN B 156     -18.372  28.262  -4.222  1.00  0.00           H  
ATOM   2545  CG  ASN B 156     -20.249  27.935  -5.175  1.00  0.00           C  
ATOM   2546  OD1 ASN B 156     -20.522  26.776  -5.431  1.00  0.00           O  
ATOM   2547  ND2 ASN B 156     -20.633  28.881  -6.002  1.00  0.00           N  
ATOM   2548 HD21 ASN B 156     -21.084  28.579  -6.861  1.00  0.00           H  
ATOM   2549 HD22 ASN B 156     -20.417  29.839  -5.805  1.00  0.00           H  
ATOM   2550  C   ASN B 156     -21.136  27.598  -2.183  1.00  0.00           C  
ATOM   2551  O   ASN B 156     -21.622  28.716  -2.034  1.00  0.00           O  
ATOM   2552  N   GLY B 157     -21.834  26.490  -1.914  1.00  0.00           N  
ATOM   2553  H   GLY B 157     -21.387  25.596  -2.053  1.00  0.00           H  
ATOM   2554  CA  GLY B 157     -23.172  26.480  -1.319  1.00  0.00           C  
ATOM   2555  HA2 GLY B 157     -23.103  26.885  -0.309  1.00  0.00           H  
ATOM   2556  HA3 GLY B 157     -23.830  27.125  -1.898  1.00  0.00           H  
ATOM   2557  C   GLY B 157     -23.801  25.080  -1.240  1.00  0.00           C  
ATOM   2558  O   GLY B 157     -23.136  24.087  -1.557  1.00  0.00           O  
ATOM   2559  N   PRO B 158     -25.069  24.979  -0.794  1.00  0.00           N  
ATOM   2560  CD  PRO B 158     -25.888  26.059  -0.264  1.00  0.00           C  
ATOM   2561  HD2 PRO B 158     -26.467  26.501  -1.076  1.00  0.00           H  
ATOM   2562  HD3 PRO B 158     -25.295  26.823   0.239  1.00  0.00           H  
ATOM   2563  CG  PRO B 158     -26.820  25.386   0.739  1.00  0.00           C  
ATOM   2564  HG2 PRO B 158     -27.740  25.953   0.882  1.00  0.00           H  
ATOM   2565  HG3 PRO B 158     -26.301  25.245   1.688  1.00  0.00           H  
ATOM   2566  CB  PRO B 158     -27.085  24.028   0.091  1.00  0.00           C  
ATOM   2567  HB2 PRO B 158     -27.895  24.129  -0.633  1.00  0.00           H  
ATOM   2568  HB3 PRO B 158     -27.335  23.269   0.833  1.00  0.00           H  
ATOM   2569  CA  PRO B 158     -25.763  23.704  -0.617  1.00  0.00           C  
ATOM   2570  HA  PRO B 158     -25.157  23.099   0.046  1.00  0.00           H  
ATOM   2571  C   PRO B 158     -25.981  22.967  -1.945  1.00  0.00           C  
ATOM   2572  O   PRO B 158     -26.644  23.498  -2.835  1.00  0.00           O  
ATOM   2573  N   THR B 159     -25.416  21.763  -2.077  1.00  0.00           N  
ATOM   2574  H   THR B 159     -24.963  21.355  -1.266  1.00  0.00           H  
ATOM   2575  CA  THR B 159     -25.206  21.080  -3.375  1.00  0.00           C  
ATOM   2576  HA  THR B 159     -25.847  21.511  -4.146  1.00  0.00           H  
ATOM   2577  CB  THR B 159     -23.738  21.279  -3.808  1.00  0.00           C  
ATOM   2578  HB  THR B 159     -23.086  20.878  -3.030  1.00  0.00           H  
ATOM   2579  CG2 THR B 159     -23.362  20.597  -5.122  1.00  0.00           C  
ATOM   2580 HG21 THR B 159     -22.351  20.884  -5.408  1.00  0.00           H  
ATOM   2581 HG22 THR B 159     -23.405  19.513  -5.016  1.00  0.00           H  
ATOM   2582 HG23 THR B 159     -24.046  20.907  -5.909  1.00  0.00           H  
ATOM   2583  OG1 THR B 159     -23.458  22.662  -3.941  1.00  0.00           O  
ATOM   2584  HG1 THR B 159     -23.340  23.025  -3.049  1.00  0.00           H  
ATOM   2585  C   THR B 159     -25.540  19.589  -3.252  1.00  0.00           C  
ATOM   2586  O   THR B 159     -25.110  18.973  -2.277  1.00  0.00           O  
ATOM   2587  N   GLN B 160     -26.293  18.995  -4.188  1.00  0.00           N  
ATOM   2588  H   GLN B 160     -26.549  19.541  -5.015  1.00  0.00           H  
ATOM   2589  CA  GLN B 160     -26.613  17.556  -4.190  1.00  0.00           C  
ATOM   2590  HA  GLN B 160     -26.717  17.225  -3.155  1.00  0.00           H  
ATOM   2591  CB  GLN B 160     -27.960  17.280  -4.886  1.00  0.00           C  
ATOM   2592  HB2 GLN B 160     -28.009  17.783  -5.852  1.00  0.00           H  
ATOM   2593  HB3 GLN B 160     -28.038  16.205  -5.053  1.00  0.00           H  
ATOM   2594  CG  GLN B 160     -29.153  17.713  -4.020  1.00  0.00           C  
ATOM   2595  HG2 GLN B 160     -28.961  17.426  -2.986  1.00  0.00           H  
ATOM   2596  HG3 GLN B 160     -29.259  18.798  -4.057  1.00  0.00           H  
ATOM   2597  CD  GLN B 160     -30.468  17.064  -4.452  1.00  0.00           C  
ATOM   2598  OE1 GLN B 160     -30.722  16.772  -5.607  1.00  0.00           O  
ATOM   2599  NE2 GLN B 160     -31.381  16.808  -3.538  1.00  0.00           N  
ATOM   2600 HE21 GLN B 160     -32.212  16.356  -3.875  1.00  0.00           H  
ATOM   2601 HE22 GLN B 160     -31.188  16.974  -2.570  1.00  0.00           H  
ATOM   2602  C   GLN B 160     -25.458  16.731  -4.781  1.00  0.00           C  
ATOM   2603  O   GLN B 160     -25.438  16.356  -5.957  1.00  0.00           O  
ATOM   2604  N   CYS B 161     -24.473  16.436  -3.937  1.00  0.00           N  
ATOM   2605  H   CYS B 161     -24.586  16.712  -2.967  1.00  0.00           H  
ATOM   2606  CA  CYS B 161     -23.184  15.879  -4.342  1.00  0.00           C  
ATOM   2607  HA  CYS B 161     -22.679  16.605  -4.978  1.00  0.00           H  
ATOM   2608  CB  CYS B 161     -22.351  15.664  -3.076  1.00  0.00           C  
ATOM   2609  HB2 CYS B 161     -22.865  14.967  -2.411  1.00  0.00           H  
ATOM   2610  HB3 CYS B 161     -21.382  15.247  -3.345  1.00  0.00           H  
ATOM   2611  SG  CYS B 161     -22.110  17.253  -2.238  1.00  0.00           S  
ATOM   2612  HG  CYS B 161     -23.364  17.387  -1.776  1.00  0.00           H  
ATOM   2613  C   CYS B 161     -23.302  14.581  -5.154  1.00  0.00           C  
ATOM   2614  O   CYS B 161     -22.584  14.417  -6.135  1.00  0.00           O  
ATOM   2615  N   SER B 162     -24.249  13.717  -4.792  1.00  0.00           N  
ATOM   2616  H   SER B 162     -24.848  13.964  -4.017  1.00  0.00           H  
ATOM   2617  CA  SER B 162     -24.505  12.407  -5.399  1.00  0.00           C  
ATOM   2618  HA  SER B 162     -23.548  11.901  -5.490  1.00  0.00           H  
ATOM   2619  CB  SER B 162     -25.360  11.585  -4.428  1.00  0.00           C  
ATOM   2620  HB2 SER B 162     -25.679  10.654  -4.897  1.00  0.00           H  
ATOM   2621  HB3 SER B 162     -24.755  11.342  -3.552  1.00  0.00           H  
ATOM   2622  OG  SER B 162     -26.489  12.330  -4.004  1.00  0.00           O  
ATOM   2623  HG  SER B 162     -26.707  12.032  -3.111  1.00  0.00           H  
ATOM   2624  C   SER B 162     -25.108  12.442  -6.815  1.00  0.00           C  
ATOM   2625  O   SER B 162     -25.376  11.386  -7.390  1.00  0.00           O  
ATOM   2626  N   THR B 163     -25.285  13.621  -7.424  1.00  0.00           N  
ATOM   2627  H   THR B 163     -25.051  14.454  -6.899  1.00  0.00           H  
ATOM   2628  CA  THR B 163     -25.667  13.759  -8.845  1.00  0.00           C  
ATOM   2629  HA  THR B 163     -25.296  12.887  -9.383  1.00  0.00           H  
ATOM   2630  CB  THR B 163     -27.201  13.742  -8.996  1.00  0.00           C  
ATOM   2631  HB  THR B 163     -27.592  12.879  -8.456  1.00  0.00           H  
ATOM   2632  CG2 THR B 163     -27.907  14.998  -8.478  1.00  0.00           C  
ATOM   2633 HG21 THR B 163     -27.628  15.178  -7.440  1.00  0.00           H  
ATOM   2634 HG22 THR B 163     -27.641  15.867  -9.079  1.00  0.00           H  
ATOM   2635 HG23 THR B 163     -28.987  14.857  -8.522  1.00  0.00           H  
ATOM   2636  OG1 THR B 163     -27.559  13.607 -10.353  1.00  0.00           O  
ATOM   2637  HG1 THR B 163     -28.515  13.650 -10.404  1.00  0.00           H  
ATOM   2638  C   THR B 163     -25.030  14.972  -9.534  1.00  0.00           C  
ATOM   2639  O   THR B 163     -24.590  14.869 -10.679  1.00  0.00           O  
ATOM   2640  N   GLU B 164     -24.900  16.108  -8.838  1.00  0.00           N  
ATOM   2641  H   GLU B 164     -25.267  16.157  -7.892  1.00  0.00           H  
ATOM   2642  CA  GLU B 164     -24.332  17.339  -9.408  1.00  0.00           C  
ATOM   2643  HA  GLU B 164     -24.837  17.554 -10.350  1.00  0.00           H  
ATOM   2644  CB  GLU B 164     -24.585  18.535  -8.464  1.00  0.00           C  
ATOM   2645  HB2 GLU B 164     -24.040  18.393  -7.529  1.00  0.00           H  
ATOM   2646  HB3 GLU B 164     -24.187  19.429  -8.946  1.00  0.00           H  
ATOM   2647  CG  GLU B 164     -26.078  18.760  -8.155  1.00  0.00           C  
ATOM   2648  HG2 GLU B 164     -26.666  18.512  -9.041  1.00  0.00           H  
ATOM   2649  HG3 GLU B 164     -26.389  18.087  -7.363  1.00  0.00           H  
ATOM   2650  CD  GLU B 164     -26.388  20.206  -7.747  1.00  0.00           C  
ATOM   2651  OE1 GLU B 164     -26.508  21.048  -8.665  1.00  0.00           O  
ATOM   2652  OE2 GLU B 164     -26.496  20.487  -6.527  1.00  0.00           O  
ATOM   2653  C   GLU B 164     -22.830  17.213  -9.732  1.00  0.00           C  
ATOM   2654  O   GLU B 164     -22.334  17.942 -10.593  1.00  0.00           O  
ATOM   2655  N   LEU B 165     -22.103  16.300  -9.066  1.00  0.00           N  
ATOM   2656  H   LEU B 165     -22.599  15.658  -8.459  1.00  0.00           H  
ATOM   2657  CA  LEU B 165     -20.636  16.220  -9.057  1.00  0.00           C  
ATOM   2658  HA  LEU B 165     -20.235  16.928  -9.783  1.00  0.00           H  
ATOM   2659  CB  LEU B 165     -20.106  16.603  -7.658  1.00  0.00           C  
ATOM   2660  HB2 LEU B 165     -20.361  15.787  -6.982  1.00  0.00           H  
ATOM   2661  HB3 LEU B 165     -19.019  16.659  -7.713  1.00  0.00           H  
ATOM   2662  CG  LEU B 165     -20.632  17.897  -7.011  1.00  0.00           C  
ATOM   2663  HG  LEU B 165     -21.709  17.825  -6.859  1.00  0.00           H  
ATOM   2664  CD1 LEU B 165     -19.960  18.077  -5.649  1.00  0.00           C  
ATOM   2665 HD11 LEU B 165     -18.881  18.172  -5.767  1.00  0.00           H  
ATOM   2666 HD12 LEU B 165     -20.347  18.973  -5.167  1.00  0.00           H  
ATOM   2667 HD13 LEU B 165     -20.183  17.223  -5.010  1.00  0.00           H  
ATOM   2668  CD2 LEU B 165     -20.323  19.138  -7.839  1.00  0.00           C  
ATOM   2669 HD21 LEU B 165     -20.808  19.047  -8.807  1.00  0.00           H  
ATOM   2670 HD22 LEU B 165     -20.734  20.017  -7.346  1.00  0.00           H  
ATOM   2671 HD23 LEU B 165     -19.247  19.246  -7.973  1.00  0.00           H  
ATOM   2672  C   LEU B 165     -20.107  14.817  -9.415  1.00  0.00           C  
ATOM   2673  O   LEU B 165     -20.728  13.807  -9.087  1.00  0.00           O  
ATOM   2674  N   ARG B 166     -18.898  14.736  -9.990  1.00  0.00           N  
ATOM   2675  H   ARG B 166     -18.430  15.612 -10.221  1.00  0.00           H  
ATOM   2676  CA  ARG B 166     -18.106  13.492 -10.086  1.00  0.00           C  
ATOM   2677  HA  ARG B 166     -18.365  12.875  -9.232  1.00  0.00           H  
ATOM   2678  CB  ARG B 166     -18.424  12.666 -11.349  1.00  0.00           C  
ATOM   2679  HB2 ARG B 166     -18.601  13.322 -12.202  1.00  0.00           H  
ATOM   2680  HB3 ARG B 166     -17.558  12.040 -11.575  1.00  0.00           H  
ATOM   2681  CG  ARG B 166     -19.630  11.737 -11.122  1.00  0.00           C  
ATOM   2682  HG2 ARG B 166     -19.545  11.279 -10.139  1.00  0.00           H  
ATOM   2683  HG3 ARG B 166     -20.555  12.313 -11.149  1.00  0.00           H  
ATOM   2684  CD  ARG B 166     -19.714  10.595 -12.137  1.00  0.00           C  
ATOM   2685  HD2 ARG B 166     -18.748  10.094 -12.196  1.00  0.00           H  
ATOM   2686  HD3 ARG B 166     -20.435   9.864 -11.768  1.00  0.00           H  
ATOM   2687  NE  ARG B 166     -20.170  11.073 -13.455  1.00  0.00           N  
ATOM   2688  HE  ARG B 166     -21.064  11.536 -13.463  1.00  0.00           H  
ATOM   2689  CZ  ARG B 166     -19.554  10.943 -14.614  1.00  0.00           C  
ATOM   2690  NH1 ARG B 166     -18.357  10.436 -14.730  1.00  0.00           N  
ATOM   2691 HH11 ARG B 166     -17.844  10.156 -13.899  1.00  0.00           H  
ATOM   2692 HH12 ARG B 166     -17.918  10.345 -15.622  1.00  0.00           H  
ATOM   2693  NH2 ARG B 166     -20.158  11.328 -15.703  1.00  0.00           N  
ATOM   2694 HH21 ARG B 166     -21.075  11.737 -15.642  1.00  0.00           H  
ATOM   2695 HH22 ARG B 166     -19.707  11.236 -16.592  1.00  0.00           H  
ATOM   2696  C   ARG B 166     -16.609  13.734  -9.943  1.00  0.00           C  
ATOM   2697  O   ARG B 166     -16.076  14.716 -10.449  1.00  0.00           O  
ATOM   2698  N   LEU B 167     -15.943  12.801  -9.268  1.00  0.00           N  
ATOM   2699  H   LEU B 167     -16.471  11.990  -8.966  1.00  0.00           H  
ATOM   2700  CA  LEU B 167     -14.488  12.710  -9.176  1.00  0.00           C  
ATOM   2701  HA  LEU B 167     -14.058  13.711  -9.252  1.00  0.00           H  
ATOM   2702  CB  LEU B 167     -14.127  12.095  -7.801  1.00  0.00           C  
ATOM   2703  HB2 LEU B 167     -14.899  12.377  -7.083  1.00  0.00           H  
ATOM   2704  HB3 LEU B 167     -14.170  11.008  -7.887  1.00  0.00           H  
ATOM   2705  CG  LEU B 167     -12.778  12.479  -7.153  1.00  0.00           C  
ATOM   2706  HG  LEU B 167     -12.681  11.883  -6.246  1.00  0.00           H  
ATOM   2707  CD1 LEU B 167     -11.559  12.191  -8.021  1.00  0.00           C  
ATOM   2708 HD11 LEU B 167     -11.626  11.190  -8.443  1.00  0.00           H  
ATOM   2709 HD12 LEU B 167     -10.658  12.255  -7.413  1.00  0.00           H  
ATOM   2710 HD13 LEU B 167     -11.480  12.928  -8.818  1.00  0.00           H  
ATOM   2711  CD2 LEU B 167     -12.720  13.952  -6.747  1.00  0.00           C  
ATOM   2712 HD21 LEU B 167     -12.781  14.600  -7.621  1.00  0.00           H  
ATOM   2713 HD22 LEU B 167     -13.539  14.178  -6.068  1.00  0.00           H  
ATOM   2714 HD23 LEU B 167     -11.782  14.148  -6.227  1.00  0.00           H  
ATOM   2715  C   LEU B 167     -13.991  11.865 -10.361  1.00  0.00           C  
ATOM   2716  O   LEU B 167     -14.608  10.848 -10.705  1.00  0.00           O  
ATOM   2717  N   LEU B 168     -12.882  12.267 -10.977  1.00  0.00           N  
ATOM   2718  H   LEU B 168     -12.454  13.143 -10.680  1.00  0.00           H  
ATOM   2719  CA  LEU B 168     -12.127  11.473 -11.945  1.00  0.00           C  
ATOM   2720  HA  LEU B 168     -12.547  10.470 -12.004  1.00  0.00           H  
ATOM   2721  CB  LEU B 168     -12.199  12.105 -13.348  1.00  0.00           C  
ATOM   2722  HB2 LEU B 168     -11.749  13.095 -13.321  1.00  0.00           H  
ATOM   2723  HB3 LEU B 168     -11.582  11.486 -14.001  1.00  0.00           H  
ATOM   2724  CG  LEU B 168     -13.616  12.206 -13.950  1.00  0.00           C  
ATOM   2725  HG  LEU B 168     -14.233  11.396 -13.569  1.00  0.00           H  
ATOM   2726  CD1 LEU B 168     -14.300  13.544 -13.649  1.00  0.00           C  
ATOM   2727 HD11 LEU B 168     -15.292  13.560 -14.097  1.00  0.00           H  
ATOM   2728 HD12 LEU B 168     -14.404  13.686 -12.575  1.00  0.00           H  
ATOM   2729 HD13 LEU B 168     -13.706  14.366 -14.048  1.00  0.00           H  
ATOM   2730  CD2 LEU B 168     -13.555  12.076 -15.472  1.00  0.00           C  
ATOM   2731 HD21 LEU B 168     -14.555  12.149 -15.896  1.00  0.00           H  
ATOM   2732 HD22 LEU B 168     -12.928  12.868 -15.884  1.00  0.00           H  
ATOM   2733 HD23 LEU B 168     -13.124  11.111 -15.743  1.00  0.00           H  
ATOM   2734  C   LEU B 168     -10.678  11.338 -11.461  1.00  0.00           C  
ATOM   2735  O   LEU B 168     -10.095  12.308 -10.976  1.00  0.00           O  
ATOM   2736  N   TYR B 169     -10.094  10.148 -11.591  1.00  0.00           N  
ATOM   2737  H   TYR B 169     -10.606   9.381 -12.021  1.00  0.00           H  
ATOM   2738  CA  TYR B 169      -8.715   9.884 -11.171  1.00  0.00           C  
ATOM   2739  HA  TYR B 169      -8.156  10.817 -11.240  1.00  0.00           H  
ATOM   2740  CB  TYR B 169      -8.679   9.431  -9.701  1.00  0.00           C  
ATOM   2741  HB2 TYR B 169      -7.635   9.416  -9.386  1.00  0.00           H  
ATOM   2742  HB3 TYR B 169      -9.174  10.191  -9.095  1.00  0.00           H  
ATOM   2743  CG  TYR B 169      -9.288   8.075  -9.362  1.00  0.00           C  
ATOM   2744  CD1 TYR B 169     -10.648   7.966  -9.004  1.00  0.00           C  
ATOM   2745  HD1 TYR B 169     -11.288   8.836  -9.061  1.00  0.00           H  
ATOM   2746  CE1 TYR B 169     -11.165   6.737  -8.541  1.00  0.00           C  
ATOM   2747  HE1 TYR B 169     -12.199   6.653  -8.250  1.00  0.00           H  
ATOM   2748  CZ  TYR B 169     -10.321   5.609  -8.434  1.00  0.00           C  
ATOM   2749  OH  TYR B 169     -10.787   4.438  -7.923  1.00  0.00           O  
ATOM   2750  HH  TYR B 169     -10.057   3.826  -7.714  1.00  0.00           H  
ATOM   2751  CE2 TYR B 169      -8.973   5.707  -8.830  1.00  0.00           C  
ATOM   2752  HE2 TYR B 169      -8.335   4.836  -8.779  1.00  0.00           H  
ATOM   2753  CD2 TYR B 169      -8.462   6.935  -9.294  1.00  0.00           C  
ATOM   2754  HD2 TYR B 169      -7.427   6.997  -9.591  1.00  0.00           H  
ATOM   2755  C   TYR B 169      -8.024   8.881 -12.096  1.00  0.00           C  
ATOM   2756  O   TYR B 169      -8.682   7.987 -12.619  1.00  0.00           O  
ATOM   2757  N   GLN B 170      -6.705   9.020 -12.276  1.00  0.00           N  
ATOM   2758  H   GLN B 170      -6.243   9.792 -11.810  1.00  0.00           H  
ATOM   2759  CA  GLN B 170      -5.852   8.094 -13.043  1.00  0.00           C  
ATOM   2760  HA  GLN B 170      -6.217   7.076 -12.888  1.00  0.00           H  
ATOM   2761  CB  GLN B 170      -5.940   8.403 -14.554  1.00  0.00           C  
ATOM   2762  HB2 GLN B 170      -5.591   7.536 -15.112  1.00  0.00           H  
ATOM   2763  HB3 GLN B 170      -6.985   8.566 -14.818  1.00  0.00           H  
ATOM   2764  CG  GLN B 170      -5.131   9.628 -15.009  1.00  0.00           C  
ATOM   2765  HG2 GLN B 170      -5.298  10.449 -14.311  1.00  0.00           H  
ATOM   2766  HG3 GLN B 170      -4.069   9.378 -15.017  1.00  0.00           H  
ATOM   2767  CD  GLN B 170      -5.533  10.102 -16.401  1.00  0.00           C  
ATOM   2768  OE1 GLN B 170      -6.050  11.193 -16.577  1.00  0.00           O  
ATOM   2769  NE2 GLN B 170      -5.323   9.328 -17.443  1.00  0.00           N  
ATOM   2770 HE21 GLN B 170      -5.608   9.685 -18.333  1.00  0.00           H  
ATOM   2771 HE22 GLN B 170      -4.920   8.397 -17.351  1.00  0.00           H  
ATOM   2772  C   GLN B 170      -4.398   8.164 -12.548  1.00  0.00           C  
ATOM   2773  O   GLN B 170      -3.951   9.231 -12.114  1.00  0.00           O  
ATOM   2774  N   LEU B 171      -3.645   7.065 -12.632  1.00  0.00           N  
ATOM   2775  H   LEU B 171      -4.045   6.252 -13.094  1.00  0.00           H  
ATOM   2776  CA  LEU B 171      -2.213   7.001 -12.304  1.00  0.00           C  
ATOM   2777  HA  LEU B 171      -2.059   7.421 -11.311  1.00  0.00           H  
ATOM   2778  CB  LEU B 171      -1.735   5.535 -12.330  1.00  0.00           C  
ATOM   2779  HB2 LEU B 171      -2.162   5.052 -13.208  1.00  0.00           H  
ATOM   2780  HB3 LEU B 171      -0.654   5.521 -12.463  1.00  0.00           H  
ATOM   2781  CG  LEU B 171      -2.068   4.700 -11.083  1.00  0.00           C  
ATOM   2782  HG  LEU B 171      -3.124   4.808 -10.840  1.00  0.00           H  
ATOM   2783  CD1 LEU B 171      -1.767   3.225 -11.356  1.00  0.00           C  
ATOM   2784 HD11 LEU B 171      -1.985   2.634 -10.467  1.00  0.00           H  
ATOM   2785 HD12 LEU B 171      -2.397   2.867 -12.172  1.00  0.00           H  
ATOM   2786 HD13 LEU B 171      -0.721   3.102 -11.631  1.00  0.00           H  
ATOM   2787  CD2 LEU B 171      -1.210   5.128  -9.887  1.00  0.00           C  
ATOM   2788 HD21 LEU B 171      -0.150   5.035 -10.125  1.00  0.00           H  
ATOM   2789 HD22 LEU B 171      -1.440   6.154  -9.608  1.00  0.00           H  
ATOM   2790 HD23 LEU B 171      -1.432   4.480  -9.039  1.00  0.00           H  
ATOM   2791  C   LEU B 171      -1.352   7.791 -13.300  1.00  0.00           C  
ATOM   2792  O   LEU B 171      -1.535   7.697 -14.508  1.00  0.00           O  
ATOM   2793  N   VAL B 172      -0.322   8.484 -12.804  1.00  0.00           N  
ATOM   2794  H   VAL B 172      -0.240   8.557 -11.794  1.00  0.00           H  
ATOM   2795  CA  VAL B 172       0.731   9.104 -13.637  1.00  0.00           C  
ATOM   2796  HA  VAL B 172       0.255   9.716 -14.405  1.00  0.00           H  
ATOM   2797  CB  VAL B 172       1.613  10.028 -12.766  1.00  0.00           C  
ATOM   2798  HB  VAL B 172       1.963   9.463 -11.900  1.00  0.00           H  
ATOM   2799  CG1 VAL B 172       2.846  10.577 -13.497  1.00  0.00           C  
ATOM   2800 HG11 VAL B 172       3.514   9.764 -13.779  1.00  0.00           H  
ATOM   2801 HG12 VAL B 172       2.540  11.112 -14.396  1.00  0.00           H  
ATOM   2802 HG13 VAL B 172       3.397  11.253 -12.843  1.00  0.00           H  
ATOM   2803  CG2 VAL B 172       0.811  11.243 -12.272  1.00  0.00           C  
ATOM   2804 HG21 VAL B 172      -0.082  10.923 -11.738  1.00  0.00           H  
ATOM   2805 HG22 VAL B 172       1.422  11.837 -11.592  1.00  0.00           H  
ATOM   2806 HG23 VAL B 172       0.507  11.861 -13.117  1.00  0.00           H  
ATOM   2807  C   VAL B 172       1.568   8.037 -14.370  1.00  0.00           C  
ATOM   2808  O   VAL B 172       1.998   8.256 -15.504  1.00  0.00           O  
ATOM   2809  N   PHE B 173       1.739   6.852 -13.766  1.00  0.00           N  
ATOM   2810  H   PHE B 173       1.324   6.727 -12.858  1.00  0.00           H  
ATOM   2811  CA  PHE B 173       2.289   5.663 -14.424  1.00  0.00           C  
ATOM   2812  HA  PHE B 173       3.313   5.873 -14.738  1.00  0.00           H  
ATOM   2813  CB  PHE B 173       2.332   4.499 -13.414  1.00  0.00           C  
ATOM   2814  HB2 PHE B 173       3.106   4.706 -12.674  1.00  0.00           H  
ATOM   2815  HB3 PHE B 173       1.385   4.454 -12.878  1.00  0.00           H  
ATOM   2816  CG  PHE B 173       2.595   3.127 -14.016  1.00  0.00           C  
ATOM   2817  CD1 PHE B 173       3.899   2.750 -14.391  1.00  0.00           C  
ATOM   2818  HD1 PHE B 173       4.712   3.444 -14.268  1.00  0.00           H  
ATOM   2819  CE1 PHE B 173       4.145   1.473 -14.929  1.00  0.00           C  
ATOM   2820  HE1 PHE B 173       5.151   1.181 -15.208  1.00  0.00           H  
ATOM   2821  CZ  PHE B 173       3.081   0.572 -15.108  1.00  0.00           C  
ATOM   2822  HZ  PHE B 173       3.265  -0.407 -15.530  1.00  0.00           H  
ATOM   2823  CE2 PHE B 173       1.776   0.948 -14.747  1.00  0.00           C  
ATOM   2824  HE2 PHE B 173       0.956   0.256 -14.890  1.00  0.00           H  
ATOM   2825  CD2 PHE B 173       1.534   2.216 -14.193  1.00  0.00           C  
ATOM   2826  HD2 PHE B 173       0.528   2.483 -13.900  1.00  0.00           H  
ATOM   2827  C   PHE B 173       1.455   5.321 -15.672  1.00  0.00           C  
ATOM   2828  O   PHE B 173       0.292   4.930 -15.566  1.00  0.00           O  
ATOM   2829  N   LEU B 174       2.044   5.496 -16.860  1.00  0.00           N  
ATOM   2830  H   LEU B 174       2.985   5.859 -16.847  1.00  0.00           H  
ATOM   2831  CA  LEU B 174       1.428   5.241 -18.175  1.00  0.00           C  
ATOM   2832  HA  LEU B 174       2.122   5.622 -18.922  1.00  0.00           H  
ATOM   2833  CB  LEU B 174       1.299   3.715 -18.415  1.00  0.00           C  
ATOM   2834  HB2 LEU B 174       0.552   3.325 -17.724  1.00  0.00           H  
ATOM   2835  HB3 LEU B 174       0.923   3.553 -19.426  1.00  0.00           H  
ATOM   2836  CG  LEU B 174       2.588   2.889 -18.243  1.00  0.00           C  
ATOM   2837  HG  LEU B 174       2.974   3.013 -17.232  1.00  0.00           H  
ATOM   2838  CD1 LEU B 174       2.286   1.405 -18.460  1.00  0.00           C  
ATOM   2839 HD11 LEU B 174       1.932   1.228 -19.475  1.00  0.00           H  
ATOM   2840 HD12 LEU B 174       3.183   0.815 -18.272  1.00  0.00           H  
ATOM   2841 HD13 LEU B 174       1.519   1.085 -17.754  1.00  0.00           H  
ATOM   2842  CD2 LEU B 174       3.673   3.309 -19.240  1.00  0.00           C  
ATOM   2843 HD21 LEU B 174       4.554   2.683 -19.101  1.00  0.00           H  
ATOM   2844 HD22 LEU B 174       3.315   3.201 -20.264  1.00  0.00           H  
ATOM   2845 HD23 LEU B 174       3.970   4.340 -19.064  1.00  0.00           H  
ATOM   2846  C   LEU B 174       0.101   5.992 -18.466  1.00  0.00           C  
ATOM   2847  O   LEU B 174      -0.530   5.701 -19.479  1.00  0.00           O  
ATOM   2848  N   LEU B 175      -0.315   6.948 -17.619  1.00  0.00           N  
ATOM   2849  H   LEU B 175       0.270   7.143 -16.818  1.00  0.00           H  
ATOM   2850  CA  LEU B 175      -1.659   7.567 -17.620  1.00  0.00           C  
ATOM   2851  HA  LEU B 175      -1.685   8.249 -16.774  1.00  0.00           H  
ATOM   2852  CB  LEU B 175      -1.874   8.453 -18.866  1.00  0.00           C  
ATOM   2853  HB2 LEU B 175      -2.015   7.808 -19.733  1.00  0.00           H  
ATOM   2854  HB3 LEU B 175      -2.796   9.019 -18.729  1.00  0.00           H  
ATOM   2855  CG  LEU B 175      -0.733   9.444 -19.171  1.00  0.00           C  
ATOM   2856  HG  LEU B 175       0.187   8.897 -19.380  1.00  0.00           H  
ATOM   2857  CD1 LEU B 175      -1.090  10.255 -20.417  1.00  0.00           C  
ATOM   2858 HD11 LEU B 175      -1.246   9.577 -21.257  1.00  0.00           H  
ATOM   2859 HD12 LEU B 175      -2.001  10.828 -20.243  1.00  0.00           H  
ATOM   2860 HD13 LEU B 175      -0.275  10.934 -20.664  1.00  0.00           H  
ATOM   2861  CD2 LEU B 175      -0.478  10.417 -18.016  1.00  0.00           C  
ATOM   2862 HD21 LEU B 175      -1.399  10.940 -17.754  1.00  0.00           H  
ATOM   2863 HD22 LEU B 175      -0.110   9.875 -17.146  1.00  0.00           H  
ATOM   2864 HD23 LEU B 175       0.279  11.143 -18.309  1.00  0.00           H  
ATOM   2865  C   LEU B 175      -2.813   6.566 -17.349  1.00  0.00           C  
ATOM   2866  O   LEU B 175      -3.962   6.812 -17.725  1.00  0.00           O  
ATOM   2867  N   SER B 176      -2.484   5.433 -16.719  1.00  0.00           N  
ATOM   2868  H   SER B 176      -1.547   5.402 -16.344  1.00  0.00           H  
ATOM   2869  CA  SER B 176      -3.304   4.217 -16.563  1.00  0.00           C  
ATOM   2870  HA  SER B 176      -3.857   4.065 -17.490  1.00  0.00           H  
ATOM   2871  CB  SER B 176      -2.374   3.006 -16.383  1.00  0.00           C  
ATOM   2872  HB2 SER B 176      -2.972   2.093 -16.361  1.00  0.00           H  
ATOM   2873  HB3 SER B 176      -1.690   2.946 -17.230  1.00  0.00           H  
ATOM   2874  OG  SER B 176      -1.630   3.089 -15.184  1.00  0.00           O  
ATOM   2875  HG  SER B 176      -0.936   3.766 -15.290  1.00  0.00           H  
ATOM   2876  C   SER B 176      -4.340   4.259 -15.422  1.00  0.00           C  
ATOM   2877  O   SER B 176      -4.384   5.194 -14.624  1.00  0.00           O  
ATOM   2878  N   GLU B 177      -5.194   3.226 -15.361  1.00  0.00           N  
ATOM   2879  H   GLU B 177      -5.049   2.451 -15.991  1.00  0.00           H  
ATOM   2880  CA  GLU B 177      -6.232   3.019 -14.332  1.00  0.00           C  
ATOM   2881  HA  GLU B 177      -6.933   2.292 -14.740  1.00  0.00           H  
ATOM   2882  CB  GLU B 177      -5.640   2.381 -13.058  1.00  0.00           C  
ATOM   2883  HB2 GLU B 177      -5.011   3.117 -12.555  1.00  0.00           H  
ATOM   2884  HB3 GLU B 177      -6.463   2.139 -12.386  1.00  0.00           H  
ATOM   2885  CG  GLU B 177      -4.804   1.098 -13.273  1.00  0.00           C  
ATOM   2886  HG2 GLU B 177      -3.850   1.393 -13.717  1.00  0.00           H  
ATOM   2887  HG3 GLU B 177      -4.582   0.674 -12.292  1.00  0.00           H  
ATOM   2888  CD  GLU B 177      -5.437   0.002 -14.157  1.00  0.00           C  
ATOM   2889  OE1 GLU B 177      -4.658  -0.835 -14.672  1.00  0.00           O  
ATOM   2890  OE2 GLU B 177      -6.676   0.009 -14.343  1.00  0.00           O  
ATOM   2891  C   GLU B 177      -7.114   4.258 -14.083  1.00  0.00           C  
ATOM   2892  O   GLU B 177      -7.359   4.682 -12.952  1.00  0.00           O  
ATOM   2893  N   ALA B 178      -7.562   4.857 -15.189  1.00  0.00           N  
ATOM   2894  H   ALA B 178      -7.308   4.458 -16.075  1.00  0.00           H  
ATOM   2895  CA  ALA B 178      -8.505   5.961 -15.200  1.00  0.00           C  
ATOM   2896  HA  ALA B 178      -8.176   6.684 -14.466  1.00  0.00           H  
ATOM   2897  CB  ALA B 178      -8.468   6.631 -16.580  1.00  0.00           C  
ATOM   2898  HB1 ALA B 178      -7.447   6.934 -16.817  1.00  0.00           H  
ATOM   2899  HB2 ALA B 178      -8.824   5.935 -17.341  1.00  0.00           H  
ATOM   2900  HB3 ALA B 178      -9.107   7.514 -16.573  1.00  0.00           H  
ATOM   2901  C   ALA B 178      -9.913   5.480 -14.817  1.00  0.00           C  
ATOM   2902  O   ALA B 178     -10.470   4.593 -15.467  1.00  0.00           O  
ATOM   2903  N   HIE B 179     -10.505   6.086 -13.786  1.00  0.00           N  
ATOM   2904  H   HIE B 179      -9.975   6.800 -13.292  1.00  0.00           H  
ATOM   2905  CA  HIE B 179     -11.831   5.738 -13.266  1.00  0.00           C  
ATOM   2906  HA  HIE B 179     -12.429   5.343 -14.088  1.00  0.00           H  
ATOM   2907  CB  HIE B 179     -11.685   4.603 -12.231  1.00  0.00           C  
ATOM   2908  HB2 HIE B 179     -11.153   3.769 -12.692  1.00  0.00           H  
ATOM   2909  HB3 HIE B 179     -11.085   4.963 -11.394  1.00  0.00           H  
ATOM   2910  CG  HIE B 179     -13.003   4.082 -11.708  1.00  0.00           C  
ATOM   2911  ND1 HIE B 179     -14.128   3.799 -12.493  1.00  0.00           N  
ATOM   2912  CE1 HIE B 179     -15.101   3.460 -11.636  1.00  0.00           C  
ATOM   2913  HE1 HIE B 179     -16.113   3.208 -11.925  1.00  0.00           H  
ATOM   2914  NE2 HIE B 179     -14.654   3.526 -10.370  1.00  0.00           N  
ATOM   2915  HE2 HIE B 179     -15.213   3.377  -9.543  1.00  0.00           H  
ATOM   2916  CD2 HIE B 179     -13.333   3.910 -10.396  1.00  0.00           C  
ATOM   2917  HD2 HIE B 179     -12.685   4.079  -9.548  1.00  0.00           H  
ATOM   2918  C   HIE B 179     -12.579   6.973 -12.734  1.00  0.00           C  
ATOM   2919  O   HIE B 179     -12.043   8.083 -12.677  1.00  0.00           O  
ATOM   2920  N   THR B 180     -13.857   6.814 -12.380  1.00  0.00           N  
ATOM   2921  H   THR B 180     -14.237   5.870 -12.399  1.00  0.00           H  
ATOM   2922  CA  THR B 180     -14.720   7.905 -11.913  1.00  0.00           C  
ATOM   2923  HA  THR B 180     -14.068   8.637 -11.440  1.00  0.00           H  
ATOM   2924  CB  THR B 180     -15.396   8.615 -13.104  1.00  0.00           C  
ATOM   2925  HB  THR B 180     -14.611   9.034 -13.734  1.00  0.00           H  
ATOM   2926  CG2 THR B 180     -16.263   7.698 -13.969  1.00  0.00           C  
ATOM   2927 HG21 THR B 180     -17.108   7.323 -13.392  1.00  0.00           H  
ATOM   2928 HG22 THR B 180     -16.625   8.249 -14.834  1.00  0.00           H  
ATOM   2929 HG23 THR B 180     -15.674   6.853 -14.326  1.00  0.00           H  
ATOM   2930  OG1 THR B 180     -16.233   9.672 -12.676  1.00  0.00           O  
ATOM   2931  HG1 THR B 180     -15.694  10.206 -12.059  1.00  0.00           H  
ATOM   2932  C   THR B 180     -15.708   7.451 -10.838  1.00  0.00           C  
ATOM   2933  O   THR B 180     -16.365   6.418 -10.963  1.00  0.00           O  
ATOM   2934  N   CYS B 181     -15.799   8.248  -9.771  1.00  0.00           N  
ATOM   2935  H   CYS B 181     -15.287   9.122  -9.797  1.00  0.00           H  
ATOM   2936  CA  CYS B 181     -16.657   8.015  -8.612  1.00  0.00           C  
ATOM   2937  HA  CYS B 181     -17.222   7.093  -8.763  1.00  0.00           H  
ATOM   2938  CB  CYS B 181     -15.797   7.831  -7.349  1.00  0.00           C  
ATOM   2939  HB2 CYS B 181     -15.092   8.658  -7.247  1.00  0.00           H  
ATOM   2940  HB3 CYS B 181     -16.437   7.815  -6.465  1.00  0.00           H  
ATOM   2941  SG  CYS B 181     -14.883   6.263  -7.417  1.00  0.00           S  
ATOM   2942  HG  CYS B 181     -14.312   6.369  -6.200  1.00  0.00           H  
ATOM   2943  C   CYS B 181     -17.675   9.153  -8.446  1.00  0.00           C  
ATOM   2944  O   CYS B 181     -17.443  10.292  -8.863  1.00  0.00           O  
ATOM   2945  N   ILE B 182     -18.800   8.836  -7.807  1.00  0.00           N  
ATOM   2946  H   ILE B 182     -18.900   7.899  -7.444  1.00  0.00           H  
ATOM   2947  CA  ILE B 182     -19.807   9.811  -7.376  1.00  0.00           C  
ATOM   2948  HA  ILE B 182     -19.756  10.682  -8.020  1.00  0.00           H  
ATOM   2949  CB  ILE B 182     -21.216   9.209  -7.578  1.00  0.00           C  
ATOM   2950  HB  ILE B 182     -21.253   8.238  -7.079  1.00  0.00           H  
ATOM   2951  CG2 ILE B 182     -22.293  10.106  -6.964  1.00  0.00           C  
ATOM   2952 HG21 ILE B 182     -22.179  10.129  -5.881  1.00  0.00           H  
ATOM   2953 HG22 ILE B 182     -22.218  11.121  -7.359  1.00  0.00           H  
ATOM   2954 HG23 ILE B 182     -23.289   9.718  -7.174  1.00  0.00           H  
ATOM   2955  CG1 ILE B 182     -21.505   9.012  -9.088  1.00  0.00           C  
ATOM   2956 HG12 ILE B 182     -21.695   9.983  -9.548  1.00  0.00           H  
ATOM   2957 HG13 ILE B 182     -20.634   8.578  -9.578  1.00  0.00           H  
ATOM   2958  CD1 ILE B 182     -22.686   8.079  -9.387  1.00  0.00           C  
ATOM   2959 HD11 ILE B 182     -22.521   7.109  -8.916  1.00  0.00           H  
ATOM   2960 HD12 ILE B 182     -22.767   7.939 -10.465  1.00  0.00           H  
ATOM   2961 HD13 ILE B 182     -23.619   8.508  -9.023  1.00  0.00           H  
ATOM   2962  C   ILE B 182     -19.487  10.237  -5.920  1.00  0.00           C  
ATOM   2963  O   ILE B 182     -19.151   9.363  -5.116  1.00  0.00           O  
ATOM   2964  N   PRO B 183     -19.492  11.537  -5.564  1.00  0.00           N  
ATOM   2965  CD  PRO B 183     -19.422  12.684  -6.447  1.00  0.00           C  
ATOM   2966  HD2 PRO B 183     -20.407  13.143  -6.533  1.00  0.00           H  
ATOM   2967  HD3 PRO B 183     -19.032  12.427  -7.423  1.00  0.00           H  
ATOM   2968  CG  PRO B 183     -18.448  13.628  -5.758  1.00  0.00           C  
ATOM   2969  HG2 PRO B 183     -18.549  14.655  -6.105  1.00  0.00           H  
ATOM   2970  HG3 PRO B 183     -17.430  13.267  -5.905  1.00  0.00           H  
ATOM   2971  CB  PRO B 183     -18.858  13.472  -4.298  1.00  0.00           C  
ATOM   2972  HB2 PRO B 183     -19.694  14.139  -4.099  1.00  0.00           H  
ATOM   2973  HB3 PRO B 183     -18.035  13.695  -3.619  1.00  0.00           H  
ATOM   2974  CA  PRO B 183     -19.308  12.005  -4.188  1.00  0.00           C  
ATOM   2975  HA  PRO B 183     -18.520  11.426  -3.708  1.00  0.00           H  
ATOM   2976  C   PRO B 183     -20.584  11.885  -3.342  1.00  0.00           C  
ATOM   2977  O   PRO B 183     -21.668  11.615  -3.851  1.00  0.00           O  
ATOM   2978  N   GLU B 184     -20.449  12.161  -2.050  1.00  0.00           N  
ATOM   2979  H   GLU B 184     -19.519  12.351  -1.692  1.00  0.00           H  
ATOM   2980  CA  GLU B 184     -21.548  12.249  -1.087  1.00  0.00           C  
ATOM   2981  HA  GLU B 184     -22.490  12.285  -1.636  1.00  0.00           H  
ATOM   2982  CB  GLU B 184     -21.552  10.978  -0.215  1.00  0.00           C  
ATOM   2983  HB2 GLU B 184     -21.579  10.111  -0.877  1.00  0.00           H  
ATOM   2984  HB3 GLU B 184     -20.612  10.936   0.337  1.00  0.00           H  
ATOM   2985  CG  GLU B 184     -22.706  10.833   0.793  1.00  0.00           C  
ATOM   2986  HG2 GLU B 184     -22.589   9.875   1.307  1.00  0.00           H  
ATOM   2987  HG3 GLU B 184     -22.614  11.615   1.550  1.00  0.00           H  
ATOM   2988  CD  GLU B 184     -24.098  10.912   0.140  1.00  0.00           C  
ATOM   2989  OE1 GLU B 184     -24.479  12.033  -0.272  1.00  0.00           O  
ATOM   2990  OE2 GLU B 184     -24.765   9.859   0.044  1.00  0.00           O  
ATOM   2991  C   GLU B 184     -21.442  13.554  -0.276  1.00  0.00           C  
ATOM   2992  O   GLU B 184     -20.363  14.141  -0.146  1.00  0.00           O  
ATOM   2993  N   ASN B 185     -22.565  14.037   0.247  1.00  0.00           N  
ATOM   2994  H   ASN B 185     -23.416  13.482   0.120  1.00  0.00           H  
ATOM   2995  CA  ASN B 185     -22.656  15.259   1.041  1.00  0.00           C  
ATOM   2996  HA  ASN B 185     -22.129  16.063   0.522  1.00  0.00           H  
ATOM   2997  CB  ASN B 185     -24.150  15.626   1.145  1.00  0.00           C  
ATOM   2998  HB2 ASN B 185     -24.771  14.729   1.111  1.00  0.00           H  
ATOM   2999  HB3 ASN B 185     -24.344  16.117   2.096  1.00  0.00           H  
ATOM   3000  CG  ASN B 185     -24.572  16.565   0.039  1.00  0.00           C  
ATOM   3001  OD1 ASN B 185     -25.077  16.186  -1.006  1.00  0.00           O  
ATOM   3002  ND2 ASN B 185     -24.341  17.840   0.228  1.00  0.00           N  
ATOM   3003 HD21 ASN B 185     -24.616  18.463  -0.522  1.00  0.00           H  
ATOM   3004 HD22 ASN B 185     -23.891  18.158   1.078  1.00  0.00           H  
ATOM   3005  C   ASN B 185     -22.007  15.112   2.432  1.00  0.00           C  
ATOM   3006  O   ASN B 185     -22.618  14.559   3.351  1.00  0.00           O  
ATOM   3007  N   ASN B 186     -20.826  15.708   2.652  1.00  0.00           N  
ATOM   3008  H   ASN B 186     -20.419  16.235   1.888  1.00  0.00           H  
ATOM   3009  CA  ASN B 186     -20.306  15.958   4.006  1.00  0.00           C  
ATOM   3010  HA  ASN B 186     -20.566  15.094   4.620  1.00  0.00           H  
ATOM   3011  CB  ASN B 186     -18.761  16.070   4.013  1.00  0.00           C  
ATOM   3012  HB2 ASN B 186     -18.338  15.268   3.410  1.00  0.00           H  
ATOM   3013  HB3 ASN B 186     -18.441  17.020   3.595  1.00  0.00           H  
ATOM   3014  CG  ASN B 186     -18.186  15.934   5.422  1.00  0.00           C  
ATOM   3015  OD1 ASN B 186     -18.876  15.587   6.367  1.00  0.00           O  
ATOM   3016  ND2 ASN B 186     -16.914  16.177   5.637  1.00  0.00           N  
ATOM   3017 HD21 ASN B 186     -16.575  16.062   6.573  1.00  0.00           H  
ATOM   3018 HD22 ASN B 186     -16.283  16.560   4.925  1.00  0.00           H  
ATOM   3019  C   ASN B 186     -21.039  17.176   4.614  1.00  0.00           C  
ATOM   3020  O   ASN B 186     -20.532  18.300   4.651  1.00  0.00           O  
ATOM   3021  N   GLY B 187     -22.304  16.966   4.994  1.00  0.00           N  
ATOM   3022  H   GLY B 187     -22.672  16.033   4.838  1.00  0.00           H  
ATOM   3023  CA  GLY B 187     -23.243  18.047   5.296  1.00  0.00           C  
ATOM   3024  HA2 GLY B 187     -24.140  17.625   5.750  1.00  0.00           H  
ATOM   3025  HA3 GLY B 187     -22.783  18.729   6.013  1.00  0.00           H  
ATOM   3026  C   GLY B 187     -23.655  18.838   4.045  1.00  0.00           C  
ATOM   3027  O   GLY B 187     -23.421  18.423   2.912  1.00  0.00           O  
ATOM   3028  N   GLY B 188     -24.292  20.000   4.235  1.00  0.00           N  
ATOM   3029  H   GLY B 188     -24.473  20.296   5.181  1.00  0.00           H  
ATOM   3030  CA  GLY B 188     -24.929  20.735   3.130  1.00  0.00           C  
ATOM   3031  HA2 GLY B 188     -25.690  20.098   2.676  1.00  0.00           H  
ATOM   3032  HA3 GLY B 188     -25.422  21.619   3.537  1.00  0.00           H  
ATOM   3033  C   GLY B 188     -23.979  21.196   2.013  1.00  0.00           C  
ATOM   3034  O   GLY B 188     -24.340  21.113   0.841  1.00  0.00           O  
ATOM   3035  N   ALA B 189     -22.777  21.663   2.368  1.00  0.00           N  
ATOM   3036  H   ALA B 189     -22.555  21.688   3.349  1.00  0.00           H  
ATOM   3037  CA  ALA B 189     -21.801  22.239   1.432  1.00  0.00           C  
ATOM   3038  HA  ALA B 189     -22.123  22.016   0.414  1.00  0.00           H  
ATOM   3039  CB  ALA B 189     -21.818  23.767   1.587  1.00  0.00           C  
ATOM   3040  HB1 ALA B 189     -22.835  24.143   1.478  1.00  0.00           H  
ATOM   3041  HB2 ALA B 189     -21.432  24.045   2.568  1.00  0.00           H  
ATOM   3042  HB3 ALA B 189     -21.190  24.222   0.817  1.00  0.00           H  
ATOM   3043  C   ALA B 189     -20.381  21.644   1.555  1.00  0.00           C  
ATOM   3044  O   ALA B 189     -19.442  22.169   0.956  1.00  0.00           O  
ATOM   3045  N   GLY B 190     -20.200  20.568   2.327  1.00  0.00           N  
ATOM   3046  H   GLY B 190     -21.010  20.135   2.748  1.00  0.00           H  
ATOM   3047  CA  GLY B 190     -19.014  19.715   2.241  1.00  0.00           C  
ATOM   3048  HA2 GLY B 190     -18.164  20.271   1.851  1.00  0.00           H  
ATOM   3049  HA3 GLY B 190     -18.745  19.347   3.230  1.00  0.00           H  
ATOM   3050  C   GLY B 190     -19.271  18.517   1.327  1.00  0.00           C  
ATOM   3051  O   GLY B 190     -20.416  18.112   1.126  1.00  0.00           O  
ATOM   3052  N   CYS B 191     -18.204  17.940   0.793  1.00  0.00           N  
ATOM   3053  H   CYS B 191     -17.292  18.343   0.992  1.00  0.00           H  
ATOM   3054  CA  CYS B 191     -18.212  16.794  -0.108  1.00  0.00           C  
ATOM   3055  HA  CYS B 191     -19.197  16.327  -0.133  1.00  0.00           H  
ATOM   3056  CB  CYS B 191     -17.823  17.238  -1.520  1.00  0.00           C  
ATOM   3057  HB2 CYS B 191     -16.824  17.677  -1.475  1.00  0.00           H  
ATOM   3058  HB3 CYS B 191     -17.789  16.368  -2.177  1.00  0.00           H  
ATOM   3059  SG  CYS B 191     -18.967  18.463  -2.192  1.00  0.00           S  
ATOM   3060  HG  CYS B 191     -20.073  17.714  -2.100  1.00  0.00           H  
ATOM   3061  C   CYS B 191     -17.174  15.778   0.355  1.00  0.00           C  
ATOM   3062  O   CYS B 191     -16.061  16.170   0.695  1.00  0.00           O  
ATOM   3063  N   VAL B 192     -17.494  14.489   0.265  1.00  0.00           N  
ATOM   3064  H   VAL B 192     -18.442  14.238  -0.011  1.00  0.00           H  
ATOM   3065  CA  VAL B 192     -16.553  13.389   0.505  1.00  0.00           C  
ATOM   3066  HA  VAL B 192     -15.543  13.797   0.466  1.00  0.00           H  
ATOM   3067  CB  VAL B 192     -16.746  12.817   1.924  1.00  0.00           C  
ATOM   3068  HB  VAL B 192     -16.669  13.646   2.629  1.00  0.00           H  
ATOM   3069  CG1 VAL B 192     -18.114  12.149   2.130  1.00  0.00           C  
ATOM   3070 HG11 VAL B 192     -18.914  12.856   1.908  1.00  0.00           H  
ATOM   3071 HG12 VAL B 192     -18.217  11.281   1.480  1.00  0.00           H  
ATOM   3072 HG13 VAL B 192     -18.214  11.834   3.169  1.00  0.00           H  
ATOM   3073  CG2 VAL B 192     -15.645  11.814   2.287  1.00  0.00           C  
ATOM   3074 HG21 VAL B 192     -14.668  12.274   2.131  1.00  0.00           H  
ATOM   3075 HG22 VAL B 192     -15.722  10.916   1.675  1.00  0.00           H  
ATOM   3076 HG23 VAL B 192     -15.733  11.540   3.338  1.00  0.00           H  
ATOM   3077  C   VAL B 192     -16.657  12.346  -0.608  1.00  0.00           C  
ATOM   3078  O   VAL B 192     -17.743  12.100  -1.136  1.00  0.00           O  
ATOM   3079  N   CYS B 193     -15.535  11.745  -1.006  1.00  0.00           N  
ATOM   3080  H   CYS B 193     -14.656  12.035  -0.581  1.00  0.00           H  
ATOM   3081  CA  CYS B 193     -15.491  10.732  -2.060  1.00  0.00           C  
ATOM   3082  HA  CYS B 193     -16.409  10.146  -1.998  1.00  0.00           H  
ATOM   3083  CB  CYS B 193     -15.467  11.448  -3.419  1.00  0.00           C  
ATOM   3084  HB2 CYS B 193     -16.195  12.258  -3.413  1.00  0.00           H  
ATOM   3085  HB3 CYS B 193     -14.476  11.876  -3.579  1.00  0.00           H  
ATOM   3086  SG  CYS B 193     -15.870  10.298  -4.765  1.00  0.00           S  
ATOM   3087  HG  CYS B 193     -17.186  10.146  -4.504  1.00  0.00           H  
ATOM   3088  C   CYS B 193     -14.307   9.765  -1.873  1.00  0.00           C  
ATOM   3089  O   CYS B 193     -13.266  10.127  -1.322  1.00  0.00           O  
ATOM   3090  N   HIE B 194     -14.467   8.522  -2.335  1.00  0.00           N  
ATOM   3091  H   HIE B 194     -15.313   8.309  -2.842  1.00  0.00           H  
ATOM   3092  CA  HIE B 194     -13.501   7.430  -2.147  1.00  0.00           C  
ATOM   3093  HA  HIE B 194     -12.685   7.784  -1.515  1.00  0.00           H  
ATOM   3094  CB  HIE B 194     -14.162   6.262  -1.401  1.00  0.00           C  
ATOM   3095  HB2 HIE B 194     -14.939   5.825  -2.030  1.00  0.00           H  
ATOM   3096  HB3 HIE B 194     -13.409   5.496  -1.207  1.00  0.00           H  
ATOM   3097  CG  HIE B 194     -14.767   6.679  -0.085  1.00  0.00           C  
ATOM   3098  ND1 HIE B 194     -14.044   7.053   1.047  1.00  0.00           N  
ATOM   3099  CE1 HIE B 194     -14.955   7.397   1.971  1.00  0.00           C  
ATOM   3100  HE1 HIE B 194     -14.717   7.754   2.967  1.00  0.00           H  
ATOM   3101  NE2 HIE B 194     -16.195   7.277   1.471  1.00  0.00           N  
ATOM   3102  HE2 HIE B 194     -17.046   7.501   1.969  1.00  0.00           H  
ATOM   3103  CD2 HIE B 194     -16.099   6.825   0.174  1.00  0.00           C  
ATOM   3104  HD2 HIE B 194     -16.912   6.639  -0.514  1.00  0.00           H  
ATOM   3105  C   HIE B 194     -12.879   6.970  -3.469  1.00  0.00           C  
ATOM   3106  O   HIE B 194     -13.550   6.909  -4.500  1.00  0.00           O  
ATOM   3107  N   LEU B 195     -11.590   6.635  -3.419  1.00  0.00           N  
ATOM   3108  H   LEU B 195     -11.125   6.698  -2.518  1.00  0.00           H  
ATOM   3109  CA  LEU B 195     -10.760   6.192  -4.535  1.00  0.00           C  
ATOM   3110  HA  LEU B 195     -11.346   6.168  -5.455  1.00  0.00           H  
ATOM   3111  CB  LEU B 195      -9.585   7.170  -4.733  1.00  0.00           C  
ATOM   3112  HB2 LEU B 195      -8.984   7.214  -3.825  1.00  0.00           H  
ATOM   3113  HB3 LEU B 195      -8.957   6.744  -5.517  1.00  0.00           H  
ATOM   3114  CG  LEU B 195      -9.981   8.601  -5.149  1.00  0.00           C  
ATOM   3115  HG  LEU B 195     -10.857   8.561  -5.797  1.00  0.00           H  
ATOM   3116  CD1 LEU B 195     -10.265   9.543  -3.970  1.00  0.00           C  
ATOM   3117 HD11 LEU B 195     -10.480  10.546  -4.338  1.00  0.00           H  
ATOM   3118 HD12 LEU B 195     -11.129   9.202  -3.405  1.00  0.00           H  
ATOM   3119 HD13 LEU B 195      -9.401   9.585  -3.306  1.00  0.00           H  
ATOM   3120  CD2 LEU B 195      -8.841   9.245  -5.935  1.00  0.00           C  
ATOM   3121 HD21 LEU B 195      -7.968   9.383  -5.297  1.00  0.00           H  
ATOM   3122 HD22 LEU B 195      -9.173  10.208  -6.321  1.00  0.00           H  
ATOM   3123 HD23 LEU B 195      -8.572   8.611  -6.778  1.00  0.00           H  
ATOM   3124  C   LEU B 195     -10.249   4.775  -4.245  1.00  0.00           C  
ATOM   3125  O   LEU B 195      -9.450   4.580  -3.329  1.00  0.00           O  
ATOM   3126  N   LEU B 196     -10.748   3.791  -4.991  1.00  0.00           N  
ATOM   3127  H   LEU B 196     -11.341   4.050  -5.766  1.00  0.00           H  
ATOM   3128  CA  LEU B 196     -10.378   2.376  -4.882  1.00  0.00           C  
ATOM   3129  HA  LEU B 196     -10.136   2.141  -3.843  1.00  0.00           H  
ATOM   3130  CB  LEU B 196     -11.576   1.516  -5.319  1.00  0.00           C  
ATOM   3131  HB2 LEU B 196     -11.860   1.824  -6.326  1.00  0.00           H  
ATOM   3132  HB3 LEU B 196     -11.261   0.473  -5.387  1.00  0.00           H  
ATOM   3133  CG  LEU B 196     -12.790   1.623  -4.371  1.00  0.00           C  
ATOM   3134  HG  LEU B 196     -12.673   2.469  -3.694  1.00  0.00           H  
ATOM   3135  CD1 LEU B 196     -14.075   1.836  -5.175  1.00  0.00           C  
ATOM   3136 HD11 LEU B 196     -13.998   2.760  -5.747  1.00  0.00           H  
ATOM   3137 HD12 LEU B 196     -14.227   1.000  -5.859  1.00  0.00           H  
ATOM   3138 HD13 LEU B 196     -14.927   1.909  -4.500  1.00  0.00           H  
ATOM   3139  CD2 LEU B 196     -12.958   0.351  -3.538  1.00  0.00           C  
ATOM   3140 HD21 LEU B 196     -13.786   0.470  -2.841  1.00  0.00           H  
ATOM   3141 HD22 LEU B 196     -12.043   0.162  -2.977  1.00  0.00           H  
ATOM   3142 HD23 LEU B 196     -13.152  -0.502  -4.188  1.00  0.00           H  
ATOM   3143  C   LEU B 196      -9.152   2.039  -5.743  1.00  0.00           C  
ATOM   3144  O   LEU B 196      -8.957   2.643  -6.803  1.00  0.00           O  
ATOM   3145  N   MET B 197      -8.398   1.024  -5.321  1.00  0.00           N  
ATOM   3146  H   MET B 197      -8.596   0.617  -4.411  1.00  0.00           H  
ATOM   3147  CA  MET B 197      -7.315   0.384  -6.073  1.00  0.00           C  
ATOM   3148  HA  MET B 197      -7.607   0.329  -7.121  1.00  0.00           H  
ATOM   3149  CB  MET B 197      -6.028   1.229  -5.985  1.00  0.00           C  
ATOM   3150  HB2 MET B 197      -5.259   0.723  -6.571  1.00  0.00           H  
ATOM   3151  HB3 MET B 197      -6.197   2.191  -6.469  1.00  0.00           H  
ATOM   3152  CG  MET B 197      -5.452   1.459  -4.577  1.00  0.00           C  
ATOM   3153  HG2 MET B 197      -5.432   0.507  -4.045  1.00  0.00           H  
ATOM   3154  HG3 MET B 197      -4.418   1.766  -4.718  1.00  0.00           H  
ATOM   3155  SD  MET B 197      -6.238   2.708  -3.499  1.00  0.00           S  
ATOM   3156  CE  MET B 197      -6.118   4.203  -4.517  1.00  0.00           C  
ATOM   3157  HE1 MET B 197      -6.721   4.085  -5.417  1.00  0.00           H  
ATOM   3158  HE2 MET B 197      -6.494   5.055  -3.953  1.00  0.00           H  
ATOM   3159  HE3 MET B 197      -5.079   4.377  -4.793  1.00  0.00           H  
ATOM   3160  C   MET B 197      -7.098  -1.061  -5.585  1.00  0.00           C  
ATOM   3161  O   MET B 197      -7.597  -1.442  -4.528  1.00  0.00           O  
ATOM   3162  N   ASP B 198      -6.369  -1.873  -6.357  1.00  0.00           N  
ATOM   3163  H   ASP B 198      -6.028  -1.528  -7.239  1.00  0.00           H  
ATOM   3164  CA  ASP B 198      -5.997  -3.249  -5.970  1.00  0.00           C  
ATOM   3165  HA  ASP B 198      -6.844  -3.730  -5.480  1.00  0.00           H  
ATOM   3166  CB  ASP B 198      -5.670  -4.036  -7.254  1.00  0.00           C  
ATOM   3167  HB2 ASP B 198      -6.543  -4.014  -7.909  1.00  0.00           H  
ATOM   3168  HB3 ASP B 198      -4.848  -3.537  -7.770  1.00  0.00           H  
ATOM   3169  CG  ASP B 198      -5.276  -5.501  -7.021  1.00  0.00           C  
ATOM   3170  OD1 ASP B 198      -5.470  -6.034  -5.910  1.00  0.00           O  
ATOM   3171  OD2 ASP B 198      -4.730  -6.130  -7.949  1.00  0.00           O  
ATOM   3172  C   ASP B 198      -4.820  -3.279  -4.974  1.00  0.00           C  
ATOM   3173  O   ASP B 198      -4.850  -3.984  -3.966  1.00  0.00           O  
ATOM   3174  N   ASP B 199      -3.787  -2.475  -5.242  1.00  0.00           N  
ATOM   3175  H   ASP B 199      -3.820  -1.895  -6.066  1.00  0.00           H  
ATOM   3176  CA  ASP B 199      -2.637  -2.282  -4.361  1.00  0.00           C  
ATOM   3177  HA  ASP B 199      -3.003  -2.276  -3.333  1.00  0.00           H  
ATOM   3178  CB  ASP B 199      -1.639  -3.452  -4.486  1.00  0.00           C  
ATOM   3179  HB2 ASP B 199      -0.852  -3.310  -3.742  1.00  0.00           H  
ATOM   3180  HB3 ASP B 199      -2.155  -4.372  -4.212  1.00  0.00           H  
ATOM   3181  CG  ASP B 199      -0.976  -3.649  -5.856  1.00  0.00           C  
ATOM   3182  OD1 ASP B 199      -0.662  -4.817  -6.172  1.00  0.00           O  
ATOM   3183  OD2 ASP B 199      -0.574  -2.663  -6.509  1.00  0.00           O  
ATOM   3184  C   ASP B 199      -1.984  -0.910  -4.605  1.00  0.00           C  
ATOM   3185  O   ASP B 199      -2.383  -0.161  -5.500  1.00  0.00           O  
ATOM   3186  N   VAL B 200      -0.996  -0.570  -3.772  1.00  0.00           N  
ATOM   3187  H   VAL B 200      -0.703  -1.252  -3.088  1.00  0.00           H  
ATOM   3188  CA  VAL B 200      -0.299   0.725  -3.744  1.00  0.00           C  
ATOM   3189  HA  VAL B 200      -0.445   1.221  -4.702  1.00  0.00           H  
ATOM   3190  CB  VAL B 200      -0.873   1.642  -2.640  1.00  0.00           C  
ATOM   3191  HB  VAL B 200      -0.725   1.163  -1.671  1.00  0.00           H  
ATOM   3192  CG1 VAL B 200      -0.196   3.018  -2.605  1.00  0.00           C  
ATOM   3193 HG11 VAL B 200      -0.666   3.631  -1.838  1.00  0.00           H  
ATOM   3194 HG12 VAL B 200       0.858   2.914  -2.351  1.00  0.00           H  
ATOM   3195 HG13 VAL B 200      -0.285   3.507  -3.577  1.00  0.00           H  
ATOM   3196  CG2 VAL B 200      -2.371   1.914  -2.814  1.00  0.00           C  
ATOM   3197 HG21 VAL B 200      -2.545   2.376  -3.785  1.00  0.00           H  
ATOM   3198 HG22 VAL B 200      -2.933   0.983  -2.750  1.00  0.00           H  
ATOM   3199 HG23 VAL B 200      -2.732   2.574  -2.025  1.00  0.00           H  
ATOM   3200  C   VAL B 200       1.204   0.512  -3.532  1.00  0.00           C  
ATOM   3201  O   VAL B 200       1.601  -0.336  -2.730  1.00  0.00           O  
ATOM   3202  N   VAL B 201       2.038   1.289  -4.228  1.00  0.00           N  
ATOM   3203  H   VAL B 201       1.612   1.924  -4.902  1.00  0.00           H  
ATOM   3204  CA  VAL B 201       3.503   1.373  -4.044  1.00  0.00           C  
ATOM   3205  HA  VAL B 201       3.769   0.872  -3.115  1.00  0.00           H  
ATOM   3206  CB  VAL B 201       4.267   0.672  -5.186  1.00  0.00           C  
ATOM   3207  HB  VAL B 201       5.315   0.633  -4.890  1.00  0.00           H  
ATOM   3208  CG1 VAL B 201       3.789  -0.765  -5.428  1.00  0.00           C  
ATOM   3209 HG11 VAL B 201       4.412  -1.236  -6.187  1.00  0.00           H  
ATOM   3210 HG12 VAL B 201       3.844  -1.345  -4.512  1.00  0.00           H  
ATOM   3211 HG13 VAL B 201       2.757  -0.770  -5.778  1.00  0.00           H  
ATOM   3212  CG2 VAL B 201       4.197   1.383  -6.540  1.00  0.00           C  
ATOM   3213 HG21 VAL B 201       4.495   2.425  -6.455  1.00  0.00           H  
ATOM   3214 HG22 VAL B 201       4.861   0.895  -7.253  1.00  0.00           H  
ATOM   3215 HG23 VAL B 201       3.181   1.334  -6.925  1.00  0.00           H  
ATOM   3216  C   VAL B 201       3.955   2.832  -3.898  1.00  0.00           C  
ATOM   3217  O   VAL B 201       3.219   3.741  -4.283  1.00  0.00           O  
ATOM   3218  N   SER B 202       5.161   3.105  -3.384  1.00  0.00           N  
ATOM   3219  H   SER B 202       5.761   2.346  -3.063  1.00  0.00           H  
ATOM   3220  CA  SER B 202       5.572   4.487  -3.063  1.00  0.00           C  
ATOM   3221  HA  SER B 202       4.741   4.931  -2.524  1.00  0.00           H  
ATOM   3222  CB  SER B 202       6.782   4.536  -2.118  1.00  0.00           C  
ATOM   3223  HB2 SER B 202       7.007   5.577  -1.881  1.00  0.00           H  
ATOM   3224  HB3 SER B 202       6.543   4.022  -1.186  1.00  0.00           H  
ATOM   3225  OG  SER B 202       7.922   3.943  -2.684  1.00  0.00           O  
ATOM   3226  HG  SER B 202       7.764   2.969  -2.648  1.00  0.00           H  
ATOM   3227  C   SER B 202       5.794   5.366  -4.296  1.00  0.00           C  
ATOM   3228  O   SER B 202       5.654   6.589  -4.198  1.00  0.00           O  
ATOM   3229  N   ALA B 203       6.036   4.739  -5.450  1.00  0.00           N  
ATOM   3230  H   ALA B 203       6.210   3.749  -5.390  1.00  0.00           H  
ATOM   3231  CA  ALA B 203       6.090   5.357  -6.777  1.00  0.00           C  
ATOM   3232  HA  ALA B 203       6.653   6.290  -6.707  1.00  0.00           H  
ATOM   3233  CB  ALA B 203       6.858   4.396  -7.692  1.00  0.00           C  
ATOM   3234  HB1 ALA B 203       7.842   4.191  -7.270  1.00  0.00           H  
ATOM   3235  HB2 ALA B 203       6.308   3.461  -7.801  1.00  0.00           H  
ATOM   3236  HB3 ALA B 203       6.979   4.848  -8.676  1.00  0.00           H  
ATOM   3237  C   ALA B 203       4.710   5.697  -7.387  1.00  0.00           C  
ATOM   3238  O   ALA B 203       4.649   6.412  -8.390  1.00  0.00           O  
ATOM   3239  N   ASP B 204       3.598   5.218  -6.815  1.00  0.00           N  
ATOM   3240  H   ASP B 204       3.663   4.642  -5.984  1.00  0.00           H  
ATOM   3241  CA  ASP B 204       2.265   5.594  -7.286  1.00  0.00           C  
ATOM   3242  HA  ASP B 204       2.258   5.501  -8.375  1.00  0.00           H  
ATOM   3243  CB  ASP B 204       1.160   4.680  -6.739  1.00  0.00           C  
ATOM   3244  HB2 ASP B 204       1.190   4.699  -5.648  1.00  0.00           H  
ATOM   3245  HB3 ASP B 204       0.196   5.087  -7.053  1.00  0.00           H  
ATOM   3246  CG  ASP B 204       1.229   3.236  -7.221  1.00  0.00           C  
ATOM   3247  OD1 ASP B 204       1.816   2.954  -8.292  1.00  0.00           O  
ATOM   3248  OD2 ASP B 204       0.635   2.382  -6.526  1.00  0.00           O  
ATOM   3249  C   ASP B 204       1.935   7.049  -6.935  1.00  0.00           C  
ATOM   3250  O   ASP B 204       1.984   7.479  -5.781  1.00  0.00           O  
ATOM   3251  N   GLN B 205       1.501   7.789  -7.948  1.00  0.00           N  
ATOM   3252  H   GLN B 205       1.501   7.381  -8.870  1.00  0.00           H  
ATOM   3253  CA  GLN B 205       0.964   9.133  -7.827  1.00  0.00           C  
ATOM   3254  HA  GLN B 205       0.552   9.263  -6.826  1.00  0.00           H  
ATOM   3255  CB  GLN B 205       2.095  10.154  -8.015  1.00  0.00           C  
ATOM   3256  HB2 GLN B 205       2.828   9.991  -7.223  1.00  0.00           H  
ATOM   3257  HB3 GLN B 205       2.585  10.000  -8.979  1.00  0.00           H  
ATOM   3258  CG  GLN B 205       1.579  11.596  -7.937  1.00  0.00           C  
ATOM   3259  HG2 GLN B 205       1.020  11.826  -8.845  1.00  0.00           H  
ATOM   3260  HG3 GLN B 205       0.901  11.694  -7.091  1.00  0.00           H  
ATOM   3261  CD  GLN B 205       2.682  12.630  -7.753  1.00  0.00           C  
ATOM   3262  OE1 GLN B 205       3.824  12.354  -7.435  1.00  0.00           O  
ATOM   3263  NE2 GLN B 205       2.359  13.891  -7.906  1.00  0.00           N  
ATOM   3264 HE21 GLN B 205       3.097  14.562  -7.805  1.00  0.00           H  
ATOM   3265 HE22 GLN B 205       1.396  14.149  -8.102  1.00  0.00           H  
ATOM   3266  C   GLN B 205      -0.171   9.281  -8.837  1.00  0.00           C  
ATOM   3267  O   GLN B 205      -0.022   8.919 -10.004  1.00  0.00           O  
ATOM   3268  N   TYR B 206      -1.315   9.759  -8.368  1.00  0.00           N  
ATOM   3269  H   TYR B 206      -1.343  10.037  -7.394  1.00  0.00           H  
ATOM   3270  CA  TYR B 206      -2.540   9.917  -9.134  1.00  0.00           C  
ATOM   3271  HA  TYR B 206      -2.485   9.304 -10.034  1.00  0.00           H  
ATOM   3272  CB  TYR B 206      -3.734   9.422  -8.301  1.00  0.00           C  
ATOM   3273  HB2 TYR B 206      -3.766   9.973  -7.360  1.00  0.00           H  
ATOM   3274  HB3 TYR B 206      -4.653   9.656  -8.842  1.00  0.00           H  
ATOM   3275  CG  TYR B 206      -3.716   7.931  -8.000  1.00  0.00           C  
ATOM   3276  CD1 TYR B 206      -4.506   7.052  -8.768  1.00  0.00           C  
ATOM   3277  HD1 TYR B 206      -5.110   7.430  -9.583  1.00  0.00           H  
ATOM   3278  CE1 TYR B 206      -4.516   5.673  -8.477  1.00  0.00           C  
ATOM   3279  HE1 TYR B 206      -5.120   4.992  -9.059  1.00  0.00           H  
ATOM   3280  CZ  TYR B 206      -3.703   5.156  -7.446  1.00  0.00           C  
ATOM   3281  OH  TYR B 206      -3.695   3.822  -7.189  1.00  0.00           O  
ATOM   3282  HH  TYR B 206      -2.915   3.519  -6.717  1.00  0.00           H  
ATOM   3283  CE2 TYR B 206      -2.888   6.031  -6.696  1.00  0.00           C  
ATOM   3284  HE2 TYR B 206      -2.251   5.628  -5.925  1.00  0.00           H  
ATOM   3285  CD2 TYR B 206      -2.911   7.416  -6.960  1.00  0.00           C  
ATOM   3286  HD2 TYR B 206      -2.300   8.087  -6.373  1.00  0.00           H  
ATOM   3287  C   TYR B 206      -2.710  11.375  -9.559  1.00  0.00           C  
ATOM   3288  O   TYR B 206      -2.375  12.303  -8.819  1.00  0.00           O  
ATOM   3289  N   THR B 207      -3.258  11.582 -10.747  1.00  0.00           N  
ATOM   3290  H   THR B 207      -3.491  10.757 -11.288  1.00  0.00           H  
ATOM   3291  CA  THR B 207      -3.886  12.841 -11.181  1.00  0.00           C  
ATOM   3292  HA  THR B 207      -3.362  13.689 -10.739  1.00  0.00           H  
ATOM   3293  CB  THR B 207      -3.892  12.988 -12.716  1.00  0.00           C  
ATOM   3294  HB  THR B 207      -4.857  12.680 -13.119  1.00  0.00           H  
ATOM   3295  CG2 THR B 207      -3.620  14.437 -13.116  1.00  0.00           C  
ATOM   3296 HG21 THR B 207      -3.633  14.519 -14.203  1.00  0.00           H  
ATOM   3297 HG22 THR B 207      -4.387  15.090 -12.699  1.00  0.00           H  
ATOM   3298 HG23 THR B 207      -2.640  14.744 -12.748  1.00  0.00           H  
ATOM   3299  OG1 THR B 207      -2.891  12.204 -13.326  1.00  0.00           O  
ATOM   3300  HG1 THR B 207      -3.173  11.285 -13.273  1.00  0.00           H  
ATOM   3301  C   THR B 207      -5.333  12.838 -10.694  1.00  0.00           C  
ATOM   3302  O   THR B 207      -5.950  11.771 -10.690  1.00  0.00           O  
ATOM   3303  N   LEU B 208      -5.875  13.990 -10.295  1.00  0.00           N  
ATOM   3304  H   LEU B 208      -5.331  14.844 -10.385  1.00  0.00           H  
ATOM   3305  CA  LEU B 208      -7.248  14.130  -9.791  1.00  0.00           C  
ATOM   3306  HA  LEU B 208      -7.819  13.221  -9.990  1.00  0.00           H  
ATOM   3307  CB  LEU B 208      -7.235  14.391  -8.270  1.00  0.00           C  
ATOM   3308  HB2 LEU B 208      -6.756  15.355  -8.092  1.00  0.00           H  
ATOM   3309  HB3 LEU B 208      -8.272  14.477  -7.941  1.00  0.00           H  
ATOM   3310  CG  LEU B 208      -6.533  13.354  -7.380  1.00  0.00           C  
ATOM   3311  HG  LEU B 208      -5.480  13.275  -7.653  1.00  0.00           H  
ATOM   3312  CD1 LEU B 208      -6.632  13.814  -5.924  1.00  0.00           C  
ATOM   3313 HD11 LEU B 208      -6.046  14.721  -5.779  1.00  0.00           H  
ATOM   3314 HD12 LEU B 208      -7.672  14.014  -5.662  1.00  0.00           H  
ATOM   3315 HD13 LEU B 208      -6.262  13.038  -5.259  1.00  0.00           H  
ATOM   3316  CD2 LEU B 208      -7.182  11.978  -7.469  1.00  0.00           C  
ATOM   3317 HD21 LEU B 208      -8.232  12.055  -7.191  1.00  0.00           H  
ATOM   3318 HD22 LEU B 208      -7.117  11.606  -8.487  1.00  0.00           H  
ATOM   3319 HD23 LEU B 208      -6.670  11.277  -6.810  1.00  0.00           H  
ATOM   3320  C   LEU B 208      -7.961  15.296 -10.482  1.00  0.00           C  
ATOM   3321  O   LEU B 208      -7.464  16.421 -10.422  1.00  0.00           O  
ATOM   3322  N   ASP B 209      -9.145  15.055 -11.046  1.00  0.00           N  
ATOM   3323  H   ASP B 209      -9.502  14.104 -11.035  1.00  0.00           H  
ATOM   3324  CA  ASP B 209     -10.014  16.082 -11.622  1.00  0.00           C  
ATOM   3325  HA  ASP B 209      -9.575  17.063 -11.440  1.00  0.00           H  
ATOM   3326  CB  ASP B 209     -10.173  15.933 -13.150  1.00  0.00           C  
ATOM   3327  HB2 ASP B 209     -10.550  14.937 -13.372  1.00  0.00           H  
ATOM   3328  HB3 ASP B 209     -10.922  16.651 -13.480  1.00  0.00           H  
ATOM   3329  CG  ASP B 209      -8.904  16.164 -13.978  1.00  0.00           C  
ATOM   3330  OD1 ASP B 209      -9.030  16.508 -15.184  1.00  0.00           O  
ATOM   3331  OD2 ASP B 209      -7.774  16.131 -13.462  1.00  0.00           O  
ATOM   3332  C   ASP B 209     -11.389  16.063 -10.941  1.00  0.00           C  
ATOM   3333  O   ASP B 209     -11.922  15.006 -10.591  1.00  0.00           O  
ATOM   3334  N   LEU B 210     -11.995  17.241 -10.795  1.00  0.00           N  
ATOM   3335  H   LEU B 210     -11.502  18.077 -11.097  1.00  0.00           H  
ATOM   3336  CA  LEU B 210     -13.360  17.395 -10.296  1.00  0.00           C  
ATOM   3337  HA  LEU B 210     -13.736  16.418  -9.990  1.00  0.00           H  
ATOM   3338  CB  LEU B 210     -13.349  18.303  -9.055  1.00  0.00           C  
ATOM   3339  HB2 LEU B 210     -12.674  17.882  -8.308  1.00  0.00           H  
ATOM   3340  HB3 LEU B 210     -12.965  19.278  -9.353  1.00  0.00           H  
ATOM   3341  CG  LEU B 210     -14.745  18.491  -8.430  1.00  0.00           C  
ATOM   3342  HG  LEU B 210     -15.448  18.837  -9.187  1.00  0.00           H  
ATOM   3343  CD1 LEU B 210     -15.278  17.199  -7.806  1.00  0.00           C  
ATOM   3344 HD11 LEU B 210     -15.446  16.450  -8.575  1.00  0.00           H  
ATOM   3345 HD12 LEU B 210     -14.567  16.815  -7.072  1.00  0.00           H  
ATOM   3346 HD13 LEU B 210     -16.230  17.397  -7.316  1.00  0.00           H  
ATOM   3347  CD2 LEU B 210     -14.679  19.555  -7.337  1.00  0.00           C  
ATOM   3348 HD21 LEU B 210     -14.006  19.227  -6.542  1.00  0.00           H  
ATOM   3349 HD22 LEU B 210     -14.310  20.488  -7.759  1.00  0.00           H  
ATOM   3350 HD23 LEU B 210     -15.671  19.721  -6.920  1.00  0.00           H  
ATOM   3351  C   LEU B 210     -14.273  17.924 -11.406  1.00  0.00           C  
ATOM   3352  O   LEU B 210     -14.043  19.013 -11.932  1.00  0.00           O  
ATOM   3353  N   TRP B 211     -15.333  17.176 -11.709  1.00  0.00           N  
ATOM   3354  H   TRP B 211     -15.468  16.316 -11.184  1.00  0.00           H  
ATOM   3355  CA  TRP B 211     -16.390  17.523 -12.663  1.00  0.00           C  
ATOM   3356  HA  TRP B 211     -16.069  18.369 -13.266  1.00  0.00           H  
ATOM   3357  CB  TRP B 211     -16.601  16.325 -13.598  1.00  0.00           C  
ATOM   3358  HB2 TRP B 211     -15.659  16.099 -14.097  1.00  0.00           H  
ATOM   3359  HB3 TRP B 211     -16.860  15.457 -12.990  1.00  0.00           H  
ATOM   3360  CG  TRP B 211     -17.665  16.474 -14.640  1.00  0.00           C  
ATOM   3361  CD1 TRP B 211     -17.477  16.903 -15.909  1.00  0.00           C  
ATOM   3362  HD1 TRP B 211     -16.521  17.193 -16.330  1.00  0.00           H  
ATOM   3363  NE1 TRP B 211     -18.686  16.928 -16.577  1.00  0.00           N  
ATOM   3364  HE1 TRP B 211     -18.788  17.266 -17.526  1.00  0.00           H  
ATOM   3365  CE2 TRP B 211     -19.720  16.509 -15.763  1.00  0.00           C  
ATOM   3366  CZ2 TRP B 211     -21.098  16.356 -15.959  1.00  0.00           C  
ATOM   3367  HZ2 TRP B 211     -21.548  16.577 -16.915  1.00  0.00           H  
ATOM   3368  CH2 TRP B 211     -21.910  15.976 -14.876  1.00  0.00           C  
ATOM   3369  HH2 TRP B 211     -22.984  15.920 -15.000  1.00  0.00           H  
ATOM   3370  CZ3 TRP B 211     -21.333  15.722 -13.619  1.00  0.00           C  
ATOM   3371  HZ3 TRP B 211     -21.969  15.464 -12.778  1.00  0.00           H  
ATOM   3372  CE3 TRP B 211     -19.942  15.837 -13.444  1.00  0.00           C  
ATOM   3373  HE3 TRP B 211     -19.511  15.659 -12.472  1.00  0.00           H  
ATOM   3374  CD2 TRP B 211     -19.101  16.239 -14.506  1.00  0.00           C  
ATOM   3375  C   TRP B 211     -17.690  17.925 -11.948  1.00  0.00           C  
ATOM   3376  O   TRP B 211     -18.013  17.368 -10.894  1.00  0.00           O  
ATOM   3377  N   ALA B 212     -18.450  18.859 -12.530  1.00  0.00           N  
ATOM   3378  H   ALA B 212     -18.117  19.280 -13.392  1.00  0.00           H  
ATOM   3379  CA  ALA B 212     -19.763  19.282 -12.043  1.00  0.00           C  
ATOM   3380  HA  ALA B 212     -20.246  18.422 -11.585  1.00  0.00           H  
ATOM   3381  CB  ALA B 212     -19.572  20.363 -10.978  1.00  0.00           C  
ATOM   3382  HB1 ALA B 212     -18.894  20.005 -10.204  1.00  0.00           H  
ATOM   3383  HB2 ALA B 212     -19.158  21.256 -11.443  1.00  0.00           H  
ATOM   3384  HB3 ALA B 212     -20.534  20.612 -10.530  1.00  0.00           H  
ATOM   3385  C   ALA B 212     -20.679  19.817 -13.160  1.00  0.00           C  
ATOM   3386  O   ALA B 212     -20.288  20.714 -13.915  1.00  0.00           O  
ATOM   3387  N   GLY B 213     -21.925  19.330 -13.214  1.00  0.00           N  
ATOM   3388  H   GLY B 213     -22.173  18.633 -12.515  1.00  0.00           H  
ATOM   3389  CA  GLY B 213     -22.979  19.751 -14.153  1.00  0.00           C  
ATOM   3390  HA2 GLY B 213     -23.918  19.279 -13.864  1.00  0.00           H  
ATOM   3391  HA3 GLY B 213     -23.106  20.833 -14.086  1.00  0.00           H  
ATOM   3392  C   GLY B 213     -22.699  19.392 -15.618  1.00  0.00           C  
ATOM   3393  O   GLY B 213     -23.353  18.523 -16.190  1.00  0.00           O  
ATOM   3394  N   GLN B 214     -21.713  20.061 -16.220  1.00  0.00           N  
ATOM   3395  H   GLN B 214     -21.281  20.798 -15.677  1.00  0.00           H  
ATOM   3396  CA  GLN B 214     -21.166  19.773 -17.548  1.00  0.00           C  
ATOM   3397  HA  GLN B 214     -21.256  18.699 -17.707  1.00  0.00           H  
ATOM   3398  CB  GLN B 214     -22.031  20.450 -18.638  1.00  0.00           C  
ATOM   3399  HB2 GLN B 214     -21.807  19.945 -19.579  1.00  0.00           H  
ATOM   3400  HB3 GLN B 214     -23.084  20.261 -18.428  1.00  0.00           H  
ATOM   3401  CG  GLN B 214     -21.847  21.960 -18.894  1.00  0.00           C  
ATOM   3402  HG2 GLN B 214     -20.805  22.163 -19.134  1.00  0.00           H  
ATOM   3403  HG3 GLN B 214     -22.429  22.220 -19.778  1.00  0.00           H  
ATOM   3404  CD  GLN B 214     -22.280  22.868 -17.742  1.00  0.00           C  
ATOM   3405  OE1 GLN B 214     -21.712  22.864 -16.662  1.00  0.00           O  
ATOM   3406  NE2 GLN B 214     -23.267  23.721 -17.930  1.00  0.00           N  
ATOM   3407 HE21 GLN B 214     -23.522  24.277 -17.130  1.00  0.00           H  
ATOM   3408 HE22 GLN B 214     -23.755  23.768 -18.805  1.00  0.00           H  
ATOM   3409  C   GLN B 214     -19.660  20.091 -17.695  1.00  0.00           C  
ATOM   3410  O   GLN B 214     -19.080  19.705 -18.707  1.00  0.00           O  
ATOM   3411  N   GLN B 215     -19.011  20.755 -16.727  1.00  0.00           N  
ATOM   3412  H   GLN B 215     -19.500  20.956 -15.863  1.00  0.00           H  
ATOM   3413  CA  GLN B 215     -17.617  21.232 -16.831  1.00  0.00           C  
ATOM   3414  HA  GLN B 215     -17.207  20.932 -17.795  1.00  0.00           H  
ATOM   3415  CB  GLN B 215     -17.578  22.774 -16.771  1.00  0.00           C  
ATOM   3416  HB2 GLN B 215     -17.976  23.112 -15.812  1.00  0.00           H  
ATOM   3417  HB3 GLN B 215     -16.537  23.096 -16.842  1.00  0.00           H  
ATOM   3418  CG  GLN B 215     -18.362  23.441 -17.913  1.00  0.00           C  
ATOM   3419  HG2 GLN B 215     -18.104  22.953 -18.853  1.00  0.00           H  
ATOM   3420  HG3 GLN B 215     -19.424  23.308 -17.738  1.00  0.00           H  
ATOM   3421  CD  GLN B 215     -18.100  24.939 -18.054  1.00  0.00           C  
ATOM   3422  OE1 GLN B 215     -17.652  25.626 -17.154  1.00  0.00           O  
ATOM   3423  NE2 GLN B 215     -18.378  25.521 -19.202  1.00  0.00           N  
ATOM   3424 HE21 GLN B 215     -18.184  26.506 -19.240  1.00  0.00           H  
ATOM   3425 HE22 GLN B 215     -18.724  24.995 -19.981  1.00  0.00           H  
ATOM   3426  C   GLN B 215     -16.691  20.634 -15.758  1.00  0.00           C  
ATOM   3427  O   GLN B 215     -17.151  20.093 -14.754  1.00  0.00           O  
ATOM   3428  N   LEU B 216     -15.371  20.752 -15.951  1.00  0.00           N  
ATOM   3429  H   LEU B 216     -15.050  21.224 -16.782  1.00  0.00           H  
ATOM   3430  CA  LEU B 216     -14.393  20.584 -14.868  1.00  0.00           C  
ATOM   3431  HA  LEU B 216     -14.731  19.794 -14.201  1.00  0.00           H  
ATOM   3432  CB  LEU B 216     -13.013  20.184 -15.425  1.00  0.00           C  
ATOM   3433  HB2 LEU B 216     -12.651  20.989 -16.065  1.00  0.00           H  
ATOM   3434  HB3 LEU B 216     -12.320  20.090 -14.586  1.00  0.00           H  
ATOM   3435  CG  LEU B 216     -12.984  18.869 -16.226  1.00  0.00           C  
ATOM   3436  HG  LEU B 216     -13.640  18.957 -17.092  1.00  0.00           H  
ATOM   3437  CD1 LEU B 216     -11.564  18.606 -16.725  1.00  0.00           C  
ATOM   3438 HD11 LEU B 216     -11.216  19.446 -17.323  1.00  0.00           H  
ATOM   3439 HD12 LEU B 216     -10.888  18.459 -15.881  1.00  0.00           H  
ATOM   3440 HD13 LEU B 216     -11.550  17.707 -17.342  1.00  0.00           H  
ATOM   3441  CD2 LEU B 216     -13.426  17.668 -15.389  1.00  0.00           C  
ATOM   3442 HD21 LEU B 216     -13.306  16.751 -15.965  1.00  0.00           H  
ATOM   3443 HD22 LEU B 216     -12.824  17.604 -14.483  1.00  0.00           H  
ATOM   3444 HD23 LEU B 216     -14.472  17.782 -15.119  1.00  0.00           H  
ATOM   3445  C   LEU B 216     -14.285  21.873 -14.037  1.00  0.00           C  
ATOM   3446  O   LEU B 216     -14.206  22.962 -14.601  1.00  0.00           O  
ATOM   3447  N   LEU B 217     -14.256  21.744 -12.707  1.00  0.00           N  
ATOM   3448  H   LEU B 217     -14.320  20.802 -12.333  1.00  0.00           H  
ATOM   3449  CA  LEU B 217     -14.103  22.866 -11.767  1.00  0.00           C  
ATOM   3450  HA  LEU B 217     -14.387  23.797 -12.261  1.00  0.00           H  
ATOM   3451  CB  LEU B 217     -15.017  22.655 -10.545  1.00  0.00           C  
ATOM   3452  HB2 LEU B 217     -14.674  21.770 -10.008  1.00  0.00           H  
ATOM   3453  HB3 LEU B 217     -14.879  23.514  -9.886  1.00  0.00           H  
ATOM   3454  CG  LEU B 217     -16.523  22.490 -10.810  1.00  0.00           C  
ATOM   3455  HG  LEU B 217     -16.703  21.543 -11.320  1.00  0.00           H  
ATOM   3456  CD1 LEU B 217     -17.219  22.466  -9.447  1.00  0.00           C  
ATOM   3457 HD11 LEU B 217     -18.294  22.376  -9.580  1.00  0.00           H  
ATOM   3458 HD12 LEU B 217     -16.865  21.610  -8.872  1.00  0.00           H  
ATOM   3459 HD13 LEU B 217     -17.017  23.389  -8.903  1.00  0.00           H  
ATOM   3460  CD2 LEU B 217     -17.117  23.629 -11.642  1.00  0.00           C  
ATOM   3461 HD21 LEU B 217     -18.195  23.497 -11.730  1.00  0.00           H  
ATOM   3462 HD22 LEU B 217     -16.691  23.613 -12.645  1.00  0.00           H  
ATOM   3463 HD23 LEU B 217     -16.916  24.591 -11.171  1.00  0.00           H  
ATOM   3464  C   LEU B 217     -12.664  23.056 -11.257  1.00  0.00           C  
ATOM   3465  O   LEU B 217     -12.261  24.176 -10.948  1.00  0.00           O  
ATOM   3466  N   TRP B 218     -11.920  21.958 -11.102  1.00  0.00           N  
ATOM   3467  H   TRP B 218     -12.302  21.077 -11.418  1.00  0.00           H  
ATOM   3468  CA  TRP B 218     -10.626  21.906 -10.410  1.00  0.00           C  
ATOM   3469  HA  TRP B 218     -10.058  22.808 -10.642  1.00  0.00           H  
ATOM   3470  CB  TRP B 218     -10.883  21.874  -8.891  1.00  0.00           C  
ATOM   3471  HB2 TRP B 218     -11.318  22.830  -8.595  1.00  0.00           H  
ATOM   3472  HB3 TRP B 218     -11.629  21.107  -8.685  1.00  0.00           H  
ATOM   3473  CG  TRP B 218      -9.710  21.594  -7.998  1.00  0.00           C  
ATOM   3474  CD1 TRP B 218      -8.981  22.518  -7.329  1.00  0.00           C  
ATOM   3475  HD1 TRP B 218      -9.147  23.588  -7.365  1.00  0.00           H  
ATOM   3476  NE1 TRP B 218      -7.998  21.891  -6.584  1.00  0.00           N  
ATOM   3477  HE1 TRP B 218      -7.345  22.388  -5.978  1.00  0.00           H  
ATOM   3478  CE2 TRP B 218      -8.036  20.522  -6.752  1.00  0.00           C  
ATOM   3479  CZ2 TRP B 218      -7.291  19.467  -6.202  1.00  0.00           C  
ATOM   3480  HZ2 TRP B 218      -6.506  19.675  -5.488  1.00  0.00           H  
ATOM   3481  CH2 TRP B 218      -7.608  18.145  -6.557  1.00  0.00           C  
ATOM   3482  HH2 TRP B 218      -7.062  17.321  -6.121  1.00  0.00           H  
ATOM   3483  CZ3 TRP B 218      -8.649  17.896  -7.469  1.00  0.00           C  
ATOM   3484  HZ3 TRP B 218      -8.887  16.880  -7.750  1.00  0.00           H  
ATOM   3485  CE3 TRP B 218      -9.398  18.959  -8.008  1.00  0.00           C  
ATOM   3486  HE3 TRP B 218     -10.202  18.742  -8.696  1.00  0.00           H  
ATOM   3487  CD2 TRP B 218      -9.121  20.299  -7.653  1.00  0.00           C  
ATOM   3488  C   TRP B 218      -9.801  20.697 -10.877  1.00  0.00           C  
ATOM   3489  O   TRP B 218     -10.371  19.687 -11.306  1.00  0.00           O  
ATOM   3490  N   LYS B 219      -8.468  20.804 -10.780  1.00  0.00           N  
ATOM   3491  H   LYS B 219      -8.102  21.632 -10.325  1.00  0.00           H  
ATOM   3492  CA  LYS B 219      -7.488  19.746 -11.079  1.00  0.00           C  
ATOM   3493  HA  LYS B 219      -7.977  18.773 -11.007  1.00  0.00           H  
ATOM   3494  CB  LYS B 219      -6.898  19.904 -12.495  1.00  0.00           C  
ATOM   3495  HB2 LYS B 219      -6.454  20.897 -12.588  1.00  0.00           H  
ATOM   3496  HB3 LYS B 219      -6.104  19.164 -12.609  1.00  0.00           H  
ATOM   3497  CG  LYS B 219      -7.919  19.698 -13.624  1.00  0.00           C  
ATOM   3498  HG2 LYS B 219      -8.383  18.724 -13.510  1.00  0.00           H  
ATOM   3499  HG3 LYS B 219      -8.704  20.449 -13.535  1.00  0.00           H  
ATOM   3500  CD  LYS B 219      -7.313  19.822 -15.035  1.00  0.00           C  
ATOM   3501  HD2 LYS B 219      -8.110  19.658 -15.763  1.00  0.00           H  
ATOM   3502  HD3 LYS B 219      -6.965  20.850 -15.158  1.00  0.00           H  
ATOM   3503  CE  LYS B 219      -6.137  18.883 -15.367  1.00  0.00           C  
ATOM   3504  HE2 LYS B 219      -5.772  19.149 -16.362  1.00  0.00           H  
ATOM   3505  HE3 LYS B 219      -5.326  19.052 -14.653  1.00  0.00           H  
ATOM   3506  NZ  LYS B 219      -6.523  17.453 -15.358  1.00  0.00           N  
ATOM   3507  HZ1 LYS B 219      -7.457  17.282 -15.745  1.00  0.00           H  
ATOM   3508  HZ2 LYS B 219      -5.864  16.827 -15.789  1.00  0.00           H  
ATOM   3509  HZ3 LYS B 219      -6.696  17.102 -14.411  1.00  0.00           H  
ATOM   3510  C   LYS B 219      -6.351  19.767 -10.054  1.00  0.00           C  
ATOM   3511  O   LYS B 219      -5.892  20.838  -9.663  1.00  0.00           O  
ATOM   3512  N   GLY B 220      -5.837  18.593  -9.705  1.00  0.00           N  
ATOM   3513  H   GLY B 220      -6.291  17.757 -10.065  1.00  0.00           H  
ATOM   3514  CA  GLY B 220      -4.721  18.411  -8.782  1.00  0.00           C  
ATOM   3515  HA2 GLY B 220      -3.968  19.181  -8.953  1.00  0.00           H  
ATOM   3516  HA3 GLY B 220      -5.089  18.524  -7.762  1.00  0.00           H  
ATOM   3517  C   GLY B 220      -4.058  17.041  -8.925  1.00  0.00           C  
ATOM   3518  O   GLY B 220      -4.164  16.372  -9.956  1.00  0.00           O  
ATOM   3519  N   SER B 221      -3.350  16.609  -7.881  1.00  0.00           N  
ATOM   3520  H   SER B 221      -3.322  17.174  -7.042  1.00  0.00           H  
ATOM   3521  CA  SER B 221      -2.641  15.323  -7.834  1.00  0.00           C  
ATOM   3522  HA  SER B 221      -3.240  14.586  -8.368  1.00  0.00           H  
ATOM   3523  CB  SER B 221      -1.284  15.446  -8.545  1.00  0.00           C  
ATOM   3524  HB2 SER B 221      -1.452  15.719  -9.588  1.00  0.00           H  
ATOM   3525  HB3 SER B 221      -0.702  16.237  -8.069  1.00  0.00           H  
ATOM   3526  OG  SER B 221      -0.542  14.237  -8.499  1.00  0.00           O  
ATOM   3527  HG  SER B 221      -1.124  13.521  -8.823  1.00  0.00           H  
ATOM   3528  C   SER B 221      -2.480  14.832  -6.392  1.00  0.00           C  
ATOM   3529  O   SER B 221      -2.517  15.619  -5.451  1.00  0.00           O  
ATOM   3530  N   PHE B 222      -2.312  13.522  -6.213  1.00  0.00           N  
ATOM   3531  H   PHE B 222      -2.291  12.930  -7.036  1.00  0.00           H  
ATOM   3532  CA  PHE B 222      -2.216  12.866  -4.913  1.00  0.00           C  
ATOM   3533  HA  PHE B 222      -1.873  13.586  -4.169  1.00  0.00           H  
ATOM   3534  CB  PHE B 222      -3.621  12.405  -4.515  1.00  0.00           C  
ATOM   3535  HB2 PHE B 222      -4.216  13.290  -4.293  1.00  0.00           H  
ATOM   3536  HB3 PHE B 222      -4.078  11.894  -5.365  1.00  0.00           H  
ATOM   3537  CG  PHE B 222      -3.674  11.491  -3.314  1.00  0.00           C  
ATOM   3538  CD1 PHE B 222      -3.287  11.979  -2.054  1.00  0.00           C  
ATOM   3539  HD1 PHE B 222      -2.961  13.004  -1.936  1.00  0.00           H  
ATOM   3540  CE1 PHE B 222      -3.362  11.143  -0.931  1.00  0.00           C  
ATOM   3541  HE1 PHE B 222      -3.091  11.532   0.037  1.00  0.00           H  
ATOM   3542  CZ  PHE B 222      -3.832   9.827  -1.056  1.00  0.00           C  
ATOM   3543  HZ  PHE B 222      -3.916   9.207  -0.178  1.00  0.00           H  
ATOM   3544  CE2 PHE B 222      -4.220   9.335  -2.314  1.00  0.00           C  
ATOM   3545  HE2 PHE B 222      -4.603   8.328  -2.409  1.00  0.00           H  
ATOM   3546  CD2 PHE B 222      -4.132  10.165  -3.446  1.00  0.00           C  
ATOM   3547  HD2 PHE B 222      -4.440   9.789  -4.413  1.00  0.00           H  
ATOM   3548  C   PHE B 222      -1.214  11.705  -4.944  1.00  0.00           C  
ATOM   3549  O   PHE B 222      -1.287  10.833  -5.808  1.00  0.00           O  
ATOM   3550  N   LYS B 223      -0.281  11.676  -3.989  1.00  0.00           N  
ATOM   3551  H   LYS B 223      -0.291  12.404  -3.289  1.00  0.00           H  
ATOM   3552  CA  LYS B 223       0.729  10.622  -3.822  1.00  0.00           C  
ATOM   3553  HA  LYS B 223       0.663   9.900  -4.634  1.00  0.00           H  
ATOM   3554  CB  LYS B 223       2.120  11.276  -3.933  1.00  0.00           C  
ATOM   3555  HB2 LYS B 223       2.167  11.823  -4.876  1.00  0.00           H  
ATOM   3556  HB3 LYS B 223       2.258  11.992  -3.122  1.00  0.00           H  
ATOM   3557  CG  LYS B 223       3.264  10.252  -3.915  1.00  0.00           C  
ATOM   3558  HG2 LYS B 223       3.303   9.784  -2.933  1.00  0.00           H  
ATOM   3559  HG3 LYS B 223       3.074   9.489  -4.667  1.00  0.00           H  
ATOM   3560  CD  LYS B 223       4.611  10.919  -4.229  1.00  0.00           C  
ATOM   3561  HD2 LYS B 223       4.542  11.402  -5.203  1.00  0.00           H  
ATOM   3562  HD3 LYS B 223       4.825  11.692  -3.489  1.00  0.00           H  
ATOM   3563  CE  LYS B 223       5.777   9.922  -4.282  1.00  0.00           C  
ATOM   3564  HE2 LYS B 223       5.528   9.102  -4.965  1.00  0.00           H  
ATOM   3565  HE3 LYS B 223       6.650  10.442  -4.682  1.00  0.00           H  
ATOM   3566  NZ  LYS B 223       6.103   9.398  -2.940  1.00  0.00           N  
ATOM   3567  HZ1 LYS B 223       6.146  10.156  -2.255  1.00  0.00           H  
ATOM   3568  HZ2 LYS B 223       5.387   8.753  -2.631  1.00  0.00           H  
ATOM   3569  HZ3 LYS B 223       6.994   8.919  -2.918  1.00  0.00           H  
ATOM   3570  C   LYS B 223       0.463   9.901  -2.485  1.00  0.00           C  
ATOM   3571  O   LYS B 223       0.769  10.484  -1.445  1.00  0.00           O  
ATOM   3572  N   PRO B 224      -0.121   8.680  -2.481  1.00  0.00           N  
ATOM   3573  CD  PRO B 224      -0.554   7.926  -3.651  1.00  0.00           C  
ATOM   3574  HD2 PRO B 224       0.304   7.411  -4.079  1.00  0.00           H  
ATOM   3575  HD3 PRO B 224      -1.030   8.564  -4.396  1.00  0.00           H  
ATOM   3576  CG  PRO B 224      -1.552   6.889  -3.150  1.00  0.00           C  
ATOM   3577  HG2 PRO B 224      -1.524   5.980  -3.749  1.00  0.00           H  
ATOM   3578  HG3 PRO B 224      -2.555   7.311  -3.139  1.00  0.00           H  
ATOM   3579  CB  PRO B 224      -1.071   6.633  -1.728  1.00  0.00           C  
ATOM   3580  HB2 PRO B 224      -0.243   5.923  -1.756  1.00  0.00           H  
ATOM   3581  HB3 PRO B 224      -1.869   6.254  -1.096  1.00  0.00           H  
ATOM   3582  CA  PRO B 224      -0.567   8.001  -1.259  1.00  0.00           C  
ATOM   3583  HA  PRO B 224      -1.395   8.563  -0.825  1.00  0.00           H  
ATOM   3584  C   PRO B 224       0.520   7.831  -0.194  1.00  0.00           C  
ATOM   3585  O   PRO B 224       0.243   7.936   0.997  1.00  0.00           O  
ATOM   3586  N   SER B 225       1.762   7.611  -0.631  1.00  0.00           N  
ATOM   3587  H   SER B 225       1.912   7.566  -1.628  1.00  0.00           H  
ATOM   3588  CA  SER B 225       2.959   7.460   0.206  1.00  0.00           C  
ATOM   3589  HA  SER B 225       2.741   6.716   0.972  1.00  0.00           H  
ATOM   3590  CB  SER B 225       4.102   6.907  -0.659  1.00  0.00           C  
ATOM   3591  HB2 SER B 225       5.052   7.006  -0.127  1.00  0.00           H  
ATOM   3592  HB3 SER B 225       3.920   5.846  -0.821  1.00  0.00           H  
ATOM   3593  OG  SER B 225       4.179   7.561  -1.923  1.00  0.00           O  
ATOM   3594  HG  SER B 225       4.216   6.891  -2.628  1.00  0.00           H  
ATOM   3595  C   SER B 225       3.400   8.730   0.958  1.00  0.00           C  
ATOM   3596  O   SER B 225       4.316   8.652   1.771  1.00  0.00           O  
ATOM   3597  N   GLU B 226       2.762   9.885   0.730  1.00  0.00           N  
ATOM   3598  H   GLU B 226       2.054   9.908   0.008  1.00  0.00           H  
ATOM   3599  CA  GLU B 226       2.925  11.098   1.554  1.00  0.00           C  
ATOM   3600  HA  GLU B 226       3.867  11.048   2.104  1.00  0.00           H  
ATOM   3601  CB  GLU B 226       2.968  12.348   0.656  1.00  0.00           C  
ATOM   3602  HB2 GLU B 226       1.967  12.528   0.270  1.00  0.00           H  
ATOM   3603  HB3 GLU B 226       3.244  13.209   1.265  1.00  0.00           H  
ATOM   3604  CG  GLU B 226       3.910  12.284  -0.553  1.00  0.00           C  
ATOM   3605  HG2 GLU B 226       3.540  11.520  -1.237  1.00  0.00           H  
ATOM   3606  HG3 GLU B 226       3.861  13.240  -1.080  1.00  0.00           H  
ATOM   3607  CD  GLU B 226       5.374  11.979  -0.220  1.00  0.00           C  
ATOM   3608  OE1 GLU B 226       6.061  11.385  -1.085  1.00  0.00           O  
ATOM   3609  OE2 GLU B 226       5.900  12.347   0.851  1.00  0.00           O  
ATOM   3610  C   GLU B 226       1.805  11.272   2.605  1.00  0.00           C  
ATOM   3611  O   GLU B 226       1.877  12.185   3.421  1.00  0.00           O  
ATOM   3612  N   HIE B 227       0.763  10.427   2.580  1.00  0.00           N  
ATOM   3613  H   HIE B 227       0.798   9.660   1.920  1.00  0.00           H  
ATOM   3614  CA  HIE B 227      -0.515  10.646   3.286  1.00  0.00           C  
ATOM   3615  HA  HIE B 227      -0.343  11.319   4.129  1.00  0.00           H  
ATOM   3616  CB  HIE B 227      -1.506  11.334   2.336  1.00  0.00           C  
ATOM   3617  HB2 HIE B 227      -1.645  10.697   1.463  1.00  0.00           H  
ATOM   3618  HB3 HIE B 227      -2.462  11.433   2.843  1.00  0.00           H  
ATOM   3619  CG  HIE B 227      -1.121  12.720   1.892  1.00  0.00           C  
ATOM   3620  ND1 HIE B 227      -1.213  13.864   2.683  1.00  0.00           N  
ATOM   3621  CE1 HIE B 227      -0.815  14.879   1.907  1.00  0.00           C  
ATOM   3622  HE1 HIE B 227      -0.767  15.911   2.230  1.00  0.00           H  
ATOM   3623  NE2 HIE B 227      -0.495  14.438   0.677  1.00  0.00           N  
ATOM   3624  HE2 HIE B 227      -0.190  15.023  -0.086  1.00  0.00           H  
ATOM   3625  CD2 HIE B 227      -0.679  13.073   0.651  1.00  0.00           C  
ATOM   3626  HD2 HIE B 227      -0.504  12.401  -0.176  1.00  0.00           H  
ATOM   3627  C   HIE B 227      -1.105   9.346   3.866  1.00  0.00           C  
ATOM   3628  O   HIE B 227      -2.277   9.015   3.661  1.00  0.00           O  
ATOM   3629  N   VAL B 228      -0.272   8.548   4.535  1.00  0.00           N  
ATOM   3630  H   VAL B 228       0.676   8.858   4.687  1.00  0.00           H  
ATOM   3631  CA  VAL B 228      -0.670   7.222   5.030  1.00  0.00           C  
ATOM   3632  HA  VAL B 228      -1.396   6.809   4.329  1.00  0.00           H  
ATOM   3633  CB  VAL B 228       0.513   6.242   5.035  1.00  0.00           C  
ATOM   3634  HB  VAL B 228       1.304   6.669   5.643  1.00  0.00           H  
ATOM   3635  CG1 VAL B 228       0.112   4.874   5.606  1.00  0.00           C  
ATOM   3636 HG11 VAL B 228      -0.141   4.962   6.662  1.00  0.00           H  
ATOM   3637 HG12 VAL B 228      -0.747   4.476   5.066  1.00  0.00           H  
ATOM   3638 HG13 VAL B 228       0.948   4.180   5.516  1.00  0.00           H  
ATOM   3639  CG2 VAL B 228       1.063   6.022   3.618  1.00  0.00           C  
ATOM   3640 HG21 VAL B 228       0.267   5.689   2.952  1.00  0.00           H  
ATOM   3641 HG22 VAL B 228       1.480   6.953   3.235  1.00  0.00           H  
ATOM   3642 HG23 VAL B 228       1.858   5.276   3.634  1.00  0.00           H  
ATOM   3643  C   VAL B 228      -1.366   7.312   6.393  1.00  0.00           C  
ATOM   3644  O   VAL B 228      -0.803   7.784   7.384  1.00  0.00           O  
ATOM   3645  N   BCN B 229      -2.605   6.824   6.420  1.00  0.00           N  
ATOM   3646  H27 BCN B 229      -2.970   6.463   5.542  1.00  0.00           H  
ATOM   3647  C2  BCN B 229      -3.404   6.563   7.593  1.00  0.00           C  
ATOM   3648  H   BCN B 229      -2.915   7.019   8.451  1.00  0.00           H  
ATOM   3649  C4  BCN B 229      -4.759   7.267   7.463  1.00  0.00           C  
ATOM   3650  H1  BCN B 229      -4.604   8.353   7.426  1.00  0.00           H  
ATOM   3651  H2  BCN B 229      -5.213   6.990   6.502  1.00  0.00           H  
ATOM   3652  C5  BCN B 229      -5.774   6.938   8.583  1.00  0.00           C  
ATOM   3653  H3  BCN B 229      -6.714   7.440   8.320  1.00  0.00           H  
ATOM   3654  H4  BCN B 229      -5.997   5.865   8.586  1.00  0.00           H  
ATOM   3655  C6  BCN B 229      -5.340   7.381  10.003  1.00  0.00           C  
ATOM   3656  H8  BCN B 229      -5.209   8.471  10.020  1.00  0.00           H  
ATOM   3657  H9  BCN B 229      -4.371   6.933  10.260  1.00  0.00           H  
ATOM   3658  C7  BCN B 229      -6.362   6.973  11.090  1.00  0.00           C  
ATOM   3659  H5  BCN B 229      -6.071   7.405  12.058  1.00  0.00           H  
ATOM   3660  H6  BCN B 229      -6.353   5.880  11.199  1.00  0.00           H  
ATOM   3661  N2  BCN B 229      -7.715   7.421  10.740  1.00  0.00           N  
ATOM   3662  H7  BCN B 229      -7.910   8.402  10.618  1.00  0.00           H  
ATOM   3663  C8  BCN B 229      -8.687   6.583  10.268  1.00  0.00           C  
ATOM   3664  O1  BCN B 229      -8.665   5.369  10.332  1.00  0.00           O  
ATOM   3665  O2  BCN B 229      -9.636   7.355   9.683  1.00  0.00           O  
ATOM   3666  C9  BCN B 229     -10.800   6.752   9.092  1.00  0.00           C  
ATOM   3667  H21 BCN B 229     -11.505   7.551   8.828  1.00  0.00           H  
ATOM   3668  H22 BCN B 229     -11.294   6.092   9.818  1.00  0.00           H  
ATOM   3669  C10 BCN B 229     -10.433   5.961   7.829  1.00  0.00           C  
ATOM   3670  H23 BCN B 229     -10.175   4.928   8.051  1.00  0.00           H  
ATOM   3671  C11 BCN B 229      -9.694   6.578   6.654  1.00  0.00           C  
ATOM   3672  H12 BCN B 229      -9.468   7.641   6.728  1.00  0.00           H  
ATOM   3673  C12 BCN B 229      -8.517   5.795   6.006  1.00  0.00           C  
ATOM   3674  H13 BCN B 229      -8.698   4.716   6.105  1.00  0.00           H  
ATOM   3675  H14 BCN B 229      -7.601   5.990   6.573  1.00  0.00           H  
ATOM   3676  C13 BCN B 229      -8.246   6.120   4.502  1.00  0.00           C  
ATOM   3677  H19 BCN B 229      -7.931   7.159   4.371  1.00  0.00           H  
ATOM   3678  H20 BCN B 229      -7.474   5.463   4.090  1.00  0.00           H  
ATOM   3679  C14 BCN B 229      -9.515   5.886   3.839  1.00  0.00           C  
ATOM   3680  C15 BCN B 229     -10.678   5.651   3.756  1.00  0.00           C  
ATOM   3681  C16 BCN B 229     -12.019   5.357   4.225  1.00  0.00           C  
ATOM   3682  H17 BCN B 229     -12.428   4.487   3.698  1.00  0.00           H  
ATOM   3683  H18 BCN B 229     -12.678   6.218   4.054  1.00  0.00           H  
ATOM   3684  C17 BCN B 229     -11.836   5.072   5.751  1.00  0.00           C  
ATOM   3685  H15 BCN B 229     -12.818   4.847   6.185  1.00  0.00           H  
ATOM   3686  H16 BCN B 229     -11.232   4.163   5.878  1.00  0.00           H  
ATOM   3687  C18 BCN B 229     -11.187   6.240   6.542  1.00  0.00           C  
ATOM   3688  H11 BCN B 229     -11.836   7.113   6.535  1.00  0.00           H  
ATOM   3689  C3  BCN B 229      -3.510   5.054   7.807  1.00  0.00           C  
ATOM   3690  O3  BCN B 229      -4.282   4.372   7.146  1.00  0.00           O  
ATOM   3691  N   PRO B 230      -2.683   4.465   8.692  1.00  0.00           N  
ATOM   3692  CD  PRO B 230      -1.717   5.103   9.571  1.00  0.00           C  
ATOM   3693  HD2 PRO B 230      -2.181   5.876  10.184  1.00  0.00           H  
ATOM   3694  HD3 PRO B 230      -0.912   5.526   8.973  1.00  0.00           H  
ATOM   3695  CG  PRO B 230      -1.169   3.992  10.466  1.00  0.00           C  
ATOM   3696  HG2 PRO B 230      -1.777   3.915  11.364  1.00  0.00           H  
ATOM   3697  HG3 PRO B 230      -0.126   4.162  10.721  1.00  0.00           H  
ATOM   3698  CB  PRO B 230      -1.344   2.726   9.632  1.00  0.00           C  
ATOM   3699  HB2 PRO B 230      -1.440   1.837  10.257  1.00  0.00           H  
ATOM   3700  HB3 PRO B 230      -0.500   2.624   8.947  1.00  0.00           H  
ATOM   3701  CA  PRO B 230      -2.614   3.017   8.832  1.00  0.00           C  
ATOM   3702  HA  PRO B 230      -2.503   2.580   7.843  1.00  0.00           H  
ATOM   3703  C   PRO B 230      -3.882   2.446   9.477  1.00  0.00           C  
ATOM   3704  O   PRO B 230      -4.482   3.050  10.369  1.00  0.00           O  
ATOM   3705  N   ARG B 231      -4.288   1.255   9.021  1.00  0.00           N  
ATOM   3706  H   ARG B 231      -3.756   0.844   8.263  1.00  0.00           H  
ATOM   3707  CA  ARG B 231      -5.443   0.515   9.552  1.00  0.00           C  
ATOM   3708  HA  ARG B 231      -6.311   1.175   9.514  1.00  0.00           H  
ATOM   3709  CB  ARG B 231      -5.705  -0.731   8.686  1.00  0.00           C  
ATOM   3710  HB2 ARG B 231      -4.779  -1.298   8.577  1.00  0.00           H  
ATOM   3711  HB3 ARG B 231      -6.432  -1.367   9.193  1.00  0.00           H  
ATOM   3712  CG  ARG B 231      -6.256  -0.376   7.293  1.00  0.00           C  
ATOM   3713  HG2 ARG B 231      -7.218   0.123   7.413  1.00  0.00           H  
ATOM   3714  HG3 ARG B 231      -5.571   0.299   6.778  1.00  0.00           H  
ATOM   3715  CD  ARG B 231      -6.443  -1.639   6.444  1.00  0.00           C  
ATOM   3716  HD2 ARG B 231      -5.461  -2.049   6.199  1.00  0.00           H  
ATOM   3717  HD3 ARG B 231      -6.978  -2.381   7.039  1.00  0.00           H  
ATOM   3718  NE  ARG B 231      -7.174  -1.351   5.190  1.00  0.00           N  
ATOM   3719  HE  ARG B 231      -6.816  -0.609   4.597  1.00  0.00           H  
ATOM   3720  CZ  ARG B 231      -8.188  -2.016   4.671  1.00  0.00           C  
ATOM   3721  NH1 ARG B 231      -8.735  -3.051   5.249  1.00  0.00           N  
ATOM   3722 HH11 ARG B 231      -8.349  -3.367   6.121  1.00  0.00           H  
ATOM   3723 HH12 ARG B 231      -9.455  -3.558   4.775  1.00  0.00           H  
ATOM   3724  NH2 ARG B 231      -8.662  -1.638   3.528  1.00  0.00           N  
ATOM   3725 HH21 ARG B 231      -8.164  -0.891   3.039  1.00  0.00           H  
ATOM   3726 HH22 ARG B 231      -9.361  -2.151   3.031  1.00  0.00           H  
ATOM   3727  C   ARG B 231      -5.234   0.143  11.026  1.00  0.00           C  
ATOM   3728  O   ARG B 231      -4.109  -0.118  11.447  1.00  0.00           O  
ATOM   3729  N   ALA B 232      -6.314   0.090  11.806  1.00  0.00           N  
ATOM   3730  H   ALA B 232      -7.207   0.304  11.399  1.00  0.00           H  
ATOM   3731  CA  ALA B 232      -6.282  -0.255  13.233  1.00  0.00           C  
ATOM   3732  HA  ALA B 232      -5.508   0.351  13.695  1.00  0.00           H  
ATOM   3733  CB  ALA B 232      -7.618   0.146  13.867  1.00  0.00           C  
ATOM   3734  HB1 ALA B 232      -8.431  -0.430  13.424  1.00  0.00           H  
ATOM   3735  HB2 ALA B 232      -7.588  -0.050  14.940  1.00  0.00           H  
ATOM   3736  HB3 ALA B 232      -7.799   1.211  13.712  1.00  0.00           H  
ATOM   3737  C   ALA B 232      -5.981  -1.754  13.491  1.00  0.00           C  
ATOM   3738  O   ALA B 232      -6.451  -2.598  12.723  1.00  0.00           O  
ATOM   3739  N   PRO B 233      -5.240  -2.122  14.559  1.00  0.00           N  
ATOM   3740  CD  PRO B 233      -4.452  -1.263  15.431  1.00  0.00           C  
ATOM   3741  HD2 PRO B 233      -5.056  -0.965  16.289  1.00  0.00           H  
ATOM   3742  HD3 PRO B 233      -4.062  -0.388  14.915  1.00  0.00           H  
ATOM   3743  CG  PRO B 233      -3.281  -2.128  15.886  1.00  0.00           C  
ATOM   3744  HG2 PRO B 233      -2.884  -1.804  16.848  1.00  0.00           H  
ATOM   3745  HG3 PRO B 233      -2.501  -2.106  15.125  1.00  0.00           H  
ATOM   3746  CB  PRO B 233      -3.884  -3.531  15.955  1.00  0.00           C  
ATOM   3747  HB2 PRO B 233      -4.320  -3.705  16.937  1.00  0.00           H  
ATOM   3748  HB3 PRO B 233      -3.132  -4.290  15.741  1.00  0.00           H  
ATOM   3749  CA  PRO B 233      -4.992  -3.527  14.896  1.00  0.00           C  
ATOM   3750  HA  PRO B 233      -4.627  -4.043  14.007  1.00  0.00           H  
ATOM   3751  C   PRO B 233      -6.249  -4.255  15.394  1.00  0.00           C  
ATOM   3752  O   PRO B 233      -7.144  -3.651  15.989  1.00  0.00           O  
ATOM   3753  N   GLY B 234      -6.286  -5.575  15.198  1.00  0.00           N  
ATOM   3754  H   GLY B 234      -5.481  -6.025  14.781  1.00  0.00           H  
ATOM   3755  CA  GLY B 234      -7.388  -6.443  15.620  1.00  0.00           C  
ATOM   3756  HA2 GLY B 234      -8.233  -5.843  15.959  1.00  0.00           H  
ATOM   3757  HA3 GLY B 234      -7.719  -7.024  14.759  1.00  0.00           H  
ATOM   3758  C   GLY B 234      -7.020  -7.424  16.737  1.00  0.00           C  
ATOM   3759  O   GLY B 234      -5.890  -7.460  17.223  1.00  0.00           O  
ATOM   3760  N   ASN B 235      -7.998  -8.254  17.115  1.00  0.00           N  
ATOM   3761  H   ASN B 235      -8.870  -8.161  16.617  1.00  0.00           H  
ATOM   3762  CA  ASN B 235      -7.813  -9.509  17.861  1.00  0.00           C  
ATOM   3763  HA  ASN B 235      -8.813  -9.882  18.085  1.00  0.00           H  
ATOM   3764  CB  ASN B 235      -7.145 -10.562  16.944  1.00  0.00           C  
ATOM   3765  HB2 ASN B 235      -6.133 -10.237  16.705  1.00  0.00           H  
ATOM   3766  HB3 ASN B 235      -7.062 -11.499  17.496  1.00  0.00           H  
ATOM   3767  CG  ASN B 235      -7.868 -10.831  15.633  1.00  0.00           C  
ATOM   3768  OD1 ASN B 235      -8.160  -9.949  14.843  1.00  0.00           O  
ATOM   3769  ND2 ASN B 235      -8.152 -12.074  15.330  1.00  0.00           N  
ATOM   3770 HD21 ASN B 235      -8.619 -12.224  14.452  1.00  0.00           H  
ATOM   3771 HD22 ASN B 235      -7.889 -12.824  15.942  1.00  0.00           H  
ATOM   3772  C   ASN B 235      -7.129  -9.399  19.246  1.00  0.00           C  
ATOM   3773  O   ASN B 235      -6.635 -10.405  19.750  1.00  0.00           O  
ATOM   3774  N   LEU B 236      -7.091  -8.208  19.857  1.00  0.00           N  
ATOM   3775  H   LEU B 236      -7.491  -7.419  19.377  1.00  0.00           H  
ATOM   3776  CA  LEU B 236      -6.378  -7.951  21.114  1.00  0.00           C  
ATOM   3777  HA  LEU B 236      -5.330  -8.187  20.943  1.00  0.00           H  
ATOM   3778  CB  LEU B 236      -6.475  -6.452  21.454  1.00  0.00           C  
ATOM   3779  HB2 LEU B 236      -5.998  -5.874  20.659  1.00  0.00           H  
ATOM   3780  HB3 LEU B 236      -7.533  -6.185  21.478  1.00  0.00           H  
ATOM   3781  CG  LEU B 236      -5.851  -6.060  22.810  1.00  0.00           C  
ATOM   3782  HG  LEU B 236      -6.270  -6.668  23.609  1.00  0.00           H  
ATOM   3783  CD1 LEU B 236      -4.328  -6.185  22.836  1.00  0.00           C  
ATOM   3784 HD11 LEU B 236      -3.942  -5.840  23.795  1.00  0.00           H  
ATOM   3785 HD12 LEU B 236      -4.043  -7.226  22.723  1.00  0.00           H  
ATOM   3786 HD13 LEU B 236      -3.882  -5.597  22.033  1.00  0.00           H  
ATOM   3787  CD2 LEU B 236      -6.191  -4.612  23.113  1.00  0.00           C  
ATOM   3788 HD21 LEU B 236      -5.746  -3.977  22.350  1.00  0.00           H  
ATOM   3789 HD22 LEU B 236      -7.273  -4.483  23.113  1.00  0.00           H  
ATOM   3790 HD23 LEU B 236      -5.795  -4.344  24.091  1.00  0.00           H  
ATOM   3791  C   LEU B 236      -6.873  -8.825  22.282  1.00  0.00           C  
ATOM   3792  O   LEU B 236      -8.067  -8.861  22.585  1.00  0.00           O  
ATOM   3793  N   THR B 237      -5.938  -9.454  22.993  1.00  0.00           N  
ATOM   3794  H   THR B 237      -4.973  -9.391  22.678  1.00  0.00           H  
ATOM   3795  CA  THR B 237      -6.205 -10.313  24.152  1.00  0.00           C  
ATOM   3796  HA  THR B 237      -7.079  -9.923  24.672  1.00  0.00           H  
ATOM   3797  CB  THR B 237      -6.570 -11.721  23.667  1.00  0.00           C  
ATOM   3798  HB  THR B 237      -7.319 -11.639  22.878  1.00  0.00           H  
ATOM   3799  CG2 THR B 237      -5.391 -12.541  23.146  1.00  0.00           C  
ATOM   3800 HG21 THR B 237      -5.748 -13.495  22.761  1.00  0.00           H  
ATOM   3801 HG22 THR B 237      -4.671 -12.721  23.944  1.00  0.00           H  
ATOM   3802 HG23 THR B 237      -4.897 -12.002  22.336  1.00  0.00           H  
ATOM   3803  OG1 THR B 237      -7.136 -12.439  24.732  1.00  0.00           O  
ATOM   3804  HG1 THR B 237      -7.479 -13.258  24.367  1.00  0.00           H  
ATOM   3805  C   THR B 237      -5.052 -10.302  25.168  1.00  0.00           C  
ATOM   3806  O   THR B 237      -3.990  -9.733  24.906  1.00  0.00           O  
ATOM   3807  N   VAL B 238      -5.274 -10.884  26.349  1.00  0.00           N  
ATOM   3808  H   VAL B 238      -6.121 -11.430  26.453  1.00  0.00           H  
ATOM   3809  CA  VAL B 238      -4.382 -10.804  27.514  1.00  0.00           C  
ATOM   3810  HA  VAL B 238      -3.369 -10.654  27.149  1.00  0.00           H  
ATOM   3811  CB  VAL B 238      -4.739  -9.578  28.386  1.00  0.00           C  
ATOM   3812  HB  VAL B 238      -4.612  -8.688  27.768  1.00  0.00           H  
ATOM   3813  CG1 VAL B 238      -6.184  -9.579  28.902  1.00  0.00           C  
ATOM   3814 HG11 VAL B 238      -6.360 -10.437  29.551  1.00  0.00           H  
ATOM   3815 HG12 VAL B 238      -6.368  -8.670  29.469  1.00  0.00           H  
ATOM   3816 HG13 VAL B 238      -6.886  -9.611  28.070  1.00  0.00           H  
ATOM   3817  CG2 VAL B 238      -3.818  -9.435  29.605  1.00  0.00           C  
ATOM   3818 HG21 VAL B 238      -2.776  -9.518  29.300  1.00  0.00           H  
ATOM   3819 HG22 VAL B 238      -3.977  -8.461  30.070  1.00  0.00           H  
ATOM   3820 HG23 VAL B 238      -4.034 -10.213  30.338  1.00  0.00           H  
ATOM   3821  C   VAL B 238      -4.379 -12.114  28.309  1.00  0.00           C  
ATOM   3822  O   VAL B 238      -5.428 -12.699  28.572  1.00  0.00           O  
ATOM   3823  N   HIE B 239      -3.190 -12.556  28.719  1.00  0.00           N  
ATOM   3824  H   HIE B 239      -2.369 -12.036  28.422  1.00  0.00           H  
ATOM   3825  CA  HIE B 239      -2.965 -13.778  29.497  1.00  0.00           C  
ATOM   3826  HA  HIE B 239      -3.923 -14.135  29.880  1.00  0.00           H  
ATOM   3827  CB  HIE B 239      -2.367 -14.871  28.598  1.00  0.00           C  
ATOM   3828  HB2 HIE B 239      -1.392 -14.535  28.239  1.00  0.00           H  
ATOM   3829  HB3 HIE B 239      -2.207 -15.772  29.191  1.00  0.00           H  
ATOM   3830  CG  HIE B 239      -3.208 -15.237  27.402  1.00  0.00           C  
ATOM   3831  ND1 HIE B 239      -2.976 -14.819  26.092  1.00  0.00           N  
ATOM   3832  CE1 HIE B 239      -3.944 -15.373  25.349  1.00  0.00           C  
ATOM   3833  HE1 HIE B 239      -4.035 -15.246  24.278  1.00  0.00           H  
ATOM   3834  NE2 HIE B 239      -4.764 -16.111  26.120  1.00  0.00           N  
ATOM   3835  HE2 HIE B 239      -5.560 -16.639  25.795  1.00  0.00           H  
ATOM   3836  CD2 HIE B 239      -4.318 -16.031  27.421  1.00  0.00           C  
ATOM   3837  HD2 HIE B 239      -4.754 -16.495  28.294  1.00  0.00           H  
ATOM   3838  C   HIE B 239      -2.044 -13.528  30.694  1.00  0.00           C  
ATOM   3839  O   HIE B 239      -1.202 -12.632  30.675  1.00  0.00           O  
ATOM   3840  N   THR B 240      -2.160 -14.352  31.730  1.00  0.00           N  
ATOM   3841  H   THR B 240      -2.866 -15.075  31.706  1.00  0.00           H  
ATOM   3842  CA  THR B 240      -1.171 -14.432  32.818  1.00  0.00           C  
ATOM   3843  HA  THR B 240      -0.944 -13.433  33.192  1.00  0.00           H  
ATOM   3844  CB  THR B 240      -1.718 -15.274  33.972  1.00  0.00           C  
ATOM   3845  HB  THR B 240      -0.932 -15.418  34.715  1.00  0.00           H  
ATOM   3846  CG2 THR B 240      -2.919 -14.614  34.649  1.00  0.00           C  
ATOM   3847 HG21 THR B 240      -2.634 -13.634  35.033  1.00  0.00           H  
ATOM   3848 HG22 THR B 240      -3.741 -14.499  33.945  1.00  0.00           H  
ATOM   3849 HG23 THR B 240      -3.249 -15.234  35.482  1.00  0.00           H  
ATOM   3850  OG1 THR B 240      -2.118 -16.531  33.471  1.00  0.00           O  
ATOM   3851  HG1 THR B 240      -1.389 -16.879  32.939  1.00  0.00           H  
ATOM   3852  C   THR B 240       0.127 -15.074  32.329  1.00  0.00           C  
ATOM   3853  O   THR B 240       0.090 -16.023  31.546  1.00  0.00           O  
ATOM   3854  N   GLN B 241       1.273 -14.614  32.824  1.00  0.00           N  
ATOM   3855  H   GLN B 241       1.251 -13.845  33.491  1.00  0.00           H  
ATOM   3856  CA  GLN B 241       2.598 -15.058  32.401  1.00  0.00           C  
ATOM   3857  HA  GLN B 241       2.516 -16.075  32.013  1.00  0.00           H  
ATOM   3858  CB  GLN B 241       3.049 -14.133  31.250  1.00  0.00           C  
ATOM   3859  HB2 GLN B 241       2.284 -14.159  30.473  1.00  0.00           H  
ATOM   3860  HB3 GLN B 241       3.099 -13.107  31.616  1.00  0.00           H  
ATOM   3861  CG  GLN B 241       4.389 -14.485  30.589  1.00  0.00           C  
ATOM   3862  HG2 GLN B 241       4.569 -13.793  29.766  1.00  0.00           H  
ATOM   3863  HG3 GLN B 241       5.195 -14.359  31.311  1.00  0.00           H  
ATOM   3864  CD  GLN B 241       4.415 -15.915  30.059  1.00  0.00           C  
ATOM   3865  OE1 GLN B 241       4.816 -16.828  30.761  1.00  0.00           O  
ATOM   3866  NE2 GLN B 241       3.985 -16.170  28.841  1.00  0.00           N  
ATOM   3867 HE21 GLN B 241       3.989 -17.139  28.567  1.00  0.00           H  
ATOM   3868 HE22 GLN B 241       3.603 -15.449  28.256  1.00  0.00           H  
ATOM   3869  C   GLN B 241       3.550 -15.113  33.612  1.00  0.00           C  
ATOM   3870  O   GLN B 241       3.363 -14.394  34.595  1.00  0.00           O  
ATOM   3871  N   VAL B 242       4.562 -15.985  33.566  1.00  0.00           N  
ATOM   3872  H   VAL B 242       4.683 -16.530  32.717  1.00  0.00           H  
ATOM   3873  CA  VAL B 242       5.442 -16.286  34.715  1.00  0.00           C  
ATOM   3874  HA  VAL B 242       4.818 -16.721  35.496  1.00  0.00           H  
ATOM   3875  CB  VAL B 242       6.512 -17.336  34.346  1.00  0.00           C  
ATOM   3876  HB  VAL B 242       7.082 -17.567  35.246  1.00  0.00           H  
ATOM   3877  CG1 VAL B 242       5.865 -18.643  33.870  1.00  0.00           C  
ATOM   3878 HG11 VAL B 242       5.344 -18.499  32.923  1.00  0.00           H  
ATOM   3879 HG12 VAL B 242       6.635 -19.402  33.731  1.00  0.00           H  
ATOM   3880 HG13 VAL B 242       5.157 -19.000  34.619  1.00  0.00           H  
ATOM   3881  CG2 VAL B 242       7.500 -16.844  33.279  1.00  0.00           C  
ATOM   3882 HG21 VAL B 242       8.036 -15.968  33.642  1.00  0.00           H  
ATOM   3883 HG22 VAL B 242       8.226 -17.629  33.067  1.00  0.00           H  
ATOM   3884 HG23 VAL B 242       6.972 -16.593  32.359  1.00  0.00           H  
ATOM   3885  C   VAL B 242       6.096 -15.036  35.326  1.00  0.00           C  
ATOM   3886  O   VAL B 242       6.196 -13.996  34.672  1.00  0.00           O  
ATOM   3887  N   SER B 243       6.573 -15.142  36.571  1.00  0.00           N  
ATOM   3888  H   SER B 243       6.471 -16.020  37.054  1.00  0.00           H  
ATOM   3889  CA  SER B 243       7.219 -14.036  37.304  1.00  0.00           C  
ATOM   3890  HA  SER B 243       7.412 -14.383  38.320  1.00  0.00           H  
ATOM   3891  CB  SER B 243       8.577 -13.669  36.677  1.00  0.00           C  
ATOM   3892  HB2 SER B 243       8.405 -13.124  35.749  1.00  0.00           H  
ATOM   3893  HB3 SER B 243       9.125 -13.015  37.358  1.00  0.00           H  
ATOM   3894  OG  SER B 243       9.360 -14.816  36.386  1.00  0.00           O  
ATOM   3895  HG  SER B 243       9.717 -15.150  37.215  1.00  0.00           H  
ATOM   3896  C   SER B 243       6.313 -12.801  37.443  1.00  0.00           C  
ATOM   3897  O   SER B 243       6.727 -11.691  37.118  1.00  0.00           O  
ATOM   3898  N   ASP B 244       5.065 -13.017  37.865  1.00  0.00           N  
ATOM   3899  H   ASP B 244       4.869 -13.914  38.292  1.00  0.00           H  
ATOM   3900  CA  ASP B 244       4.072 -11.981  38.189  1.00  0.00           C  
ATOM   3901  HA  ASP B 244       3.120 -12.503  38.286  1.00  0.00           H  
ATOM   3902  CB  ASP B 244       4.337 -11.376  39.579  1.00  0.00           C  
ATOM   3903  HB2 ASP B 244       5.259 -10.793  39.540  1.00  0.00           H  
ATOM   3904  HB3 ASP B 244       3.518 -10.698  39.823  1.00  0.00           H  
ATOM   3905  CG  ASP B 244       4.455 -12.414  40.709  1.00  0.00           C  
ATOM   3906  OD1 ASP B 244       4.303 -13.630  40.438  1.00  0.00           O  
ATOM   3907  OD2 ASP B 244       4.701 -11.966  41.847  1.00  0.00           O  
ATOM   3908  C   ASP B 244       3.852 -10.954  37.064  1.00  0.00           C  
ATOM   3909  O   ASP B 244       3.871  -9.733  37.259  1.00  0.00           O  
ATOM   3910  N   THR B 245       3.641 -11.465  35.847  1.00  0.00           N  
ATOM   3911  H   THR B 245       3.566 -12.473  35.758  1.00  0.00           H  
ATOM   3912  CA  THR B 245       3.368 -10.645  34.664  1.00  0.00           C  
ATOM   3913  HA  THR B 245       3.265  -9.611  34.981  1.00  0.00           H  
ATOM   3914  CB  THR B 245       4.517 -10.678  33.640  1.00  0.00           C  
ATOM   3915  HB  THR B 245       4.203 -10.121  32.757  1.00  0.00           H  
ATOM   3916  CG2 THR B 245       5.808 -10.035  34.137  1.00  0.00           C  
ATOM   3917 HG21 THR B 245       5.628  -8.993  34.380  1.00  0.00           H  
ATOM   3918 HG22 THR B 245       6.167 -10.547  35.024  1.00  0.00           H  
ATOM   3919 HG23 THR B 245       6.573 -10.073  33.366  1.00  0.00           H  
ATOM   3920  OG1 THR B 245       4.845 -11.986  33.224  1.00  0.00           O  
ATOM   3921  HG1 THR B 245       4.837 -12.557  34.013  1.00  0.00           H  
ATOM   3922  C   THR B 245       2.044 -10.999  33.998  1.00  0.00           C  
ATOM   3923  O   THR B 245       1.546 -12.119  34.073  1.00  0.00           O  
ATOM   3924  N   LEU B 246       1.493 -10.024  33.287  1.00  0.00           N  
ATOM   3925  H   LEU B 246       1.956  -9.121  33.303  1.00  0.00           H  
ATOM   3926  CA  LEU B 246       0.543 -10.239  32.204  1.00  0.00           C  
ATOM   3927  HA  LEU B 246       0.116 -11.238  32.283  1.00  0.00           H  
ATOM   3928  CB  LEU B 246      -0.601  -9.211  32.306  1.00  0.00           C  
ATOM   3929  HB2 LEU B 246      -0.161  -8.218  32.251  1.00  0.00           H  
ATOM   3930  HB3 LEU B 246      -1.267  -9.323  31.449  1.00  0.00           H  
ATOM   3931  CG  LEU B 246      -1.435  -9.310  33.604  1.00  0.00           C  
ATOM   3932  HG  LEU B 246      -0.777  -9.450  34.461  1.00  0.00           H  
ATOM   3933  CD1 LEU B 246      -2.212  -8.014  33.823  1.00  0.00           C  
ATOM   3934 HD11 LEU B 246      -2.890  -7.835  32.988  1.00  0.00           H  
ATOM   3935 HD12 LEU B 246      -2.782  -8.085  34.751  1.00  0.00           H  
ATOM   3936 HD13 LEU B 246      -1.512  -7.184  33.911  1.00  0.00           H  
ATOM   3937  CD2 LEU B 246      -2.428 -10.471  33.550  1.00  0.00           C  
ATOM   3938 HD21 LEU B 246      -2.954 -10.542  34.504  1.00  0.00           H  
ATOM   3939 HD22 LEU B 246      -3.157 -10.308  32.757  1.00  0.00           H  
ATOM   3940 HD23 LEU B 246      -1.900 -11.405  33.373  1.00  0.00           H  
ATOM   3941  C   LEU B 246       1.295 -10.159  30.865  1.00  0.00           C  
ATOM   3942  O   LEU B 246       2.354  -9.532  30.762  1.00  0.00           O  
ATOM   3943  N   LEU B 247       0.728 -10.772  29.833  1.00  0.00           N  
ATOM   3944  H   LEU B 247      -0.108 -11.322  30.017  1.00  0.00           H  
ATOM   3945  CA  LEU B 247       1.170 -10.693  28.446  1.00  0.00           C  
ATOM   3946  HA  LEU B 247       1.904  -9.896  28.334  1.00  0.00           H  
ATOM   3947  CB  LEU B 247       1.825 -12.033  28.060  1.00  0.00           C  
ATOM   3948  HB2 LEU B 247       2.731 -12.162  28.652  1.00  0.00           H  
ATOM   3949  HB3 LEU B 247       1.134 -12.837  28.321  1.00  0.00           H  
ATOM   3950  CG  LEU B 247       2.168 -12.170  26.564  1.00  0.00           C  
ATOM   3951  HG  LEU B 247       1.266 -12.053  25.967  1.00  0.00           H  
ATOM   3952  CD1 LEU B 247       3.202 -11.136  26.119  1.00  0.00           C  
ATOM   3953 HD11 LEU B 247       4.099 -11.204  26.732  1.00  0.00           H  
ATOM   3954 HD12 LEU B 247       3.467 -11.313  25.075  1.00  0.00           H  
ATOM   3955 HD13 LEU B 247       2.781 -10.135  26.185  1.00  0.00           H  
ATOM   3956  CD2 LEU B 247       2.740 -13.562  26.299  1.00  0.00           C  
ATOM   3957 HD21 LEU B 247       3.673 -13.699  26.843  1.00  0.00           H  
ATOM   3958 HD22 LEU B 247       2.012 -14.317  26.595  1.00  0.00           H  
ATOM   3959 HD23 LEU B 247       2.929 -13.671  25.230  1.00  0.00           H  
ATOM   3960  C   LEU B 247      -0.036 -10.349  27.572  1.00  0.00           C  
ATOM   3961  O   LEU B 247      -1.000 -11.109  27.538  1.00  0.00           O  
ATOM   3962  N   LEU B 248       0.019  -9.211  26.882  1.00  0.00           N  
ATOM   3963  H   LEU B 248       0.853  -8.636  26.952  1.00  0.00           H  
ATOM   3964  CA  LEU B 248      -0.962  -8.814  25.874  1.00  0.00           C  
ATOM   3965  HA  LEU B 248      -1.882  -9.372  26.037  1.00  0.00           H  
ATOM   3966  CB  LEU B 248      -1.284  -7.316  25.991  1.00  0.00           C  
ATOM   3967  HB2 LEU B 248      -0.381  -6.727  25.824  1.00  0.00           H  
ATOM   3968  HB3 LEU B 248      -1.988  -7.071  25.193  1.00  0.00           H  
ATOM   3969  CG  LEU B 248      -1.912  -6.956  27.352  1.00  0.00           C  
ATOM   3970  HG  LEU B 248      -2.320  -7.850  27.814  1.00  0.00           H  
ATOM   3971  CD1 LEU B 248      -0.890  -6.331  28.306  1.00  0.00           C  
ATOM   3972 HD11 LEU B 248      -1.380  -6.062  29.241  1.00  0.00           H  
ATOM   3973 HD12 LEU B 248      -0.097  -7.045  28.524  1.00  0.00           H  
ATOM   3974 HD13 LEU B 248      -0.455  -5.438  27.857  1.00  0.00           H  
ATOM   3975  CD2 LEU B 248      -3.064  -5.970  27.170  1.00  0.00           C  
ATOM   3976 HD21 LEU B 248      -2.695  -5.047  26.723  1.00  0.00           H  
ATOM   3977 HD22 LEU B 248      -3.819  -6.411  26.519  1.00  0.00           H  
ATOM   3978 HD23 LEU B 248      -3.519  -5.756  28.137  1.00  0.00           H  
ATOM   3979  C   LEU B 248      -0.446  -9.162  24.479  1.00  0.00           C  
ATOM   3980  O   LEU B 248       0.760  -9.098  24.244  1.00  0.00           O  
ATOM   3981  N   THR B 249      -1.357  -9.511  23.569  1.00  0.00           N  
ATOM   3982  H   THR B 249      -2.332  -9.534  23.857  1.00  0.00           H  
ATOM   3983  CA  THR B 249      -1.074  -9.920  22.178  1.00  0.00           C  
ATOM   3984  HA  THR B 249      -0.135  -9.470  21.852  1.00  0.00           H  
ATOM   3985  CB  THR B 249      -0.940 -11.453  22.061  1.00  0.00           C  
ATOM   3986  HB  THR B 249      -0.849 -11.715  21.006  1.00  0.00           H  
ATOM   3987  CG2 THR B 249       0.271 -12.022  22.800  1.00  0.00           C  
ATOM   3988 HG21 THR B 249       0.338 -13.093  22.613  1.00  0.00           H  
ATOM   3989 HG22 THR B 249       1.177 -11.548  22.430  1.00  0.00           H  
ATOM   3990 HG23 THR B 249       0.183 -11.851  23.871  1.00  0.00           H  
ATOM   3991  OG1 THR B 249      -2.068 -12.109  22.598  1.00  0.00           O  
ATOM   3992  HG1 THR B 249      -2.047 -11.970  23.550  1.00  0.00           H  
ATOM   3993  C   THR B 249      -2.178  -9.428  21.231  1.00  0.00           C  
ATOM   3994  O   THR B 249      -3.330  -9.291  21.647  1.00  0.00           O  
ATOM   3995  N   TRP B 250      -1.842  -9.132  19.970  1.00  0.00           N  
ATOM   3996  H   TRP B 250      -0.862  -9.201  19.701  1.00  0.00           H  
ATOM   3997  CA  TRP B 250      -2.774  -8.644  18.933  1.00  0.00           C  
ATOM   3998  HA  TRP B 250      -3.751  -9.102  19.092  1.00  0.00           H  
ATOM   3999  CB  TRP B 250      -2.941  -7.118  19.064  1.00  0.00           C  
ATOM   4000  HB2 TRP B 250      -3.631  -6.763  18.301  1.00  0.00           H  
ATOM   4001  HB3 TRP B 250      -3.413  -6.915  20.024  1.00  0.00           H  
ATOM   4002  CG  TRP B 250      -1.693  -6.288  18.989  1.00  0.00           C  
ATOM   4003  CD1 TRP B 250      -1.180  -5.730  17.868  1.00  0.00           C  
ATOM   4004  HD1 TRP B 250      -1.610  -5.825  16.878  1.00  0.00           H  
ATOM   4005  NE1 TRP B 250      -0.009  -5.062  18.175  1.00  0.00           N  
ATOM   4006  HE1 TRP B 250       0.560  -4.575  17.490  1.00  0.00           H  
ATOM   4007  CE2 TRP B 250       0.299  -5.171  19.513  1.00  0.00           C  
ATOM   4008  CZ2 TRP B 250       1.366  -4.701  20.290  1.00  0.00           C  
ATOM   4009  HZ2 TRP B 250       2.184  -4.171  19.829  1.00  0.00           H  
ATOM   4010  CH2 TRP B 250       1.374  -4.967  21.668  1.00  0.00           C  
ATOM   4011  HH2 TRP B 250       2.210  -4.647  22.272  1.00  0.00           H  
ATOM   4012  CZ3 TRP B 250       0.316  -5.684  22.253  1.00  0.00           C  
ATOM   4013  HZ3 TRP B 250       0.342  -5.909  23.309  1.00  0.00           H  
ATOM   4014  CE3 TRP B 250      -0.748  -6.154  21.462  1.00  0.00           C  
ATOM   4015  HE3 TRP B 250      -1.544  -6.722  21.916  1.00  0.00           H  
ATOM   4016  CD2 TRP B 250      -0.778  -5.925  20.069  1.00  0.00           C  
ATOM   4017  C   TRP B 250      -2.326  -9.043  17.511  1.00  0.00           C  
ATOM   4018  O   TRP B 250      -1.280  -9.662  17.328  1.00  0.00           O  
ATOM   4019  N   SER B 251      -3.130  -8.729  16.488  1.00  0.00           N  
ATOM   4020  H   SER B 251      -3.984  -8.215  16.675  1.00  0.00           H  
ATOM   4021  CA  SER B 251      -2.810  -8.997  15.076  1.00  0.00           C  
ATOM   4022  HA  SER B 251      -2.032  -9.759  15.033  1.00  0.00           H  
ATOM   4023  CB  SER B 251      -4.037  -9.577  14.361  1.00  0.00           C  
ATOM   4024  HB2 SER B 251      -3.796  -9.752  13.312  1.00  0.00           H  
ATOM   4025  HB3 SER B 251      -4.298 -10.531  14.818  1.00  0.00           H  
ATOM   4026  OG  SER B 251      -5.144  -8.701  14.448  1.00  0.00           O  
ATOM   4027  HG  SER B 251      -5.874  -9.055  13.926  1.00  0.00           H  
ATOM   4028  C   SER B 251      -2.267  -7.765  14.335  1.00  0.00           C  
ATOM   4029  O   SER B 251      -2.596  -6.620  14.652  1.00  0.00           O  
ATOM   4030  N   ASN B 252      -1.434  -7.996  13.310  1.00  0.00           N  
ATOM   4031  H   ASN B 252      -1.198  -8.947  13.081  1.00  0.00           H  
ATOM   4032  CA  ASN B 252      -1.012  -6.945  12.380  1.00  0.00           C  
ATOM   4033  HA  ASN B 252      -0.642  -6.111  12.976  1.00  0.00           H  
ATOM   4034  CB  ASN B 252       0.170  -7.471  11.542  1.00  0.00           C  
ATOM   4035  HB2 ASN B 252       0.888  -7.952  12.207  1.00  0.00           H  
ATOM   4036  HB3 ASN B 252      -0.187  -8.210  10.827  1.00  0.00           H  
ATOM   4037  CG  ASN B 252       0.884  -6.370  10.772  1.00  0.00           C  
ATOM   4038  OD1 ASN B 252       0.300  -5.662   9.966  1.00  0.00           O  
ATOM   4039  ND2 ASN B 252       2.167  -6.186  10.994  1.00  0.00           N  
ATOM   4040 HD21 ASN B 252       2.628  -5.464  10.470  1.00  0.00           H  
ATOM   4041 HD22 ASN B 252       2.681  -6.819  11.582  1.00  0.00           H  
ATOM   4042  C   ASN B 252      -2.220  -6.493  11.510  1.00  0.00           C  
ATOM   4043  O   ASN B 252      -2.909  -7.363  10.968  1.00  0.00           O  
ATOM   4044  N   PRO B 253      -2.498  -5.180  11.357  1.00  0.00           N  
ATOM   4045  CD  PRO B 253      -1.817  -4.099  12.057  1.00  0.00           C  
ATOM   4046  HD2 PRO B 253      -0.845  -3.933  11.599  1.00  0.00           H  
ATOM   4047  HD3 PRO B 253      -1.698  -4.325  13.117  1.00  0.00           H  
ATOM   4048  CG  PRO B 253      -2.686  -2.857  11.916  1.00  0.00           C  
ATOM   4049  HG2 PRO B 253      -2.084  -1.964  11.753  1.00  0.00           H  
ATOM   4050  HG3 PRO B 253      -3.292  -2.736  12.807  1.00  0.00           H  
ATOM   4051  CB  PRO B 253      -3.585  -3.147  10.721  1.00  0.00           C  
ATOM   4052  HB2 PRO B 253      -3.124  -2.725   9.830  1.00  0.00           H  
ATOM   4053  HB3 PRO B 253      -4.578  -2.722  10.853  1.00  0.00           H  
ATOM   4054  CA  PRO B 253      -3.658  -4.671  10.609  1.00  0.00           C  
ATOM   4055  HA  PRO B 253      -4.567  -5.024  11.097  1.00  0.00           H  
ATOM   4056  C   PRO B 253      -3.729  -5.046   9.118  1.00  0.00           C  
ATOM   4057  O   PRO B 253      -4.766  -4.844   8.484  1.00  0.00           O  
ATOM   4058  N   TYR B 254      -2.624  -5.531   8.543  1.00  0.00           N  
ATOM   4059  H   TYR B 254      -1.816  -5.707   9.127  1.00  0.00           H  
ATOM   4060  CA  TYR B 254      -2.482  -5.776   7.110  1.00  0.00           C  
ATOM   4061  HA  TYR B 254      -3.389  -5.438   6.611  1.00  0.00           H  
ATOM   4062  CB  TYR B 254      -1.319  -4.932   6.571  1.00  0.00           C  
ATOM   4063  HB2 TYR B 254      -0.428  -5.104   7.178  1.00  0.00           H  
ATOM   4064  HB3 TYR B 254      -1.089  -5.259   5.560  1.00  0.00           H  
ATOM   4065  CG  TYR B 254      -1.642  -3.453   6.539  1.00  0.00           C  
ATOM   4066  CD1 TYR B 254      -2.237  -2.898   5.390  1.00  0.00           C  
ATOM   4067  HD1 TYR B 254      -2.414  -3.508   4.517  1.00  0.00           H  
ATOM   4068  CE1 TYR B 254      -2.622  -1.545   5.382  1.00  0.00           C  
ATOM   4069  HE1 TYR B 254      -3.081  -1.111   4.509  1.00  0.00           H  
ATOM   4070  CZ  TYR B 254      -2.421  -0.747   6.524  1.00  0.00           C  
ATOM   4071  OH  TYR B 254      -2.817   0.550   6.515  1.00  0.00           O  
ATOM   4072  HH  TYR B 254      -2.945   0.866   5.596  1.00  0.00           H  
ATOM   4073  CE2 TYR B 254      -1.816  -1.299   7.673  1.00  0.00           C  
ATOM   4074  HE2 TYR B 254      -1.663  -0.678   8.542  1.00  0.00           H  
ATOM   4075  CD2 TYR B 254      -1.416  -2.651   7.674  1.00  0.00           C  
ATOM   4076  HD2 TYR B 254      -0.960  -3.087   8.553  1.00  0.00           H  
ATOM   4077  C   TYR B 254      -2.296  -7.264   6.777  1.00  0.00           C  
ATOM   4078  O   TYR B 254      -1.713  -8.013   7.563  1.00  0.00           O  
ATOM   4079  N   PRO B 255      -2.715  -7.703   5.572  1.00  0.00           N  
ATOM   4080  CD  PRO B 255      -3.436  -6.946   4.555  1.00  0.00           C  
ATOM   4081  HD2 PRO B 255      -3.013  -5.952   4.412  1.00  0.00           H  
ATOM   4082  HD3 PRO B 255      -4.488  -6.868   4.837  1.00  0.00           H  
ATOM   4083  CG  PRO B 255      -3.306  -7.746   3.259  1.00  0.00           C  
ATOM   4084  HG2 PRO B 255      -2.404  -7.440   2.727  1.00  0.00           H  
ATOM   4085  HG3 PRO B 255      -4.184  -7.630   2.622  1.00  0.00           H  
ATOM   4086  CB  PRO B 255      -3.154  -9.181   3.762  1.00  0.00           C  
ATOM   4087  HB2 PRO B 255      -2.652  -9.814   3.030  1.00  0.00           H  
ATOM   4088  HB3 PRO B 255      -4.137  -9.587   4.004  1.00  0.00           H  
ATOM   4089  CA  PRO B 255      -2.340  -9.013   5.049  1.00  0.00           C  
ATOM   4090  HA  PRO B 255      -2.632  -9.777   5.767  1.00  0.00           H  
ATOM   4091  C   PRO B 255      -0.823  -9.089   4.768  1.00  0.00           C  
ATOM   4092  O   PRO B 255      -0.216  -8.065   4.432  1.00  0.00           O  
ATOM   4093  N   PRO B 256      -0.210 -10.294   4.781  1.00  0.00           N  
ATOM   4094  CD  PRO B 256      -0.800 -11.559   5.205  1.00  0.00           C  
ATOM   4095  HD2 PRO B 256      -1.364 -11.995   4.378  1.00  0.00           H  
ATOM   4096  HD3 PRO B 256      -1.439 -11.438   6.078  1.00  0.00           H  
ATOM   4097  CG  PRO B 256       0.375 -12.464   5.569  1.00  0.00           C  
ATOM   4098  HG2 PRO B 256       0.137 -13.515   5.415  1.00  0.00           H  
ATOM   4099  HG3 PRO B 256       0.671 -12.283   6.603  1.00  0.00           H  
ATOM   4100  CB  PRO B 256       1.475 -11.989   4.626  1.00  0.00           C  
ATOM   4101  HB2 PRO B 256       1.339 -12.457   3.648  1.00  0.00           H  
ATOM   4102  HB3 PRO B 256       2.468 -12.205   5.023  1.00  0.00           H  
ATOM   4103  CA  PRO B 256       1.225 -10.480   4.527  1.00  0.00           C  
ATOM   4104  HA  PRO B 256       1.769  -9.980   5.325  1.00  0.00           H  
ATOM   4105  C   PRO B 256       1.737  -9.936   3.188  1.00  0.00           C  
ATOM   4106  O   PRO B 256       2.936  -9.705   3.047  1.00  0.00           O  
ATOM   4107  N   ASP B 257       0.842  -9.713   2.224  1.00  0.00           N  
ATOM   4108  H   ASP B 257      -0.117  -9.928   2.438  1.00  0.00           H  
ATOM   4109  CA  ASP B 257       1.094  -9.067   0.935  1.00  0.00           C  
ATOM   4110  HA  ASP B 257       1.778  -9.669   0.336  1.00  0.00           H  
ATOM   4111  CB  ASP B 257      -0.286  -9.037   0.244  1.00  0.00           C  
ATOM   4112  HB2 ASP B 257      -0.651 -10.064   0.184  1.00  0.00           H  
ATOM   4113  HB3 ASP B 257      -0.985  -8.484   0.878  1.00  0.00           H  
ATOM   4114  CG  ASP B 257      -0.336  -8.449  -1.170  1.00  0.00           C  
ATOM   4115  OD1 ASP B 257      -1.439  -8.049  -1.600  1.00  0.00           O  
ATOM   4116  OD2 ASP B 257       0.698  -8.393  -1.862  1.00  0.00           O  
ATOM   4117  C   ASP B 257       1.705  -7.655   1.090  1.00  0.00           C  
ATOM   4118  O   ASP B 257       2.683  -7.324   0.418  1.00  0.00           O  
ATOM   4119  N   ASN B 258       1.178  -6.837   2.014  1.00  0.00           N  
ATOM   4120  H   ASN B 258       0.517  -7.226   2.680  1.00  0.00           H  
ATOM   4121  CA  ASN B 258       1.452  -5.398   2.098  1.00  0.00           C  
ATOM   4122  HA  ASN B 258       1.409  -4.994   1.084  1.00  0.00           H  
ATOM   4123  CB  ASN B 258       0.332  -4.754   2.930  1.00  0.00           C  
ATOM   4124  HB2 ASN B 258      -0.643  -5.118   2.606  1.00  0.00           H  
ATOM   4125  HB3 ASN B 258       0.475  -5.012   3.977  1.00  0.00           H  
ATOM   4126  CG  ASN B 258       0.352  -3.247   2.787  1.00  0.00           C  
ATOM   4127  OD1 ASN B 258       0.937  -2.546   3.592  1.00  0.00           O  
ATOM   4128  ND2 ASN B 258      -0.212  -2.732   1.726  1.00  0.00           N  
ATOM   4129 HD21 ASN B 258      -0.255  -1.714   1.665  1.00  0.00           H  
ATOM   4130 HD22 ASN B 258      -0.697  -3.302   1.057  1.00  0.00           H  
ATOM   4131  C   ASN B 258       2.842  -5.053   2.677  1.00  0.00           C  
ATOM   4132  O   ASN B 258       3.401  -5.806   3.476  1.00  0.00           O  
ATOM   4133  N   TYR B 259       3.400  -3.883   2.347  1.00  0.00           N  
ATOM   4134  H   TYR B 259       2.933  -3.273   1.689  1.00  0.00           H  
ATOM   4135  CA  TYR B 259       4.682  -3.430   2.912  1.00  0.00           C  
ATOM   4136  HA  TYR B 259       5.396  -4.249   2.841  1.00  0.00           H  
ATOM   4137  CB  TYR B 259       5.230  -2.270   2.068  1.00  0.00           C  
ATOM   4138  HB2 TYR B 259       4.605  -1.390   2.237  1.00  0.00           H  
ATOM   4139  HB3 TYR B 259       6.235  -2.030   2.416  1.00  0.00           H  
ATOM   4140  CG  TYR B 259       5.297  -2.553   0.574  1.00  0.00           C  
ATOM   4141  CD1 TYR B 259       4.543  -1.771  -0.320  1.00  0.00           C  
ATOM   4142  HD1 TYR B 259       3.920  -0.966   0.042  1.00  0.00           H  
ATOM   4143  CE1 TYR B 259       4.641  -1.985  -1.704  1.00  0.00           C  
ATOM   4144  HE1 TYR B 259       4.089  -1.353  -2.377  1.00  0.00           H  
ATOM   4145  CZ  TYR B 259       5.474  -2.999  -2.211  1.00  0.00           C  
ATOM   4146  OH  TYR B 259       5.614  -3.144  -3.554  1.00  0.00           O  
ATOM   4147  HH  TYR B 259       6.248  -3.835  -3.790  1.00  0.00           H  
ATOM   4148  CE2 TYR B 259       6.200  -3.815  -1.318  1.00  0.00           C  
ATOM   4149  HE2 TYR B 259       6.840  -4.588  -1.708  1.00  0.00           H  
ATOM   4150  CD2 TYR B 259       6.126  -3.577   0.070  1.00  0.00           C  
ATOM   4151  HD2 TYR B 259       6.734  -4.156   0.747  1.00  0.00           H  
ATOM   4152  C   TYR B 259       4.598  -3.046   4.404  1.00  0.00           C  
ATOM   4153  O   TYR B 259       5.528  -3.335   5.159  1.00  0.00           O  
ATOM   4154  N   LEU B 260       3.465  -2.491   4.864  1.00  0.00           N  
ATOM   4155  H   LEU B 260       2.695  -2.343   4.216  1.00  0.00           H  
ATOM   4156  CA  LEU B 260       3.246  -2.126   6.275  1.00  0.00           C  
ATOM   4157  HA  LEU B 260       4.073  -1.499   6.599  1.00  0.00           H  
ATOM   4158  CB  LEU B 260       1.946  -1.309   6.429  1.00  0.00           C  
ATOM   4159  HB2 LEU B 260       1.110  -1.901   6.055  1.00  0.00           H  
ATOM   4160  HB3 LEU B 260       1.766  -1.142   7.491  1.00  0.00           H  
ATOM   4161  CG  LEU B 260       1.955   0.062   5.722  1.00  0.00           C  
ATOM   4162  HG  LEU B 260       2.209  -0.070   4.670  1.00  0.00           H  
ATOM   4163  CD1 LEU B 260       0.579   0.718   5.810  1.00  0.00           C  
ATOM   4164 HD11 LEU B 260       0.270   0.817   6.850  1.00  0.00           H  
ATOM   4165 HD12 LEU B 260       0.610   1.703   5.346  1.00  0.00           H  
ATOM   4166 HD13 LEU B 260      -0.138   0.103   5.267  1.00  0.00           H  
ATOM   4167  CD2 LEU B 260       2.953   1.034   6.352  1.00  0.00           C  
ATOM   4168 HD21 LEU B 260       2.927   1.989   5.825  1.00  0.00           H  
ATOM   4169 HD22 LEU B 260       2.694   1.193   7.397  1.00  0.00           H  
ATOM   4170 HD23 LEU B 260       3.966   0.643   6.277  1.00  0.00           H  
ATOM   4171  C   LEU B 260       3.247  -3.352   7.205  1.00  0.00           C  
ATOM   4172  O   LEU B 260       3.607  -3.238   8.375  1.00  0.00           O  
ATOM   4173  N   TYR B 261       2.968  -4.548   6.672  1.00  0.00           N  
ATOM   4174  H   TYR B 261       2.706  -4.583   5.697  1.00  0.00           H  
ATOM   4175  CA  TYR B 261       3.101  -5.815   7.402  1.00  0.00           C  
ATOM   4176  HA  TYR B 261       2.411  -5.789   8.245  1.00  0.00           H  
ATOM   4177  CB  TYR B 261       2.697  -6.974   6.481  1.00  0.00           C  
ATOM   4178  HB2 TYR B 261       1.725  -6.752   6.036  1.00  0.00           H  
ATOM   4179  HB3 TYR B 261       3.430  -7.054   5.679  1.00  0.00           H  
ATOM   4180  CG  TYR B 261       2.605  -8.315   7.186  1.00  0.00           C  
ATOM   4181  CD1 TYR B 261       3.638  -9.268   7.070  1.00  0.00           C  
ATOM   4182  HD1 TYR B 261       4.523  -9.041   6.496  1.00  0.00           H  
ATOM   4183  CE1 TYR B 261       3.521 -10.512   7.723  1.00  0.00           C  
ATOM   4184  HE1 TYR B 261       4.302 -11.253   7.647  1.00  0.00           H  
ATOM   4185  CZ  TYR B 261       2.381 -10.802   8.500  1.00  0.00           C  
ATOM   4186  OH  TYR B 261       2.280 -12.003   9.128  1.00  0.00           O  
ATOM   4187  HH  TYR B 261       1.699 -11.969   9.890  1.00  0.00           H  
ATOM   4188  CE2 TYR B 261       1.352  -9.845   8.620  1.00  0.00           C  
ATOM   4189  HE2 TYR B 261       0.470 -10.061   9.201  1.00  0.00           H  
ATOM   4190  CD2 TYR B 261       1.473  -8.605   7.966  1.00  0.00           C  
ATOM   4191  HD2 TYR B 261       0.692  -7.865   8.064  1.00  0.00           H  
ATOM   4192  C   TYR B 261       4.518  -6.056   7.962  1.00  0.00           C  
ATOM   4193  O   TYR B 261       4.675  -6.785   8.936  1.00  0.00           O  
ATOM   4194  N   ASN B 262       5.546  -5.427   7.379  1.00  0.00           N  
ATOM   4195  H   ASN B 262       5.353  -4.824   6.587  1.00  0.00           H  
ATOM   4196  CA  ASN B 262       6.934  -5.489   7.845  1.00  0.00           C  
ATOM   4197  HA  ASN B 262       7.015  -6.263   8.604  1.00  0.00           H  
ATOM   4198  CB  ASN B 262       7.823  -5.905   6.658  1.00  0.00           C  
ATOM   4199  HB2 ASN B 262       7.685  -5.198   5.840  1.00  0.00           H  
ATOM   4200  HB3 ASN B 262       8.869  -5.860   6.962  1.00  0.00           H  
ATOM   4201  CG  ASN B 262       7.536  -7.311   6.153  1.00  0.00           C  
ATOM   4202  OD1 ASN B 262       6.880  -7.534   5.142  1.00  0.00           O  
ATOM   4203  ND2 ASN B 262       8.029  -8.326   6.820  1.00  0.00           N  
ATOM   4204 HD21 ASN B 262       7.858  -9.249   6.464  1.00  0.00           H  
ATOM   4205 HD22 ASN B 262       8.516  -8.164   7.685  1.00  0.00           H  
ATOM   4206  C   ASN B 262       7.425  -4.190   8.529  1.00  0.00           C  
ATOM   4207  O   ASN B 262       8.591  -4.122   8.902  1.00  0.00           O  
ATOM   4208  N   HIE B 263       6.571  -3.164   8.665  1.00  0.00           N  
ATOM   4209  H   HIE B 263       5.615  -3.307   8.365  1.00  0.00           H  
ATOM   4210  CA  HIE B 263       6.981  -1.778   8.970  1.00  0.00           C  
ATOM   4211  HA  HIE B 263       8.013  -1.781   9.329  1.00  0.00           H  
ATOM   4212  CB  HIE B 263       6.945  -0.955   7.670  1.00  0.00           C  
ATOM   4213  HB2 HIE B 263       6.182  -1.340   6.998  1.00  0.00           H  
ATOM   4214  HB3 HIE B 263       6.698   0.084   7.888  1.00  0.00           H  
ATOM   4215  CG  HIE B 263       8.268  -0.943   6.969  1.00  0.00           C  
ATOM   4216  ND1 HIE B 263       9.410  -0.345   7.494  1.00  0.00           N  
ATOM   4217  CE1 HIE B 263      10.361  -0.501   6.566  1.00  0.00           C  
ATOM   4218  HE1 HIE B 263      11.378  -0.141   6.656  1.00  0.00           H  
ATOM   4219  NE2 HIE B 263       9.870  -1.157   5.504  1.00  0.00           N  
ATOM   4220  HE2 HIE B 263      10.422  -1.364   4.672  1.00  0.00           H  
ATOM   4221  CD2 HIE B 263       8.542  -1.445   5.730  1.00  0.00           C  
ATOM   4222  HD2 HIE B 263       7.850  -1.940   5.062  1.00  0.00           H  
ATOM   4223  C   HIE B 263       6.204  -1.060  10.083  1.00  0.00           C  
ATOM   4224  O   HIE B 263       6.562   0.065  10.434  1.00  0.00           O  
ATOM   4225  N   LEU B 264       5.159  -1.664  10.651  1.00  0.00           N  
ATOM   4226  H   LEU B 264       4.885  -2.577  10.318  1.00  0.00           H  
ATOM   4227  CA  LEU B 264       4.448  -1.078  11.794  1.00  0.00           C  
ATOM   4228  HA  LEU B 264       4.394  -0.002  11.637  1.00  0.00           H  
ATOM   4229  CB  LEU B 264       3.013  -1.615  11.877  1.00  0.00           C  
ATOM   4230  HB2 LEU B 264       3.058  -2.706  11.898  1.00  0.00           H  
ATOM   4231  HB3 LEU B 264       2.573  -1.288  12.820  1.00  0.00           H  
ATOM   4232  CG  LEU B 264       2.092  -1.165  10.730  1.00  0.00           C  
ATOM   4233  HG  LEU B 264       2.552  -1.400   9.774  1.00  0.00           H  
ATOM   4234  CD1 LEU B 264       0.787  -1.937  10.844  1.00  0.00           C  
ATOM   4235 HD11 LEU B 264       0.346  -1.775  11.827  1.00  0.00           H  
ATOM   4236 HD12 LEU B 264       0.091  -1.604  10.077  1.00  0.00           H  
ATOM   4237 HD13 LEU B 264       0.987  -2.999  10.702  1.00  0.00           H  
ATOM   4238  CD2 LEU B 264       1.746   0.324  10.741  1.00  0.00           C  
ATOM   4239 HD21 LEU B 264       1.236   0.592  11.662  1.00  0.00           H  
ATOM   4240 HD22 LEU B 264       2.654   0.910  10.657  1.00  0.00           H  
ATOM   4241 HD23 LEU B 264       1.105   0.558   9.890  1.00  0.00           H  
ATOM   4242  C   LEU B 264       5.169  -1.285  13.136  1.00  0.00           C  
ATOM   4243  O   LEU B 264       5.701  -2.355  13.418  1.00  0.00           O  
ATOM   4244  N   THR B 265       5.076  -0.272  13.995  1.00  0.00           N  
ATOM   4245  H   THR B 265       4.597   0.563  13.671  1.00  0.00           H  
ATOM   4246  CA  THR B 265       5.310  -0.362  15.447  1.00  0.00           C  
ATOM   4247  HA  THR B 265       5.477  -1.404  15.728  1.00  0.00           H  
ATOM   4248  CB  THR B 265       6.541   0.442  15.884  1.00  0.00           C  
ATOM   4249  HB  THR B 265       6.698   0.278  16.948  1.00  0.00           H  
ATOM   4250  CG2 THR B 265       7.825   0.049  15.155  1.00  0.00           C  
ATOM   4251 HG21 THR B 265       8.016  -1.013  15.310  1.00  0.00           H  
ATOM   4252 HG22 THR B 265       7.741   0.247  14.086  1.00  0.00           H  
ATOM   4253 HG23 THR B 265       8.659   0.622  15.560  1.00  0.00           H  
ATOM   4254  OG1 THR B 265       6.322   1.818  15.685  1.00  0.00           O  
ATOM   4255  HG1 THR B 265       6.118   1.942  14.751  1.00  0.00           H  
ATOM   4256  C   THR B 265       4.053   0.121  16.176  1.00  0.00           C  
ATOM   4257  O   THR B 265       3.168   0.717  15.547  1.00  0.00           O  
ATOM   4258  N   TYR B 266       3.943  -0.131  17.484  1.00  0.00           N  
ATOM   4259  H   TYR B 266       4.741  -0.509  17.985  1.00  0.00           H  
ATOM   4260  CA  TYR B 266       2.670  -0.005  18.203  1.00  0.00           C  
ATOM   4261  HA  TYR B 266       1.951   0.485  17.551  1.00  0.00           H  
ATOM   4262  CB  TYR B 266       2.097  -1.405  18.509  1.00  0.00           C  
ATOM   4263  HB2 TYR B 266       2.709  -1.888  19.265  1.00  0.00           H  
ATOM   4264  HB3 TYR B 266       1.103  -1.287  18.942  1.00  0.00           H  
ATOM   4265  CG  TYR B 266       1.989  -2.348  17.323  1.00  0.00           C  
ATOM   4266  CD1 TYR B 266       0.854  -2.305  16.492  1.00  0.00           C  
ATOM   4267  HD1 TYR B 266       0.066  -1.596  16.704  1.00  0.00           H  
ATOM   4268  CE1 TYR B 266       0.747  -3.179  15.392  1.00  0.00           C  
ATOM   4269  HE1 TYR B 266      -0.117  -3.154  14.746  1.00  0.00           H  
ATOM   4270  CZ  TYR B 266       1.779  -4.103  15.124  1.00  0.00           C  
ATOM   4271  OH  TYR B 266       1.661  -4.960  14.079  1.00  0.00           O  
ATOM   4272  HH  TYR B 266       2.425  -5.542  14.050  1.00  0.00           H  
ATOM   4273  CE2 TYR B 266       2.908  -4.160  15.968  1.00  0.00           C  
ATOM   4274  HE2 TYR B 266       3.703  -4.869  15.778  1.00  0.00           H  
ATOM   4275  CD2 TYR B 266       3.012  -3.282  17.063  1.00  0.00           C  
ATOM   4276  HD2 TYR B 266       3.892  -3.326  17.696  1.00  0.00           H  
ATOM   4277  C   TYR B 266       2.748   0.868  19.464  1.00  0.00           C  
ATOM   4278  O   TYR B 266       3.817   1.108  20.027  1.00  0.00           O  
ATOM   4279  N   ALA B 267       1.583   1.293  19.952  1.00  0.00           N  
ATOM   4280  H   ALA B 267       0.742   1.105  19.415  1.00  0.00           H  
ATOM   4281  CA  ALA B 267       1.419   1.780  21.315  1.00  0.00           C  
ATOM   4282  HA  ALA B 267       2.257   1.412  21.909  1.00  0.00           H  
ATOM   4283  CB  ALA B 267       1.465   3.310  21.347  1.00  0.00           C  
ATOM   4284  HB1 ALA B 267       0.688   3.725  20.704  1.00  0.00           H  
ATOM   4285  HB2 ALA B 267       1.321   3.657  22.369  1.00  0.00           H  
ATOM   4286  HB3 ALA B 267       2.443   3.651  21.005  1.00  0.00           H  
ATOM   4287  C   ALA B 267       0.135   1.216  21.929  1.00  0.00           C  
ATOM   4288  O   ALA B 267      -0.919   1.181  21.286  1.00  0.00           O  
ATOM   4289  N   VAL B 268       0.225   0.788  23.188  1.00  0.00           N  
ATOM   4290  H   VAL B 268       1.117   0.919  23.661  1.00  0.00           H  
ATOM   4291  CA  VAL B 268      -0.867   0.167  23.956  1.00  0.00           C  
ATOM   4292  HA  VAL B 268      -1.703  -0.044  23.290  1.00  0.00           H  
ATOM   4293  CB  VAL B 268      -0.419  -1.173  24.580  1.00  0.00           C  
ATOM   4294  HB  VAL B 268       0.390  -0.975  25.284  1.00  0.00           H  
ATOM   4295  CG1 VAL B 268      -1.566  -1.850  25.343  1.00  0.00           C  
ATOM   4296 HG11 VAL B 268      -2.404  -2.039  24.672  1.00  0.00           H  
ATOM   4297 HG12 VAL B 268      -1.224  -2.797  25.761  1.00  0.00           H  
ATOM   4298 HG13 VAL B 268      -1.898  -1.218  26.162  1.00  0.00           H  
ATOM   4299  CG2 VAL B 268       0.095  -2.178  23.542  1.00  0.00           C  
ATOM   4300 HG21 VAL B 268       0.423  -3.092  24.039  1.00  0.00           H  
ATOM   4301 HG22 VAL B 268      -0.691  -2.426  22.831  1.00  0.00           H  
ATOM   4302 HG23 VAL B 268       0.948  -1.767  23.002  1.00  0.00           H  
ATOM   4303  C   VAL B 268      -1.344   1.129  25.047  1.00  0.00           C  
ATOM   4304  O   VAL B 268      -0.555   1.549  25.890  1.00  0.00           O  
ATOM   4305  N   ASN B 269      -2.633   1.468  25.062  1.00  0.00           N  
ATOM   4306  H   ASN B 269      -3.241   1.013  24.388  1.00  0.00           H  
ATOM   4307  CA  ASN B 269      -3.283   2.188  26.159  1.00  0.00           C  
ATOM   4308  HA  ASN B 269      -2.536   2.783  26.682  1.00  0.00           H  
ATOM   4309  CB  ASN B 269      -4.334   3.137  25.552  1.00  0.00           C  
ATOM   4310  HB2 ASN B 269      -3.812   3.918  25.010  1.00  0.00           H  
ATOM   4311  HB3 ASN B 269      -4.945   2.577  24.848  1.00  0.00           H  
ATOM   4312  CG  ASN B 269      -5.274   3.829  26.526  1.00  0.00           C  
ATOM   4313  OD1 ASN B 269      -6.430   4.079  26.197  1.00  0.00           O  
ATOM   4314  ND2 ASN B 269      -4.836   4.171  27.716  1.00  0.00           N  
ATOM   4315 HD21 ASN B 269      -5.467   4.663  28.331  1.00  0.00           H  
ATOM   4316 HD22 ASN B 269      -3.880   4.013  28.022  1.00  0.00           H  
ATOM   4317  C   ASN B 269      -3.891   1.183  27.151  1.00  0.00           C  
ATOM   4318  O   ASN B 269      -4.655   0.317  26.724  1.00  0.00           O  
ATOM   4319  N   ILE B 270      -3.587   1.337  28.445  1.00  0.00           N  
ATOM   4320  H   ILE B 270      -2.994   2.122  28.694  1.00  0.00           H  
ATOM   4321  CA  ILE B 270      -4.144   0.580  29.582  1.00  0.00           C  
ATOM   4322  HA  ILE B 270      -4.912  -0.098  29.213  1.00  0.00           H  
ATOM   4323  CB  ILE B 270      -3.037  -0.272  30.261  1.00  0.00           C  
ATOM   4324  HB  ILE B 270      -2.196   0.387  30.485  1.00  0.00           H  
ATOM   4325  CG2 ILE B 270      -3.502  -0.897  31.592  1.00  0.00           C  
ATOM   4326 HG21 ILE B 270      -4.375  -1.530  31.427  1.00  0.00           H  
ATOM   4327 HG22 ILE B 270      -2.707  -1.495  32.037  1.00  0.00           H  
ATOM   4328 HG23 ILE B 270      -3.750  -0.119  32.315  1.00  0.00           H  
ATOM   4329  CG1 ILE B 270      -2.552  -1.364  29.280  1.00  0.00           C  
ATOM   4330 HG12 ILE B 270      -3.388  -2.016  29.038  1.00  0.00           H  
ATOM   4331 HG13 ILE B 270      -2.219  -0.885  28.362  1.00  0.00           H  
ATOM   4332  CD1 ILE B 270      -1.386  -2.232  29.772  1.00  0.00           C  
ATOM   4333 HD11 ILE B 270      -1.704  -2.874  30.593  1.00  0.00           H  
ATOM   4334 HD12 ILE B 270      -1.043  -2.867  28.955  1.00  0.00           H  
ATOM   4335 HD13 ILE B 270      -0.561  -1.599  30.098  1.00  0.00           H  
ATOM   4336  C   ILE B 270      -4.816   1.563  30.559  1.00  0.00           C  
ATOM   4337  O   ILE B 270      -4.347   2.696  30.690  1.00  0.00           O  
ATOM   4338  N   TRP B 271      -5.917   1.151  31.206  1.00  0.00           N  
ATOM   4339  H   TRP B 271      -6.266   0.221  30.996  1.00  0.00           H  
ATOM   4340  CA  TRP B 271      -6.630   1.891  32.269  1.00  0.00           C  
ATOM   4341  HA  TRP B 271      -5.888   2.280  32.971  1.00  0.00           H  
ATOM   4342  CB  TRP B 271      -7.398   3.084  31.674  1.00  0.00           C  
ATOM   4343  HB2 TRP B 271      -7.618   3.772  32.491  1.00  0.00           H  
ATOM   4344  HB3 TRP B 271      -6.747   3.623  30.989  1.00  0.00           H  
ATOM   4345  CG  TRP B 271      -8.684   2.793  30.954  1.00  0.00           C  
ATOM   4346  CD1 TRP B 271      -9.916   3.103  31.417  1.00  0.00           C  
ATOM   4347  HD1 TRP B 271     -10.118   3.577  32.375  1.00  0.00           H  
ATOM   4348  NE1 TRP B 271     -10.872   2.741  30.488  1.00  0.00           N  
ATOM   4349  HE1 TRP B 271     -11.856   2.916  30.634  1.00  0.00           H  
ATOM   4350  CE2 TRP B 271     -10.303   2.151  29.379  1.00  0.00           C  
ATOM   4351  CZ2 TRP B 271     -10.836   1.625  28.190  1.00  0.00           C  
ATOM   4352  HZ2 TRP B 271     -11.897   1.674  28.000  1.00  0.00           H  
ATOM   4353  CH2 TRP B 271      -9.974   1.008  27.266  1.00  0.00           C  
ATOM   4354  HH2 TRP B 271     -10.369   0.570  26.359  1.00  0.00           H  
ATOM   4355  CZ3 TRP B 271      -8.595   0.953  27.537  1.00  0.00           C  
ATOM   4356  HZ3 TRP B 271      -7.924   0.448  26.864  1.00  0.00           H  
ATOM   4357  CE3 TRP B 271      -8.066   1.546  28.695  1.00  0.00           C  
ATOM   4358  HE3 TRP B 271      -7.002   1.520  28.860  1.00  0.00           H  
ATOM   4359  CD2 TRP B 271      -8.902   2.146  29.661  1.00  0.00           C  
ATOM   4360  C   TRP B 271      -7.597   0.979  33.058  1.00  0.00           C  
ATOM   4361  O   TRP B 271      -7.826  -0.164  32.653  1.00  0.00           O  
ATOM   4362  N   SER B 272      -8.166   1.467  34.171  1.00  0.00           N  
ATOM   4363  H   SER B 272      -8.001   2.430  34.429  1.00  0.00           H  
ATOM   4364  CA  SER B 272      -9.034   0.684  35.072  1.00  0.00           C  
ATOM   4365  HA  SER B 272      -8.951  -0.361  34.797  1.00  0.00           H  
ATOM   4366  CB  SER B 272      -8.526   0.756  36.516  1.00  0.00           C  
ATOM   4367  HB2 SER B 272      -8.973  -0.050  37.096  1.00  0.00           H  
ATOM   4368  HB3 SER B 272      -7.453   0.610  36.510  1.00  0.00           H  
ATOM   4369  OG  SER B 272      -8.803   1.983  37.151  1.00  0.00           O  
ATOM   4370  HG  SER B 272      -7.964   2.239  37.589  1.00  0.00           H  
ATOM   4371  C   SER B 272     -10.529   1.024  35.002  1.00  0.00           C  
ATOM   4372  O   SER B 272     -10.952   2.000  34.386  1.00  0.00           O  
ATOM   4373  N   GLU B 273     -11.335   0.177  35.644  1.00  0.00           N  
ATOM   4374  H   GLU B 273     -10.899  -0.657  36.027  1.00  0.00           H  
ATOM   4375  CA  GLU B 273     -12.771   0.338  35.931  1.00  0.00           C  
ATOM   4376  HA  GLU B 273     -13.267   0.754  35.053  1.00  0.00           H  
ATOM   4377  CB  GLU B 273     -13.305  -1.085  36.230  1.00  0.00           C  
ATOM   4378  HB2 GLU B 273     -12.883  -1.768  35.489  1.00  0.00           H  
ATOM   4379  HB3 GLU B 273     -12.910  -1.390  37.202  1.00  0.00           H  
ATOM   4380  CG  GLU B 273     -14.825  -1.339  36.239  1.00  0.00           C  
ATOM   4381  HG2 GLU B 273     -14.996  -2.304  36.720  1.00  0.00           H  
ATOM   4382  HG3 GLU B 273     -15.349  -0.590  36.828  1.00  0.00           H  
ATOM   4383  CD  GLU B 273     -15.398  -1.386  34.820  1.00  0.00           C  
ATOM   4384  OE1 GLU B 273     -15.057  -0.504  34.004  1.00  0.00           O  
ATOM   4385  OE2 GLU B 273     -16.073  -2.374  34.439  1.00  0.00           O  
ATOM   4386  C   GLU B 273     -13.052   1.293  37.115  1.00  0.00           C  
ATOM   4387  O   GLU B 273     -14.200   1.490  37.498  1.00  0.00           O  
ATOM   4388  N   ASN B 274     -12.006   1.835  37.752  1.00  0.00           N  
ATOM   4389  H   ASN B 274     -11.088   1.704  37.349  1.00  0.00           H  
ATOM   4390  CA  ASN B 274     -12.085   2.402  39.100  1.00  0.00           C  
ATOM   4391  HA  ASN B 274     -13.131   2.505  39.393  1.00  0.00           H  
ATOM   4392  CB  ASN B 274     -11.402   1.391  40.044  1.00  0.00           C  
ATOM   4393  HB2 ASN B 274     -11.967   0.460  40.021  1.00  0.00           H  
ATOM   4394  HB3 ASN B 274     -10.390   1.200  39.682  1.00  0.00           H  
ATOM   4395  CG  ASN B 274     -11.283   1.817  41.502  1.00  0.00           C  
ATOM   4396  OD1 ASN B 274     -10.282   1.561  42.150  1.00  0.00           O  
ATOM   4397  ND2 ASN B 274     -12.276   2.456  42.073  1.00  0.00           N  
ATOM   4398 HD21 ASN B 274     -12.124   2.771  43.013  1.00  0.00           H  
ATOM   4399 HD22 ASN B 274     -13.037   2.810  41.521  1.00  0.00           H  
ATOM   4400  C   ASN B 274     -11.465   3.800  39.224  1.00  0.00           C  
ATOM   4401  O   ASN B 274     -11.988   4.616  39.976  1.00  0.00           O  
ATOM   4402  N   ASP B 275     -10.367   4.076  38.521  1.00  0.00           N  
ATOM   4403  H   ASP B 275      -9.993   3.379  37.889  1.00  0.00           H  
ATOM   4404  CA  ASP B 275      -9.504   5.222  38.802  1.00  0.00           C  
ATOM   4405  HA  ASP B 275     -10.070   5.995  39.322  1.00  0.00           H  
ATOM   4406  CB  ASP B 275      -8.405   4.766  39.775  1.00  0.00           C  
ATOM   4407  HB2 ASP B 275      -8.868   4.429  40.704  1.00  0.00           H  
ATOM   4408  HB3 ASP B 275      -7.871   3.921  39.338  1.00  0.00           H  
ATOM   4409  CG  ASP B 275      -7.394   5.864  40.107  1.00  0.00           C  
ATOM   4410  OD1 ASP B 275      -6.369   5.508  40.730  1.00  0.00           O  
ATOM   4411  OD2 ASP B 275      -7.623   7.026  39.707  1.00  0.00           O  
ATOM   4412  C   ASP B 275      -8.906   5.801  37.502  1.00  0.00           C  
ATOM   4413  O   ASP B 275      -8.069   5.146  36.871  1.00  0.00           O  
ATOM   4414  N   PRO B 276      -9.266   7.040  37.109  1.00  0.00           N  
ATOM   4415  CD  PRO B 276     -10.326   7.855  37.684  1.00  0.00           C  
ATOM   4416  HD2 PRO B 276      -9.941   8.380  38.560  1.00  0.00           H  
ATOM   4417  HD3 PRO B 276     -11.197   7.257  37.953  1.00  0.00           H  
ATOM   4418  CG  PRO B 276     -10.701   8.856  36.597  1.00  0.00           C  
ATOM   4419  HG2 PRO B 276     -11.109   9.776  37.016  1.00  0.00           H  
ATOM   4420  HG3 PRO B 276     -11.408   8.397  35.903  1.00  0.00           H  
ATOM   4421  CB  PRO B 276      -9.364   9.089  35.896  1.00  0.00           C  
ATOM   4422  HB2 PRO B 276      -8.786   9.820  36.465  1.00  0.00           H  
ATOM   4423  HB3 PRO B 276      -9.501   9.428  34.869  1.00  0.00           H  
ATOM   4424  CA  PRO B 276      -8.680   7.717  35.953  1.00  0.00           C  
ATOM   4425  HA  PRO B 276      -8.939   7.151  35.059  1.00  0.00           H  
ATOM   4426  C   PRO B 276      -7.152   7.870  36.008  1.00  0.00           C  
ATOM   4427  O   PRO B 276      -6.527   7.980  34.954  1.00  0.00           O  
ATOM   4428  N   ALA B 277      -6.529   7.867  37.194  1.00  0.00           N  
ATOM   4429  H   ALA B 277      -7.072   7.735  38.049  1.00  0.00           H  
ATOM   4430  CA  ALA B 277      -5.075   7.957  37.342  1.00  0.00           C  
ATOM   4431  HA  ALA B 277      -4.714   8.742  36.675  1.00  0.00           H  
ATOM   4432  CB  ALA B 277      -4.749   8.382  38.780  1.00  0.00           C  
ATOM   4433  HB1 ALA B 277      -5.036   7.597  39.480  1.00  0.00           H  
ATOM   4434  HB2 ALA B 277      -3.679   8.567  38.873  1.00  0.00           H  
ATOM   4435  HB3 ALA B 277      -5.290   9.296  39.027  1.00  0.00           H  
ATOM   4436  C   ALA B 277      -4.332   6.665  36.936  1.00  0.00           C  
ATOM   4437  O   ALA B 277      -3.117   6.701  36.747  1.00  0.00           O  
ATOM   4438  N   ASP B 278      -5.036   5.544  36.725  1.00  0.00           N  
ATOM   4439  H   ASP B 278      -6.035   5.560  36.904  1.00  0.00           H  
ATOM   4440  CA  ASP B 278      -4.464   4.359  36.065  1.00  0.00           C  
ATOM   4441  HA  ASP B 278      -3.470   4.176  36.478  1.00  0.00           H  
ATOM   4442  CB  ASP B 278      -5.331   3.119  36.333  1.00  0.00           C  
ATOM   4443  HB2 ASP B 278      -6.372   3.346  36.101  1.00  0.00           H  
ATOM   4444  HB3 ASP B 278      -5.022   2.319  35.661  1.00  0.00           H  
ATOM   4445  CG  ASP B 278      -5.220   2.570  37.752  1.00  0.00           C  
ATOM   4446  OD1 ASP B 278      -6.214   1.975  38.235  1.00  0.00           O  
ATOM   4447  OD2 ASP B 278      -4.142   2.633  38.382  1.00  0.00           O  
ATOM   4448  C   ASP B 278      -4.281   4.531  34.546  1.00  0.00           C  
ATOM   4449  O   ASP B 278      -3.718   3.641  33.902  1.00  0.00           O  
ATOM   4450  N   PHE B 279      -4.773   5.622  33.942  1.00  0.00           N  
ATOM   4451  H   PHE B 279      -5.205   6.348  34.504  1.00  0.00           H  
ATOM   4452  CA  PHE B 279      -4.695   5.821  32.496  1.00  0.00           C  
ATOM   4453  HA  PHE B 279      -5.071   4.913  32.027  1.00  0.00           H  
ATOM   4454  CB  PHE B 279      -5.604   6.970  32.047  1.00  0.00           C  
ATOM   4455  HB2 PHE B 279      -6.596   6.822  32.478  1.00  0.00           H  
ATOM   4456  HB3 PHE B 279      -5.212   7.913  32.432  1.00  0.00           H  
ATOM   4457  CG  PHE B 279      -5.740   7.059  30.537  1.00  0.00           C  
ATOM   4458  CD1 PHE B 279      -4.784   7.755  29.772  1.00  0.00           C  
ATOM   4459  HD1 PHE B 279      -3.960   8.253  30.267  1.00  0.00           H  
ATOM   4460  CE1 PHE B 279      -4.899   7.808  28.371  1.00  0.00           C  
ATOM   4461  HE1 PHE B 279      -4.164   8.351  27.794  1.00  0.00           H  
ATOM   4462  CZ  PHE B 279      -5.976   7.171  27.729  1.00  0.00           C  
ATOM   4463  HZ  PHE B 279      -6.065   7.214  26.653  1.00  0.00           H  
ATOM   4464  CE2 PHE B 279      -6.933   6.475  28.492  1.00  0.00           C  
ATOM   4465  HE2 PHE B 279      -7.765   5.984  28.011  1.00  0.00           H  
ATOM   4466  CD2 PHE B 279      -6.813   6.418  29.891  1.00  0.00           C  
ATOM   4467  HD2 PHE B 279      -7.553   5.888  30.474  1.00  0.00           H  
ATOM   4468  C   PHE B 279      -3.245   6.020  32.030  1.00  0.00           C  
ATOM   4469  O   PHE B 279      -2.569   6.989  32.379  1.00  0.00           O  
ATOM   4470  N   ARG B 280      -2.772   5.078  31.208  1.00  0.00           N  
ATOM   4471  H   ARG B 280      -3.400   4.307  30.992  1.00  0.00           H  
ATOM   4472  CA  ARG B 280      -1.372   4.943  30.789  1.00  0.00           C  
ATOM   4473  HA  ARG B 280      -0.863   5.898  30.931  1.00  0.00           H  
ATOM   4474  CB  ARG B 280      -0.699   3.872  31.669  1.00  0.00           C  
ATOM   4475  HB2 ARG B 280      -1.338   2.987  31.692  1.00  0.00           H  
ATOM   4476  HB3 ARG B 280       0.259   3.586  31.229  1.00  0.00           H  
ATOM   4477  CG  ARG B 280      -0.443   4.364  33.106  1.00  0.00           C  
ATOM   4478  HG2 ARG B 280       0.347   5.116  33.086  1.00  0.00           H  
ATOM   4479  HG3 ARG B 280      -1.339   4.832  33.511  1.00  0.00           H  
ATOM   4480  CD  ARG B 280      -0.069   3.206  34.041  1.00  0.00           C  
ATOM   4481  HD2 ARG B 280      -0.871   3.101  34.776  1.00  0.00           H  
ATOM   4482  HD3 ARG B 280      -0.016   2.277  33.472  1.00  0.00           H  
ATOM   4483  NE  ARG B 280       1.228   3.421  34.714  1.00  0.00           N  
ATOM   4484  HE  ARG B 280       1.865   4.058  34.270  1.00  0.00           H  
ATOM   4485  CZ  ARG B 280       1.657   2.773  35.783  1.00  0.00           C  
ATOM   4486  NH1 ARG B 280       0.887   1.944  36.430  1.00  0.00           N  
ATOM   4487 HH11 ARG B 280      -0.083   1.868  36.176  1.00  0.00           H  
ATOM   4488 HH12 ARG B 280       1.194   1.392  37.211  1.00  0.00           H  
ATOM   4489  NH2 ARG B 280       2.877   2.941  36.222  1.00  0.00           N  
ATOM   4490 HH21 ARG B 280       3.505   3.558  35.739  1.00  0.00           H  
ATOM   4491 HH22 ARG B 280       3.188   2.429  37.027  1.00  0.00           H  
ATOM   4492  C   ARG B 280      -1.272   4.582  29.311  1.00  0.00           C  
ATOM   4493  O   ARG B 280      -2.178   3.964  28.743  1.00  0.00           O  
ATOM   4494  N   ILE B 281      -0.143   4.925  28.695  1.00  0.00           N  
ATOM   4495  H   ILE B 281       0.561   5.418  29.225  1.00  0.00           H  
ATOM   4496  CA  ILE B 281       0.223   4.493  27.342  1.00  0.00           C  
ATOM   4497  HA  ILE B 281      -0.427   3.670  27.055  1.00  0.00           H  
ATOM   4498  CB  ILE B 281       0.017   5.624  26.300  1.00  0.00           C  
ATOM   4499  HB  ILE B 281       0.606   6.489  26.610  1.00  0.00           H  
ATOM   4500  CG2 ILE B 281       0.511   5.182  24.907  1.00  0.00           C  
ATOM   4501 HG21 ILE B 281      -0.057   4.318  24.559  1.00  0.00           H  
ATOM   4502 HG22 ILE B 281       0.413   5.997  24.192  1.00  0.00           H  
ATOM   4503 HG23 ILE B 281       1.569   4.923  24.938  1.00  0.00           H  
ATOM   4504  CG1 ILE B 281      -1.475   6.037  26.245  1.00  0.00           C  
ATOM   4505 HG12 ILE B 281      -2.078   5.164  25.999  1.00  0.00           H  
ATOM   4506 HG13 ILE B 281      -1.783   6.391  27.229  1.00  0.00           H  
ATOM   4507  CD1 ILE B 281      -1.815   7.157  25.253  1.00  0.00           C  
ATOM   4508 HD11 ILE B 281      -1.706   6.808  24.227  1.00  0.00           H  
ATOM   4509 HD12 ILE B 281      -2.850   7.465  25.404  1.00  0.00           H  
ATOM   4510 HD13 ILE B 281      -1.163   8.015  25.424  1.00  0.00           H  
ATOM   4511  C   ILE B 281       1.651   3.939  27.370  1.00  0.00           C  
ATOM   4512  O   ILE B 281       2.555   4.563  27.921  1.00  0.00           O  
ATOM   4513  N   TYR B 282       1.840   2.768  26.769  1.00  0.00           N  
ATOM   4514  H   TYR B 282       1.041   2.320  26.334  1.00  0.00           H  
ATOM   4515  CA  TYR B 282       3.126   2.093  26.631  1.00  0.00           C  
ATOM   4516  HA  TYR B 282       3.879   2.620  27.217  1.00  0.00           H  
ATOM   4517  CB  TYR B 282       3.014   0.667  27.188  1.00  0.00           C  
ATOM   4518  HB2 TYR B 282       2.199   0.147  26.683  1.00  0.00           H  
ATOM   4519  HB3 TYR B 282       3.936   0.129  26.959  1.00  0.00           H  
ATOM   4520  CG  TYR B 282       2.788   0.632  28.690  1.00  0.00           C  
ATOM   4521  CD1 TYR B 282       3.897   0.703  29.555  1.00  0.00           C  
ATOM   4522  HD1 TYR B 282       4.899   0.737  29.146  1.00  0.00           H  
ATOM   4523  CE1 TYR B 282       3.707   0.739  30.949  1.00  0.00           C  
ATOM   4524  HE1 TYR B 282       4.553   0.792  31.618  1.00  0.00           H  
ATOM   4525  CZ  TYR B 282       2.403   0.701  31.484  1.00  0.00           C  
ATOM   4526  OH  TYR B 282       2.237   0.733  32.834  1.00  0.00           O  
ATOM   4527  HH  TYR B 282       1.488   0.196  33.107  1.00  0.00           H  
ATOM   4528  CE2 TYR B 282       1.287   0.613  30.620  1.00  0.00           C  
ATOM   4529  HE2 TYR B 282       0.288   0.581  31.027  1.00  0.00           H  
ATOM   4530  CD2 TYR B 282       1.482   0.578  29.223  1.00  0.00           C  
ATOM   4531  HD2 TYR B 282       0.631   0.522  28.555  1.00  0.00           H  
ATOM   4532  C   TYR B 282       3.569   2.108  25.167  1.00  0.00           C  
ATOM   4533  O   TYR B 282       2.781   1.795  24.274  1.00  0.00           O  
ATOM   4534  N   GLN B 283       4.831   2.462  24.927  1.00  0.00           N  
ATOM   4535  H   GLN B 283       5.438   2.635  25.712  1.00  0.00           H  
ATOM   4536  CA  GLN B 283       5.458   2.334  23.608  1.00  0.00           C  
ATOM   4537  HA  GLN B 283       4.765   2.683  22.839  1.00  0.00           H  
ATOM   4538  CB  GLN B 283       6.747   3.176  23.544  1.00  0.00           C  
ATOM   4539  HB2 GLN B 283       7.470   2.733  24.232  1.00  0.00           H  
ATOM   4540  HB3 GLN B 283       7.168   3.101  22.540  1.00  0.00           H  
ATOM   4541  CG  GLN B 283       6.616   4.667  23.913  1.00  0.00           C  
ATOM   4542  HG2 GLN B 283       6.099   4.783  24.864  1.00  0.00           H  
ATOM   4543  HG3 GLN B 283       7.625   5.058  24.047  1.00  0.00           H  
ATOM   4544  CD  GLN B 283       5.922   5.530  22.862  1.00  0.00           C  
ATOM   4545  OE1 GLN B 283       5.150   5.082  22.032  1.00  0.00           O  
ATOM   4546  NE2 GLN B 283       6.175   6.822  22.849  1.00  0.00           N  
ATOM   4547 HE21 GLN B 283       5.752   7.343  22.103  1.00  0.00           H  
ATOM   4548 HE22 GLN B 283       6.822   7.228  23.499  1.00  0.00           H  
ATOM   4549  C   GLN B 283       5.795   0.861  23.332  1.00  0.00           C  
ATOM   4550  O   GLN B 283       6.197   0.144  24.250  1.00  0.00           O  
ATOM   4551  N   VAL B 284       5.688   0.423  22.076  1.00  0.00           N  
ATOM   4552  H   VAL B 284       5.246   1.026  21.388  1.00  0.00           H  
ATOM   4553  CA  VAL B 284       6.127  -0.903  21.610  1.00  0.00           C  
ATOM   4554  HA  VAL B 284       6.728  -1.376  22.388  1.00  0.00           H  
ATOM   4555  CB  VAL B 284       4.930  -1.835  21.339  1.00  0.00           C  
ATOM   4556  HB  VAL B 284       4.333  -1.403  20.545  1.00  0.00           H  
ATOM   4557  CG1 VAL B 284       5.377  -3.236  20.898  1.00  0.00           C  
ATOM   4558 HG11 VAL B 284       4.509  -3.880  20.754  1.00  0.00           H  
ATOM   4559 HG12 VAL B 284       5.915  -3.191  19.951  1.00  0.00           H  
ATOM   4560 HG13 VAL B 284       6.014  -3.689  21.658  1.00  0.00           H  
ATOM   4561  CG2 VAL B 284       4.037  -1.990  22.578  1.00  0.00           C  
ATOM   4562 HG21 VAL B 284       3.218  -2.667  22.350  1.00  0.00           H  
ATOM   4563 HG22 VAL B 284       4.619  -2.394  23.405  1.00  0.00           H  
ATOM   4564 HG23 VAL B 284       3.614  -1.028  22.866  1.00  0.00           H  
ATOM   4565  C   VAL B 284       7.021  -0.721  20.383  1.00  0.00           C  
ATOM   4566  O   VAL B 284       6.567  -0.644  19.243  1.00  0.00           O  
ATOM   4567  N   THR B 285       8.327  -0.626  20.625  1.00  0.00           N  
ATOM   4568  H   THR B 285       8.641  -0.728  21.581  1.00  0.00           H  
ATOM   4569  CA  THR B 285       9.389  -0.347  19.637  1.00  0.00           C  
ATOM   4570  HA  THR B 285       9.070   0.486  19.010  1.00  0.00           H  
ATOM   4571  CB  THR B 285      10.669   0.074  20.386  1.00  0.00           C  
ATOM   4572  HB  THR B 285      11.501   0.169  19.689  1.00  0.00           H  
ATOM   4573  CG2 THR B 285      10.510   1.408  21.115  1.00  0.00           C  
ATOM   4574 HG21 THR B 285       9.717   1.345  21.861  1.00  0.00           H  
ATOM   4575 HG22 THR B 285      11.447   1.654  21.614  1.00  0.00           H  
ATOM   4576 HG23 THR B 285      10.274   2.193  20.397  1.00  0.00           H  
ATOM   4577  OG1 THR B 285      10.983  -0.890  21.369  1.00  0.00           O  
ATOM   4578  HG1 THR B 285      11.326  -1.673  20.920  1.00  0.00           H  
ATOM   4579  C   THR B 285       9.683  -1.521  18.685  1.00  0.00           C  
ATOM   4580  O   THR B 285      10.791  -1.631  18.165  1.00  0.00           O  
ATOM   4581  N   TYR B 286       8.720  -2.420  18.472  1.00  0.00           N  
ATOM   4582  H   TYR B 286       7.794  -2.224  18.833  1.00  0.00           H  
ATOM   4583  CA  TYR B 286       8.902  -3.683  17.764  1.00  0.00           C  
ATOM   4584  HA  TYR B 286       9.803  -3.614  17.153  1.00  0.00           H  
ATOM   4585  CB  TYR B 286       9.110  -4.824  18.775  1.00  0.00           C  
ATOM   4586  HB2 TYR B 286       8.185  -4.968  19.338  1.00  0.00           H  
ATOM   4587  HB3 TYR B 286       9.289  -5.746  18.222  1.00  0.00           H  
ATOM   4588  CG  TYR B 286      10.259  -4.635  19.755  1.00  0.00           C  
ATOM   4589  CD1 TYR B 286      11.586  -4.865  19.342  1.00  0.00           C  
ATOM   4590  HD1 TYR B 286      11.790  -5.146  18.318  1.00  0.00           H  
ATOM   4591  CE1 TYR B 286      12.649  -4.742  20.259  1.00  0.00           C  
ATOM   4592  HE1 TYR B 286      13.662  -4.923  19.937  1.00  0.00           H  
ATOM   4593  CZ  TYR B 286      12.384  -4.390  21.600  1.00  0.00           C  
ATOM   4594  OH  TYR B 286      13.398  -4.313  22.502  1.00  0.00           O  
ATOM   4595  HH  TYR B 286      14.211  -4.686  22.160  1.00  0.00           H  
ATOM   4596  CE2 TYR B 286      11.059  -4.133  22.008  1.00  0.00           C  
ATOM   4597  HE2 TYR B 286      10.865  -3.863  23.036  1.00  0.00           H  
ATOM   4598  CD2 TYR B 286       9.998  -4.256  21.088  1.00  0.00           C  
ATOM   4599  HD2 TYR B 286       8.979  -4.082  21.408  1.00  0.00           H  
ATOM   4600  C   TYR B 286       7.731  -3.996  16.823  1.00  0.00           C  
ATOM   4601  O   TYR B 286       6.578  -3.660  17.088  1.00  0.00           O  
ATOM   4602  N   LEU B 287       8.065  -4.690  15.732  1.00  0.00           N  
ATOM   4603  H   LEU B 287       9.041  -4.878  15.582  1.00  0.00           H  
ATOM   4604  CA  LEU B 287       7.124  -5.276  14.771  1.00  0.00           C  
ATOM   4605  HA  LEU B 287       6.398  -4.515  14.484  1.00  0.00           H  
ATOM   4606  CB  LEU B 287       7.969  -5.688  13.549  1.00  0.00           C  
ATOM   4607  HB2 LEU B 287       8.543  -4.823  13.210  1.00  0.00           H  
ATOM   4608  HB3 LEU B 287       8.677  -6.452  13.873  1.00  0.00           H  
ATOM   4609  CG  LEU B 287       7.177  -6.241  12.353  1.00  0.00           C  
ATOM   4610  HG  LEU B 287       6.554  -7.074  12.673  1.00  0.00           H  
ATOM   4611  CD1 LEU B 287       6.293  -5.165  11.725  1.00  0.00           C  
ATOM   4612 HD11 LEU B 287       5.811  -5.556  10.834  1.00  0.00           H  
ATOM   4613 HD12 LEU B 287       5.520  -4.868  12.432  1.00  0.00           H  
ATOM   4614 HD13 LEU B 287       6.892  -4.289  11.471  1.00  0.00           H  
ATOM   4615  CD2 LEU B 287       8.153  -6.774  11.302  1.00  0.00           C  
ATOM   4616 HD21 LEU B 287       8.761  -5.960  10.905  1.00  0.00           H  
ATOM   4617 HD22 LEU B 287       8.800  -7.526  11.754  1.00  0.00           H  
ATOM   4618 HD23 LEU B 287       7.589  -7.245  10.501  1.00  0.00           H  
ATOM   4619  C   LEU B 287       6.345  -6.470  15.364  1.00  0.00           C  
ATOM   4620  O   LEU B 287       5.250  -6.793  14.909  1.00  0.00           O  
ATOM   4621  N   GLU B 288       6.909  -7.090  16.404  1.00  0.00           N  
ATOM   4622  H   GLU B 288       7.782  -6.722  16.732  1.00  0.00           H  
ATOM   4623  CA  GLU B 288       6.277  -8.100  17.261  1.00  0.00           C  
ATOM   4624  HA  GLU B 288       6.005  -8.962  16.653  1.00  0.00           H  
ATOM   4625  CB  GLU B 288       7.336  -8.561  18.285  1.00  0.00           C  
ATOM   4626  HB2 GLU B 288       8.093  -9.142  17.755  1.00  0.00           H  
ATOM   4627  HB3 GLU B 288       7.837  -7.681  18.689  1.00  0.00           H  
ATOM   4628  CG  GLU B 288       6.838  -9.383  19.487  1.00  0.00           C  
ATOM   4629  HG2 GLU B 288       7.711  -9.727  20.046  1.00  0.00           H  
ATOM   4630  HG3 GLU B 288       6.276  -8.717  20.144  1.00  0.00           H  
ATOM   4631  CD  GLU B 288       5.962 -10.592  19.133  1.00  0.00           C  
ATOM   4632  OE1 GLU B 288       6.029 -11.055  17.973  1.00  0.00           O  
ATOM   4633  OE2 GLU B 288       5.208 -11.029  20.033  1.00  0.00           O  
ATOM   4634  C   GLU B 288       5.021  -7.523  17.951  1.00  0.00           C  
ATOM   4635  O   GLU B 288       5.145  -6.568  18.725  1.00  0.00           O  
ATOM   4636  N   PRO B 289       3.807  -8.047  17.680  1.00  0.00           N  
ATOM   4637  CD  PRO B 289       3.517  -9.127  16.741  1.00  0.00           C  
ATOM   4638  HD2 PRO B 289       3.949 -10.069  17.076  1.00  0.00           H  
ATOM   4639  HD3 PRO B 289       3.900  -8.867  15.755  1.00  0.00           H  
ATOM   4640  CG  PRO B 289       1.994  -9.254  16.678  1.00  0.00           C  
ATOM   4641  HG2 PRO B 289       1.657  -9.995  17.405  1.00  0.00           H  
ATOM   4642  HG3 PRO B 289       1.649  -9.509  15.676  1.00  0.00           H  
ATOM   4643  CB  PRO B 289       1.526  -7.864  17.100  1.00  0.00           C  
ATOM   4644  HB2 PRO B 289       0.505  -7.869  17.474  1.00  0.00           H  
ATOM   4645  HB3 PRO B 289       1.615  -7.177  16.258  1.00  0.00           H  
ATOM   4646  CA  PRO B 289       2.549  -7.488  18.175  1.00  0.00           C  
ATOM   4647  HA  PRO B 289       2.628  -6.402  18.218  1.00  0.00           H  
ATOM   4648  C   PRO B 289       2.193  -7.983  19.592  1.00  0.00           C  
ATOM   4649  O   PRO B 289       1.118  -8.552  19.823  1.00  0.00           O  
ATOM   4650  N   SER B 290       3.098  -7.764  20.552  1.00  0.00           N  
ATOM   4651  H   SER B 290       3.974  -7.315  20.302  1.00  0.00           H  
ATOM   4652  CA  SER B 290       2.877  -8.111  21.959  1.00  0.00           C  
ATOM   4653  HA  SER B 290       1.807  -8.038  22.143  1.00  0.00           H  
ATOM   4654  CB  SER B 290       3.261  -9.575  22.218  1.00  0.00           C  
ATOM   4655  HB2 SER B 290       2.861  -9.881  23.182  1.00  0.00           H  
ATOM   4656  HB3 SER B 290       2.814 -10.206  21.449  1.00  0.00           H  
ATOM   4657  OG  SER B 290       4.652  -9.790  22.240  1.00  0.00           O  
ATOM   4658  HG  SER B 290       4.879 -10.285  21.409  1.00  0.00           H  
ATOM   4659  C   SER B 290       3.536  -7.153  22.964  1.00  0.00           C  
ATOM   4660  O   SER B 290       4.405  -6.337  22.646  1.00  0.00           O  
ATOM   4661  N   LEU B 291       3.057  -7.222  24.213  1.00  0.00           N  
ATOM   4662  H   LEU B 291       2.301  -7.883  24.367  1.00  0.00           H  
ATOM   4663  CA  LEU B 291       3.546  -6.446  25.355  1.00  0.00           C  
ATOM   4664  HA  LEU B 291       4.609  -6.250  25.201  1.00  0.00           H  
ATOM   4665  CB  LEU B 291       2.813  -5.088  25.396  1.00  0.00           C  
ATOM   4666  HB2 LEU B 291       3.042  -4.541  24.480  1.00  0.00           H  
ATOM   4667  HB3 LEU B 291       1.739  -5.279  25.413  1.00  0.00           H  
ATOM   4668  CG  LEU B 291       3.168  -4.200  26.604  1.00  0.00           C  
ATOM   4669  HG  LEU B 291       2.960  -4.735  27.530  1.00  0.00           H  
ATOM   4670  CD1 LEU B 291       4.637  -3.775  26.599  1.00  0.00           C  
ATOM   4671 HD11 LEU B 291       4.825  -3.099  27.432  1.00  0.00           H  
ATOM   4672 HD12 LEU B 291       5.279  -4.645  26.724  1.00  0.00           H  
ATOM   4673 HD13 LEU B 291       4.887  -3.272  25.664  1.00  0.00           H  
ATOM   4674  CD2 LEU B 291       2.300  -2.942  26.588  1.00  0.00           C  
ATOM   4675 HD21 LEU B 291       2.513  -2.353  25.695  1.00  0.00           H  
ATOM   4676 HD22 LEU B 291       1.248  -3.223  26.604  1.00  0.00           H  
ATOM   4677 HD23 LEU B 291       2.511  -2.346  27.476  1.00  0.00           H  
ATOM   4678  C   LEU B 291       3.389  -7.233  26.667  1.00  0.00           C  
ATOM   4679  O   LEU B 291       2.277  -7.427  27.163  1.00  0.00           O  
ATOM   4680  N   ARG B 292       4.508  -7.656  27.263  1.00  0.00           N  
ATOM   4681  H   ARG B 292       5.381  -7.459  26.795  1.00  0.00           H  
ATOM   4682  CA  ARG B 292       4.556  -8.173  28.642  1.00  0.00           C  
ATOM   4683  HA  ARG B 292       3.639  -8.727  28.835  1.00  0.00           H  
ATOM   4684  CB  ARG B 292       5.748  -9.138  28.773  1.00  0.00           C  
ATOM   4685  HB2 ARG B 292       5.735  -9.816  27.917  1.00  0.00           H  
ATOM   4686  HB3 ARG B 292       6.678  -8.568  28.737  1.00  0.00           H  
ATOM   4687  CG  ARG B 292       5.721  -9.991  30.051  1.00  0.00           C  
ATOM   4688  HG2 ARG B 292       5.800  -9.342  30.923  1.00  0.00           H  
ATOM   4689  HG3 ARG B 292       4.783 -10.547  30.103  1.00  0.00           H  
ATOM   4690  CD  ARG B 292       6.894 -10.982  30.046  1.00  0.00           C  
ATOM   4691  HD2 ARG B 292       6.779 -11.666  29.202  1.00  0.00           H  
ATOM   4692  HD3 ARG B 292       7.818 -10.414  29.915  1.00  0.00           H  
ATOM   4693  NE  ARG B 292       6.966 -11.757  31.300  1.00  0.00           N  
ATOM   4694  HE  ARG B 292       6.130 -11.789  31.880  1.00  0.00           H  
ATOM   4695  CZ  ARG B 292       8.035 -12.332  31.822  1.00  0.00           C  
ATOM   4696  NH1 ARG B 292       9.175 -12.381  31.195  1.00  0.00           N  
ATOM   4697 HH11 ARG B 292       9.239 -11.989  30.276  1.00  0.00           H  
ATOM   4698 HH12 ARG B 292       9.957 -12.833  31.625  1.00  0.00           H  
ATOM   4699  NH2 ARG B 292       7.992 -12.872  32.998  1.00  0.00           N  
ATOM   4700 HH21 ARG B 292       7.106 -12.924  33.504  1.00  0.00           H  
ATOM   4701 HH22 ARG B 292       8.784 -13.322  33.414  1.00  0.00           H  
ATOM   4702  C   ARG B 292       4.592  -7.005  29.639  1.00  0.00           C  
ATOM   4703  O   ARG B 292       5.219  -5.986  29.363  1.00  0.00           O  
ATOM   4704  N   ILE B 293       3.957  -7.142  30.801  1.00  0.00           N  
ATOM   4705  H   ILE B 293       3.414  -7.989  30.948  1.00  0.00           H  
ATOM   4706  CA  ILE B 293       3.872  -6.090  31.829  1.00  0.00           C  
ATOM   4707  HA  ILE B 293       4.784  -5.493  31.782  1.00  0.00           H  
ATOM   4708  CB  ILE B 293       2.675  -5.154  31.525  1.00  0.00           C  
ATOM   4709  HB  ILE B 293       2.826  -4.748  30.523  1.00  0.00           H  
ATOM   4710  CG2 ILE B 293       1.331  -5.907  31.534  1.00  0.00           C  
ATOM   4711 HG21 ILE B 293       0.536  -5.260  31.167  1.00  0.00           H  
ATOM   4712 HG22 ILE B 293       1.083  -6.232  32.545  1.00  0.00           H  
ATOM   4713 HG23 ILE B 293       1.372  -6.773  30.874  1.00  0.00           H  
ATOM   4714  CG1 ILE B 293       2.631  -3.972  32.517  1.00  0.00           C  
ATOM   4715 HG12 ILE B 293       2.297  -4.324  33.493  1.00  0.00           H  
ATOM   4716 HG13 ILE B 293       3.637  -3.565  32.626  1.00  0.00           H  
ATOM   4717  CD1 ILE B 293       1.714  -2.827  32.069  1.00  0.00           C  
ATOM   4718 HD11 ILE B 293       1.784  -2.015  32.791  1.00  0.00           H  
ATOM   4719 HD12 ILE B 293       0.678  -3.159  32.025  1.00  0.00           H  
ATOM   4720 HD13 ILE B 293       2.025  -2.461  31.089  1.00  0.00           H  
ATOM   4721  C   ILE B 293       3.798  -6.709  33.229  1.00  0.00           C  
ATOM   4722  O   ILE B 293       3.145  -7.730  33.417  1.00  0.00           O  
ATOM   4723  N   ALA B 294       4.462  -6.118  34.225  1.00  0.00           N  
ATOM   4724  H   ALA B 294       4.964  -5.263  34.046  1.00  0.00           H  
ATOM   4725  CA  ALA B 294       4.379  -6.592  35.609  1.00  0.00           C  
ATOM   4726  HA  ALA B 294       4.521  -7.672  35.629  1.00  0.00           H  
ATOM   4727  CB  ALA B 294       5.514  -5.969  36.426  1.00  0.00           C  
ATOM   4728  HB1 ALA B 294       6.478  -6.247  35.999  1.00  0.00           H  
ATOM   4729  HB2 ALA B 294       5.421  -4.885  36.437  1.00  0.00           H  
ATOM   4730  HB3 ALA B 294       5.467  -6.340  37.451  1.00  0.00           H  
ATOM   4731  C   ALA B 294       2.993  -6.299  36.209  1.00  0.00           C  
ATOM   4732  O   ALA B 294       2.536  -5.152  36.179  1.00  0.00           O  
ATOM   4733  N   ALA B 295       2.339  -7.322  36.768  1.00  0.00           N  
ATOM   4734  H   ALA B 295       2.805  -8.224  36.829  1.00  0.00           H  
ATOM   4735  CA  ALA B 295       1.001  -7.205  37.361  1.00  0.00           C  
ATOM   4736  HA  ALA B 295       0.311  -6.810  36.614  1.00  0.00           H  
ATOM   4737  CB  ALA B 295       0.530  -8.609  37.757  1.00  0.00           C  
ATOM   4738  HB1 ALA B 295       1.195  -9.034  38.511  1.00  0.00           H  
ATOM   4739  HB2 ALA B 295      -0.482  -8.552  38.165  1.00  0.00           H  
ATOM   4740  HB3 ALA B 295       0.517  -9.260  36.882  1.00  0.00           H  
ATOM   4741  C   ALA B 295       0.986  -6.239  38.562  1.00  0.00           C  
ATOM   4742  O   ALA B 295       0.008  -5.534  38.790  1.00  0.00           O  
ATOM   4743  N   SER B 296       2.121  -6.114  39.256  1.00  0.00           N  
ATOM   4744  H   SER B 296       2.898  -6.701  38.991  1.00  0.00           H  
ATOM   4745  CA  SER B 296       2.370  -5.131  40.317  1.00  0.00           C  
ATOM   4746  HA  SER B 296       1.598  -5.241  41.079  1.00  0.00           H  
ATOM   4747  CB  SER B 296       3.726  -5.448  40.954  1.00  0.00           C  
ATOM   4748  HB2 SER B 296       3.947  -4.716  41.733  1.00  0.00           H  
ATOM   4749  HB3 SER B 296       3.685  -6.439  41.409  1.00  0.00           H  
ATOM   4750  OG  SER B 296       4.745  -5.426  39.966  1.00  0.00           O  
ATOM   4751  HG  SER B 296       5.577  -5.666  40.389  1.00  0.00           H  
ATOM   4752  C   SER B 296       2.337  -3.663  39.852  1.00  0.00           C  
ATOM   4753  O   SER B 296       2.427  -2.762  40.686  1.00  0.00           O  
ATOM   4754  N   THR B 297       2.192  -3.382  38.548  1.00  0.00           N  
ATOM   4755  H   THR B 297       2.133  -4.160  37.901  1.00  0.00           H  
ATOM   4756  CA  THR B 297       1.896  -2.025  38.041  1.00  0.00           C  
ATOM   4757  HA  THR B 297       2.374  -1.313  38.713  1.00  0.00           H  
ATOM   4758  CB  THR B 297       2.478  -1.765  36.637  1.00  0.00           C  
ATOM   4759  HB  THR B 297       2.284  -0.722  36.386  1.00  0.00           H  
ATOM   4760  CG2 THR B 297       3.990  -1.962  36.577  1.00  0.00           C  
ATOM   4761 HG21 THR B 297       4.473  -1.304  37.299  1.00  0.00           H  
ATOM   4762 HG22 THR B 297       4.246  -2.993  36.814  1.00  0.00           H  
ATOM   4763 HG23 THR B 297       4.347  -1.716  35.577  1.00  0.00           H  
ATOM   4764  OG1 THR B 297       1.885  -2.550  35.630  1.00  0.00           O  
ATOM   4765  HG1 THR B 297       2.117  -3.483  35.794  1.00  0.00           H  
ATOM   4766  C   THR B 297       0.402  -1.668  38.063  1.00  0.00           C  
ATOM   4767  O   THR B 297       0.066  -0.540  37.697  1.00  0.00           O  
ATOM   4768  N   LEU B 298      -0.473  -2.592  38.485  1.00  0.00           N  
ATOM   4769  H   LEU B 298      -0.105  -3.482  38.805  1.00  0.00           H  
ATOM   4770  CA  LEU B 298      -1.940  -2.510  38.477  1.00  0.00           C  
ATOM   4771  HA  LEU B 298      -2.253  -1.511  38.173  1.00  0.00           H  
ATOM   4772  CB  LEU B 298      -2.498  -3.538  37.466  1.00  0.00           C  
ATOM   4773  HB2 LEU B 298      -2.326  -4.533  37.879  1.00  0.00           H  
ATOM   4774  HB3 LEU B 298      -3.578  -3.407  37.385  1.00  0.00           H  
ATOM   4775  CG  LEU B 298      -1.882  -3.513  36.052  1.00  0.00           C  
ATOM   4776  HG  LEU B 298      -0.802  -3.634  36.115  1.00  0.00           H  
ATOM   4777  CD1 LEU B 298      -2.424  -4.674  35.222  1.00  0.00           C  
ATOM   4778 HD11 LEU B 298      -2.168  -5.612  35.714  1.00  0.00           H  
ATOM   4779 HD12 LEU B 298      -3.510  -4.602  35.149  1.00  0.00           H  
ATOM   4780 HD13 LEU B 298      -1.978  -4.667  34.229  1.00  0.00           H  
ATOM   4781  CD2 LEU B 298      -2.190  -2.218  35.301  1.00  0.00           C  
ATOM   4782 HD21 LEU B 298      -1.806  -1.366  35.859  1.00  0.00           H  
ATOM   4783 HD22 LEU B 298      -1.711  -2.242  34.323  1.00  0.00           H  
ATOM   4784 HD23 LEU B 298      -3.265  -2.117  35.172  1.00  0.00           H  
ATOM   4785  C   LEU B 298      -2.511  -2.781  39.886  1.00  0.00           C  
ATOM   4786  O   LEU B 298      -1.895  -3.477  40.694  1.00  0.00           O  
ATOM   4787  N   LYS B 299      -3.697  -2.244  40.195  1.00  0.00           N  
ATOM   4788  H   LYS B 299      -4.187  -1.719  39.477  1.00  0.00           H  
ATOM   4789  CA  LYS B 299      -4.389  -2.462  41.481  1.00  0.00           C  
ATOM   4790  HA  LYS B 299      -3.655  -2.397  42.284  1.00  0.00           H  
ATOM   4791  CB  LYS B 299      -5.468  -1.391  41.707  1.00  0.00           C  
ATOM   4792  HB2 LYS B 299      -6.200  -1.451  40.901  1.00  0.00           H  
ATOM   4793  HB3 LYS B 299      -5.983  -1.616  42.643  1.00  0.00           H  
ATOM   4794  CG  LYS B 299      -4.926   0.045  41.782  1.00  0.00           C  
ATOM   4795  HG2 LYS B 299      -4.192   0.117  42.586  1.00  0.00           H  
ATOM   4796  HG3 LYS B 299      -4.446   0.314  40.840  1.00  0.00           H  
ATOM   4797  CD  LYS B 299      -6.086   1.010  42.062  1.00  0.00           C  
ATOM   4798  HD2 LYS B 299      -6.871   0.877  41.314  1.00  0.00           H  
ATOM   4799  HD3 LYS B 299      -6.509   0.772  43.039  1.00  0.00           H  
ATOM   4800  CE  LYS B 299      -5.647   2.477  42.077  1.00  0.00           C  
ATOM   4801  HE2 LYS B 299      -6.437   3.059  42.560  1.00  0.00           H  
ATOM   4802  HE3 LYS B 299      -4.734   2.591  42.667  1.00  0.00           H  
ATOM   4803  NZ  LYS B 299      -5.455   3.014  40.715  1.00  0.00           N  
ATOM   4804  HZ1 LYS B 299      -5.494   4.037  40.716  1.00  0.00           H  
ATOM   4805  HZ2 LYS B 299      -4.602   2.729  40.236  1.00  0.00           H  
ATOM   4806  HZ3 LYS B 299      -6.189   2.719  40.078  1.00  0.00           H  
ATOM   4807  C   LYS B 299      -5.036  -3.850  41.540  1.00  0.00           C  
ATOM   4808  O   LYS B 299      -5.758  -4.237  40.622  1.00  0.00           O  
ATOM   4809  N   SER B 300      -4.827  -4.572  42.644  1.00  0.00           N  
ATOM   4810  H   SER B 300      -4.225  -4.199  43.355  1.00  0.00           H  
ATOM   4811  CA  SER B 300      -5.483  -5.864  42.891  1.00  0.00           C  
ATOM   4812  HA  SER B 300      -5.351  -6.449  41.992  1.00  0.00           H  
ATOM   4813  CB  SER B 300      -4.788  -6.641  44.011  1.00  0.00           C  
ATOM   4814  HB2 SER B 300      -3.736  -6.781  43.760  1.00  0.00           H  
ATOM   4815  HB3 SER B 300      -4.863  -6.078  44.943  1.00  0.00           H  
ATOM   4816  OG  SER B 300      -5.393  -7.908  44.187  1.00  0.00           O  
ATOM   4817  HG  SER B 300      -5.369  -8.390  43.347  1.00  0.00           H  
ATOM   4818  C   SER B 300      -6.990  -5.728  43.171  1.00  0.00           C  
ATOM   4819  O   SER B 300      -7.417  -4.752  43.788  1.00  0.00           O  
ATOM   4820  N   GLY B 301      -7.791  -6.699  42.723  1.00  0.00           N  
ATOM   4821  H   GLY B 301      -7.359  -7.401  42.117  1.00  0.00           H  
ATOM   4822  CA  GLY B 301      -9.251  -6.766  42.895  1.00  0.00           C  
ATOM   4823  HA2 GLY B 301      -9.579  -7.784  42.688  1.00  0.00           H  
ATOM   4824  HA3 GLY B 301      -9.502  -6.525  43.929  1.00  0.00           H  
ATOM   4825  C   GLY B 301     -10.037  -5.819  41.979  1.00  0.00           C  
ATOM   4826  O   GLY B 301     -11.268  -5.865  41.946  1.00  0.00           O  
ATOM   4827  N   ILE B 302      -9.333  -4.979  41.221  1.00  0.00           N  
ATOM   4828  H   ILE B 302      -8.326  -5.071  41.250  1.00  0.00           H  
ATOM   4829  CA  ILE B 302      -9.886  -3.995  40.294  1.00  0.00           C  
ATOM   4830  HA  ILE B 302     -10.916  -3.781  40.576  1.00  0.00           H  
ATOM   4831  CB  ILE B 302      -9.069  -2.688  40.411  1.00  0.00           C  
ATOM   4832  HB  ILE B 302      -8.028  -2.938  40.220  1.00  0.00           H  
ATOM   4833  CG2 ILE B 302      -9.471  -1.641  39.362  1.00  0.00           C  
ATOM   4834 HG21 ILE B 302      -9.191  -1.992  38.370  1.00  0.00           H  
ATOM   4835 HG22 ILE B 302     -10.543  -1.453  39.396  1.00  0.00           H  
ATOM   4836 HG23 ILE B 302      -8.931  -0.712  39.546  1.00  0.00           H  
ATOM   4837  CG1 ILE B 302      -9.122  -2.068  41.828  1.00  0.00           C  
ATOM   4838 HG12 ILE B 302      -8.609  -2.732  42.524  1.00  0.00           H  
ATOM   4839 HG13 ILE B 302      -8.567  -1.130  41.822  1.00  0.00           H  
ATOM   4840  CD1 ILE B 302     -10.524  -1.790  42.386  1.00  0.00           C  
ATOM   4841 HD11 ILE B 302     -10.431  -1.268  43.339  1.00  0.00           H  
ATOM   4842 HD12 ILE B 302     -11.091  -1.166  41.699  1.00  0.00           H  
ATOM   4843 HD13 ILE B 302     -11.058  -2.725  42.556  1.00  0.00           H  
ATOM   4844  C   ILE B 302      -9.918  -4.577  38.875  1.00  0.00           C  
ATOM   4845  O   ILE B 302      -9.034  -5.330  38.471  1.00  0.00           O  
ATOM   4846  N   SER B 303     -10.940  -4.236  38.088  1.00  0.00           N  
ATOM   4847  H   SER B 303     -11.618  -3.580  38.439  1.00  0.00           H  
ATOM   4848  CA  SER B 303     -10.973  -4.604  36.668  1.00  0.00           C  
ATOM   4849  HA  SER B 303     -10.457  -5.555  36.555  1.00  0.00           H  
ATOM   4850  CB  SER B 303     -12.407  -4.833  36.202  1.00  0.00           C  
ATOM   4851  HB2 SER B 303     -12.857  -5.625  36.801  1.00  0.00           H  
ATOM   4852  HB3 SER B 303     -12.990  -3.921  36.327  1.00  0.00           H  
ATOM   4853  OG  SER B 303     -12.412  -5.212  34.843  1.00  0.00           O  
ATOM   4854  HG  SER B 303     -11.753  -5.926  34.730  1.00  0.00           H  
ATOM   4855  C   SER B 303     -10.228  -3.586  35.800  1.00  0.00           C  
ATOM   4856  O   SER B 303     -10.276  -2.384  36.061  1.00  0.00           O  
ATOM   4857  N   TYR B 304      -9.558  -4.064  34.751  1.00  0.00           N  
ATOM   4858  H   TYR B 304      -9.611  -5.062  34.577  1.00  0.00           H  
ATOM   4859  CA  TYR B 304      -8.752  -3.278  33.817  1.00  0.00           C  
ATOM   4860  HA  TYR B 304      -8.911  -2.219  34.002  1.00  0.00           H  
ATOM   4861  CB  TYR B 304      -7.264  -3.573  34.050  1.00  0.00           C  
ATOM   4862  HB2 TYR B 304      -7.131  -4.643  34.202  1.00  0.00           H  
ATOM   4863  HB3 TYR B 304      -6.699  -3.292  33.162  1.00  0.00           H  
ATOM   4864  CG  TYR B 304      -6.678  -2.826  35.226  1.00  0.00           C  
ATOM   4865  CD1 TYR B 304      -5.998  -1.612  35.006  1.00  0.00           C  
ATOM   4866  HD1 TYR B 304      -5.859  -1.244  34.000  1.00  0.00           H  
ATOM   4867  CE1 TYR B 304      -5.517  -0.867  36.097  1.00  0.00           C  
ATOM   4868  HE1 TYR B 304      -5.003   0.067  35.941  1.00  0.00           H  
ATOM   4869  CZ  TYR B 304      -5.733  -1.330  37.409  1.00  0.00           C  
ATOM   4870  OH  TYR B 304      -5.355  -0.568  38.463  1.00  0.00           O  
ATOM   4871  HH  TYR B 304      -5.589   0.374  38.332  1.00  0.00           H  
ATOM   4872  CE2 TYR B 304      -6.362  -2.571  37.623  1.00  0.00           C  
ATOM   4873  HE2 TYR B 304      -6.490  -2.940  38.626  1.00  0.00           H  
ATOM   4874  CD2 TYR B 304      -6.839  -3.318  36.533  1.00  0.00           C  
ATOM   4875  HD2 TYR B 304      -7.350  -4.256  36.711  1.00  0.00           H  
ATOM   4876  C   TYR B 304      -9.149  -3.520  32.358  1.00  0.00           C  
ATOM   4877  O   TYR B 304      -9.839  -4.486  32.026  1.00  0.00           O  
ATOM   4878  N   ARG B 305      -8.711  -2.612  31.479  1.00  0.00           N  
ATOM   4879  H   ARG B 305      -8.171  -1.833  31.853  1.00  0.00           H  
ATOM   4880  CA  ARG B 305      -8.849  -2.682  30.018  1.00  0.00           C  
ATOM   4881  HA  ARG B 305      -9.079  -3.709  29.741  1.00  0.00           H  
ATOM   4882  CB  ARG B 305      -9.969  -1.755  29.522  1.00  0.00           C  
ATOM   4883  HB2 ARG B 305      -9.815  -0.759  29.940  1.00  0.00           H  
ATOM   4884  HB3 ARG B 305      -9.918  -1.683  28.434  1.00  0.00           H  
ATOM   4885  CG  ARG B 305     -11.366  -2.255  29.882  1.00  0.00           C  
ATOM   4886  HG2 ARG B 305     -11.525  -3.240  29.448  1.00  0.00           H  
ATOM   4887  HG3 ARG B 305     -11.450  -2.322  30.966  1.00  0.00           H  
ATOM   4888  CD  ARG B 305     -12.407  -1.277  29.324  1.00  0.00           C  
ATOM   4889  HD2 ARG B 305     -12.117  -0.258  29.587  1.00  0.00           H  
ATOM   4890  HD3 ARG B 305     -12.417  -1.351  28.234  1.00  0.00           H  
ATOM   4891  NE  ARG B 305     -13.758  -1.536  29.854  1.00  0.00           N  
ATOM   4892  HE  ARG B 305     -14.438  -1.911  29.214  1.00  0.00           H  
ATOM   4893  CZ  ARG B 305     -14.158  -1.253  31.082  1.00  0.00           C  
ATOM   4894  NH1 ARG B 305     -13.358  -0.735  31.964  1.00  0.00           N  
ATOM   4895 HH11 ARG B 305     -12.407  -0.510  31.753  1.00  0.00           H  
ATOM   4896 HH12 ARG B 305     -13.764  -0.501  32.876  1.00  0.00           H  
ATOM   4897  NH2 ARG B 305     -15.379  -1.486  31.473  1.00  0.00           N  
ATOM   4898 HH21 ARG B 305     -16.121  -1.686  30.834  1.00  0.00           H  
ATOM   4899 HH22 ARG B 305     -15.585  -1.211  32.447  1.00  0.00           H  
ATOM   4900  C   ARG B 305      -7.559  -2.307  29.302  1.00  0.00           C  
ATOM   4901  O   ARG B 305      -6.728  -1.568  29.830  1.00  0.00           O  
ATOM   4902  N   ALA B 306      -7.465  -2.758  28.052  1.00  0.00           N  
ATOM   4903  H   ALA B 306      -8.214  -3.347  27.706  1.00  0.00           H  
ATOM   4904  CA  ALA B 306      -6.443  -2.343  27.098  1.00  0.00           C  
ATOM   4905  HA  ALA B 306      -6.088  -1.364  27.405  1.00  0.00           H  
ATOM   4906  CB  ALA B 306      -5.260  -3.316  27.143  1.00  0.00           C  
ATOM   4907  HB1 ALA B 306      -4.454  -2.946  26.508  1.00  0.00           H  
ATOM   4908  HB2 ALA B 306      -4.890  -3.409  28.161  1.00  0.00           H  
ATOM   4909  HB3 ALA B 306      -5.566  -4.299  26.789  1.00  0.00           H  
ATOM   4910  C   ALA B 306      -6.995  -2.219  25.668  1.00  0.00           C  
ATOM   4911  O   ALA B 306      -7.915  -2.937  25.281  1.00  0.00           O  
ATOM   4912  N   ARG B 307      -6.376  -1.344  24.870  1.00  0.00           N  
ATOM   4913  H   ARG B 307      -5.632  -0.796  25.299  1.00  0.00           H  
ATOM   4914  CA  ARG B 307      -6.519  -1.211  23.402  1.00  0.00           C  
ATOM   4915  HA  ARG B 307      -6.790  -2.174  22.979  1.00  0.00           H  
ATOM   4916  CB  ARG B 307      -7.644  -0.240  22.991  1.00  0.00           C  
ATOM   4917  HB2 ARG B 307      -7.554  -0.013  21.927  1.00  0.00           H  
ATOM   4918  HB3 ARG B 307      -8.609  -0.724  23.145  1.00  0.00           H  
ATOM   4919  CG  ARG B 307      -7.603   1.059  23.793  1.00  0.00           C  
ATOM   4920  HG2 ARG B 307      -7.850   0.825  24.822  1.00  0.00           H  
ATOM   4921  HG3 ARG B 307      -6.596   1.472  23.756  1.00  0.00           H  
ATOM   4922  CD  ARG B 307      -8.588   2.125  23.327  1.00  0.00           C  
ATOM   4923  HD2 ARG B 307      -8.352   2.407  22.307  1.00  0.00           H  
ATOM   4924  HD3 ARG B 307      -9.606   1.730  23.366  1.00  0.00           H  
ATOM   4925  NE  ARG B 307      -8.447   3.292  24.205  1.00  0.00           N  
ATOM   4926  HE  ARG B 307      -7.716   3.245  24.905  1.00  0.00           H  
ATOM   4927  CZ  ARG B 307      -9.127   4.414  24.198  1.00  0.00           C  
ATOM   4928  NH1 ARG B 307     -10.082   4.667  23.346  1.00  0.00           N  
ATOM   4929 HH11 ARG B 307     -10.295   3.983  22.643  1.00  0.00           H  
ATOM   4930 HH12 ARG B 307     -10.572   5.541  23.364  1.00  0.00           H  
ATOM   4931  NH2 ARG B 307      -8.828   5.296  25.103  1.00  0.00           N  
ATOM   4932 HH21 ARG B 307      -8.051   5.083  25.724  1.00  0.00           H  
ATOM   4933 HH22 ARG B 307      -9.349   6.145  25.191  1.00  0.00           H  
ATOM   4934  C   ARG B 307      -5.166  -0.824  22.798  1.00  0.00           C  
ATOM   4935  O   ARG B 307      -4.321  -0.267  23.499  1.00  0.00           O  
ATOM   4936  N   VAL B 308      -4.958  -1.102  21.519  1.00  0.00           N  
ATOM   4937  H   VAL B 308      -5.704  -1.565  21.005  1.00  0.00           H
[truncated: 30,538 more chars]
