# Supplementary material for: Insights into receptor structure and dynamics at the surface of living cells
Source: Nat Commun. 2023 Mar 22;14:1596. doi: 10.1038/s41467-023-37284-4 (PMC10033668; doi:10.1038/s41467-023-37284-4)
Supplement: Supplementary file 15 — Source Data [file 41467_2023_37284_MOESM15_ESM.zip › Source data/Main/Figure 5/b/Average structures of MD sub-trajectories/K97B/MD_sub-average_3bpn_K97B_4.pdb]

ATOM      1  N   CYS A   1      10.112  10.048  -9.991  1.00  0.00           N  
ATOM      2  H1  CYS A   1      11.018  10.230  -9.553  1.00  0.00           H  
ATOM      3  H2  CYS A   1       9.729  10.913 -10.340  1.00  0.00           H  
ATOM      4  H3  CYS A   1      10.276   9.394 -10.744  1.00  0.00           H  
ATOM      5  CA  CYS A   1       9.201   9.444  -8.997  1.00  0.00           C  
ATOM      6  HA  CYS A   1       9.178  10.094  -8.124  1.00  0.00           H  
ATOM      7  CB  CYS A   1       7.775   9.289  -9.544  1.00  0.00           C  
ATOM      8  HB2 CYS A   1       7.787   8.674 -10.449  1.00  0.00           H  
ATOM      9  HB3 CYS A   1       7.140   8.787  -8.808  1.00  0.00           H  
ATOM     10  SG  CYS A   1       7.126  10.941  -9.921  1.00  0.00           S  
ATOM     11  HG  CYS A   1       6.906  11.357  -8.660  1.00  0.00           H  
ATOM     12  C   CYS A   1       9.784   8.115  -8.551  1.00  0.00           C  
ATOM     13  O   CYS A   1       9.718   7.140  -9.286  1.00  0.00           O  
ATOM     14  N   ASP A   2      10.457   8.124  -7.403  1.00  0.00           N  
ATOM     15  H   ASP A   2      10.463   9.000  -6.890  1.00  0.00           H  
ATOM     16  CA  ASP A   2      11.729   7.392  -7.282  1.00  0.00           C  
ATOM     17  HA  ASP A   2      11.894   6.800  -8.185  1.00  0.00           H  
ATOM     18  CB  ASP A   2      12.870   8.427  -7.232  1.00  0.00           C  
ATOM     19  HB2 ASP A   2      12.922   8.859  -6.231  1.00  0.00           H  
ATOM     20  HB3 ASP A   2      13.822   7.942  -7.450  1.00  0.00           H  
ATOM     21  CG  ASP A   2      12.601   9.545  -8.247  1.00  0.00           C  
ATOM     22  OD1 ASP A   2      11.893  10.509  -7.881  1.00  0.00           O  
ATOM     23  OD2 ASP A   2      12.718   9.302  -9.467  1.00  0.00           O  
ATOM     24  C   ASP A   2      11.734   6.399  -6.116  1.00  0.00           C  
ATOM     25  O   ASP A   2      12.505   5.444  -6.108  1.00  0.00           O  
ATOM     26  N   ILE A   3      10.761   6.503  -5.207  1.00  0.00           N  
ATOM     27  H   ILE A   3      10.144   7.299  -5.249  1.00  0.00           H  
ATOM     28  CA  ILE A   3      10.377   5.383  -4.341  1.00  0.00           C  
ATOM     29  HA  ILE A   3      11.284   5.010  -3.864  1.00  0.00           H  
ATOM     30  CB  ILE A   3       9.436   5.907  -3.241  1.00  0.00           C  
ATOM     31  HB  ILE A   3       9.885   6.829  -2.864  1.00  0.00           H  
ATOM     32  CG2 ILE A   3       8.031   6.253  -3.770  1.00  0.00           C  
ATOM     33 HG21 ILE A   3       7.449   6.721  -2.975  1.00  0.00           H  
ATOM     34 HG22 ILE A   3       8.090   6.948  -4.606  1.00  0.00           H  
ATOM     35 HG23 ILE A   3       7.510   5.349  -4.089  1.00  0.00           H  
ATOM     36  CG1 ILE A   3       9.361   4.909  -2.067  1.00  0.00           C  
ATOM     37 HG12 ILE A   3       8.524   4.224  -2.207  1.00  0.00           H  
ATOM     38 HG13 ILE A   3      10.276   4.317  -2.020  1.00  0.00           H  
ATOM     39  CD1 ILE A   3       9.227   5.641  -0.728  1.00  0.00           C  
ATOM     40 HD11 ILE A   3       9.173   4.914   0.081  1.00  0.00           H  
ATOM     41 HD12 ILE A   3      10.096   6.278  -0.566  1.00  0.00           H  
ATOM     42 HD13 ILE A   3       8.329   6.257  -0.722  1.00  0.00           H  
ATOM     43  C   ILE A   3       9.790   4.219  -5.160  1.00  0.00           C  
ATOM     44  O   ILE A   3       9.929   3.060  -4.784  1.00  0.00           O  
ATOM     45  N   THR A   4       9.257   4.500  -6.352  1.00  0.00           N  
ATOM     46  H   THR A   4       9.173   5.467  -6.628  1.00  0.00           H  
ATOM     47  CA  THR A   4       8.758   3.497  -7.302  1.00  0.00           C  
ATOM     48  HA  THR A   4       7.966   2.926  -6.819  1.00  0.00           H  
ATOM     49  CB  THR A   4       8.156   4.200  -8.532  1.00  0.00           C  
ATOM     50  HB  THR A   4       8.967   4.596  -9.145  1.00  0.00           H  
ATOM     51  CG2 THR A   4       7.314   3.260  -9.395  1.00  0.00           C  
ATOM     52 HG21 THR A   4       6.521   2.805  -8.801  1.00  0.00           H  
ATOM     53 HG22 THR A   4       6.876   3.826 -10.216  1.00  0.00           H  
ATOM     54 HG23 THR A   4       7.941   2.476  -9.823  1.00  0.00           H  
ATOM     55  OG1 THR A   4       7.333   5.282  -8.131  1.00  0.00           O  
ATOM     56  HG1 THR A   4       6.648   4.955  -7.520  1.00  0.00           H  
ATOM     57  C   THR A   4       9.862   2.508  -7.726  1.00  0.00           C  
ATOM     58  O   THR A   4       9.581   1.330  -7.948  1.00  0.00           O  
ATOM     59  N   LEU A   5      11.132   2.950  -7.754  1.00  0.00           N  
ATOM     60  H   LEU A   5      11.307   3.913  -7.498  1.00  0.00           H  
ATOM     61  CA  LEU A   5      12.298   2.096  -8.026  1.00  0.00           C  
ATOM     62  HA  LEU A   5      12.048   1.457  -8.875  1.00  0.00           H  
ATOM     63  CB  LEU A   5      13.476   3.002  -8.445  1.00  0.00           C  
ATOM     64  HB2 LEU A   5      13.163   3.609  -9.296  1.00  0.00           H  
ATOM     65  HB3 LEU A   5      13.699   3.677  -7.620  1.00  0.00           H  
ATOM     66  CG  LEU A   5      14.780   2.272  -8.825  1.00  0.00           C  
ATOM     67  HG  LEU A   5      15.122   1.678  -7.981  1.00  0.00           H  
ATOM     68  CD1 LEU A   5      14.617   1.352 -10.035  1.00  0.00           C  
ATOM     69 HD11 LEU A   5      14.271   1.919 -10.900  1.00  0.00           H  
ATOM     70 HD12 LEU A   5      15.575   0.885 -10.266  1.00  0.00           H  
ATOM     71 HD13 LEU A   5      13.907   0.557  -9.809  1.00  0.00           H  
ATOM     72  CD2 LEU A   5      15.866   3.300  -9.150  1.00  0.00           C  
ATOM     73 HD21 LEU A   5      16.798   2.795  -9.397  1.00  0.00           H  
ATOM     74 HD22 LEU A   5      15.562   3.915  -9.998  1.00  0.00           H  
ATOM     75 HD23 LEU A   5      16.042   3.944  -8.288  1.00  0.00           H  
ATOM     76  C   LEU A   5      12.647   1.160  -6.847  1.00  0.00           C  
ATOM     77  O   LEU A   5      13.193   0.085  -7.071  1.00  0.00           O  
ATOM     78  N   GLN A   6      12.275   1.508  -5.608  1.00  0.00           N  
ATOM     79  H   GLN A   6      11.786   2.385  -5.488  1.00  0.00           H  
ATOM     80  CA  GLN A   6      12.256   0.551  -4.489  1.00  0.00           C  
ATOM     81  HA  GLN A   6      13.149  -0.074  -4.527  1.00  0.00           H  
ATOM     82  CB  GLN A   6      12.217   1.270  -3.131  1.00  0.00           C  
ATOM     83  HB2 GLN A   6      11.400   1.988  -3.099  1.00  0.00           H  
ATOM     84  HB3 GLN A   6      12.007   0.514  -2.373  1.00  0.00           H  
ATOM     85  CG  GLN A   6      13.517   1.977  -2.739  1.00  0.00           C  
ATOM     86  HG2 GLN A   6      14.361   1.322  -2.954  1.00  0.00           H  
ATOM     87  HG3 GLN A   6      13.625   2.904  -3.305  1.00  0.00           H  
ATOM     88  CD  GLN A   6      13.501   2.255  -1.243  1.00  0.00           C  
ATOM     89  OE1 GLN A   6      13.731   1.381  -0.429  1.00  0.00           O  
ATOM     90  NE2 GLN A   6      13.159   3.449  -0.812  1.00  0.00           N  
ATOM     91 HE21 GLN A   6      13.080   3.569   0.184  1.00  0.00           H  
ATOM     92 HE22 GLN A   6      12.977   4.192  -1.458  1.00  0.00           H  
ATOM     93  C   GLN A   6      11.040  -0.385  -4.555  1.00  0.00           C  
ATOM     94  O   GLN A   6      11.176  -1.603  -4.426  1.00  0.00           O  
ATOM     95  N   GLU A   7       9.839   0.169  -4.748  1.00  0.00           N  
ATOM     96  H   GLU A   7       9.782   1.182  -4.793  1.00  0.00           H  
ATOM     97  CA  GLU A   7       8.587  -0.596  -4.804  1.00  0.00           C  
ATOM     98  HA  GLU A   7       8.418  -1.069  -3.837  1.00  0.00           H  
ATOM     99  CB  GLU A   7       7.404   0.336  -5.101  1.00  0.00           C  
ATOM    100  HB2 GLU A   7       7.625   0.935  -5.983  1.00  0.00           H  
ATOM    101  HB3 GLU A   7       6.528  -0.271  -5.321  1.00  0.00           H  
ATOM    102  CG  GLU A   7       7.079   1.255  -3.915  1.00  0.00           C  
ATOM    103  HG2 GLU A   7       6.981   0.647  -3.016  1.00  0.00           H  
ATOM    104  HG3 GLU A   7       7.905   1.947  -3.750  1.00  0.00           H  
ATOM    105  CD  GLU A   7       5.792   2.062  -4.120  1.00  0.00           C  
ATOM    106  OE1 GLU A   7       5.343   2.221  -5.281  1.00  0.00           O  
ATOM    107  OE2 GLU A   7       5.256   2.586  -3.114  1.00  0.00           O  
ATOM    108  C   GLU A   7       8.650  -1.726  -5.839  1.00  0.00           C  
ATOM    109  O   GLU A   7       8.386  -2.877  -5.495  1.00  0.00           O  
ATOM    110  N   ILE A   8       9.100  -1.440  -7.067  1.00  0.00           N  
ATOM    111  H   ILE A   8       9.312  -0.472  -7.299  1.00  0.00           H  
ATOM    112  CA  ILE A   8       9.199  -2.456  -8.126  1.00  0.00           C  
ATOM    113  HA  ILE A   8       8.203  -2.886  -8.231  1.00  0.00           H  
ATOM    114  CB  ILE A   8       9.566  -1.783  -9.469  1.00  0.00           C  
ATOM    115  HB  ILE A   8       8.949  -0.889  -9.566  1.00  0.00           H  
ATOM    116  CG2 ILE A   8      11.042  -1.344  -9.538  1.00  0.00           C  
ATOM    117 HG21 ILE A   8      11.300  -0.782  -8.643  1.00  0.00           H  
ATOM    118 HG22 ILE A   8      11.702  -2.208  -9.625  1.00  0.00           H  
ATOM    119 HG23 ILE A   8      11.203  -0.696 -10.400  1.00  0.00           H  
ATOM    120  CG1 ILE A   8       9.209  -2.729 -10.633  1.00  0.00           C  
ATOM    121 HG12 ILE A   8       9.908  -3.565 -10.655  1.00  0.00           H  
ATOM    122 HG13 ILE A   8       8.208  -3.128 -10.470  1.00  0.00           H  
ATOM    123  CD1 ILE A   8       9.214  -2.043 -12.004  1.00  0.00           C  
ATOM    124 HD11 ILE A   8       8.941  -2.770 -12.767  1.00  0.00           H  
ATOM    125 HD12 ILE A   8       8.495  -1.223 -12.016  1.00  0.00           H  
ATOM    126 HD13 ILE A   8      10.207  -1.661 -12.231  1.00  0.00           H  
ATOM    127  C   ILE A   8      10.147  -3.615  -7.760  1.00  0.00           C  
ATOM    128  O   ILE A   8       9.861  -4.765  -8.090  1.00  0.00           O  
ATOM    129  N   ILE A   9      11.235  -3.343  -7.027  1.00  0.00           N  
ATOM    130  H   ILE A   9      11.386  -2.380  -6.751  1.00  0.00           H  
ATOM    131  CA  ILE A   9      12.160  -4.369  -6.514  1.00  0.00           C  
ATOM    132  HA  ILE A   9      12.465  -5.010  -7.340  1.00  0.00           H  
ATOM    133  CB  ILE A   9      13.421  -3.718  -5.894  1.00  0.00           C  
ATOM    134  HB  ILE A   9      13.101  -2.930  -5.216  1.00  0.00           H  
ATOM    135  CG2 ILE A   9      14.240  -4.712  -5.044  1.00  0.00           C  
ATOM    136 HG21 ILE A   9      15.187  -4.252  -4.756  1.00  0.00           H  
ATOM    137 HG22 ILE A   9      13.700  -4.961  -4.130  1.00  0.00           H  
ATOM    138 HG23 ILE A   9      14.432  -5.628  -5.602  1.00  0.00           H  
ATOM    139  CG1 ILE A   9      14.311  -3.044  -6.960  1.00  0.00           C  
ATOM    140 HG12 ILE A   9      13.702  -2.385  -7.577  1.00  0.00           H  
ATOM    141 HG13 ILE A   9      15.048  -2.420  -6.451  1.00  0.00           H  
ATOM    142  CD1 ILE A   9      15.060  -4.006  -7.887  1.00  0.00           C  
ATOM    143 HD11 ILE A   9      15.698  -4.666  -7.305  1.00  0.00           H  
ATOM    144 HD12 ILE A   9      14.358  -4.595  -8.477  1.00  0.00           H  
ATOM    145 HD13 ILE A   9      15.688  -3.424  -8.556  1.00  0.00           H  
ATOM    146  C   ILE A   9      11.447  -5.266  -5.502  1.00  0.00           C  
ATOM    147  O   ILE A   9      11.533  -6.492  -5.599  1.00  0.00           O  
ATOM    148  N   LYS A  10      10.694  -4.686  -4.556  1.00  0.00           N  
ATOM    149  H   LYS A  10      10.639  -3.668  -4.548  1.00  0.00           H  
ATOM    150  CA  LYS A  10       9.876  -5.463  -3.608  1.00  0.00           C  
ATOM    151  HA  LYS A  10      10.519  -6.217  -3.150  1.00  0.00           H  
ATOM    152  CB  LYS A  10       9.342  -4.528  -2.506  1.00  0.00           C  
ATOM    153  HB2 LYS A  10      10.191  -4.127  -1.950  1.00  0.00           H  
ATOM    154  HB3 LYS A  10       8.836  -3.687  -2.981  1.00  0.00           H  
ATOM    155  CG  LYS A  10       8.358  -5.174  -1.508  1.00  0.00           C  
ATOM    156  HG2 LYS A  10       8.078  -4.425  -0.768  1.00  0.00           H  
ATOM    157  HG3 LYS A  10       7.453  -5.466  -2.041  1.00  0.00           H  
ATOM    158  CD  LYS A  10       8.917  -6.395  -0.763  1.00  0.00           C  
ATOM    159  HD2 LYS A  10       9.264  -7.138  -1.480  1.00  0.00           H  
ATOM    160  HD3 LYS A  10       9.763  -6.101  -0.139  1.00  0.00           H  
ATOM    161  CE  LYS A  10       7.837  -7.068   0.093  1.00  0.00           C  
ATOM    162  HE2 LYS A  10       6.918  -7.180  -0.496  1.00  0.00           H  
ATOM    163  HE3 LYS A  10       8.176  -8.075   0.343  1.00  0.00           H  
ATOM    164  NZ  LYS A  10       7.569  -6.347   1.358  1.00  0.00           N  
ATOM    165  HZ1 LYS A  10       6.994  -5.526   1.224  1.00  0.00           H  
ATOM    166  HZ2 LYS A  10       7.030  -6.950   1.978  1.00  0.00           H  
ATOM    167  HZ3 LYS A  10       8.421  -6.063   1.841  1.00  0.00           H  
ATOM    168  C   LYS A  10       8.759  -6.232  -4.327  1.00  0.00           C  
ATOM    169  O   LYS A  10       8.494  -7.373  -3.950  1.00  0.00           O  
ATOM    170  N   THR A  11       8.127  -5.671  -5.359  1.00  0.00           N  
ATOM    171  H   THR A  11       8.308  -4.692  -5.564  1.00  0.00           H  
ATOM    172  CA  THR A  11       7.156  -6.387  -6.200  1.00  0.00           C  
ATOM    173  HA  THR A  11       6.373  -6.788  -5.556  1.00  0.00           H  
ATOM    174  CB  THR A  11       6.480  -5.463  -7.227  1.00  0.00           C  
ATOM    175  HB  THR A  11       7.227  -5.092  -7.927  1.00  0.00           H  
ATOM    176  CG2 THR A  11       5.377  -6.177  -8.008  1.00  0.00           C  
ATOM    177 HG21 THR A  11       5.792  -6.991  -8.601  1.00  0.00           H  
ATOM    178 HG22 THR A  11       4.628  -6.581  -7.325  1.00  0.00           H  
ATOM    179 HG23 THR A  11       4.899  -5.470  -8.684  1.00  0.00           H  
ATOM    180  OG1 THR A  11       5.859  -4.369  -6.592  1.00  0.00           O  
ATOM    181  HG1 THR A  11       5.664  -3.727  -7.311  1.00  0.00           H  
ATOM    182  C   THR A  11       7.811  -7.572  -6.916  1.00  0.00           C  
ATOM    183  O   THR A  11       7.282  -8.674  -6.841  1.00  0.00           O  
ATOM    184  N   LEU A  12       8.976  -7.396  -7.549  1.00  0.00           N  
ATOM    185  H   LEU A  12       9.361  -6.458  -7.589  1.00  0.00           H  
ATOM    186  CA  LEU A  12       9.692  -8.461  -8.266  1.00  0.00           C  
ATOM    187  HA  LEU A  12       8.990  -8.935  -8.951  1.00  0.00           H  
ATOM    188  CB  LEU A  12      10.837  -7.835  -9.077  1.00  0.00           C  
ATOM    189  HB2 LEU A  12      11.378  -7.141  -8.433  1.00  0.00           H  
ATOM    190  HB3 LEU A  12      11.527  -8.619  -9.385  1.00  0.00           H  
ATOM    191  CG  LEU A  12      10.341  -7.104 -10.337  1.00  0.00           C  
ATOM    192  HG  LEU A  12       9.419  -6.567 -10.115  1.00  0.00           H  
ATOM    193  CD1 LEU A  12      11.375  -6.097 -10.833  1.00  0.00           C  
ATOM    194 HD11 LEU A  12      11.604  -5.383 -10.041  1.00  0.00           H  
ATOM    195 HD12 LEU A  12      12.281  -6.609 -11.136  1.00  0.00           H  
ATOM    196 HD13 LEU A  12      10.967  -5.554 -11.686  1.00  0.00           H  
ATOM    197  CD2 LEU A  12      10.077  -8.094 -11.473  1.00  0.00           C  
ATOM    198 HD21 LEU A  12       9.405  -8.884 -11.146  1.00  0.00           H  
ATOM    199 HD22 LEU A  12      11.012  -8.541 -11.815  1.00  0.00           H  
ATOM    200 HD23 LEU A  12       9.606  -7.561 -12.296  1.00  0.00           H  
ATOM    201  C   LEU A  12      10.214  -9.579  -7.348  1.00  0.00           C  
ATOM    202  O   LEU A  12      10.184 -10.749  -7.741  1.00  0.00           O  
ATOM    203  N   ASN A  13      10.633  -9.254  -6.119  1.00  0.00           N  
ATOM    204  H   ASN A  13      10.742  -8.273  -5.885  1.00  0.00           H  
ATOM    205  CA  ASN A  13      10.882 -10.267  -5.089  1.00  0.00           C  
ATOM    206  HA  ASN A  13      11.579 -11.008  -5.488  1.00  0.00           H  
ATOM    207  CB  ASN A  13      11.511  -9.621  -3.837  1.00  0.00           C  
ATOM    208  HB2 ASN A  13      10.904  -8.772  -3.526  1.00  0.00           H  
ATOM    209  HB3 ASN A  13      11.516 -10.356  -3.032  1.00  0.00           H  
ATOM    210  CG  ASN A  13      12.953  -9.167  -4.023  1.00  0.00           C  
ATOM    211  OD1 ASN A  13      13.679  -9.623  -4.890  1.00  0.00           O  
ATOM    212  ND2 ASN A  13      13.444  -8.280  -3.186  1.00  0.00           N  
ATOM    213 HD21 ASN A  13      14.398  -8.011  -3.339  1.00  0.00           H  
ATOM    214 HD22 ASN A  13      12.900  -7.950  -2.410  1.00  0.00           H  
ATOM    215  C   ASN A  13       9.586 -11.031  -4.755  1.00  0.00           C  
ATOM    216  O   ASN A  13       9.532 -12.243  -4.943  1.00  0.00           O  
ATOM    217  N   SER A  14       8.519 -10.326  -4.356  1.00  0.00           N  
ATOM    218  H   SER A  14       8.615  -9.323  -4.281  1.00  0.00           H  
ATOM    219  CA  SER A  14       7.227 -10.922  -3.959  1.00  0.00           C  
ATOM    220  HA  SER A  14       7.400 -11.598  -3.119  1.00  0.00           H  
ATOM    221  CB  SER A  14       6.240  -9.832  -3.507  1.00  0.00           C  
ATOM    222  HB2 SER A  14       5.924  -9.248  -4.372  1.00  0.00           H  
ATOM    223  HB3 SER A  14       5.359 -10.307  -3.071  1.00  0.00           H  
ATOM    224  OG  SER A  14       6.823  -8.955  -2.555  1.00  0.00           O  
ATOM    225  HG  SER A  14       7.399  -8.337  -3.039  1.00  0.00           H  
ATOM    226  C   SER A  14       6.567 -11.740  -5.081  1.00  0.00           C  
ATOM    227  O   SER A  14       5.827 -12.682  -4.806  1.00  0.00           O  
ATOM    228  N   LEU A  15       6.831 -11.397  -6.345  1.00  0.00           N  
ATOM    229  H   LEU A  15       7.334 -10.527  -6.490  1.00  0.00           H  
ATOM    230  CA  LEU A  15       6.358 -12.110  -7.530  1.00  0.00           C  
ATOM    231  HA  LEU A  15       5.333 -12.440  -7.351  1.00  0.00           H  
ATOM    232  CB  LEU A  15       6.347 -11.098  -8.688  1.00  0.00           C  
ATOM    233  HB2 LEU A  15       5.653 -10.294  -8.441  1.00  0.00           H  
ATOM    234  HB3 LEU A  15       7.345 -10.667  -8.770  1.00  0.00           H  
ATOM    235  CG  LEU A  15       5.972 -11.664 -10.065  1.00  0.00           C  
ATOM    236  HG  LEU A  15       6.697 -12.424 -10.344  1.00  0.00           H  
ATOM    237  CD1 LEU A  15       4.573 -12.270 -10.125  1.00  0.00           C  
ATOM    238 HD11 LEU A  15       3.820 -11.503  -9.944  1.00  0.00           H  
ATOM    239 HD12 LEU A  15       4.410 -12.701 -11.112  1.00  0.00           H  
ATOM    240 HD13 LEU A  15       4.478 -13.057  -9.380  1.00  0.00           H  
ATOM    241  CD2 LEU A  15       6.027 -10.532 -11.088  1.00  0.00           C  
ATOM    242 HD21 LEU A  15       7.011 -10.066 -11.069  1.00  0.00           H  
ATOM    243 HD22 LEU A  15       5.846 -10.936 -12.083  1.00  0.00           H  
ATOM    244 HD23 LEU A  15       5.270  -9.781 -10.862  1.00  0.00           H  
ATOM    245  C   LEU A  15       7.191 -13.366  -7.844  1.00  0.00           C  
ATOM    246  O   LEU A  15       6.613 -14.431  -8.047  1.00  0.00           O  
ATOM    247  N   THR A  16       8.529 -13.271  -7.841  1.00  0.00           N  
ATOM    248  H   THR A  16       8.947 -12.377  -7.620  1.00  0.00           H  
ATOM    249  CA  THR A  16       9.407 -14.445  -8.057  1.00  0.00           C  
ATOM    250  HA  THR A  16       8.979 -15.027  -8.874  1.00  0.00           H  
ATOM    251  CB  THR A  16      10.828 -14.068  -8.522  1.00  0.00           C  
ATOM    252  HB  THR A  16      11.425 -14.978  -8.577  1.00  0.00           H  
ATOM    253  CG2 THR A  16      10.829 -13.429  -9.908  1.00  0.00           C  
ATOM    254 HG21 THR A  16      10.228 -12.521  -9.912  1.00  0.00           H  
ATOM    255 HG22 THR A  16      11.849 -13.192 -10.207  1.00  0.00           H  
ATOM    256 HG23 THR A  16      10.419 -14.138 -10.629  1.00  0.00           H  
ATOM    257  OG1 THR A  16      11.497 -13.163  -7.667  1.00  0.00           O  
ATOM    258  HG1 THR A  16      10.938 -12.366  -7.615  1.00  0.00           H  
ATOM    259  C   THR A  16       9.433 -15.413  -6.862  1.00  0.00           C  
ATOM    260  O   THR A  16       9.872 -16.548  -7.025  1.00  0.00           O  
ATOM    261  N   GLU A  17       8.909 -15.030  -5.697  1.00  0.00           N  
ATOM    262  H   GLU A  17       8.752 -14.038  -5.558  1.00  0.00           H  
ATOM    263  CA  GLU A  17       8.626 -15.911  -4.543  1.00  0.00           C  
ATOM    264  HA  GLU A  17       9.538 -16.420  -4.228  1.00  0.00           H  
ATOM    265  CB  GLU A  17       8.150 -14.985  -3.406  1.00  0.00           C  
ATOM    266  HB2 GLU A  17       8.879 -14.187  -3.267  1.00  0.00           H  
ATOM    267  HB3 GLU A  17       7.217 -14.523  -3.726  1.00  0.00           H  
ATOM    268  CG  GLU A  17       7.892 -15.637  -2.043  1.00  0.00           C  
ATOM    269  HG2 GLU A  17       7.332 -14.926  -1.432  1.00  0.00           H  
ATOM    270  HG3 GLU A  17       7.266 -16.525  -2.158  1.00  0.00           H  
ATOM    271  CD  GLU A  17       9.208 -15.988  -1.343  1.00  0.00           C  
ATOM    272  OE1 GLU A  17       9.616 -15.210  -0.453  1.00  0.00           O  
ATOM    273  OE2 GLU A  17       9.792 -17.025  -1.731  1.00  0.00           O  
ATOM    274  C   GLU A  17       7.548 -16.981  -4.841  1.00  0.00           C  
ATOM    275  O   GLU A  17       7.542 -18.090  -4.300  1.00  0.00           O  
ATOM    276  N   GLN A  18       6.604 -16.681  -5.741  1.00  0.00           N  
ATOM    277  H   GLN A  18       6.654 -15.785  -6.212  1.00  0.00           H  
ATOM    278  CA  GLN A  18       5.397 -17.498  -5.893  1.00  0.00           C  
ATOM    279  HA  GLN A  18       5.028 -17.709  -4.889  1.00  0.00           H  
ATOM    280  CB  GLN A  18       4.289 -16.717  -6.624  1.00  0.00           C  
ATOM    281  HB2 GLN A  18       4.607 -16.500  -7.645  1.00  0.00           H  
ATOM    282  HB3 GLN A  18       3.402 -17.350  -6.673  1.00  0.00           H  
ATOM    283  CG  GLN A  18       3.901 -15.401  -5.923  1.00  0.00           C  
ATOM    284  HG2 GLN A  18       4.694 -14.673  -6.084  1.00  0.00           H  
ATOM    285  HG3 GLN A  18       2.998 -15.005  -6.384  1.00  0.00           H  
ATOM    286  CD  GLN A  18       3.655 -15.556  -4.420  1.00  0.00           C  
ATOM    287  OE1 GLN A  18       2.886 -16.391  -3.967  1.00  0.00           O  
ATOM    288  NE2 GLN A  18       4.315 -14.778  -3.591  1.00  0.00           N  
ATOM    289 HE21 GLN A  18       4.225 -14.954  -2.609  1.00  0.00           H  
ATOM    290 HE22 GLN A  18       4.960 -14.079  -3.956  1.00  0.00           H  
ATOM    291  C   GLN A  18       5.640 -18.878  -6.526  1.00  0.00           C  
ATOM    292  O   GLN A  18       4.851 -19.777  -6.249  1.00  0.00           O  
ATOM    293  N   LYS A  19       6.723 -19.078  -7.298  1.00  0.00           N  
ATOM    294  H   LYS A  19       7.333 -18.278  -7.406  1.00  0.00           H  
ATOM    295  CA  LYS A  19       7.207 -20.377  -7.844  1.00  0.00           C  
ATOM    296  HA  LYS A  19       7.759 -20.164  -8.761  1.00  0.00           H  
ATOM    297  CB  LYS A  19       8.178 -21.068  -6.862  1.00  0.00           C  
ATOM    298  HB2 LYS A  19       7.642 -21.321  -5.947  1.00  0.00           H  
ATOM    299  HB3 LYS A  19       8.516 -22.004  -7.314  1.00  0.00           H  
ATOM    300  CG  LYS A  19       9.435 -20.271  -6.482  1.00  0.00           C  
ATOM    301  HG2 LYS A  19       9.151 -19.407  -5.884  1.00  0.00           H  
ATOM    302  HG3 LYS A  19      10.072 -20.910  -5.870  1.00  0.00           H  
ATOM    303  CD  LYS A  19      10.233 -19.787  -7.699  1.00  0.00           C  
ATOM    304  HD2 LYS A  19      10.452 -20.622  -8.368  1.00  0.00           H  
ATOM    305  HD3 LYS A  19       9.637 -19.050  -8.241  1.00  0.00           H  
ATOM    306  CE  LYS A  19      11.544 -19.147  -7.238  1.00  0.00           C  
ATOM    307  HE2 LYS A  19      11.394 -18.709  -6.246  1.00  0.00           H  
ATOM    308  HE3 LYS A  19      12.316 -19.918  -7.173  1.00  0.00           H  
ATOM    309  NZ  LYS A  19      11.945 -18.079  -8.174  1.00  0.00           N  
ATOM    310  HZ1 LYS A  19      11.267 -17.326  -8.142  1.00  0.00           H  
ATOM    311  HZ2 LYS A  19      12.868 -17.722  -7.991  1.00  0.00           H  
ATOM    312  HZ3 LYS A  19      11.961 -18.402  -9.149  1.00  0.00           H  
ATOM    313  C   LYS A  19       6.092 -21.333  -8.305  1.00  0.00           C  
ATOM    314  O   LYS A  19       6.054 -22.505  -7.932  1.00  0.00           O  
ATOM    315  N   THR A  20       5.122 -20.801  -9.043  1.00  0.00           N  
ATOM    316  H   THR A  20       5.225 -19.842  -9.333  1.00  0.00           H  
ATOM    317  CA  THR A  20       3.919 -21.530  -9.462  1.00  0.00           C  
ATOM    318  HA  THR A  20       3.872 -22.463  -8.907  1.00  0.00           H  
ATOM    319  CB  THR A  20       2.670 -20.726  -9.085  1.00  0.00           C  
ATOM    320  HB  THR A  20       2.765 -20.406  -8.046  1.00  0.00           H  
ATOM    321  CG2 THR A  20       2.450 -19.495  -9.963  1.00  0.00           C  
ATOM    322 HG21 THR A  20       3.402 -19.041 -10.227  1.00  0.00           H  
ATOM    323 HG22 THR A  20       1.915 -19.769 -10.873  1.00  0.00           H  
ATOM    324 HG23 THR A  20       1.870 -18.764  -9.407  1.00  0.00           H  
ATOM    325  OG1 THR A  20       1.538 -21.548  -9.197  1.00  0.00           O  
ATOM    326  HG1 THR A  20       1.662 -22.292  -8.580  1.00  0.00           H  
ATOM    327  C   THR A  20       3.992 -21.907 -10.941  1.00  0.00           C  
ATOM    328  O   THR A  20       4.666 -21.229 -11.710  1.00  0.00           O  
ATOM    329  N   LEU A  21       3.301 -22.972 -11.357  1.00  0.00           N  
ATOM    330  H   LEU A  21       2.705 -23.424 -10.680  1.00  0.00           H  
ATOM    331  CA  LEU A  21       3.458 -23.632 -12.671  1.00  0.00           C  
ATOM    332  HA  LEU A  21       4.490 -23.975 -12.767  1.00  0.00           H  
ATOM    333  CB  LEU A  21       2.524 -24.856 -12.726  1.00  0.00           C  
ATOM    334  HB2 LEU A  21       1.501 -24.506 -12.588  1.00  0.00           H  
ATOM    335  HB3 LEU A  21       2.590 -25.300 -13.722  1.00  0.00           H  
ATOM    336  CG  LEU A  21       2.818 -25.952 -11.688  1.00  0.00           C  
ATOM    337  HG  LEU A  21       2.834 -25.513 -10.693  1.00  0.00           H  
ATOM    338  CD1 LEU A  21       1.717 -27.013 -11.713  1.00  0.00           C  
ATOM    339 HD11 LEU A  21       1.666 -27.467 -12.704  1.00  0.00           H  
ATOM    340 HD12 LEU A  21       1.926 -27.789 -10.978  1.00  0.00           H  
ATOM    341 HD13 LEU A  21       0.757 -26.555 -11.483  1.00  0.00           H  
ATOM    342  CD2 LEU A  21       4.154 -26.653 -11.936  1.00  0.00           C  
ATOM    343 HD21 LEU A  21       4.180 -27.059 -12.949  1.00  0.00           H  
ATOM    344 HD22 LEU A  21       4.980 -25.952 -11.821  1.00  0.00           H  
ATOM    345 HD23 LEU A  21       4.293 -27.466 -11.225  1.00  0.00           H  
ATOM    346  C   LEU A  21       3.206 -22.727 -13.897  1.00  0.00           C  
ATOM    347  O   LEU A  21       3.668 -23.025 -14.994  1.00  0.00           O  
ATOM    348  N   CYS A  22       2.534 -21.591 -13.708  1.00  0.00           N  
ATOM    349  H   CYS A  22       2.165 -21.412 -12.789  1.00  0.00           H  
ATOM    350  CA  CYS A  22       2.406 -20.548 -14.723  1.00  0.00           C  
ATOM    351  HA  CYS A  22       2.006 -20.996 -15.632  1.00  0.00           H  
ATOM    352  CB  CYS A  22       1.380 -19.551 -14.170  1.00  0.00           C  
ATOM    353  HB2 CYS A  22       0.503 -20.099 -13.818  1.00  0.00           H  
ATOM    354  HB3 CYS A  22       1.810 -19.007 -13.329  1.00  0.00           H  
ATOM    355  SG  CYS A  22       0.844 -18.375 -15.436  1.00  0.00           S  
ATOM    356  HG  CYS A  22       0.156 -19.248 -16.181  1.00  0.00           H  
ATOM    357  C   CYS A  22       3.759 -19.890 -15.096  1.00  0.00           C  
ATOM    358  O   CYS A  22       3.908 -19.355 -16.190  1.00  0.00           O  
ATOM    359  N   THR A  23       4.766 -19.943 -14.215  1.00  0.00           N  
ATOM    360  H   THR A  23       4.604 -20.445 -13.352  1.00  0.00           H  
ATOM    361  CA  THR A  23       6.107 -19.350 -14.431  1.00  0.00           C  
ATOM    362  HA  THR A  23       5.968 -18.349 -14.831  1.00  0.00           H  
ATOM    363  CB  THR A  23       6.904 -19.207 -13.125  1.00  0.00           C  
ATOM    364  HB  THR A  23       7.888 -18.814 -13.372  1.00  0.00           H  
ATOM    365  CG2 THR A  23       6.261 -18.225 -12.150  1.00  0.00           C  
ATOM    366 HG21 THR A  23       6.201 -17.244 -12.621  1.00  0.00           H  
ATOM    367 HG22 THR A  23       5.262 -18.560 -11.879  1.00  0.00           H  
ATOM    368 HG23 THR A  23       6.882 -18.147 -11.258  1.00  0.00           H  
ATOM    369  OG1 THR A  23       7.074 -20.438 -12.466  1.00  0.00           O  
ATOM    370  HG1 THR A  23       6.201 -20.771 -12.203  1.00  0.00           H  
ATOM    371  C   THR A  23       6.982 -20.092 -15.447  1.00  0.00           C  
ATOM    372  O   THR A  23       7.867 -19.476 -16.044  1.00  0.00           O  
ATOM    373  N   GLU A  24       6.699 -21.370 -15.710  1.00  0.00           N  
ATOM    374  H   GLU A  24       5.974 -21.831 -15.179  1.00  0.00           H  
ATOM    375  CA  GLU A  24       7.388 -22.164 -16.741  1.00  0.00           C  
ATOM    376  HA  GLU A  24       8.465 -22.014 -16.662  1.00  0.00           H  
ATOM    377  CB  GLU A  24       7.064 -23.653 -16.525  1.00  0.00           C  
ATOM    378  HB2 GLU A  24       5.981 -23.778 -16.595  1.00  0.00           H  
ATOM    379  HB3 GLU A  24       7.514 -24.241 -17.327  1.00  0.00           H  
ATOM    380  CG  GLU A  24       7.527 -24.231 -15.178  1.00  0.00           C  
ATOM    381  HG2 GLU A  24       7.198 -23.589 -14.357  1.00  0.00           H  
ATOM    382  HG3 GLU A  24       7.027 -25.194 -15.046  1.00  0.00           H  
ATOM    383  CD  GLU A  24       9.049 -24.435 -15.122  1.00  0.00           C  
ATOM    384  OE1 GLU A  24       9.456 -25.597 -14.901  1.00  0.00           O  
ATOM    385  OE2 GLU A  24       9.792 -23.443 -15.307  1.00  0.00           O  
ATOM    386  C   GLU A  24       6.974 -21.770 -18.168  1.00  0.00           C  
ATOM    387  O   GLU A  24       7.649 -22.094 -19.147  1.00  0.00           O  
ATOM    388  N   LEU A  25       5.842 -21.076 -18.313  1.00  0.00           N  
ATOM    389  H   LEU A  25       5.355 -20.791 -17.474  1.00  0.00           H  
ATOM    390  CA  LEU A  25       5.267 -20.736 -19.612  1.00  0.00           C  
ATOM    391  HA  LEU A  25       5.196 -21.655 -20.194  1.00  0.00           H  
ATOM    392  CB  LEU A  25       3.862 -20.151 -19.440  1.00  0.00           C  
ATOM    393  HB2 LEU A  25       3.963 -19.231 -18.869  1.00  0.00           H  
ATOM    394  HB3 LEU A  25       3.471 -19.889 -20.423  1.00  0.00           H  
ATOM    395  CG  LEU A  25       2.846 -21.060 -18.731  1.00  0.00           C  
ATOM    396  HG  LEU A  25       3.191 -21.312 -17.731  1.00  0.00           H  
ATOM    397  CD1 LEU A  25       1.532 -20.288 -18.625  1.00  0.00           C  
ATOM    398 HD11 LEU A  25       1.158 -20.053 -19.620  1.00  0.00           H  
ATOM    399 HD12 LEU A  25       0.795 -20.875 -18.089  1.00  0.00           H  
ATOM    400 HD13 LEU A  25       1.698 -19.361 -18.077  1.00  0.00           H  
ATOM    401  CD2 LEU A  25       2.575 -22.361 -19.490  1.00  0.00           C  
ATOM    402 HD21 LEU A  25       2.264 -22.146 -20.512  1.00  0.00           H  
ATOM    403 HD22 LEU A  25       3.476 -22.976 -19.502  1.00  0.00           H  
ATOM    404 HD23 LEU A  25       1.793 -22.925 -18.982  1.00  0.00           H  
ATOM    405  C   LEU A  25       6.142 -19.761 -20.409  1.00  0.00           C  
ATOM    406  O   LEU A  25       6.797 -18.871 -19.865  1.00  0.00           O  
ATOM    407  N   THR A  26       6.105 -19.914 -21.734  1.00  0.00           N  
ATOM    408  H   THR A  26       5.505 -20.631 -22.109  1.00  0.00           H  
ATOM    409  CA  THR A  26       6.850 -19.063 -22.670  1.00  0.00           C  
ATOM    410  HA  THR A  26       7.882 -19.031 -22.331  1.00  0.00           H  
ATOM    411  CB  THR A  26       6.840 -19.687 -24.072  1.00  0.00           C  
ATOM    412  HB  THR A  26       5.813 -19.922 -24.352  1.00  0.00           H  
ATOM    413  CG2 THR A  26       7.463 -18.831 -25.176  1.00  0.00           C  
ATOM    414 HG21 THR A  26       7.520 -19.412 -26.098  1.00  0.00           H  
ATOM    415 HG22 THR A  26       6.846 -17.952 -25.361  1.00  0.00           H  
ATOM    416 HG23 THR A  26       8.468 -18.522 -24.888  1.00  0.00           H  
ATOM    417  OG1 THR A  26       7.588 -20.876 -24.034  1.00  0.00           O  
ATOM    418  HG1 THR A  26       7.521 -21.256 -23.153  1.00  0.00           H  
ATOM    419  C   THR A  26       6.325 -17.623 -22.701  1.00  0.00           C  
ATOM    420  O   THR A  26       5.116 -17.390 -22.720  1.00  0.00           O  
ATOM    421  N   VAL A  27       7.246 -16.664 -22.796  1.00  0.00           N  
ATOM    422  H   VAL A  27       8.222 -16.947 -22.768  1.00  0.00           H  
ATOM    423  CA  VAL A  27       6.998 -15.235 -23.008  1.00  0.00           C  
ATOM    424  HA  VAL A  27       6.061 -15.129 -23.557  1.00  0.00           H  
ATOM    425  CB  VAL A  27       6.837 -14.531 -21.644  1.00  0.00           C  
ATOM    426  HB  VAL A  27       6.172 -15.133 -21.023  1.00  0.00           H  
ATOM    427  CG1 VAL A  27       8.159 -14.351 -20.890  1.00  0.00           C  
ATOM    428 HG11 VAL A  27       8.833 -13.693 -21.439  1.00  0.00           H  
ATOM    429 HG12 VAL A  27       7.959 -13.913 -19.913  1.00  0.00           H  
ATOM    430 HG13 VAL A  27       8.638 -15.319 -20.750  1.00  0.00           H  
ATOM    431  CG2 VAL A  27       6.183 -13.157 -21.801  1.00  0.00           C  
ATOM    432 HG21 VAL A  27       5.960 -12.749 -20.815  1.00  0.00           H  
ATOM    433 HG22 VAL A  27       6.856 -12.475 -22.318  1.00  0.00           H  
ATOM    434 HG23 VAL A  27       5.249 -13.248 -22.356  1.00  0.00           H  
ATOM    435  C   VAL A  27       8.127 -14.648 -23.870  1.00  0.00           C  
ATOM    436  O   VAL A  27       9.242 -15.172 -23.895  1.00  0.00           O  
ATOM    437  N   THR A  28       7.862 -13.584 -24.625  1.00  0.00           N  
ATOM    438  H   THR A  28       6.948 -13.157 -24.580  1.00  0.00           H  
ATOM    439  CA  THR A  28       8.877 -12.942 -25.478  1.00  0.00           C  
ATOM    440  HA  THR A  28       9.402 -13.709 -26.045  1.00  0.00           H  
ATOM    441  CB  THR A  28       8.221 -11.979 -26.471  1.00  0.00           C  
ATOM    442  HB  THR A  28       9.002 -11.409 -26.976  1.00  0.00           H  
ATOM    443  CG2 THR A  28       7.392 -12.707 -27.525  1.00  0.00           C  
ATOM    444 HG21 THR A  28       6.939 -11.974 -28.191  1.00  0.00           H  
ATOM    445 HG22 THR A  28       8.042 -13.361 -28.108  1.00  0.00           H  
ATOM    446 HG23 THR A  28       6.606 -13.297 -27.054  1.00  0.00           H  
ATOM    447  OG1 THR A  28       7.382 -11.088 -25.771  1.00  0.00           O  
ATOM    448  HG1 THR A  28       7.917 -10.719 -25.055  1.00  0.00           H  
ATOM    449  C   THR A  28       9.905 -12.154 -24.663  1.00  0.00           C  
ATOM    450  O   THR A  28       9.535 -11.224 -23.944  1.00  0.00           O  
ATOM    451  N   ASP A  29      11.196 -12.435 -24.848  1.00  0.00           N  
ATOM    452  H   ASP A  29      11.431 -13.155 -25.525  1.00  0.00           H  
ATOM    453  CA  ASP A  29      12.293 -11.608 -24.342  1.00  0.00           C  
ATOM    454  HA  ASP A  29      12.046 -11.301 -23.325  1.00  0.00           H  
ATOM    455  CB  ASP A  29      13.597 -12.415 -24.237  1.00  0.00           C  
ATOM    456  HB2 ASP A  29      13.406 -13.308 -23.642  1.00  0.00           H  
ATOM    457  HB3 ASP A  29      13.914 -12.731 -25.231  1.00  0.00           H  
ATOM    458  CG  ASP A  29      14.735 -11.623 -23.573  1.00  0.00           C  
ATOM    459  OD1 ASP A  29      14.628 -10.386 -23.416  1.00  0.00           O  
ATOM    460  OD2 ASP A  29      15.748 -12.239 -23.180  1.00  0.00           O  
ATOM    461  C   ASP A  29      12.430 -10.327 -25.179  1.00  0.00           C  
ATOM    462  O   ASP A  29      13.192 -10.232 -26.147  1.00  0.00           O  
ATOM    463  N   ILE A  30      11.662  -9.314 -24.770  1.00  0.00           N  
ATOM    464  H   ILE A  30      10.980  -9.513 -24.052  1.00  0.00           H  
ATOM    465  CA  ILE A  30      11.672  -7.977 -25.381  1.00  0.00           C  
ATOM    466  HA  ILE A  30      11.550  -8.112 -26.455  1.00  0.00           H  
ATOM    467  CB  ILE A  30      10.486  -7.123 -24.879  1.00  0.00           C  
ATOM    468  HB  ILE A  30      10.474  -6.205 -25.471  1.00  0.00           H  
ATOM    469  CG2 ILE A  30       9.166  -7.842 -25.178  1.00  0.00           C  
ATOM    470 HG21 ILE A  30       9.174  -8.227 -26.198  1.00  0.00           H  
ATOM    471 HG22 ILE A  30       9.017  -8.673 -24.488  1.00  0.00           H  
ATOM    472 HG23 ILE A  30       8.339  -7.141 -25.069  1.00  0.00           H  
ATOM    473  CG1 ILE A  30      10.538  -6.732 -23.381  1.00  0.00           C  
ATOM    474 HG12 ILE A  30       9.520  -6.657 -22.995  1.00  0.00           H  
ATOM    475 HG13 ILE A  30      11.053  -7.501 -22.805  1.00  0.00           H  
ATOM    476  CD1 ILE A  30      11.208  -5.379 -23.126  1.00  0.00           C  
ATOM    477 HD11 ILE A  30      12.264  -5.420 -23.383  1.00  0.00           H  
ATOM    478 HD12 ILE A  30      10.725  -4.603 -23.718  1.00  0.00           H  
ATOM    479 HD13 ILE A  30      11.119  -5.124 -22.072  1.00  0.00           H  
ATOM    480  C   ILE A  30      12.992  -7.226 -25.189  1.00  0.00           C  
ATOM    481  O   ILE A  30      13.255  -6.291 -25.941  1.00  0.00           O  
ATOM    482  N   PHE A  31      13.824  -7.614 -24.220  1.00  0.00           N  
ATOM    483  H   PHE A  31      13.626  -8.475 -23.722  1.00  0.00           H  
ATOM    484  CA  PHE A  31      15.095  -6.949 -23.925  1.00  0.00           C  
ATOM    485  HA  PHE A  31      14.948  -5.870 -23.993  1.00  0.00           H  
ATOM    486  CB  PHE A  31      15.519  -7.291 -22.489  1.00  0.00           C  
ATOM    487  HB2 PHE A  31      15.844  -8.327 -22.480  1.00  0.00           H  
ATOM    488  HB3 PHE A  31      16.377  -6.674 -22.220  1.00  0.00           H  
ATOM    489  CG  PHE A  31      14.441  -7.129 -21.428  1.00  0.00           C  
ATOM    490  CD1 PHE A  31      14.072  -5.849 -20.974  1.00  0.00           C  
ATOM    491  HD1 PHE A  31      14.557  -4.971 -21.377  1.00  0.00           H  
ATOM    492  CE1 PHE A  31      13.070  -5.708 -19.996  1.00  0.00           C  
ATOM    493  HE1 PHE A  31      12.787  -4.724 -19.651  1.00  0.00           H  
ATOM    494  CZ  PHE A  31      12.428  -6.845 -19.475  1.00  0.00           C  
ATOM    495  HZ  PHE A  31      11.646  -6.740 -18.738  1.00  0.00           H  
ATOM    496  CE2 PHE A  31      12.799  -8.125 -19.917  1.00  0.00           C  
ATOM    497  HE2 PHE A  31      12.309  -9.002 -19.511  1.00  0.00           H  
ATOM    498  CD2 PHE A  31      13.801  -8.265 -20.893  1.00  0.00           C  
ATOM    499  HD2 PHE A  31      14.070  -9.252 -21.240  1.00  0.00           H  
ATOM    500  C   PHE A  31      16.187  -7.333 -24.940  1.00  0.00           C  
ATOM    501  O   PHE A  31      17.111  -6.557 -25.181  1.00  0.00           O  
ATOM    502  N   ALA A  32      16.072  -8.507 -25.573  1.00  0.00           N  
ATOM    503  H   ALA A  32      15.337  -9.140 -25.268  1.00  0.00           H  
ATOM    504  CA  ALA A  32      16.820  -8.840 -26.791  1.00  0.00           C  
ATOM    505  HA  ALA A  32      17.881  -8.657 -26.618  1.00  0.00           H  
ATOM    506  CB  ALA A  32      16.624 -10.335 -27.089  1.00  0.00           C  
ATOM    507  HB1 ALA A  32      15.576 -10.543 -27.310  1.00  0.00           H  
ATOM    508  HB2 ALA A  32      17.227 -10.616 -27.954  1.00  0.00           H  
ATOM    509  HB3 ALA A  32      16.933 -10.933 -26.232  1.00  0.00           H  
ATOM    510  C   ALA A  32      16.393  -7.972 -27.998  1.00  0.00           C  
ATOM    511  O   ALA A  32      17.208  -7.690 -28.877  1.00  0.00           O  
ATOM    512  N   ALA A  33      15.132  -7.523 -28.021  1.00  0.00           N  
ATOM    513  H   ALA A  33      14.527  -7.793 -27.262  1.00  0.00           H  
ATOM    514  CA  ALA A  33      14.539  -6.694 -29.075  1.00  0.00           C  
ATOM    515  HA  ALA A  33      15.064  -6.909 -30.005  1.00  0.00           H  
ATOM    516  CB  ALA A  33      13.080  -7.132 -29.266  1.00  0.00           C  
ATOM    517  HB1 ALA A  33      13.036  -8.206 -29.442  1.00  0.00           H  
ATOM    518  HB2 ALA A  33      12.490  -6.884 -28.384  1.00  0.00           H  
ATOM    519  HB3 ALA A  33      12.654  -6.623 -30.132  1.00  0.00           H  
ATOM    520  C   ALA A  33      14.656  -5.166 -28.846  1.00  0.00           C  
ATOM    521  O   ALA A  33      14.158  -4.395 -29.667  1.00  0.00           O  
ATOM    522  N   SER A  34      15.319  -4.694 -27.780  1.00  0.00           N  
ATOM    523  H   SER A  34      15.659  -5.368 -27.105  1.00  0.00           H  
ATOM    524  CA  SER A  34      15.486  -3.263 -27.433  1.00  0.00           C  
ATOM    525  HA  SER A  34      14.501  -2.803 -27.490  1.00  0.00           H  
ATOM    526  CB  SER A  34      15.966  -3.110 -25.976  1.00  0.00           C  
ATOM    527  HB2 SER A  34      16.834  -3.753 -25.815  1.00  0.00           H  
ATOM    528  HB3 SER A  34      16.256  -2.077 -25.774  1.00  0.00           H  
ATOM    529  OG  SER A  34      14.939  -3.458 -25.064  1.00  0.00           O  
ATOM    530  HG  SER A  34      14.487  -2.648 -24.781  1.00  0.00           H  
ATOM    531  C   SER A  34      16.378  -2.450 -28.400  1.00  0.00           C  
ATOM    532  O   SER A  34      16.961  -1.439 -28.006  1.00  0.00           O  
ATOM    533  N   LYS A  35      16.488  -2.841 -29.679  1.00  0.00           N  
ATOM    534  H   LYS A  35      15.871  -3.591 -29.965  1.00  0.00           H  
ATOM    535  CA  LYS A  35      17.242  -2.120 -30.723  1.00  0.00           C  
ATOM    536  HA  LYS A  35      18.305  -2.138 -30.482  1.00  0.00           H  
ATOM    537  CB  LYS A  35      17.028  -2.773 -32.100  1.00  0.00           C  
ATOM    538  HB2 LYS A  35      15.961  -2.936 -32.265  1.00  0.00           H  
ATOM    539  HB3 LYS A  35      17.385  -2.080 -32.865  1.00  0.00           H  
ATOM    540  CG  LYS A  35      17.785  -4.099 -32.267  1.00  0.00           C  
ATOM    541  HG2 LYS A  35      18.847  -3.930 -32.085  1.00  0.00           H  
ATOM    542  HG3 LYS A  35      17.410  -4.829 -31.547  1.00  0.00           H  
ATOM    543  CD  LYS A  35      17.596  -4.640 -33.692  1.00  0.00           C  
ATOM    544  HD2 LYS A  35      16.534  -4.832 -33.861  1.00  0.00           H  
ATOM    545  HD3 LYS A  35      17.940  -3.889 -34.406  1.00  0.00           H  
ATOM    546  CE  LYS A  35      18.395  -5.934 -33.887  1.00  0.00           C  
ATOM    547  HE2 LYS A  35      18.073  -6.662 -33.136  1.00  0.00           H  
ATOM    548  HE3 LYS A  35      19.453  -5.718 -33.709  1.00  0.00           H  
ATOM    549  NZ  LYS A  35      18.209  -6.490 -35.252  1.00  0.00           N  
ATOM    550  HZ1 LYS A  35      17.236  -6.720 -35.411  1.00  0.00           H  
ATOM    551  HZ2 LYS A  35      18.501  -5.821 -35.952  1.00  0.00           H  
ATOM    552  HZ3 LYS A  35      18.751  -7.338 -35.367  1.00  0.00           H  
ATOM    553  C   LYS A  35      16.793  -0.658 -30.770  1.00  0.00           C  
ATOM    554  O   LYS A  35      15.638  -0.379 -31.089  1.00  0.00           O  
ATOM    555  N   ASN A  36      17.707   0.250 -30.424  1.00  0.00           N  
ATOM    556  H   ASN A  36      18.625  -0.095 -30.193  1.00  0.00           H  
ATOM    557  CA  ASN A  36      17.547   1.711 -30.430  1.00  0.00           C  
ATOM    558  HA  ASN A  36      18.402   2.123 -29.893  1.00  0.00           H  
ATOM    559  CB  ASN A  36      17.631   2.238 -31.880  1.00  0.00           C  
ATOM    560  HB2 ASN A  36      16.758   1.898 -32.436  1.00  0.00           H  
ATOM    561  HB3 ASN A  36      17.597   3.328 -31.848  1.00  0.00           H  
ATOM    562  CG  ASN A  36      18.880   1.833 -32.658  1.00  0.00           C  
ATOM    563  OD1 ASN A  36      19.629   0.930 -32.323  1.00  0.00           O  
ATOM    564  ND2 ASN A  36      19.152   2.495 -33.757  1.00  0.00           N  
ATOM    565 HD21 ASN A  36      19.995   2.229 -34.234  1.00  0.00           H  
ATOM    566 HD22 ASN A  36      18.569   3.253 -34.059  1.00  0.00           H  
ATOM    567  C   ASN A  36      16.306   2.224 -29.657  1.00  0.00           C  
ATOM    568  O   ASN A  36      15.886   3.361 -29.845  1.00  0.00           O  
ATOM    569  N   THR A  37      15.708   1.380 -28.812  1.00  0.00           N  
ATOM    570  H   THR A  37      16.187   0.512 -28.604  1.00  0.00           H  
ATOM    571  CA  THR A  37      14.440   1.626 -28.114  1.00  0.00           C  
ATOM    572  HA  THR A  37      13.803   2.291 -28.701  1.00  0.00           H  
ATOM    573  CB  THR A  37      13.717   0.285 -27.922  1.00  0.00           C  
ATOM    574  HB  THR A  37      14.383  -0.389 -27.384  1.00  0.00           H  
ATOM    575  CG2 THR A  37      12.413   0.393 -27.136  1.00  0.00           C  
ATOM    576 HG21 THR A  37      11.685   0.969 -27.704  1.00  0.00           H  
ATOM    577 HG22 THR A  37      12.024  -0.596 -26.912  1.00  0.00           H  
ATOM    578 HG23 THR A  37      12.588   0.878 -26.183  1.00  0.00           H  
ATOM    579  OG1 THR A  37      13.420  -0.283 -29.189  1.00  0.00           O  
ATOM    580  HG1 THR A  37      14.164  -0.074 -29.782  1.00  0.00           H  
ATOM    581  C   THR A  37      14.717   2.272 -26.763  1.00  0.00           C  
ATOM    582  O   THR A  37      15.592   1.799 -26.038  1.00  0.00           O  
ATOM    583  N   THR A  38      13.977   3.314 -26.381  1.00  0.00           N  
ATOM    584  H   THR A  38      13.214   3.650 -26.972  1.00  0.00           H  
ATOM    585  CA  THR A  38      14.200   3.960 -25.083  1.00  0.00           C  
ATOM    586  HA  THR A  38      15.262   4.199 -25.025  1.00  0.00           H  
ATOM    587  CB  THR A  38      13.435   5.282 -24.915  1.00  0.00           C  
ATOM    588  HB  THR A  38      13.719   5.711 -23.953  1.00  0.00           H  
ATOM    589  CG2 THR A  38      13.767   6.319 -25.986  1.00  0.00           C  
ATOM    590 HG21 THR A  38      14.835   6.533 -25.973  1.00  0.00           H  
ATOM    591 HG22 THR A  38      13.496   5.951 -26.976  1.00  0.00           H  
ATOM    592 HG23 THR A  38      13.216   7.238 -25.789  1.00  0.00           H  
ATOM    593  OG1 THR A  38      12.049   5.067 -24.884  1.00  0.00           O  
ATOM    594  HG1 THR A  38      11.811   4.866 -25.823  1.00  0.00           H  
ATOM    595  C   THR A  38      13.884   3.030 -23.909  1.00  0.00           C  
ATOM    596  O   THR A  38      13.112   2.071 -23.987  1.00  0.00           O  
ATOM    597  N   GLU A  39      14.454   3.360 -22.754  1.00  0.00           N  
ATOM    598  H   GLU A  39      15.148   4.092 -22.755  1.00  0.00           H  
ATOM    599  CA  GLU A  39      14.187   2.690 -21.483  1.00  0.00           C  
ATOM    600  HA  GLU A  39      14.497   1.646 -21.550  1.00  0.00           H  
ATOM    601  CB  GLU A  39      15.054   3.406 -20.441  1.00  0.00           C  
ATOM    602  HB2 GLU A  39      16.101   3.291 -20.728  1.00  0.00           H  
ATOM    603  HB3 GLU A  39      14.816   4.472 -20.447  1.00  0.00           H  
ATOM    604  CG  GLU A  39      14.864   2.871 -19.028  1.00  0.00           C  
ATOM    605  HG2 GLU A  39      13.859   3.122 -18.684  1.00  0.00           H  
ATOM    606  HG3 GLU A  39      14.984   1.786 -19.041  1.00  0.00           H  
ATOM    607  CD  GLU A  39      15.894   3.488 -18.089  1.00  0.00           C  
ATOM    608  OE1 GLU A  39      15.670   4.611 -17.576  1.00  0.00           O  
ATOM    609  OE2 GLU A  39      16.943   2.850 -17.838  1.00  0.00           O  
ATOM    610  C   GLU A  39      12.691   2.707 -21.112  1.00  0.00           C  
ATOM    611  O   GLU A  39      12.130   1.690 -20.707  1.00  0.00           O  
ATOM    612  N   LYS A  40      12.018   3.846 -21.329  1.00  0.00           N  
ATOM    613  H   LYS A  40      12.532   4.619 -21.726  1.00  0.00           H  
ATOM    614  CA  LYS A  40      10.583   4.022 -21.062  1.00  0.00           C  
ATOM    615  HA  LYS A  40      10.369   3.679 -20.049  1.00  0.00           H  
ATOM    616  CB  LYS A  40      10.211   5.503 -21.180  1.00  0.00           C  
ATOM    617  HB2 LYS A  40      10.544   5.900 -22.142  1.00  0.00           H  
ATOM    618  HB3 LYS A  40       9.123   5.587 -21.130  1.00  0.00           H  
ATOM    619  CG  LYS A  40      10.826   6.318 -20.034  1.00  0.00           C  
ATOM    620  HG2 LYS A  40      10.557   5.844 -19.090  1.00  0.00           H  
ATOM    621  HG3 LYS A  40      11.914   6.333 -20.115  1.00  0.00           H  
ATOM    622  CD  LYS A  40      10.291   7.752 -20.060  1.00  0.00           C  
ATOM    623  HD2 LYS A  40      10.879   8.354 -20.755  1.00  0.00           H  
ATOM    624  HD3 LYS A  40       9.258   7.745 -20.406  1.00  0.00           H  
ATOM    625  CE  LYS A  40      10.346   8.343 -18.650  1.00  0.00           C  
ATOM    626  HE2 LYS A  40      10.074   7.560 -17.932  1.00  0.00           H  
ATOM    627  HE3 LYS A  40      11.370   8.659 -18.431  1.00  0.00           H  
ATOM    628  NZ  LYS A  40       9.387   9.463 -18.520  1.00  0.00           N  
ATOM    629  HZ1 LYS A  40       9.456   9.883 -17.603  1.00  0.00           H  
ATOM    630  HZ2 LYS A  40       8.445   9.094 -18.632  1.00  0.00           H  
ATOM    631  HZ3 LYS A  40       9.554  10.163 -19.230  1.00  0.00           H  
ATOM    632  C   LYS A  40       9.704   3.182 -21.983  1.00  0.00           C  
ATOM    633  O   LYS A  40       8.780   2.531 -21.495  1.00  0.00           O  
ATOM    634  N   GLU A  41       9.995   3.165 -23.284  1.00  0.00           N  
ATOM    635  H   GLU A  41      10.748   3.747 -23.638  1.00  0.00           H  
ATOM    636  CA  GLU A  41       9.338   2.231 -24.205  1.00  0.00           C  
ATOM    637  HA  GLU A  41       8.261   2.408 -24.236  1.00  0.00           H  
ATOM    638  CB  GLU A  41       9.904   2.353 -25.615  1.00  0.00           C  
ATOM    639  HB2 GLU A  41      10.990   2.338 -25.535  1.00  0.00           H  
ATOM    640  HB3 GLU A  41       9.600   1.481 -26.199  1.00  0.00           H  
ATOM    641  CG  GLU A  41       9.498   3.598 -26.390  1.00  0.00           C  
ATOM    642  HG2 GLU A  41       8.468   3.502 -26.740  1.00  0.00           H  
ATOM    643  HG3 GLU A  41       9.568   4.484 -25.754  1.00  0.00           H  
ATOM    644  CD  GLU A  41      10.480   3.684 -27.553  1.00  0.00           C  
ATOM    645  OE1 GLU A  41      10.270   2.954 -28.544  1.00  0.00           O  
ATOM    646  OE2 GLU A  41      11.526   4.343 -27.354  1.00  0.00           O  
ATOM    647  C   GLU A  41       9.576   0.787 -23.772  1.00  0.00           C  
ATOM    648  O   GLU A  41       8.632   0.009 -23.752  1.00  0.00           O  
ATOM    649  N   THR A  42      10.809   0.430 -23.395  1.00  0.00           N  
ATOM    650  H   THR A  42      11.539   1.136 -23.442  1.00  0.00           H  
ATOM    651  CA  THR A  42      11.191  -0.933 -22.991  1.00  0.00           C  
ATOM    652  HA  THR A  42      10.930  -1.620 -23.797  1.00  0.00           H  
ATOM    653  CB  THR A  42      12.715  -1.018 -22.792  1.00  0.00           C  
ATOM    654  HB  THR A  42      13.036  -0.266 -22.072  1.00  0.00           H  
ATOM    655  CG2 THR A  42      13.196  -2.384 -22.313  1.00  0.00           C  
ATOM    656 HG21 THR A  42      14.284  -2.376 -22.243  1.00  0.00           H  
ATOM    657 HG22 THR A  42      12.786  -2.612 -21.330  1.00  0.00           H  
ATOM    658 HG23 THR A  42      12.893  -3.146 -23.027  1.00  0.00           H  
ATOM    659  OG1 THR A  42      13.369  -0.793 -24.025  1.00  0.00           O  
ATOM    660  HG1 THR A  42      13.376   0.168 -24.180  1.00  0.00           H  
ATOM    661  C   THR A  42      10.424  -1.384 -21.743  1.00  0.00           C  
ATOM    662  O   THR A  42       9.858  -2.478 -21.731  1.00  0.00           O  
ATOM    663  N   PHE A  43      10.306  -0.526 -20.723  1.00  0.00           N  
ATOM    664  H   PHE A  43      10.821   0.350 -20.763  1.00  0.00           H  
ATOM    665  CA  PHE A  43       9.458  -0.779 -19.552  1.00  0.00           C  
ATOM    666  HA  PHE A  43       9.762  -1.715 -19.083  1.00  0.00           H  
ATOM    667  CB  PHE A  43       9.634   0.373 -18.545  1.00  0.00           C  
ATOM    668  HB2 PHE A  43       9.378   1.304 -19.051  1.00  0.00           H  
ATOM    669  HB3 PHE A  43       8.909   0.243 -17.741  1.00  0.00           H  
ATOM    670  CG  PHE A  43      11.005   0.555 -17.901  1.00  0.00           C  
ATOM    671  CD1 PHE A  43      12.004  -0.444 -17.940  1.00  0.00           C  
ATOM    672  HD1 PHE A  43      11.832  -1.381 -18.447  1.00  0.00           H  
ATOM    673  CE1 PHE A  43      13.256  -0.223 -17.336  1.00  0.00           C  
ATOM    674  HE1 PHE A  43      14.026  -0.978 -17.397  1.00  0.00           H  
ATOM    675  CZ  PHE A  43      13.511   0.983 -16.662  1.00  0.00           C  
ATOM    676  HZ  PHE A  43      14.477   1.154 -16.205  1.00  0.00           H  
ATOM    677  CE2 PHE A  43      12.520   1.978 -16.612  1.00  0.00           C  
ATOM    678  HE2 PHE A  43      12.729   2.916 -16.118  1.00  0.00           H  
ATOM    679  CD2 PHE A  43      11.278   1.766 -17.236  1.00  0.00           C  
ATOM    680  HD2 PHE A  43      10.528   2.543 -17.213  1.00  0.00           H  
ATOM    681  C   PHE A  43       7.981  -0.949 -19.948  1.00  0.00           C  
ATOM    682  O   PHE A  43       7.312  -1.868 -19.471  1.00  0.00           O  
ATOM    683  N   CYS A  44       7.495  -0.130 -20.883  1.00  0.00           N  
ATOM    684  H   CYS A  44       8.093   0.618 -21.222  1.00  0.00           H  
ATOM    685  CA  CYS A  44       6.144  -0.217 -21.427  1.00  0.00           C  
ATOM    686  HA  CYS A  44       5.448  -0.259 -20.590  1.00  0.00           H  
ATOM    687  CB  CYS A  44       5.890   1.082 -22.193  1.00  0.00           C  
ATOM    688  HB2 CYS A  44       6.216   1.937 -21.597  1.00  0.00           H  
ATOM    689  HB3 CYS A  44       6.449   1.071 -23.128  1.00  0.00           H  
ATOM    690  SG  CYS A  44       4.126   1.232 -22.540  1.00  0.00           S  
ATOM    691  HG  CYS A  44       3.740   1.759 -21.364  1.00  0.00           H  
ATOM    692  C   CYS A  44       5.892  -1.482 -22.284  1.00  0.00           C  
ATOM    693  O   CYS A  44       4.822  -2.079 -22.184  1.00  0.00           O  
ATOM    694  N   ARG A  45       6.875  -1.959 -23.067  1.00  0.00           N  
ATOM    695  H   ARG A  45       7.717  -1.398 -23.144  1.00  0.00           H  
ATOM    696  CA  ARG A  45       6.832  -3.237 -23.812  1.00  0.00           C  
ATOM    697  HA  ARG A  45       5.949  -3.257 -24.452  1.00  0.00           H  
ATOM    698  CB  ARG A  45       8.093  -3.422 -24.685  1.00  0.00           C  
ATOM    699  HB2 ARG A  45       8.972  -3.107 -24.123  1.00  0.00           H  
ATOM    700  HB3 ARG A  45       8.200  -4.483 -24.923  1.00  0.00           H  
ATOM    701  CG  ARG A  45       8.045  -2.658 -26.012  1.00  0.00           C  
ATOM    702  HG2 ARG A  45       7.159  -2.961 -26.566  1.00  0.00           H  
ATOM    703  HG3 ARG A  45       7.990  -1.592 -25.806  1.00  0.00           H  
ATOM    704  CD  ARG A  45       9.283  -2.941 -26.875  1.00  0.00           C  
ATOM    705  HD2 ARG A  45      10.174  -2.646 -26.316  1.00  0.00           H  
ATOM    706  HD3 ARG A  45       9.339  -4.008 -27.085  1.00  0.00           H  
ATOM    707  NE  ARG A  45       9.205  -2.186 -28.138  1.00  0.00           N  
ATOM    708  HE  ARG A  45       8.278  -1.890 -28.427  1.00  0.00           H  
ATOM    709  CZ  ARG A  45      10.224  -1.698 -28.818  1.00  0.00           C  
ATOM    710  NH1 ARG A  45      11.409  -2.234 -28.794  1.00  0.00           N  
ATOM    711 HH11 ARG A  45      11.567  -3.093 -28.306  1.00  0.00           H  
ATOM    712 HH12 ARG A  45      12.187  -1.717 -29.195  1.00  0.00           H  
ATOM    713  NH2 ARG A  45      10.088  -0.622 -29.530  1.00  0.00           N  
ATOM    714 HH21 ARG A  45       9.249  -0.075 -29.444  1.00  0.00           H  
ATOM    715 HH22 ARG A  45      10.912  -0.163 -29.884  1.00  0.00           H  
ATOM    716  C   ARG A  45       6.706  -4.423 -22.863  1.00  0.00           C  
ATOM    717  O   ARG A  45       5.837  -5.268 -23.055  1.00  0.00           O  
ATOM    718  N   ALA A  46       7.537  -4.449 -21.817  1.00  0.00           N  
ATOM    719  H   ALA A  46       8.235  -3.717 -21.738  1.00  0.00           H  
ATOM    720  CA  ALA A  46       7.459  -5.452 -20.761  1.00  0.00           C  
ATOM    721  HA  ALA A  46       7.584  -6.439 -21.210  1.00  0.00           H  
ATOM    722  CB  ALA A  46       8.610  -5.219 -19.771  1.00  0.00           C  
ATOM    723  HB1 ALA A  46       9.565  -5.289 -20.293  1.00  0.00           H  
ATOM    724  HB2 ALA A  46       8.530  -4.232 -19.315  1.00  0.00           H  
ATOM    725  HB3 ALA A  46       8.583  -5.978 -18.989  1.00  0.00           H  
ATOM    726  C   ALA A  46       6.077  -5.434 -20.088  1.00  0.00           C  
ATOM    727  O   ALA A  46       5.415  -6.467 -20.053  1.00  0.00           O  
ATOM    728  N   ALA A  47       5.604  -4.259 -19.655  1.00  0.00           N  
ATOM    729  H   ALA A  47       6.204  -3.442 -19.694  1.00  0.00           H  
ATOM    730  CA  ALA A  47       4.273  -4.092 -19.073  1.00  0.00           C  
ATOM    731  HA  ALA A  47       4.214  -4.681 -18.156  1.00  0.00           H  
ATOM    732  CB  ALA A  47       4.088  -2.612 -18.716  1.00  0.00           C  
ATOM    733  HB1 ALA A  47       4.104  -2.002 -19.617  1.00  0.00           H  
ATOM    734  HB2 ALA A  47       3.135  -2.474 -18.208  1.00  0.00           H  
ATOM    735  HB3 ALA A  47       4.888  -2.288 -18.053  1.00  0.00           H  
ATOM    736  C   ALA A  47       3.162  -4.583 -20.019  1.00  0.00           C  
ATOM    737  O   ALA A  47       2.286  -5.322 -19.597  1.00  0.00           O  
ATOM    738  N   THR A  48       3.229  -4.237 -21.309  1.00  0.00           N  
ATOM    739  H   THR A  48       3.990  -3.628 -21.579  1.00  0.00           H  
ATOM    740  CA  THR A  48       2.247  -4.629 -22.339  1.00  0.00           C  
ATOM    741  HA  THR A  48       1.253  -4.323 -22.011  1.00  0.00           H  
ATOM    742  CB  THR A  48       2.554  -3.919 -23.674  1.00  0.00           C  
ATOM    743  HB  THR A  48       3.546  -4.209 -24.018  1.00  0.00           H  
ATOM    744  CG2 THR A  48       1.547  -4.238 -24.778  1.00  0.00           C  
ATOM    745 HG21 THR A  48       0.537  -3.995 -24.447  1.00  0.00           H  
ATOM    746 HG22 THR A  48       1.785  -3.651 -25.666  1.00  0.00           H  
ATOM    747 HG23 THR A  48       1.599  -5.295 -25.042  1.00  0.00           H  
ATOM    748  OG1 THR A  48       2.526  -2.518 -23.493  1.00  0.00           O  
ATOM    749  HG1 THR A  48       3.307  -2.287 -22.955  1.00  0.00           H  
ATOM    750  C   THR A  48       2.205  -6.150 -22.536  1.00  0.00           C  
ATOM    751  O   THR A  48       1.125  -6.742 -22.533  1.00  0.00           O  
ATOM    752  N   VAL A  49       3.377  -6.787 -22.643  1.00  0.00           N  
ATOM    753  H   VAL A  49       4.223  -6.222 -22.636  1.00  0.00           H  
ATOM    754  CA  VAL A  49       3.552  -8.246 -22.732  1.00  0.00           C  
ATOM    755  HA  VAL A  49       2.981  -8.623 -23.580  1.00  0.00           H  
ATOM    756  CB  VAL A  49       5.044  -8.557 -22.975  1.00  0.00           C  
ATOM    757  HB  VAL A  49       5.651  -7.917 -22.335  1.00  0.00           H  
ATOM    758  CG1 VAL A  49       5.453 -10.002 -22.680  1.00  0.00           C  
ATOM    759 HG11 VAL A  49       4.851 -10.689 -23.277  1.00  0.00           H  
ATOM    760 HG12 VAL A  49       6.508 -10.139 -22.919  1.00  0.00           H  
ATOM    761 HG13 VAL A  49       5.321 -10.228 -21.622  1.00  0.00           H  
ATOM    762  CG2 VAL A  49       5.399  -8.268 -24.438  1.00  0.00           C  
ATOM    763 HG21 VAL A  49       4.826  -8.922 -25.095  1.00  0.00           H  
ATOM    764 HG22 VAL A  49       5.180  -7.231 -24.686  1.00  0.00           H  
ATOM    765 HG23 VAL A  49       6.458  -8.453 -24.600  1.00  0.00           H  
ATOM    766  C   VAL A  49       3.011  -8.953 -21.488  1.00  0.00           C  
ATOM    767  O   VAL A  49       2.230  -9.893 -21.610  1.00  0.00           O  
ATOM    768  N   LEU A  50       3.363  -8.476 -20.294  1.00  0.00           N  
ATOM    769  H   LEU A  50       4.023  -7.704 -20.264  1.00  0.00           H  
ATOM    770  CA  LEU A  50       2.878  -9.026 -19.026  1.00  0.00           C  
ATOM    771  HA  LEU A  50       3.025 -10.104 -19.038  1.00  0.00           H  
ATOM    772  CB  LEU A  50       3.689  -8.422 -17.867  1.00  0.00           C  
ATOM    773  HB2 LEU A  50       3.608  -7.335 -17.929  1.00  0.00           H  
ATOM    774  HB3 LEU A  50       3.237  -8.732 -16.923  1.00  0.00           H  
ATOM    775  CG  LEU A  50       5.181  -8.814 -17.855  1.00  0.00           C  
ATOM    776  HG  LEU A  50       5.626  -8.654 -18.834  1.00  0.00           H  
ATOM    777  CD1 LEU A  50       5.911  -7.930 -16.841  1.00  0.00           C  
ATOM    778 HD11 LEU A  50       6.957  -8.221 -16.770  1.00  0.00           H  
ATOM    779 HD12 LEU A  50       5.850  -6.888 -17.156  1.00  0.00           H  
ATOM    780 HD13 LEU A  50       5.443  -8.037 -15.865  1.00  0.00           H  
ATOM    781  CD2 LEU A  50       5.402 -10.280 -17.475  1.00  0.00           C  
ATOM    782 HD21 LEU A  50       6.467 -10.506 -17.488  1.00  0.00           H  
ATOM    783 HD22 LEU A  50       5.011 -10.477 -16.479  1.00  0.00           H  
ATOM    784 HD23 LEU A  50       4.909 -10.934 -18.192  1.00  0.00           H  
ATOM    785  C   LEU A  50       1.370  -8.799 -18.824  1.00  0.00           C  
ATOM    786  O   LEU A  50       0.691  -9.661 -18.270  1.00  0.00           O  
ATOM    787  N   ARG A  51       0.822  -7.678 -19.302  1.00  0.00           N  
ATOM    788  H   ARG A  51       1.455  -6.969 -19.662  1.00  0.00           H  
ATOM    789  CA  ARG A  51      -0.618  -7.365 -19.306  1.00  0.00           C  
ATOM    790  HA  ARG A  51      -1.020  -7.512 -18.309  1.00  0.00           H  
ATOM    791  CB  ARG A  51      -0.770  -5.885 -19.681  1.00  0.00           C  
ATOM    792  HB2 ARG A  51      -0.122  -5.322 -19.010  1.00  0.00           H  
ATOM    793  HB3 ARG A  51      -0.424  -5.729 -20.702  1.00  0.00           H  
ATOM    794  CG  ARG A  51      -2.183  -5.311 -19.537  1.00  0.00           C  
ATOM    795  HG2 ARG A  51      -2.886  -5.896 -20.130  1.00  0.00           H  
ATOM    796  HG3 ARG A  51      -2.484  -5.357 -18.495  1.00  0.00           H  
ATOM    797  CD  ARG A  51      -2.233  -3.849 -20.011  1.00  0.00           C  
ATOM    798  HD2 ARG A  51      -2.118  -3.847 -21.096  1.00  0.00           H  
ATOM    799  HD3 ARG A  51      -3.215  -3.440 -19.767  1.00  0.00           H  
ATOM    800  NE  ARG A  51      -1.196  -3.004 -19.378  1.00  0.00           N  
ATOM    801  HE  ARG A  51      -0.923  -3.250 -18.420  1.00  0.00           H  
ATOM    802  CZ  ARG A  51      -0.566  -1.975 -19.915  1.00  0.00           C  
ATOM    803  NH1 ARG A  51      -0.795  -1.589 -21.133  1.00  0.00           N  
ATOM    804 HH11 ARG A  51      -1.408  -2.124 -21.707  1.00  0.00           H  
ATOM    805 HH12 ARG A  51      -0.299  -0.780 -21.489  1.00  0.00           H  
ATOM    806  NH2 ARG A  51       0.323  -1.302 -19.259  1.00  0.00           N  
ATOM    807 HH21 ARG A  51       0.594  -1.640 -18.326  1.00  0.00           H  
ATOM    808 HH22 ARG A  51       0.719  -0.466 -19.639  1.00  0.00           H  
ATOM    809  C   ARG A  51      -1.398  -8.300 -20.222  1.00  0.00           C  
ATOM    810  O   ARG A  51      -2.425  -8.840 -19.803  1.00  0.00           O  
ATOM    811  N   GLN A  52      -0.894  -8.551 -21.432  1.00  0.00           N  
ATOM    812  H   GLN A  52      -0.058  -8.054 -21.726  1.00  0.00           H  
ATOM    813  CA  GLN A  52      -1.446  -9.583 -22.309  1.00  0.00           C  
ATOM    814  HA  GLN A  52      -2.498  -9.355 -22.488  1.00  0.00           H  
ATOM    815  CB  GLN A  52      -0.710  -9.553 -23.660  1.00  0.00           C  
ATOM    816  HB2 GLN A  52      -0.837  -8.560 -24.095  1.00  0.00           H  
ATOM    817  HB3 GLN A  52       0.355  -9.731 -23.511  1.00  0.00           H  
ATOM    818  CG  GLN A  52      -1.264 -10.599 -24.644  1.00  0.00           C  
ATOM    819  HG2 GLN A  52      -0.952 -11.596 -24.334  1.00  0.00           H  
ATOM    820  HG3 GLN A  52      -2.353 -10.559 -24.618  1.00  0.00           H  
ATOM    821  CD  GLN A  52      -0.816 -10.383 -26.090  1.00  0.00           C  
ATOM    822  OE1 GLN A  52       0.183  -9.753 -26.395  1.00  0.00           O  
ATOM    823  NE2 GLN A  52      -1.544 -10.914 -27.049  1.00  0.00           N  
ATOM    824 HE21 GLN A  52      -1.217 -10.754 -27.984  1.00  0.00           H  
ATOM    825 HE22 GLN A  52      -2.345 -11.477 -26.832  1.00  0.00           H  
ATOM    826  C   GLN A  52      -1.393 -10.967 -21.639  1.00  0.00           C  
ATOM    827  O   GLN A  52      -2.351 -11.728 -21.752  1.00  0.00           O  
ATOM    828  N   PHE A  53      -0.324 -11.262 -20.892  1.00  0.00           N  
ATOM    829  H   PHE A  53       0.459 -10.614 -20.906  1.00  0.00           H  
ATOM    830  CA  PHE A  53      -0.164 -12.514 -20.150  1.00  0.00           C  
ATOM    831  HA  PHE A  53      -0.333 -13.338 -20.844  1.00  0.00           H  
ATOM    832  CB  PHE A  53       1.299 -12.594 -19.679  1.00  0.00           C  
ATOM    833  HB2 PHE A  53       1.945 -12.250 -20.488  1.00  0.00           H  
ATOM    834  HB3 PHE A  53       1.447 -11.919 -18.840  1.00  0.00           H  
ATOM    835  CG  PHE A  53       1.786 -13.959 -19.253  1.00  0.00           C  
ATOM    836  CD1 PHE A  53       2.671 -14.685 -20.076  1.00  0.00           C  
ATOM    837  HD1 PHE A  53       2.979 -14.282 -21.029  1.00  0.00           H  
ATOM    838  CE1 PHE A  53       3.174 -15.928 -19.651  1.00  0.00           C  
ATOM    839  HE1 PHE A  53       3.861 -16.482 -20.279  1.00  0.00           H  
ATOM    840  CZ  PHE A  53       2.794 -16.437 -18.396  1.00  0.00           C  
ATOM    841  HZ  PHE A  53       3.195 -17.375 -18.042  1.00  0.00           H  
ATOM    842  CE2 PHE A  53       1.916 -15.708 -17.575  1.00  0.00           C  
ATOM    843  HE2 PHE A  53       1.645 -16.090 -16.603  1.00  0.00           H  
ATOM    844  CD2 PHE A  53       1.412 -14.471 -17.999  1.00  0.00           C  
ATOM    845  HD2 PHE A  53       0.752 -13.911 -17.352  1.00  0.00           H  
ATOM    846  C   PHE A  53      -1.191 -12.675 -19.005  1.00  0.00           C  
ATOM    847  O   PHE A  53      -1.902 -13.685 -18.958  1.00  0.00           O  
ATOM    848  N   TYR A  54      -1.314 -11.701 -18.086  1.00  0.00           N  
ATOM    849  H   TYR A  54      -0.710 -10.886 -18.153  1.00  0.00           H  
ATOM    850  CA  TYR A  54      -2.210 -11.839 -16.921  1.00  0.00           C  
ATOM    851  HA  TYR A  54      -2.050 -12.847 -16.532  1.00  0.00           H  
ATOM    852  CB  TYR A  54      -1.836 -10.889 -15.761  1.00  0.00           C  
ATOM    853  HB2 TYR A  54      -2.365 -11.238 -14.873  1.00  0.00           H  
ATOM    854  HB3 TYR A  54      -0.775 -11.023 -15.552  1.00  0.00           H  
ATOM    855  CG  TYR A  54      -2.128  -9.397 -15.881  1.00  0.00           C  
ATOM    856  CD1 TYR A  54      -1.063  -8.476 -15.854  1.00  0.00           C  
ATOM    857  HD1 TYR A  54      -0.045  -8.832 -15.832  1.00  0.00           H  
ATOM    858  CE1 TYR A  54      -1.312  -7.090 -15.861  1.00  0.00           C  
ATOM    859  HE1 TYR A  54      -0.492  -6.391 -15.837  1.00  0.00           H  
ATOM    860  CZ  TYR A  54      -2.636  -6.611 -15.931  1.00  0.00           C  
ATOM    861  OH  TYR A  54      -2.897  -5.279 -15.965  1.00  0.00           O  
ATOM    862  HH  TYR A  54      -2.101  -4.747 -16.183  1.00  0.00           H  
ATOM    863  CE2 TYR A  54      -3.706  -7.529 -15.952  1.00  0.00           C  
ATOM    864  HE2 TYR A  54      -4.716  -7.155 -16.010  1.00  0.00           H  
ATOM    865  CD2 TYR A  54      -3.454  -8.914 -15.892  1.00  0.00           C  
ATOM    866  HD2 TYR A  54      -4.291  -9.597 -15.851  1.00  0.00           H  
ATOM    867  C   TYR A  54      -3.702 -11.787 -17.283  1.00  0.00           C  
ATOM    868  O   TYR A  54      -4.487 -12.513 -16.676  1.00  0.00           O  
ATOM    869  N   SER A  55      -4.100 -11.032 -18.314  1.00  0.00           N  
ATOM    870  H   SER A  55      -3.409 -10.445 -18.765  1.00  0.00           H  
ATOM    871  CA  SER A  55      -5.510 -10.945 -18.761  1.00  0.00           C  
ATOM    872  HA  SER A  55      -6.116 -10.552 -17.943  1.00  0.00           H  
ATOM    873  CB  SER A  55      -5.626  -9.998 -19.960  1.00  0.00           C  
ATOM    874  HB2 SER A  55      -5.081 -10.415 -20.809  1.00  0.00           H  
ATOM    875  HB3 SER A  55      -6.679  -9.905 -20.231  1.00  0.00           H  
ATOM    876  OG  SER A  55      -5.121  -8.712 -19.674  1.00  0.00           O  
ATOM    877  HG  SER A  55      -4.146  -8.743 -19.683  1.00  0.00           H  
ATOM    878  C   SER A  55      -6.118 -12.295 -19.182  1.00  0.00           C  
ATOM    879  O   SER A  55      -7.342 -12.459 -19.199  1.00  0.00           O  
ATOM    880  N   HIE A  56      -5.261 -13.250 -19.553  1.00  0.00           N  
ATOM    881  H   HIE A  56      -4.277 -13.019 -19.543  1.00  0.00           H  
ATOM    882  CA  HIE A  56      -5.619 -14.630 -19.881  1.00  0.00           C  
ATOM    883  HA  HIE A  56      -6.654 -14.677 -20.223  1.00  0.00           H  
ATOM    884  CB  HIE A  56      -4.714 -15.085 -21.035  1.00  0.00           C  
ATOM    885  HB2 HIE A  56      -4.808 -14.378 -21.860  1.00  0.00           H  
ATOM    886  HB3 HIE A  56      -3.672 -15.081 -20.711  1.00  0.00           H  
ATOM    887  CG  HIE A  56      -5.056 -16.451 -21.555  1.00  0.00           C  
ATOM    888  ND1 HIE A  56      -6.026 -16.735 -22.518  1.00  0.00           N  
ATOM    889  CE1 HIE A  56      -6.065 -18.072 -22.606  1.00  0.00           C  
ATOM    890  HE1 HIE A  56      -6.745 -18.623 -23.242  1.00  0.00           H  
ATOM    891  NE2 HIE A  56      -5.184 -18.627 -21.759  1.00  0.00           N  
ATOM    892  HE2 HIE A  56      -5.119 -19.623 -21.534  1.00  0.00           H  
ATOM    893  CD2 HIE A  56      -4.546 -17.619 -21.080  1.00  0.00           C  
ATOM    894  HD2 HIE A  56      -3.832 -17.724 -20.275  1.00  0.00           H  
ATOM    895  C   HIE A  56      -5.504 -15.547 -18.653  1.00  0.00           C  
ATOM    896  O   HIE A  56      -6.471 -16.208 -18.266  1.00  0.00           O  
ATOM    897  N   HIE A  57      -4.342 -15.557 -17.988  1.00  0.00           N  
ATOM    898  H   HIE A  57      -3.587 -14.964 -18.317  1.00  0.00           H  
ATOM    899  CA  HIE A  57      -4.061 -16.470 -16.868  1.00  0.00           C  
ATOM    900  HA  HIE A  57      -4.488 -17.444 -17.117  1.00  0.00           H  
ATOM    901  CB  HIE A  57      -2.551 -16.698 -16.741  1.00  0.00           C  
ATOM    902  HB2 HIE A  57      -2.037 -15.740 -16.661  1.00  0.00           H  
ATOM    903  HB3 HIE A  57      -2.347 -17.272 -15.838  1.00  0.00           H  
ATOM    904  CG  HIE A  57      -2.003 -17.478 -17.909  1.00  0.00           C  
ATOM    905  ND1 HIE A  57      -2.323 -18.805 -18.213  1.00  0.00           N  
ATOM    906  CE1 HIE A  57      -1.663 -19.096 -19.341  1.00  0.00           C  
ATOM    907  HE1 HIE A  57      -1.707 -20.054 -19.842  1.00  0.00           H  
ATOM    908  NE2 HIE A  57      -0.951 -18.032 -19.753  1.00  0.00           N  
ATOM    909  HE2 HIE A  57      -0.357 -17.998 -20.570  1.00  0.00           H  
ATOM    910  CD2 HIE A  57      -1.157 -17.000 -18.865  1.00  0.00           C  
ATOM    911  HD2 HIE A  57      -0.738 -16.004 -18.906  1.00  0.00           H  
ATOM    912  C   HIE A  57      -4.721 -16.094 -15.531  1.00  0.00           C  
ATOM    913  O   HIE A  57      -4.711 -16.914 -14.616  1.00  0.00           O  
ATOM    914  N   GLU A  58      -5.390 -14.939 -15.400  1.00  0.00           N  
ATOM    915  H   GLU A  58      -5.288 -14.216 -16.107  1.00  0.00           H  
ATOM    916  CA  GLU A  58      -6.337 -14.721 -14.284  1.00  0.00           C  
ATOM    917  HA  GLU A  58      -5.839 -15.073 -13.382  1.00  0.00           H  
ATOM    918  CB  GLU A  58      -6.621 -13.221 -14.039  1.00  0.00           C  
ATOM    919  HB2 GLU A  58      -6.986 -13.133 -13.015  1.00  0.00           H  
ATOM    920  HB3 GLU A  58      -5.677 -12.680 -14.097  1.00  0.00           H  
ATOM    921  CG  GLU A  58      -7.641 -12.522 -14.953  1.00  0.00           C  
ATOM    922  HG2 GLU A  58      -7.314 -12.636 -15.990  1.00  0.00           H  
ATOM    923  HG3 GLU A  58      -8.608 -13.021 -14.850  1.00  0.00           H  
ATOM    924  CD  GLU A  58      -7.826 -11.017 -14.638  1.00  0.00           C  
ATOM    925  OE1 GLU A  58      -7.310 -10.502 -13.610  1.00  0.00           O  
ATOM    926  OE2 GLU A  58      -8.514 -10.354 -15.444  1.00  0.00           O  
ATOM    927  C   GLU A  58      -7.618 -15.582 -14.393  1.00  0.00           C  
ATOM    928  O   GLU A  58      -8.422 -15.614 -13.459  1.00  0.00           O  
ATOM    929  N   LYS A  59      -7.775 -16.314 -15.511  1.00  0.00           N  
ATOM    930  H   LYS A  59      -7.071 -16.177 -16.226  1.00  0.00           H  
ATOM    931  CA  LYS A  59      -8.910 -17.193 -15.849  1.00  0.00           C  
ATOM    932  HA  LYS A  59      -9.567 -17.273 -14.981  1.00  0.00           H  
ATOM    933  CB  LYS A  59      -9.714 -16.584 -17.021  1.00  0.00           C  
ATOM    934  HB2 LYS A  59      -9.207 -16.818 -17.959  1.00  0.00           H  
ATOM    935  HB3 LYS A  59     -10.698 -17.055 -17.049  1.00  0.00           H  
ATOM    936  CG  LYS A  59      -9.885 -15.056 -16.946  1.00  0.00           C  
ATOM    937  HG2 LYS A  59     -10.399 -14.789 -16.022  1.00  0.00           H  
ATOM    938  HG3 LYS A  59      -8.900 -14.587 -16.956  1.00  0.00           H  
ATOM    939  CD  LYS A  59     -10.658 -14.501 -18.144  1.00  0.00           C  
ATOM    940  HD2 LYS A  59     -10.229 -14.900 -19.066  1.00  0.00           H  
ATOM    941  HD3 LYS A  59     -11.708 -14.792 -18.072  1.00  0.00           H  
ATOM    942  CE  LYS A  59     -10.516 -12.974 -18.128  1.00  0.00           C  
ATOM    943  HE2 LYS A  59      -9.449 -12.723 -18.098  1.00  0.00           H  
ATOM    944  HE3 LYS A  59     -10.968 -12.580 -17.212  1.00  0.00           H  
ATOM    945  NZ  LYS A  59     -11.131 -12.355 -19.323  1.00  0.00           N  
ATOM    946  HZ1 LYS A  59     -12.110 -12.596 -19.382  1.00  0.00           H  
ATOM    947  HZ2 LYS A  59     -10.649 -12.678 -20.153  1.00  0.00           H  
ATOM    948  HZ3 LYS A  59     -11.030 -11.350 -19.264  1.00  0.00           H  
ATOM    949  C   LYS A  59      -8.461 -18.617 -16.213  1.00  0.00           C  
ATOM    950  O   LYS A  59      -9.067 -19.589 -15.764  1.00  0.00           O  
ATOM    951  N   ASP A  60      -7.414 -18.752 -17.033  1.00  0.00           N  
ATOM    952  H   ASP A  60      -7.009 -17.909 -17.425  1.00  0.00           H  
ATOM    953  CA  ASP A  60      -6.943 -20.047 -17.549  1.00  0.00           C  
ATOM    954  HA  ASP A  60      -7.830 -20.635 -17.792  1.00  0.00           H  
ATOM    955  CB  ASP A  60      -6.196 -19.859 -18.872  1.00  0.00           C  
ATOM    956  HB2 ASP A  60      -6.812 -19.244 -19.531  1.00  0.00           H  
ATOM    957  HB3 ASP A  60      -5.257 -19.333 -18.694  1.00  0.00           H  
ATOM    958  CG  ASP A  60      -5.919 -21.191 -19.582  1.00  0.00           C  
ATOM    959  OD1 ASP A  60      -6.349 -22.266 -19.105  1.00  0.00           O  
ATOM    960  OD2 ASP A  60      -5.340 -21.159 -20.692  1.00  0.00           O  
ATOM    961  C   ASP A  60      -6.138 -20.882 -16.534  1.00  0.00           C  
ATOM    962  O   ASP A  60      -4.906 -20.954 -16.544  1.00  0.00           O  
ATOM    963  N   THR A  61      -6.876 -21.584 -15.676  1.00  0.00           N  
ATOM    964  H   THR A  61      -7.873 -21.412 -15.692  1.00  0.00           H  
ATOM    965  CA  THR A  61      -6.341 -22.522 -14.678  1.00  0.00           C  
ATOM    966  HA  THR A  61      -5.606 -21.984 -14.082  1.00  0.00           H  
ATOM    967  CB  THR A  61      -7.444 -23.022 -13.734  1.00  0.00           C  
ATOM    968  HB  THR A  61      -7.010 -23.758 -13.058  1.00  0.00           H  
ATOM    969  CG2 THR A  61      -8.060 -21.920 -12.878  1.00  0.00           C  
ATOM    970 HG21 THR A  61      -8.814 -22.355 -12.221  1.00  0.00           H  
ATOM    971 HG22 THR A  61      -7.282 -21.460 -12.269  1.00  0.00           H  
ATOM    972 HG23 THR A  61      -8.520 -21.154 -13.502  1.00  0.00           H  
ATOM    973  OG1 THR A  61      -8.481 -23.641 -14.453  1.00  0.00           O  
ATOM    974  HG1 THR A  61      -9.134 -22.967 -14.659  1.00  0.00           H  
ATOM    975  C   THR A  61      -5.623 -23.747 -15.258  1.00  0.00           C  
ATOM    976  O   THR A  61      -4.997 -24.482 -14.488  1.00  0.00           O  
ATOM    977  N   ARG A  62      -5.652 -24.003 -16.578  1.00  0.00           N  
ATOM    978  H   ARG A  62      -6.101 -23.329 -17.195  1.00  0.00           H  
ATOM    979  CA  ARG A  62      -5.020 -25.198 -17.174  1.00  0.00           C  
ATOM    980  HA  ARG A  62      -5.418 -26.089 -16.687  1.00  0.00           H  
ATOM    981  CB  ARG A  62      -5.316 -25.290 -18.677  1.00  0.00           C  
ATOM    982  HB2 ARG A  62      -4.923 -24.396 -19.162  1.00  0.00           H  
ATOM    983  HB3 ARG A  62      -4.784 -26.150 -19.088  1.00  0.00           H  
ATOM    984  CG  ARG A  62      -6.816 -25.461 -18.981  1.00  0.00           C  
ATOM    985  HG2 ARG A  62      -7.159 -26.406 -18.557  1.00  0.00           H  
ATOM    986  HG3 ARG A  62      -7.387 -24.653 -18.522  1.00  0.00           H  
ATOM    987  CD  ARG A  62      -7.090 -25.462 -20.490  1.00  0.00           C  
ATOM    988  HD2 ARG A  62      -6.551 -26.297 -20.943  1.00  0.00           H  
ATOM    989  HD3 ARG A  62      -8.160 -25.603 -20.651  1.00  0.00           H  
ATOM    990  NE  ARG A  62      -6.661 -24.194 -21.105  1.00  0.00           N  
ATOM    991  HE  ARG A  62      -6.433 -23.434 -20.453  1.00  0.00           H  
ATOM    992  CZ  ARG A  62      -6.468 -23.937 -22.380  1.00  0.00           C  
ATOM    993  NH1 ARG A  62      -6.813 -24.775 -23.317  1.00  0.00           N  
ATOM    994 HH11 ARG A  62      -7.273 -25.621 -23.041  1.00  0.00           H  
ATOM    995 HH12 ARG A  62      -6.670 -24.545 -24.279  1.00  0.00           H  
ATOM    996  NH2 ARG A  62      -5.909 -22.826 -22.741  1.00  0.00           N  
ATOM    997 HH21 ARG A  62      -5.621 -22.183 -21.993  1.00  0.00           H  
ATOM    998 HH22 ARG A  62      -5.744 -22.595 -23.698  1.00  0.00           H  
ATOM    999  C   ARG A  62      -3.510 -25.230 -16.946  1.00  0.00           C  
ATOM   1000  O   ARG A  62      -2.963 -26.308 -16.739  1.00  0.00           O  
ATOM   1001  N   CYS A  63      -2.846 -24.074 -16.889  1.00  0.00           N  
ATOM   1002  H   CYS A  63      -3.364 -23.215 -17.013  1.00  0.00           H  
ATOM   1003  CA  CYS A  63      -1.409 -23.984 -16.592  1.00  0.00           C  
ATOM   1004  HA  CYS A  63      -0.878 -24.633 -17.290  1.00  0.00           H  
ATOM   1005  CB  CYS A  63      -0.927 -22.548 -16.826  1.00  0.00           C  
ATOM   1006  HB2 CYS A  63       0.150 -22.530 -16.642  1.00  0.00           H  
ATOM   1007  HB3 CYS A  63      -1.112 -22.259 -17.861  1.00  0.00           H  
ATOM   1008  SG  CYS A  63      -1.723 -21.358 -15.705  1.00  0.00           S  
ATOM   1009  HG  CYS A  63      -2.842 -21.098 -16.411  1.00  0.00           H  
ATOM   1010  C   CYS A  63      -1.014 -24.487 -15.188  1.00  0.00           C  
ATOM   1011  O   CYS A  63       0.165 -24.701 -14.934  1.00  0.00           O  
ATOM   1012  N   LEU A  64      -1.986 -24.733 -14.301  1.00  0.00           N  
ATOM   1013  H   LEU A  64      -2.936 -24.494 -14.559  1.00  0.00           H  
ATOM   1014  CA  LEU A  64      -1.788 -25.375 -13.000  1.00  0.00           C  
ATOM   1015  HA  LEU A  64      -0.790 -25.813 -12.985  1.00  0.00           H  
ATOM   1016  CB  LEU A  64      -1.847 -24.313 -11.882  1.00  0.00           C  
ATOM   1017  HB2 LEU A  64      -1.575 -24.815 -10.953  1.00  0.00           H  
ATOM   1018  HB3 LEU A  64      -1.089 -23.549 -12.063  1.00  0.00           H  
ATOM   1019  CG  LEU A  64      -3.233 -23.652 -11.706  1.00  0.00           C  
ATOM   1020  HG  LEU A  64      -4.023 -24.328 -12.025  1.00  0.00           H  
ATOM   1021  CD1 LEU A  64      -3.492 -23.321 -10.241  1.00  0.00           C  
ATOM   1022 HD11 LEU A  64      -4.469 -22.851 -10.142  1.00  0.00           H  
ATOM   1023 HD12 LEU A  64      -3.487 -24.237  -9.651  1.00  0.00           H  
ATOM   1024 HD13 LEU A  64      -2.720 -22.644  -9.877  1.00  0.00           H  
ATOM   1025  CD2 LEU A  64      -3.348 -22.345 -12.488  1.00  0.00           C  
ATOM   1026 HD21 LEU A  64      -3.309 -22.542 -13.556  1.00  0.00           H  
ATOM   1027 HD22 LEU A  64      -4.286 -21.846 -12.257  1.00  0.00           H  
ATOM   1028 HD23 LEU A  64      -2.525 -21.680 -12.232  1.00  0.00           H  
ATOM   1029  C   LEU A  64      -2.757 -26.548 -12.758  1.00  0.00           C  
ATOM   1030  O   LEU A  64      -2.895 -26.999 -11.621  1.00  0.00           O  
ATOM   1031  N   GLY A  65      -3.491 -26.999 -13.783  1.00  0.00           N  
ATOM   1032  H   GLY A  65      -3.295 -26.627 -14.705  1.00  0.00           H  
ATOM   1033  CA  GLY A  65      -4.549 -28.013 -13.669  1.00  0.00           C  
ATOM   1034  HA2 GLY A  65      -5.037 -28.116 -14.637  1.00  0.00           H  
ATOM   1035  HA3 GLY A  65      -4.095 -28.971 -13.413  1.00  0.00           H  
ATOM   1036  C   GLY A  65      -5.637 -27.707 -12.627  1.00  0.00           C  
ATOM   1037  O   GLY A  65      -6.212 -28.642 -12.078  1.00  0.00           O  
ATOM   1038  N   ALA A  66      -5.854 -26.430 -12.281  1.00  0.00           N  
ATOM   1039  H   ALA A  66      -5.389 -25.722 -12.838  1.00  0.00           H  
ATOM   1040  CA  ALA A  66      -6.666 -25.974 -11.139  1.00  0.00           C  
ATOM   1041  HA  ALA A  66      -6.483 -24.905 -11.046  1.00  0.00           H  
ATOM   1042  CB  ALA A  66      -8.158 -26.134 -11.470  1.00  0.00           C  
ATOM   1043  HB1 ALA A  66      -8.760 -25.633 -10.710  1.00  0.00           H  
ATOM   1044  HB2 ALA A  66      -8.379 -25.696 -12.443  1.00  0.00           H  
ATOM   1045  HB3 ALA A  66      -8.424 -27.192 -11.485  1.00  0.00           H  
ATOM   1046  C   ALA A  66      -6.263 -26.568  -9.759  1.00  0.00           C  
ATOM   1047  O   ALA A  66      -7.054 -26.574  -8.816  1.00  0.00           O  
ATOM   1048  N   THR A  67      -5.028 -27.064  -9.615  1.00  0.00           N  
ATOM   1049  H   THR A  67      -4.406 -27.030 -10.413  1.00  0.00           H  
ATOM   1050  CA  THR A  67      -4.555 -27.731  -8.388  1.00  0.00           C  
ATOM   1051  HA  THR A  67      -5.296 -28.486  -8.125  1.00  0.00           H  
ATOM   1052  CB  THR A  67      -3.225 -28.472  -8.612  1.00  0.00           C  
ATOM   1053  HB  THR A  67      -2.906 -28.883  -7.657  1.00  0.00           H  
ATOM   1054  CG2 THR A  67      -3.367 -29.638  -9.589  1.00  0.00           C  
ATOM   1055 HG21 THR A  67      -3.711 -29.287 -10.561  1.00  0.00           H  
ATOM   1056 HG22 THR A  67      -2.402 -30.131  -9.708  1.00  0.00           H  
ATOM   1057 HG23 THR A  67      -4.088 -30.356  -9.200  1.00  0.00           H  
ATOM   1058  OG1 THR A  67      -2.200 -27.629  -9.088  1.00  0.00           O  
ATOM   1059  HG1 THR A  67      -2.427 -27.390 -10.006  1.00  0.00           H  
ATOM   1060  C   THR A  67      -4.450 -26.763  -7.201  1.00  0.00           C  
ATOM   1061  O   THR A  67      -3.789 -25.726  -7.265  1.00  0.00           O  
ATOM   1062  N   ALA A  68      -5.104 -27.101  -6.085  1.00  0.00           N  
ATOM   1063  H   ALA A  68      -5.632 -27.958  -6.095  1.00  0.00           H  
ATOM   1064  CA  ALA A  68      -5.313 -26.202  -4.944  1.00  0.00           C  
ATOM   1065  HA  ALA A  68      -5.892 -25.341  -5.282  1.00  0.00           H  
ATOM   1066  CB  ALA A  68      -6.146 -26.957  -3.901  1.00  0.00           C  
ATOM   1067  HB1 ALA A  68      -6.347 -26.305  -3.051  1.00  0.00           H  
ATOM   1068  HB2 ALA A  68      -7.097 -27.266  -4.337  1.00  0.00           H  
ATOM   1069  HB3 ALA A  68      -5.606 -27.838  -3.552  1.00  0.00           H  
ATOM   1070  C   ALA A  68      -4.007 -25.666  -4.324  1.00  0.00           C  
ATOM   1071  O   ALA A  68      -3.893 -24.474  -4.038  1.00  0.00           O  
ATOM   1072  N   GLN A  69      -2.991 -26.524  -4.195  1.00  0.00           N  
ATOM   1073  H   GLN A  69      -3.154 -27.489  -4.467  1.00  0.00           H  
ATOM   1074  CA  GLN A  69      -1.657 -26.179  -3.688  1.00  0.00           C  
ATOM   1075  HA  GLN A  69      -1.788 -25.688  -2.721  1.00  0.00           H  
ATOM   1076  CB  GLN A  69      -0.842 -27.468  -3.445  1.00  0.00           C  
ATOM   1077  HB2 GLN A  69       0.050 -27.176  -2.888  1.00  0.00           H  
ATOM   1078  HB3 GLN A  69      -1.410 -28.139  -2.799  1.00  0.00           H  
ATOM   1079  CG  GLN A  69      -0.359 -28.247  -4.688  1.00  0.00           C  
ATOM   1080  HG2 GLN A  69      -0.004 -27.563  -5.455  1.00  0.00           H  
ATOM   1081  HG3 GLN A  69       0.494 -28.851  -4.380  1.00  0.00           H  
ATOM   1082  CD  GLN A  69      -1.385 -29.199  -5.308  1.00  0.00           C  
ATOM   1083  OE1 GLN A  69      -2.588 -29.095  -5.137  1.00  0.00           O  
ATOM   1084  NE2 GLN A  69      -0.944 -30.166  -6.079  1.00  0.00           N  
ATOM   1085 HE21 GLN A  69      -1.639 -30.786  -6.456  1.00  0.00           H  
ATOM   1086 HE22 GLN A  69       0.033 -30.263  -6.283  1.00  0.00           H  
ATOM   1087  C   GLN A  69      -0.896 -25.179  -4.581  1.00  0.00           C  
ATOM   1088  O   GLN A  69       0.066 -24.557  -4.127  1.00  0.00           O  
ATOM   1089  N   GLN A  70      -1.326 -24.998  -5.837  1.00  0.00           N  
ATOM   1090  H   GLN A  70      -2.124 -25.541  -6.151  1.00  0.00           H  
ATOM   1091  CA  GLN A  70      -0.847 -23.947  -6.741  1.00  0.00           C  
ATOM   1092  HA  GLN A  70       0.101 -23.554  -6.377  1.00  0.00           H  
ATOM   1093  CB  GLN A  70      -0.627 -24.535  -8.145  1.00  0.00           C  
ATOM   1094  HB2 GLN A  70      -1.555 -24.994  -8.480  1.00  0.00           H  
ATOM   1095  HB3 GLN A  70      -0.395 -23.727  -8.841  1.00  0.00           H  
ATOM   1096  CG  GLN A  70       0.488 -25.592  -8.216  1.00  0.00           C  
ATOM   1097  HG2 GLN A  70       0.294 -26.380  -7.488  1.00  0.00           H  
ATOM   1098  HG3 GLN A  70       0.463 -26.043  -9.206  1.00  0.00           H  
ATOM   1099  CD  GLN A  70       1.891 -25.031  -7.991  1.00  0.00           C  
ATOM   1100  OE1 GLN A  70       2.115 -23.837  -7.856  1.00  0.00           O  
ATOM   1101  NE2 GLN A  70       2.904 -25.865  -7.985  1.00  0.00           N  
ATOM   1102 HE21 GLN A  70       3.816 -25.455  -7.855  1.00  0.00           H  
ATOM   1103 HE22 GLN A  70       2.768 -26.847  -8.147  1.00  0.00           H  
ATOM   1104  C   GLN A  70      -1.808 -22.753  -6.820  1.00  0.00           C  
ATOM   1105  O   GLN A  70      -1.349 -21.616  -6.894  1.00  0.00           O  
ATOM   1106  N   PHE A  71      -3.124 -22.983  -6.767  1.00  0.00           N  
ATOM   1107  H   PHE A  71      -3.425 -23.952  -6.705  1.00  0.00           H  
ATOM   1108  CA  PHE A  71      -4.162 -21.991  -7.076  1.00  0.00           C  
ATOM   1109  HA  PHE A  71      -4.090 -21.742  -8.133  1.00  0.00           H  
ATOM   1110  CB  PHE A  71      -5.533 -22.642  -6.842  1.00  0.00           C  
ATOM   1111  HB2 PHE A  71      -5.567 -23.592  -7.378  1.00  0.00           H  
ATOM   1112  HB3 PHE A  71      -5.644 -22.867  -5.779  1.00  0.00           H  
ATOM   1113  CG  PHE A  71      -6.713 -21.805  -7.297  1.00  0.00           C  
ATOM   1114  CD1 PHE A  71      -7.375 -20.953  -6.391  1.00  0.00           C  
ATOM   1115  HD1 PHE A  71      -7.039 -20.887  -5.367  1.00  0.00           H  
ATOM   1116  CE1 PHE A  71      -8.485 -20.198  -6.812  1.00  0.00           C  
ATOM   1117  HE1 PHE A  71      -9.003 -19.564  -6.109  1.00  0.00           H  
ATOM   1118  CZ  PHE A  71      -8.935 -20.289  -8.142  1.00  0.00           C  
ATOM   1119  HZ  PHE A  71      -9.797 -19.724  -8.466  1.00  0.00           H  
ATOM   1120  CE2 PHE A  71      -8.275 -21.136  -9.048  1.00  0.00           C  
ATOM   1121  HE2 PHE A  71      -8.629 -21.215 -10.066  1.00  0.00           H  
ATOM   1122  CD2 PHE A  71      -7.167 -21.894  -8.627  1.00  0.00           C  
ATOM   1123  HD2 PHE A  71      -6.679 -22.560  -9.323  1.00  0.00           H  
ATOM   1124  C   PHE A  71      -4.015 -20.663  -6.313  1.00  0.00           C  
ATOM   1125  O   PHE A  71      -4.120 -19.595  -6.915  1.00  0.00           O  
ATOM   1126  N   HIE A  72      -3.682 -20.700  -5.018  1.00  0.00           N  
ATOM   1127  H   HIE A  72      -3.597 -21.604  -4.574  1.00  0.00           H  
ATOM   1128  CA  HIE A  72      -3.410 -19.481  -4.242  1.00  0.00           C  
ATOM   1129  HA  HIE A  72      -4.231 -18.777  -4.390  1.00  0.00           H  
ATOM   1130  CB  HIE A  72      -3.344 -19.807  -2.745  1.00  0.00           C  
ATOM   1131  HB2 HIE A  72      -4.297 -20.229  -2.424  1.00  0.00           H  
ATOM   1132  HB3 HIE A  72      -2.565 -20.548  -2.562  1.00  0.00           H  
ATOM   1133  CG  HIE A  72      -3.064 -18.580  -1.917  1.00  0.00           C  
ATOM   1134  ND1 HIE A  72      -3.900 -17.466  -1.842  1.00  0.00           N  
ATOM   1135  CE1 HIE A  72      -3.288 -16.601  -1.021  1.00  0.00           C  
ATOM   1136  HE1 HIE A  72      -3.691 -15.637  -0.737  1.00  0.00           H  
ATOM   1137  NE2 HIE A  72      -2.117 -17.106  -0.592  1.00  0.00           N  
ATOM   1138  HE2 HIE A  72      -1.494 -16.661   0.069  1.00  0.00           H  
ATOM   1139  CD2 HIE A  72      -1.955 -18.355  -1.153  1.00  0.00           C  
ATOM   1140  HD2 HIE A  72      -1.123 -19.030  -1.012  1.00  0.00           H  
ATOM   1141  C   HIE A  72      -2.136 -18.761  -4.704  1.00  0.00           C  
ATOM   1142  O   HIE A  72      -2.165 -17.565  -4.977  1.00  0.00           O  
ATOM   1143  N   ARG A  73      -1.024 -19.489  -4.869  1.00  0.00           N  
ATOM   1144  H   ARG A  73      -1.105 -20.490  -4.753  1.00  0.00           H  
ATOM   1145  CA  ARG A  73       0.271 -18.944  -5.332  1.00  0.00           C  
ATOM   1146  HA  ARG A  73       0.595 -18.141  -4.663  1.00  0.00           H  
ATOM   1147  CB  ARG A  73       1.340 -20.053  -5.327  1.00  0.00           C  
ATOM   1148  HB2 ARG A  73       1.078 -20.815  -6.062  1.00  0.00           H  
ATOM   1149  HB3 ARG A  73       2.288 -19.607  -5.627  1.00  0.00           H  
ATOM   1150  CG  ARG A  73       1.506 -20.724  -3.949  1.00  0.00           C  
ATOM   1151  HG2 ARG A  73       1.769 -19.965  -3.211  1.00  0.00           H  
ATOM   1152  HG3 ARG A  73       0.560 -21.180  -3.653  1.00  0.00           H  
ATOM   1153  CD  ARG A  73       2.574 -21.827  -3.943  1.00  0.00           C  
ATOM   1154  HD2 ARG A  73       2.490 -22.371  -3.000  1.00  0.00           H  
ATOM   1155  HD3 ARG A  73       2.363 -22.527  -4.755  1.00  0.00           H  
ATOM   1156  NE  ARG A  73       3.931 -21.270  -4.114  1.00  0.00           N  
ATOM   1157  HE  ARG A  73       4.067 -20.655  -4.911  1.00  0.00           H  
ATOM   1158  CZ  ARG A  73       5.005 -21.434  -3.364  1.00  0.00           C  
ATOM   1159  NH1 ARG A  73       5.051 -22.293  -2.380  1.00  0.00           N  
ATOM   1160 HH11 ARG A  73       4.251 -22.873  -2.199  1.00  0.00           H  
ATOM   1161 HH12 ARG A  73       5.906 -22.417  -1.868  1.00  0.00           H  
ATOM   1162  NH2 ARG A  73       6.067 -20.716  -3.592  1.00  0.00           N  
ATOM   1163 HH21 ARG A  73       6.857 -20.724  -2.975  1.00  0.00           H  
ATOM   1164 HH22 ARG A  73       6.046 -19.995  -4.297  1.00  0.00           H  
ATOM   1165  C   ARG A  73       0.145 -18.313  -6.724  1.00  0.00           C  
ATOM   1166  O   ARG A  73       0.665 -17.230  -6.969  1.00  0.00           O  
ATOM   1167  N   HIE A  74      -0.636 -18.943  -7.602  1.00  0.00           N  
ATOM   1168  H   HIE A  74      -0.977 -19.861  -7.335  1.00  0.00           H  
ATOM   1169  CA  HIE A  74      -1.043 -18.426  -8.909  1.00  0.00           C  
ATOM   1170  HA  HIE A  74      -0.164 -18.175  -9.500  1.00  0.00           H  
ATOM   1171  CB  HIE A  74      -1.793 -19.542  -9.638  1.00  0.00           C  
ATOM   1172  HB2 HIE A  74      -1.163 -20.433  -9.671  1.00  0.00           H  
ATOM   1173  HB3 HIE A  74      -2.708 -19.792  -9.102  1.00  0.00           H  
ATOM   1174  CG  HIE A  74      -2.138 -19.167 -11.047  1.00  0.00           C  
ATOM   1175  ND1 HIE A  74      -1.246 -19.191 -12.116  1.00  0.00           N  
ATOM   1176  CE1 HIE A  74      -1.950 -18.771 -13.177  1.00  0.00           C  
ATOM   1177  HE1 HIE A  74      -1.562 -18.686 -14.181  1.00  0.00           H  
ATOM   1178  NE2 HIE A  74      -3.206 -18.466 -12.820  1.00  0.00           N  
ATOM   1179  HE2 HIE A  74      -3.908 -18.077 -13.451  1.00  0.00           H  
ATOM   1180  CD2 HIE A  74      -3.348 -18.707 -11.474  1.00  0.00           C  
ATOM   1181  HD2 HIE A  74      -4.229 -18.552 -10.871  1.00  0.00           H  
ATOM   1182  C   HIE A  74      -1.885 -17.143  -8.820  1.00  0.00           C  
ATOM   1183  O   HIE A  74      -1.598 -16.165  -9.509  1.00  0.00           O  
ATOM   1184  N   LYS A  75      -2.877 -17.088  -7.922  1.00  0.00           N  
ATOM   1185  H   LYS A  75      -3.092 -17.921  -7.382  1.00  0.00           H  
ATOM   1186  CA  LYS A  75      -3.659 -15.865  -7.688  1.00  0.00           C  
ATOM   1187  HA  LYS A  75      -4.035 -15.527  -8.653  1.00  0.00           H  
ATOM   1188  CB  LYS A  75      -4.861 -16.203  -6.794  1.00  0.00           C  
ATOM   1189  HB2 LYS A  75      -5.388 -17.042  -7.252  1.00  0.00           H  
ATOM   1190  HB3 LYS A  75      -4.519 -16.515  -5.807  1.00  0.00           H  
ATOM   1191  CG  LYS A  75      -5.827 -15.016  -6.650  1.00  0.00           C  
ATOM   1192  HG2 LYS A  75      -5.531 -14.414  -5.790  1.00  0.00           H  
ATOM   1193  HG3 LYS A  75      -5.780 -14.393  -7.545  1.00  0.00           H  
ATOM   1194  CD  LYS A  75      -7.275 -15.497  -6.482  1.00  0.00           C  
ATOM   1195  HD2 LYS A  75      -7.556 -16.054  -7.380  1.00  0.00           H  
ATOM   1196  HD3 LYS A  75      -7.348 -16.159  -5.615  1.00  0.00           H  
ATOM   1197  CE  LYS A  75      -8.210 -14.294  -6.305  1.00  0.00           C  
ATOM   1198  HE2 LYS A  75      -8.095 -13.910  -5.286  1.00  0.00           H  
ATOM   1199  HE3 LYS A  75      -7.894 -13.504  -6.994  1.00  0.00           H  
ATOM   1200  NZ  LYS A  75      -9.626 -14.647  -6.577  1.00  0.00           N  
ATOM   1201  HZ1 LYS A  75     -10.223 -13.846  -6.412  1.00  0.00           H  
ATOM   1202  HZ2 LYS A  75      -9.735 -14.928  -7.544  1.00  0.00           H  
ATOM   1203  HZ3 LYS A  75      -9.929 -15.410  -5.985  1.00  0.00           H  
ATOM   1204  C   LYS A  75      -2.786 -14.722  -7.151  1.00  0.00           C  
ATOM   1205  O   LYS A  75      -2.941 -13.584  -7.588  1.00  0.00           O  
ATOM   1206  N   GLN A  76      -1.830 -15.020  -6.271  1.00  0.00           N  
ATOM   1207  H   GLN A  76      -1.790 -15.966  -5.910  1.00  0.00           H  
ATOM   1208  CA  GLN A  76      -0.821 -14.054  -5.822  1.00  0.00           C  
ATOM   1209  HA  GLN A  76      -1.334 -13.170  -5.448  1.00  0.00           H  
ATOM   1210  CB  GLN A  76       0.026 -14.647  -4.683  1.00  0.00           C  
ATOM   1211  HB2 GLN A  76       0.446 -15.596  -5.013  1.00  0.00           H  
ATOM   1212  HB3 GLN A  76       0.858 -13.974  -4.466  1.00  0.00           H  
ATOM   1213  CG  GLN A  76      -0.757 -14.892  -3.382  1.00  0.00           C  
ATOM   1214  HG2 GLN A  76      -1.683 -15.426  -3.588  1.00  0.00           H  
ATOM   1215  HG3 GLN A  76      -0.150 -15.530  -2.740  1.00  0.00           H  
ATOM   1216  CD  GLN A  76      -1.093 -13.606  -2.632  1.00  0.00           C  
ATOM   1217  OE1 GLN A  76      -1.886 -12.780  -3.066  1.00  0.00           O  
ATOM   1218  NE2 GLN A  76      -0.516 -13.397  -1.464  1.00  0.00           N  
ATOM   1219 HE21 GLN A  76      -0.663 -12.498  -1.035  1.00  0.00           H  
ATOM   1220 HE22 GLN A  76       0.164 -14.048  -1.116  1.00  0.00           H  
ATOM   1221  C   GLN A  76       0.068 -13.577  -6.978  1.00  0.00           C  
ATOM   1222  O   GLN A  76       0.245 -12.371  -7.130  1.00  0.00           O  
ATOM   1223  N   LEU A  77       0.551 -14.486  -7.838  1.00  0.00           N  
ATOM   1224  H   LEU A  77       0.386 -15.470  -7.645  1.00  0.00           H  
ATOM   1225  CA  LEU A  77       1.329 -14.151  -9.039  1.00  0.00           C  
ATOM   1226  HA  LEU A  77       2.245 -13.644  -8.729  1.00  0.00           H  
ATOM   1227  CB  LEU A  77       1.714 -15.454  -9.771  1.00  0.00           C  
ATOM   1228  HB2 LEU A  77       2.271 -16.088  -9.080  1.00  0.00           H  
ATOM   1229  HB3 LEU A  77       0.805 -15.993 -10.022  1.00  0.00           H  
ATOM   1230  CG  LEU A  77       2.534 -15.249 -11.067  1.00  0.00           C  
ATOM   1231  HG  LEU A  77       2.595 -14.192 -11.313  1.00  0.00           H  
ATOM   1232  CD1 LEU A  77       3.957 -15.780 -10.896  1.00  0.00           C  
ATOM   1233 HD11 LEU A  77       4.444 -15.291 -10.053  1.00  0.00           H  
ATOM   1234 HD12 LEU A  77       3.935 -16.852 -10.719  1.00  0.00           H  
ATOM   1235 HD13 LEU A  77       4.531 -15.580 -11.802  1.00  0.00           H  
ATOM   1236  CD2 LEU A  77       1.892 -15.967 -12.257  1.00  0.00           C  
ATOM   1237 HD21 LEU A  77       2.501 -15.817 -13.151  1.00  0.00           H  
ATOM   1238 HD22 LEU A  77       1.807 -17.034 -12.052  1.00  0.00           H  
ATOM   1239 HD23 LEU A  77       0.897 -15.559 -12.439  1.00  0.00           H  
ATOM   1240  C   LEU A  77       0.561 -13.173  -9.943  1.00  0.00           C  
ATOM   1241  O   LEU A  77       1.110 -12.149 -10.330  1.00  0.00           O  
ATOM   1242  N   ILE A  78      -0.721 -13.429 -10.213  1.00  0.00           N  
ATOM   1243  H   ILE A  78      -1.113 -14.302  -9.868  1.00  0.00           H  
ATOM   1244  CA  ILE A  78      -1.587 -12.520 -10.984  1.00  0.00           C  
ATOM   1245  HA  ILE A  78      -1.128 -12.352 -11.956  1.00  0.00           H  
ATOM   1246  CB  ILE A  78      -2.966 -13.184 -11.205  1.00  0.00           C  
ATOM   1247  HB  ILE A  78      -3.309 -13.556 -10.240  1.00  0.00           H  
ATOM   1248  CG2 ILE A  78      -4.035 -12.190 -11.690  1.00  0.00           C  
ATOM   1249 HG21 ILE A  78      -4.972 -12.719 -11.848  1.00  0.00           H  
ATOM   1250 HG22 ILE A  78      -4.221 -11.422 -10.939  1.00  0.00           H  
ATOM   1251 HG23 ILE A  78      -3.724 -11.714 -12.621  1.00  0.00           H  
ATOM   1252  CG1 ILE A  78      -2.877 -14.407 -12.154  1.00  0.00           C  
ATOM   1253 HG12 ILE A  78      -2.156 -15.119 -11.756  1.00  0.00           H  
ATOM   1254 HG13 ILE A  78      -3.844 -14.910 -12.158  1.00  0.00           H  
ATOM   1255  CD1 ILE A  78      -2.482 -14.121 -13.610  1.00  0.00           C  
ATOM   1256 HD11 ILE A  78      -3.226 -13.487 -14.091  1.00  0.00           H  
ATOM   1257 HD12 ILE A  78      -1.504 -13.645 -13.660  1.00  0.00           H  
ATOM   1258 HD13 ILE A  78      -2.426 -15.065 -14.151  1.00  0.00           H  
ATOM   1259  C   ILE A  78      -1.701 -11.133 -10.328  1.00  0.00           C  
ATOM   1260  O   ILE A  78      -1.518 -10.122 -11.007  1.00  0.00           O  
ATOM   1261  N   ARG A  79      -1.961 -11.062  -9.015  1.00  0.00           N  
ATOM   1262  H   ARG A  79      -2.113 -11.932  -8.516  1.00  0.00           H  
ATOM   1263  CA  ARG A  79      -2.024  -9.786  -8.270  1.00  0.00           C  
ATOM   1264  HA  ARG A  79      -2.768  -9.131  -8.727  1.00  0.00           H  
ATOM   1265  CB  ARG A  79      -2.441 -10.041  -6.812  1.00  0.00           C  
ATOM   1266  HB2 ARG A  79      -1.766 -10.772  -6.364  1.00  0.00           H  
ATOM   1267  HB3 ARG A  79      -2.361  -9.108  -6.252  1.00  0.00           H  
ATOM   1268  CG  ARG A  79      -3.889 -10.544  -6.703  1.00  0.00           C  
ATOM   1269  HG2 ARG A  79      -4.577  -9.764  -7.029  1.00  0.00           H  
ATOM   1270  HG3 ARG A  79      -4.039 -11.398  -7.360  1.00  0.00           H  
ATOM   1271  CD  ARG A  79      -4.220 -10.967  -5.267  1.00  0.00           C  
ATOM   1272  HD2 ARG A  79      -5.152 -11.532  -5.286  1.00  0.00           H  
ATOM   1273  HD3 ARG A  79      -3.434 -11.628  -4.897  1.00  0.00           H  
ATOM   1274  NE  ARG A  79      -4.408  -9.793  -4.395  1.00  0.00           N  
ATOM   1275  HE  ARG A  79      -5.088  -9.091  -4.715  1.00  0.00           H  
ATOM   1276  CZ  ARG A  79      -3.725  -9.411  -3.333  1.00  0.00           C  
ATOM   1277  NH1 ARG A  79      -2.753 -10.113  -2.816  1.00  0.00           N  
ATOM   1278 HH11 ARG A  79      -2.547 -11.036  -3.189  1.00  0.00           H  
ATOM   1279 HH12 ARG A  79      -2.284  -9.773  -1.998  1.00  0.00           H  
ATOM   1280  NH2 ARG A  79      -4.032  -8.295  -2.755  1.00  0.00           N  
ATOM   1281 HH21 ARG A  79      -4.860  -7.804  -3.109  1.00  0.00           H  
ATOM   1282 HH22 ARG A  79      -3.523  -7.854  -2.016  1.00  0.00           H  
ATOM   1283  C   ARG A  79      -0.698  -9.021  -8.339  1.00  0.00           C  
ATOM   1284  O   ARG A  79      -0.687  -7.837  -8.657  1.00  0.00           O  
ATOM   1285  N   PHE A  80       0.431  -9.699  -8.144  1.00  0.00           N  
ATOM   1286  H   PHE A  80       0.368 -10.679  -7.886  1.00  0.00           H  
ATOM   1287  CA  PHE A  80       1.756  -9.083  -8.237  1.00  0.00           C  
ATOM   1288  HA  PHE A  80       1.701  -8.104  -7.765  1.00  0.00           H  
ATOM   1289  CB  PHE A  80       2.763  -9.916  -7.434  1.00  0.00           C  
ATOM   1290  HB2 PHE A  80       2.871 -10.881  -7.930  1.00  0.00           H  
ATOM   1291  HB3 PHE A  80       3.728  -9.410  -7.463  1.00  0.00           H  
ATOM   1292  CG  PHE A  80       2.419 -10.172  -5.969  1.00  0.00           C  
ATOM   1293  CD1 PHE A  80       1.635  -9.274  -5.211  1.00  0.00           C  
ATOM   1294  HD1 PHE A  80       1.234  -8.375  -5.653  1.00  0.00           H  
ATOM   1295  CE1 PHE A  80       1.340  -9.555  -3.865  1.00  0.00           C  
ATOM   1296  HE1 PHE A  80       0.728  -8.876  -3.290  1.00  0.00           H  
ATOM   1297  CZ  PHE A  80       1.834 -10.719  -3.259  1.00  0.00           C  
ATOM   1298  HZ  PHE A  80       1.606 -10.929  -2.224  1.00  0.00           H  
ATOM   1299  CE2 PHE A  80       2.627 -11.606  -4.003  1.00  0.00           C  
ATOM   1300  HE2 PHE A  80       3.019 -12.495  -3.535  1.00  0.00           H  
ATOM   1301  CD2 PHE A  80       2.910 -11.337  -5.352  1.00  0.00           C  
ATOM   1302  HD2 PHE A  80       3.504 -12.036  -5.920  1.00  0.00           H  
ATOM   1303  C   PHE A  80       2.217  -8.803  -9.681  1.00  0.00           C  
ATOM   1304  O   PHE A  80       3.087  -7.955  -9.872  1.00  0.00           O  
ATOM   1305  N   LEU A  81       1.608  -9.417 -10.706  1.00  0.00           N  
ATOM   1306  H   LEU A  81       0.993 -10.199 -10.499  1.00  0.00           H  
ATOM   1307  CA  LEU A  81       1.712  -8.962 -12.102  1.00  0.00           C  
ATOM   1308  HA  LEU A  81       2.752  -8.712 -12.304  1.00  0.00           H  
ATOM   1309  CB  LEU A  81       1.276 -10.075 -13.076  1.00  0.00           C  
ATOM   1310  HB2 LEU A  81       0.326 -10.488 -12.740  1.00  0.00           H  
ATOM   1311  HB3 LEU A  81       1.104  -9.626 -14.053  1.00  0.00           H  
ATOM   1312  CG  LEU A  81       2.291 -11.220 -13.253  1.00  0.00           C  
ATOM   1313  HG  LEU A  81       2.586 -11.610 -12.283  1.00  0.00           H  
ATOM   1314  CD1 LEU A  81       1.676 -12.352 -14.079  1.00  0.00           C  
ATOM   1315 HD11 LEU A  81       0.758 -12.693 -13.602  1.00  0.00           H  
ATOM   1316 HD12 LEU A  81       1.452 -12.011 -15.090  1.00  0.00           H  
ATOM   1317 HD13 LEU A  81       2.371 -13.191 -14.127  1.00  0.00           H  
ATOM   1318  CD2 LEU A  81       3.543 -10.754 -13.993  1.00  0.00           C  
ATOM   1319 HD21 LEU A  81       3.263 -10.330 -14.957  1.00  0.00           H  
ATOM   1320 HD22 LEU A  81       4.069 -10.004 -13.409  1.00  0.00           H  
ATOM   1321 HD23 LEU A  81       4.212 -11.600 -14.149  1.00  0.00           H  
ATOM   1322  C   LEU A  81       0.910  -7.671 -12.351  1.00  0.00           C  
ATOM   1323  O   LEU A  81       1.455  -6.727 -12.923  1.00  0.00           O  
ATOM   1324  N   LYS A  82      -0.341  -7.581 -11.869  1.00  0.00           N  
ATOM   1325  H   LYS A  82      -0.753  -8.411 -11.452  1.00  0.00           H  
ATOM   1326  CA  LYS A  82      -1.131  -6.333 -11.877  1.00  0.00           C  
ATOM   1327  HA  LYS A  82      -1.198  -5.970 -12.906  1.00  0.00           H  
ATOM   1328  CB  LYS A  82      -2.560  -6.595 -11.349  1.00  0.00           C  
ATOM   1329  HB2 LYS A  82      -2.549  -7.385 -10.597  1.00  0.00           H  
ATOM   1330  HB3 LYS A  82      -2.944  -5.687 -10.879  1.00  0.00           H  
ATOM   1331  CG  LYS A  82      -3.517  -6.972 -12.492  1.00  0.00           C  
ATOM   1332  HG2 LYS A  82      -3.591  -6.116 -13.164  1.00  0.00           H  
ATOM   1333  HG3 LYS A  82      -3.104  -7.815 -13.048  1.00  0.00           H  
ATOM   1334  CD  LYS A  82      -4.932  -7.343 -12.008  1.00  0.00           C  
ATOM   1335  HD2 LYS A  82      -4.901  -8.338 -11.560  1.00  0.00           H  
ATOM   1336  HD3 LYS A  82      -5.264  -6.621 -11.258  1.00  0.00           H  
ATOM   1337  CE  LYS A  82      -5.916  -7.322 -13.190  1.00  0.00           C  
ATOM   1338  HE2 LYS A  82      -6.036  -6.281 -13.503  1.00  0.00           H  
ATOM   1339  HE3 LYS A  82      -5.481  -7.881 -14.023  1.00  0.00           H  
ATOM   1340  NZ  LYS A  82      -7.244  -7.894 -12.854  1.00  0.00           N  
ATOM   1341  HZ1 LYS A  82      -7.922  -7.671 -13.571  1.00  0.00           H  
ATOM   1342  HZ2 LYS A  82      -7.208  -8.920 -12.868  1.00  0.00           H  
ATOM   1343  HZ3 LYS A  82      -7.583  -7.556 -11.963  1.00  0.00           H  
ATOM   1344  C   LYS A  82      -0.431  -5.208 -11.102  1.00  0.00           C  
ATOM   1345  O   LYS A  82      -0.413  -4.072 -11.569  1.00  0.00           O  
ATOM   1346  N   ARG A  83       0.217  -5.496  -9.966  1.00  0.00           N  
ATOM   1347  H   ARG A  83       0.050  -6.414  -9.567  1.00  0.00           H  
ATOM   1348  CA  ARG A  83       1.062  -4.534  -9.219  1.00  0.00           C  
ATOM   1349  HA  ARG A  83       0.478  -3.629  -9.043  1.00  0.00           H  
ATOM   1350  CB  ARG A  83       1.430  -5.152  -7.860  1.00  0.00           C  
ATOM   1351  HB2 ARG A  83       0.533  -5.597  -7.430  1.00  0.00           H  
ATOM   1352  HB3 ARG A  83       2.166  -5.940  -8.014  1.00  0.00           H  
ATOM   1353  CG  ARG A  83       1.990  -4.118  -6.868  1.00  0.00           C  
ATOM   1354  HG2 ARG A  83       2.858  -3.625  -7.308  1.00  0.00           H  
ATOM   1355  HG3 ARG A  83       1.222  -3.369  -6.672  1.00  0.00           H  
ATOM   1356  CD  ARG A  83       2.419  -4.753  -5.533  1.00  0.00           C  
ATOM   1357  HD2 ARG A  83       3.198  -5.495  -5.719  1.00  0.00           H  
ATOM   1358  HD3 ARG A  83       2.818  -3.970  -4.890  1.00  0.00           H  
ATOM   1359  NE  ARG A  83       1.283  -5.383  -4.848  1.00  0.00           N  
ATOM   1360  HE  ARG A  83       0.386  -5.343  -5.333  1.00  0.00           H  
ATOM   1361  CZ  ARG A  83       1.202  -5.870  -3.629  1.00  0.00           C  
ATOM   1362  NH1 ARG A  83       2.218  -5.976  -2.830  1.00  0.00           N  
ATOM   1363 HH11 ARG A  83       3.129  -5.668  -3.095  1.00  0.00           H  
ATOM   1364 HH12 ARG A  83       2.055  -6.437  -1.935  1.00  0.00           H  
ATOM   1365  NH2 ARG A  83       0.067  -6.304  -3.178  1.00  0.00           N  
ATOM   1366 HH21 ARG A  83      -0.751  -6.217  -3.780  1.00  0.00           H  
ATOM   1367 HH22 ARG A  83       0.036  -6.668  -2.230  1.00  0.00           H  
ATOM   1368  C   ARG A  83       2.313  -4.109 -10.002  1.00  0.00           C  
ATOM   1369  O   ARG A  83       2.639  -2.926 -10.029  1.00  0.00           O  
ATOM   1370  N   LEU A  84       2.986  -5.051 -10.669  1.00  0.00           N  
ATOM   1371  H   LEU A  84       2.670  -6.008 -10.577  1.00  0.00           H  
ATOM   1372  CA  LEU A  84       4.177  -4.786 -11.487  1.00  0.00           C  
ATOM   1373  HA  LEU A  84       4.894  -4.244 -10.867  1.00  0.00           H  
ATOM   1374  CB  LEU A  84       4.804  -6.130 -11.897  1.00  0.00           C  
ATOM   1375  HB2 LEU A  84       5.143  -6.648 -10.997  1.00  0.00           H  
ATOM   1376  HB3 LEU A  84       4.025  -6.737 -12.358  1.00  0.00           H  
ATOM   1377  CG  LEU A  84       5.976  -6.043 -12.894  1.00  0.00           C  
ATOM   1378  HG  LEU A  84       5.632  -5.596 -13.827  1.00  0.00           H  
ATOM   1379  CD1 LEU A  84       7.151  -5.226 -12.346  1.00  0.00           C  
ATOM   1380 HD11 LEU A  84       7.490  -5.642 -11.397  1.00  0.00           H  
ATOM   1381 HD12 LEU A  84       7.970  -5.229 -13.061  1.00  0.00           H  
ATOM   1382 HD13 LEU A  84       6.843  -4.194 -12.194  1.00  0.00           H  
ATOM   1383  CD2 LEU A  84       6.476  -7.452 -13.194  1.00  0.00           C  
ATOM   1384 HD21 LEU A  84       7.227  -7.415 -13.979  1.00  0.00           H  
ATOM   1385 HD22 LEU A  84       6.909  -7.891 -12.297  1.00  0.00           H  
ATOM   1386 HD23 LEU A  84       5.648  -8.075 -13.529  1.00  0.00           H  
ATOM   1387  C   LEU A  84       3.864  -3.898 -12.700  1.00  0.00           C  
ATOM   1388  O   LEU A  84       4.617  -2.975 -12.988  1.00  0.00           O  
ATOM   1389  N   ASP A  85       2.740  -4.133 -13.376  1.00  0.00           N  
ATOM   1390  H   ASP A  85       2.197  -4.954 -13.127  1.00  0.00           H  
ATOM   1391  CA  ASP A  85       2.214  -3.287 -14.458  1.00  0.00           C  
ATOM   1392  HA  ASP A  85       2.934  -3.279 -15.275  1.00  0.00           H  
ATOM   1393  CB  ASP A  85       0.912  -3.944 -14.968  1.00  0.00           C  
ATOM   1394  HB2 ASP A  85       1.118  -5.001 -15.123  1.00  0.00           H  
ATOM   1395  HB3 ASP A  85       0.142  -3.863 -14.201  1.00  0.00           H  
ATOM   1396  CG  ASP A  85       0.332  -3.415 -16.284  1.00  0.00           C  
ATOM   1397  OD1 ASP A  85       0.901  -2.489 -16.894  1.00  0.00           O  
ATOM   1398  OD2 ASP A  85      -0.716  -3.941 -16.722  1.00  0.00           O  
ATOM   1399  C   ASP A  85       2.035  -1.822 -13.997  1.00  0.00           C  
ATOM   1400  O   ASP A  85       2.608  -0.909 -14.599  1.00  0.00           O  
ATOM   1401  N   ARG A  86       1.389  -1.593 -12.836  1.00  0.00           N  
ATOM   1402  H   ARG A  86       0.959  -2.384 -12.366  1.00  0.00           H  
ATOM   1403  CA  ARG A  86       1.269  -0.247 -12.229  1.00  0.00           C  
ATOM   1404  HA  ARG A  86       0.921   0.430 -13.012  1.00  0.00           H  
ATOM   1405  CB  ARG A  86       0.207  -0.211 -11.105  1.00  0.00           C  
ATOM   1406  HB2 ARG A  86       0.556  -0.779 -10.242  1.00  0.00           H  
ATOM   1407  HB3 ARG A  86       0.078   0.828 -10.797  1.00  0.00           H  
ATOM   1408  CG  ARG A  86      -1.164  -0.765 -11.539  1.00  0.00           C  
ATOM   1409  HG2 ARG A  86      -1.311  -0.551 -12.597  1.00  0.00           H  
ATOM   1410  HG3 ARG A  86      -1.164  -1.839 -11.419  1.00  0.00           H  
ATOM   1411  CD  ARG A  86      -2.386  -0.219 -10.784  1.00  0.00           C  
ATOM   1412  HD2 ARG A  86      -2.578   0.787 -11.160  1.00  0.00           H  
ATOM   1413  HD3 ARG A  86      -3.263  -0.823 -11.031  1.00  0.00           H  
ATOM   1414  NE  ARG A  86      -2.225  -0.117  -9.319  1.00  0.00           N  
ATOM   1415  HE  ARG A  86      -2.136   0.837  -8.966  1.00  0.00           H  
ATOM   1416  CZ  ARG A  86      -2.273  -1.030  -8.363  1.00  0.00           C  
ATOM   1417  NH1 ARG A  86      -2.262  -2.308  -8.587  1.00  0.00           N  
ATOM   1418 HH11 ARG A  86      -2.222  -2.665  -9.518  1.00  0.00           H  
ATOM   1419 HH12 ARG A  86      -2.257  -2.910  -7.758  1.00  0.00           H  
ATOM   1420  NH2 ARG A  86      -2.305  -0.685  -7.116  1.00  0.00           N  
ATOM   1421 HH21 ARG A  86      -2.368   0.298  -6.845  1.00  0.00           H  
ATOM   1422 HH22 ARG A  86      -2.401  -1.428  -6.421  1.00  0.00           H  
ATOM   1423  C   ARG A  86       2.615   0.339 -11.762  1.00  0.00           C  
ATOM   1424  O   ARG A  86       2.796   1.552 -11.838  1.00  0.00           O  
ATOM   1425  N   ASN A  87       3.583  -0.479 -11.344  1.00  0.00           N  
ATOM   1426  H   ASN A  87       3.377  -1.468 -11.267  1.00  0.00           H  
ATOM   1427  CA  ASN A  87       4.937   0.011 -11.072  1.00  0.00           C  
ATOM   1428  HA  ASN A  87       4.871   0.906 -10.452  1.00  0.00           H  
ATOM   1429  CB  ASN A  87       5.749  -1.041 -10.298  1.00  0.00           C  
ATOM   1430  HB2 ASN A  87       5.827  -1.950 -10.897  1.00  0.00           H  
ATOM   1431  HB3 ASN A  87       6.755  -0.642 -10.171  1.00  0.00           H  
ATOM   1432  CG  ASN A  87       5.263  -1.425  -8.904  1.00  0.00           C  
ATOM   1433  OD1 ASN A  87       5.473  -2.548  -8.469  1.00  0.00           O  
ATOM   1434  ND2 ASN A  87       4.677  -0.546  -8.119  1.00  0.00           N  
ATOM   1435 HD21 ASN A  87       4.440  -0.850  -7.187  1.00  0.00           H  
ATOM   1436 HD22 ASN A  87       4.498   0.386  -8.430  1.00  0.00           H  
ATOM   1437  C   ASN A  87       5.672   0.440 -12.363  1.00  0.00           C  
ATOM   1438  O   ASN A  87       6.290   1.503 -12.372  1.00  0.00           O  
ATOM   1439  N   LEU A  88       5.602  -0.334 -13.456  1.00  0.00           N  
ATOM   1440  H   LEU A  88       5.065  -1.195 -13.402  1.00  0.00           H  
ATOM   1441  CA  LEU A  88       6.242   0.010 -14.739  1.00  0.00           C  
ATOM   1442  HA  LEU A  88       7.284   0.260 -14.547  1.00  0.00           H  
ATOM   1443  CB  LEU A  88       6.180  -1.190 -15.704  1.00  0.00           C  
ATOM   1444  HB2 LEU A  88       5.160  -1.578 -15.698  1.00  0.00           H  
ATOM   1445  HB3 LEU A  88       6.397  -0.844 -16.716  1.00  0.00           H  
ATOM   1446  CG  LEU A  88       7.158  -2.332 -15.367  1.00  0.00           C  
ATOM   1447  HG  LEU A  88       7.078  -2.577 -14.309  1.00  0.00           H  
ATOM   1448  CD1 LEU A  88       6.813  -3.579 -16.182  1.00  0.00           C  
ATOM   1449 HD11 LEU A  88       5.785  -3.875 -15.971  1.00  0.00           H  
ATOM   1450 HD12 LEU A  88       6.917  -3.375 -17.247  1.00  0.00           H  
ATOM   1451 HD13 LEU A  88       7.469  -4.403 -15.901  1.00  0.00           H  
ATOM   1452  CD2 LEU A  88       8.613  -1.985 -15.698  1.00  0.00           C  
ATOM   1453 HD21 LEU A  88       9.257  -2.803 -15.382  1.00  0.00           H  
ATOM   1454 HD22 LEU A  88       8.723  -1.841 -16.771  1.00  0.00           H  
ATOM   1455 HD23 LEU A  88       8.918  -1.081 -15.177  1.00  0.00           H  
ATOM   1456  C   LEU A  88       5.613   1.257 -15.384  1.00  0.00           C  
ATOM   1457  O   LEU A  88       6.334   2.099 -15.927  1.00  0.00           O  
ATOM   1458  N   TRP A  89       4.299   1.444 -15.223  1.00  0.00           N  
ATOM   1459  H   TRP A  89       3.753   0.680 -14.831  1.00  0.00           H  
ATOM   1460  CA  TRP A  89       3.612   2.708 -15.514  1.00  0.00           C  
ATOM   1461  HA  TRP A  89       3.655   2.903 -16.585  1.00  0.00           H  
ATOM   1462  CB  TRP A  89       2.139   2.572 -15.109  1.00  0.00           C  
ATOM   1463  HB2 TRP A  89       1.636   1.933 -15.835  1.00  0.00           H  
ATOM   1464  HB3 TRP A  89       2.081   2.073 -14.147  1.00  0.00           H  
ATOM   1465  CG  TRP A  89       1.393   3.864 -14.995  1.00  0.00           C  
ATOM   1466  CD1 TRP A  89       0.987   4.440 -13.840  1.00  0.00           C  
ATOM   1467  HD1 TRP A  89       1.142   4.022 -12.851  1.00  0.00           H  
ATOM   1468  NE1 TRP A  89       0.354   5.638 -14.111  1.00  0.00           N  
ATOM   1469  HE1 TRP A  89      -0.028   6.241 -13.392  1.00  0.00           H  
ATOM   1470  CE2 TRP A  89       0.319   5.891 -15.469  1.00  0.00           C  
ATOM   1471  CZ2 TRP A  89      -0.205   6.939 -16.238  1.00  0.00           C  
ATOM   1472  HZ2 TRP A  89      -0.700   7.773 -15.764  1.00  0.00           H  
ATOM   1473  CH2 TRP A  89      -0.079   6.890 -17.637  1.00  0.00           C  
ATOM   1474  HH2 TRP A  89      -0.485   7.686 -18.245  1.00  0.00           H  
ATOM   1475  CZ3 TRP A  89       0.566   5.801 -18.249  1.00  0.00           C  
ATOM   1476  HZ3 TRP A  89       0.640   5.764 -19.326  1.00  0.00           H  
ATOM   1477  CE3 TRP A  89       1.089   4.751 -17.470  1.00  0.00           C  
ATOM   1478  HE3 TRP A  89       1.570   3.913 -17.954  1.00  0.00           H  
ATOM   1479  CD2 TRP A  89       0.979   4.771 -16.061  1.00  0.00           C  
ATOM   1480  C   TRP A  89       4.259   3.909 -14.805  1.00  0.00           C  
ATOM   1481  O   TRP A  89       4.505   4.935 -15.439  1.00  0.00           O  
ATOM   1482  N   GLY A  90       4.611   3.762 -13.523  1.00  0.00           N  
ATOM   1483  H   GLY A  90       4.393   2.881 -13.077  1.00  0.00           H  
ATOM   1484  CA  GLY A  90       5.272   4.798 -12.719  1.00  0.00           C  
ATOM   1485  HA2 GLY A  90       4.687   5.716 -12.762  1.00  0.00           H  
ATOM   1486  HA3 GLY A  90       5.302   4.458 -11.689  1.00  0.00           H  
ATOM   1487  C   GLY A  90       6.716   5.139 -13.119  1.00  0.00           C  
ATOM   1488  O   GLY A  90       7.240   6.160 -12.675  1.00  0.00           O  
ATOM   1489  N   LEU A  91       7.354   4.325 -13.967  1.00  0.00           N  
ATOM   1490  H   LEU A  91       6.875   3.480 -14.254  1.00  0.00           H  
ATOM   1491  CA  LEU A  91       8.696   4.582 -14.508  1.00  0.00           C  
ATOM   1492  HA  LEU A  91       9.202   5.336 -13.904  1.00  0.00           H  
ATOM   1493  CB  LEU A  91       9.513   3.278 -14.443  1.00  0.00           C  
ATOM   1494  HB2 LEU A  91       9.017   2.533 -15.068  1.00  0.00           H  
ATOM   1495  HB3 LEU A  91      10.498   3.468 -14.870  1.00  0.00           H  
ATOM   1496  CG  LEU A  91       9.695   2.686 -13.029  1.00  0.00           C  
ATOM   1497  HG  LEU A  91       8.729   2.575 -12.541  1.00  0.00           H  
ATOM   1498  CD1 LEU A  91      10.322   1.301 -13.155  1.00  0.00           C  
ATOM   1499 HD11 LEU A  91      10.461   0.869 -12.165  1.00  0.00           H  
ATOM   1500 HD12 LEU A  91       9.666   0.651 -13.729  1.00  0.00           H  
ATOM   1501 HD13 LEU A  91      11.292   1.374 -13.650  1.00  0.00           H  
ATOM   1502  CD2 LEU A  91      10.600   3.549 -12.145  1.00  0.00           C  
ATOM   1503 HD21 LEU A  91      11.570   3.689 -12.620  1.00  0.00           H  
ATOM   1504 HD22 LEU A  91      10.135   4.520 -11.977  1.00  0.00           H  
ATOM   1505 HD23 LEU A  91      10.739   3.063 -11.179  1.00  0.00           H  
ATOM   1506  C   LEU A  91       8.637   5.127 -15.947  1.00  0.00           C  
ATOM   1507  O   LEU A  91       9.377   6.044 -16.313  1.00  0.00           O  
ATOM   1508  N   ALA A  92       7.753   4.556 -16.773  1.00  0.00           N  
ATOM   1509  H   ALA A  92       7.192   3.794 -16.407  1.00  0.00           H  
ATOM   1510  CA  ALA A  92       7.577   4.915 -18.178  1.00  0.00           C  
ATOM   1511  HA  ALA A  92       8.558   5.063 -18.626  1.00  0.00           H  
ATOM   1512  CB  ALA A  92       6.916   3.729 -18.905  1.00  0.00           C  
ATOM   1513  HB1 ALA A  92       6.819   3.949 -19.968  1.00  0.00           H  
ATOM   1514  HB2 ALA A  92       7.531   2.835 -18.795  1.00  0.00           H  
ATOM   1515  HB3 ALA A  92       5.928   3.519 -18.492  1.00  0.00           H  
ATOM   1516  C   ALA A  92       6.782   6.224 -18.369  1.00  0.00           C  
ATOM   1517  O   ALA A  92       7.269   7.167 -19.003  1.00  0.00           O  
ATOM   1518  N   GLY A  93       5.555   6.280 -17.836  1.00  0.00           N  
ATOM   1519  H   GLY A  93       5.273   5.574 -17.158  1.00  0.00           H  
ATOM   1520  CA  GLY A  93       4.533   7.252 -18.246  1.00  0.00           C  
ATOM   1521  HA2 GLY A  93       3.727   7.231 -17.511  1.00  0.00           H  
ATOM   1522  HA3 GLY A  93       4.959   8.254 -18.255  1.00  0.00           H  
ATOM   1523  C   GLY A  93       3.913   6.969 -19.626  1.00  0.00           C  
ATOM   1524  O   GLY A  93       3.356   7.873 -20.239  1.00  0.00           O  
ATOM   1525  N   LEU A  94       4.026   5.735 -20.137  1.00  0.00           N  
ATOM   1526  H   LEU A  94       4.461   5.035 -19.558  1.00  0.00           H  
ATOM   1527  CA  LEU A  94       3.468   5.293 -21.424  1.00  0.00           C  
ATOM   1528  HA  LEU A  94       2.970   6.130 -21.913  1.00  0.00           H  
ATOM   1529  CB  LEU A  94       4.595   4.779 -22.343  1.00  0.00           C  
ATOM   1530  HB2 LEU A  94       5.121   3.985 -21.811  1.00  0.00           H  
ATOM   1531  HB3 LEU A  94       4.142   4.336 -23.232  1.00  0.00           H  
ATOM   1532  CG  LEU A  94       5.630   5.821 -22.799  1.00  0.00           C  
ATOM   1533  HG  LEU A  94       6.083   6.298 -21.931  1.00  0.00           H  
ATOM   1534  CD1 LEU A  94       6.732   5.120 -23.597  1.00  0.00           C  
ATOM   1535 HD11 LEU A  94       7.209   4.368 -22.970  1.00  0.00           H  
ATOM   1536 HD12 LEU A  94       6.306   4.637 -24.477  1.00  0.00           H  
ATOM   1537 HD13 LEU A  94       7.482   5.844 -23.917  1.00  0.00           H  
ATOM   1538  CD2 LEU A  94       5.002   6.890 -23.692  1.00  0.00           C  
ATOM   1539 HD21 LEU A  94       5.775   7.570 -24.048  1.00  0.00           H  
ATOM   1540 HD22 LEU A  94       4.517   6.427 -24.551  1.00  0.00           H  
ATOM   1541 HD23 LEU A  94       4.273   7.472 -23.128  1.00  0.00           H  
ATOM   1542  C   LEU A  94       2.419   4.192 -21.217  1.00  0.00           C  
ATOM   1543  O   LEU A  94       2.662   3.246 -20.469  1.00  0.00           O  
ATOM   1544  N   ASN A  95       1.279   4.286 -21.914  1.00  0.00           N  
ATOM   1545  H   ASN A  95       1.142   5.101 -22.489  1.00  0.00           H  
ATOM   1546  CA  ASN A  95       0.176   3.318 -21.786  1.00  0.00           C  
ATOM   1547  HA  ASN A  95      -0.017   3.141 -20.724  1.00  0.00           H  
ATOM   1548  CB  ASN A  95      -1.100   3.897 -22.432  1.00  0.00           C  
ATOM   1549  HB2 ASN A  95      -0.870   4.307 -23.414  1.00  0.00           H  
ATOM   1550  HB3 ASN A  95      -1.826   3.096 -22.564  1.00  0.00           H  
ATOM   1551  CG  ASN A  95      -1.775   4.946 -21.571  1.00  0.00           C  
ATOM   1552  OD1 ASN A  95      -1.862   4.821 -20.367  1.00  0.00           O  
ATOM   1553  ND2 ASN A  95      -2.286   6.006 -22.151  1.00  0.00           N  
ATOM   1554 HD21 ASN A  95      -2.730   6.669 -21.537  1.00  0.00           H  
ATOM   1555 HD22 ASN A  95      -2.247   6.123 -23.144  1.00  0.00           H  
ATOM   1556  C   ASN A  95       0.493   1.942 -22.401  1.00  0.00           C  
ATOM   1557  O   ASN A  95       0.221   0.910 -21.790  1.00  0.00           O  
ATOM   1558  N   SER A  96       1.027   1.915 -23.622  1.00  0.00           N  
ATOM   1559  H   SER A  96       1.300   2.786 -24.055  1.00  0.00           H  
ATOM   1560  CA  SER A  96       1.340   0.692 -24.372  1.00  0.00           C  
ATOM   1561  HA  SER A  96       1.683  -0.074 -23.675  1.00  0.00           H  
ATOM   1562  CB  SER A  96       0.085   0.164 -25.082  1.00  0.00           C  
ATOM   1563  HB2 SER A  96      -0.647  -0.135 -24.330  1.00  0.00           H  
ATOM   1564  HB3 SER A  96      -0.343   0.955 -25.701  1.00  0.00           H  
ATOM   1565  OG  SER A  96       0.392  -0.947 -25.901  1.00  0.00           O  
ATOM   1566  HG  SER A  96      -0.414  -1.432 -26.096  1.00  0.00           H  
ATOM   1567  C   SER A  96       2.463   0.949 -25.379  1.00  0.00           C  
ATOM   1568  O   SER A  96       2.582   2.054 -25.911  1.00  0.00           O  
ATOM   1569  N   CYS A  97       3.276  -0.074 -25.638  1.00  0.00           N  
ATOM   1570  H   CYS A  97       3.079  -0.955 -25.176  1.00  0.00           H  
ATOM   1571  CA  CYS A  97       4.285  -0.077 -26.691  1.00  0.00           C  
ATOM   1572  HA  CYS A  97       3.987   0.637 -27.456  1.00  0.00           H  
ATOM   1573  CB  CYS A  97       5.625   0.392 -26.109  1.00  0.00           C  
ATOM   1574  HB2 CYS A  97       5.499   1.365 -25.630  1.00  0.00           H  
ATOM   1575  HB3 CYS A  97       5.962  -0.330 -25.363  1.00  0.00           H  
ATOM   1576  SG  CYS A  97       6.858   0.518 -27.441  1.00  0.00           S  
ATOM   1577  HG  CYS A  97       6.549   1.757 -27.854  1.00  0.00           H  
ATOM   1578  C   CYS A  97       4.372  -1.494 -27.292  1.00  0.00           C  
ATOM   1579  O   CYS A  97       4.671  -2.434 -26.550  1.00  0.00           O  
ATOM   1580  N   PRO A  98       4.076  -1.687 -28.593  1.00  0.00           N  
ATOM   1581  CD  PRO A  98       3.641  -0.684 -29.556  1.00  0.00           C  
ATOM   1582  HD2 PRO A  98       4.315   0.172 -29.568  1.00  0.00           H  
ATOM   1583  HD3 PRO A  98       2.625  -0.364 -29.316  1.00  0.00           H  
ATOM   1584  CG  PRO A  98       3.659  -1.374 -30.920  1.00  0.00           C  
ATOM   1585  HG2 PRO A  98       4.641  -1.258 -31.380  1.00  0.00           H  
ATOM   1586  HG3 PRO A  98       2.879  -0.987 -31.576  1.00  0.00           H  
ATOM   1587  CB  PRO A  98       3.422  -2.840 -30.566  1.00  0.00           C  
ATOM   1588  HB2 PRO A  98       3.806  -3.509 -31.336  1.00  0.00           H  
ATOM   1589  HB3 PRO A  98       2.354  -3.012 -30.416  1.00  0.00           H  
ATOM   1590  CA  PRO A  98       4.155  -2.997 -29.229  1.00  0.00           C  
ATOM   1591  HA  PRO A  98       3.631  -3.737 -28.621  1.00  0.00           H  
ATOM   1592  C   PRO A  98       5.606  -3.463 -29.416  1.00  0.00           C  
ATOM   1593  O   PRO A  98       6.560  -2.685 -29.325  1.00  0.00           O  
ATOM   1594  N   VAL A  99       5.763  -4.748 -29.734  1.00  0.00           N  
ATOM   1595  H   VAL A  99       4.938  -5.318 -29.858  1.00  0.00           H  
ATOM   1596  CA  VAL A  99       7.044  -5.407 -30.018  1.00  0.00           C  
ATOM   1597  HA  VAL A  99       7.731  -4.657 -30.410  1.00  0.00           H  
ATOM   1598  CB  VAL A  99       7.654  -5.978 -28.720  1.00  0.00           C  
ATOM   1599  HB  VAL A  99       7.559  -5.218 -27.945  1.00  0.00           H  
ATOM   1600  CG1 VAL A  99       6.931  -7.239 -28.229  1.00  0.00           C  
ATOM   1601 HG11 VAL A  99       7.268  -7.489 -27.226  1.00  0.00           H  
ATOM   1602 HG12 VAL A  99       5.855  -7.068 -28.192  1.00  0.00           H  
ATOM   1603 HG13 VAL A  99       7.135  -8.084 -28.888  1.00  0.00           H  
ATOM   1604  CG2 VAL A  99       9.152  -6.278 -28.877  1.00  0.00           C  
ATOM   1605 HG21 VAL A  99       9.576  -6.529 -27.906  1.00  0.00           H  
ATOM   1606 HG22 VAL A  99       9.314  -7.120 -29.550  1.00  0.00           H  
ATOM   1607 HG23 VAL A  99       9.671  -5.400 -29.263  1.00  0.00           H  
ATOM   1608  C   VAL A  99       6.854  -6.475 -31.099  1.00  0.00           C  
ATOM   1609  O   VAL A  99       5.750  -6.987 -31.287  1.00  0.00           O  
ATOM   1610  N   LYS A 100       7.933  -6.789 -31.817  1.00  0.00           N  
ATOM   1611  H   LYS A 100       8.810  -6.346 -31.574  1.00  0.00           H  
ATOM   1612  CA  LYS A 100       8.036  -7.855 -32.820  1.00  0.00           C  
ATOM   1613  HA  LYS A 100       7.490  -8.729 -32.464  1.00  0.00           H  
ATOM   1614  CB  LYS A 100       7.387  -7.412 -34.144  1.00  0.00           C  
ATOM   1615  HB2 LYS A 100       7.429  -8.249 -34.841  1.00  0.00           H  
ATOM   1616  HB3 LYS A 100       6.334  -7.190 -33.965  1.00  0.00           H  
ATOM   1617  CG  LYS A 100       8.045  -6.187 -34.794  1.00  0.00           C  
ATOM   1618  HG2 LYS A 100       7.936  -5.311 -34.153  1.00  0.00           H  
ATOM   1619  HG3 LYS A 100       9.105  -6.384 -34.936  1.00  0.00           H  
ATOM   1620  CD  LYS A 100       7.391  -5.912 -36.154  1.00  0.00           C  
ATOM   1621  HD2 LYS A 100       7.288  -6.865 -36.682  1.00  0.00           H  
ATOM   1622  HD3 LYS A 100       6.397  -5.484 -36.007  1.00  0.00           H  
ATOM   1623  CE  LYS A 100       8.255  -4.956 -36.987  1.00  0.00           C  
ATOM   1624  HE2 LYS A 100       7.812  -3.957 -36.974  1.00  0.00           H  
ATOM   1625  HE3 LYS A 100       9.246  -4.899 -36.527  1.00  0.00           H  
ATOM   1626  NZ  LYS A 100       8.406  -5.468 -38.369  1.00  0.00           N  
ATOM   1627  HZ1 LYS A 100       9.007  -4.884 -38.928  1.00  0.00           H  
ATOM   1628  HZ2 LYS A 100       8.857  -6.391 -38.304  1.00  0.00           H  
ATOM   1629  HZ3 LYS A 100       7.515  -5.611 -38.815  1.00  0.00           H  
ATOM   1630  C   LYS A 100       9.505  -8.274 -32.958  1.00  0.00           C  
ATOM   1631  O   LYS A 100      10.372  -7.671 -32.327  1.00  0.00           O  
ATOM   1632  N   GLU A 101       9.774  -9.314 -33.735  1.00  0.00           N  
ATOM   1633  H   GLU A 101       9.055  -9.607 -34.391  1.00  0.00           H  
ATOM   1634  CA  GLU A 101      11.098  -9.908 -33.973  1.00  0.00           C  
ATOM   1635  HA  GLU A 101      10.910 -10.844 -34.500  1.00  0.00           H  
ATOM   1636  CB  GLU A 101      11.968  -9.054 -34.930  1.00  0.00           C  
ATOM   1637  HB2 GLU A 101      12.603  -8.412 -34.319  1.00  0.00           H  
ATOM   1638  HB3 GLU A 101      12.641  -9.747 -35.436  1.00  0.00           H  
ATOM   1639  CG  GLU A 101      11.377  -8.120 -36.016  1.00  0.00           C  
ATOM   1640  HG2 GLU A 101      11.221  -7.148 -35.543  1.00  0.00           H  
ATOM   1641  HG3 GLU A 101      12.158  -7.962 -36.764  1.00  0.00           H  
ATOM   1642  CD  GLU A 101      10.069  -8.474 -36.755  1.00  0.00           C  
ATOM   1643  OE1 GLU A 101       9.360  -9.440 -36.408  1.00  0.00           O  
ATOM   1644  OE2 GLU A 101       9.718  -7.672 -37.657  1.00  0.00           O  
ATOM   1645  C   GLU A 101      11.847 -10.312 -32.673  1.00  0.00           C  
ATOM   1646  O   GLU A 101      13.075 -10.277 -32.610  1.00  0.00           O  
ATOM   1647  N   ALA A 102      11.108 -10.634 -31.603  1.00  0.00           N  
ATOM   1648  H   ALA A 102      10.111 -10.691 -31.722  1.00  0.00           H  
ATOM   1649  CA  ALA A 102      11.639 -10.898 -30.263  1.00  0.00           C  
ATOM   1650  HA  ALA A 102      12.573 -10.343 -30.147  1.00  0.00           H  
ATOM   1651  CB  ALA A 102      10.638 -10.354 -29.233  1.00  0.00           C  
ATOM   1652  HB1 ALA A 102      11.037 -10.485 -28.227  1.00  0.00           H  
ATOM   1653  HB2 ALA A 102      10.467  -9.293 -29.409  1.00  0.00           H  
ATOM   1654  HB3 ALA A 102       9.691 -10.891 -29.313  1.00  0.00           H  
ATOM   1655  C   ALA A 102      11.952 -12.388 -30.013  1.00  0.00           C  
ATOM   1656  O   ALA A 102      11.221 -13.275 -30.456  1.00  0.00           O  
ATOM   1657  N   ASN A 103      13.009 -12.651 -29.236  1.00  0.00           N  
ATOM   1658  H   ASN A 103      13.547 -11.871 -28.899  1.00  0.00           H  
ATOM   1659  CA  ASN A 103      13.398 -13.996 -28.798  1.00  0.00           C  
ATOM   1660  HA  ASN A 103      13.455 -14.638 -29.679  1.00  0.00           H  
ATOM   1661  CB  ASN A 103      14.789 -13.951 -28.125  1.00  0.00           C  
ATOM   1662  HB2 ASN A 103      14.813 -13.155 -27.381  1.00  0.00           H  
ATOM   1663  HB3 ASN A 103      14.951 -14.892 -27.600  1.00  0.00           H  
ATOM   1664  CG  ASN A 103      15.958 -13.760 -29.080  1.00  0.00           C  
ATOM   1665  OD1 ASN A 103      15.830 -13.344 -30.214  1.00  0.00           O  
ATOM   1666  ND2 ASN A 103      17.164 -14.064 -28.660  1.00  0.00           N  
ATOM   1667 HD21 ASN A 103      17.896 -13.956 -29.339  1.00  0.00           H  
ATOM   1668 HD22 ASN A 103      17.309 -14.430 -27.737  1.00  0.00           H  
ATOM   1669  C   ASN A 103      12.354 -14.611 -27.844  1.00  0.00           C  
ATOM   1670  O   ASN A 103      11.613 -13.901 -27.168  1.00  0.00           O  
ATOM   1671  N   GLN A 104      12.324 -15.942 -27.734  1.00  0.00           N  
ATOM   1672  H   GLN A 104      12.977 -16.483 -28.278  1.00  0.00           H  
ATOM   1673  CA  GLN A 104      11.562 -16.648 -26.696  1.00  0.00           C  
ATOM   1674  HA  GLN A 104      10.683 -16.057 -26.434  1.00  0.00           H  
ATOM   1675  CB  GLN A 104      11.070 -18.000 -27.231  1.00  0.00           C  
ATOM   1676  HB2 GLN A 104      11.895 -18.535 -27.704  1.00  0.00           H  
ATOM   1677  HB3 GLN A 104      10.702 -18.601 -26.399  1.00  0.00           H  
ATOM   1678  CG  GLN A 104       9.921 -17.804 -28.230  1.00  0.00           C  
ATOM   1679  HG2 GLN A 104       9.143 -17.206 -27.756  1.00  0.00           H  
ATOM   1680  HG3 GLN A 104      10.280 -17.269 -29.109  1.00  0.00           H  
ATOM   1681  CD  GLN A 104       9.305 -19.122 -28.681  1.00  0.00           C  
ATOM   1682  OE1 GLN A 104       9.894 -20.185 -28.629  1.00  0.00           O  
ATOM   1683  NE2 GLN A 104       8.082 -19.104 -29.163  1.00  0.00           N  
ATOM   1684 HE21 GLN A 104       7.714 -20.001 -29.429  1.00  0.00           H  
ATOM   1685 HE22 GLN A 104       7.567 -18.247 -29.234  1.00  0.00           H  
ATOM   1686  C   GLN A 104      12.368 -16.830 -25.402  1.00  0.00           C  
ATOM   1687  O   GLN A 104      13.595 -16.909 -25.419  1.00  0.00           O  
ATOM   1688  N   SER A 105      11.644 -16.932 -24.287  1.00  0.00           N  
ATOM   1689  H   SER A 105      10.641 -16.801 -24.357  1.00  0.00           H  
ATOM   1690  CA  SER A 105      12.129 -17.201 -22.928  1.00  0.00           C  
ATOM   1691  HA  SER A 105      12.934 -17.936 -22.960  1.00  0.00           H  
ATOM   1692  CB  SER A 105      12.668 -15.886 -22.353  1.00  0.00           C  
ATOM   1693  HB2 SER A 105      13.434 -15.492 -23.021  1.00  0.00           H  
ATOM   1694  HB3 SER A 105      11.852 -15.164 -22.279  1.00  0.00           H  
ATOM   1695  OG  SER A 105      13.238 -16.078 -21.079  1.00  0.00           O  
ATOM   1696  HG  SER A 105      13.358 -15.217 -20.663  1.00  0.00           H  
ATOM   1697  C   SER A 105      10.970 -17.763 -22.078  1.00  0.00           C  
ATOM   1698  O   SER A 105       9.829 -17.751 -22.538  1.00  0.00           O  
ATOM   1699  N   THR A 106      11.205 -18.246 -20.856  1.00  0.00           N  
ATOM   1700  H   THR A 106      12.143 -18.159 -20.494  1.00  0.00           H  
ATOM   1701  CA  THR A 106      10.118 -18.545 -19.892  1.00  0.00           C  
ATOM   1702  HA  THR A 106       9.210 -18.782 -20.443  1.00  0.00           H  
ATOM   1703  CB  THR A 106      10.411 -19.768 -19.009  1.00  0.00           C  
ATOM   1704  HB  THR A 106       9.529 -19.960 -18.396  1.00  0.00           H  
ATOM   1705  CG2 THR A 106      10.704 -21.025 -19.824  1.00  0.00           C  
ATOM   1706 HG21 THR A 106       9.885 -21.206 -20.519  1.00  0.00           H  
ATOM   1707 HG22 THR A 106      11.634 -20.917 -20.380  1.00  0.00           H  
ATOM   1708 HG23 THR A 106      10.780 -21.883 -19.155  1.00  0.00           H  
ATOM   1709  OG1 THR A 106      11.503 -19.551 -18.145  1.00  0.00           O  
ATOM   1710  HG1 THR A 106      11.428 -20.253 -17.482  1.00  0.00           H  
ATOM   1711  C   THR A 106       9.801 -17.329 -19.017  1.00  0.00           C  
ATOM   1712  O   THR A 106      10.608 -16.403 -18.929  1.00  0.00           O  
ATOM   1713  N   LEU A 107       8.639 -17.299 -18.359  1.00  0.00           N  
ATOM   1714  H   LEU A 107       7.970 -18.050 -18.497  1.00  0.00           H  
ATOM   1715  CA  LEU A 107       8.271 -16.182 -17.488  1.00  0.00           C  
ATOM   1716  HA  LEU A 107       8.392 -15.267 -18.064  1.00  0.00           H  
ATOM   1717  CB  LEU A 107       6.787 -16.287 -17.090  1.00  0.00           C  
ATOM   1718  HB2 LEU A 107       6.174 -16.374 -17.990  1.00  0.00           H  
ATOM   1719  HB3 LEU A 107       6.659 -17.202 -16.519  1.00  0.00           H  
ATOM   1720  CG  LEU A 107       6.292 -15.092 -16.247  1.00  0.00           C  
ATOM   1721  HG  LEU A 107       7.015 -14.857 -15.470  1.00  0.00           H  
ATOM   1722  CD1 LEU A 107       6.068 -13.848 -17.110  1.00  0.00           C  
ATOM   1723 HD11 LEU A 107       5.345 -14.064 -17.898  1.00  0.00           H  
ATOM   1724 HD12 LEU A 107       5.690 -13.040 -16.485  1.00  0.00           H  
ATOM   1725 HD13 LEU A 107       7.011 -13.529 -17.552  1.00  0.00           H  
ATOM   1726  CD2 LEU A 107       4.985 -15.432 -15.539  1.00  0.00           C  
ATOM   1727 HD21 LEU A 107       5.144 -16.253 -14.842  1.00  0.00           H  
ATOM   1728 HD22 LEU A 107       4.623 -14.568 -14.986  1.00  0.00           H  
ATOM   1729 HD23 LEU A 107       4.244 -15.735 -16.271  1.00  0.00           H  
ATOM   1730  C   LEU A 107       9.210 -16.065 -16.276  1.00  0.00           C  
ATOM   1731  O   LEU A 107       9.582 -14.952 -15.926  1.00  0.00           O  
ATOM   1732  N   GLU A 108       9.650 -17.169 -15.666  1.00  0.00           N  
ATOM   1733  H   GLU A 108       9.253 -18.067 -15.933  1.00  0.00           H  
ATOM   1734  CA  GLU A 108      10.665 -17.128 -14.595  1.00  0.00           C  
ATOM   1735  HA  GLU A 108      10.287 -16.527 -13.766  1.00  0.00           H  
ATOM   1736  CB  GLU A 108      10.921 -18.552 -14.071  1.00  0.00           C  
ATOM   1737  HB2 GLU A 108       9.998 -18.964 -13.670  1.00  0.00           H  
ATOM   1738  HB3 GLU A 108      11.215 -19.179 -14.916  1.00  0.00           H  
ATOM   1739  CG  GLU A 108      12.020 -18.667 -12.999  1.00  0.00           C  
ATOM   1740  HG2 GLU A 108      12.204 -19.732 -12.841  1.00  0.00           H  
ATOM   1741  HG3 GLU A 108      12.948 -18.248 -13.391  1.00  0.00           H  
ATOM   1742  CD  GLU A 108      11.717 -18.024 -11.631  1.00  0.00           C  
ATOM   1743  OE1 GLU A 108      10.672 -17.368 -11.417  1.00  0.00           O  
ATOM   1744  OE2 GLU A 108      12.553 -18.217 -10.720  1.00  0.00           O  
ATOM   1745  C   GLU A 108      11.969 -16.464 -15.080  1.00  0.00           C  
ATOM   1746  O   GLU A 108      12.442 -15.503 -14.472  1.00  0.00           O  
ATOM   1747  N   ASN A 109      12.503 -16.895 -16.233  1.00  0.00           N  
ATOM   1748  H   ASN A 109      12.047 -17.663 -16.711  1.00  0.00           H  
ATOM   1749  CA  ASN A 109      13.682 -16.272 -16.854  1.00  0.00           C  
ATOM   1750  HA  ASN A 109      14.522 -16.320 -16.157  1.00  0.00           H  
ATOM   1751  CB  ASN A 109      14.059 -17.033 -18.136  1.00  0.00           C  
ATOM   1752  HB2 ASN A 109      13.163 -17.311 -18.688  1.00  0.00           H  
ATOM   1753  HB3 ASN A 109      14.653 -16.379 -18.772  1.00  0.00           H  
ATOM   1754  CG  ASN A 109      14.919 -18.254 -17.888  1.00  0.00           C  
ATOM   1755  OD1 ASN A 109      16.074 -18.151 -17.511  1.00  0.00           O  
ATOM   1756  ND2 ASN A 109      14.407 -19.438 -18.122  1.00  0.00           N  
ATOM   1757 HD21 ASN A 109      14.994 -20.226 -17.922  1.00  0.00           H  
ATOM   1758 HD22 ASN A 109      13.425 -19.531 -18.352  1.00  0.00           H  
ATOM   1759  C   ASN A 109      13.458 -14.784 -17.180  1.00  0.00           C  
ATOM   1760  O   ASN A 109      14.328 -13.954 -16.909  1.00  0.00           O  
ATOM   1761  N   PHE A 110      12.296 -14.429 -17.740  1.00  0.00           N  
ATOM   1762  H   PHE A 110      11.617 -15.163 -17.936  1.00  0.00           H  
ATOM   1763  CA  PHE A 110      11.942 -13.041 -18.056  1.00  0.00           C  
ATOM   1764  HA  PHE A 110      12.710 -12.627 -18.708  1.00  0.00           H  
ATOM   1765  CB  PHE A 110      10.602 -13.019 -18.806  1.00  0.00           C  
ATOM   1766  HB2 PHE A 110      10.679 -13.688 -19.664  1.00  0.00           H  
ATOM   1767  HB3 PHE A 110       9.821 -13.410 -18.153  1.00  0.00           H  
ATOM   1768  CG  PHE A 110      10.179 -11.647 -19.299  1.00  0.00           C  
ATOM   1769  CD1 PHE A 110      10.524 -11.240 -20.601  1.00  0.00           C  
ATOM   1770  HD1 PHE A 110      11.075 -11.908 -21.248  1.00  0.00           H  
ATOM   1771  CE1 PHE A 110      10.138  -9.974 -21.073  1.00  0.00           C  
ATOM   1772  HE1 PHE A 110      10.402  -9.671 -22.072  1.00  0.00           H  
ATOM   1773  CZ  PHE A 110       9.400  -9.108 -20.251  1.00  0.00           C  
ATOM   1774  HZ  PHE A 110       9.101  -8.139 -20.625  1.00  0.00           H  
ATOM   1775  CE2 PHE A 110       9.046  -9.510 -18.952  1.00  0.00           C  
ATOM   1776  HE2 PHE A 110       8.463  -8.846 -18.332  1.00  0.00           H  
ATOM   1777  CD2 PHE A 110       9.432 -10.778 -18.477  1.00  0.00           C  
ATOM   1778  HD2 PHE A 110       9.154 -11.088 -17.479  1.00  0.00           H  
ATOM   1779  C   PHE A 110      11.881 -12.167 -16.796  1.00  0.00           C  
ATOM   1780  O   PHE A 110      12.389 -11.043 -16.795  1.00  0.00           O  
ATOM   1781  N   LEU A 111      11.300 -12.695 -15.716  1.00  0.00           N  
ATOM   1782  H   LEU A 111      10.903 -13.628 -15.805  1.00  0.00           H  
ATOM   1783  CA  LEU A 111      11.194 -12.025 -14.423  1.00  0.00           C  
ATOM   1784  HA  LEU A 111      10.858 -11.004 -14.600  1.00  0.00           H  
ATOM   1785  CB  LEU A 111      10.155 -12.737 -13.539  1.00  0.00           C  
ATOM   1786  HB2 LEU A 111      10.411 -13.798 -13.489  1.00  0.00           H  
ATOM   1787  HB3 LEU A 111      10.237 -12.332 -12.531  1.00  0.00           H  
ATOM   1788  CG  LEU A 111       8.687 -12.590 -13.987  1.00  0.00           C  
ATOM   1789  HG  LEU A 111       8.560 -12.922 -15.013  1.00  0.00           H  
ATOM   1790  CD1 LEU A 111       7.816 -13.450 -13.067  1.00  0.00           C  
ATOM   1791 HD11 LEU A 111       7.979 -13.164 -12.030  1.00  0.00           H  
ATOM   1792 HD12 LEU A 111       6.765 -13.332 -13.326  1.00  0.00           H  
ATOM   1793 HD13 LEU A 111       8.094 -14.498 -13.190  1.00  0.00           H  
ATOM   1794  CD2 LEU A 111       8.188 -11.145 -13.908  1.00  0.00           C  
ATOM   1795 HD21 LEU A 111       8.732 -10.524 -14.617  1.00  0.00           H  
ATOM   1796 HD22 LEU A 111       7.133 -11.108 -14.177  1.00  0.00           H  
ATOM   1797 HD23 LEU A 111       8.326 -10.756 -12.901  1.00  0.00           H  
ATOM   1798  C   LEU A 111      12.536 -11.897 -13.693  1.00  0.00           C  
ATOM   1799  O   LEU A 111      12.761 -10.842 -13.105  1.00  0.00           O  
ATOM   1800  N   GLU A 112      13.455 -12.873 -13.731  1.00  0.00           N  
ATOM   1801  H   GLU A 112      13.222 -13.764 -14.165  1.00  0.00           H  
ATOM   1802  CA  GLU A 112      14.818 -12.654 -13.211  1.00  0.00           C  
ATOM   1803  HA  GLU A 112      14.727 -12.143 -12.255  1.00  0.00           H  
ATOM   1804  CB  GLU A 112      15.562 -13.971 -12.928  1.00  0.00           C  
ATOM   1805  HB2 GLU A 112      14.956 -14.576 -12.251  1.00  0.00           H  
ATOM   1806  HB3 GLU A 112      15.675 -14.518 -13.866  1.00  0.00           H  
ATOM   1807  CG  GLU A 112      16.963 -13.768 -12.299  1.00  0.00           C  
ATOM   1808  HG2 GLU A 112      17.406 -14.752 -12.132  1.00  0.00           H  
ATOM   1809  HG3 GLU A 112      17.605 -13.247 -13.010  1.00  0.00           H  
ATOM   1810  CD  GLU A 112      16.945 -13.005 -10.959  1.00  0.00           C  
ATOM   1811  OE1 GLU A 112      16.303 -13.502 -10.004  1.00  0.00           O  
ATOM   1812  OE2 GLU A 112      17.516 -11.890 -10.863  1.00  0.00           O  
ATOM   1813  C   GLU A 112      15.630 -11.717 -14.121  1.00  0.00           C  
ATOM   1814  O   GLU A 112      16.372 -10.876 -13.613  1.00  0.00           O  
ATOM   1815  N   ARG A 113      15.446 -11.750 -15.452  1.00  0.00           N  
ATOM   1816  H   ARG A 113      14.857 -12.481 -15.849  1.00  0.00           H  
ATOM   1817  CA  ARG A 113      16.071 -10.762 -16.353  1.00  0.00           C  
ATOM   1818  HA  ARG A 113      17.145 -10.782 -16.162  1.00  0.00           H  
ATOM   1819  CB  ARG A 113      15.849 -11.136 -17.835  1.00  0.00           C  
ATOM   1820  HB2 ARG A 113      16.222 -12.148 -18.001  1.00  0.00           H  
ATOM   1821  HB3 ARG A 113      14.787 -11.107 -18.081  1.00  0.00           H  
ATOM   1822  CG  ARG A 113      16.620 -10.160 -18.739  1.00  0.00           C  
ATOM   1823  HG2 ARG A 113      16.110  -9.196 -18.730  1.00  0.00           H  
ATOM   1824  HG3 ARG A 113      17.616 -10.019 -18.314  1.00  0.00           H  
ATOM   1825  CD  ARG A 113      16.798 -10.595 -20.202  1.00  0.00           C  
ATOM   1826  HD2 ARG A 113      17.243 -11.591 -20.233  1.00  0.00           H  
ATOM   1827  HD3 ARG A 113      15.829 -10.628 -20.707  1.00  0.00           H  
ATOM   1828  NE  ARG A 113      17.704  -9.635 -20.861  1.00  0.00           N  
ATOM   1829  HE  ARG A 113      18.044  -8.898 -20.271  1.00  0.00           H  
ATOM   1830  CZ  ARG A 113      18.127  -9.612 -22.112  1.00  0.00           C  
ATOM   1831  NH1 ARG A 113      17.787 -10.481 -23.014  1.00  0.00           N  
ATOM   1832 HH11 ARG A 113      17.031 -11.153 -22.817  1.00  0.00           H  
ATOM   1833 HH12 ARG A 113      18.076 -10.406 -23.965  1.00  0.00           H  
ATOM   1834  NH2 ARG A 113      18.925  -8.647 -22.481  1.00  0.00           N  
ATOM   1835 HH21 ARG A 113      19.229  -7.958 -21.815  1.00  0.00           H  
ATOM   1836 HH22 ARG A 113      19.190  -8.570 -23.445  1.00  0.00           H  
ATOM   1837  C   ARG A 113      15.604  -9.341 -16.011  1.00  0.00           C  
ATOM   1838  O   ARG A 113      16.439  -8.451 -15.856  1.00  0.00           O  
ATOM   1839  N   LEU A 114      14.299  -9.143 -15.812  1.00  0.00           N  
ATOM   1840  H   LEU A 114      13.678  -9.922 -16.017  1.00  0.00           H  
ATOM   1841  CA  LEU A 114      13.706  -7.871 -15.381  1.00  0.00           C  
ATOM   1842  HA  LEU A 114      14.028  -7.092 -16.074  1.00  0.00           H  
ATOM   1843  CB  LEU A 114      12.174  -8.003 -15.475  1.00  0.00           C  
ATOM   1844  HB2 LEU A 114      11.905  -8.175 -16.518  1.00  0.00           H  
ATOM   1845  HB3 LEU A 114      11.875  -8.887 -14.911  1.00  0.00           H  
ATOM   1846  CG  LEU A 114      11.361  -6.810 -14.939  1.00  0.00           C  
ATOM   1847  HG  LEU A 114      11.582  -6.669 -13.882  1.00  0.00           H  
ATOM   1848  CD1 LEU A 114      11.635  -5.496 -15.675  1.00  0.00           C  
ATOM   1849 HD11 LEU A 114      11.400  -5.601 -16.732  1.00  0.00           H  
ATOM   1850 HD12 LEU A 114      11.024  -4.703 -15.246  1.00  0.00           H  
ATOM   1851 HD13 LEU A 114      12.681  -5.216 -15.562  1.00  0.00           H  
ATOM   1852  CD2 LEU A 114       9.873  -7.119 -15.080  1.00  0.00           C  
ATOM   1853 HD21 LEU A 114       9.291  -6.307 -14.648  1.00  0.00           H  
ATOM   1854 HD22 LEU A 114       9.609  -7.226 -16.133  1.00  0.00           H  
ATOM   1855 HD23 LEU A 114       9.632  -8.045 -14.559  1.00  0.00           H  
ATOM   1856  C   LEU A 114      14.177  -7.451 -13.977  1.00  0.00           C  
ATOM   1857  O   LEU A 114      14.567  -6.303 -13.780  1.00  0.00           O  
ATOM   1858  N   LYS A 115      14.209  -8.377 -13.013  1.00  0.00           N  
ATOM   1859  H   LYS A 115      13.818  -9.292 -13.228  1.00  0.00           H  
ATOM   1860  CA  LYS A 115      14.722  -8.145 -11.651  1.00  0.00           C  
ATOM   1861  HA  LYS A 115      14.278  -7.233 -11.257  1.00  0.00           H  
ATOM   1862  CB  LYS A 115      14.288  -9.327 -10.777  1.00  0.00           C  
ATOM   1863  HB2 LYS A 115      13.234  -9.527 -10.967  1.00  0.00           H  
ATOM   1864  HB3 LYS A 115      14.867 -10.194 -11.091  1.00  0.00           H  
ATOM   1865  CG  LYS A 115      14.444  -9.101  -9.261  1.00  0.00           C  
ATOM   1866  HG2 LYS A 115      15.493  -8.935  -9.017  1.00  0.00           H  
ATOM   1867  HG3 LYS A 115      13.883  -8.212  -8.974  1.00  0.00           H  
ATOM   1868  CD  LYS A 115      13.926 -10.306  -8.454  1.00  0.00           C  
ATOM   1869  HD2 LYS A 115      13.949 -10.065  -7.392  1.00  0.00           H  
ATOM   1870  HD3 LYS A 115      12.902 -10.535  -8.750  1.00  0.00           H  
ATOM   1871  CE  LYS A 115      14.830 -11.507  -8.732  1.00  0.00           C  
ATOM   1872  HE2 LYS A 115      14.907 -11.647  -9.812  1.00  0.00           H  
ATOM   1873  HE3 LYS A 115      15.843 -11.293  -8.383  1.00  0.00           H  
ATOM   1874  NZ  LYS A 115      14.372 -12.792  -8.159  1.00  0.00           N  
ATOM   1875  HZ1 LYS A 115      14.942 -13.506  -8.626  1.00  0.00           H  
ATOM   1876  HZ2 LYS A 115      14.528 -12.837  -7.165  1.00  0.00           H  
ATOM   1877  HZ3 LYS A 115      13.390 -12.973  -8.347  1.00  0.00           H  
ATOM   1878  C   LYS A 115      16.235  -7.919 -11.610  1.00  0.00           C  
ATOM   1879  O   LYS A 115      16.721  -7.286 -10.680  1.00  0.00           O  
ATOM   1880  N   THR A 116      16.992  -8.396 -12.592  1.00  0.00           N  
ATOM   1881  H   THR A 116      16.569  -9.052 -13.242  1.00  0.00           H  
ATOM   1882  CA  THR A 116      18.410  -8.055 -12.778  1.00  0.00           C  
ATOM   1883  HA  THR A 116      18.910  -8.049 -11.811  1.00  0.00           H  
ATOM   1884  CB  THR A 116      19.103  -9.126 -13.631  1.00  0.00           C  
ATOM   1885  HB  THR A 116      18.547  -9.286 -14.555  1.00  0.00           H  
ATOM   1886  CG2 THR A 116      20.548  -8.774 -13.979  1.00  0.00           C  
ATOM   1887 HG21 THR A 116      21.106  -8.546 -13.070  1.00  0.00           H  
ATOM   1888 HG22 THR A 116      21.016  -9.621 -14.482  1.00  0.00           H  
ATOM   1889 HG23 THR A 116      20.580  -7.915 -14.649  1.00  0.00           H  
ATOM   1890  OG1 THR A 116      19.150 -10.329 -12.895  1.00  0.00           O  
ATOM   1891  HG1 THR A 116      18.260 -10.724 -12.878  1.00  0.00           H  
ATOM   1892  C   THR A 116      18.570  -6.649 -13.366  1.00  0.00           C  
ATOM   1893  O   THR A 116      19.333  -5.851 -12.826  1.00  0.00           O  
ATOM   1894  N   ILE A 117      17.799  -6.297 -14.404  1.00  0.00           N  
ATOM   1895  H   ILE A 117      17.205  -7.003 -14.828  1.00  0.00           H  
ATOM   1896  CA  ILE A 117      17.816  -4.949 -15.006  1.00  0.00           C  
ATOM   1897  HA  ILE A 117      18.838  -4.722 -15.317  1.00  0.00           H  
ATOM   1898  CB  ILE A 117      16.911  -4.914 -16.262  1.00  0.00           C  
ATOM   1899  HB  ILE A 117      15.959  -5.389 -16.013  1.00  0.00           H  
ATOM   1900  CG2 ILE A 117      16.609  -3.477 -16.731  1.00  0.00           C  
ATOM   1901 HG21 ILE A 117      17.539  -2.945 -16.937  1.00  0.00           H  
ATOM   1902 HG22 ILE A 117      15.998  -3.488 -17.632  1.00  0.00           H  
ATOM   1903 HG23 ILE A 117      16.048  -2.932 -15.972  1.00  0.00           H  
ATOM   1904  CG1 ILE A 117      17.583  -5.715 -17.404  1.00  0.00           C  
ATOM   1905 HG12 ILE A 117      18.440  -5.154 -17.781  1.00  0.00           H  
ATOM   1906 HG13 ILE A 117      17.959  -6.660 -17.013  1.00  0.00           H  
ATOM   1907  CD1 ILE A 117      16.646  -6.048 -18.572  1.00  0.00           C  
ATOM   1908 HD11 ILE A 117      16.364  -5.141 -19.104  1.00  0.00           H  
ATOM   1909 HD12 ILE A 117      17.162  -6.710 -19.267  1.00  0.00           H  
ATOM   1910 HD13 ILE A 117      15.752  -6.549 -18.202  1.00  0.00           H  
ATOM   1911  C   ILE A 117      17.429  -3.875 -13.976  1.00  0.00           C  
ATOM   1912  O   ILE A 117      18.121  -2.866 -13.842  1.00  0.00           O  
ATOM   1913  N   MET A 118      16.377  -4.111 -13.186  1.00  0.00           N  
ATOM   1914  H   MET A 118      15.813  -4.934 -13.373  1.00  0.00           H  
ATOM   1915  CA  MET A 118      15.984  -3.214 -12.092  1.00  0.00           C  
ATOM   1916  HA  MET A 118      15.923  -2.200 -12.488  1.00  0.00           H  
ATOM   1917  CB  MET A 118      14.592  -3.594 -11.552  1.00  0.00           C  
ATOM   1918  HB2 MET A 118      14.569  -4.656 -11.303  1.00  0.00           H  
ATOM   1919  HB3 MET A 118      14.383  -3.024 -10.646  1.00  0.00           H  
ATOM   1920  CG  MET A 118      13.485  -3.284 -12.569  1.00  0.00           C  
ATOM   1921  HG2 MET A 118      13.715  -3.787 -13.508  1.00  0.00           H  
ATOM   1922  HG3 MET A 118      12.541  -3.685 -12.197  1.00  0.00           H  
ATOM   1923  SD  MET A 118      13.256  -1.511 -12.889  1.00  0.00           S  
ATOM   1924  CE  MET A 118      12.274  -1.595 -14.405  1.00  0.00           C  
ATOM   1925  HE1 MET A 118      11.367  -2.171 -14.231  1.00  0.00           H  
ATOM   1926  HE2 MET A 118      12.005  -0.587 -14.722  1.00  0.00           H  
ATOM   1927  HE3 MET A 118      12.861  -2.069 -15.190  1.00  0.00           H  
ATOM   1928  C   MET A 118      17.027  -3.158 -10.963  1.00  0.00           C  
ATOM   1929  O   MET A 118      17.139  -2.127 -10.305  1.00  0.00           O  
ATOM   1930  N   ARG A 119      17.826  -4.215 -10.747  1.00  0.00           N  
ATOM   1931  H   ARG A 119      17.726  -5.025 -11.341  1.00  0.00           H  
ATOM   1932  CA  ARG A 119      18.934  -4.201  -9.774  1.00  0.00           C  
ATOM   1933  HA  ARG A 119      18.599  -3.662  -8.885  1.00  0.00           H  
ATOM   1934  CB  ARG A 119      19.308  -5.633  -9.355  1.00  0.00           C  
ATOM   1935  HB2 ARG A 119      19.062  -6.332 -10.152  1.00  0.00           H  
ATOM   1936  HB3 ARG A 119      20.381  -5.700  -9.168  1.00  0.00           H  
ATOM   1937  CG  ARG A 119      18.569  -5.995  -8.055  1.00  0.00           C  
ATOM   1938  HG2 ARG A 119      19.123  -5.581  -7.212  1.00  0.00           H  
ATOM   1939  HG3 ARG A 119      17.583  -5.538  -8.069  1.00  0.00           H  
ATOM   1940  CD  ARG A 119      18.350  -7.492  -7.825  1.00  0.00           C  
ATOM   1941  HD2 ARG A 119      18.044  -7.643  -6.788  1.00  0.00           H  
ATOM   1942  HD3 ARG A 119      17.515  -7.805  -8.447  1.00  0.00           H  
ATOM   1943  NE  ARG A 119      19.546  -8.313  -8.104  1.00  0.00           N  
ATOM   1944  HE  ARG A 119      20.386  -8.072  -7.607  1.00  0.00           H  
ATOM   1945  CZ  ARG A 119      19.589  -9.362  -8.913  1.00  0.00           C  
ATOM   1946  NH1 ARG A 119      18.571  -9.712  -9.641  1.00  0.00           N  
ATOM   1947 HH11 ARG A 119      17.783  -9.097  -9.714  1.00  0.00           H  
ATOM   1948 HH12 ARG A 119      18.523 -10.596 -10.168  1.00  0.00           H  
ATOM   1949  NH2 ARG A 119      20.662 -10.093  -8.989  1.00  0.00           N  
ATOM   1950 HH21 ARG A 119      21.487  -9.860  -8.471  1.00  0.00           H  
ATOM   1951 HH22 ARG A 119      20.660 -10.869  -9.632  1.00  0.00           H  
ATOM   1952  C   ARG A 119      20.140  -3.393 -10.244  1.00  0.00           C  
ATOM   1953  O   ARG A 119      20.645  -2.633  -9.430  1.00  0.00           O  
ATOM   1954  N   GLU A 120      20.545  -3.465 -11.514  1.00  0.00           N  
ATOM   1955  H   GLU A 120      20.103  -4.137 -12.133  1.00  0.00           H  
ATOM   1956  CA  GLU A 120      21.504  -2.491 -12.073  1.00  0.00           C  
ATOM   1957  HA  GLU A 120      22.443  -2.536 -11.516  1.00  0.00           H  
ATOM   1958  CB  GLU A 120      21.810  -2.822 -13.547  1.00  0.00           C  
ATOM   1959  HB2 GLU A 120      22.428  -3.721 -13.579  1.00  0.00           H  
ATOM   1960  HB3 GLU A 120      20.875  -3.056 -14.057  1.00  0.00           H  
ATOM   1961  CG  GLU A 120      22.509  -1.701 -14.350  1.00  0.00           C  
ATOM   1962  HG2 GLU A 120      22.771  -2.102 -15.331  1.00  0.00           H  
ATOM   1963  HG3 GLU A 120      21.789  -0.895 -14.517  1.00  0.00           H  
ATOM   1964  CD  GLU A 120      23.776  -1.122 -13.697  1.00  0.00           C  
ATOM   1965  OE1 GLU A 120      24.059   0.080 -13.929  1.00  0.00           O  
ATOM   1966  OE2 GLU A 120      24.487  -1.888 -13.018  1.00  0.00           O  
ATOM   1967  C   GLU A 120      20.958  -1.066 -11.927  1.00  0.00           C  
ATOM   1968  O   GLU A 120      21.668  -0.177 -11.471  1.00  0.00           O  
ATOM   1969  N   LYS A 121      19.671  -0.852 -12.234  1.00  0.00           N  
ATOM   1970  H   LYS A 121      19.145  -1.617 -12.645  1.00  0.00           H  
ATOM   1971  CA  LYS A 121      19.036   0.468 -12.117  1.00  0.00           C  
ATOM   1972  HA  LYS A 121      19.652   1.163 -12.687  1.00  0.00           H  
ATOM   1973  CB  LYS A 121      17.623   0.397 -12.726  1.00  0.00           C  
ATOM   1974  HB2 LYS A 121      17.654  -0.181 -13.650  1.00  0.00           H  
ATOM   1975  HB3 LYS A 121      16.963  -0.123 -12.034  1.00  0.00           H  
ATOM   1976  CG  LYS A 121      17.012   1.771 -13.041  1.00  0.00           C  
ATOM   1977  HG2 LYS A 121      15.974   1.617 -13.342  1.00  0.00           H  
ATOM   1978  HG3 LYS A 121      17.018   2.398 -12.150  1.00  0.00           H  
ATOM   1979  CD  LYS A 121      17.755   2.483 -14.179  1.00  0.00           C  
ATOM   1980  HD2 LYS A 121      18.773   2.729 -13.874  1.00  0.00           H  
ATOM   1981  HD3 LYS A 121      17.788   1.823 -15.049  1.00  0.00           H  
ATOM   1982  CE  LYS A 121      17.020   3.769 -14.553  1.00  0.00           C  
ATOM   1983  HE2 LYS A 121      15.978   3.514 -14.769  1.00  0.00           H  
ATOM   1984  HE3 LYS A 121      17.042   4.469 -13.714  1.00  0.00           H  
ATOM   1985  NZ  LYS A 121      17.606   4.372 -15.766  1.00  0.00           N  
ATOM   1986  HZ1 LYS A 121      17.696   3.652 -16.490  1.00  0.00           H  
ATOM   1987  HZ2 LYS A 121      16.912   4.957 -16.236  1.00  0.00           H  
ATOM   1988  HZ3 LYS A 121      18.480   4.848 -15.636  1.00  0.00           H  
ATOM   1989  C   LYS A 121      19.011   1.012 -10.680  1.00  0.00           C  
ATOM   1990  O   LYS A 121      19.152   2.218 -10.493  1.00  0.00           O  
ATOM   1991  N   TYR A 122      18.811   0.147  -9.683  1.00  0.00           N  
ATOM   1992  H   TYR A 122      18.584  -0.806  -9.938  1.00  0.00           H  
ATOM   1993  CA  TYR A 122      18.769   0.514  -8.262  1.00  0.00           C  
ATOM   1994  HA  TYR A 122      18.298   1.492  -8.170  1.00  0.00           H  
ATOM   1995  CB  TYR A 122      17.885  -0.502  -7.520  1.00  0.00           C  
ATOM   1996  HB2 TYR A 122      16.901  -0.521  -7.992  1.00  0.00           H  
ATOM   1997  HB3 TYR A 122      18.319  -1.498  -7.630  1.00  0.00           H  
ATOM   1998  CG  TYR A 122      17.692  -0.197  -6.047  1.00  0.00           C  
ATOM   1999  CD1 TYR A 122      18.178  -1.082  -5.063  1.00  0.00           C  
ATOM   2000  HD1 TYR A 122      18.701  -1.982  -5.356  1.00  0.00           H  
ATOM   2001  CE1 TYR A 122      18.008  -0.781  -3.697  1.00  0.00           C  
ATOM   2002  HE1 TYR A 122      18.392  -1.442  -2.937  1.00  0.00           H  
ATOM   2003  CZ  TYR A 122      17.366   0.416  -3.312  1.00  0.00           C  
ATOM   2004  OH  TYR A 122      17.211   0.714  -1.995  1.00  0.00           O  
ATOM   2005  HH  TYR A 122      17.406   1.636  -1.812  1.00  0.00           H  
ATOM   2006  CE2 TYR A 122      16.891   1.306  -4.297  1.00  0.00           C  
ATOM   2007  HE2 TYR A 122      16.414   2.227  -4.007  1.00  0.00           H  
ATOM   2008  CD2 TYR A 122      17.044   0.992  -5.659  1.00  0.00           C  
ATOM   2009  HD2 TYR A 122      16.686   1.681  -6.409  1.00  0.00           H  
ATOM   2010  C   TYR A 122      20.161   0.636  -7.617  1.00  0.00           C  
ATOM   2011  O   TYR A 122      20.386   1.577  -6.857  1.00  0.00           O  
ATOM   2012  N   SER A 123      21.095  -0.268  -7.946  1.00  0.00           N  
ATOM   2013  H   SER A 123      20.818  -0.992  -8.602  1.00  0.00           H  
ATOM   2014  CA  SER A 123      22.505  -0.322  -7.482  1.00  0.00           C  
ATOM   2015  HA  SER A 123      22.516  -0.192  -6.398  1.00  0.00           H  
ATOM   2016  CB  SER A 123      23.082  -1.709  -7.797  1.00  0.00           C  
ATOM   2017  HB2 SER A 123      22.444  -2.474  -7.359  1.00  0.00           H  
ATOM   2018  HB3 SER A 123      23.110  -1.859  -8.878  1.00  0.00           H  
ATOM   2019  OG  SER A 123      24.385  -1.852  -7.277  1.00  0.00           O  
ATOM   2020  HG  SER A 123      24.926  -1.195  -7.744  1.00  0.00           H  
ATOM   2021  C   SER A 123      23.381   0.799  -8.085  1.00  0.00           C  
ATOM   2022  O   SER A 123      24.445   0.571  -8.664  1.00  0.00           O  
ATOM   2023  N   LYS A 124      22.857   2.020  -8.014  1.00  0.00           N  
ATOM   2024  H   LYS A 124      22.056   2.086  -7.398  1.00  0.00           H  
ATOM   2025  CA  LYS A 124      23.159   3.167  -8.880  1.00  0.00           C  
ATOM   2026  HA  LYS A 124      24.239   3.235  -9.015  1.00  0.00           H  
ATOM   2027  CB  LYS A 124      22.441   2.938 -10.228  1.00  0.00           C  
ATOM   2028  HB2 LYS A 124      21.869   3.821 -10.519  1.00  0.00           H  
ATOM   2029  HB3 LYS A 124      21.733   2.115 -10.133  1.00  0.00           H  
ATOM   2030  CG  LYS A 124      23.429   2.587 -11.342  1.00  0.00           C  
ATOM   2031  HG2 LYS A 124      24.176   1.889 -10.961  1.00  0.00           H  
ATOM   2032  HG3 LYS A 124      22.882   2.098 -12.149  1.00  0.00           H  
ATOM   2033  CD  LYS A 124      24.112   3.840 -11.908  1.00  0.00           C  
ATOM   2034  HD2 LYS A 124      23.408   4.361 -12.559  1.00  0.00           H  
ATOM   2035  HD3 LYS A 124      24.381   4.516 -11.093  1.00  0.00           H  
ATOM   2036  CE  LYS A 124      25.390   3.498 -12.683  1.00  0.00           C  
ATOM   2037  HE2 LYS A 124      25.722   4.395 -13.213  1.00  0.00           H  
ATOM   2038  HE3 LYS A 124      26.161   3.226 -11.957  1.00  0.00           H  
ATOM   2039  NZ  LYS A 124      25.197   2.377 -13.636  1.00  0.00           N  
ATOM   2040  HZ1 LYS A 124      24.456   2.536 -14.300  1.00  0.00           H  
ATOM   2041  HZ2 LYS A 124      26.037   2.108 -14.121  1.00  0.00           H  
ATOM   2042  HZ3 LYS A 124      24.873   1.513 -13.181  1.00  0.00           H  
ATOM   2043  C   LYS A 124      22.701   4.489  -8.270  1.00  0.00           C  
ATOM   2044  O   LYS A 124      23.296   5.525  -8.542  1.00  0.00           O  
ATOM   2045  N   CYS A 125      21.649   4.450  -7.451  1.00  0.00           N  
ATOM   2046  H   CYS A 125      21.197   3.560  -7.310  1.00  0.00           H  
ATOM   2047  CA  CYS A 125      21.268   5.527  -6.540  1.00  0.00           C  
ATOM   2048  HA  CYS A 125      21.590   6.492  -6.936  1.00  0.00           H  
ATOM   2049  CB  CYS A 125      19.737   5.531  -6.399  1.00  0.00           C  
ATOM   2050  HB2 CYS A 125      19.409   4.590  -5.951  1.00  0.00           H  
ATOM   2051  HB3 CYS A 125      19.444   6.348  -5.738  1.00  0.00           H  
ATOM   2052  SG  CYS A 125      18.948   5.748  -8.024  1.00  0.00           S  
ATOM   2053  HG  CYS A 125      19.369   4.592  -8.558  1.00  0.00           H  
ATOM   2054  C   CYS A 125      21.995   5.292  -5.204  1.00  0.00           C  
ATOM   2055  O   CYS A 125      21.402   4.792  -4.245  1.00  0.00           O  
ATOM   2056  N   SER A 126      23.315   5.505  -5.197  1.00  0.00           N  
ATOM   2057  H   SER A 126      23.761   5.947  -5.995  1.00  0.00           H  
ATOM   2058  CA  SER A 126      24.256   5.034  -4.165  1.00  0.00           C  
ATOM   2059  HA  SER A 126      23.807   5.115  -3.177  1.00  0.00           H  
ATOM   2060  CB  SER A 126      24.659   3.579  -4.426  1.00  0.00           C  
ATOM   2061  HB2 SER A 126      25.245   3.524  -5.347  1.00  0.00           H  
ATOM   2062  HB3 SER A 126      25.274   3.223  -3.596  1.00  0.00           H  
ATOM   2063  OG  SER A 126      23.496   2.778  -4.549  1.00  0.00           O  
ATOM   2064  HG  SER A 126      22.778   3.290  -4.147  1.00  0.00           H  
ATOM   2065  C   SER A 126      25.521   5.886  -4.129  1.00  0.00           C  
ATOM   2066  O   SER A 126      25.815   6.517  -5.165  1.00  0.00           O  
ATOM   2067  OXT SER A 126      26.164   5.877  -3.059  1.00  0.00           O  
TER    2068      SER   126                                                      
ATOM   2068  N   MET B 127     -32.687  17.124   2.714  1.00  0.00           N  
ATOM   2069  H1  MET B 127     -33.540  16.952   3.224  1.00  0.00           H  
ATOM   2070  H2  MET B 127     -31.922  17.195   3.370  1.00  0.00           H  
ATOM   2071  H3  MET B 127     -32.476  16.353   2.083  1.00  0.00           H  
ATOM   2072  CA  MET B 127     -32.789  18.385   1.960  1.00  0.00           C  
ATOM   2073  HA  MET B 127     -31.912  18.440   1.317  1.00  0.00           H  
ATOM   2074  CB  MET B 127     -34.048  18.434   1.073  1.00  0.00           C  
ATOM   2075  HB2 MET B 127     -34.145  17.488   0.538  1.00  0.00           H  
ATOM   2076  HB3 MET B 127     -34.936  18.572   1.694  1.00  0.00           H  
ATOM   2077  CG  MET B 127     -33.979  19.563   0.034  1.00  0.00           C  
ATOM   2078  HG2 MET B 127     -34.805  19.439  -0.666  1.00  0.00           H  
ATOM   2079  HG3 MET B 127     -34.111  20.525   0.529  1.00  0.00           H  
ATOM   2080  SD  MET B 127     -32.418  19.583  -0.891  1.00  0.00           S  
ATOM   2081  CE  MET B 127     -32.807  20.787  -2.184  1.00  0.00           C  
ATOM   2082  HE1 MET B 127     -31.931  20.924  -2.819  1.00  0.00           H  
ATOM   2083  HE2 MET B 127     -33.635  20.414  -2.786  1.00  0.00           H  
ATOM   2084  HE3 MET B 127     -33.081  21.739  -1.728  1.00  0.00           H  
ATOM   2085  C   MET B 127     -32.737  19.566   2.917  1.00  0.00           C  
ATOM   2086  O   MET B 127     -33.146  19.428   4.067  1.00  0.00           O  
ATOM   2087  N   HIE B 128     -32.248  20.702   2.428  1.00  0.00           N  
ATOM   2088  H   HIE B 128     -31.970  20.712   1.451  1.00  0.00           H  
ATOM   2089  CA  HIE B 128     -32.070  21.985   3.120  1.00  0.00           C  
ATOM   2090  HA  HIE B 128     -32.459  21.919   4.138  1.00  0.00           H  
ATOM   2091  CB  HIE B 128     -30.552  22.257   3.196  1.00  0.00           C  
ATOM   2092  HB2 HIE B 128     -30.147  21.592   3.953  1.00  0.00           H  
ATOM   2093  HB3 HIE B 128     -30.345  23.281   3.508  1.00  0.00           H  
ATOM   2094  CG  HIE B 128     -29.834  21.962   1.904  1.00  0.00           C  
ATOM   2095  ND1 HIE B 128     -30.129  22.556   0.681  1.00  0.00           N  
ATOM   2096  CE1 HIE B 128     -29.502  21.810  -0.244  1.00  0.00           C  
ATOM   2097  HE1 HIE B 128     -29.592  21.962  -1.310  1.00  0.00           H  
ATOM   2098  NE2 HIE B 128     -28.816  20.810   0.336  1.00  0.00           N  
ATOM   2099  HE2 HIE B 128     -28.337  20.052  -0.154  1.00  0.00           H  
ATOM   2100  CD2 HIE B 128     -29.014  20.893   1.693  1.00  0.00           C  
ATOM   2101  HD2 HIE B 128     -28.680  20.182   2.432  1.00  0.00           H  
ATOM   2102  C   HIE B 128     -32.870  23.096   2.402  1.00  0.00           C  
ATOM   2103  O   HIE B 128     -33.820  22.811   1.677  1.00  0.00           O  
ATOM   2104  N   HIE B 129     -32.542  24.368   2.647  1.00  0.00           N  
ATOM   2105  H   HIE B 129     -31.760  24.559   3.261  1.00  0.00           H  
ATOM   2106  CA  HIE B 129     -33.256  25.547   2.131  1.00  0.00           C  
ATOM   2107  HA  HIE B 129     -34.301  25.286   1.963  1.00  0.00           H  
ATOM   2108  CB  HIE B 129     -33.198  26.628   3.222  1.00  0.00           C  
ATOM   2109  HB2 HIE B 129     -33.663  26.244   4.131  1.00  0.00           H  
ATOM   2110  HB3 HIE B 129     -33.767  27.503   2.904  1.00  0.00           H  
ATOM   2111  CG  HIE B 129     -31.787  27.049   3.550  1.00  0.00           C  
ATOM   2112  ND1 HIE B 129     -30.902  26.345   4.373  1.00  0.00           N  
ATOM   2113  CE1 HIE B 129     -29.746  27.025   4.326  1.00  0.00           C  
ATOM   2114  HE1 HIE B 129     -28.845  26.741   4.854  1.00  0.00           H  
ATOM   2115  NE2 HIE B 129     -29.857  28.087   3.510  1.00  0.00           N  
ATOM   2116  HE2 HIE B 129     -29.116  28.730   3.275  1.00  0.00           H  
ATOM   2117  CD2 HIE B 129     -31.134  28.111   3.001  1.00  0.00           C  
ATOM   2118  HD2 HIE B 129     -31.541  28.802   2.275  1.00  0.00           H  
ATOM   2119  C   HIE B 129     -32.731  26.098   0.787  1.00  0.00           C  
ATOM   2120  O   HIE B 129     -33.194  27.153   0.355  1.00  0.00           O  
ATOM   2121  N   HIE B 130     -31.749  25.452   0.147  1.00  0.00           N  
ATOM   2122  H   HIE B 130     -31.449  24.556   0.510  1.00  0.00           H  
ATOM   2123  CA  HIE B 130     -31.156  25.911  -1.124  1.00  0.00           C  
ATOM   2124  HA  HIE B 130     -31.287  26.991  -1.208  1.00  0.00           H  
ATOM   2125  CB  HIE B 130     -29.648  25.612  -1.135  1.00  0.00           C  
ATOM   2126  HB2 HIE B 130     -29.242  25.895  -2.106  1.00  0.00           H  
ATOM   2127  HB3 HIE B 130     -29.504  24.538  -1.034  1.00  0.00           H  
ATOM   2128  CG  HIE B 130     -28.818  26.306  -0.083  1.00  0.00           C  
ATOM   2129  ND1 HIE B 130     -28.107  27.494  -0.270  1.00  0.00           N  
ATOM   2130  CE1 HIE B 130     -27.375  27.671   0.839  1.00  0.00           C  
ATOM   2131  HE1 HIE B 130     -26.706  28.507   1.000  1.00  0.00           H  
ATOM   2132  NE2 HIE B 130     -27.556  26.643   1.687  1.00  0.00           N  
ATOM   2133  HE2 HIE B 130     -27.044  26.469   2.550  1.00  0.00           H  
ATOM   2134  CD2 HIE B 130     -28.472  25.781   1.127  1.00  0.00           C  
ATOM   2135  HD2 HIE B 130     -28.800  24.829   1.522  1.00  0.00           H  
ATOM   2136  C   HIE B 130     -31.805  25.263  -2.362  1.00  0.00           C  
ATOM   2137  O   HIE B 130     -32.343  24.162  -2.287  1.00  0.00           O  
ATOM   2138  N   HIE B 131     -31.630  25.887  -3.539  1.00  0.00           N  
ATOM   2139  H   HIE B 131     -31.258  26.824  -3.528  1.00  0.00           H  
ATOM   2140  CA  HIE B 131     -31.964  25.317  -4.862  1.00  0.00           C  
ATOM   2141  HA  HIE B 131     -33.046  25.250  -4.982  1.00  0.00           H  
ATOM   2142  CB  HIE B 131     -31.366  26.212  -5.964  1.00  0.00           C  
ATOM   2143  HB2 HIE B 131     -31.227  25.617  -6.868  1.00  0.00           H  
ATOM   2144  HB3 HIE B 131     -30.377  26.555  -5.657  1.00  0.00           H  
ATOM   2145  CG  HIE B 131     -32.187  27.406  -6.358  1.00  0.00           C  
ATOM   2146  ND1 HIE B 131     -32.339  28.575  -5.617  1.00  0.00           N  
ATOM   2147  CE1 HIE B 131     -33.071  29.397  -6.383  1.00  0.00           C  
ATOM   2148  HE1 HIE B 131     -33.364  30.399  -6.100  1.00  0.00           H  
ATOM   2149  NE2 HIE B 131     -33.370  28.809  -7.556  1.00  0.00           N  
ATOM   2150  HE2 HIE B 131     -33.890  29.232  -8.308  1.00  0.00           H  
ATOM   2151  CD2 HIE B 131     -32.818  27.549  -7.557  1.00  0.00           C  
ATOM   2152  HD2 HIE B 131     -32.845  26.820  -8.357  1.00  0.00           H  
ATOM   2153  C   HIE B 131     -31.387  23.919  -5.116  1.00  0.00           C  
ATOM   2154  O   HIE B 131     -31.964  23.142  -5.873  1.00  0.00           O  
ATOM   2155  N   HIE B 132     -30.199  23.647  -4.572  1.00  0.00           N  
ATOM   2156  H   HIE B 132     -29.808  24.308  -3.919  1.00  0.00           H  
ATOM   2157  CA  HIE B 132     -29.435  22.429  -4.823  1.00  0.00           C  
ATOM   2158  HA  HIE B 132     -30.122  21.580  -4.808  1.00  0.00           H  
ATOM   2159  CB  HIE B 132     -28.769  22.495  -6.215  1.00  0.00           C  
ATOM   2160  HB2 HIE B 132     -27.750  22.873  -6.119  1.00  0.00           H  
ATOM   2161  HB3 HIE B 132     -29.315  23.195  -6.849  1.00  0.00           H  
ATOM   2162  CG  HIE B 132     -28.740  21.163  -6.932  1.00  0.00           C  
ATOM   2163  ND1 HIE B 132     -28.197  19.977  -6.429  1.00  0.00           N  
ATOM   2164  CE1 HIE B 132     -28.392  19.050  -7.380  1.00  0.00           C  
ATOM   2165  HE1 HIE B 132     -28.101  18.010  -7.301  1.00  0.00           H  
ATOM   2166  NE2 HIE B 132     -29.027  19.584  -8.435  1.00  0.00           N  
ATOM   2167  HE2 HIE B 132     -29.346  19.045  -9.238  1.00  0.00           H  
ATOM   2168  CD2 HIE B 132     -29.251  20.920  -8.175  1.00  0.00           C  
ATOM   2169  HD2 HIE B 132     -29.749  21.639  -8.810  1.00  0.00           H  
ATOM   2170  C   HIE B 132     -28.382  22.216  -3.730  1.00  0.00           C  
ATOM   2171  O   HIE B 132     -28.091  23.103  -2.918  1.00  0.00           O  
ATOM   2172  N   HIE B 133     -27.793  21.029  -3.722  1.00  0.00           N  
ATOM   2173  H   HIE B 133     -28.032  20.391  -4.475  1.00  0.00           H  
ATOM   2174  CA  HIE B 133     -26.610  20.710  -2.935  1.00  0.00           C  
ATOM   2175  HA  HIE B 133     -26.796  20.955  -1.888  1.00  0.00           H  
ATOM   2176  CB  HIE B 133     -26.348  19.204  -3.045  1.00  0.00           C  
ATOM   2177  HB2 HIE B 133     -25.390  18.973  -2.583  1.00  0.00           H  
ATOM   2178  HB3 HIE B 133     -26.296  18.914  -4.096  1.00  0.00           H  
ATOM   2179  CG  HIE B 133     -27.413  18.402  -2.346  1.00  0.00           C  
ATOM   2180  ND1 HIE B 133     -27.548  18.332  -0.960  1.00  0.00           N  
ATOM   2181  CE1 HIE B 133     -28.626  17.562  -0.742  1.00  0.00           C  
ATOM   2182  HE1 HIE B 133     -29.018  17.286   0.228  1.00  0.00           H  
ATOM   2183  NE2 HIE B 133     -29.175  17.177  -1.902  1.00  0.00           N  
ATOM   2184  HE2 HIE B 133     -30.011  16.587  -1.944  1.00  0.00           H  
ATOM   2185  CD2 HIE B 133     -28.425  17.699  -2.936  1.00  0.00           C  
ATOM   2186  HD2 HIE B 133     -28.604  17.595  -3.997  1.00  0.00           H  
ATOM   2187  C   HIE B 133     -25.391  21.514  -3.393  1.00  0.00           C  
ATOM   2188  O   HIE B 133     -25.222  21.815  -4.575  1.00  0.00           O  
ATOM   2189  N   LYS B 134     -24.499  21.814  -2.447  1.00  0.00           N  
ATOM   2190  H   LYS B 134     -24.755  21.630  -1.480  1.00  0.00           H  
ATOM   2191  CA  LYS B 134     -23.166  22.366  -2.694  1.00  0.00           C  
ATOM   2192  HA  LYS B 134     -22.829  21.989  -3.650  1.00  0.00           H  
ATOM   2193  CB  LYS B 134     -23.247  23.897  -2.805  1.00  0.00           C  
ATOM   2194  HB2 LYS B 134     -24.107  24.165  -3.422  1.00  0.00           H  
ATOM   2195  HB3 LYS B 134     -23.382  24.334  -1.816  1.00  0.00           H  
ATOM   2196  CG  LYS B 134     -21.984  24.467  -3.463  1.00  0.00           C  
ATOM   2197  HG2 LYS B 134     -21.113  24.236  -2.852  1.00  0.00           H  
ATOM   2198  HG3 LYS B 134     -21.856  24.006  -4.444  1.00  0.00           H  
ATOM   2199  CD  LYS B 134     -22.081  25.986  -3.632  1.00  0.00           C  
ATOM   2200  HD2 LYS B 134     -22.969  26.223  -4.222  1.00  0.00           H  
ATOM   2201  HD3 LYS B 134     -22.163  26.454  -2.649  1.00  0.00           H  
ATOM   2202  CE  LYS B 134     -20.826  26.489  -4.353  1.00  0.00           C  
ATOM   2203  HE2 LYS B 134     -19.953  26.282  -3.724  1.00  0.00           H  
ATOM   2204  HE3 LYS B 134     -20.707  25.920  -5.281  1.00  0.00           H  
ATOM   2205  NZ  LYS B 134     -20.917  27.939  -4.650  1.00  0.00           N  
ATOM   2206  HZ1 LYS B 134     -20.978  28.469  -3.790  1.00  0.00           H  
ATOM   2207  HZ2 LYS B 134     -21.736  28.129  -5.212  1.00  0.00           H  
ATOM   2208  HZ3 LYS B 134     -20.098  28.248  -5.159  1.00  0.00           H  
ATOM   2209  C   LYS B 134     -22.195  21.904  -1.607  1.00  0.00           C  
ATOM   2210  O   LYS B 134     -22.565  21.897  -0.434  1.00  0.00           O  
ATOM   2211  N   VAL B 135     -20.953  21.578  -1.971  1.00  0.00           N  
ATOM   2212  H   VAL B 135     -20.701  21.602  -2.945  1.00  0.00           H  
ATOM   2213  CA  VAL B 135     -19.868  21.423  -0.991  1.00  0.00           C  
ATOM   2214  HA  VAL B 135     -20.220  20.757  -0.204  1.00  0.00           H  
ATOM   2215  CB  VAL B 135     -18.589  20.791  -1.587  1.00  0.00           C  
ATOM   2216  HB  VAL B 135     -17.739  21.100  -0.977  1.00  0.00           H  
ATOM   2217  CG1 VAL B 135     -18.682  19.265  -1.499  1.00  0.00           C  
ATOM   2218 HG11 VAL B 135     -17.784  18.814  -1.925  1.00  0.00           H  
ATOM   2219 HG12 VAL B 135     -18.743  18.969  -0.453  1.00  0.00           H  
ATOM   2220 HG13 VAL B 135     -19.560  18.904  -2.033  1.00  0.00           H  
ATOM   2221  CG2 VAL B 135     -18.298  21.184  -3.042  1.00  0.00           C  
ATOM   2222 HG21 VAL B 135     -18.284  22.269  -3.138  1.00  0.00           H  
ATOM   2223 HG22 VAL B 135     -17.314  20.803  -3.319  1.00  0.00           H  
ATOM   2224 HG23 VAL B 135     -19.040  20.755  -3.714  1.00  0.00           H  
ATOM   2225  C   VAL B 135     -19.565  22.776  -0.340  1.00  0.00           C  
ATOM   2226  O   VAL B 135     -19.318  23.770  -1.021  1.00  0.00           O  
ATOM   2227  N   LEU B 136     -19.624  22.816   0.991  1.00  0.00           N  
ATOM   2228  H   LEU B 136     -19.861  21.949   1.460  1.00  0.00           H  
ATOM   2229  CA  LEU B 136     -19.244  23.948   1.838  1.00  0.00           C  
ATOM   2230  HA  LEU B 136     -19.379  24.865   1.265  1.00  0.00           H  
ATOM   2231  CB  LEU B 136     -20.200  23.963   3.050  1.00  0.00           C  
ATOM   2232  HB2 LEU B 136     -21.224  23.949   2.679  1.00  0.00           H  
ATOM   2233  HB3 LEU B 136     -20.043  23.046   3.618  1.00  0.00           H  
ATOM   2234  CG  LEU B 136     -20.051  25.161   4.011  1.00  0.00           C  
ATOM   2235  HG  LEU B 136     -19.034  25.208   4.396  1.00  0.00           H  
ATOM   2236  CD1 LEU B 136     -20.394  26.486   3.328  1.00  0.00           C  
ATOM   2237 HD11 LEU B 136     -19.683  26.686   2.528  1.00  0.00           H  
ATOM   2238 HD12 LEU B 136     -20.324  27.300   4.050  1.00  0.00           H  
ATOM   2239 HD13 LEU B 136     -21.404  26.453   2.919  1.00  0.00           H  
ATOM   2240  CD2 LEU B 136     -20.983  24.984   5.210  1.00  0.00           C  
ATOM   2241 HD21 LEU B 136     -20.751  24.048   5.717  1.00  0.00           H  
ATOM   2242 HD22 LEU B 136     -20.848  25.811   5.907  1.00  0.00           H  
ATOM   2243 HD23 LEU B 136     -22.022  24.953   4.880  1.00  0.00           H  
ATOM   2244  C   LEU B 136     -17.761  23.881   2.252  1.00  0.00           C  
ATOM   2245  O   LEU B 136     -17.204  24.871   2.716  1.00  0.00           O  
ATOM   2246  N   GLN B 137     -17.124  22.718   2.092  1.00  0.00           N  
ATOM   2247  H   GLN B 137     -17.632  21.945   1.683  1.00  0.00           H  
ATOM   2248  CA  GLN B 137     -15.709  22.484   2.377  1.00  0.00           C  
ATOM   2249  HA  GLN B 137     -15.161  23.409   2.193  1.00  0.00           H  
ATOM   2250  CB  GLN B 137     -15.550  22.104   3.862  1.00  0.00           C  
ATOM   2251  HB2 GLN B 137     -16.103  22.831   4.460  1.00  0.00           H  
ATOM   2252  HB3 GLN B 137     -15.988  21.120   4.022  1.00  0.00           H  
ATOM   2253  CG  GLN B 137     -14.090  22.084   4.344  1.00  0.00           C  
ATOM   2254  HG2 GLN B 137     -13.577  21.239   3.881  1.00  0.00           H  
ATOM   2255  HG3 GLN B 137     -13.601  23.005   4.022  1.00  0.00           H  
ATOM   2256  CD  GLN B 137     -13.934  21.978   5.867  1.00  0.00           C  
ATOM   2257  OE1 GLN B 137     -14.872  22.040   6.657  1.00  0.00           O  
ATOM   2258  NE2 GLN B 137     -12.718  21.825   6.345  1.00  0.00           N  
ATOM   2259 HE21 GLN B 137     -12.630  21.670   7.333  1.00  0.00           H  
ATOM   2260 HE22 GLN B 137     -11.939  21.740   5.713  1.00  0.00           H  
ATOM   2261  C   GLN B 137     -15.171  21.410   1.417  1.00  0.00           C  
ATOM   2262  O   GLN B 137     -15.899  20.475   1.079  1.00  0.00           O  
ATOM   2263  N   GLU B 138     -13.927  21.566   0.963  1.00  0.00           N  
ATOM   2264  H   GLU B 138     -13.384  22.350   1.282  1.00  0.00           H  
ATOM   2265  CA  GLU B 138     -13.319  20.737  -0.088  1.00  0.00           C  
ATOM   2266  HA  GLU B 138     -14.009  20.741  -0.927  1.00  0.00           H  
ATOM   2267  CB  GLU B 138     -12.013  21.414  -0.549  1.00  0.00           C  
ATOM   2268  HB2 GLU B 138     -12.199  22.474  -0.723  1.00  0.00           H  
ATOM   2269  HB3 GLU B 138     -11.286  21.343   0.261  1.00  0.00           H  
ATOM   2270  CG  GLU B 138     -11.376  20.832  -1.821  1.00  0.00           C  
ATOM   2271  HG2 GLU B 138     -10.334  21.162  -1.853  1.00  0.00           H  
ATOM   2272  HG3 GLU B 138     -11.366  19.742  -1.775  1.00  0.00           H  
ATOM   2273  CD  GLU B 138     -12.092  21.306  -3.096  1.00  0.00           C  
ATOM   2274  OE1 GLU B 138     -13.344  21.335  -3.106  1.00  0.00           O  
ATOM   2275  OE2 GLU B 138     -11.392  21.612  -4.081  1.00  0.00           O  
ATOM   2276  C   GLU B 138     -13.050  19.280   0.360  1.00  0.00           C  
ATOM   2277  O   GLU B 138     -12.498  19.088   1.452  1.00  0.00           O  
ATOM   2278  N   PRO B 139     -13.394  18.257  -0.456  1.00  0.00           N  
ATOM   2279  CD  PRO B 139     -14.257  18.350  -1.628  1.00  0.00           C  
ATOM   2280  HD2 PRO B 139     -13.654  18.625  -2.491  1.00  0.00           H  
ATOM   2281  HD3 PRO B 139     -15.065  19.066  -1.488  1.00  0.00           H  
ATOM   2282  CG  PRO B 139     -14.856  16.959  -1.824  1.00  0.00           C  
ATOM   2283  HG2 PRO B 139     -15.101  16.763  -2.866  1.00  0.00           H  
ATOM   2284  HG3 PRO B 139     -15.745  16.849  -1.203  1.00  0.00           H  
ATOM   2285  CB  PRO B 139     -13.745  16.046  -1.317  1.00  0.00           C  
ATOM   2286  HB2 PRO B 139     -13.006  15.906  -2.106  1.00  0.00           H  
ATOM   2287  HB3 PRO B 139     -14.139  15.087  -0.984  1.00  0.00           H  
ATOM   2288  CA  PRO B 139     -13.146  16.846  -0.154  1.00  0.00           C  
ATOM   2289  HA  PRO B 139     -13.716  16.608   0.738  1.00  0.00           H  
ATOM   2290  C   PRO B 139     -11.674  16.495   0.122  1.00  0.00           C  
ATOM   2291  O   PRO B 139     -10.834  16.394  -0.772  1.00  0.00           O  
ATOM   2292  N   THR B 140     -11.383  16.260   1.399  1.00  0.00           N  
ATOM   2293  H   THR B 140     -12.157  16.289   2.059  1.00  0.00           H  
ATOM   2294  CA  THR B 140     -10.082  15.783   1.889  1.00  0.00           C  
ATOM   2295  HA  THR B 140      -9.297  16.095   1.199  1.00  0.00           H  
ATOM   2296  CB  THR B 140      -9.797  16.431   3.248  1.00  0.00           C  
ATOM   2297  HB  THR B 140     -10.622  16.216   3.930  1.00  0.00           H  
ATOM   2298  CG2 THR B 140      -8.485  15.983   3.893  1.00  0.00           C  
ATOM   2299 HG21 THR B 140      -8.309  16.580   4.789  1.00  0.00           H  
ATOM   2300 HG22 THR B 140      -8.547  14.936   4.185  1.00  0.00           H  
ATOM   2301 HG23 THR B 140      -7.660  16.129   3.197  1.00  0.00           H  
ATOM   2302  OG1 THR B 140      -9.710  17.823   3.047  1.00  0.00           O  
ATOM   2303  HG1 THR B 140     -10.504  18.093   2.566  1.00  0.00           H  
ATOM   2304  C   THR B 140     -10.092  14.255   1.952  1.00  0.00           C  
ATOM   2305  O   THR B 140     -11.155  13.667   2.145  1.00  0.00           O  
ATOM   2306  N   CYS B 141      -8.949  13.580   1.768  1.00  0.00           N  
ATOM   2307  H   CYS B 141      -8.083  14.092   1.676  1.00  0.00           H  
ATOM   2308  CA  CYS B 141      -8.877  12.113   1.696  1.00  0.00           C  
ATOM   2309  HA  CYS B 141      -9.616  11.708   2.380  1.00  0.00           H  
ATOM   2310  CB  CYS B 141      -9.250  11.705   0.259  1.00  0.00           C  
ATOM   2311  HB2 CYS B 141     -10.241  12.099   0.028  1.00  0.00           H  
ATOM   2312  HB3 CYS B 141      -8.536  12.146  -0.437  1.00  0.00           H  
ATOM   2313  SG  CYS B 141      -9.278   9.902   0.034  1.00  0.00           S  
ATOM   2314  HG  CYS B 141      -7.951   9.718  -0.022  1.00  0.00           H  
ATOM   2315  C   CYS B 141      -7.498  11.570   2.127  1.00  0.00           C  
ATOM   2316  O   CYS B 141      -6.494  12.210   1.832  1.00  0.00           O  
ATOM   2317  N   VAL B 142      -7.441  10.403   2.786  1.00  0.00           N  
ATOM   2318  H   VAL B 142      -8.329   9.933   2.943  1.00  0.00           H  
ATOM   2319  CA  VAL B 142      -6.222   9.749   3.331  1.00  0.00           C  
ATOM   2320  HA  VAL B 142      -5.357  10.099   2.770  1.00  0.00           H  
ATOM   2321  CB  VAL B 142      -5.989  10.100   4.819  1.00  0.00           C  
ATOM   2322  HB  VAL B 142      -5.148   9.507   5.176  1.00  0.00           H  
ATOM   2323  CG1 VAL B 142      -5.615  11.571   5.028  1.00  0.00           C  
ATOM   2324 HG11 VAL B 142      -5.373  11.747   6.078  1.00  0.00           H  
ATOM   2325 HG12 VAL B 142      -4.742  11.820   4.424  1.00  0.00           H  
ATOM   2326 HG13 VAL B 142      -6.443  12.218   4.741  1.00  0.00           H  
ATOM   2327  CG2 VAL B 142      -7.194   9.769   5.712  1.00  0.00           C  
ATOM   2328 HG21 VAL B 142      -8.049  10.390   5.439  1.00  0.00           H  
ATOM   2329 HG22 VAL B 142      -7.469   8.721   5.604  1.00  0.00           H  
ATOM   2330 HG23 VAL B 142      -6.943   9.957   6.756  1.00  0.00           H  
ATOM   2331  C   VAL B 142      -6.263   8.222   3.167  1.00  0.00           C  
ATOM   2332  O   VAL B 142      -7.348   7.649   3.082  1.00  0.00           O  
ATOM   2333  N   SER B 143      -5.106   7.551   3.119  1.00  0.00           N  
ATOM   2334  H   SER B 143      -4.243   8.074   3.257  1.00  0.00           H  
ATOM   2335  CA  SER B 143      -4.978   6.118   2.773  1.00  0.00           C  
ATOM   2336  HA  SER B 143      -5.968   5.688   2.640  1.00  0.00           H  
ATOM   2337  CB  SER B 143      -4.237   5.994   1.438  1.00  0.00           C  
ATOM   2338  HB2 SER B 143      -4.726   6.622   0.696  1.00  0.00           H  
ATOM   2339  HB3 SER B 143      -3.207   6.335   1.560  1.00  0.00           H  
ATOM   2340  OG  SER B 143      -4.233   4.658   0.975  1.00  0.00           O  
ATOM   2341  HG  SER B 143      -5.147   4.450   0.724  1.00  0.00           H  
ATOM   2342  C   SER B 143      -4.261   5.275   3.837  1.00  0.00           C  
ATOM   2343  O   SER B 143      -3.350   5.761   4.501  1.00  0.00           O  
ATOM   2344  N   ASP B 144      -4.625   3.992   3.954  1.00  0.00           N  
ATOM   2345  H   ASP B 144      -5.418   3.651   3.415  1.00  0.00           H  
ATOM   2346  CA  ASP B 144      -3.868   2.994   4.729  1.00  0.00           C  
ATOM   2347  HA  ASP B 144      -3.500   3.481   5.636  1.00  0.00           H  
ATOM   2348  CB  ASP B 144      -4.780   1.826   5.165  1.00  0.00           C  
ATOM   2349  HB2 ASP B 144      -4.291   1.324   6.001  1.00  0.00           H  
ATOM   2350  HB3 ASP B 144      -5.725   2.228   5.534  1.00  0.00           H  
ATOM   2351  CG  ASP B 144      -5.076   0.759   4.090  1.00  0.00           C  
ATOM   2352  OD1 ASP B 144      -4.992   1.044   2.878  1.00  0.00           O  
ATOM   2353  OD2 ASP B 144      -5.354  -0.404   4.476  1.00  0.00           O  
ATOM   2354  C   ASP B 144      -2.636   2.452   3.975  1.00  0.00           C  
ATOM   2355  O   ASP B 144      -1.848   1.699   4.548  1.00  0.00           O  
ATOM   2356  N   TYR B 145      -2.491   2.803   2.690  1.00  0.00           N  
ATOM   2357  H   TYR B 145      -3.190   3.434   2.317  1.00  0.00           H  
ATOM   2358  CA  TYR B 145      -1.480   2.303   1.749  1.00  0.00           C  
ATOM   2359  HA  TYR B 145      -1.814   2.636   0.767  1.00  0.00           H  
ATOM   2360  CB  TYR B 145      -0.135   2.996   2.017  1.00  0.00           C  
ATOM   2361  HB2 TYR B 145      -0.336   3.980   2.434  1.00  0.00           H  
ATOM   2362  HB3 TYR B 145       0.415   2.433   2.770  1.00  0.00           H  
ATOM   2363  CG  TYR B 145       0.727   3.218   0.789  1.00  0.00           C  
ATOM   2364  CD1 TYR B 145       0.312   4.149  -0.184  1.00  0.00           C  
ATOM   2365  HD1 TYR B 145      -0.629   4.669  -0.067  1.00  0.00           H  
ATOM   2366  CE1 TYR B 145       1.130   4.421  -1.294  1.00  0.00           C  
ATOM   2367  HE1 TYR B 145       0.814   5.122  -2.050  1.00  0.00           H  
ATOM   2368  CZ  TYR B 145       2.372   3.770  -1.431  1.00  0.00           C  
ATOM   2369  OH  TYR B 145       3.167   4.074  -2.487  1.00  0.00           O  
ATOM   2370  HH  TYR B 145       3.900   3.433  -2.611  1.00  0.00           H  
ATOM   2371  CE2 TYR B 145       2.787   2.833  -0.463  1.00  0.00           C  
ATOM   2372  HE2 TYR B 145       3.746   2.353  -0.569  1.00  0.00           H  
ATOM   2373  CD2 TYR B 145       1.960   2.552   0.644  1.00  0.00           C  
ATOM   2374  HD2 TYR B 145       2.274   1.838   1.391  1.00  0.00           H  
ATOM   2375  C   TYR B 145      -1.422   0.762   1.642  1.00  0.00           C  
ATOM   2376  O   TYR B 145      -0.349   0.154   1.582  1.00  0.00           O  
ATOM   2377  N   MET B 146      -2.593   0.112   1.650  1.00  0.00           N  
ATOM   2378  H   MET B 146      -3.433   0.664   1.812  1.00  0.00           H  
ATOM   2379  CA  MET B 146      -2.725  -1.349   1.612  1.00  0.00           C  
ATOM   2380  HA  MET B 146      -1.937  -1.753   0.977  1.00  0.00           H  
ATOM   2381  CB  MET B 146      -2.506  -1.894   3.037  1.00  0.00           C  
ATOM   2382  HB2 MET B 146      -1.436  -1.894   3.228  1.00  0.00           H  
ATOM   2383  HB3 MET B 146      -2.985  -1.229   3.755  1.00  0.00           H  
ATOM   2384  CG  MET B 146      -3.030  -3.310   3.292  1.00  0.00           C  
ATOM   2385  HG2 MET B 146      -4.111  -3.313   3.153  1.00  0.00           H  
ATOM   2386  HG3 MET B 146      -2.585  -3.997   2.571  1.00  0.00           H  
ATOM   2387  SD  MET B 146      -2.698  -3.913   4.967  1.00  0.00           S  
ATOM   2388  CE  MET B 146      -3.770  -5.372   4.947  1.00  0.00           C  
ATOM   2389  HE1 MET B 146      -3.462  -6.041   4.143  1.00  0.00           H  
ATOM   2390  HE2 MET B 146      -3.694  -5.892   5.901  1.00  0.00           H  
ATOM   2391  HE3 MET B 146      -4.803  -5.064   4.781  1.00  0.00           H  
ATOM   2392  C   MET B 146      -4.048  -1.848   1.017  1.00  0.00           C  
ATOM   2393  O   MET B 146      -4.004  -2.822   0.278  1.00  0.00           O  
ATOM   2394  N   SER B 147      -5.192  -1.252   1.365  1.00  0.00           N  
ATOM   2395  H   SER B 147      -5.131  -0.434   1.963  1.00  0.00           H  
ATOM   2396  CA  SER B 147      -6.526  -1.803   1.069  1.00  0.00           C  
ATOM   2397  HA  SER B 147      -6.527  -2.212   0.056  1.00  0.00           H  
ATOM   2398  CB  SER B 147      -6.812  -2.943   2.054  1.00  0.00           C  
ATOM   2399  HB2 SER B 147      -7.776  -3.392   1.811  1.00  0.00           H  
ATOM   2400  HB3 SER B 147      -6.049  -3.712   1.941  1.00  0.00           H  
ATOM   2401  OG  SER B 147      -6.839  -2.484   3.402  1.00  0.00           O  
ATOM   2402  HG  SER B 147      -6.162  -1.791   3.521  1.00  0.00           H  
ATOM   2403  C   SER B 147      -7.693  -0.809   1.162  1.00  0.00           C  
ATOM   2404  O   SER B 147      -8.768  -1.094   0.633  1.00  0.00           O  
ATOM   2405  N   ILE B 148      -7.549   0.330   1.848  1.00  0.00           N  
ATOM   2406  H   ILE B 148      -6.647   0.567   2.253  1.00  0.00           H  
ATOM   2407  CA  ILE B 148      -8.658   1.260   2.098  1.00  0.00           C  
ATOM   2408  HA  ILE B 148      -9.277   1.253   1.202  1.00  0.00           H  
ATOM   2409  CB  ILE B 148      -9.549   0.759   3.268  1.00  0.00           C  
ATOM   2410  HB  ILE B 148      -9.836  -0.267   3.035  1.00  0.00           H  
ATOM   2411  CG2 ILE B 148      -8.795   0.729   4.612  1.00  0.00           C  
ATOM   2412 HG21 ILE B 148      -8.508   1.737   4.912  1.00  0.00           H  
ATOM   2413 HG22 ILE B 148      -9.416   0.289   5.389  1.00  0.00           H  
ATOM   2414 HG23 ILE B 148      -7.900   0.118   4.515  1.00  0.00           H  
ATOM   2415  CG1 ILE B 148     -10.857   1.578   3.375  1.00  0.00           C  
ATOM   2416 HG12 ILE B 148     -10.643   2.572   3.765  1.00  0.00           H  
ATOM   2417 HG13 ILE B 148     -11.279   1.694   2.377  1.00  0.00           H  
ATOM   2418  CD1 ILE B 148     -11.934   0.918   4.248  1.00  0.00           C  
ATOM   2419 HD11 ILE B 148     -12.176  -0.070   3.856  1.00  0.00           H  
ATOM   2420 HD12 ILE B 148     -11.592   0.819   5.276  1.00  0.00           H  
ATOM   2421 HD13 ILE B 148     -12.834   1.532   4.240  1.00  0.00           H  
ATOM   2422  C   ILE B 148      -8.175   2.706   2.282  1.00  0.00           C  
ATOM   2423  O   ILE B 148      -7.148   2.993   2.896  1.00  0.00           O  
ATOM   2424  N   SER B 149      -8.947   3.640   1.745  1.00  0.00           N  
ATOM   2425  H   SER B 149      -9.778   3.332   1.250  1.00  0.00           H  
ATOM   2426  CA  SER B 149      -8.770   5.080   1.927  1.00  0.00           C  
ATOM   2427  HA  SER B 149      -8.056   5.263   2.728  1.00  0.00           H  
ATOM   2428  CB  SER B 149      -8.231   5.709   0.635  1.00  0.00           C  
ATOM   2429  HB2 SER B 149      -8.999   5.652  -0.136  1.00  0.00           H  
ATOM   2430  HB3 SER B 149      -7.995   6.758   0.808  1.00  0.00           H  
ATOM   2431  OG  SER B 149      -7.068   5.028   0.178  1.00  0.00           O  
ATOM   2432  HG  SER B 149      -7.358   4.158  -0.132  1.00  0.00           H  
ATOM   2433  C   SER B 149     -10.102   5.697   2.354  1.00  0.00           C  
ATOM   2434  O   SER B 149     -11.162   5.142   2.058  1.00  0.00           O  
ATOM   2435  N   THR B 150     -10.088   6.844   3.030  1.00  0.00           N  
ATOM   2436  H   THR B 150      -9.194   7.282   3.233  1.00  0.00           H  
ATOM   2437  CA  THR B 150     -11.313   7.515   3.495  1.00  0.00           C  
ATOM   2438  HA  THR B 150     -12.159   7.113   2.941  1.00  0.00           H  
ATOM   2439  CB  THR B 150     -11.591   7.216   4.973  1.00  0.00           C  
ATOM   2440  HB  THR B 150     -11.511   6.143   5.127  1.00  0.00           H  
ATOM   2441  CG2 THR B 150     -10.679   7.927   5.972  1.00  0.00           C  
ATOM   2442 HG21 THR B 150     -10.943   7.618   6.983  1.00  0.00           H  
ATOM   2443 HG22 THR B 150      -9.642   7.658   5.782  1.00  0.00           H  
ATOM   2444 HG23 THR B 150     -10.796   9.008   5.892  1.00  0.00           H  
ATOM   2445  OG1 THR B 150     -12.913   7.579   5.263  1.00  0.00           O  
ATOM   2446  HG1 THR B 150     -13.452   6.805   5.035  1.00  0.00           H  
ATOM   2447  C   THR B 150     -11.293   9.007   3.191  1.00  0.00           C  
ATOM   2448  O   THR B 150     -10.228   9.623   3.204  1.00  0.00           O  
ATOM   2449  N   CYS B 151     -12.467   9.562   2.885  1.00  0.00           N  
ATOM   2450  H   CYS B 151     -13.300   8.984   2.944  1.00  0.00           H  
ATOM   2451  CA  CYS B 151     -12.663  10.910   2.375  1.00  0.00           C  
ATOM   2452  HA  CYS B 151     -11.755  11.475   2.551  1.00  0.00           H  
ATOM   2453  CB  CYS B 151     -12.909  10.805   0.862  1.00  0.00           C  
ATOM   2454  HB2 CYS B 151     -12.027  10.380   0.385  1.00  0.00           H  
ATOM   2455  HB3 CYS B 151     -13.755  10.138   0.685  1.00  0.00           H  
ATOM   2456  SG  CYS B 151     -13.272  12.425   0.127  1.00  0.00           S  
ATOM   2457  HG  CYS B 151     -12.249  13.096   0.678  1.00  0.00           H  
ATOM   2458  C   CYS B 151     -13.805  11.616   3.115  1.00  0.00           C  
ATOM   2459  O   CYS B 151     -14.849  11.006   3.333  1.00  0.00           O  
ATOM   2460  N   GLU B 152     -13.619  12.888   3.468  1.00  0.00           N  
ATOM   2461  H   GLU B 152     -12.772  13.349   3.156  1.00  0.00           H  
ATOM   2462  CA  GLU B 152     -14.559  13.716   4.230  1.00  0.00           C  
ATOM   2463  HA  GLU B 152     -15.518  13.203   4.266  1.00  0.00           H  
ATOM   2464  CB  GLU B 152     -14.069  13.892   5.685  1.00  0.00           C  
ATOM   2465  HB2 GLU B 152     -14.081  12.914   6.170  1.00  0.00           H  
ATOM   2466  HB3 GLU B 152     -13.043  14.263   5.674  1.00  0.00           H  
ATOM   2467  CG  GLU B 152     -14.946  14.866   6.497  1.00  0.00           C  
ATOM   2468  HG2 GLU B 152     -14.770  15.884   6.141  1.00  0.00           H  
ATOM   2469  HG3 GLU B 152     -15.994  14.629   6.311  1.00  0.00           H  
ATOM   2470  CD  GLU B 152     -14.696  14.827   8.011  1.00  0.00           C  
ATOM   2471  OE1 GLU B 152     -13.537  15.045   8.427  1.00  0.00           O  
ATOM   2472  OE2 GLU B 152     -15.698  14.645   8.748  1.00  0.00           O  
ATOM   2473  C   GLU B 152     -14.786  15.067   3.534  1.00  0.00           C  
ATOM   2474  O   GLU B 152     -13.862  15.674   2.985  1.00  0.00           O  
ATOM   2475  N   TRP B 153     -16.028  15.551   3.585  1.00  0.00           N  
ATOM   2476  H   TRP B 153     -16.721  15.006   4.094  1.00  0.00           H  
ATOM   2477  CA  TRP B 153     -16.433  16.877   3.117  1.00  0.00           C  
ATOM   2478  HA  TRP B 153     -15.608  17.569   3.295  1.00  0.00           H  
ATOM   2479  CB  TRP B 153     -16.713  16.853   1.606  1.00  0.00           C  
ATOM   2480  HB2 TRP B 153     -16.853  17.875   1.248  1.00  0.00           H  
ATOM   2481  HB3 TRP B 153     -15.829  16.466   1.105  1.00  0.00           H  
ATOM   2482  CG  TRP B 153     -17.879  16.026   1.162  1.00  0.00           C  
ATOM   2483  CD1 TRP B 153     -19.155  16.452   1.018  1.00  0.00           C  
ATOM   2484  HD1 TRP B 153     -19.502  17.461   1.212  1.00  0.00           H  
ATOM   2485  NE1 TRP B 153     -19.948  15.402   0.596  1.00  0.00           N  
ATOM   2486  HE1 TRP B 153     -20.950  15.484   0.473  1.00  0.00           H  
ATOM   2487  CE2 TRP B 153     -19.208  14.249   0.421  1.00  0.00           C  
ATOM   2488  CZ2 TRP B 153     -19.532  12.954  -0.009  1.00  0.00           C  
ATOM   2489  HZ2 TRP B 153     -20.545  12.719  -0.298  1.00  0.00           H  
ATOM   2490  CH2 TRP B 153     -18.534  11.965  -0.023  1.00  0.00           C  
ATOM   2491  HH2 TRP B 153     -18.767  10.962  -0.349  1.00  0.00           H  
ATOM   2492  CZ3 TRP B 153     -17.229  12.280   0.395  1.00  0.00           C  
ATOM   2493  HZ3 TRP B 153     -16.458  11.520   0.396  1.00  0.00           H  
ATOM   2494  CE3 TRP B 153     -16.909  13.589   0.803  1.00  0.00           C  
ATOM   2495  HE3 TRP B 153     -15.897  13.824   1.103  1.00  0.00           H  
ATOM   2496  CD2 TRP B 153     -17.888  14.606   0.824  1.00  0.00           C  
ATOM   2497  C   TRP B 153     -17.650  17.388   3.901  1.00  0.00           C  
ATOM   2498  O   TRP B 153     -18.158  16.739   4.819  1.00  0.00           O  
ATOM   2499  N   LYS B 154     -18.132  18.583   3.549  1.00  0.00           N  
ATOM   2500  H   LYS B 154     -17.676  19.060   2.780  1.00  0.00           H  
ATOM   2501  CA  LYS B 154     -19.215  19.282   4.257  1.00  0.00           C  
ATOM   2502  HA  LYS B 154     -19.738  18.568   4.895  1.00  0.00           H  
ATOM   2503  CB  LYS B 154     -18.575  20.375   5.122  1.00  0.00           C  
ATOM   2504  HB2 LYS B 154     -17.536  20.096   5.306  1.00  0.00           H  
ATOM   2505  HB3 LYS B 154     -18.576  21.325   4.583  1.00  0.00           H  
ATOM   2506  CG  LYS B 154     -19.239  20.548   6.491  1.00  0.00           C  
ATOM   2507  HG2 LYS B 154     -20.262  20.912   6.379  1.00  0.00           H  
ATOM   2508  HG3 LYS B 154     -19.251  19.579   6.992  1.00  0.00           H  
ATOM   2509  CD  LYS B 154     -18.408  21.544   7.314  1.00  0.00           C  
ATOM   2510  HD2 LYS B 154     -17.359  21.449   7.032  1.00  0.00           H  
ATOM   2511  HD3 LYS B 154     -18.731  22.563   7.091  1.00  0.00           H  
ATOM   2512  CE  LYS B 154     -18.506  21.265   8.815  1.00  0.00           C  
ATOM   2513  HE2 LYS B 154     -19.511  21.517   9.168  1.00  0.00           H  
ATOM   2514  HE3 LYS B 154     -18.349  20.192   8.975  1.00  0.00           H  
ATOM   2515  NZ  LYS B 154     -17.465  22.034   9.541  1.00  0.00           N  
ATOM   2516  HZ1 LYS B 154     -17.615  23.027   9.422  1.00  0.00           H  
ATOM   2517  HZ2 LYS B 154     -17.465  21.808  10.527  1.00  0.00           H  
ATOM   2518  HZ3 LYS B 154     -16.551  21.816   9.153  1.00  0.00           H  
ATOM   2519  C   LYS B 154     -20.233  19.857   3.281  1.00  0.00           C  
ATOM   2520  O   LYS B 154     -19.836  20.375   2.242  1.00  0.00           O  
ATOM   2521  N   MET B 155     -21.520  19.778   3.608  1.00  0.00           N  
ATOM   2522  H   MET B 155     -21.744  19.387   4.516  1.00  0.00           H  
ATOM   2523  CA  MET B 155     -22.635  20.249   2.772  1.00  0.00           C  
ATOM   2524  HA  MET B 155     -22.301  20.298   1.734  1.00  0.00           H  
ATOM   2525  CB  MET B 155     -23.804  19.246   2.834  1.00  0.00           C  
ATOM   2526  HB2 MET B 155     -24.201  19.217   3.849  1.00  0.00           H  
ATOM   2527  HB3 MET B 155     -24.602  19.586   2.173  1.00  0.00           H  
ATOM   2528  CG  MET B 155     -23.408  17.818   2.426  1.00  0.00           C  
ATOM   2529  HG2 MET B 155     -22.727  17.417   3.178  1.00  0.00           H  
ATOM   2530  HG3 MET B 155     -24.305  17.196   2.437  1.00  0.00           H  
ATOM   2531  SD  MET B 155     -22.614  17.640   0.800  1.00  0.00           S  
ATOM   2532  CE  MET B 155     -23.967  18.145  -0.295  1.00  0.00           C  
ATOM   2533  HE1 MET B 155     -24.172  19.208  -0.170  1.00  0.00           H  
ATOM   2534  HE2 MET B 155     -23.676  17.955  -1.328  1.00  0.00           H  
ATOM   2535  HE3 MET B 155     -24.867  17.573  -0.067  1.00  0.00           H  
ATOM   2536  C   MET B 155     -23.100  21.663   3.160  1.00  0.00           C  
ATOM   2537  O   MET B 155     -22.875  22.125   4.277  1.00  0.00           O  
ATOM   2538  N   ASN B 156     -23.787  22.349   2.242  1.00  0.00           N  
ATOM   2539  H   ASN B 156     -23.899  21.932   1.322  1.00  0.00           H  
ATOM   2540  CA  ASN B 156     -24.352  23.697   2.419  1.00  0.00           C  
ATOM   2541  HA  ASN B 156     -23.600  24.302   2.925  1.00  0.00           H  
ATOM   2542  CB  ASN B 156     -24.605  24.312   1.028  1.00  0.00           C  
ATOM   2543  HB2 ASN B 156     -24.953  25.336   1.156  1.00  0.00           H  
ATOM   2544  HB3 ASN B 156     -23.662  24.350   0.486  1.00  0.00           H  
ATOM   2545  CG  ASN B 156     -25.608  23.552   0.167  1.00  0.00           C  
ATOM   2546  OD1 ASN B 156     -25.622  22.333   0.108  1.00  0.00           O  
ATOM   2547  ND2 ASN B 156     -26.441  24.241  -0.572  1.00  0.00           N  
ATOM   2548 HD21 ASN B 156     -27.070  23.718  -1.171  1.00  0.00           H  
ATOM   2549 HD22 ASN B 156     -26.572  25.229  -0.427  1.00  0.00           H  
ATOM   2550  C   ASN B 156     -25.615  23.776   3.307  1.00  0.00           C  
ATOM   2551  O   ASN B 156     -26.130  24.875   3.538  1.00  0.00           O  
ATOM   2552  N   GLY B 157     -26.110  22.637   3.795  1.00  0.00           N  
ATOM   2553  H   GLY B 157     -25.664  21.775   3.514  1.00  0.00           H  
ATOM   2554  CA  GLY B 157     -27.225  22.507   4.734  1.00  0.00           C  
ATOM   2555  HA2 GLY B 157     -26.963  23.018   5.660  1.00  0.00           H  
ATOM   2556  HA3 GLY B 157     -28.109  22.982   4.314  1.00  0.00           H  
ATOM   2557  C   GLY B 157     -27.541  21.033   5.051  1.00  0.00           C  
ATOM   2558  O   GLY B 157     -26.880  20.145   4.510  1.00  0.00           O  
ATOM   2559  N   PRO B 158     -28.523  20.741   5.928  1.00  0.00           N  
ATOM   2560  CD  PRO B 158     -29.254  21.698   6.746  1.00  0.00           C  
ATOM   2561  HD2 PRO B 158     -30.117  22.075   6.195  1.00  0.00           H  
ATOM   2562  HD3 PRO B 158     -28.622  22.526   7.067  1.00  0.00           H  
ATOM   2563  CG  PRO B 158     -29.725  20.914   7.969  1.00  0.00           C  
ATOM   2564  HG2 PRO B 158     -30.650  21.324   8.376  1.00  0.00           H  
ATOM   2565  HG3 PRO B 158     -28.941  20.908   8.728  1.00  0.00           H  
ATOM   2566  CB  PRO B 158     -29.928  19.500   7.426  1.00  0.00           C  
ATOM   2567  HB2 PRO B 158     -30.921  19.420   6.979  1.00  0.00           H  
ATOM   2568  HB3 PRO B 158     -29.797  18.750   8.207  1.00  0.00           H  
ATOM   2569  CA  PRO B 158     -28.851  19.373   6.345  1.00  0.00           C  
ATOM   2570  HA  PRO B 158     -27.955  18.960   6.797  1.00  0.00           H  
ATOM   2571  C   PRO B 158     -29.281  18.434   5.205  1.00  0.00           C  
ATOM   2572  O   PRO B 158     -30.005  18.818   4.284  1.00  0.00           O  
ATOM   2573  N   THR B 159     -28.821  17.181   5.252  1.00  0.00           N  
ATOM   2574  H   THR B 159     -28.252  16.917   6.047  1.00  0.00           H  
ATOM   2575  CA  THR B 159     -28.892  16.202   4.145  1.00  0.00           C  
ATOM   2576  HA  THR B 159     -29.856  16.263   3.643  1.00  0.00           H  
ATOM   2577  CB  THR B 159     -27.783  16.525   3.125  1.00  0.00           C  
ATOM   2578  HB  THR B 159     -26.851  16.726   3.655  1.00  0.00           H  
ATOM   2579  CG2 THR B 159     -27.513  15.468   2.057  1.00  0.00           C  
ATOM   2580 HG21 THR B 159     -28.446  15.182   1.583  1.00  0.00           H  
ATOM   2581 HG22 THR B 159     -26.842  15.875   1.300  1.00  0.00           H  
ATOM   2582 HG23 THR B 159     -27.046  14.591   2.502  1.00  0.00           H  
ATOM   2583  OG1 THR B 159     -28.171  17.682   2.435  1.00  0.00           O  
ATOM   2584  HG1 THR B 159     -28.610  18.265   3.066  1.00  0.00           H  
ATOM   2585  C   THR B 159     -28.716  14.777   4.670  1.00  0.00           C  
ATOM   2586  O   THR B 159     -27.923  14.585   5.590  1.00  0.00           O  
ATOM   2587  N   GLN B 160     -29.416  13.793   4.086  1.00  0.00           N  
ATOM   2588  H   GLN B 160     -30.021  14.035   3.307  1.00  0.00           H  
ATOM   2589  CA  GLN B 160     -29.215  12.358   4.365  1.00  0.00           C  
ATOM   2590  HA  GLN B 160     -28.729  12.236   5.335  1.00  0.00           H  
ATOM   2591  CB  GLN B 160     -30.568  11.630   4.435  1.00  0.00           C  
ATOM   2592  HB2 GLN B 160     -31.196  11.942   3.598  1.00  0.00           H  
ATOM   2593  HB3 GLN B 160     -30.404  10.552   4.363  1.00  0.00           H  
ATOM   2594  CG  GLN B 160     -31.282  11.916   5.764  1.00  0.00           C  
ATOM   2595  HG2 GLN B 160     -30.732  11.434   6.573  1.00  0.00           H  
ATOM   2596  HG3 GLN B 160     -31.293  12.988   5.956  1.00  0.00           H  
ATOM   2597  CD  GLN B 160     -32.725  11.423   5.760  1.00  0.00           C  
ATOM   2598  OE1 GLN B 160     -33.625  12.063   5.245  1.00  0.00           O  
ATOM   2599  NE2 GLN B 160     -33.017  10.294   6.375  1.00  0.00           N  
ATOM   2600 HE21 GLN B 160     -33.977  10.003   6.337  1.00  0.00           H  
ATOM   2601 HE22 GLN B 160     -32.286   9.747   6.792  1.00  0.00           H  
ATOM   2602  C   GLN B 160     -28.279  11.731   3.319  1.00  0.00           C  
ATOM   2603  O   GLN B 160     -28.714  11.285   2.255  1.00  0.00           O  
ATOM   2604  N   CYS B 161     -26.980  11.733   3.606  1.00  0.00           N  
ATOM   2605  H   CYS B 161     -26.702  11.994   4.547  1.00  0.00           H  
ATOM   2606  CA  CYS B 161     -25.918  11.512   2.628  1.00  0.00           C  
ATOM   2607  HA  CYS B 161     -26.024  12.247   1.830  1.00  0.00           H  
ATOM   2608  CB  CYS B 161     -24.568  11.749   3.317  1.00  0.00           C  
ATOM   2609  HB2 CYS B 161     -24.436  11.031   4.127  1.00  0.00           H  
ATOM   2610  HB3 CYS B 161     -23.761  11.614   2.597  1.00  0.00           H  
ATOM   2611  SG  CYS B 161     -24.511  13.442   3.986  1.00  0.00           S  
ATOM   2612  HG  CYS B 161     -25.310  13.208   5.041  1.00  0.00           H  
ATOM   2613  C   CYS B 161     -26.000  10.135   1.960  1.00  0.00           C  
ATOM   2614  O   CYS B 161     -25.868  10.059   0.739  1.00  0.00           O  
ATOM   2615  N   SER B 162     -26.335   9.087   2.716  1.00  0.00           N  
ATOM   2616  H   SER B 162     -26.451   9.212   3.714  1.00  0.00           H  
ATOM   2617  CA  SER B 162     -26.537   7.716   2.222  1.00  0.00           C  
ATOM   2618  HA  SER B 162     -25.675   7.464   1.610  1.00  0.00           H  
ATOM   2619  CB  SER B 162     -26.549   6.748   3.414  1.00  0.00           C  
ATOM   2620  HB2 SER B 162     -26.876   5.756   3.096  1.00  0.00           H  
ATOM   2621  HB3 SER B 162     -25.530   6.668   3.794  1.00  0.00           H  
ATOM   2622  OG  SER B 162     -27.377   7.215   4.463  1.00  0.00           O  
ATOM   2623  HG  SER B 162     -26.894   6.993   5.294  1.00  0.00           H  
ATOM   2624  C   SER B 162     -27.757   7.517   1.307  1.00  0.00           C  
ATOM   2625  O   SER B 162     -27.998   6.403   0.843  1.00  0.00           O  
ATOM   2626  N   THR B 163     -28.493   8.584   0.969  1.00  0.00           N  
ATOM   2627  H   THR B 163     -28.209   9.476   1.350  1.00  0.00           H  
ATOM   2628  CA  THR B 163     -29.552   8.561  -0.060  1.00  0.00           C  
ATOM   2629  HA  THR B 163     -29.452   7.649  -0.649  1.00  0.00           H  
ATOM   2630  CB  THR B 163     -30.954   8.548   0.565  1.00  0.00           C  
ATOM   2631  HB  THR B 163     -31.685   8.527  -0.243  1.00  0.00           H  
ATOM   2632  CG2 THR B 163     -31.213   7.341   1.464  1.00  0.00           C  
ATOM   2633 HG21 THR B 163     -31.052   6.424   0.896  1.00  0.00           H  
ATOM   2634 HG22 THR B 163     -30.542   7.348   2.324  1.00  0.00           H  
ATOM   2635 HG23 THR B 163     -32.245   7.366   1.813  1.00  0.00           H  
ATOM   2636  OG1 THR B 163     -31.180   9.708   1.329  1.00  0.00           O  
ATOM   2637  HG1 THR B 163     -30.425   9.826   1.916  1.00  0.00           H  
ATOM   2638  C   THR B 163     -29.455   9.715  -1.058  1.00  0.00           C  
ATOM   2639  O   THR B 163     -29.711   9.508  -2.244  1.00  0.00           O  
ATOM   2640  N   GLU B 164     -29.058  10.918  -0.628  1.00  0.00           N  
ATOM   2641  H   GLU B 164     -28.930  11.062   0.367  1.00  0.00           H  
ATOM   2642  CA  GLU B 164     -28.963  12.082  -1.521  1.00  0.00           C  
ATOM   2643  HA  GLU B 164     -29.809  12.051  -2.208  1.00  0.00           H  
ATOM   2644  CB  GLU B 164     -29.085  13.396  -0.716  1.00  0.00           C  
ATOM   2645  HB2 GLU B 164     -28.210  13.508  -0.076  1.00  0.00           H  
ATOM   2646  HB3 GLU B 164     -29.081  14.218  -1.431  1.00  0.00           H  
ATOM   2647  CG  GLU B 164     -30.364  13.487   0.152  1.00  0.00           C  
ATOM   2648  HG2 GLU B 164     -31.162  12.926  -0.339  1.00  0.00           H  
ATOM   2649  HG3 GLU B 164     -30.177  13.012   1.116  1.00  0.00           H  
ATOM   2650  CD  GLU B 164     -30.879  14.922   0.387  1.00  0.00           C  
ATOM   2651  OE1 GLU B 164     -31.052  15.317   1.573  1.00  0.00           O  
ATOM   2652  OE2 GLU B 164     -31.150  15.642  -0.602  1.00  0.00           O  
ATOM   2653  C   GLU B 164     -27.692  12.072  -2.405  1.00  0.00           C  
ATOM   2654  O   GLU B 164     -27.697  12.697  -3.469  1.00  0.00           O  
ATOM   2655  N   LEU B 165     -26.611  11.385  -1.988  1.00  0.00           N  
ATOM   2656  H   LEU B 165     -26.705  10.810  -1.156  1.00  0.00           H  
ATOM   2657  CA  LEU B 165     -25.258  11.485  -2.575  1.00  0.00           C  
ATOM   2658  HA  LEU B 165     -25.304  12.151  -3.436  1.00  0.00           H  
ATOM   2659  CB  LEU B 165     -24.284  12.110  -1.546  1.00  0.00           C  
ATOM   2660  HB2 LEU B 165     -24.111  11.375  -0.759  1.00  0.00           H  
ATOM   2661  HB3 LEU B 165     -23.331  12.287  -2.045  1.00  0.00           H  
ATOM   2662  CG  LEU B 165     -24.718  13.425  -0.868  1.00  0.00           C  
ATOM   2663  HG  LEU B 165     -25.633  13.263  -0.299  1.00  0.00           H  
ATOM   2664  CD1 LEU B 165     -23.627  13.900   0.096  1.00  0.00           C  
ATOM   2665 HD11 LEU B 165     -23.980  14.781   0.632  1.00  0.00           H  
ATOM   2666 HD12 LEU B 165     -23.413  13.118   0.825  1.00  0.00           H  
ATOM   2667 HD13 LEU B 165     -22.718  14.143  -0.451  1.00  0.00           H  
ATOM   2668  CD2 LEU B 165     -24.951  14.545  -1.881  1.00  0.00           C  
ATOM   2669 HD21 LEU B 165     -25.233  15.460  -1.361  1.00  0.00           H  
ATOM   2670 HD22 LEU B 165     -24.048  14.717  -2.467  1.00  0.00           H  
ATOM   2671 HD23 LEU B 165     -25.770  14.274  -2.544  1.00  0.00           H  
ATOM   2672  C   LEU B 165     -24.684  10.143  -3.091  1.00  0.00           C  
ATOM   2673  O   LEU B 165     -25.148   9.060  -2.737  1.00  0.00           O  
ATOM   2674  N   ARG B 166     -23.613  10.218  -3.900  1.00  0.00           N  
ATOM   2675  H   ARG B 166     -23.311  11.153  -4.169  1.00  0.00           H  
ATOM   2676  CA  ARG B 166     -22.756   9.089  -4.335  1.00  0.00           C  
ATOM   2677  HA  ARG B 166     -22.709   8.354  -3.537  1.00  0.00           H  
ATOM   2678  CB  ARG B 166     -23.316   8.400  -5.592  1.00  0.00           C  
ATOM   2679  HB2 ARG B 166     -23.961   9.083  -6.140  1.00  0.00           H  
ATOM   2680  HB3 ARG B 166     -22.491   8.126  -6.254  1.00  0.00           H  
ATOM   2681  CG  ARG B 166     -24.071   7.114  -5.236  1.00  0.00           C  
ATOM   2682  HG2 ARG B 166     -23.380   6.447  -4.722  1.00  0.00           H  
ATOM   2683  HG3 ARG B 166     -24.909   7.334  -4.576  1.00  0.00           H  
ATOM   2684  CD  ARG B 166     -24.584   6.399  -6.484  1.00  0.00           C  
ATOM   2685  HD2 ARG B 166     -23.745   6.249  -7.167  1.00  0.00           H  
ATOM   2686  HD3 ARG B 166     -24.968   5.422  -6.185  1.00  0.00           H  
ATOM   2687  NE  ARG B 166     -25.651   7.167  -7.156  1.00  0.00           N  
ATOM   2688  HE  ARG B 166     -26.081   7.911  -6.626  1.00  0.00           H  
ATOM   2689  CZ  ARG B 166     -26.120   6.948  -8.367  1.00  0.00           C  
ATOM   2690  NH1 ARG B 166     -25.654   5.986  -9.114  1.00  0.00           N  
ATOM   2691 HH11 ARG B 166     -24.904   5.421  -8.756  1.00  0.00           H  
ATOM   2692 HH12 ARG B 166     -26.018   5.821 -10.032  1.00  0.00           H  
ATOM   2693  NH2 ARG B 166     -27.073   7.687  -8.850  1.00  0.00           N  
ATOM   2694 HH21 ARG B 166     -27.401   8.496  -8.331  1.00  0.00           H  
ATOM   2695 HH22 ARG B 166     -27.466   7.496  -9.751  1.00  0.00           H  
ATOM   2696  C   ARG B 166     -21.330   9.551  -4.624  1.00  0.00           C  
ATOM   2697  O   ARG B 166     -21.161  10.646  -5.154  1.00  0.00           O  
ATOM   2698  N   LEU B 167     -20.329   8.702  -4.370  1.00  0.00           N  
ATOM   2699  H   LEU B 167     -20.554   7.786  -3.995  1.00  0.00           H  
ATOM   2700  CA  LEU B 167     -18.932   8.945  -4.768  1.00  0.00           C  
ATOM   2701  HA  LEU B 167     -18.861   9.933  -5.227  1.00  0.00           H  
ATOM   2702  CB  LEU B 167     -18.024   8.937  -3.520  1.00  0.00           C  
ATOM   2703  HB2 LEU B 167     -18.419   9.639  -2.783  1.00  0.00           H  
ATOM   2704  HB3 LEU B 167     -18.062   7.935  -3.089  1.00  0.00           H  
ATOM   2705  CG  LEU B 167     -16.546   9.289  -3.804  1.00  0.00           C  
ATOM   2706  HG  LEU B 167     -16.165   8.678  -4.622  1.00  0.00           H  
ATOM   2707  CD1 LEU B 167     -16.382  10.768  -4.161  1.00  0.00           C  
ATOM   2708 HD11 LEU B 167     -15.325  10.998  -4.294  1.00  0.00           H  
ATOM   2709 HD12 LEU B 167     -16.781  11.395  -3.363  1.00  0.00           H  
ATOM   2710 HD13 LEU B 167     -16.898  10.995  -5.093  1.00  0.00           H  
ATOM   2711  CD2 LEU B 167     -15.685   9.019  -2.569  1.00  0.00           C  
ATOM   2712 HD21 LEU B 167     -15.748   7.964  -2.300  1.00  0.00           H  
ATOM   2713 HD22 LEU B 167     -14.644   9.256  -2.788  1.00  0.00           H  
ATOM   2714 HD23 LEU B 167     -16.021   9.636  -1.737  1.00  0.00           H  
ATOM   2715  C   LEU B 167     -18.467   7.921  -5.814  1.00  0.00           C  
ATOM   2716  O   LEU B 167     -18.491   6.717  -5.550  1.00  0.00           O  
ATOM   2717  N   LEU B 168     -18.006   8.406  -6.969  1.00  0.00           N  
ATOM   2718  H   LEU B 168     -17.988   9.415  -7.096  1.00  0.00           H  
ATOM   2719  CA  LEU B 168     -17.314   7.613  -7.988  1.00  0.00           C  
ATOM   2720  HA  LEU B 168     -17.508   6.552  -7.821  1.00  0.00           H  
ATOM   2721  CB  LEU B 168     -17.816   7.974  -9.399  1.00  0.00           C  
ATOM   2722  HB2 LEU B 168     -17.577   9.013  -9.608  1.00  0.00           H  
ATOM   2723  HB3 LEU B 168     -17.243   7.364 -10.099  1.00  0.00           H  
ATOM   2724  CG  LEU B 168     -19.317   7.739  -9.666  1.00  0.00           C  
ATOM   2725  HG  LEU B 168     -19.658   6.873  -9.100  1.00  0.00           H  
ATOM   2726  CD1 LEU B 168     -20.189   8.950  -9.309  1.00  0.00           C  
ATOM   2727 HD11 LEU B 168     -19.852   9.827  -9.862  1.00  0.00           H  
ATOM   2728 HD12 LEU B 168     -21.229   8.741  -9.554  1.00  0.00           H  
ATOM   2729 HD13 LEU B 168     -20.123   9.165  -8.244  1.00  0.00           H  
ATOM   2730  CD2 LEU B 168     -19.537   7.467 -11.155  1.00  0.00           C  
ATOM   2731 HD21 LEU B 168     -19.194   8.318 -11.744  1.00  0.00           H  
ATOM   2732 HD22 LEU B 168     -18.977   6.579 -11.450  1.00  0.00           H  
ATOM   2733 HD23 LEU B 168     -20.594   7.291 -11.350  1.00  0.00           H  
ATOM   2734  C   LEU B 168     -15.797   7.838  -7.888  1.00  0.00           C  
ATOM   2735  O   LEU B 168     -15.353   8.953  -7.597  1.00  0.00           O  
ATOM   2736  N   TYR B 169     -15.002   6.803  -8.166  1.00  0.00           N  
ATOM   2737  H   TYR B 169     -15.423   5.927  -8.455  1.00  0.00           H  
ATOM   2738  CA  TYR B 169     -13.537   6.888  -8.200  1.00  0.00           C  
ATOM   2739  HA  TYR B 169     -13.264   7.902  -8.495  1.00  0.00           H  
ATOM   2740  CB  TYR B 169     -12.949   6.641  -6.802  1.00  0.00           C  
ATOM   2741  HB2 TYR B 169     -11.889   6.891  -6.839  1.00  0.00           H  
ATOM   2742  HB3 TYR B 169     -13.407   7.346  -6.106  1.00  0.00           H  
ATOM   2743  CG  TYR B 169     -13.073   5.241  -6.221  1.00  0.00           C  
ATOM   2744  CD1 TYR B 169     -14.189   4.891  -5.433  1.00  0.00           C  
ATOM   2745  HD1 TYR B 169     -15.002   5.593  -5.304  1.00  0.00           H  
ATOM   2746  CE1 TYR B 169     -14.235   3.631  -4.800  1.00  0.00           C  
ATOM   2747  HE1 TYR B 169     -15.088   3.351  -4.206  1.00  0.00           H  
ATOM   2748  CZ  TYR B 169     -13.168   2.718  -4.949  1.00  0.00           C  
ATOM   2749  OH  TYR B 169     -13.189   1.521  -4.302  1.00  0.00           O  
ATOM   2750  HH  TYR B 169     -12.351   1.047  -4.407  1.00  0.00           H  
ATOM   2751  CE2 TYR B 169     -12.058   3.066  -5.744  1.00  0.00           C  
ATOM   2752  HE2 TYR B 169     -11.248   2.362  -5.875  1.00  0.00           H  
ATOM   2753  CD2 TYR B 169     -12.015   4.323  -6.377  1.00  0.00           C  
ATOM   2754  HD2 TYR B 169     -11.161   4.577  -6.987  1.00  0.00           H  
ATOM   2755  C   TYR B 169     -12.945   5.941  -9.251  1.00  0.00           C  
ATOM   2756  O   TYR B 169     -13.562   4.928  -9.569  1.00  0.00           O  
ATOM   2757  N   GLN B 170     -11.782   6.291  -9.810  1.00  0.00           N  
ATOM   2758  H   GLN B 170     -11.369   7.172  -9.527  1.00  0.00           H  
ATOM   2759  CA  GLN B 170     -11.184   5.646 -10.992  1.00  0.00           C  
ATOM   2760  HA  GLN B 170     -11.326   4.566 -10.940  1.00  0.00           H  
ATOM   2761  CB  GLN B 170     -11.929   6.202 -12.220  1.00  0.00           C  
ATOM   2762  HB2 GLN B 170     -12.969   5.874 -12.170  1.00  0.00           H  
ATOM   2763  HB3 GLN B 170     -11.921   7.291 -12.159  1.00  0.00           H  
ATOM   2764  CG  GLN B 170     -11.368   5.802 -13.591  1.00  0.00           C  
ATOM   2765  HG2 GLN B 170     -10.353   6.182 -13.713  1.00  0.00           H  
ATOM   2766  HG3 GLN B 170     -11.343   4.714 -13.663  1.00  0.00           H  
ATOM   2767  CD  GLN B 170     -12.231   6.363 -14.719  1.00  0.00           C  
ATOM   2768  OE1 GLN B 170     -12.759   7.461 -14.669  1.00  0.00           O  
ATOM   2769  NE2 GLN B 170     -12.426   5.634 -15.793  1.00  0.00           N  
ATOM   2770 HE21 GLN B 170     -13.014   6.024 -16.503  1.00  0.00           H  
ATOM   2771 HE22 GLN B 170     -11.953   4.737 -15.892  1.00  0.00           H  
ATOM   2772  C   GLN B 170      -9.674   5.939 -11.076  1.00  0.00           C  
ATOM   2773  O   GLN B 170      -9.266   7.068 -10.802  1.00  0.00           O  
ATOM   2774  N   LEU B 171      -8.837   4.967 -11.455  1.00  0.00           N  
ATOM   2775  H   LEU B 171      -9.225   4.083 -11.775  1.00  0.00           H  
ATOM   2776  CA  LEU B 171      -7.391   5.164 -11.634  1.00  0.00           C  
ATOM   2777  HA  LEU B 171      -7.013   5.766 -10.811  1.00  0.00           H  
ATOM   2778  CB  LEU B 171      -6.659   3.806 -11.653  1.00  0.00           C  
ATOM   2779  HB2 LEU B 171      -7.224   3.126 -12.290  1.00  0.00           H  
ATOM   2780  HB3 LEU B 171      -5.683   3.942 -12.121  1.00  0.00           H  
ATOM   2781  CG  LEU B 171      -6.431   3.132 -10.290  1.00  0.00           C  
ATOM   2782  HG  LEU B 171      -7.382   3.005  -9.772  1.00  0.00           H  
ATOM   2783  CD1 LEU B 171      -5.790   1.761 -10.517  1.00  0.00           C  
ATOM   2784 HD11 LEU B 171      -5.678   1.242  -9.564  1.00  0.00           H  
ATOM   2785 HD12 LEU B 171      -6.424   1.158 -11.168  1.00  0.00           H  
ATOM   2786 HD13 LEU B 171      -4.809   1.879 -10.975  1.00  0.00           H  
ATOM   2787  CD2 LEU B 171      -5.463   3.940  -9.418  1.00  0.00           C  
ATOM   2788 HD21 LEU B 171      -4.543   4.141  -9.965  1.00  0.00           H  
ATOM   2789 HD22 LEU B 171      -5.925   4.879  -9.116  1.00  0.00           H  
ATOM   2790 HD23 LEU B 171      -5.215   3.369  -8.524  1.00  0.00           H  
ATOM   2791  C   LEU B 171      -7.072   5.915 -12.934  1.00  0.00           C  
ATOM   2792  O   LEU B 171      -7.581   5.578 -13.999  1.00  0.00           O  
ATOM   2793  N   VAL B 172      -6.123   6.855 -12.877  1.00  0.00           N  
ATOM   2794  H   VAL B 172      -5.797   7.142 -11.959  1.00  0.00           H  
ATOM   2795  CA  VAL B 172      -5.503   7.485 -14.065  1.00  0.00           C  
ATOM   2796  HA  VAL B 172      -6.293   7.898 -14.693  1.00  0.00           H  
ATOM   2797  CB  VAL B 172      -4.584   8.647 -13.623  1.00  0.00           C  
ATOM   2798  HB  VAL B 172      -3.884   8.274 -12.875  1.00  0.00           H  
ATOM   2799  CG1 VAL B 172      -3.764   9.253 -14.770  1.00  0.00           C  
ATOM   2800 HG11 VAL B 172      -3.069   8.517 -15.174  1.00  0.00           H  
ATOM   2801 HG12 VAL B 172      -4.430   9.585 -15.567  1.00  0.00           H  
ATOM   2802 HG13 VAL B 172      -3.183  10.102 -14.408  1.00  0.00           H  
ATOM   2803  CG2 VAL B 172      -5.398   9.793 -13.000  1.00  0.00           C  
ATOM   2804 HG21 VAL B 172      -6.060  10.224 -13.750  1.00  0.00           H  
ATOM   2805 HG22 VAL B 172      -5.997   9.429 -12.167  1.00  0.00           H  
ATOM   2806 HG23 VAL B 172      -4.723  10.563 -12.628  1.00  0.00           H  
ATOM   2807  C   VAL B 172      -4.741   6.461 -14.929  1.00  0.00           C  
ATOM   2808  O   VAL B 172      -4.734   6.565 -16.155  1.00  0.00           O  
ATOM   2809  N   PHE B 173      -4.147   5.434 -14.310  1.00  0.00           N  
ATOM   2810  H   PHE B 173      -4.243   5.373 -13.310  1.00  0.00           H  
ATOM   2811  CA  PHE B 173      -3.577   4.275 -15.006  1.00  0.00           C  
ATOM   2812  HA  PHE B 173      -2.789   4.614 -15.682  1.00  0.00           H  
ATOM   2813  CB  PHE B 173      -2.940   3.327 -13.971  1.00  0.00           C  
ATOM   2814  HB2 PHE B 173      -2.024   3.784 -13.598  1.00  0.00           H  
ATOM   2815  HB3 PHE B 173      -3.615   3.230 -13.120  1.00  0.00           H  
ATOM   2816  CG  PHE B 173      -2.617   1.925 -14.467  1.00  0.00           C  
ATOM   2817  CD1 PHE B 173      -1.457   1.679 -15.226  1.00  0.00           C  
ATOM   2818  HD1 PHE B 173      -0.795   2.494 -15.475  1.00  0.00           H  
ATOM   2819  CE1 PHE B 173      -1.156   0.372 -15.660  1.00  0.00           C  
ATOM   2820  HE1 PHE B 173      -0.256   0.177 -16.229  1.00  0.00           H  
ATOM   2821  CZ  PHE B 173      -2.031  -0.687 -15.361  1.00  0.00           C  
ATOM   2822  HZ  PHE B 173      -1.812  -1.686 -15.708  1.00  0.00           H  
ATOM   2823  CE2 PHE B 173      -3.195  -0.443 -14.614  1.00  0.00           C  
ATOM   2824  HE2 PHE B 173      -3.873  -1.255 -14.385  1.00  0.00           H  
ATOM   2825  CD2 PHE B 173      -3.478   0.855 -14.155  1.00  0.00           C  
ATOM   2826  HD2 PHE B 173      -4.366   1.029 -13.564  1.00  0.00           H  
ATOM   2827  C   PHE B 173      -4.667   3.583 -15.845  1.00  0.00           C  
ATOM   2828  O   PHE B 173      -5.617   3.020 -15.300  1.00  0.00           O  
ATOM   2829  N   LEU B 174      -4.548   3.647 -17.177  1.00  0.00           N  
ATOM   2830  H   LEU B 174      -3.772   4.184 -17.539  1.00  0.00           H  
ATOM   2831  CA  LEU B 174      -5.479   3.059 -18.160  1.00  0.00           C  
ATOM   2832  HA  LEU B 174      -5.149   3.404 -19.139  1.00  0.00           H  
ATOM   2833  CB  LEU B 174      -5.351   1.516 -18.157  1.00  0.00           C  
ATOM   2834  HB2 LEU B 174      -5.790   1.142 -17.232  1.00  0.00           H  
ATOM   2835  HB3 LEU B 174      -5.948   1.121 -18.979  1.00  0.00           H  
ATOM   2836  CG  LEU B 174      -3.930   0.931 -18.275  1.00  0.00           C  
ATOM   2837  HG  LEU B 174      -3.324   1.272 -17.438  1.00  0.00           H  
ATOM   2838  CD1 LEU B 174      -4.007  -0.597 -18.224  1.00  0.00           C  
ATOM   2839 HD11 LEU B 174      -4.577  -0.981 -19.069  1.00  0.00           H  
ATOM   2840 HD12 LEU B 174      -3.001  -1.011 -18.244  1.00  0.00           H  
ATOM   2841 HD13 LEU B 174      -4.485  -0.906 -17.293  1.00  0.00           H  
ATOM   2842  CD2 LEU B 174      -3.239   1.335 -19.581  1.00  0.00           C  
ATOM   2843 HD21 LEU B 174      -3.836   1.017 -20.436  1.00  0.00           H  
ATOM   2844 HD22 LEU B 174      -3.108   2.416 -19.608  1.00  0.00           H  
ATOM   2845 HD23 LEU B 174      -2.255   0.872 -19.629  1.00  0.00           H  
ATOM   2846  C   LEU B 174      -6.962   3.508 -18.068  1.00  0.00           C  
ATOM   2847  O   LEU B 174      -7.784   2.956 -18.794  1.00  0.00           O  
ATOM   2848  N   LEU B 175      -7.316   4.482 -17.212  1.00  0.00           N  
ATOM   2849  H   LEU B 175      -6.584   4.900 -16.654  1.00  0.00           H  
ATOM   2850  CA  LEU B 175      -8.709   4.809 -16.832  1.00  0.00           C  
ATOM   2851  HA  LEU B 175      -8.653   5.581 -16.070  1.00  0.00           H  
ATOM   2852  CB  LEU B 175      -9.487   5.450 -18.004  1.00  0.00           C  
ATOM   2853  HB2 LEU B 175      -9.666   4.690 -18.764  1.00  0.00           H  
ATOM   2854  HB3 LEU B 175     -10.459   5.774 -17.635  1.00  0.00           H  
ATOM   2855  CG  LEU B 175      -8.800   6.660 -18.666  1.00  0.00           C  
ATOM   2856  HG  LEU B 175      -7.839   6.357 -19.081  1.00  0.00           H  
ATOM   2857  CD1 LEU B 175      -9.670   7.173 -19.815  1.00  0.00           C  
ATOM   2858 HD11 LEU B 175     -10.640   7.496 -19.436  1.00  0.00           H  
ATOM   2859 HD12 LEU B 175      -9.177   8.008 -20.313  1.00  0.00           H  
ATOM   2860 HD13 LEU B 175      -9.818   6.373 -20.541  1.00  0.00           H  
ATOM   2861  CD2 LEU B 175      -8.572   7.819 -17.691  1.00  0.00           C  
ATOM   2862 HD21 LEU B 175      -8.149   8.670 -18.224  1.00  0.00           H  
ATOM   2863 HD22 LEU B 175      -9.516   8.112 -17.229  1.00  0.00           H  
ATOM   2864 HD23 LEU B 175      -7.869   7.521 -16.913  1.00  0.00           H  
ATOM   2865  C   LEU B 175      -9.447   3.637 -16.130  1.00  0.00           C  
ATOM   2866  O   LEU B 175     -10.665   3.477 -16.256  1.00  0.00           O  
ATOM   2867  N   SER B 176      -8.687   2.804 -15.410  1.00  0.00           N  
ATOM   2868  H   SER B 176      -7.720   3.075 -15.295  1.00  0.00           H  
ATOM   2869  CA  SER B 176      -9.094   1.505 -14.845  1.00  0.00           C  
ATOM   2870  HA  SER B 176      -9.839   1.068 -15.512  1.00  0.00           H  
ATOM   2871  CB  SER B 176      -7.881   0.565 -14.846  1.00  0.00           C  
ATOM   2872  HB2 SER B 176      -8.181  -0.423 -14.490  1.00  0.00           H  
ATOM   2873  HB3 SER B 176      -7.502   0.466 -15.864  1.00  0.00           H  
ATOM   2874  OG  SER B 176      -6.859   1.072 -14.015  1.00  0.00           O  
ATOM   2875  HG  SER B 176      -6.398   1.795 -14.487  1.00  0.00           H  
ATOM   2876  C   SER B 176      -9.730   1.561 -13.443  1.00  0.00           C  
ATOM   2877  O   SER B 176      -9.850   2.619 -12.821  1.00  0.00           O  
ATOM   2878  N   GLU B 177     -10.180   0.390 -12.974  1.00  0.00           N  
ATOM   2879  H   GLU B 177      -9.943  -0.453 -13.495  1.00  0.00           H  
ATOM   2880  CA  GLU B 177     -10.753   0.098 -11.648  1.00  0.00           C  
ATOM   2881  HA  GLU B 177     -11.305  -0.836 -11.764  1.00  0.00           H  
ATOM   2882  CB  GLU B 177      -9.641  -0.205 -10.620  1.00  0.00           C  
ATOM   2883  HB2 GLU B 177      -9.133   0.729 -10.362  1.00  0.00           H  
ATOM   2884  HB3 GLU B 177     -10.123  -0.581  -9.712  1.00  0.00           H  
ATOM   2885  CG  GLU B 177      -8.572  -1.243 -11.042  1.00  0.00           C  
ATOM   2886  HG2 GLU B 177      -7.866  -0.739 -11.705  1.00  0.00           H  
ATOM   2887  HG3 GLU B 177      -8.007  -1.525 -10.152  1.00  0.00           H  
ATOM   2888  CD  GLU B 177      -9.093  -2.504 -11.767  1.00  0.00           C  
ATOM   2889  OE1 GLU B 177      -8.849  -3.627 -11.264  1.00  0.00           O  
ATOM   2890  OE2 GLU B 177      -9.659  -2.347 -12.877  1.00  0.00           O  
ATOM   2891  C   GLU B 177     -11.823   1.098 -11.169  1.00  0.00           C  
ATOM   2892  O   GLU B 177     -11.920   1.416  -9.983  1.00  0.00           O  
ATOM   2893  N   ALA B 178     -12.619   1.610 -12.113  1.00  0.00           N  
ATOM   2894  H   ALA B 178     -12.454   1.323 -13.062  1.00  0.00           H  
ATOM   2895  CA  ALA B 178     -13.697   2.558 -11.864  1.00  0.00           C  
ATOM   2896  HA  ALA B 178     -13.272   3.405 -11.336  1.00  0.00           H  
ATOM   2897  CB  ALA B 178     -14.241   3.057 -13.207  1.00  0.00           C  
ATOM   2898  HB1 ALA B 178     -14.982   3.839 -13.036  1.00  0.00           H  
ATOM   2899  HB2 ALA B 178     -13.430   3.464 -13.810  1.00  0.00           H  
ATOM   2900  HB3 ALA B 178     -14.709   2.231 -13.746  1.00  0.00           H  
ATOM   2901  C   ALA B 178     -14.807   1.944 -10.988  1.00  0.00           C  
ATOM   2902  O   ALA B 178     -15.203   0.796 -11.194  1.00  0.00           O  
ATOM   2903  N   HIE B 179     -15.323   2.711 -10.021  1.00  0.00           N  
ATOM   2904  H   HIE B 179     -14.924   3.635  -9.902  1.00  0.00           H  
ATOM   2905  CA  HIE B 179     -16.178   2.188  -8.945  1.00  0.00           C  
ATOM   2906  HA  HIE B 179     -16.691   1.299  -9.318  1.00  0.00           H  
ATOM   2907  CB  HIE B 179     -15.278   1.756  -7.775  1.00  0.00           C  
ATOM   2908  HB2 HIE B 179     -14.237   1.694  -8.102  1.00  0.00           H  
ATOM   2909  HB3 HIE B 179     -15.323   2.497  -6.980  1.00  0.00           H  
ATOM   2910  CG  HIE B 179     -15.669   0.411  -7.229  1.00  0.00           C  
ATOM   2911  ND1 HIE B 179     -16.921   0.071  -6.705  1.00  0.00           N  
ATOM   2912  CE1 HIE B 179     -16.838  -1.231  -6.391  1.00  0.00           C  
ATOM   2913  HE1 HIE B 179     -17.644  -1.806  -5.956  1.00  0.00           H  
ATOM   2914  NE2 HIE B 179     -15.618  -1.714  -6.693  1.00  0.00           N  
ATOM   2915  HE2 HIE B 179     -15.305  -2.664  -6.555  1.00  0.00           H  
ATOM   2916  CD2 HIE B 179     -14.868  -0.691  -7.226  1.00  0.00           C  
ATOM   2917  HD2 HIE B 179     -13.850  -0.734  -7.594  1.00  0.00           H  
ATOM   2918  C   HIE B 179     -17.267   3.167  -8.475  1.00  0.00           C  
ATOM   2919  O   HIE B 179     -17.372   4.295  -8.964  1.00  0.00           O  
ATOM   2920  N   THR B 180     -18.115   2.751  -7.527  1.00  0.00           N  
ATOM   2921  H   THR B 180     -17.972   1.819  -7.144  1.00  0.00           H  
ATOM   2922  CA  THR B 180     -19.169   3.597  -6.928  1.00  0.00           C  
ATOM   2923  HA  THR B 180     -18.821   4.629  -6.907  1.00  0.00           H  
ATOM   2924  CB  THR B 180     -20.453   3.561  -7.777  1.00  0.00           C  
ATOM   2925  HB  THR B 180     -20.725   2.523  -7.977  1.00  0.00           H  
ATOM   2926  CG2 THR B 180     -21.647   4.279  -7.141  1.00  0.00           C  
ATOM   2927 HG21 THR B 180     -21.360   5.295  -6.868  1.00  0.00           H  
ATOM   2928 HG22 THR B 180     -22.466   4.307  -7.858  1.00  0.00           H  
ATOM   2929 HG23 THR B 180     -21.982   3.741  -6.254  1.00  0.00           H  
ATOM   2930  OG1 THR B 180     -20.234   4.227  -8.997  1.00  0.00           O  
ATOM   2931  HG1 THR B 180     -19.286   4.167  -9.197  1.00  0.00           H  
ATOM   2932  C   THR B 180     -19.485   3.190  -5.486  1.00  0.00           C  
ATOM   2933  O   THR B 180     -19.940   2.076  -5.234  1.00  0.00           O  
ATOM   2934  N   CYS B 181     -19.316   4.133  -4.557  1.00  0.00           N  
ATOM   2935  H   CYS B 181     -18.981   5.043  -4.861  1.00  0.00           H  
ATOM   2936  CA  CYS B 181     -19.669   3.998  -3.143  1.00  0.00           C  
ATOM   2937  HA  CYS B 181     -19.965   2.967  -2.944  1.00  0.00           H  
ATOM   2938  CB  CYS B 181     -18.437   4.303  -2.281  1.00  0.00           C  
ATOM   2939  HB2 CYS B 181     -18.009   5.260  -2.581  1.00  0.00           H  
ATOM   2940  HB3 CYS B 181     -18.728   4.363  -1.231  1.00  0.00           H  
ATOM   2941  SG  CYS B 181     -17.188   2.999  -2.450  1.00  0.00           S  
ATOM   2942  HG  CYS B 181     -16.307   3.534  -1.584  1.00  0.00           H  
ATOM   2943  C   CYS B 181     -20.850   4.904  -2.746  1.00  0.00           C  
ATOM   2944  O   CYS B 181     -21.103   5.948  -3.361  1.00  0.00           O  
ATOM   2945  N   ILE B 182     -21.541   4.510  -1.673  1.00  0.00           N  
ATOM   2946  H   ILE B 182     -21.249   3.666  -1.203  1.00  0.00           H  
ATOM   2947  CA  ILE B 182     -22.544   5.320  -0.970  1.00  0.00           C  
ATOM   2948  HA  ILE B 182     -22.967   6.044  -1.663  1.00  0.00           H  
ATOM   2949  CB  ILE B 182     -23.717   4.420  -0.502  1.00  0.00           C  
ATOM   2950  HB  ILE B 182     -23.338   3.743   0.266  1.00  0.00           H  
ATOM   2951  CG2 ILE B 182     -24.824   5.265   0.142  1.00  0.00           C  
ATOM   2952 HG21 ILE B 182     -24.459   5.680   1.080  1.00  0.00           H  
ATOM   2953 HG22 ILE B 182     -25.132   6.080  -0.514  1.00  0.00           H  
ATOM   2954 HG23 ILE B 182     -25.692   4.646   0.372  1.00  0.00           H  
ATOM   2955  CG1 ILE B 182     -24.316   3.531  -1.621  1.00  0.00           C  
ATOM   2956 HG12 ILE B 182     -23.564   2.810  -1.946  1.00  0.00           H  
ATOM   2957 HG13 ILE B 182     -25.142   2.955  -1.201  1.00  0.00           H  
ATOM   2958  CD1 ILE B 182     -24.832   4.276  -2.859  1.00  0.00           C  
ATOM   2959 HD11 ILE B 182     -25.597   5.000  -2.581  1.00  0.00           H  
ATOM   2960 HD12 ILE B 182     -24.006   4.783  -3.352  1.00  0.00           H  
ATOM   2961 HD13 ILE B 182     -25.263   3.558  -3.556  1.00  0.00           H  
ATOM   2962  C   ILE B 182     -21.862   6.059   0.212  1.00  0.00           C  
ATOM   2963  O   ILE B 182     -21.235   5.388   1.036  1.00  0.00           O  
ATOM   2964  N   PRO B 183     -21.915   7.405   0.291  1.00  0.00           N  
ATOM   2965  CD  PRO B 183     -22.248   8.300  -0.799  1.00  0.00           C  
ATOM   2966  HD2 PRO B 183     -23.312   8.542  -0.771  1.00  0.00           H  
ATOM   2967  HD3 PRO B 183     -21.964   7.863  -1.751  1.00  0.00           H  
ATOM   2968  CG  PRO B 183     -21.408   9.545  -0.562  1.00  0.00           C  
ATOM   2969  HG2 PRO B 183     -21.836  10.425  -1.038  1.00  0.00           H  
ATOM   2970  HG3 PRO B 183     -20.391   9.367  -0.913  1.00  0.00           H  
ATOM   2971  CB  PRO B 183     -21.424   9.647   0.960  1.00  0.00           C  
ATOM   2972  HB2 PRO B 183     -22.340  10.155   1.270  1.00  0.00           H  
ATOM   2973  HB3 PRO B 183     -20.549  10.177   1.334  1.00  0.00           H  
ATOM   2974  CA  PRO B 183     -21.439   8.188   1.440  1.00  0.00           C  
ATOM   2975  HA  PRO B 183     -20.426   7.875   1.690  1.00  0.00           H  
ATOM   2976  C   PRO B 183     -22.330   8.035   2.683  1.00  0.00           C  
ATOM   2977  O   PRO B 183     -23.402   7.448   2.600  1.00  0.00           O  
ATOM   2978  N   GLU B 184     -21.937   8.625   3.815  1.00  0.00           N  
ATOM   2979  H   GLU B 184     -21.020   9.062   3.848  1.00  0.00           H  
ATOM   2980  CA  GLU B 184     -22.749   8.662   5.040  1.00  0.00           C  
ATOM   2981  HA  GLU B 184     -23.794   8.679   4.735  1.00  0.00           H  
ATOM   2982  CB  GLU B 184     -22.509   7.370   5.849  1.00  0.00           C  
ATOM   2983  HB2 GLU B 184     -22.576   6.519   5.168  1.00  0.00           H  
ATOM   2984  HB3 GLU B 184     -21.491   7.387   6.245  1.00  0.00           H  
ATOM   2985  CG  GLU B 184     -23.487   7.107   7.008  1.00  0.00           C  
ATOM   2986  HG2 GLU B 184     -23.294   6.103   7.394  1.00  0.00           H  
ATOM   2987  HG3 GLU B 184     -23.269   7.811   7.815  1.00  0.00           H  
ATOM   2988  CD  GLU B 184     -24.963   7.240   6.592  1.00  0.00           C  
ATOM   2989  OE1 GLU B 184     -25.622   6.211   6.334  1.00  0.00           O  
ATOM   2990  OE2 GLU B 184     -25.445   8.389   6.482  1.00  0.00           O  
ATOM   2991  C   GLU B 184     -22.504   9.935   5.884  1.00  0.00           C  
ATOM   2992  O   GLU B 184     -21.431  10.540   5.832  1.00  0.00           O  
ATOM   2993  N   ASN B 185     -23.501  10.353   6.665  1.00  0.00           N  
ATOM   2994  H   ASN B 185     -24.349   9.780   6.682  1.00  0.00           H  
ATOM   2995  CA  ASN B 185     -23.494  11.553   7.503  1.00  0.00           C  
ATOM   2996  HA  ASN B 185     -23.315  12.423   6.870  1.00  0.00           H  
ATOM   2997  CB  ASN B 185     -24.882  11.689   8.159  1.00  0.00           C  
ATOM   2998  HB2 ASN B 185     -25.302  10.704   8.367  1.00  0.00           H  
ATOM   2999  HB3 ASN B 185     -24.787  12.203   9.115  1.00  0.00           H  
ATOM   3000  CG  ASN B 185     -25.857  12.464   7.308  1.00  0.00           C  
ATOM   3001  OD1 ASN B 185     -26.419  11.985   6.339  1.00  0.00           O  
ATOM   3002  ND2 ASN B 185     -26.077  13.716   7.609  1.00  0.00           N  
ATOM   3003 HD21 ASN B 185     -26.708  14.207   6.990  1.00  0.00           H  
ATOM   3004 HD22 ASN B 185     -25.634  14.145   8.415  1.00  0.00           H  
ATOM   3005  C   ASN B 185     -22.416  11.547   8.601  1.00  0.00           C  
ATOM   3006  O   ASN B 185     -22.480  10.754   9.541  1.00  0.00           O  
ATOM   3007  N   ASN B 186     -21.535  12.556   8.597  1.00  0.00           N  
ATOM   3008  H   ASN B 186     -21.573  13.205   7.821  1.00  0.00           H  
ATOM   3009  CA  ASN B 186     -20.863  13.010   9.820  1.00  0.00           C  
ATOM   3010  HA  ASN B 186     -20.839  12.180  10.528  1.00  0.00           H  
ATOM   3011  CB  ASN B 186     -19.391  13.383   9.559  1.00  0.00           C  
ATOM   3012  HB2 ASN B 186     -18.917  12.583   8.998  1.00  0.00           H  
ATOM   3013  HB3 ASN B 186     -19.314  14.298   8.980  1.00  0.00           H  
ATOM   3014  CG  ASN B 186     -18.616  13.550  10.862  1.00  0.00           C  
ATOM   3015  OD1 ASN B 186     -19.158  13.466  11.957  1.00  0.00           O  
ATOM   3016  ND2 ASN B 186     -17.328  13.784  10.813  1.00  0.00           N  
ATOM   3017 HD21 ASN B 186     -16.842  13.879  11.679  1.00  0.00           H  
ATOM   3018 HD22 ASN B 186     -16.833  13.977   9.931  1.00  0.00           H  
ATOM   3019  C   ASN B 186     -21.693  14.136  10.473  1.00  0.00           C  
ATOM   3020  O   ASN B 186     -21.522  15.329  10.199  1.00  0.00           O  
ATOM   3021  N   GLY B 187     -22.653  13.747  11.316  1.00  0.00           N  
ATOM   3022  H   GLY B 187     -22.781  12.754  11.459  1.00  0.00           H  
ATOM   3023  CA  GLY B 187     -23.560  14.686  11.975  1.00  0.00           C  
ATOM   3024  HA2 GLY B 187     -24.163  14.155  12.711  1.00  0.00           H  
ATOM   3025  HA3 GLY B 187     -22.958  15.428  12.503  1.00  0.00           H  
ATOM   3026  C   GLY B 187     -24.501  15.412  11.003  1.00  0.00           C  
ATOM   3027  O   GLY B 187     -24.883  14.886   9.957  1.00  0.00           O  
ATOM   3028  N   GLY B 188     -24.904  16.635  11.364  1.00  0.00           N  
ATOM   3029  H   GLY B 188     -24.553  17.021  12.228  1.00  0.00           H  
ATOM   3030  CA  GLY B 188     -25.983  17.349  10.668  1.00  0.00           C  
ATOM   3031  HA2 GLY B 188     -26.856  16.697  10.616  1.00  0.00           H  
ATOM   3032  HA3 GLY B 188     -26.254  18.229  11.251  1.00  0.00           H  
ATOM   3033  C   GLY B 188     -25.671  17.819   9.240  1.00  0.00           C  
ATOM   3034  O   GLY B 188     -26.602  17.986   8.459  1.00  0.00           O  
ATOM   3035  N   ALA B 189     -24.394  18.047   8.903  1.00  0.00           N  
ATOM   3036  H   ALA B 189     -23.691  17.886   9.605  1.00  0.00           H  
ATOM   3037  CA  ALA B 189     -23.969  18.510   7.572  1.00  0.00           C  
ATOM   3038  HA  ALA B 189     -24.580  17.989   6.833  1.00  0.00           H  
ATOM   3039  CB  ALA B 189     -24.261  20.016   7.443  1.00  0.00           C  
ATOM   3040  HB1 ALA B 189     -23.651  20.577   8.151  1.00  0.00           H  
ATOM   3041  HB2 ALA B 189     -24.033  20.351   6.429  1.00  0.00           H  
ATOM   3042  HB3 ALA B 189     -25.317  20.214   7.636  1.00  0.00           H  
ATOM   3043  C   ALA B 189     -22.499  18.183   7.215  1.00  0.00           C  
ATOM   3044  O   ALA B 189     -21.976  18.713   6.234  1.00  0.00           O  
ATOM   3045  N   GLY B 190     -21.813  17.339   7.993  1.00  0.00           N  
ATOM   3046  H   GLY B 190     -22.303  16.852   8.732  1.00  0.00           H  
ATOM   3047  CA  GLY B 190     -20.589  16.673   7.540  1.00  0.00           C  
ATOM   3048  HA2 GLY B 190     -20.022  17.311   6.864  1.00  0.00           H  
ATOM   3049  HA3 GLY B 190     -19.957  16.437   8.395  1.00  0.00           H  
ATOM   3050  C   GLY B 190     -20.938  15.373   6.814  1.00  0.00           C  
ATOM   3051  O   GLY B 190     -22.044  14.851   6.961  1.00  0.00           O  
ATOM   3052  N   CYS B 191     -20.007  14.839   6.031  1.00  0.00           N  
ATOM   3053  H   CYS B 191     -19.116  15.316   5.918  1.00  0.00           H  
ATOM   3054  CA  CYS B 191     -20.198  13.638   5.221  1.00  0.00           C  
ATOM   3055  HA  CYS B 191     -20.897  12.961   5.712  1.00  0.00           H  
ATOM   3056  CB  CYS B 191     -20.790  14.067   3.872  1.00  0.00           C  
ATOM   3057  HB2 CYS B 191     -21.745  14.569   4.039  1.00  0.00           H  
ATOM   3058  HB3 CYS B 191     -20.104  14.759   3.379  1.00  0.00           H  
ATOM   3059  SG  CYS B 191     -21.063  12.622   2.812  1.00  0.00           S  
ATOM   3060  HG  CYS B 191     -19.778  12.419   2.476  1.00  0.00           H  
ATOM   3061  C   CYS B 191     -18.863  12.913   5.042  1.00  0.00           C  
ATOM   3062  O   CYS B 191     -17.841  13.571   4.844  1.00  0.00           O  
ATOM   3063  N   VAL B 192     -18.865  11.579   5.053  1.00  0.00           N  
ATOM   3064  H   VAL B 192     -19.746  11.095   5.221  1.00  0.00           H  
ATOM   3065  CA  VAL B 192     -17.680  10.762   4.745  1.00  0.00           C  
ATOM   3066  HA  VAL B 192     -16.966  11.423   4.266  1.00  0.00           H  
ATOM   3067  CB  VAL B 192     -16.965  10.195   6.004  1.00  0.00           C  
ATOM   3068  HB  VAL B 192     -15.893  10.238   5.811  1.00  0.00           H  
ATOM   3069  CG1 VAL B 192     -17.222  10.992   7.291  1.00  0.00           C  
ATOM   3070 HG11 VAL B 192     -16.592  10.614   8.096  1.00  0.00           H  
ATOM   3071 HG12 VAL B 192     -16.976  12.043   7.135  1.00  0.00           H  
ATOM   3072 HG13 VAL B 192     -18.266  10.893   7.584  1.00  0.00           H  
ATOM   3073  CG2 VAL B 192     -17.298   8.726   6.313  1.00  0.00           C  
ATOM   3074 HG21 VAL B 192     -18.379   8.594   6.381  1.00  0.00           H  
ATOM   3075 HG22 VAL B 192     -16.894   8.077   5.537  1.00  0.00           H  
ATOM   3076 HG23 VAL B 192     -16.840   8.433   7.257  1.00  0.00           H  
ATOM   3077  C   VAL B 192     -18.007   9.680   3.714  1.00  0.00           C  
ATOM   3078  O   VAL B 192     -19.157   9.261   3.574  1.00  0.00           O  
ATOM   3079  N   CYS B 193     -16.992   9.174   3.014  1.00  0.00           N  
ATOM   3080  H   CYS B 193     -16.074   9.597   3.130  1.00  0.00           H  
ATOM   3081  CA  CYS B 193     -17.097   7.986   2.174  1.00  0.00           C  
ATOM   3082  HA  CYS B 193     -17.852   7.320   2.598  1.00  0.00           H  
ATOM   3083  CB  CYS B 193     -17.564   8.423   0.782  1.00  0.00           C  
ATOM   3084  HB2 CYS B 193     -18.482   9.003   0.884  1.00  0.00           H  
ATOM   3085  HB3 CYS B 193     -16.800   9.048   0.319  1.00  0.00           H  
ATOM   3086  SG  CYS B 193     -17.900   6.979  -0.261  1.00  0.00           S  
ATOM   3087  HG  CYS B 193     -16.654   6.497  -0.355  1.00  0.00           H  
ATOM   3088  C   CYS B 193     -15.758   7.232   2.128  1.00  0.00           C  
ATOM   3089  O   CYS B 193     -14.694   7.851   2.110  1.00  0.00           O  
ATOM   3090  N   HIE B 194     -15.802   5.898   2.077  1.00  0.00           N  
ATOM   3091  H   HIE B 194     -16.706   5.452   2.071  1.00  0.00           H  
ATOM   3092  CA  HIE B 194     -14.609   5.048   1.939  1.00  0.00           C  
ATOM   3093  HA  HIE B 194     -13.737   5.618   2.262  1.00  0.00           H  
ATOM   3094  CB  HIE B 194     -14.709   3.836   2.874  1.00  0.00           C  
ATOM   3095  HB2 HIE B 194     -15.491   3.168   2.513  1.00  0.00           H  
ATOM   3096  HB3 HIE B 194     -13.764   3.296   2.851  1.00  0.00           H  
ATOM   3097  CG  HIE B 194     -15.008   4.219   4.302  1.00  0.00           C  
ATOM   3098  ND1 HIE B 194     -14.191   5.012   5.110  1.00  0.00           N  
ATOM   3099  CE1 HIE B 194     -14.858   5.171   6.264  1.00  0.00           C  
ATOM   3100  HE1 HIE B 194     -14.501   5.755   7.105  1.00  0.00           H  
ATOM   3101  NE2 HIE B 194     -16.033   4.521   6.220  1.00  0.00           N  
ATOM   3102  HE2 HIE B 194     -16.724   4.512   6.960  1.00  0.00           H  
ATOM   3103  CD2 HIE B 194     -16.145   3.909   4.992  1.00  0.00           C  
ATOM   3104  HD2 HIE B 194     -16.975   3.319   4.627  1.00  0.00           H  
ATOM   3105  C   HIE B 194     -14.356   4.628   0.484  1.00  0.00           C  
ATOM   3106  O   HIE B 194     -15.283   4.583  -0.328  1.00  0.00           O  
ATOM   3107  N   LEU B 195     -13.101   4.305   0.170  1.00  0.00           N  
ATOM   3108  H   LEU B 195     -12.397   4.393   0.899  1.00  0.00           H  
ATOM   3109  CA  LEU B 195     -12.619   3.847  -1.133  1.00  0.00           C  
ATOM   3110  HA  LEU B 195     -13.469   3.570  -1.758  1.00  0.00           H  
ATOM   3111  CB  LEU B 195     -11.810   4.947  -1.853  1.00  0.00           C  
ATOM   3112  HB2 LEU B 195     -10.836   5.041  -1.375  1.00  0.00           H  
ATOM   3113  HB3 LEU B 195     -11.640   4.585  -2.870  1.00  0.00           H  
ATOM   3114  CG  LEU B 195     -12.449   6.350  -1.931  1.00  0.00           C  
ATOM   3115  HG  LEU B 195     -13.534   6.264  -2.007  1.00  0.00           H  
ATOM   3116  CD1 LEU B 195     -12.080   7.240  -0.736  1.00  0.00           C  
ATOM   3117 HD11 LEU B 195     -12.518   8.228  -0.867  1.00  0.00           H  
ATOM   3118 HD12 LEU B 195     -12.468   6.829   0.191  1.00  0.00           H  
ATOM   3119 HD13 LEU B 195     -10.997   7.339  -0.657  1.00  0.00           H  
ATOM   3120  CD2 LEU B 195     -11.934   7.086  -3.165  1.00  0.00           C  
ATOM   3121 HD21 LEU B 195     -12.393   8.071  -3.224  1.00  0.00           H  
ATOM   3122 HD22 LEU B 195     -12.204   6.523  -4.054  1.00  0.00           H  
ATOM   3123 HD23 LEU B 195     -10.850   7.188  -3.123  1.00  0.00           H  
ATOM   3124  C   LEU B 195     -11.739   2.612  -0.910  1.00  0.00           C  
ATOM   3125  O   LEU B 195     -10.842   2.655  -0.073  1.00  0.00           O  
ATOM   3126  N   LEU B 196     -11.983   1.519  -1.631  1.00  0.00           N  
ATOM   3127  H   LEU B 196     -12.682   1.573  -2.362  1.00  0.00           H  
ATOM   3128  CA  LEU B 196     -11.356   0.203  -1.419  1.00  0.00           C  
ATOM   3129  HA  LEU B 196     -10.780   0.213  -0.493  1.00  0.00           H  
ATOM   3130  CB  LEU B 196     -12.475  -0.845  -1.282  1.00  0.00           C  
ATOM   3131  HB2 LEU B 196     -13.102  -0.774  -2.173  1.00  0.00           H  
ATOM   3132  HB3 LEU B 196     -12.041  -1.846  -1.275  1.00  0.00           H  
ATOM   3133  CG  LEU B 196     -13.351  -0.664  -0.025  1.00  0.00           C  
ATOM   3134  HG  LEU B 196     -13.450   0.393   0.224  1.00  0.00           H  
ATOM   3135  CD1 LEU B 196     -14.756  -1.208  -0.279  1.00  0.00           C  
ATOM   3136 HD11 LEU B 196     -15.371  -1.087   0.612  1.00  0.00           H  
ATOM   3137 HD12 LEU B 196     -15.218  -0.654  -1.097  1.00  0.00           H  
ATOM   3138 HD13 LEU B 196     -14.707  -2.264  -0.547  1.00  0.00           H  
ATOM   3139  CD2 LEU B 196     -12.755  -1.392   1.180  1.00  0.00           C  
ATOM   3140 HD21 LEU B 196     -12.696  -2.462   0.979  1.00  0.00           H  
ATOM   3141 HD22 LEU B 196     -11.752  -1.012   1.374  1.00  0.00           H  
ATOM   3142 HD23 LEU B 196     -13.379  -1.225   2.057  1.00  0.00           H  
ATOM   3143  C   LEU B 196     -10.385  -0.176  -2.553  1.00  0.00           C  
ATOM   3144  O   LEU B 196     -10.584   0.248  -3.697  1.00  0.00           O  
ATOM   3145  N   MET B 197      -9.377  -1.000  -2.237  1.00  0.00           N  
ATOM   3146  H   MET B 197      -9.286  -1.291  -1.268  1.00  0.00           H  
ATOM   3147  CA  MET B 197      -8.311  -1.451  -3.145  1.00  0.00           C  
ATOM   3148  HA  MET B 197      -8.671  -1.395  -4.174  1.00  0.00           H  
ATOM   3149  CB  MET B 197      -7.078  -0.534  -3.008  1.00  0.00           C  
ATOM   3150  HB2 MET B 197      -6.638  -0.650  -2.017  1.00  0.00           H  
ATOM   3151  HB3 MET B 197      -6.345  -0.870  -3.738  1.00  0.00           H  
ATOM   3152  CG  MET B 197      -7.328   0.958  -3.272  1.00  0.00           C  
ATOM   3153  HG2 MET B 197      -6.408   1.377  -3.678  1.00  0.00           H  
ATOM   3154  HG3 MET B 197      -8.093   1.055  -4.043  1.00  0.00           H  
ATOM   3155  SD  MET B 197      -7.783   1.978  -1.834  1.00  0.00           S  
ATOM   3156  CE  MET B 197      -8.439   3.412  -2.726  1.00  0.00           C  
ATOM   3157  HE1 MET B 197      -7.662   3.830  -3.366  1.00  0.00           H  
ATOM   3158  HE2 MET B 197      -9.282   3.098  -3.343  1.00  0.00           H  
ATOM   3159  HE3 MET B 197      -8.773   4.167  -2.017  1.00  0.00           H  
ATOM   3160  C   MET B 197      -7.890  -2.911  -2.870  1.00  0.00           C  
ATOM   3161  O   MET B 197      -8.009  -3.385  -1.742  1.00  0.00           O  
ATOM   3162  N   ASP B 198      -7.347  -3.606  -3.880  1.00  0.00           N  
ATOM   3163  H   ASP B 198      -7.320  -3.191  -4.797  1.00  0.00           H  
ATOM   3164  CA  ASP B 198      -6.656  -4.900  -3.717  1.00  0.00           C  
ATOM   3165  HA  ASP B 198      -7.176  -5.492  -2.963  1.00  0.00           H  
ATOM   3166  CB  ASP B 198      -6.707  -5.661  -5.054  1.00  0.00           C  
ATOM   3167  HB2 ASP B 198      -7.736  -5.670  -5.418  1.00  0.00           H  
ATOM   3168  HB3 ASP B 198      -6.093  -5.138  -5.791  1.00  0.00           H  
ATOM   3169  CG  ASP B 198      -6.241  -7.114  -4.917  1.00  0.00           C  
ATOM   3170  OD1 ASP B 198      -6.456  -7.739  -3.856  1.00  0.00           O  
ATOM   3171  OD2 ASP B 198      -5.638  -7.677  -5.852  1.00  0.00           O  
ATOM   3172  C   ASP B 198      -5.194  -4.719  -3.253  1.00  0.00           C  
ATOM   3173  O   ASP B 198      -4.664  -5.515  -2.474  1.00  0.00           O  
ATOM   3174  N   ASP B 199      -4.548  -3.647  -3.727  1.00  0.00           N  
ATOM   3175  H   ASP B 199      -5.013  -3.071  -4.411  1.00  0.00           H  
ATOM   3176  CA  ASP B 199      -3.294  -3.098  -3.210  1.00  0.00           C  
ATOM   3177  HA  ASP B 199      -3.336  -3.109  -2.121  1.00  0.00           H  
ATOM   3178  CB  ASP B 199      -2.099  -3.953  -3.645  1.00  0.00           C  
ATOM   3179  HB2 ASP B 199      -1.187  -3.519  -3.231  1.00  0.00           H  
ATOM   3180  HB3 ASP B 199      -2.210  -4.935  -3.185  1.00  0.00           H  
ATOM   3181  CG  ASP B 199      -1.896  -4.141  -5.153  1.00  0.00           C  
ATOM   3182  OD1 ASP B 199      -1.317  -5.201  -5.481  1.00  0.00           O  
ATOM   3183  OD2 ASP B 199      -2.159  -3.227  -5.968  1.00  0.00           O  
ATOM   3184  C   ASP B 199      -3.119  -1.638  -3.659  1.00  0.00           C  
ATOM   3185  O   ASP B 199      -3.903  -1.124  -4.458  1.00  0.00           O  
ATOM   3186  N   VAL B 200      -2.090  -0.959  -3.137  1.00  0.00           N  
ATOM   3187  H   VAL B 200      -1.452  -1.455  -2.535  1.00  0.00           H  
ATOM   3188  CA  VAL B 200      -1.756   0.440  -3.450  1.00  0.00           C  
ATOM   3189  HA  VAL B 200      -2.322   0.738  -4.331  1.00  0.00           H  
ATOM   3190  CB  VAL B 200      -2.148   1.390  -2.297  1.00  0.00           C  
ATOM   3191  HB  VAL B 200      -1.500   1.200  -1.441  1.00  0.00           H  
ATOM   3192  CG1 VAL B 200      -1.991   2.862  -2.707  1.00  0.00           C  
ATOM   3193 HG11 VAL B 200      -0.946   3.086  -2.917  1.00  0.00           H  
ATOM   3194 HG12 VAL B 200      -2.587   3.065  -3.598  1.00  0.00           H  
ATOM   3195 HG13 VAL B 200      -2.318   3.504  -1.893  1.00  0.00           H  
ATOM   3196  CG2 VAL B 200      -3.603   1.208  -1.838  1.00  0.00           C  
ATOM   3197 HG21 VAL B 200      -4.272   1.316  -2.691  1.00  0.00           H  
ATOM   3198 HG22 VAL B 200      -3.738   0.216  -1.409  1.00  0.00           H  
ATOM   3199 HG23 VAL B 200      -3.858   1.947  -1.078  1.00  0.00           H  
ATOM   3200  C   VAL B 200      -0.264   0.572  -3.773  1.00  0.00           C  
ATOM   3201  O   VAL B 200       0.569  -0.008  -3.076  1.00  0.00           O  
ATOM   3202  N   VAL B 201       0.077   1.348  -4.808  1.00  0.00           N  
ATOM   3203  H   VAL B 201      -0.686   1.776  -5.332  1.00  0.00           H  
ATOM   3204  CA  VAL B 201       1.461   1.685  -5.206  1.00  0.00           C  
ATOM   3205  HA  VAL B 201       2.132   1.357  -4.414  1.00  0.00           H  
ATOM   3206  CB  VAL B 201       1.889   0.949  -6.497  1.00  0.00           C  
ATOM   3207  HB  VAL B 201       2.960   1.111  -6.623  1.00  0.00           H  
ATOM   3208  CG1 VAL B 201       1.648  -0.565  -6.430  1.00  0.00           C  
ATOM   3209 HG11 VAL B 201       0.580  -0.777  -6.375  1.00  0.00           H  
ATOM   3210 HG12 VAL B 201       2.049  -1.047  -7.320  1.00  0.00           H  
ATOM   3211 HG13 VAL B 201       2.128  -0.986  -5.552  1.00  0.00           H  
ATOM   3212  CG2 VAL B 201       1.197   1.449  -7.768  1.00  0.00           C  
ATOM   3213 HG21 VAL B 201       1.624   0.953  -8.639  1.00  0.00           H  
ATOM   3214 HG22 VAL B 201       0.133   1.219  -7.721  1.00  0.00           H  
ATOM   3215 HG23 VAL B 201       1.319   2.522  -7.889  1.00  0.00           H  
ATOM   3216  C   VAL B 201       1.663   3.201  -5.340  1.00  0.00           C  
ATOM   3217  O   VAL B 201       0.701   3.958  -5.460  1.00  0.00           O  
ATOM   3218  N   SER B 202       2.916   3.664  -5.385  1.00  0.00           N  
ATOM   3219  H   SER B 202       3.683   3.009  -5.237  1.00  0.00           H  
ATOM   3220  CA  SER B 202       3.251   5.105  -5.420  1.00  0.00           C  
ATOM   3221  HA  SER B 202       2.722   5.584  -4.601  1.00  0.00           H  
ATOM   3222  CB  SER B 202       4.755   5.316  -5.202  1.00  0.00           C  
ATOM   3223  HB2 SER B 202       4.985   6.380  -5.292  1.00  0.00           H  
ATOM   3224  HB3 SER B 202       5.026   4.988  -4.198  1.00  0.00           H  
ATOM   3225  OG  SER B 202       5.512   4.588  -6.151  1.00  0.00           O  
ATOM   3226  HG  SER B 202       5.474   3.639  -5.848  1.00  0.00           H  
ATOM   3227  C   SER B 202       2.819   5.822  -6.699  1.00  0.00           C  
ATOM   3228  O   SER B 202       2.624   7.041  -6.673  1.00  0.00           O  
ATOM   3229  N   ALA B 203       2.658   5.061  -7.785  1.00  0.00           N  
ATOM   3230  H   ALA B 203       2.895   4.087  -7.682  1.00  0.00           H  
ATOM   3231  CA  ALA B 203       2.140   5.495  -9.081  1.00  0.00           C  
ATOM   3232  HA  ALA B 203       2.489   6.510  -9.270  1.00  0.00           H  
ATOM   3233  CB  ALA B 203       2.746   4.578 -10.151  1.00  0.00           C  
ATOM   3234  HB1 ALA B 203       2.331   3.572 -10.063  1.00  0.00           H  
ATOM   3235  HB2 ALA B 203       2.511   4.971 -11.141  1.00  0.00           H  
ATOM   3236  HB3 ALA B 203       3.829   4.535 -10.031  1.00  0.00           H  
ATOM   3237  C   ALA B 203       0.597   5.529  -9.178  1.00  0.00           C  
ATOM   3238  O   ALA B 203       0.068   5.999 -10.189  1.00  0.00           O  
ATOM   3239  N   ASP B 204      -0.131   5.058  -8.158  1.00  0.00           N  
ATOM   3240  H   ASP B 204       0.330   4.680  -7.340  1.00  0.00           H  
ATOM   3241  CA  ASP B 204      -1.583   5.206  -8.111  1.00  0.00           C  
ATOM   3242  HA  ASP B 204      -1.979   4.882  -9.076  1.00  0.00           H  
ATOM   3243  CB  ASP B 204      -2.229   4.334  -7.024  1.00  0.00           C  
ATOM   3244  HB2 ASP B 204      -1.774   4.556  -6.059  1.00  0.00           H  
ATOM   3245  HB3 ASP B 204      -3.285   4.600  -6.960  1.00  0.00           H  
ATOM   3246  CG  ASP B 204      -2.145   2.841  -7.316  1.00  0.00           C  
ATOM   3247  OD1 ASP B 204      -2.020   2.460  -8.498  1.00  0.00           O  
ATOM   3248  OD2 ASP B 204      -2.253   2.035  -6.366  1.00  0.00           O  
ATOM   3249  C   ASP B 204      -1.987   6.663  -7.906  1.00  0.00           C  
ATOM   3250  O   ASP B 204      -1.571   7.336  -6.962  1.00  0.00           O  
ATOM   3251  N   GLN B 205      -2.882   7.125  -8.771  1.00  0.00           N  
ATOM   3252  H   GLN B 205      -3.171   6.522  -9.528  1.00  0.00           H  
ATOM   3253  CA  GLN B 205      -3.553   8.407  -8.654  1.00  0.00           C  
ATOM   3254  HA  GLN B 205      -3.612   8.674  -7.599  1.00  0.00           H  
ATOM   3255  CB  GLN B 205      -2.749   9.497  -9.378  1.00  0.00           C  
ATOM   3256  HB2 GLN B 205      -1.753   9.537  -8.935  1.00  0.00           H  
ATOM   3257  HB3 GLN B 205      -2.650   9.250 -10.437  1.00  0.00           H  
ATOM   3258  CG  GLN B 205      -3.418  10.873  -9.243  1.00  0.00           C  
ATOM   3259  HG2 GLN B 205      -4.302  10.911  -9.880  1.00  0.00           H  
ATOM   3260  HG3 GLN B 205      -3.739  11.016  -8.212  1.00  0.00           H  
ATOM   3261  CD  GLN B 205      -2.508  12.047  -9.595  1.00  0.00           C  
ATOM   3262  OE1 GLN B 205      -1.313  11.942  -9.824  1.00  0.00           O  
ATOM   3263  NE2 GLN B 205      -3.064  13.237  -9.618  1.00  0.00           N  
ATOM   3264 HE21 GLN B 205      -2.461  14.006  -9.849  1.00  0.00           H  
ATOM   3265 HE22 GLN B 205      -4.051  13.347  -9.411  1.00  0.00           H  
ATOM   3266  C   GLN B 205      -4.970   8.242  -9.193  1.00  0.00           C  
ATOM   3267  O   GLN B 205      -5.164   7.782 -10.318  1.00  0.00           O  
ATOM   3268  N   TYR B 206      -5.950   8.560  -8.360  1.00  0.00           N  
ATOM   3269  H   TYR B 206      -5.701   8.989  -7.476  1.00  0.00           H  
ATOM   3270  CA  TYR B 206      -7.366   8.424  -8.647  1.00  0.00           C  
ATOM   3271  HA  TYR B 206      -7.483   7.712  -9.459  1.00  0.00           H  
ATOM   3272  CB  TYR B 206      -8.092   7.857  -7.414  1.00  0.00           C  
ATOM   3273  HB2 TYR B 206      -7.930   8.527  -6.568  1.00  0.00           H  
ATOM   3274  HB3 TYR B 206      -9.164   7.851  -7.620  1.00  0.00           H  
ATOM   3275  CG  TYR B 206      -7.667   6.447  -7.018  1.00  0.00           C  
ATOM   3276  CD1 TYR B 206      -6.522   6.234  -6.217  1.00  0.00           C  
ATOM   3277  HD1 TYR B 206      -5.943   7.080  -5.874  1.00  0.00           H  
ATOM   3278  CE1 TYR B 206      -6.119   4.921  -5.887  1.00  0.00           C  
ATOM   3279  HE1 TYR B 206      -5.230   4.745  -5.302  1.00  0.00           H  
ATOM   3280  CZ  TYR B 206      -6.884   3.816  -6.325  1.00  0.00           C  
ATOM   3281  OH  TYR B 206      -6.503   2.548  -6.021  1.00  0.00           O  
ATOM   3282  HH  TYR B 206      -5.569   2.455  -5.811  1.00  0.00           H  
ATOM   3283  CE2 TYR B 206      -8.040   4.032  -7.104  1.00  0.00           C  
ATOM   3284  HE2 TYR B 206      -8.605   3.177  -7.452  1.00  0.00           H  
ATOM   3285  CD2 TYR B 206      -8.418   5.341  -7.466  1.00  0.00           C  
ATOM   3286  HD2 TYR B 206      -9.285   5.493  -8.097  1.00  0.00           H  
ATOM   3287  C   TYR B 206      -7.941   9.774  -9.090  1.00  0.00           C  
ATOM   3288  O   TYR B 206      -7.589  10.824  -8.544  1.00  0.00           O  
ATOM   3289  N   THR B 207      -8.846   9.771 -10.064  1.00  0.00           N  
ATOM   3290  H   THR B 207      -9.062   8.883 -10.515  1.00  0.00           H  
ATOM   3291  CA  THR B 207      -9.834  10.845 -10.259  1.00  0.00           C  
ATOM   3292  HA  THR B 207      -9.419  11.796  -9.930  1.00  0.00           H  
ATOM   3293  CB  THR B 207     -10.235  11.003 -11.732  1.00  0.00           C  
ATOM   3294  HB  THR B 207     -11.018  11.758 -11.808  1.00  0.00           H  
ATOM   3295  CG2 THR B 207      -9.048  11.444 -12.587  1.00  0.00           C  
ATOM   3296 HG21 THR B 207      -8.632  12.372 -12.198  1.00  0.00           H  
ATOM   3297 HG22 THR B 207      -8.280  10.670 -12.587  1.00  0.00           H  
ATOM   3298 HG23 THR B 207      -9.386  11.604 -13.611  1.00  0.00           H  
ATOM   3299  OG1 THR B 207     -10.712   9.793 -12.267  1.00  0.00           O  
ATOM   3300  HG1 THR B 207     -11.565   9.586 -11.872  1.00  0.00           H  
ATOM   3301  C   THR B 207     -11.065  10.546  -9.405  1.00  0.00           C  
ATOM   3302  O   THR B 207     -11.410   9.376  -9.219  1.00  0.00           O  
ATOM   3303  N   LEU B 208     -11.711  11.587  -8.879  1.00  0.00           N  
ATOM   3304  H   LEU B 208     -11.415  12.526  -9.134  1.00  0.00           H  
ATOM   3305  CA  LEU B 208     -12.842  11.490  -7.951  1.00  0.00           C  
ATOM   3306  HA  LEU B 208     -13.200  10.461  -7.893  1.00  0.00           H  
ATOM   3307  CB  LEU B 208     -12.409  11.952  -6.543  1.00  0.00           C  
ATOM   3308  HB2 LEU B 208     -12.148  13.009  -6.603  1.00  0.00           H  
ATOM   3309  HB3 LEU B 208     -13.274  11.867  -5.883  1.00  0.00           H  
ATOM   3310  CG  LEU B 208     -11.223  11.219  -5.892  1.00  0.00           C  
ATOM   3311  HG  LEU B 208     -10.332  11.316  -6.516  1.00  0.00           H  
ATOM   3312  CD1 LEU B 208     -10.934  11.863  -4.535  1.00  0.00           C  
ATOM   3313 HD11 LEU B 208     -11.848  11.915  -3.940  1.00  0.00           H  
ATOM   3314 HD12 LEU B 208     -10.206  11.275  -3.984  1.00  0.00           H  
ATOM   3315 HD13 LEU B 208     -10.545  12.871  -4.679  1.00  0.00           H  
ATOM   3316  CD2 LEU B 208     -11.504   9.736  -5.659  1.00  0.00           C  
ATOM   3317 HD21 LEU B 208     -10.655   9.262  -5.170  1.00  0.00           H  
ATOM   3318 HD22 LEU B 208     -12.398   9.620  -5.046  1.00  0.00           H  
ATOM   3319 HD23 LEU B 208     -11.670   9.249  -6.618  1.00  0.00           H  
ATOM   3320  C   LEU B 208     -13.996  12.369  -8.443  1.00  0.00           C  
ATOM   3321  O   LEU B 208     -13.790  13.566  -8.650  1.00  0.00           O  
ATOM   3322  N   ASP B 209     -15.200  11.806  -8.559  1.00  0.00           N  
ATOM   3323  H   ASP B 209     -15.302  10.826  -8.316  1.00  0.00           H  
ATOM   3324  CA  ASP B 209     -16.409  12.524  -8.979  1.00  0.00           C  
ATOM   3325  HA  ASP B 209     -16.185  13.588  -9.074  1.00  0.00           H  
ATOM   3326  CB  ASP B 209     -16.917  12.034 -10.351  1.00  0.00           C  
ATOM   3327  HB2 ASP B 209     -16.947  10.949 -10.348  1.00  0.00           H  
ATOM   3328  HB3 ASP B 209     -17.938  12.392 -10.476  1.00  0.00           H  
ATOM   3329  CG  ASP B 209     -16.117  12.480 -11.579  1.00  0.00           C  
ATOM   3330  OD1 ASP B 209     -16.729  12.636 -12.663  1.00  0.00           O  
ATOM   3331  OD2 ASP B 209     -14.910  12.800 -11.493  1.00  0.00           O  
ATOM   3332  C   ASP B 209     -17.506  12.383  -7.916  1.00  0.00           C  
ATOM   3333  O   ASP B 209     -17.934  11.274  -7.582  1.00  0.00           O  
ATOM   3334  N   LEU B 210     -17.984  13.510  -7.385  1.00  0.00           N  
ATOM   3335  H   LEU B 210     -17.640  14.396  -7.742  1.00  0.00           H  
ATOM   3336  CA  LEU B 210     -19.077  13.546  -6.417  1.00  0.00           C  
ATOM   3337  HA  LEU B 210     -19.140  12.572  -5.930  1.00  0.00           H  
ATOM   3338  CB  LEU B 210     -18.746  14.592  -5.338  1.00  0.00           C  
ATOM   3339  HB2 LEU B 210     -17.769  14.354  -4.912  1.00  0.00           H  
ATOM   3340  HB3 LEU B 210     -18.676  15.561  -5.830  1.00  0.00           H  
ATOM   3341  CG  LEU B 210     -19.767  14.702  -4.190  1.00  0.00           C  
ATOM   3342  HG  LEU B 210     -20.746  14.962  -4.594  1.00  0.00           H  
ATOM   3343  CD1 LEU B 210     -19.885  13.409  -3.385  1.00  0.00           C  
ATOM   3344 HD11 LEU B 210     -18.913  13.137  -2.970  1.00  0.00           H  
ATOM   3345 HD12 LEU B 210     -20.242  12.605  -4.016  1.00  0.00           H  
ATOM   3346 HD13 LEU B 210     -20.600  13.549  -2.578  1.00  0.00           H  
ATOM   3347  CD2 LEU B 210     -19.324  15.798  -3.219  1.00  0.00           C  
ATOM   3348 HD21 LEU B 210     -19.251  16.751  -3.740  1.00  0.00           H  
ATOM   3349 HD22 LEU B 210     -20.045  15.888  -2.410  1.00  0.00           H  
ATOM   3350 HD23 LEU B 210     -18.350  15.549  -2.795  1.00  0.00           H  
ATOM   3351  C   LEU B 210     -20.404  13.807  -7.143  1.00  0.00           C  
ATOM   3352  O   LEU B 210     -20.542  14.797  -7.864  1.00  0.00           O  
ATOM   3353  N   TRP B 211     -21.382  12.932  -6.917  1.00  0.00           N  
ATOM   3354  H   TRP B 211     -21.191  12.168  -6.275  1.00  0.00           H  
ATOM   3355  CA  TRP B 211     -22.742  12.990  -7.466  1.00  0.00           C  
ATOM   3356  HA  TRP B 211     -22.803  13.781  -8.213  1.00  0.00           H  
ATOM   3357  CB  TRP B 211     -23.025  11.651  -8.167  1.00  0.00           C  
ATOM   3358  HB2 TRP B 211     -22.261  11.494  -8.928  1.00  0.00           H  
ATOM   3359  HB3 TRP B 211     -22.905  10.853  -7.434  1.00  0.00           H  
ATOM   3360  CG  TRP B 211     -24.370  11.470  -8.811  1.00  0.00           C  
ATOM   3361  CD1 TRP B 211     -24.639  11.648 -10.125  1.00  0.00           C  
ATOM   3362  HD1 TRP B 211     -23.914  11.966 -10.865  1.00  0.00           H  
ATOM   3363  NE1 TRP B 211     -25.972  11.383 -10.373  1.00  0.00           N  
ATOM   3364  HE1 TRP B 211     -26.418  11.544 -11.272  1.00  0.00           H  
ATOM   3365  CE2 TRP B 211     -26.632  11.009  -9.223  1.00  0.00           C  
ATOM   3366  CZ2 TRP B 211     -27.960  10.640  -8.956  1.00  0.00           C  
ATOM   3367  HZ2 TRP B 211     -28.695  10.627  -9.748  1.00  0.00           H  
ATOM   3368  CH2 TRP B 211     -28.339  10.346  -7.635  1.00  0.00           C  
ATOM   3369  HH2 TRP B 211     -29.374  10.126  -7.401  1.00  0.00           H  
ATOM   3370  CZ3 TRP B 211     -27.387  10.406  -6.604  1.00  0.00           C  
ATOM   3371  HZ3 TRP B 211     -27.695  10.233  -5.578  1.00  0.00           H  
ATOM   3372  CE3 TRP B 211     -26.056  10.766  -6.886  1.00  0.00           C  
ATOM   3373  HE3 TRP B 211     -25.350  10.859  -6.073  1.00  0.00           H  
ATOM   3374  CD2 TRP B 211     -25.638  11.073  -8.200  1.00  0.00           C  
ATOM   3375  C   TRP B 211     -23.769  13.309  -6.369  1.00  0.00           C  
ATOM   3376  O   TRP B 211     -23.613  12.869  -5.227  1.00  0.00           O  
ATOM   3377  N   ALA B 212     -24.835  14.035  -6.718  1.00  0.00           N  
ATOM   3378  H   ALA B 212     -24.906  14.361  -7.677  1.00  0.00           H  
ATOM   3379  CA  ALA B 212     -25.943  14.389  -5.833  1.00  0.00           C  
ATOM   3380  HA  ALA B 212     -26.053  13.611  -5.077  1.00  0.00           H  
ATOM   3381  CB  ALA B 212     -25.604  15.712  -5.128  1.00  0.00           C  
ATOM   3382  HB1 ALA B 212     -26.379  15.949  -4.399  1.00  0.00           H  
ATOM   3383  HB2 ALA B 212     -24.646  15.625  -4.613  1.00  0.00           H  
ATOM   3384  HB3 ALA B 212     -25.542  16.519  -5.860  1.00  0.00           H  
ATOM   3385  C   ALA B 212     -27.267  14.506  -6.612  1.00  0.00           C  
ATOM   3386  O   ALA B 212     -27.309  15.111  -7.685  1.00  0.00           O  
ATOM   3387  N   GLY B 213     -28.365  13.983  -6.054  1.00  0.00           N  
ATOM   3388  H   GLY B 213     -28.251  13.499  -5.168  1.00  0.00           H  
ATOM   3389  CA  GLY B 213     -29.736  14.147  -6.569  1.00  0.00           C  
ATOM   3390  HA2 GLY B 213     -30.432  13.705  -5.854  1.00  0.00           H  
ATOM   3391  HA3 GLY B 213     -29.963  15.211  -6.642  1.00  0.00           H  
ATOM   3392  C   GLY B 213     -29.994  13.501  -7.940  1.00  0.00           C  
ATOM   3393  O   GLY B 213     -30.610  12.440  -8.017  1.00  0.00           O  
ATOM   3394  N   GLN B 214     -29.524  14.136  -9.017  1.00  0.00           N  
ATOM   3395  H   GLN B 214     -29.006  14.990  -8.841  1.00  0.00           H  
ATOM   3396  CA  GLN B 214     -29.558  13.596 -10.382  1.00  0.00           C  
ATOM   3397  HA  GLN B 214     -29.805  12.538 -10.320  1.00  0.00           H  
ATOM   3398  CB  GLN B 214     -30.700  14.252 -11.188  1.00  0.00           C  
ATOM   3399  HB2 GLN B 214     -30.819  13.669 -12.103  1.00  0.00           H  
ATOM   3400  HB3 GLN B 214     -31.634  14.163 -10.631  1.00  0.00           H  
ATOM   3401  CG  GLN B 214     -30.503  15.723 -11.612  1.00  0.00           C  
ATOM   3402  HG2 GLN B 214     -29.490  15.883 -11.969  1.00  0.00           H  
ATOM   3403  HG3 GLN B 214     -31.169  15.927 -12.451  1.00  0.00           H  
ATOM   3404  CD  GLN B 214     -30.815  16.731 -10.511  1.00  0.00           C  
ATOM   3405  OE1 GLN B 214     -29.944  17.192  -9.788  1.00  0.00           O  
ATOM   3406  NE2 GLN B 214     -32.064  17.097 -10.314  1.00  0.00           N  
ATOM   3407 HE21 GLN B 214     -32.230  17.724  -9.548  1.00  0.00           H  
ATOM   3408 HE22 GLN B 214     -32.800  16.746 -10.898  1.00  0.00           H  
ATOM   3409  C   GLN B 214     -28.206  13.658 -11.121  1.00  0.00           C  
ATOM   3410  O   GLN B 214     -28.036  12.965 -12.125  1.00  0.00           O  
ATOM   3411  N   GLN B 215     -27.235  14.448 -10.649  1.00  0.00           N  
ATOM   3412  H   GLN B 215     -27.342  14.860  -9.727  1.00  0.00           H  
ATOM   3413  CA  GLN B 215     -26.098  14.911 -11.461  1.00  0.00           C  
ATOM   3414  HA  GLN B 215     -25.878  14.162 -12.221  1.00  0.00           H  
ATOM   3415  CB  GLN B 215     -26.506  16.206 -12.191  1.00  0.00           C  
ATOM   3416  HB2 GLN B 215     -25.718  16.497 -12.887  1.00  0.00           H  
ATOM   3417  HB3 GLN B 215     -27.395  15.993 -12.783  1.00  0.00           H  
ATOM   3418  CG  GLN B 215     -26.780  17.388 -11.243  1.00  0.00           C  
ATOM   3419  HG2 GLN B 215     -27.387  17.069 -10.399  1.00  0.00           H  
ATOM   3420  HG3 GLN B 215     -25.833  17.751 -10.844  1.00  0.00           H  
ATOM   3421  CD  GLN B 215     -27.517  18.537 -11.924  1.00  0.00           C  
ATOM   3422  OE1 GLN B 215     -28.359  18.372 -12.791  1.00  0.00           O  
ATOM   3423  NE2 GLN B 215     -27.248  19.761 -11.535  1.00  0.00           N  
ATOM   3424 HE21 GLN B 215     -27.732  20.489 -12.027  1.00  0.00           H  
ATOM   3425 HE22 GLN B 215     -26.585  19.933 -10.798  1.00  0.00           H  
ATOM   3426  C   GLN B 215     -24.812  15.106 -10.644  1.00  0.00           C  
ATOM   3427  O   GLN B 215     -24.791  14.952  -9.425  1.00  0.00           O  
ATOM   3428  N   LEU B 216     -23.711  15.434 -11.326  1.00  0.00           N  
ATOM   3429  H   LEU B 216     -23.790  15.612 -12.315  1.00  0.00           H  
ATOM   3430  CA  LEU B 216     -22.451  15.774 -10.665  1.00  0.00           C  
ATOM   3431  HA  LEU B 216     -22.248  15.018  -9.907  1.00  0.00           H  
ATOM   3432  CB  LEU B 216     -21.279  15.760 -11.661  1.00  0.00           C  
ATOM   3433  HB2 LEU B 216     -21.488  16.475 -12.459  1.00  0.00           H  
ATOM   3434  HB3 LEU B 216     -20.383  16.104 -11.140  1.00  0.00           H  
ATOM   3435  CG  LEU B 216     -20.975  14.384 -12.281  1.00  0.00           C  
ATOM   3436  HG  LEU B 216     -21.829  14.057 -12.873  1.00  0.00           H  
ATOM   3437  CD1 LEU B 216     -19.765  14.509 -13.204  1.00  0.00           C  
ATOM   3438 HD11 LEU B 216     -19.930  15.297 -13.937  1.00  0.00           H  
ATOM   3439 HD12 LEU B 216     -19.604  13.566 -13.727  1.00  0.00           H  
ATOM   3440 HD13 LEU B 216     -18.876  14.729 -12.613  1.00  0.00           H  
ATOM   3441  CD2 LEU B 216     -20.656  13.319 -11.230  1.00  0.00           C  
ATOM   3442 HD21 LEU B 216     -19.900  13.697 -10.541  1.00  0.00           H  
ATOM   3443 HD22 LEU B 216     -21.553  13.061 -10.674  1.00  0.00           H  
ATOM   3444 HD23 LEU B 216     -20.274  12.420 -11.716  1.00  0.00           H  
ATOM   3445  C   LEU B 216     -22.537  17.119  -9.929  1.00  0.00           C  
ATOM   3446  O   LEU B 216     -23.174  18.068 -10.387  1.00  0.00           O  
ATOM   3447  N   LEU B 217     -21.842  17.170  -8.795  1.00  0.00           N  
ATOM   3448  H   LEU B 217     -21.378  16.315  -8.513  1.00  0.00           H  
ATOM   3449  CA  LEU B 217     -21.717  18.308  -7.887  1.00  0.00           C  
ATOM   3450  HA  LEU B 217     -22.378  19.113  -8.213  1.00  0.00           H  
ATOM   3451  CB  LEU B 217     -22.185  17.806  -6.499  1.00  0.00           C  
ATOM   3452  HB2 LEU B 217     -23.273  17.724  -6.512  1.00  0.00           H  
ATOM   3453  HB3 LEU B 217     -21.781  16.806  -6.339  1.00  0.00           H  
ATOM   3454  CG  LEU B 217     -21.758  18.657  -5.293  1.00  0.00           C  
ATOM   3455  HG  LEU B 217     -20.670  18.684  -5.247  1.00  0.00           H  
ATOM   3456  CD1 LEU B 217     -22.277  20.088  -5.361  1.00  0.00           C  
ATOM   3457 HD11 LEU B 217     -22.170  20.503  -6.362  1.00  0.00           H  
ATOM   3458 HD12 LEU B 217     -23.332  20.119  -5.090  1.00  0.00           H  
ATOM   3459 HD13 LEU B 217     -21.673  20.686  -4.689  1.00  0.00           H  
ATOM   3460  CD2 LEU B 217     -22.268  18.046  -3.986  1.00  0.00           C  
ATOM   3461 HD21 LEU B 217     -21.872  17.037  -3.871  1.00  0.00           H  
ATOM   3462 HD22 LEU B 217     -21.939  18.650  -3.140  1.00  0.00           H  
ATOM   3463 HD23 LEU B 217     -23.357  17.995  -3.994  1.00  0.00           H  
ATOM   3464  C   LEU B 217     -20.283  18.878  -7.880  1.00  0.00           C  
ATOM   3465  O   LEU B 217     -20.091  20.090  -7.817  1.00  0.00           O  
ATOM   3466  N   TRP B 218     -19.277  18.004  -7.908  1.00  0.00           N  
ATOM   3467  H   TRP B 218     -19.498  17.019  -7.988  1.00  0.00           H  
ATOM   3468  CA  TRP B 218     -17.860  18.342  -7.739  1.00  0.00           C  
ATOM   3469  HA  TRP B 218     -17.651  19.292  -8.231  1.00  0.00           H  
ATOM   3470  CB  TRP B 218     -17.583  18.508  -6.236  1.00  0.00           C  
ATOM   3471  HB2 TRP B 218     -18.120  19.389  -5.882  1.00  0.00           H  
ATOM   3472  HB3 TRP B 218     -17.999  17.654  -5.705  1.00  0.00           H  
ATOM   3473  CG  TRP B 218     -16.154  18.630  -5.809  1.00  0.00           C  
ATOM   3474  CD1 TRP B 218     -15.535  19.784  -5.477  1.00  0.00           C  
ATOM   3475  HD1 TRP B 218     -15.987  20.768  -5.485  1.00  0.00           H  
ATOM   3476  NE1 TRP B 218     -14.244  19.522  -5.070  1.00  0.00           N  
ATOM   3477  HE1 TRP B 218     -13.643  20.239  -4.641  1.00  0.00           H  
ATOM   3478  CE2 TRP B 218     -13.954  18.176  -5.144  1.00  0.00           C  
ATOM   3479  CZ2 TRP B 218     -12.819  17.421  -4.815  1.00  0.00           C  
ATOM   3480  HZ2 TRP B 218     -11.938  17.917  -4.430  1.00  0.00           H  
ATOM   3481  CH2 TRP B 218     -12.860  16.023  -4.952  1.00  0.00           C  
ATOM   3482  HH2 TRP B 218     -12.002  15.430  -4.666  1.00  0.00           H  
ATOM   3483  CZ3 TRP B 218     -14.024  15.399  -5.438  1.00  0.00           C  
ATOM   3484  HZ3 TRP B 218     -14.051  14.324  -5.544  1.00  0.00           H  
ATOM   3485  CE3 TRP B 218     -15.160  16.165  -5.762  1.00  0.00           C  
ATOM   3486  HE3 TRP B 218     -16.048  15.670  -6.122  1.00  0.00           H  
ATOM   3487  CD2 TRP B 218     -15.159  17.573  -5.613  1.00  0.00           C  
ATOM   3488  C   TRP B 218     -16.970  17.270  -8.384  1.00  0.00           C  
ATOM   3489  O   TRP B 218     -17.393  16.119  -8.524  1.00  0.00           O  
ATOM   3490  N   LYS B 219     -15.747  17.638  -8.788  1.00  0.00           N  
ATOM   3491  H   LYS B 219     -15.425  18.565  -8.535  1.00  0.00           H  
ATOM   3492  CA  LYS B 219     -14.744  16.739  -9.383  1.00  0.00           C  
ATOM   3493  HA  LYS B 219     -14.945  15.714  -9.064  1.00  0.00           H  
ATOM   3494  CB  LYS B 219     -14.771  16.799 -10.924  1.00  0.00           C  
ATOM   3495  HB2 LYS B 219     -14.636  17.836 -11.238  1.00  0.00           H  
ATOM   3496  HB3 LYS B 219     -13.925  16.218 -11.296  1.00  0.00           H  
ATOM   3497  CG  LYS B 219     -16.056  16.240 -11.555  1.00  0.00           C  
ATOM   3498  HG2 LYS B 219     -16.173  15.197 -11.269  1.00  0.00           H  
ATOM   3499  HG3 LYS B 219     -16.911  16.793 -11.168  1.00  0.00           H  
ATOM   3500  CD  LYS B 219     -16.086  16.367 -13.090  1.00  0.00           C  
ATOM   3501  HD2 LYS B 219     -17.026  15.951 -13.452  1.00  0.00           H  
ATOM   3502  HD3 LYS B 219     -16.094  17.430 -13.334  1.00  0.00           H  
ATOM   3503  CE  LYS B 219     -14.927  15.714 -13.863  1.00  0.00           C  
ATOM   3504  HE2 LYS B 219     -15.045  15.970 -14.920  1.00  0.00           H  
ATOM   3505  HE3 LYS B 219     -13.982  16.141 -13.519  1.00  0.00           H  
ATOM   3506  NZ  LYS B 219     -14.895  14.240 -13.715  1.00  0.00           N  
ATOM   3507  HZ1 LYS B 219     -14.643  13.945 -12.765  1.00  0.00           H  
ATOM   3508  HZ2 LYS B 219     -15.816  13.796 -13.763  1.00  0.00           H  
ATOM   3509  HZ3 LYS B 219     -14.269  13.767 -14.344  1.00  0.00           H  
ATOM   3510  C   LYS B 219     -13.347  17.112  -8.887  1.00  0.00           C  
ATOM   3511  O   LYS B 219     -13.025  18.295  -8.809  1.00  0.00           O  
ATOM   3512  N   GLY B 220     -12.508  16.109  -8.644  1.00  0.00           N  
ATOM   3513  H   GLY B 220     -12.875  15.166  -8.722  1.00  0.00           H  
ATOM   3514  CA  GLY B 220     -11.141  16.285  -8.155  1.00  0.00           C  
ATOM   3515  HA2 GLY B 220     -10.694  17.168  -8.613  1.00  0.00           H  
ATOM   3516  HA3 GLY B 220     -11.179  16.457  -7.080  1.00  0.00           H  
ATOM   3517  C   GLY B 220     -10.230  15.086  -8.426  1.00  0.00           C  
ATOM   3518  O   GLY B 220     -10.502  14.234  -9.276  1.00  0.00           O  
ATOM   3519  N   SER B 221      -9.117  15.010  -7.696  1.00  0.00           N  
ATOM   3520  H   SER B 221      -8.970  15.692  -6.962  1.00  0.00           H  
ATOM   3521  CA  SER B 221      -8.119  13.938  -7.806  1.00  0.00           C  
ATOM   3522  HA  SER B 221      -8.629  13.030  -8.116  1.00  0.00           H  
ATOM   3523  CB  SER B 221      -7.066  14.283  -8.870  1.00  0.00           C  
ATOM   3524  HB2 SER B 221      -7.565  14.457  -9.825  1.00  0.00           H  
ATOM   3525  HB3 SER B 221      -6.548  15.199  -8.576  1.00  0.00           H  
ATOM   3526  OG  SER B 221      -6.114  13.237  -9.018  1.00  0.00           O  
ATOM   3527  HG  SER B 221      -6.599  12.404  -9.150  1.00  0.00           H  
ATOM   3528  C   SER B 221      -7.470  13.662  -6.451  1.00  0.00           C  
ATOM   3529  O   SER B 221      -7.440  14.527  -5.581  1.00  0.00           O  
ATOM   3530  N   PHE B 222      -6.941  12.454  -6.272  1.00  0.00           N  
ATOM   3531  H   PHE B 222      -6.997  11.789  -7.038  1.00  0.00           H  
ATOM   3532  CA  PHE B 222      -6.312  12.000  -5.040  1.00  0.00           C  
ATOM   3533  HA  PHE B 222      -5.913  12.861  -4.501  1.00  0.00           H  
ATOM   3534  CB  PHE B 222      -7.388  11.340  -4.169  1.00  0.00           C  
ATOM   3535  HB2 PHE B 222      -8.052  12.124  -3.804  1.00  0.00           H  
ATOM   3536  HB3 PHE B 222      -7.976  10.669  -4.797  1.00  0.00           H  
ATOM   3537  CG  PHE B 222      -6.876  10.561  -2.976  1.00  0.00           C  
ATOM   3538  CD1 PHE B 222      -6.220  11.230  -1.926  1.00  0.00           C  
ATOM   3539  HD1 PHE B 222      -6.082  12.304  -1.959  1.00  0.00           H  
ATOM   3540  CE1 PHE B 222      -5.761  10.506  -0.815  1.00  0.00           C  
ATOM   3541  HE1 PHE B 222      -5.274  11.028  -0.004  1.00  0.00           H  
ATOM   3542  CZ  PHE B 222      -5.958   9.117  -0.744  1.00  0.00           C  
ATOM   3543  HZ  PHE B 222      -5.615   8.572   0.122  1.00  0.00           H  
ATOM   3544  CE2 PHE B 222      -6.622   8.447  -1.786  1.00  0.00           C  
ATOM   3545  HE2 PHE B 222      -6.798   7.382  -1.720  1.00  0.00           H  
ATOM   3546  CD2 PHE B 222      -7.075   9.168  -2.905  1.00  0.00           C  
ATOM   3547  HD2 PHE B 222      -7.595   8.653  -3.702  1.00  0.00           H  
ATOM   3548  C   PHE B 222      -5.145  11.057  -5.350  1.00  0.00           C  
ATOM   3549  O   PHE B 222      -5.234  10.207  -6.236  1.00  0.00           O  
ATOM   3550  N   LYS B 223      -4.042  11.184  -4.610  1.00  0.00           N  
ATOM   3551  H   LYS B 223      -4.030  11.873  -3.869  1.00  0.00           H  
ATOM   3552  CA  LYS B 223      -2.832  10.374  -4.786  1.00  0.00           C  
ATOM   3553  HA  LYS B 223      -3.010   9.568  -5.496  1.00  0.00           H  
ATOM   3554  CB  LYS B 223      -1.741  11.271  -5.392  1.00  0.00           C  
ATOM   3555  HB2 LYS B 223      -2.133  11.768  -6.279  1.00  0.00           H  
ATOM   3556  HB3 LYS B 223      -1.442  12.030  -4.668  1.00  0.00           H  
ATOM   3557  CG  LYS B 223      -0.527  10.436  -5.799  1.00  0.00           C  
ATOM   3558  HG2 LYS B 223      -0.151   9.903  -4.926  1.00  0.00           H  
ATOM   3559  HG3 LYS B 223      -0.817   9.716  -6.560  1.00  0.00           H  
ATOM   3560  CD  LYS B 223       0.588  11.317  -6.362  1.00  0.00           C  
ATOM   3561  HD2 LYS B 223       0.268  11.778  -7.300  1.00  0.00           H  
ATOM   3562  HD3 LYS B 223       0.812  12.105  -5.642  1.00  0.00           H  
ATOM   3563  CE  LYS B 223       1.830  10.451  -6.589  1.00  0.00           C  
ATOM   3564  HE2 LYS B 223       1.919   9.754  -5.750  1.00  0.00           H  
ATOM   3565  HE3 LYS B 223       1.699   9.870  -7.504  1.00  0.00           H  
ATOM   3566  NZ  LYS B 223       3.040  11.292  -6.657  1.00  0.00           N  
ATOM   3567  HZ1 LYS B 223       2.970  12.007  -7.363  1.00  0.00           H  
ATOM   3568  HZ2 LYS B 223       3.872  10.735  -6.737  1.00  0.00           H  
ATOM   3569  HZ3 LYS B 223       3.126  11.781  -5.763  1.00  0.00           H  
ATOM   3570  C   LYS B 223      -2.447   9.771  -3.425  1.00  0.00           C  
ATOM   3571  O   LYS B 223      -1.978  10.528  -2.576  1.00  0.00           O  
ATOM   3572  N   PRO B 224      -2.663   8.462  -3.175  1.00  0.00           N  
ATOM   3573  CD  PRO B 224      -3.258   7.493  -4.086  1.00  0.00           C  
ATOM   3574  HD2 PRO B 224      -2.482   7.107  -4.745  1.00  0.00           H  
ATOM   3575  HD3 PRO B 224      -4.077   7.920  -4.664  1.00  0.00           H  
ATOM   3576  CG  PRO B 224      -3.780   6.357  -3.215  1.00  0.00           C  
ATOM   3577  HG2 PRO B 224      -3.743   5.401  -3.736  1.00  0.00           H  
ATOM   3578  HG3 PRO B 224      -4.792   6.578  -2.878  1.00  0.00           H  
ATOM   3579  CB  PRO B 224      -2.817   6.382  -2.035  1.00  0.00           C  
ATOM   3580  HB2 PRO B 224      -1.906   5.846  -2.308  1.00  0.00           H  
ATOM   3581  HB3 PRO B 224      -3.262   5.938  -1.149  1.00  0.00           H  
ATOM   3582  CA  PRO B 224      -2.516   7.870  -1.841  1.00  0.00           C  
ATOM   3583  HA  PRO B 224      -3.265   8.306  -1.179  1.00  0.00           H  
ATOM   3584  C   PRO B 224      -1.134   8.047  -1.204  1.00  0.00           C  
ATOM   3585  O   PRO B 224      -1.038   8.224   0.006  1.00  0.00           O  
ATOM   3586  N   SER B 225      -0.077   8.010  -2.019  1.00  0.00           N  
ATOM   3587  H   SER B 225      -0.230   7.897  -3.011  1.00  0.00           H  
ATOM   3588  CA  SER B 225       1.325   8.084  -1.590  1.00  0.00           C  
ATOM   3589  HA  SER B 225       1.486   7.327  -0.821  1.00  0.00           H  
ATOM   3590  CB  SER B 225       2.232   7.728  -2.780  1.00  0.00           C  
ATOM   3591  HB2 SER B 225       3.255   8.046  -2.581  1.00  0.00           H  
ATOM   3592  HB3 SER B 225       2.230   6.646  -2.881  1.00  0.00           H  
ATOM   3593  OG  SER B 225       1.776   8.290  -4.006  1.00  0.00           O  
ATOM   3594  HG  SER B 225       2.022   7.717  -4.749  1.00  0.00           H  
ATOM   3595  C   SER B 225       1.726   9.416  -0.945  1.00  0.00           C  
ATOM   3596  O   SER B 225       2.709   9.443  -0.210  1.00  0.00           O  
ATOM   3597  N   GLU B 226       0.952  10.489  -1.143  1.00  0.00           N  
ATOM   3598  H   GLU B 226       0.141  10.390  -1.738  1.00  0.00           H  
ATOM   3599  CA  GLU B 226       1.154  11.785  -0.469  1.00  0.00           C  
ATOM   3600  HA  GLU B 226       2.206  11.890  -0.199  1.00  0.00           H  
ATOM   3601  CB  GLU B 226       0.797  12.949  -1.420  1.00  0.00           C  
ATOM   3602  HB2 GLU B 226      -0.289  13.016  -1.439  1.00  0.00           H  
ATOM   3603  HB3 GLU B 226       1.170  13.884  -0.998  1.00  0.00           H  
ATOM   3604  CG  GLU B 226       1.224  12.848  -2.895  1.00  0.00           C  
ATOM   3605  HG2 GLU B 226       0.859  11.903  -3.302  1.00  0.00           H  
ATOM   3606  HG3 GLU B 226       0.688  13.630  -3.436  1.00  0.00           H  
ATOM   3607  CD  GLU B 226       2.721  13.000  -3.212  1.00  0.00           C  
ATOM   3608  OE1 GLU B 226       3.495  13.545  -2.401  1.00  0.00           O  
ATOM   3609  OE2 GLU B 226       3.075  12.598  -4.350  1.00  0.00           O  
ATOM   3610  C   GLU B 226       0.321  11.917   0.832  1.00  0.00           C  
ATOM   3611  O   GLU B 226       0.422  12.927   1.519  1.00  0.00           O  
ATOM   3612  N   HIE B 227      -0.544  10.938   1.154  1.00  0.00           N  
ATOM   3613  H   HIE B 227      -0.549  10.112   0.568  1.00  0.00           H  
ATOM   3614  CA  HIE B 227      -1.584  11.027   2.205  1.00  0.00           C  
ATOM   3615  HA  HIE B 227      -1.294  11.809   2.909  1.00  0.00           H  
ATOM   3616  CB  HIE B 227      -2.927  11.447   1.585  1.00  0.00           C  
ATOM   3617  HB2 HIE B 227      -3.194  10.734   0.805  1.00  0.00           H  
ATOM   3618  HB3 HIE B 227      -3.697  11.428   2.354  1.00  0.00           H  
ATOM   3619  CG  HIE B 227      -2.930  12.840   1.020  1.00  0.00           C  
ATOM   3620  ND1 HIE B 227      -3.086  14.005   1.769  1.00  0.00           N  
ATOM   3621  CE1 HIE B 227      -2.880  15.016   0.915  1.00  0.00           C  
ATOM   3622  HE1 HIE B 227      -2.886  16.062   1.194  1.00  0.00           H  
ATOM   3623  NE2 HIE B 227      -2.622  14.547  -0.320  1.00  0.00           N  
ATOM   3624  HE2 HIE B 227      -2.335  15.111  -1.105  1.00  0.00           H  
ATOM   3625  CD2 HIE B 227      -2.666  13.172  -0.274  1.00  0.00           C  
ATOM   3626  HD2 HIE B 227      -2.445  12.479  -1.071  1.00  0.00           H  
ATOM   3627  C   HIE B 227      -1.713   9.737   3.038  1.00  0.00           C  
ATOM   3628  O   HIE B 227      -2.812   9.270   3.360  1.00  0.00           O  
ATOM   3629  N   VAL B 228      -0.574   9.119   3.352  1.00  0.00           N  
ATOM   3630  H   VAL B 228       0.295   9.545   3.057  1.00  0.00           H  
ATOM   3631  CA  VAL B 228      -0.520   7.844   4.082  1.00  0.00           C  
ATOM   3632  HA  VAL B 228      -1.351   7.230   3.734  1.00  0.00           H  
ATOM   3633  CB  VAL B 228       0.765   7.058   3.772  1.00  0.00           C  
ATOM   3634  HB  VAL B 228       1.614   7.664   4.071  1.00  0.00           H  
ATOM   3635  CG1 VAL B 228       0.800   5.727   4.542  1.00  0.00           C  
ATOM   3636 HG11 VAL B 228       0.923   5.912   5.609  1.00  0.00           H  
ATOM   3637 HG12 VAL B 228      -0.125   5.173   4.381  1.00  0.00           H  
ATOM   3638 HG13 VAL B 228       1.644   5.128   4.203  1.00  0.00           H  
ATOM   3639  CG2 VAL B 228       0.894   6.761   2.273  1.00  0.00           C  
ATOM   3640 HG21 VAL B 228       1.031   7.691   1.722  1.00  0.00           H  
ATOM   3641 HG22 VAL B 228       1.764   6.131   2.087  1.00  0.00           H  
ATOM   3642 HG23 VAL B 228      -0.004   6.263   1.912  1.00  0.00           H  
ATOM   3643  C   VAL B 228      -0.698   8.048   5.590  1.00  0.00           C  
ATOM   3644  O   VAL B 228       0.084   8.733   6.250  1.00  0.00           O  
ATOM   3645  N   BCN B 229      -1.729   7.404   6.131  1.00  0.00           N  
ATOM   3646  H27 BCN B 229      -2.306   6.866   5.491  1.00  0.00           H  
ATOM   3647  C2  BCN B 229      -1.988   7.236   7.543  1.00  0.00           C  
ATOM   3648  H   BCN B 229      -1.272   7.857   8.075  1.00  0.00           H  
ATOM   3649  C4  BCN B 229      -3.381   7.771   7.923  1.00  0.00           C  
ATOM   3650  H1  BCN B 229      -3.776   8.385   7.103  1.00  0.00           H  
ATOM   3651  H2  BCN B 229      -4.104   6.953   8.039  1.00  0.00           H  
ATOM   3652  C5  BCN B 229      -3.375   8.652   9.196  1.00  0.00           C  
ATOM   3653  H3  BCN B 229      -2.790   9.554   8.990  1.00  0.00           H  
ATOM   3654  H4  BCN B 229      -4.398   9.006   9.380  1.00  0.00           H  
ATOM   3655  C6  BCN B 229      -2.825   7.967  10.478  1.00  0.00           C  
ATOM   3656  H8  BCN B 229      -2.900   8.679  11.311  1.00  0.00           H  
ATOM   3657  H9  BCN B 229      -1.757   7.756  10.365  1.00  0.00           H  
ATOM   3658  C7  BCN B 229      -3.550   6.663  10.877  1.00  0.00           C  
ATOM   3659  H5  BCN B 229      -3.199   6.334  11.863  1.00  0.00           H  
ATOM   3660  H6  BCN B 229      -3.331   5.863  10.159  1.00  0.00           H  
ATOM   3661  N2  BCN B 229      -4.991   6.879  10.938  1.00  0.00           N  
ATOM   3662  H7  BCN B 229      -5.366   7.795  10.763  1.00  0.00           H  
ATOM   3663  C8  BCN B 229      -5.919   5.899  11.118  1.00  0.00           C  
ATOM   3664  O1  BCN B 229      -5.686   4.730  11.349  1.00  0.00           O  
ATOM   3665  O2  BCN B 229      -7.131   6.482  10.949  1.00  0.00           O  
ATOM   3666  C9  BCN B 229      -8.318   5.676  10.945  1.00  0.00           C  
ATOM   3667  H21 BCN B 229      -9.192   6.339  10.979  1.00  0.00           H  
ATOM   3668  H22 BCN B 229      -8.348   5.022  11.826  1.00  0.00           H  
ATOM   3669  C10 BCN B 229      -8.350   4.849   9.659  1.00  0.00           C  
ATOM   3670  H23 BCN B 229      -7.824   3.902   9.761  1.00  0.00           H  
ATOM   3671  C11 BCN B 229      -8.240   5.516   8.302  1.00  0.00           C  
ATOM   3672  H12 BCN B 229      -8.233   6.605   8.296  1.00  0.00           H  
ATOM   3673  C12 BCN B 229      -7.232   4.947   7.265  1.00  0.00           C  
ATOM   3674  H13 BCN B 229      -7.122   3.865   7.417  1.00  0.00           H  
ATOM   3675  H14 BCN B 229      -6.241   5.376   7.458  1.00  0.00           H  
ATOM   3676  C13 BCN B 229      -7.611   5.208   5.773  1.00  0.00           C  
ATOM   3677  H19 BCN B 229      -7.603   6.279   5.542  1.00  0.00           H  
ATOM   3678  H20 BCN B 229      -6.920   4.695   5.098  1.00  0.00           H  
ATOM   3679  C14 BCN B 229      -8.944   4.662   5.627  1.00  0.00           C  
ATOM   3680  C15 BCN B 229      -9.982   4.192   5.981  1.00  0.00           C  
ATOM   3681  C16 BCN B 229     -10.974   3.695   6.912  1.00  0.00           C  
ATOM   3682  H17 BCN B 229     -11.368   2.729   6.582  1.00  0.00           H  
ATOM   3683  H18 BCN B 229     -11.807   4.406   6.994  1.00  0.00           H  
ATOM   3684  C17 BCN B 229     -10.204   3.566   8.263  1.00  0.00           C  
ATOM   3685  H15 BCN B 229     -10.897   3.196   9.029  1.00  0.00           H  
ATOM   3686  H16 BCN B 229      -9.425   2.798   8.160  1.00  0.00           H  
ATOM   3687  C18 BCN B 229      -9.566   4.891   8.756  1.00  0.00           C  
ATOM   3688  H11 BCN B 229     -10.335   5.620   9.004  1.00  0.00           H  
ATOM   3689  C3  BCN B 229      -1.777   5.774   7.934  1.00  0.00           C  
ATOM   3690  O3  BCN B 229      -2.650   4.939   7.740  1.00  0.00           O  
ATOM   3691  N   PRO B 230      -0.583   5.395   8.429  1.00  0.00           N  
ATOM   3692  CD  PRO B 230       0.522   6.249   8.826  1.00  0.00           C  
ATOM   3693  HD2 PRO B 230       0.194   7.042   9.497  1.00  0.00           H  
ATOM   3694  HD3 PRO B 230       0.988   6.672   7.938  1.00  0.00           H  
ATOM   3695  CG  PRO B 230       1.509   5.337   9.549  1.00  0.00           C  
ATOM   3696  HG2 PRO B 230       1.245   5.272  10.603  1.00  0.00           H  
ATOM   3697  HG3 PRO B 230       2.530   5.683   9.434  1.00  0.00           H  
ATOM   3698  CB  PRO B 230       1.290   3.983   8.882  1.00  0.00           C  
ATOM   3699  HB2 PRO B 230       1.587   3.159   9.532  1.00  0.00           H  
ATOM   3700  HB3 PRO B 230       1.846   3.947   7.942  1.00  0.00           H  
ATOM   3701  CA  PRO B 230      -0.214   3.993   8.590  1.00  0.00           C  
ATOM   3702  HA  PRO B 230      -0.384   3.482   7.643  1.00  0.00           H  
ATOM   3703  C   PRO B 230      -1.029   3.286   9.681  1.00  0.00           C  
ATOM   3704  O   PRO B 230      -1.412   3.878  10.692  1.00  0.00           O  
ATOM   3705  N   ARG B 231      -1.252   1.983   9.480  1.00  0.00           N  
ATOM   3706  H   ARG B 231      -0.922   1.592   8.604  1.00  0.00           H  
ATOM   3707  CA  ARG B 231      -1.929   1.091  10.431  1.00  0.00           C  
ATOM   3708  HA  ARG B 231      -2.895   1.534  10.668  1.00  0.00           H  
ATOM   3709  CB  ARG B 231      -2.146  -0.289   9.782  1.00  0.00           C  
ATOM   3710  HB2 ARG B 231      -1.195  -0.656   9.392  1.00  0.00           H  
ATOM   3711  HB3 ARG B 231      -2.492  -0.989  10.545  1.00  0.00           H  
ATOM   3712  CG  ARG B 231      -3.190  -0.243   8.649  1.00  0.00           C  
ATOM   3713  HG2 ARG B 231      -4.160   0.011   9.083  1.00  0.00           H  
ATOM   3714  HG3 ARG B 231      -2.918   0.530   7.928  1.00  0.00           H  
ATOM   3715  CD  ARG B 231      -3.290  -1.585   7.907  1.00  0.00           C  
ATOM   3716  HD2 ARG B 231      -2.377  -1.738   7.328  1.00  0.00           H  
ATOM   3717  HD3 ARG B 231      -3.358  -2.391   8.636  1.00  0.00           H  
ATOM   3718  NE  ARG B 231      -4.459  -1.611   7.005  1.00  0.00           N  
ATOM   3719  HE  ARG B 231      -4.466  -0.956   6.228  1.00  0.00           H  
ATOM   3720  CZ  ARG B 231      -5.559  -2.329   7.105  1.00  0.00           C  
ATOM   3721  NH1 ARG B 231      -5.736  -3.272   7.985  1.00  0.00           N  
ATOM   3722 HH11 ARG B 231      -5.005  -3.465   8.645  1.00  0.00           H  
ATOM   3723 HH12 ARG B 231      -6.643  -3.683   8.083  1.00  0.00           H  
ATOM   3724  NH2 ARG B 231      -6.556  -2.061   6.327  1.00  0.00           N  
ATOM   3725 HH21 ARG B 231      -6.378  -1.390   5.577  1.00  0.00           H  
ATOM   3726 HH22 ARG B 231      -7.355  -2.657   6.247  1.00  0.00           H  
ATOM   3727  C   ARG B 231      -1.159   0.978  11.756  1.00  0.00           C  
ATOM   3728  O   ARG B 231       0.071   0.943  11.759  1.00  0.00           O  
ATOM   3729  N   ALA B 232      -1.887   0.886  12.871  1.00  0.00           N  
ATOM   3730  H   ALA B 232      -2.887   0.924  12.783  1.00  0.00           H  
ATOM   3731  CA  ALA B 232      -1.334   0.760  14.223  1.00  0.00           C  
ATOM   3732  HA  ALA B 232      -0.573   1.525  14.337  1.00  0.00           H  
ATOM   3733  CB  ALA B 232      -2.443   1.061  15.236  1.00  0.00           C  
ATOM   3734  HB1 ALA B 232      -2.032   1.019  16.246  1.00  0.00           H  
ATOM   3735  HB2 ALA B 232      -2.851   2.057  15.065  1.00  0.00           H  
ATOM   3736  HB3 ALA B 232      -3.239   0.321  15.151  1.00  0.00           H  
ATOM   3737  C   ALA B 232      -0.720  -0.635  14.493  1.00  0.00           C  
ATOM   3738  O   ALA B 232      -1.319  -1.636  14.093  1.00  0.00           O  
ATOM   3739  N   PRO B 233       0.432  -0.752  15.188  1.00  0.00           N  
ATOM   3740  CD  PRO B 233       1.303   0.316  15.652  1.00  0.00           C  
ATOM   3741  HD2 PRO B 233       0.993   0.627  16.652  1.00  0.00           H  
ATOM   3742  HD3 PRO B 233       1.319   1.169  14.976  1.00  0.00           H  
ATOM   3743  CG  PRO B 233       2.696  -0.306  15.698  1.00  0.00           C  
ATOM   3744  HG2 PRO B 233       3.340   0.193  16.424  1.00  0.00           H  
ATOM   3745  HG3 PRO B 233       3.137  -0.271  14.701  1.00  0.00           H  
ATOM   3746  CB  PRO B 233       2.421  -1.762  16.077  1.00  0.00           C  
ATOM   3747  HB2 PRO B 233       2.362  -1.864  17.158  1.00  0.00           H  
ATOM   3748  HB3 PRO B 233       3.186  -2.428  15.677  1.00  0.00           H  
ATOM   3749  CA  PRO B 233       1.050  -2.053  15.466  1.00  0.00           C  
ATOM   3750  HA  PRO B 233       1.198  -2.567  14.517  1.00  0.00           H  
ATOM   3751  C   PRO B 233       0.208  -2.954  16.387  1.00  0.00           C  
ATOM   3752  O   PRO B 233      -0.566  -2.473  17.217  1.00  0.00           O  
ATOM   3753  N   GLY B 234       0.397  -4.269  16.264  1.00  0.00           N  
ATOM   3754  H   GLY B 234       1.129  -4.591  15.645  1.00  0.00           H  
ATOM   3755  CA  GLY B 234      -0.318  -5.282  17.049  1.00  0.00           C  
ATOM   3756  HA2 GLY B 234      -1.142  -4.820  17.592  1.00  0.00           H  
ATOM   3757  HA3 GLY B 234      -0.746  -6.018  16.369  1.00  0.00           H  
ATOM   3758  C   GLY B 234       0.559  -6.021  18.058  1.00  0.00           C  
ATOM   3759  O   GLY B 234       1.777  -5.853  18.093  1.00  0.00           O  
ATOM   3760  N   ASN B 235      -0.090  -6.873  18.859  1.00  0.00           N  
ATOM   3761  H   ASN B 235      -1.077  -6.993  18.685  1.00  0.00           H  
ATOM   3762  CA  ASN B 235       0.531  -7.946  19.647  1.00  0.00           C  
ATOM   3763  HA  ASN B 235      -0.236  -8.308  20.334  1.00  0.00           H  
ATOM   3764  CB  ASN B 235       0.875  -9.128  18.711  1.00  0.00           C  
ATOM   3765  HB2 ASN B 235       1.653  -8.815  18.015  1.00  0.00           H  
ATOM   3766  HB3 ASN B 235       1.274  -9.946  19.313  1.00  0.00           H  
ATOM   3767  CG  ASN B 235      -0.301  -9.672  17.903  1.00  0.00           C  
ATOM   3768  OD1 ASN B 235      -1.406  -9.156  17.891  1.00  0.00           O  
ATOM   3769  ND2 ASN B 235      -0.109 -10.773  17.214  1.00  0.00           N  
ATOM   3770 HD21 ASN B 235      -0.903 -11.129  16.715  1.00  0.00           H  
ATOM   3771 HD22 ASN B 235       0.785 -11.223  17.223  1.00  0.00           H  
ATOM   3772  C   ASN B 235       1.694  -7.505  20.566  1.00  0.00           C  
ATOM   3773  O   ASN B 235       2.677  -8.228  20.712  1.00  0.00           O  
ATOM   3774  N   LEU B 236       1.594  -6.314  21.164  1.00  0.00           N  
ATOM   3775  H   LEU B 236       0.766  -5.770  20.991  1.00  0.00           H  
ATOM   3776  CA  LEU B 236       2.602  -5.758  22.074  1.00  0.00           C  
ATOM   3777  HA  LEU B 236       3.567  -5.805  21.574  1.00  0.00           H  
ATOM   3778  CB  LEU B 236       2.267  -4.276  22.339  1.00  0.00           C  
ATOM   3779  HB2 LEU B 236       2.302  -3.726  21.397  1.00  0.00           H  
ATOM   3780  HB3 LEU B 236       1.244  -4.229  22.718  1.00  0.00           H  
ATOM   3781  CG  LEU B 236       3.186  -3.579  23.364  1.00  0.00           C  
ATOM   3782  HG  LEU B 236       3.231  -4.159  24.284  1.00  0.00           H  
ATOM   3783  CD1 LEU B 236       4.607  -3.361  22.849  1.00  0.00           C  
ATOM   3784 HD11 LEU B 236       4.589  -2.801  21.915  1.00  0.00           H  
ATOM   3785 HD12 LEU B 236       5.188  -2.812  23.588  1.00  0.00           H  
ATOM   3786 HD13 LEU B 236       5.088  -4.321  22.688  1.00  0.00           H  
ATOM   3787  CD2 LEU B 236       2.613  -2.214  23.712  1.00  0.00           C  
ATOM   3788 HD21 LEU B 236       1.603  -2.326  24.106  1.00  0.00           H  
ATOM   3789 HD22 LEU B 236       3.241  -1.739  24.463  1.00  0.00           H  
ATOM   3790 HD23 LEU B 236       2.586  -1.600  22.816  1.00  0.00           H  
ATOM   3791  C   LEU B 236       2.699  -6.554  23.389  1.00  0.00           C  
ATOM   3792  O   LEU B 236       1.691  -6.769  24.062  1.00  0.00           O  
ATOM   3793  N   THR B 237       3.914  -6.918  23.806  1.00  0.00           N  
ATOM   3794  H   THR B 237       4.709  -6.739  23.199  1.00  0.00           H  
ATOM   3795  CA  THR B 237       4.181  -7.618  25.075  1.00  0.00           C  
ATOM   3796  HA  THR B 237       3.483  -7.240  25.820  1.00  0.00           H  
ATOM   3797  CB  THR B 237       3.888  -9.117  24.917  1.00  0.00           C  
ATOM   3798  HB  THR B 237       2.931  -9.240  24.408  1.00  0.00           H  
ATOM   3799  CG2 THR B 237       4.958  -9.894  24.152  1.00  0.00           C  
ATOM   3800 HG21 THR B 237       5.901  -9.890  24.700  1.00  0.00           H  
ATOM   3801 HG22 THR B 237       4.633 -10.925  24.014  1.00  0.00           H  
ATOM   3802 HG23 THR B 237       5.110  -9.442  23.172  1.00  0.00           H  
ATOM   3803  OG1 THR B 237       3.782  -9.698  26.192  1.00  0.00           O  
ATOM   3804  HG1 THR B 237       3.558 -10.624  26.064  1.00  0.00           H  
ATOM   3805  C   THR B 237       5.591  -7.348  25.621  1.00  0.00           C  
ATOM   3806  O   THR B 237       6.441  -6.797  24.916  1.00  0.00           O  
ATOM   3807  N   VAL B 238       5.837  -7.700  26.887  1.00  0.00           N  
ATOM   3808  H   VAL B 238       5.131  -8.250  27.365  1.00  0.00           H  
ATOM   3809  CA  VAL B 238       7.059  -7.383  27.644  1.00  0.00           C  
ATOM   3810  HA  VAL B 238       7.870  -7.270  26.928  1.00  0.00           H  
ATOM   3811  CB  VAL B 238       6.911  -6.036  28.390  1.00  0.00           C  
ATOM   3812  HB  VAL B 238       6.751  -5.263  27.640  1.00  0.00           H  
ATOM   3813  CG1 VAL B 238       5.727  -5.983  29.364  1.00  0.00           C  
ATOM   3814 HG11 VAL B 238       4.792  -6.181  28.841  1.00  0.00           H  
ATOM   3815 HG12 VAL B 238       5.850  -6.722  30.158  1.00  0.00           H  
ATOM   3816 HG13 VAL B 238       5.671  -4.994  29.811  1.00  0.00           H  
ATOM   3817  CG2 VAL B 238       8.169  -5.664  29.192  1.00  0.00           C  
ATOM   3818 HG21 VAL B 238       8.285  -6.329  30.047  1.00  0.00           H  
ATOM   3819 HG22 VAL B 238       9.051  -5.744  28.558  1.00  0.00           H  
ATOM   3820 HG23 VAL B 238       8.083  -4.639  29.556  1.00  0.00           H  
ATOM   3821  C   VAL B 238       7.455  -8.517  28.594  1.00  0.00           C  
ATOM   3822  O   VAL B 238       6.608  -9.099  29.268  1.00  0.00           O  
ATOM   3823  N   HIE B 239       8.759  -8.796  28.685  1.00  0.00           N  
ATOM   3824  H   HIE B 239       9.397  -8.293  28.076  1.00  0.00           H  
ATOM   3825  CA  HIE B 239       9.330  -9.761  29.637  1.00  0.00           C  
ATOM   3826  HA  HIE B 239       8.720  -9.732  30.541  1.00  0.00           H  
ATOM   3827  CB  HIE B 239       9.213 -11.199  29.088  1.00  0.00           C  
ATOM   3828  HB2 HIE B 239       9.823 -11.872  29.691  1.00  0.00           H  
ATOM   3829  HB3 HIE B 239       8.177 -11.515  29.216  1.00  0.00           H  
ATOM   3830  CG  HIE B 239       9.562 -11.417  27.635  1.00  0.00           C  
ATOM   3831  ND1 HIE B 239       8.969 -12.391  26.832  1.00  0.00           N  
ATOM   3832  CE1 HIE B 239       9.508 -12.251  25.615  1.00  0.00           C  
ATOM   3833  HE1 HIE B 239       9.233 -12.846  24.753  1.00  0.00           H  
ATOM   3834  NE2 HIE B 239      10.421 -11.263  25.619  1.00  0.00           N  
ATOM   3835  HE2 HIE B 239      10.934 -10.945  24.811  1.00  0.00           H  
ATOM   3836  CD2 HIE B 239      10.479 -10.732  26.890  1.00  0.00           C  
ATOM   3837  HD2 HIE B 239      11.095  -9.913  27.234  1.00  0.00           H  
ATOM   3838  C   HIE B 239      10.753  -9.386  30.080  1.00  0.00           C  
ATOM   3839  O   HIE B 239      11.414  -8.534  29.479  1.00  0.00           O  
ATOM   3840  N   THR B 240      11.205  -9.988  31.179  1.00  0.00           N  
ATOM   3841  H   THR B 240      10.643 -10.721  31.589  1.00  0.00           H  
ATOM   3842  CA  THR B 240      12.519  -9.748  31.793  1.00  0.00           C  
ATOM   3843  HA  THR B 240      12.638  -8.683  31.992  1.00  0.00           H  
ATOM   3844  CB  THR B 240      12.627 -10.498  33.127  1.00  0.00           C  
ATOM   3845  HB  THR B 240      13.627 -10.351  33.541  1.00  0.00           H  
ATOM   3846  CG2 THR B 240      11.593 -10.028  34.148  1.00  0.00           C  
ATOM   3847 HG21 THR B 240      10.589 -10.294  33.821  1.00  0.00           H  
ATOM   3848 HG22 THR B 240      11.659  -8.948  34.281  1.00  0.00           H  
ATOM   3849 HG23 THR B 240      11.791 -10.513  35.104  1.00  0.00           H  
ATOM   3850  OG1 THR B 240      12.395 -11.874  32.921  1.00  0.00           O  
ATOM   3851  HG1 THR B 240      12.925 -12.165  32.168  1.00  0.00           H  
ATOM   3852  C   THR B 240      13.669 -10.193  30.891  1.00  0.00           C  
ATOM   3853  O   THR B 240      13.576 -11.216  30.213  1.00  0.00           O  
ATOM   3854  N   GLN B 241      14.780  -9.460  30.926  1.00  0.00           N  
ATOM   3855  H   GLN B 241      14.807  -8.637  31.524  1.00  0.00           H  
ATOM   3856  CA  GLN B 241      15.967  -9.700  30.111  1.00  0.00           C  
ATOM   3857  HA  GLN B 241      15.982 -10.753  29.826  1.00  0.00           H  
ATOM   3858  CB  GLN B 241      15.825  -8.852  28.829  1.00  0.00           C  
ATOM   3859  HB2 GLN B 241      14.870  -9.097  28.363  1.00  0.00           H  
ATOM   3860  HB3 GLN B 241      15.790  -7.796  29.100  1.00  0.00           H  
ATOM   3861  CG  GLN B 241      16.920  -9.057  27.773  1.00  0.00           C  
ATOM   3862  HG2 GLN B 241      16.684  -8.453  26.897  1.00  0.00           H  
ATOM   3863  HG3 GLN B 241      17.876  -8.712  28.170  1.00  0.00           H  
ATOM   3864  CD  GLN B 241      17.055 -10.518  27.356  1.00  0.00           C  
ATOM   3865  OE1 GLN B 241      17.867 -11.245  27.903  1.00  0.00           O  
ATOM   3866  NE2 GLN B 241      16.274 -11.013  26.419  1.00  0.00           N  
ATOM   3867 HE21 GLN B 241      16.385 -11.997  26.234  1.00  0.00           H  
ATOM   3868 HE22 GLN B 241      15.561 -10.462  25.977  1.00  0.00           H  
ATOM   3869  C   GLN B 241      17.245  -9.437  30.934  1.00  0.00           C  
ATOM   3870  O   GLN B 241      17.240  -8.630  31.864  1.00  0.00           O  
ATOM   3871  N   VAL B 242      18.338 -10.140  30.616  1.00  0.00           N  
ATOM   3872  H   VAL B 242      18.289 -10.755  29.809  1.00  0.00           H  
ATOM   3873  CA  VAL B 242      19.569 -10.180  31.439  1.00  0.00           C  
ATOM   3874  HA  VAL B 242      19.297 -10.609  32.404  1.00  0.00           H  
ATOM   3875  CB  VAL B 242      20.644 -11.097  30.817  1.00  0.00           C  
ATOM   3876  HB  VAL B 242      21.486 -11.142  31.509  1.00  0.00           H  
ATOM   3877  CG1 VAL B 242      20.127 -12.529  30.644  1.00  0.00           C  
ATOM   3878 HG11 VAL B 242      20.946 -13.176  30.328  1.00  0.00           H  
ATOM   3879 HG12 VAL B 242      19.739 -12.899  31.593  1.00  0.00           H  
ATOM   3880 HG13 VAL B 242      19.339 -12.568  29.892  1.00  0.00           H  
ATOM   3881  CG2 VAL B 242      21.176 -10.582  29.473  1.00  0.00           C  
ATOM   3882 HG21 VAL B 242      21.923 -11.278  29.087  1.00  0.00           H  
ATOM   3883 HG22 VAL B 242      21.651  -9.611  29.606  1.00  0.00           H  
ATOM   3884 HG23 VAL B 242      20.364 -10.497  28.751  1.00  0.00           H  
ATOM   3885  C   VAL B 242      20.161  -8.794  31.730  1.00  0.00           C  
ATOM   3886  O   VAL B 242      19.887  -7.834  31.008  1.00  0.00           O  
ATOM   3887  N   SER B 243      20.999  -8.693  32.766  1.00  0.00           N  
ATOM   3888  H   SER B 243      21.196  -9.518  33.311  1.00  0.00           H  
ATOM   3889  CA  SER B 243      21.600  -7.424  33.220  1.00  0.00           C  
ATOM   3890  HA  SER B 243      22.111  -7.618  34.163  1.00  0.00           H  
ATOM   3891  CB  SER B 243      22.651  -6.907  32.223  1.00  0.00           C  
ATOM   3892  HB2 SER B 243      22.149  -6.573  31.315  1.00  0.00           H  
ATOM   3893  HB3 SER B 243      23.173  -6.053  32.658  1.00  0.00           H  
ATOM   3894  OG  SER B 243      23.592  -7.911  31.877  1.00  0.00           O  
ATOM   3895  HG  SER B 243      24.209  -8.014  32.610  1.00  0.00           H  
ATOM   3896  C   SER B 243      20.536  -6.361  33.532  1.00  0.00           C  
ATOM   3897  O   SER B 243      20.580  -5.257  32.997  1.00  0.00           O  
ATOM   3898  N   ASP B 244      19.556  -6.739  34.356  1.00  0.00           N  
ATOM   3899  H   ASP B 244      19.700  -7.594  34.880  1.00  0.00           H  
ATOM   3900  CA  ASP B 244      18.539  -5.859  34.945  1.00  0.00           C  
ATOM   3901  HA  ASP B 244      17.795  -6.522  35.389  1.00  0.00           H  
ATOM   3902  CB  ASP B 244      19.132  -5.067  36.129  1.00  0.00           C  
ATOM   3903  HB2 ASP B 244      19.806  -4.303  35.736  1.00  0.00           H  
ATOM   3904  HB3 ASP B 244      18.317  -4.566  36.654  1.00  0.00           H  
ATOM   3905  CG  ASP B 244      19.902  -5.933  37.145  1.00  0.00           C  
ATOM   3906  OD1 ASP B 244      20.607  -5.332  37.982  1.00  0.00           O  
ATOM   3907  OD2 ASP B 244      19.812  -7.183  37.064  1.00  0.00           O  
ATOM   3908  C   ASP B 244      17.768  -5.023  33.907  1.00  0.00           C  
ATOM   3909  O   ASP B 244      17.581  -3.812  34.042  1.00  0.00           O  
ATOM   3910  N   THR B 245      17.319  -5.681  32.830  1.00  0.00           N  
ATOM   3911  H   THR B 245      17.445  -6.688  32.804  1.00  0.00           H  
ATOM   3912  CA  THR B 245      16.542  -5.055  31.750  1.00  0.00           C  
ATOM   3913  HA  THR B 245      16.354  -4.019  32.021  1.00  0.00           H  
ATOM   3914  CB  THR B 245      17.309  -5.025  30.410  1.00  0.00           C  
ATOM   3915  HB  THR B 245      16.629  -4.669  29.636  1.00  0.00           H  
ATOM   3916  CG2 THR B 245      18.514  -4.088  30.404  1.00  0.00           C  
ATOM   3917 HG21 THR B 245      19.091  -4.206  29.491  1.00  0.00           H  
ATOM   3918 HG22 THR B 245      18.173  -3.059  30.456  1.00  0.00           H  
ATOM   3919 HG23 THR B 245      19.153  -4.287  31.260  1.00  0.00           H  
ATOM   3920  OG1 THR B 245      17.767  -6.296  29.999  1.00  0.00           O  
ATOM   3921  HG1 THR B 245      18.111  -6.750  30.790  1.00  0.00           H  
ATOM   3922  C   THR B 245      15.165  -5.691  31.573  1.00  0.00           C  
ATOM   3923  O   THR B 245      14.912  -6.837  31.939  1.00  0.00           O  
ATOM   3924  N   LEU B 246      14.263  -4.935  30.958  1.00  0.00           N  
ATOM   3925  H   LEU B 246      14.546  -3.995  30.703  1.00  0.00           H  
ATOM   3926  CA  LEU B 246      13.053  -5.446  30.324  1.00  0.00           C  
ATOM   3927  HA  LEU B 246      12.907  -6.494  30.586  1.00  0.00           H  
ATOM   3928  CB  LEU B 246      11.836  -4.641  30.819  1.00  0.00           C  
ATOM   3929  HB2 LEU B 246      12.060  -3.581  30.683  1.00  0.00           H  
ATOM   3930  HB3 LEU B 246      10.964  -4.880  30.207  1.00  0.00           H  
ATOM   3931  CG  LEU B 246      11.501  -4.907  32.305  1.00  0.00           C  
ATOM   3932  HG  LEU B 246      12.417  -5.056  32.877  1.00  0.00           H  
ATOM   3933  CD1 LEU B 246      10.774  -3.707  32.900  1.00  0.00           C  
ATOM   3934 HD11 LEU B 246      11.432  -2.841  32.865  1.00  0.00           H  
ATOM   3935 HD12 LEU B 246       9.860  -3.501  32.345  1.00  0.00           H  
ATOM   3936 HD13 LEU B 246      10.524  -3.909  33.943  1.00  0.00           H  
ATOM   3937  CD2 LEU B 246      10.615  -6.143  32.466  1.00  0.00           C  
ATOM   3938 HD21 LEU B 246      11.082  -7.001  31.990  1.00  0.00           H  
ATOM   3939 HD22 LEU B 246      10.478  -6.354  33.527  1.00  0.00           H  
ATOM   3940 HD23 LEU B 246       9.639  -5.963  32.019  1.00  0.00           H  
ATOM   3941  C   LEU B 246      13.243  -5.384  28.803  1.00  0.00           C  
ATOM   3942  O   LEU B 246      13.973  -4.529  28.295  1.00  0.00           O  
ATOM   3943  N   LEU B 247      12.575  -6.282  28.084  1.00  0.00           N  
ATOM   3944  H   LEU B 247      12.048  -6.999  28.579  1.00  0.00           H  
ATOM   3945  CA  LEU B 247      12.484  -6.295  26.629  1.00  0.00           C  
ATOM   3946  HA  LEU B 247      12.962  -5.406  26.219  1.00  0.00           H  
ATOM   3947  CB  LEU B 247      13.234  -7.533  26.106  1.00  0.00           C  
ATOM   3948  HB2 LEU B 247      14.290  -7.431  26.357  1.00  0.00           H  
ATOM   3949  HB3 LEU B 247      12.849  -8.411  26.626  1.00  0.00           H  
ATOM   3950  CG  LEU B 247      13.094  -7.768  24.592  1.00  0.00           C  
ATOM   3951  HG  LEU B 247      12.041  -7.853  24.336  1.00  0.00           H  
ATOM   3952  CD1 LEU B 247      13.721  -6.636  23.778  1.00  0.00           C  
ATOM   3953 HD11 LEU B 247      13.178  -5.707  23.947  1.00  0.00           H  
ATOM   3954 HD12 LEU B 247      14.769  -6.508  24.043  1.00  0.00           H  
ATOM   3955 HD13 LEU B 247      13.649  -6.870  22.714  1.00  0.00           H  
ATOM   3956  CD2 LEU B 247      13.781  -9.079  24.213  1.00  0.00           C  
ATOM   3957 HD21 LEU B 247      13.344  -9.903  24.777  1.00  0.00           H  
ATOM   3958 HD22 LEU B 247      13.624  -9.266  23.149  1.00  0.00           H  
ATOM   3959 HD23 LEU B 247      14.851  -9.018  24.406  1.00  0.00           H  
ATOM   3960  C   LEU B 247      11.007  -6.252  26.227  1.00  0.00           C  
ATOM   3961  O   LEU B 247      10.253  -7.174  26.540  1.00  0.00           O  
ATOM   3962  N   LEU B 248      10.604  -5.172  25.557  1.00  0.00           N  
ATOM   3963  H   LEU B 248      11.290  -4.453  25.347  1.00  0.00           H  
ATOM   3964  CA  LEU B 248       9.307  -5.029  24.894  1.00  0.00           C  
ATOM   3965  HA  LEU B 248       8.589  -5.689  25.376  1.00  0.00           H  
ATOM   3966  CB  LEU B 248       8.795  -3.580  25.021  1.00  0.00           C  
ATOM   3967  HB2 LEU B 248       9.465  -2.910  24.479  1.00  0.00           H  
ATOM   3968  HB3 LEU B 248       7.825  -3.532  24.524  1.00  0.00           H  
ATOM   3969  CG  LEU B 248       8.643  -3.098  26.483  1.00  0.00           C  
ATOM   3970  HG  LEU B 248       8.659  -3.956  27.148  1.00  0.00           H  
ATOM   3971  CD1 LEU B 248       9.770  -2.148  26.897  1.00  0.00           C  
ATOM   3972 HD11 LEU B 248      10.726  -2.665  26.835  1.00  0.00           H  
ATOM   3973 HD12 LEU B 248       9.788  -1.275  26.245  1.00  0.00           H  
ATOM   3974 HD13 LEU B 248       9.618  -1.825  27.927  1.00  0.00           H  
ATOM   3975  CD2 LEU B 248       7.311  -2.374  26.691  1.00  0.00           C  
ATOM   3976 HD21 LEU B 248       6.493  -3.042  26.427  1.00  0.00           H  
ATOM   3977 HD22 LEU B 248       7.202  -2.090  27.738  1.00  0.00           H  
ATOM   3978 HD23 LEU B 248       7.265  -1.484  26.062  1.00  0.00           H  
ATOM   3979  C   LEU B 248       9.421  -5.459  23.423  1.00  0.00           C  
ATOM   3980  O   LEU B 248      10.471  -5.265  22.809  1.00  0.00           O  
ATOM   3981  N   THR B 249       8.352  -6.035  22.862  1.00  0.00           N  
ATOM   3982  H   THR B 249       7.524  -6.160  23.440  1.00  0.00           H  
ATOM   3983  CA  THR B 249       8.278  -6.575  21.487  1.00  0.00           C  
ATOM   3984  HA  THR B 249       8.953  -6.014  20.839  1.00  0.00           H  
ATOM   3985  CB  THR B 249       8.683  -8.063  21.444  1.00  0.00           C  
ATOM   3986  HB  THR B 249       8.563  -8.423  20.420  1.00  0.00           H  
ATOM   3987  CG2 THR B 249      10.121  -8.342  21.875  1.00  0.00           C  
ATOM   3988 HG21 THR B 249      10.342  -9.396  21.710  1.00  0.00           H  
ATOM   3989 HG22 THR B 249      10.807  -7.744  21.278  1.00  0.00           H  
ATOM   3990 HG23 THR B 249      10.254  -8.109  22.929  1.00  0.00           H  
ATOM   3991  OG1 THR B 249       7.864  -8.830  22.298  1.00  0.00           O  
ATOM   3992  HG1 THR B 249       7.770  -8.338  23.119  1.00  0.00           H  
ATOM   3993  C   THR B 249       6.861  -6.428  20.919  1.00  0.00           C  
ATOM   3994  O   THR B 249       5.901  -6.397  21.691  1.00  0.00           O  
ATOM   3995  N   TRP B 250       6.707  -6.314  19.595  1.00  0.00           N  
ATOM   3996  H   TRP B 250       7.536  -6.305  19.003  1.00  0.00           H  
ATOM   3997  CA  TRP B 250       5.406  -6.176  18.914  1.00  0.00           C  
ATOM   3998  HA  TRP B 250       4.664  -6.782  19.436  1.00  0.00           H  
ATOM   3999  CB  TRP B 250       4.948  -4.706  18.967  1.00  0.00           C  
ATOM   4000  HB2 TRP B 250       4.000  -4.598  18.444  1.00  0.00           H  
ATOM   4001  HB3 TRP B 250       4.756  -4.446  20.008  1.00  0.00           H  
ATOM   4002  CG  TRP B 250       5.906  -3.694  18.418  1.00  0.00           C  
ATOM   4003  CD1 TRP B 250       5.941  -3.248  17.142  1.00  0.00           C  
ATOM   4004  HD1 TRP B 250       5.274  -3.571  16.353  1.00  0.00           H  
ATOM   4005  NE1 TRP B 250       6.982  -2.352  16.996  1.00  0.00           N  
ATOM   4006  HE1 TRP B 250       7.202  -1.879  16.127  1.00  0.00           H  
ATOM   4007  CE2 TRP B 250       7.689  -2.199  18.167  1.00  0.00           C  
ATOM   4008  CZ2 TRP B 250       8.816  -1.442  18.510  1.00  0.00           C  
ATOM   4009  HZ2 TRP B 250       9.334  -0.867  17.759  1.00  0.00           H  
ATOM   4010  CH2 TRP B 250       9.280  -1.471  19.833  1.00  0.00           C  
ATOM   4011  HH2 TRP B 250      10.168  -0.919  20.102  1.00  0.00           H  
ATOM   4012  CZ3 TRP B 250       8.604  -2.239  20.799  1.00  0.00           C  
ATOM   4013  HZ3 TRP B 250       8.977  -2.267  21.812  1.00  0.00           H  
ATOM   4014  CE3 TRP B 250       7.477  -3.001  20.440  1.00  0.00           C  
ATOM   4015  HE3 TRP B 250       6.980  -3.606  21.181  1.00  0.00           H  
ATOM   4016  CD2 TRP B 250       6.999  -3.014  19.111  1.00  0.00           C  
ATOM   4017  C   TRP B 250       5.472  -6.696  17.466  1.00  0.00           C  
ATOM   4018  O   TRP B 250       6.519  -7.151  17.010  1.00  0.00           O  
ATOM   4019  N   SER B 251       4.354  -6.654  16.730  1.00  0.00           N  
ATOM   4020  H   SER B 251       3.501  -6.302  17.153  1.00  0.00           H  
ATOM   4021  CA  SER B 251       4.286  -7.092  15.325  1.00  0.00           C  
ATOM   4022  HA  SER B 251       5.225  -7.588  15.076  1.00  0.00           H  
ATOM   4023  CB  SER B 251       3.189  -8.149  15.142  1.00  0.00           C  
ATOM   4024  HB2 SER B 251       3.239  -8.541  14.125  1.00  0.00           H  
ATOM   4025  HB3 SER B 251       3.375  -8.969  15.837  1.00  0.00           H  
ATOM   4026  OG  SER B 251       1.890  -7.632  15.377  1.00  0.00           O  
ATOM   4027  HG  SER B 251       1.613  -7.132  14.601  1.00  0.00           H  
ATOM   4028  C   SER B 251       4.121  -5.937  14.326  1.00  0.00           C  
ATOM   4029  O   SER B 251       3.365  -4.987  14.551  1.00  0.00           O  
ATOM   4030  N   ASN B 252       4.784  -6.065  13.171  1.00  0.00           N  
ATOM   4031  H   ASN B 252       5.376  -6.869  13.045  1.00  0.00           H  
ATOM   4032  CA  ASN B 252       4.620  -5.174  12.022  1.00  0.00           C  
ATOM   4033  HA  ASN B 252       4.840  -4.156  12.345  1.00  0.00           H  
ATOM   4034  CB  ASN B 252       5.667  -5.574  10.967  1.00  0.00           C  
ATOM   4035  HB2 ASN B 252       6.634  -5.688  11.459  1.00  0.00           H  
ATOM   4036  HB3 ASN B 252       5.400  -6.528  10.514  1.00  0.00           H  
ATOM   4037  CG  ASN B 252       5.818  -4.544   9.865  1.00  0.00           C  
ATOM   4038  OD1 ASN B 252       4.866  -3.934   9.407  1.00  0.00           O  
ATOM   4039  ND2 ASN B 252       7.022  -4.297   9.416  1.00  0.00           N  
ATOM   4040 HD21 ASN B 252       7.116  -3.583   8.714  1.00  0.00           H  
ATOM   4041 HD22 ASN B 252       7.820  -4.842   9.700  1.00  0.00           H  
ATOM   4042  C   ASN B 252       3.169  -5.274  11.481  1.00  0.00           C  
ATOM   4043  O   ASN B 252       2.710  -6.390  11.224  1.00  0.00           O  
ATOM   4044  N   PRO B 253       2.418  -4.162  11.343  1.00  0.00           N  
ATOM   4045  CD  PRO B 253       2.807  -2.819  11.751  1.00  0.00           C  
ATOM   4046  HD2 PRO B 253       3.701  -2.483  11.227  1.00  0.00           H  
ATOM   4047  HD3 PRO B 253       2.978  -2.803  12.828  1.00  0.00           H  
ATOM   4048  CG  PRO B 253       1.631  -1.910  11.416  1.00  0.00           C  
ATOM   4049  HG2 PRO B 253       1.751  -1.499  10.416  1.00  0.00           H  
ATOM   4050  HG3 PRO B 253       1.536  -1.113  12.152  1.00  0.00           H  
ATOM   4051  CB  PRO B 253       0.434  -2.857  11.454  1.00  0.00           C  
ATOM   4052  HB2 PRO B 253      -0.380  -2.506  10.820  1.00  0.00           H  
ATOM   4053  HB3 PRO B 253       0.088  -2.956  12.481  1.00  0.00           H  
ATOM   4054  CA  PRO B 253       0.991  -4.211  11.007  1.00  0.00           C  
ATOM   4055  HA  PRO B 253       0.516  -4.987  11.607  1.00  0.00           H  
ATOM   4056  C   PRO B 253       0.654  -4.525   9.538  1.00  0.00           C  
ATOM   4057  O   PRO B 253      -0.525  -4.687   9.217  1.00  0.00           O  
ATOM   4058  N   TYR B 254       1.639  -4.607   8.640  1.00  0.00           N  
ATOM   4059  H   TYR B 254       2.593  -4.495   8.958  1.00  0.00           H  
ATOM   4060  CA  TYR B 254       1.411  -4.853   7.208  1.00  0.00           C  
ATOM   4061  HA  TYR B 254       0.355  -4.685   6.996  1.00  0.00           H  
ATOM   4062  CB  TYR B 254       2.191  -3.820   6.395  1.00  0.00           C  
ATOM   4063  HB2 TYR B 254       3.222  -3.765   6.749  1.00  0.00           H  
ATOM   4064  HB3 TYR B 254       2.222  -4.138   5.357  1.00  0.00           H  
ATOM   4065  CG  TYR B 254       1.537  -2.458   6.460  1.00  0.00           C  
ATOM   4066  CD1 TYR B 254       0.548  -2.120   5.518  1.00  0.00           C  
ATOM   4067  HD1 TYR B 254       0.295  -2.808   4.726  1.00  0.00           H  
ATOM   4068  CE1 TYR B 254      -0.120  -0.888   5.611  1.00  0.00           C  
ATOM   4069  HE1 TYR B 254      -0.864  -0.611   4.884  1.00  0.00           H  
ATOM   4070  CZ  TYR B 254       0.180  -0.005   6.664  1.00  0.00           C  
ATOM   4071  OH  TYR B 254      -0.490   1.169   6.763  1.00  0.00           O  
ATOM   4072  HH  TYR B 254      -0.969   1.363   5.930  1.00  0.00           H  
ATOM   4073  CE2 TYR B 254       1.159  -0.348   7.621  1.00  0.00           C  
ATOM   4074  HE2 TYR B 254       1.376   0.335   8.427  1.00  0.00           H  
ATOM   4075  CD2 TYR B 254       1.847  -1.572   7.508  1.00  0.00           C  
ATOM   4076  HD2 TYR B 254       2.599  -1.852   8.233  1.00  0.00           H  
ATOM   4077  C   TYR B 254       1.732  -6.294   6.769  1.00  0.00           C  
ATOM   4078  O   TYR B 254       2.624  -6.924   7.337  1.00  0.00           O  
ATOM   4079  N   PRO B 255       1.036  -6.835   5.745  1.00  0.00           N  
ATOM   4080  CD  PRO B 255      -0.046  -6.226   4.983  1.00  0.00           C  
ATOM   4081  HD2 PRO B 255       0.196  -5.208   4.682  1.00  0.00           H  
ATOM   4082  HD3 PRO B 255      -0.958  -6.235   5.582  1.00  0.00           H  
ATOM   4083  CG  PRO B 255      -0.232  -7.103   3.744  1.00  0.00           C  
ATOM   4084  HG2 PRO B 255       0.437  -6.775   2.948  1.00  0.00           H  
ATOM   4085  HG3 PRO B 255      -1.266  -7.103   3.399  1.00  0.00           H  
ATOM   4086  CB  PRO B 255       0.202  -8.483   4.236  1.00  0.00           C  
ATOM   4087  HB2 PRO B 255       0.530  -9.121   3.414  1.00  0.00           H  
ATOM   4088  HB3 PRO B 255      -0.621  -8.954   4.776  1.00  0.00           H  
ATOM   4089  CA  PRO B 255       1.337  -8.161   5.212  1.00  0.00           C  
ATOM   4090  HA  PRO B 255       1.316  -8.873   6.034  1.00  0.00           H  
ATOM   4091  C   PRO B 255       2.713  -8.184   4.518  1.00  0.00           C  
ATOM   4092  O   PRO B 255       3.137  -7.157   3.978  1.00  0.00           O  
ATOM   4093  N   PRO B 256       3.403  -9.343   4.457  1.00  0.00           N  
ATOM   4094  CD  PRO B 256       3.041 -10.609   5.086  1.00  0.00           C  
ATOM   4095  HD2 PRO B 256       2.374 -11.163   4.425  1.00  0.00           H  
ATOM   4096  HD3 PRO B 256       2.576 -10.474   6.063  1.00  0.00           H  
ATOM   4097  CG  PRO B 256       4.351 -11.374   5.265  1.00  0.00           C  
ATOM   4098  HG2 PRO B 256       4.197 -12.455   5.243  1.00  0.00           H  
ATOM   4099  HG3 PRO B 256       4.830 -11.068   6.197  1.00  0.00           H  
ATOM   4100  CB  PRO B 256       5.178 -10.892   4.078  1.00  0.00           C  
ATOM   4101  HB2 PRO B 256       4.877 -11.434   3.180  1.00  0.00           H  
ATOM   4102  HB3 PRO B 256       6.248 -11.007   4.258  1.00  0.00           H  
ATOM   4103  CA  PRO B 256       4.780  -9.418   3.968  1.00  0.00           C  
ATOM   4104  HA  PRO B 256       5.398  -8.847   4.658  1.00  0.00           H  
ATOM   4105  C   PRO B 256       5.038  -8.877   2.555  1.00  0.00           C  
ATOM   4106  O   PRO B 256       6.155  -8.441   2.290  1.00  0.00           O  
ATOM   4107  N   ASP B 257       4.053  -8.851   1.648  1.00  0.00           N  
ATOM   4108  H   ASP B 257       3.152  -9.246   1.889  1.00  0.00           H  
ATOM   4109  CA  ASP B 257       4.207  -8.291   0.292  1.00  0.00           C  
ATOM   4110  HA  ASP B 257       5.167  -8.623  -0.106  1.00  0.00           H  
ATOM   4111  CB  ASP B 257       3.116  -8.866  -0.620  1.00  0.00           C  
ATOM   4112  HB2 ASP B 257       3.314  -8.543  -1.643  1.00  0.00           H  
ATOM   4113  HB3 ASP B 257       3.186  -9.953  -0.600  1.00  0.00           H  
ATOM   4114  CG  ASP B 257       1.697  -8.446  -0.220  1.00  0.00           C  
ATOM   4115  OD1 ASP B 257       1.241  -7.395  -0.728  1.00  0.00           O  
ATOM   4116  OD2 ASP B 257       1.069  -9.179   0.571  1.00  0.00           O  
ATOM   4117  C   ASP B 257       4.193  -6.745   0.225  1.00  0.00           C  
ATOM   4118  O   ASP B 257       4.686  -6.166  -0.744  1.00  0.00           O  
ATOM   4119  N   ASN B 258       3.670  -6.057   1.244  1.00  0.00           N  
ATOM   4120  H   ASN B 258       3.340  -6.580   2.048  1.00  0.00           H  
ATOM   4121  CA  ASN B 258       3.506  -4.597   1.264  1.00  0.00           C  
ATOM   4122  HA  ASN B 258       3.073  -4.292   0.311  1.00  0.00           H  
ATOM   4123  CB  ASN B 258       2.504  -4.255   2.379  1.00  0.00           C  
ATOM   4124  HB2 ASN B 258       1.592  -4.831   2.229  1.00  0.00           H  
ATOM   4125  HB3 ASN B 258       2.940  -4.545   3.334  1.00  0.00           H  
ATOM   4126  CG  ASN B 258       2.147  -2.781   2.448  1.00  0.00           C  
ATOM   4127  OD1 ASN B 258       2.891  -1.982   2.987  1.00  0.00           O  
ATOM   4128  ND2 ASN B 258       1.030  -2.384   1.884  1.00  0.00           N  
ATOM   4129 HD21 ASN B 258       0.801  -1.389   1.889  1.00  0.00           H  
ATOM   4130 HD22 ASN B 258       0.425  -3.037   1.424  1.00  0.00           H  
ATOM   4131  C   ASN B 258       4.849  -3.847   1.426  1.00  0.00           C  
ATOM   4132  O   ASN B 258       5.800  -4.351   2.024  1.00  0.00           O  
ATOM   4133  N   TYR B 259       4.966  -2.634   0.887  1.00  0.00           N  
ATOM   4134  H   TYR B 259       4.201  -2.261   0.343  1.00  0.00           H  
ATOM   4135  CA  TYR B 259       6.196  -1.837   0.971  1.00  0.00           C  
ATOM   4136  HA  TYR B 259       7.030  -2.462   0.653  1.00  0.00           H  
ATOM   4137  CB  TYR B 259       6.084  -0.669  -0.014  1.00  0.00           C  
ATOM   4138  HB2 TYR B 259       5.367   0.058   0.374  1.00  0.00           H  
ATOM   4139  HB3 TYR B 259       7.053  -0.176  -0.087  1.00  0.00           H  
ATOM   4140  CG  TYR B 259       5.654  -1.106  -1.404  1.00  0.00           C  
ATOM   4141  CD1 TYR B 259       4.503  -0.557  -1.997  1.00  0.00           C  
ATOM   4142  HD1 TYR B 259       3.927   0.203  -1.487  1.00  0.00           H  
ATOM   4143  CE1 TYR B 259       4.115  -0.962  -3.285  1.00  0.00           C  
ATOM   4144  HE1 TYR B 259       3.252  -0.510  -3.746  1.00  0.00           H  
ATOM   4145  CZ  TYR B 259       4.862  -1.939  -3.975  1.00  0.00           C  
ATOM   4146  OH  TYR B 259       4.535  -2.280  -5.247  1.00  0.00           O  
ATOM   4147  HH  TYR B 259       5.150  -2.936  -5.607  1.00  0.00           H  
ATOM   4148  CE2 TYR B 259       5.984  -2.530  -3.360  1.00  0.00           C  
ATOM   4149  HE2 TYR B 259       6.542  -3.292  -3.884  1.00  0.00           H  
ATOM   4150  CD2 TYR B 259       6.390  -2.094  -2.087  1.00  0.00           C  
ATOM   4151  HD2 TYR B 259       7.276  -2.506  -1.636  1.00  0.00           H  
ATOM   4152  C   TYR B 259       6.539  -1.358   2.394  1.00  0.00           C  
ATOM   4153  O   TYR B 259       7.706  -1.405   2.787  1.00  0.00           O  
ATOM   4154  N   LEU B 260       5.538  -0.985   3.201  1.00  0.00           N  
ATOM   4155  H   LEU B 260       4.581  -1.069   2.866  1.00  0.00           H  
ATOM   4156  CA  LEU B 260       5.714  -0.523   4.587  1.00  0.00           C  
ATOM   4157  HA  LEU B 260       6.455   0.274   4.597  1.00  0.00           H  
ATOM   4158  CB  LEU B 260       4.380   0.049   5.119  1.00  0.00           C  
ATOM   4159  HB2 LEU B 260       3.630  -0.741   5.100  1.00  0.00           H  
ATOM   4160  HB3 LEU B 260       4.510   0.344   6.160  1.00  0.00           H  
ATOM   4161  CG  LEU B 260       3.840   1.266   4.333  1.00  0.00           C  
ATOM   4162  HG  LEU B 260       3.795   1.032   3.270  1.00  0.00           H  
ATOM   4163  CD1 LEU B 260       2.438   1.644   4.802  1.00  0.00           C  
ATOM   4164 HD11 LEU B 260       1.752   0.840   4.540  1.00  0.00           H  
ATOM   4165 HD12 LEU B 260       2.427   1.806   5.880  1.00  0.00           H  
ATOM   4166 HD13 LEU B 260       2.111   2.555   4.301  1.00  0.00           H  
ATOM   4167  CD2 LEU B 260       4.706   2.507   4.530  1.00  0.00           C  
ATOM   4168 HD21 LEU B 260       4.320   3.332   3.931  1.00  0.00           H  
ATOM   4169 HD22 LEU B 260       4.687   2.789   5.581  1.00  0.00           H  
ATOM   4170 HD23 LEU B 260       5.729   2.312   4.214  1.00  0.00           H  
ATOM   4171  C   LEU B 260       6.263  -1.630   5.504  1.00  0.00           C  
ATOM   4172  O   LEU B 260       6.977  -1.338   6.463  1.00  0.00           O  
ATOM   4173  N   TYR B 261       6.053  -2.903   5.150  1.00  0.00           N  
ATOM   4174  H   TYR B 261       5.470  -3.077   4.345  1.00  0.00           H  
ATOM   4175  CA  TYR B 261       6.647  -4.054   5.838  1.00  0.00           C  
ATOM   4176  HA  TYR B 261       6.235  -4.103   6.845  1.00  0.00           H  
ATOM   4177  CB  TYR B 261       6.247  -5.329   5.084  1.00  0.00           C  
ATOM   4178  HB2 TYR B 261       5.171  -5.310   4.899  1.00  0.00           H  
ATOM   4179  HB3 TYR B 261       6.752  -5.338   4.120  1.00  0.00           H  
ATOM   4180  CG  TYR B 261       6.573  -6.613   5.815  1.00  0.00           C  
ATOM   4181  CD1 TYR B 261       7.611  -7.459   5.370  1.00  0.00           C  
ATOM   4182  HD1 TYR B 261       8.202  -7.187   4.507  1.00  0.00           H  
ATOM   4183  CE1 TYR B 261       7.878  -8.659   6.059  1.00  0.00           C  
ATOM   4184  HE1 TYR B 261       8.671  -9.318   5.738  1.00  0.00           H  
ATOM   4185  CZ  TYR B 261       7.108  -9.010   7.188  1.00  0.00           C  
ATOM   4186  OH  TYR B 261       7.362 -10.162   7.856  1.00  0.00           O  
ATOM   4187  HH  TYR B 261       6.922 -10.169   8.706  1.00  0.00           H  
ATOM   4188  CE2 TYR B 261       6.071  -8.164   7.630  1.00  0.00           C  
ATOM   4189  HE2 TYR B 261       5.466  -8.436   8.482  1.00  0.00           H  
ATOM   4190  CD2 TYR B 261       5.811  -6.965   6.944  1.00  0.00           C  
ATOM   4191  HD2 TYR B 261       5.018  -6.312   7.280  1.00  0.00           H  
ATOM   4192  C   TYR B 261       8.182  -3.956   5.953  1.00  0.00           C  
ATOM   4193  O   TYR B 261       8.763  -4.462   6.909  1.00  0.00           O  
ATOM   4194  N   ASN B 262       8.836  -3.268   5.004  1.00  0.00           N  
ATOM   4195  H   ASN B 262       8.282  -2.844   4.267  1.00  0.00           H  
ATOM   4196  CA  ASN B 262      10.285  -3.022   4.980  1.00  0.00           C  
ATOM   4197  HA  ASN B 262      10.751  -3.604   5.773  1.00  0.00           H  
ATOM   4198  CB  ASN B 262      10.858  -3.525   3.634  1.00  0.00           C  
ATOM   4199  HB2 ASN B 262      10.369  -3.000   2.813  1.00  0.00           H  
ATOM   4200  HB3 ASN B 262      11.919  -3.285   3.580  1.00  0.00           H  
ATOM   4201  CG  ASN B 262      10.697  -5.019   3.420  1.00  0.00           C  
ATOM   4202  OD1 ASN B 262       9.704  -5.501   2.898  1.00  0.00           O  
ATOM   4203  ND2 ASN B 262      11.670  -5.815   3.791  1.00  0.00           N  
ATOM   4204 HD21 ASN B 262      11.509  -6.806   3.724  1.00  0.00           H  
ATOM   4205 HD22 ASN B 262      12.476  -5.440   4.261  1.00  0.00           H  
ATOM   4206  C   ASN B 262      10.685  -1.554   5.273  1.00  0.00           C  
ATOM   4207  O   ASN B 262      11.857  -1.220   5.118  1.00  0.00           O  
ATOM   4208  N   HIE B 263       9.740  -0.681   5.656  1.00  0.00           N  
ATOM   4209  H   HIE B 263       8.801  -1.032   5.799  1.00  0.00           H  
ATOM   4210  CA  HIE B 263       9.947   0.780   5.735  1.00  0.00           C  
ATOM   4211  HA  HIE B 263      11.017   0.972   5.847  1.00  0.00           H  
ATOM   4212  CB  HIE B 263       9.524   1.424   4.401  1.00  0.00           C  
ATOM   4213  HB2 HIE B 263       8.605   0.966   4.035  1.00  0.00           H  
ATOM   4214  HB3 HIE B 263       9.321   2.482   4.550  1.00  0.00           H  
ATOM   4215  CG  HIE B 263      10.604   1.318   3.355  1.00  0.00           C  
ATOM   4216  ND1 HIE B 263      11.819   2.006   3.400  1.00  0.00           N  
ATOM   4217  CE1 HIE B 263      12.525   1.564   2.353  1.00  0.00           C  
ATOM   4218  HE1 HIE B 263      13.529   1.880   2.111  1.00  0.00           H  
ATOM   4219  NE2 HIE B 263      11.811   0.684   1.635  1.00  0.00           N  
ATOM   4220  HE2 HIE B 263      12.145   0.267   0.773  1.00  0.00           H  
ATOM   4221  CD2 HIE B 263      10.595   0.506   2.259  1.00  0.00           C  
ATOM   4222  HD2 HIE B 263       9.794  -0.158   1.967  1.00  0.00           H  
ATOM   4223  C   HIE B 263       9.323   1.511   6.942  1.00  0.00           C  
ATOM   4224  O   HIE B 263       9.516   2.720   7.070  1.00  0.00           O  
ATOM   4225  N   LEU B 264       8.629   0.831   7.863  1.00  0.00           N  
ATOM   4226  H   LEU B 264       8.486  -0.161   7.738  1.00  0.00           H  
ATOM   4227  CA  LEU B 264       8.227   1.448   9.141  1.00  0.00           C  
ATOM   4228  HA  LEU B 264       7.876   2.455   8.933  1.00  0.00           H  
ATOM   4229  CB  LEU B 264       7.092   0.660   9.816  1.00  0.00           C  
ATOM   4230  HB2 LEU B 264       7.427  -0.371   9.950  1.00  0.00           H  
ATOM   4231  HB3 LEU B 264       6.923   1.080  10.808  1.00  0.00           H  
ATOM   4232  CG  LEU B 264       5.753   0.656   9.067  1.00  0.00           C  
ATOM   4233  HG  LEU B 264       5.906   0.301   8.054  1.00  0.00           H  
ATOM   4234  CD1 LEU B 264       4.802  -0.299   9.779  1.00  0.00           C  
ATOM   4235 HD11 LEU B 264       3.841  -0.295   9.269  1.00  0.00           H  
ATOM   4236 HD12 LEU B 264       5.213  -1.308   9.750  1.00  0.00           H  
ATOM   4237 HD13 LEU B 264       4.658   0.008  10.814  1.00  0.00           H  
ATOM   4238  CD2 LEU B 264       5.070   2.024   9.003  1.00  0.00           C  
ATOM   4239 HD21 LEU B 264       5.732   2.747   8.541  1.00  0.00           H  
ATOM   4240 HD22 LEU B 264       4.163   1.954   8.404  1.00  0.00           H  
ATOM   4241 HD23 LEU B 264       4.816   2.371  10.001  1.00  0.00           H  
ATOM   4242  C   LEU B 264       9.397   1.569  10.133  1.00  0.00           C  
ATOM   4243  O   LEU B 264      10.194   0.646  10.262  1.00  0.00           O  
ATOM   4244  N   THR B 265       9.404   2.644  10.927  1.00  0.00           N  
ATOM   4245  H   THR B 265       8.681   3.336  10.759  1.00  0.00           H  
ATOM   4246  CA  THR B 265      10.064   2.690  12.252  1.00  0.00           C  
ATOM   4247  HA  THR B 265      10.441   1.697  12.497  1.00  0.00           H  
ATOM   4248  CB  THR B 265      11.270   3.642  12.291  1.00  0.00           C  
ATOM   4249  HB  THR B 265      11.767   3.532  13.252  1.00  0.00           H  
ATOM   4250  CG2 THR B 265      12.301   3.382  11.196  1.00  0.00           C  
ATOM   4251 HG21 THR B 265      13.153   4.049  11.336  1.00  0.00           H  
ATOM   4252 HG22 THR B 265      12.643   2.350  11.261  1.00  0.00           H  
ATOM   4253 HG23 THR B 265      11.866   3.553  10.211  1.00  0.00           H  
ATOM   4254  OG1 THR B 265      10.861   4.981  12.159  1.00  0.00           O  
ATOM   4255  HG1 THR B 265      10.495   5.055  11.272  1.00  0.00           H  
ATOM   4256  C   THR B 265       9.032   3.046  13.331  1.00  0.00           C  
ATOM   4257  O   THR B 265       7.876   3.342  12.999  1.00  0.00           O  
ATOM   4258  N   TYR B 266       9.408   3.005  14.615  1.00  0.00           N  
ATOM   4259  H   TYR B 266      10.392   2.888  14.840  1.00  0.00           H  
ATOM   4260  CA  TYR B 266       8.448   3.007  15.730  1.00  0.00           C  
ATOM   4261  HA  TYR B 266       7.464   3.248  15.336  1.00  0.00           H  
ATOM   4262  CB  TYR B 266       8.344   1.593  16.337  1.00  0.00           C  
ATOM   4263  HB2 TYR B 266       9.276   1.357  16.846  1.00  0.00           H  
ATOM   4264  HB3 TYR B 266       7.559   1.588  17.094  1.00  0.00           H  
ATOM   4265  CG  TYR B 266       8.059   0.476  15.353  1.00  0.00           C  
ATOM   4266  CD1 TYR B 266       6.734   0.186  14.976  1.00  0.00           C  
ATOM   4267  HD1 TYR B 266       5.922   0.767  15.391  1.00  0.00           H  
ATOM   4268  CE1 TYR B 266       6.472  -0.861  14.068  1.00  0.00           C  
ATOM   4269  HE1 TYR B 266       5.463  -1.094  13.770  1.00  0.00           H  
ATOM   4270  CZ  TYR B 266       7.540  -1.619  13.539  1.00  0.00           C  
ATOM   4271  OH  TYR B 266       7.288  -2.655  12.701  1.00  0.00           O  
ATOM   4272  HH  TYR B 266       8.117  -3.026  12.382  1.00  0.00           H  
ATOM   4273  CE2 TYR B 266       8.865  -1.333  13.930  1.00  0.00           C  
ATOM   4274  HE2 TYR B 266       9.690  -1.912  13.543  1.00  0.00           H  
ATOM   4275  CD2 TYR B 266       9.121  -0.291  14.836  1.00  0.00           C  
ATOM   4276  HD2 TYR B 266      10.144  -0.083  15.130  1.00  0.00           H  
ATOM   4277  C   TYR B 266       8.737   4.054  16.819  1.00  0.00           C  
ATOM   4278  O   TYR B 266       9.840   4.589  16.946  1.00  0.00           O  
ATOM   4279  N   ALA B 267       7.731   4.300  17.658  1.00  0.00           N  
ATOM   4280  H   ALA B 267       6.833   3.876  17.454  1.00  0.00           H  
ATOM   4281  CA  ALA B 267       7.884   4.957  18.952  1.00  0.00           C  
ATOM   4282  HA  ALA B 267       8.924   4.866  19.264  1.00  0.00           H  
ATOM   4283  CB  ALA B 267       7.557   6.449  18.831  1.00  0.00           C  
ATOM   4284  HB1 ALA B 267       7.669   6.929  19.804  1.00  0.00           H  
ATOM   4285  HB2 ALA B 267       8.252   6.916  18.134  1.00  0.00           H  
ATOM   4286  HB3 ALA B 267       6.537   6.584  18.470  1.00  0.00           H  
ATOM   4287  C   ALA B 267       7.016   4.265  20.012  1.00  0.00           C  
ATOM   4288  O   ALA B 267       5.853   3.934  19.763  1.00  0.00           O  
ATOM   4289  N   VAL B 268       7.575   4.082  21.212  1.00  0.00           N  
ATOM   4290  H   VAL B 268       8.511   4.455  21.349  1.00  0.00           H  
ATOM   4291  CA  VAL B 268       6.943   3.398  22.355  1.00  0.00           C  
ATOM   4292  HA  VAL B 268       6.016   2.932  22.026  1.00  0.00           H  
ATOM   4293  CB  VAL B 268       7.846   2.266  22.897  1.00  0.00           C  
ATOM   4294  HB  VAL B 268       8.772   2.711  23.262  1.00  0.00           H  
ATOM   4295  CG1 VAL B 268       7.190   1.504  24.056  1.00  0.00           C  
ATOM   4296 HG11 VAL B 268       6.955   2.181  24.874  1.00  0.00           H  
ATOM   4297 HG12 VAL B 268       6.272   1.023  23.719  1.00  0.00           H  
ATOM   4298 HG13 VAL B 268       7.870   0.739  24.430  1.00  0.00           H  
ATOM   4299  CG2 VAL B 268       8.205   1.234  21.820  1.00  0.00           C  
ATOM   4300 HG21 VAL B 268       8.729   1.711  20.993  1.00  0.00           H  
ATOM   4301 HG22 VAL B 268       8.861   0.471  22.237  1.00  0.00           H  
ATOM   4302 HG23 VAL B 268       7.304   0.755  21.440  1.00  0.00           H  
ATOM   4303  C   VAL B 268       6.603   4.410  23.455  1.00  0.00           C  
ATOM   4304  O   VAL B 268       7.486   5.102  23.954  1.00  0.00           O  
ATOM   4305  N   ASN B 269       5.333   4.490  23.851  1.00  0.00           N  
ATOM   4306  H   ASN B 269       4.686   3.822  23.444  1.00  0.00           H  
ATOM   4307  CA  ASN B 269       4.870   5.211  25.038  1.00  0.00           C  
ATOM   4308  HA  ASN B 269       5.535   6.048  25.237  1.00  0.00           H  
ATOM   4309  CB  ASN B 269       3.456   5.755  24.741  1.00  0.00           C  
ATOM   4310  HB2 ASN B 269       3.548   6.564  24.019  1.00  0.00           H  
ATOM   4311  HB3 ASN B 269       2.850   4.958  24.303  1.00  0.00           H  
ATOM   4312  CG  ASN B 269       2.683   6.308  25.931  1.00  0.00           C  
ATOM   4313  OD1 ASN B 269       1.466   6.168  26.006  1.00  0.00           O  
ATOM   4314  ND2 ASN B 269       3.337   6.932  26.887  1.00  0.00           N  
ATOM   4315 HD21 ASN B 269       2.801   7.318  27.647  1.00  0.00           H  
ATOM   4316 HD22 ASN B 269       4.337   7.101  26.860  1.00  0.00           H  
ATOM   4317  C   ASN B 269       4.892   4.275  26.256  1.00  0.00           C  
ATOM   4318  O   ASN B 269       4.305   3.197  26.189  1.00  0.00           O  
ATOM   4319  N   ILE B 270       5.509   4.698  27.363  1.00  0.00           N  
ATOM   4320  H   ILE B 270       5.936   5.618  27.353  1.00  0.00           H  
ATOM   4321  CA  ILE B 270       5.530   3.990  28.654  1.00  0.00           C  
ATOM   4322  HA  ILE B 270       4.851   3.139  28.612  1.00  0.00           H  
ATOM   4323  CB  ILE B 270       6.954   3.455  28.960  1.00  0.00           C  
ATOM   4324  HB  ILE B 270       7.649   4.296  28.941  1.00  0.00           H  
ATOM   4325  CG2 ILE B 270       7.025   2.830  30.367  1.00  0.00           C  
ATOM   4326 HG21 ILE B 270       8.015   2.419  30.559  1.00  0.00           H  
ATOM   4327 HG22 ILE B 270       6.850   3.590  31.128  1.00  0.00           H  
ATOM   4328 HG23 ILE B 270       6.276   2.046  30.465  1.00  0.00           H  
ATOM   4329  CG1 ILE B 270       7.382   2.459  27.854  1.00  0.00           C  
ATOM   4330 HG12 ILE B 270       6.589   1.730  27.707  1.00  0.00           H  
ATOM   4331 HG13 ILE B 270       7.498   3.016  26.925  1.00  0.00           H  
ATOM   4332  CD1 ILE B 270       8.691   1.693  28.082  1.00  0.00           C  
ATOM   4333 HD11 ILE B 270       8.957   1.158  27.170  1.00  0.00           H  
ATOM   4334 HD12 ILE B 270       9.492   2.387  28.331  1.00  0.00           H  
ATOM   4335 HD13 ILE B 270       8.569   0.966  28.885  1.00  0.00           H  
ATOM   4336  C   ILE B 270       5.009   4.935  29.745  1.00  0.00           C  
ATOM   4337  O   ILE B 270       5.291   6.133  29.689  1.00  0.00           O  
ATOM   4338  N   TRP B 271       4.243   4.423  30.716  1.00  0.00           N  
ATOM   4339  H   TRP B 271       4.048   3.425  30.707  1.00  0.00           H  
ATOM   4340  CA  TRP B 271       3.763   5.196  31.874  1.00  0.00           C  
ATOM   4341  HA  TRP B 271       4.589   5.821  32.223  1.00  0.00           H  
ATOM   4342  CB  TRP B 271       2.616   6.134  31.457  1.00  0.00           C  
ATOM   4343  HB2 TRP B 271       2.522   6.905  32.224  1.00  0.00           H  
ATOM   4344  HB3 TRP B 271       2.887   6.651  30.536  1.00  0.00           H  
ATOM   4345  CG  TRP B 271       1.259   5.529  31.251  1.00  0.00           C  
ATOM   4346  CD1 TRP B 271       0.217   5.677  32.099  1.00  0.00           C  
ATOM   4347  HD1 TRP B 271       0.250   6.229  33.036  1.00  0.00           H  
ATOM   4348  NE1 TRP B 271      -0.900   5.057  31.579  1.00  0.00           N  
ATOM   4349  HE1 TRP B 271      -1.803   5.112  32.029  1.00  0.00           H  
ATOM   4350  CE2 TRP B 271      -0.627   4.456  30.368  1.00  0.00           C  
ATOM   4351  CZ2 TRP B 271      -1.415   3.735  29.456  1.00  0.00           C  
ATOM   4352  HZ2 TRP B 271      -2.468   3.591  29.645  1.00  0.00           H  
ATOM   4353  CH2 TRP B 271      -0.819   3.202  28.300  1.00  0.00           C  
ATOM   4354  HH2 TRP B 271      -1.412   2.625  27.603  1.00  0.00           H  
ATOM   4355  CZ3 TRP B 271       0.549   3.423  28.055  1.00  0.00           C  
ATOM   4356  HZ3 TRP B 271       1.014   3.022  27.165  1.00  0.00           H  
ATOM   4357  CE3 TRP B 271       1.320   4.178  28.960  1.00  0.00           C  
ATOM   4358  HE3 TRP B 271       2.363   4.359  28.748  1.00  0.00           H  
ATOM   4359  CD2 TRP B 271       0.760   4.712  30.143  1.00  0.00           C  
ATOM   4360  C   TRP B 271       3.341   4.301  33.054  1.00  0.00           C  
ATOM   4361  O   TRP B 271       3.252   3.080  32.923  1.00  0.00           O  
ATOM   4362  N   SER B 272       3.099   4.916  34.215  1.00  0.00           N  
ATOM   4363  H   SER B 272       3.135   5.925  34.224  1.00  0.00           H  
ATOM   4364  CA  SER B 272       2.777   4.269  35.501  1.00  0.00           C  
ATOM   4365  HA  SER B 272       3.186   3.259  35.505  1.00  0.00           H  
ATOM   4366  CB  SER B 272       3.508   5.061  36.589  1.00  0.00           C  
ATOM   4367  HB2 SER B 272       4.577   5.012  36.382  1.00  0.00           H  
ATOM   4368  HB3 SER B 272       3.190   6.098  36.544  1.00  0.00           H  
ATOM   4369  OG  SER B 272       3.293   4.589  37.898  1.00  0.00           O  
ATOM   4370  HG  SER B 272       4.073   4.874  38.396  1.00  0.00           H  
ATOM   4371  C   SER B 272       1.264   4.175  35.783  1.00  0.00           C  
ATOM   4372  O   SER B 272       0.477   4.978  35.290  1.00  0.00           O  
ATOM   4373  N   GLU B 273       0.848   3.199  36.596  1.00  0.00           N  
ATOM   4374  H   GLU B 273       1.560   2.558  36.939  1.00  0.00           H  
ATOM   4375  CA  GLU B 273      -0.488   3.108  37.225  1.00  0.00           C  
ATOM   4376  HA  GLU B 273      -1.259   3.347  36.494  1.00  0.00           H  
ATOM   4377  CB  GLU B 273      -0.658   1.648  37.705  1.00  0.00           C  
ATOM   4378  HB2 GLU B 273      -0.393   0.976  36.886  1.00  0.00           H  
ATOM   4379  HB3 GLU B 273       0.070   1.485  38.502  1.00  0.00           H  
ATOM   4380  CG  GLU B 273      -2.034   1.207  38.246  1.00  0.00           C  
ATOM   4381  HG2 GLU B 273      -1.881   0.312  38.854  1.00  0.00           H  
ATOM   4382  HG3 GLU B 273      -2.460   1.970  38.897  1.00  0.00           H  
ATOM   4383  CD  GLU B 273      -3.015   0.869  37.118  1.00  0.00           C  
ATOM   4384  OE1 GLU B 273      -3.252   1.734  36.247  1.00  0.00           O  
ATOM   4385  OE2 GLU B 273      -3.462  -0.299  37.007  1.00  0.00           O  
ATOM   4386  C   GLU B 273      -0.646   4.094  38.404  1.00  0.00           C  
ATOM   4387  O   GLU B 273      -1.758   4.428  38.802  1.00  0.00           O  
ATOM   4388  N   ASN B 274       0.478   4.544  38.974  1.00  0.00           N  
ATOM   4389  H   ASN B 274       1.361   4.266  38.561  1.00  0.00           H  
ATOM   4390  CA  ASN B 274       0.531   5.377  40.176  1.00  0.00           C  
ATOM   4391  HA  ASN B 274      -0.424   5.317  40.700  1.00  0.00           H  
ATOM   4392  CB  ASN B 274       1.633   4.778  41.070  1.00  0.00           C  
ATOM   4393  HB2 ASN B 274       1.362   3.756  41.333  1.00  0.00           H  
ATOM   4394  HB3 ASN B 274       2.573   4.766  40.520  1.00  0.00           H  
ATOM   4395  CG  ASN B 274       1.876   5.547  42.354  1.00  0.00           C  
ATOM   4396  OD1 ASN B 274       2.966   6.017  42.624  1.00  0.00           O  
ATOM   4397  ND2 ASN B 274       0.892   5.680  43.210  1.00  0.00           N  
ATOM   4398 HD21 ASN B 274       1.086   6.264  44.001  1.00  0.00           H  
ATOM   4399 HD22 ASN B 274      -0.034   5.372  42.981  1.00  0.00           H  
ATOM   4400  C   ASN B 274       0.783   6.869  39.891  1.00  0.00           C  
ATOM   4401  O   ASN B 274       0.325   7.708  40.662  1.00  0.00           O  
ATOM   4402  N   ASP B 275       1.519   7.203  38.827  1.00  0.00           N  
ATOM   4403  H   ASP B 275       1.840   6.471  38.214  1.00  0.00           H  
ATOM   4404  CA  ASP B 275       2.130   8.528  38.676  1.00  0.00           C  
ATOM   4405  HA  ASP B 275       1.570   9.255  39.264  1.00  0.00           H  
ATOM   4406  CB  ASP B 275       3.532   8.474  39.307  1.00  0.00           C  
ATOM   4407  HB2 ASP B 275       3.441   8.123  40.337  1.00  0.00           H  
ATOM   4408  HB3 ASP B 275       4.146   7.755  38.764  1.00  0.00           H  
ATOM   4409  CG  ASP B 275       4.253   9.823  39.326  1.00  0.00           C  
ATOM   4410  OD1 ASP B 275       3.741  10.793  38.735  1.00  0.00           O  
ATOM   4411  OD2 ASP B 275       5.354   9.849  39.930  1.00  0.00           O  
ATOM   4412  C   ASP B 275       2.167   9.003  37.205  1.00  0.00           C  
ATOM   4413  O   ASP B 275       2.943   8.472  36.403  1.00  0.00           O  
ATOM   4414  N   PRO B 276       1.375  10.023  36.823  1.00  0.00           N  
ATOM   4415  CD  PRO B 276       0.281  10.602  37.586  1.00  0.00           C  
ATOM   4416  HD2 PRO B 276       0.667  11.386  38.240  1.00  0.00           H  
ATOM   4417  HD3 PRO B 276      -0.248   9.849  38.171  1.00  0.00           H  
ATOM   4418  CG  PRO B 276      -0.658  11.202  36.545  1.00  0.00           C  
ATOM   4419  HG2 PRO B 276      -1.242  12.028  36.953  1.00  0.00           H  
ATOM   4420  HG3 PRO B 276      -1.312  10.423  36.148  1.00  0.00           H  
ATOM   4421  CB  PRO B 276       0.314  11.668  35.463  1.00  0.00           C  
ATOM   4422  HB2 PRO B 276       0.731  12.636  35.749  1.00  0.00           H  
ATOM   4423  HB3 PRO B 276      -0.170  11.734  34.488  1.00  0.00           H  
ATOM   4424  CA  PRO B 276       1.410  10.594  35.477  1.00  0.00           C  
ATOM   4425  HA  PRO B 276       1.149   9.810  34.768  1.00  0.00           H  
ATOM   4426  C   PRO B 276       2.771  11.184  35.065  1.00  0.00           C  
ATOM   4427  O   PRO B 276       3.058  11.236  33.870  1.00  0.00           O  
ATOM   4428  N   ALA B 277       3.627  11.602  36.007  1.00  0.00           N  
ATOM   4429  H   ALA B 277       3.412  11.433  36.990  1.00  0.00           H  
ATOM   4430  CA  ALA B 277       4.955  12.148  35.700  1.00  0.00           C  
ATOM   4431  HA  ALA B 277       4.844  12.860  34.880  1.00  0.00           H  
ATOM   4432  CB  ALA B 277       5.465  12.923  36.921  1.00  0.00           C  
ATOM   4433  HB1 ALA B 277       5.651  12.239  37.751  1.00  0.00           H  
ATOM   4434  HB2 ALA B 277       6.394  13.434  36.668  1.00  0.00           H  
ATOM   4435  HB3 ALA B 277       4.724  13.663  37.227  1.00  0.00           H  
ATOM   4436  C   ALA B 277       5.967  11.079  35.222  1.00  0.00           C  
ATOM   4437  O   ALA B 277       7.002  11.429  34.650  1.00  0.00           O  
ATOM   4438  N   ASP B 278       5.653   9.784  35.383  1.00  0.00           N  
ATOM   4439  H   ASP B 278       4.802   9.562  35.888  1.00  0.00           H  
ATOM   4440  CA  ASP B 278       6.368   8.682  34.724  1.00  0.00           C  
ATOM   4441  HA  ASP B 278       7.439   8.887  34.774  1.00  0.00           H  
ATOM   4442  CB  ASP B 278       6.104   7.352  35.448  1.00  0.00           C  
ATOM   4443  HB2 ASP B 278       5.029   7.206  35.537  1.00  0.00           H  
ATOM   4444  HB3 ASP B 278       6.495   6.538  34.840  1.00  0.00           H  
ATOM   4445  CG  ASP B 278       6.763   7.235  36.819  1.00  0.00           C  
ATOM   4446  OD1 ASP B 278       6.355   6.353  37.609  1.00  0.00           O  
ATOM   4447  OD2 ASP B 278       7.727   7.966  37.124  1.00  0.00           O  
ATOM   4448  C   ASP B 278       6.020   8.522  33.234  1.00  0.00           C  
ATOM   4449  O   ASP B 278       6.597   7.664  32.563  1.00  0.00           O  
ATOM   4450  N   PHE B 279       5.076   9.298  32.689  1.00  0.00           N  
ATOM   4451  H   PHE B 279       4.619   9.996  33.264  1.00  0.00           H  
ATOM   4452  CA  PHE B 279       4.744   9.250  31.266  1.00  0.00           C  
ATOM   4453  HA  PHE B 279       4.512   8.218  31.015  1.00  0.00           H  
ATOM   4454  CB  PHE B 279       3.491  10.093  30.990  1.00  0.00           C  
ATOM   4455  HB2 PHE B 279       2.699   9.761  31.662  1.00  0.00           H  
ATOM   4456  HB3 PHE B 279       3.706  11.135  31.230  1.00  0.00           H  
ATOM   4457  CG  PHE B 279       2.975  10.019  29.564  1.00  0.00           C  
ATOM   4458  CD1 PHE B 279       3.556  10.810  28.555  1.00  0.00           C  
ATOM   4459  HD1 PHE B 279       4.373  11.477  28.800  1.00  0.00           H  
ATOM   4460  CE1 PHE B 279       3.066  10.752  27.238  1.00  0.00           C  
ATOM   4461  HE1 PHE B 279       3.511  11.371  26.472  1.00  0.00           H  
ATOM   4462  CZ  PHE B 279       1.982   9.911  26.928  1.00  0.00           C  
ATOM   4463  HZ  PHE B 279       1.600   9.872  25.918  1.00  0.00           H  
ATOM   4464  CE2 PHE B 279       1.388   9.131  27.937  1.00  0.00           C  
ATOM   4465  HE2 PHE B 279       0.547   8.494  27.708  1.00  0.00           H  
ATOM   4466  CD2 PHE B 279       1.889   9.180  29.250  1.00  0.00           C  
ATOM   4467  HD2 PHE B 279       1.424   8.590  30.028  1.00  0.00           H  
ATOM   4468  C   PHE B 279       5.936   9.693  30.404  1.00  0.00           C  
ATOM   4469  O   PHE B 279       6.406  10.830  30.482  1.00  0.00           O  
ATOM   4470  N   ARG B 280       6.405   8.792  29.535  1.00  0.00           N  
ATOM   4471  H   ARG B 280       5.968   7.873  29.545  1.00  0.00           H  
ATOM   4472  CA  ARG B 280       7.484   9.022  28.564  1.00  0.00           C  
ATOM   4473  HA  ARG B 280       7.575  10.098  28.410  1.00  0.00           H  
ATOM   4474  CB  ARG B 280       8.831   8.495  29.104  1.00  0.00           C  
ATOM   4475  HB2 ARG B 280       8.738   7.440  29.369  1.00  0.00           H  
ATOM   4476  HB3 ARG B 280       9.584   8.586  28.319  1.00  0.00           H  
ATOM   4477  CG  ARG B 280       9.303   9.295  30.328  1.00  0.00           C  
ATOM   4478  HG2 ARG B 280       9.103  10.354  30.160  1.00  0.00           H  
ATOM   4479  HG3 ARG B 280       8.748   8.971  31.211  1.00  0.00           H  
ATOM   4480  CD  ARG B 280      10.806   9.132  30.585  1.00  0.00           C  
ATOM   4481  HD2 ARG B 280      11.028   8.085  30.796  1.00  0.00           H  
ATOM   4482  HD3 ARG B 280      11.354   9.415  29.684  1.00  0.00           H  
ATOM   4483  NE  ARG B 280      11.228  10.011  31.694  1.00  0.00           N  
ATOM   4484  HE  ARG B 280      11.213  10.999  31.503  1.00  0.00           H  
ATOM   4485  CZ  ARG B 280      11.458   9.660  32.947  1.00  0.00           C  
ATOM   4486  NH1 ARG B 280      11.540   8.409  33.318  1.00  0.00           N  
ATOM   4487 HH11 ARG B 280      11.410   7.687  32.632  1.00  0.00           H  
ATOM   4488 HH12 ARG B 280      11.640   8.161  34.285  1.00  0.00           H  
ATOM   4489  NH2 ARG B 280      11.614  10.584  33.853  1.00  0.00           N  
ATOM   4490 HH21 ARG B 280      11.454  11.546  33.616  1.00  0.00           H  
ATOM   4491 HH22 ARG B 280      11.723  10.324  34.816  1.00  0.00           H  
ATOM   4492  C   ARG B 280       7.148   8.413  27.206  1.00  0.00           C  
ATOM   4493  O   ARG B 280       6.245   7.582  27.070  1.00  0.00           O  
ATOM   4494  N   ILE B 281       7.898   8.831  26.189  1.00  0.00           N  
ATOM   4495  H   ILE B 281       8.631   9.498  26.383  1.00  0.00           H  
ATOM   4496  CA  ILE B 281       7.854   8.283  24.831  1.00  0.00           C  
ATOM   4497  HA  ILE B 281       7.394   7.300  24.867  1.00  0.00           H  
ATOM   4498  CB  ILE B 281       7.013   9.167  23.875  1.00  0.00           C  
ATOM   4499  HB  ILE B 281       7.473  10.156  23.831  1.00  0.00           H  
ATOM   4500  CG2 ILE B 281       7.021   8.570  22.454  1.00  0.00           C  
ATOM   4501 HG21 ILE B 281       8.043   8.480  22.081  1.00  0.00           H  
ATOM   4502 HG22 ILE B 281       6.557   7.583  22.454  1.00  0.00           H  
ATOM   4503 HG23 ILE B 281       6.492   9.223  21.762  1.00  0.00           H  
ATOM   4504  CG1 ILE B 281       5.560   9.332  24.390  1.00  0.00           C  
ATOM   4505 HG12 ILE B 281       5.096   8.350  24.482  1.00  0.00           H  
ATOM   4506 HG13 ILE B 281       5.583   9.789  25.379  1.00  0.00           H  
ATOM   4507  CD1 ILE B 281       4.661  10.221  23.522  1.00  0.00           C  
ATOM   4508 HD11 ILE B 281       3.716  10.388  24.040  1.00  0.00           H  
ATOM   4509 HD12 ILE B 281       5.145  11.183  23.350  1.00  0.00           H  
ATOM   4510 HD13 ILE B 281       4.448   9.739  22.569  1.00  0.00           H  
ATOM   4511  C   ILE B 281       9.297   8.110  24.348  1.00  0.00           C  
ATOM   4512  O   ILE B 281      10.072   9.062  24.398  1.00  0.00           O  
ATOM   4513  N   TYR B 282       9.644   6.912  23.885  1.00  0.00           N  
ATOM   4514  H   TYR B 282       8.931   6.192  23.856  1.00  0.00           H  
ATOM   4515  CA  TYR B 282      10.956   6.553  23.347  1.00  0.00           C  
ATOM   4516  HA  TYR B 282      11.677   7.336  23.589  1.00  0.00           H  
ATOM   4517  CB  TYR B 282      11.428   5.248  24.010  1.00  0.00           C  
ATOM   4518  HB2 TYR B 282      10.715   4.454  23.785  1.00  0.00           H  
ATOM   4519  HB3 TYR B 282      12.382   4.957  23.568  1.00  0.00           H  
ATOM   4520  CG  TYR B 282      11.603   5.349  25.516  1.00  0.00           C  
ATOM   4521  CD1 TYR B 282      12.787   5.902  26.040  1.00  0.00           C  
ATOM   4522  HD1 TYR B 282      13.573   6.228  25.372  1.00  0.00           H  
ATOM   4523  CE1 TYR B 282      12.951   6.034  27.432  1.00  0.00           C  
ATOM   4524  HE1 TYR B 282      13.858   6.456  27.836  1.00  0.00           H  
ATOM   4525  CZ  TYR B 282      11.933   5.604  28.307  1.00  0.00           C  
ATOM   4526  OH  TYR B 282      12.108   5.730  29.650  1.00  0.00           O  
ATOM   4527  HH  TYR B 282      11.760   4.971  30.125  1.00  0.00           H  
ATOM   4528  CE2 TYR B 282      10.746   5.043  27.785  1.00  0.00           C  
ATOM   4529  HE2 TYR B 282       9.965   4.726  28.457  1.00  0.00           H  
ATOM   4530  CD2 TYR B 282      10.583   4.916  26.390  1.00  0.00           C  
ATOM   4531  HD2 TYR B 282       9.670   4.495  25.986  1.00  0.00           H  
ATOM   4532  C   TYR B 282      10.880   6.407  21.823  1.00  0.00           C  
ATOM   4533  O   TYR B 282       9.993   5.720  21.315  1.00  0.00           O  
ATOM   4534  N   GLN B 283      11.811   7.022  21.087  1.00  0.00           N  
ATOM   4535  H   GLN B 283      12.550   7.516  21.560  1.00  0.00           H  
ATOM   4536  CA  GLN B 283      12.003   6.718  19.664  1.00  0.00           C  
ATOM   4537  HA  GLN B 283      11.032   6.704  19.163  1.00  0.00           H  
ATOM   4538  CB  GLN B 283      12.897   7.774  18.985  1.00  0.00           C  
ATOM   4539  HB2 GLN B 283      13.811   7.874  19.573  1.00  0.00           H  
ATOM   4540  HB3 GLN B 283      13.183   7.416  17.995  1.00  0.00           H  
ATOM   4541  CG  GLN B 283      12.263   9.168  18.830  1.00  0.00           C  
ATOM   4542  HG2 GLN B 283      11.751   9.453  19.748  1.00  0.00           H  
ATOM   4543  HG3 GLN B 283      13.066   9.886  18.661  1.00  0.00           H  
ATOM   4544  CD  GLN B 283      11.277   9.257  17.665  1.00  0.00           C  
ATOM   4545  OE1 GLN B 283      10.257   8.595  17.623  1.00  0.00           O  
ATOM   4546  NE2 GLN B 283      11.500  10.112  16.689  1.00  0.00           N  
ATOM   4547 HE21 GLN B 283      10.844  10.090  15.926  1.00  0.00           H  
ATOM   4548 HE22 GLN B 283      12.311  10.703  16.706  1.00  0.00           H  
ATOM   4549  C   GLN B 283      12.643   5.331  19.505  1.00  0.00           C  
ATOM   4550  O   GLN B 283      13.517   4.952  20.287  1.00  0.00           O  
ATOM   4551  N   VAL B 284      12.242   4.607  18.461  1.00  0.00           N  
ATOM   4552  H   VAL B 284      11.469   4.956  17.900  1.00  0.00           H  
ATOM   4553  CA  VAL B 284      12.839   3.343  18.010  1.00  0.00           C  
ATOM   4554  HA  VAL B 284      13.761   3.152  18.561  1.00  0.00           H  
ATOM   4555  CB  VAL B 284      11.891   2.156  18.268  1.00  0.00           C  
ATOM   4556  HB  VAL B 284      10.958   2.334  17.744  1.00  0.00           H  
ATOM   4557  CG1 VAL B 284      12.473   0.821  17.782  1.00  0.00           C  
ATOM   4558 HG11 VAL B 284      12.619   0.833  16.702  1.00  0.00           H  
ATOM   4559 HG12 VAL B 284      13.423   0.615  18.275  1.00  0.00           H  
ATOM   4560 HG13 VAL B 284      11.786   0.005  18.012  1.00  0.00           H  
ATOM   4561  CG2 VAL B 284      11.572   2.023  19.764  1.00  0.00           C  
ATOM   4562 HG21 VAL B 284      11.054   2.912  20.122  1.00  0.00           H  
ATOM   4563 HG22 VAL B 284      10.925   1.165  19.923  1.00  0.00           H  
ATOM   4564 HG23 VAL B 284      12.495   1.889  20.328  1.00  0.00           H  
ATOM   4565  C   VAL B 284      13.195   3.517  16.536  1.00  0.00           C  
ATOM   4566  O   VAL B 284      12.382   3.304  15.636  1.00  0.00           O  
ATOM   4567  N   THR B 285      14.426   3.970  16.286  1.00  0.00           N  
ATOM   4568  H   THR B 285      15.045   4.099  17.074  1.00  0.00           H  
ATOM   4569  CA  THR B 285      14.979   4.341  14.965  1.00  0.00           C  
ATOM   4570  HA  THR B 285      14.232   4.932  14.435  1.00  0.00           H  
ATOM   4571  CB  THR B 285      16.237   5.220  15.138  1.00  0.00           C  
ATOM   4572  HB  THR B 285      16.661   5.447  14.159  1.00  0.00           H  
ATOM   4573  CG2 THR B 285      15.939   6.548  15.833  1.00  0.00           C  
ATOM   4574 HG21 THR B 285      15.585   6.376  16.850  1.00  0.00           H  
ATOM   4575 HG22 THR B 285      16.852   7.143  15.874  1.00  0.00           H  
ATOM   4576 HG23 THR B 285      15.185   7.095  15.269  1.00  0.00           H  
ATOM   4577  OG1 THR B 285      17.200   4.555  15.925  1.00  0.00           O  
ATOM   4578  HG1 THR B 285      17.516   3.792  15.426  1.00  0.00           H  
ATOM   4579  C   THR B 285      15.280   3.129  14.067  1.00  0.00           C  
ATOM   4580  O   THR B 285      16.245   3.143  13.306  1.00  0.00           O  
ATOM   4581  N   TYR B 286      14.477   2.067  14.161  1.00  0.00           N  
ATOM   4582  H   TYR B 286      13.640   2.145  14.729  1.00  0.00           H  
ATOM   4583  CA  TYR B 286      14.721   0.775  13.533  1.00  0.00           C  
ATOM   4584  HA  TYR B 286      15.396   0.919  12.687  1.00  0.00           H  
ATOM   4585  CB  TYR B 286      15.406  -0.175  14.530  1.00  0.00           C  
ATOM   4586  HB2 TYR B 286      14.699  -0.421  15.325  1.00  0.00           H  
ATOM   4587  HB3 TYR B 286      15.650  -1.104  14.016  1.00  0.00           H  
ATOM   4588  CG  TYR B 286      16.678   0.368  15.156  1.00  0.00           C  
ATOM   4589  CD1 TYR B 286      17.889   0.331  14.437  1.00  0.00           C  
ATOM   4590  HD1 TYR B 286      17.914  -0.087  13.441  1.00  0.00           H  
ATOM   4591  CE1 TYR B 286      19.067   0.846  15.011  1.00  0.00           C  
ATOM   4592  HE1 TYR B 286      19.994   0.813  14.461  1.00  0.00           H  
ATOM   4593  CZ  TYR B 286      19.029   1.406  16.307  1.00  0.00           C  
ATOM   4594  OH  TYR B 286      20.159   1.896  16.877  1.00  0.00           O  
ATOM   4595  HH  TYR B 286      20.932   1.698  16.351  1.00  0.00           H  
ATOM   4596  CE2 TYR B 286      17.816   1.451  17.021  1.00  0.00           C  
ATOM   4597  HE2 TYR B 286      17.803   1.882  18.011  1.00  0.00           H  
ATOM   4598  CD2 TYR B 286      16.643   0.926  16.449  1.00  0.00           C  
ATOM   4599  HD2 TYR B 286      15.714   0.946  17.003  1.00  0.00           H  
ATOM   4600  C   TYR B 286      13.427   0.147  13.006  1.00  0.00           C  
ATOM   4601  O   TYR B 286      12.342   0.361  13.544  1.00  0.00           O  
ATOM   4602  N   LEU B 287      13.590  -0.665  11.960  1.00  0.00           N  
ATOM   4603  H   LEU B 287      14.512  -0.721  11.562  1.00  0.00           H  
ATOM   4604  CA  LEU B 287      12.570  -1.554  11.393  1.00  0.00           C  
ATOM   4605  HA  LEU B 287      11.637  -1.001  11.293  1.00  0.00           H  
ATOM   4606  CB  LEU B 287      13.090  -1.955   9.998  1.00  0.00           C  
ATOM   4607  HB2 LEU B 287      13.250  -1.046   9.416  1.00  0.00           H  
ATOM   4608  HB3 LEU B 287      14.057  -2.445  10.123  1.00  0.00           H  
ATOM   4609  CG  LEU B 287      12.188  -2.896   9.180  1.00  0.00           C  
ATOM   4610  HG  LEU B 287      12.027  -3.822   9.728  1.00  0.00           H  
ATOM   4611  CD1 LEU B 287      10.836  -2.261   8.859  1.00  0.00           C  
ATOM   4612 HD11 LEU B 287      10.279  -2.098   9.782  1.00  0.00           H  
ATOM   4613 HD12 LEU B 287      10.983  -1.301   8.363  1.00  0.00           H  
ATOM   4614 HD13 LEU B 287      10.259  -2.923   8.221  1.00  0.00           H  
ATOM   4615  CD2 LEU B 287      12.897  -3.248   7.869  1.00  0.00           C  
ATOM   4616 HD21 LEU B 287      13.871  -3.687   8.086  1.00  0.00           H  
ATOM   4617 HD22 LEU B 287      12.302  -3.978   7.323  1.00  0.00           H  
ATOM   4618 HD23 LEU B 287      13.032  -2.352   7.263  1.00  0.00           H  
ATOM   4619  C   LEU B 287      12.282  -2.776  12.295  1.00  0.00           C  
ATOM   4620  O   LEU B 287      11.223  -3.394  12.194  1.00  0.00           O  
ATOM   4621  N   GLU B 288      13.228  -3.083  13.187  1.00  0.00           N  
ATOM   4622  H   GLU B 288      14.028  -2.479  13.219  1.00  0.00           H  
ATOM   4623  CA  GLU B 288      13.148  -4.079  14.261  1.00  0.00           C  
ATOM   4624  HA  GLU B 288      12.938  -5.056  13.828  1.00  0.00           H  
ATOM   4625  CB  GLU B 288      14.541  -4.146  14.927  1.00  0.00           C  
ATOM   4626  HB2 GLU B 288      15.234  -4.602  14.218  1.00  0.00           H  
ATOM   4627  HB3 GLU B 288      14.896  -3.133  15.119  1.00  0.00           H  
ATOM   4628  CG  GLU B 288      14.634  -4.917  16.253  1.00  0.00           C  
ATOM   4629  HG2 GLU B 288      15.688  -5.049  16.508  1.00  0.00           H  
ATOM   4630  HG3 GLU B 288      14.181  -4.310  17.039  1.00  0.00           H  
ATOM   4631  CD  GLU B 288      13.952  -6.286  16.220  1.00  0.00           C  
ATOM   4632  OE1 GLU B 288      13.423  -6.680  17.285  1.00  0.00           O  
ATOM   4633  OE2 GLU B 288      13.933  -6.914  15.140  1.00  0.00           O  
ATOM   4634  C   GLU B 288      12.046  -3.699  15.274  1.00  0.00           C  
ATOM   4635  O   GLU B 288      12.130  -2.622  15.872  1.00  0.00           O  
ATOM   4636  N   PRO B 289      10.994  -4.522  15.461  1.00  0.00           N  
ATOM   4637  CD  PRO B 289      10.720  -5.759  14.735  1.00  0.00           C  
ATOM   4638  HD2 PRO B 289      11.461  -6.526  14.960  1.00  0.00           H  
ATOM   4639  HD3 PRO B 289      10.700  -5.555  13.664  1.00  0.00           H  
ATOM   4640  CG  PRO B 289       9.338  -6.232  15.188  1.00  0.00           C  
ATOM   4641  HG2 PRO B 289       9.440  -6.916  16.031  1.00  0.00           H  
ATOM   4642  HG3 PRO B 289       8.784  -6.701  14.375  1.00  0.00           H  
ATOM   4643  CB  PRO B 289       8.680  -4.936  15.650  1.00  0.00           C  
ATOM   4644  HB2 PRO B 289       7.854  -5.112  16.333  1.00  0.00           H  
ATOM   4645  HB3 PRO B 289       8.330  -4.377  14.781  1.00  0.00           H  
ATOM   4646  CA  PRO B 289       9.848  -4.190  16.302  1.00  0.00           C  
ATOM   4647  HA  PRO B 289       9.655  -3.119  16.243  1.00  0.00           H  
ATOM   4648  C   PRO B 289      10.076  -4.541  17.786  1.00  0.00           C  
ATOM   4649  O   PRO B 289       9.271  -5.251  18.400  1.00  0.00           O  
ATOM   4650  N   SER B 290      11.163  -4.039  18.384  1.00  0.00           N  
ATOM   4651  H   SER B 290      11.803  -3.475  17.835  1.00  0.00           H  
ATOM   4652  CA  SER B 290      11.448  -4.227  19.812  1.00  0.00           C  
ATOM   4653  HA  SER B 290      10.489  -4.270  20.328  1.00  0.00           H  
ATOM   4654  CB  SER B 290      12.137  -5.578  20.055  1.00  0.00           C  
ATOM   4655  HB2 SER B 290      12.118  -5.795  21.121  1.00  0.00           H  
ATOM   4656  HB3 SER B 290      11.590  -6.365  19.533  1.00  0.00           H  
ATOM   4657  OG  SER B 290      13.481  -5.596  19.639  1.00  0.00           O  
ATOM   4658  HG  SER B 290      13.494  -6.001  18.731  1.00  0.00           H  
ATOM   4659  C   SER B 290      12.221  -3.072  20.466  1.00  0.00           C  
ATOM   4660  O   SER B 290      12.783  -2.187  19.815  1.00  0.00           O  
ATOM   4661  N   LEU B 291      12.198  -3.060  21.805  1.00  0.00           N  
ATOM   4662  H   LEU B 291      11.678  -3.807  22.255  1.00  0.00           H  
ATOM   4663  CA  LEU B 291      12.848  -2.063  22.659  1.00  0.00           C  
ATOM   4664  HA  LEU B 291      13.743  -1.706  22.146  1.00  0.00           H  
ATOM   4665  CB  LEU B 291      11.882  -0.872  22.829  1.00  0.00           C  
ATOM   4666  HB2 LEU B 291      11.716  -0.416  21.852  1.00  0.00           H  
ATOM   4667  HB3 LEU B 291      10.928  -1.259  23.189  1.00  0.00           H  
ATOM   4668  CG  LEU B 291      12.354   0.215  23.810  1.00  0.00           C  
ATOM   4669  HG  LEU B 291      12.500  -0.224  24.794  1.00  0.00           H  
ATOM   4670  CD1 LEU B 291      13.659   0.880  23.373  1.00  0.00           C  
ATOM   4671 HD11 LEU B 291      13.899   1.700  24.050  1.00  0.00           H  
ATOM   4672 HD12 LEU B 291      14.477   0.162  23.409  1.00  0.00           H  
ATOM   4673 HD13 LEU B 291      13.564   1.267  22.358  1.00  0.00           H  
ATOM   4674  CD2 LEU B 291      11.276   1.290  23.935  1.00  0.00           C  
ATOM   4675 HD21 LEU B 291      11.594   2.041  24.658  1.00  0.00           H  
ATOM   4676 HD22 LEU B 291      11.111   1.766  22.967  1.00  0.00           H  
ATOM   4677 HD23 LEU B 291      10.351   0.838  24.290  1.00  0.00           H  
ATOM   4678  C   LEU B 291      13.267  -2.670  24.012  1.00  0.00           C  
ATOM   4679  O   LEU B 291      12.421  -3.054  24.821  1.00  0.00           O  
ATOM   4680  N   ARG B 292      14.576  -2.717  24.281  1.00  0.00           N  
ATOM   4681  H   ARG B 292      15.200  -2.367  23.568  1.00  0.00           H  
ATOM   4682  CA  ARG B 292      15.150  -3.075  25.590  1.00  0.00           C  
ATOM   4683  HA  ARG B 292      14.444  -3.718  26.110  1.00  0.00           H  
ATOM   4684  CB  ARG B 292      16.453  -3.859  25.354  1.00  0.00           C  
ATOM   4685  HB2 ARG B 292      16.255  -4.641  24.619  1.00  0.00           H  
ATOM   4686  HB3 ARG B 292      17.201  -3.184  24.932  1.00  0.00           H  
ATOM   4687  CG  ARG B 292      17.031  -4.528  26.613  1.00  0.00           C  
ATOM   4688  HG2 ARG B 292      17.283  -3.766  27.351  1.00  0.00           H  
ATOM   4689  HG3 ARG B 292      16.294  -5.212  27.036  1.00  0.00           H  
ATOM   4690  CD  ARG B 292      18.297  -5.314  26.237  1.00  0.00           C  
ATOM   4691  HD2 ARG B 292      18.030  -6.095  25.522  1.00  0.00           H  
ATOM   4692  HD3 ARG B 292      18.995  -4.625  25.755  1.00  0.00           H  
ATOM   4693  NE  ARG B 292      18.946  -5.930  27.412  1.00  0.00           N  
ATOM   4694  HE  ARG B 292      18.389  -6.026  28.259  1.00  0.00           H  
ATOM   4695  CZ  ARG B 292      20.210  -6.293  27.533  1.00  0.00           C  
ATOM   4696  NH1 ARG B 292      21.054  -6.231  26.543  1.00  0.00           N  
ATOM   4697 HH11 ARG B 292      20.737  -5.892  25.652  1.00  0.00           H  
ATOM   4698 HH12 ARG B 292      22.005  -6.513  26.682  1.00  0.00           H  
ATOM   4699  NH2 ARG B 292      20.663  -6.724  28.668  1.00  0.00           N  
ATOM   4700 HH21 ARG B 292      20.032  -6.833  29.464  1.00  0.00           H  
ATOM   4701 HH22 ARG B 292      21.613  -7.013  28.794  1.00  0.00           H  
ATOM   4702  C   ARG B 292      15.356  -1.816  26.444  1.00  0.00           C  
ATOM   4703  O   ARG B 292      15.906  -0.840  25.941  1.00  0.00           O  
ATOM   4704  N   ILE B 293      14.974  -1.849  27.722  1.00  0.00           N  
ATOM   4705  H   ILE B 293      14.543  -2.700  28.069  1.00  0.00           H  
ATOM   4706  CA  ILE B 293      15.174  -0.744  28.681  1.00  0.00           C  
ATOM   4707  HA  ILE B 293      15.914  -0.060  28.265  1.00  0.00           H  
ATOM   4708  CB  ILE B 293      13.878   0.077  28.907  1.00  0.00           C  
ATOM   4709  HB  ILE B 293      14.164   0.964  29.476  1.00  0.00           H  
ATOM   4710  CG2 ILE B 293      13.302   0.565  27.564  1.00  0.00           C  
ATOM   4711 HG21 ILE B 293      12.561   1.344  27.735  1.00  0.00           H  
ATOM   4712 HG22 ILE B 293      12.829  -0.262  27.036  1.00  0.00           H  
ATOM   4713 HG23 ILE B 293      14.095   0.989  26.944  1.00  0.00           H  
ATOM   4714  CG1 ILE B 293      12.815  -0.679  29.742  1.00  0.00           C  
ATOM   4715 HG12 ILE B 293      12.481  -1.561  29.194  1.00  0.00           H  
ATOM   4716 HG13 ILE B 293      13.255  -1.008  30.682  1.00  0.00           H  
ATOM   4717  CD1 ILE B 293      11.592   0.172  30.104  1.00  0.00           C  
ATOM   4718 HD11 ILE B 293      11.031   0.427  29.207  1.00  0.00           H  
ATOM   4719 HD12 ILE B 293      10.943  -0.395  30.771  1.00  0.00           H  
ATOM   4720 HD13 ILE B 293      11.910   1.085  30.611  1.00  0.00           H  
ATOM   4721  C   ILE B 293      15.758  -1.275  29.993  1.00  0.00           C  
ATOM   4722  O   ILE B 293      15.492  -2.417  30.365  1.00  0.00           O  
ATOM   4723  N   ALA B 294      16.539  -0.471  30.717  1.00  0.00           N  
ATOM   4724  H   ALA B 294      16.719   0.469  30.398  1.00  0.00           H  
ATOM   4725  CA  ALA B 294      16.984  -0.831  32.066  1.00  0.00           C  
ATOM   4726  HA  ALA B 294      17.355  -1.855  32.068  1.00  0.00           H  
ATOM   4727  CB  ALA B 294      18.145   0.080  32.476  1.00  0.00           C  
ATOM   4728  HB1 ALA B 294      18.508  -0.218  33.461  1.00  0.00           H  
ATOM   4729  HB2 ALA B 294      18.962  -0.014  31.761  1.00  0.00           H  
ATOM   4730  HB3 ALA B 294      17.818   1.118  32.519  1.00  0.00           H  
ATOM   4731  C   ALA B 294      15.805  -0.759  33.049  1.00  0.00           C  
ATOM   4732  O   ALA B 294      15.098   0.251  33.090  1.00  0.00           O  
ATOM   4733  N   ALA B 295      15.597  -1.807  33.848  1.00  0.00           N  
ATOM   4734  H   ALA B 295      16.257  -2.580  33.823  1.00  0.00           H  
ATOM   4735  CA  ALA B 295      14.524  -1.871  34.839  1.00  0.00           C  
ATOM   4736  HA  ALA B 295      13.570  -1.703  34.338  1.00  0.00           H  
ATOM   4737  CB  ALA B 295      14.511  -3.280  35.441  1.00  0.00           C  
ATOM   4738  HB1 ALA B 295      13.688  -3.365  36.152  1.00  0.00           H  
ATOM   4739  HB2 ALA B 295      14.377  -4.024  34.654  1.00  0.00           H  
ATOM   4740  HB3 ALA B 295      15.450  -3.471  35.963  1.00  0.00           H  
ATOM   4741  C   ALA B 295      14.669  -0.782  35.920  1.00  0.00           C  
ATOM   4742  O   ALA B 295      13.673  -0.323  36.469  1.00  0.00           O  
ATOM   4743  N   SER B 296      15.889  -0.283  36.149  1.00  0.00           N  
ATOM   4744  H   SER B 296      16.671  -0.698  35.662  1.00  0.00           H  
ATOM   4745  CA  SER B 296      16.181   0.880  36.999  1.00  0.00           C  
ATOM   4746  HA  SER B 296      15.741   0.701  37.981  1.00  0.00           H  
ATOM   4747  CB  SER B 296      17.699   0.984  37.169  1.00  0.00           C  
ATOM   4748  HB2 SER B 296      17.939   1.861  37.771  1.00  0.00           H  
ATOM   4749  HB3 SER B 296      18.056   0.093  37.689  1.00  0.00           H  
ATOM   4750  OG  SER B 296      18.345   1.074  35.908  1.00  0.00           O  
ATOM   4751  HG  SER B 296      19.296   1.095  36.064  1.00  0.00           H  
ATOM   4752  C   SER B 296      15.603   2.217  36.491  1.00  0.00           C  
ATOM   4753  O   SER B 296      15.704   3.227  37.187  1.00  0.00           O  
ATOM   4754  N   THR B 297      14.971   2.253  35.309  1.00  0.00           N  
ATOM   4755  H   THR B 297      14.938   1.394  34.773  1.00  0.00           H  
ATOM   4756  CA  THR B 297      14.198   3.414  34.816  1.00  0.00           C  
ATOM   4757  HA  THR B 297      14.639   4.313  35.244  1.00  0.00           H  
ATOM   4758  CB  THR B 297      14.286   3.568  33.283  1.00  0.00           C  
ATOM   4759  HB  THR B 297      13.749   4.475  33.004  1.00  0.00           H  
ATOM   4760  CG2 THR B 297      15.725   3.724  32.796  1.00  0.00           C  
ATOM   4761 HG21 THR B 297      16.300   2.826  33.014  1.00  0.00           H  
ATOM   4762 HG22 THR B 297      15.725   3.907  31.720  1.00  0.00           H  
ATOM   4763 HG23 THR B 297      16.188   4.574  33.299  1.00  0.00           H  
ATOM   4764  OG1 THR B 297      13.715   2.496  32.569  1.00  0.00           O  
ATOM   4765  HG1 THR B 297      14.232   1.691  32.764  1.00  0.00           H  
ATOM   4766  C   THR B 297      12.731   3.427  35.280  1.00  0.00           C  
ATOM   4767  O   THR B 297      11.985   4.328  34.893  1.00  0.00           O  
ATOM   4768  N   LEU B 298      12.317   2.465  36.118  1.00  0.00           N  
ATOM   4769  H   LEU B 298      12.998   1.781  36.428  1.00  0.00           H  
ATOM   4770  CA  LEU B 298      10.953   2.268  36.629  1.00  0.00           C  
ATOM   4771  HA  LEU B 298      10.318   3.100  36.320  1.00  0.00           H  
ATOM   4772  CB  LEU B 298      10.376   0.957  36.057  1.00  0.00           C  
ATOM   4773  HB2 LEU B 298      10.900   0.131  36.541  1.00  0.00           H  
ATOM   4774  HB3 LEU B 298       9.327   0.882  36.345  1.00  0.00           H  
ATOM   4775  CG  LEU B 298      10.492   0.758  34.533  1.00  0.00           C  
ATOM   4776  HG  LEU B 298      11.525   0.885  34.210  1.00  0.00           H  
ATOM   4777  CD1 LEU B 298      10.076  -0.668  34.193  1.00  0.00           C  
ATOM   4778 HD11 LEU B 298      10.734  -1.371  34.705  1.00  0.00           H  
ATOM   4779 HD12 LEU B 298       9.054  -0.839  34.527  1.00  0.00           H  
ATOM   4780 HD13 LEU B 298      10.152  -0.826  33.119  1.00  0.00           H  
ATOM   4781  CD2 LEU B 298       9.601   1.718  33.745  1.00  0.00           C  
ATOM   4782 HD21 LEU B 298       8.560   1.577  34.035  1.00  0.00           H  
ATOM   4783 HD22 LEU B 298       9.897   2.745  33.955  1.00  0.00           H  
ATOM   4784 HD23 LEU B 298       9.711   1.531  32.678  1.00  0.00           H  
ATOM   4785  C   LEU B 298      10.944   2.199  38.168  1.00  0.00           C  
ATOM   4786  O   LEU B 298      11.936   1.815  38.788  1.00  0.00           O  
ATOM   4787  N   LYS B 299       9.814   2.538  38.797  1.00  0.00           N  
ATOM   4788  H   LYS B 299       9.035   2.864  38.237  1.00  0.00           H  
ATOM   4789  CA  LYS B 299       9.604   2.375  40.247  1.00  0.00           C  
ATOM   4790  HA  LYS B 299      10.526   2.643  40.765  1.00  0.00           H  
ATOM   4791  CB  LYS B 299       8.485   3.316  40.731  1.00  0.00           C  
ATOM   4792  HB2 LYS B 299       7.590   3.141  40.133  1.00  0.00           H  
ATOM   4793  HB3 LYS B 299       8.249   3.087  41.772  1.00  0.00           H  
ATOM   4794  CG  LYS B 299       8.888   4.797  40.635  1.00  0.00           C  
ATOM   4795  HG2 LYS B 299       9.631   5.017  41.402  1.00  0.00           H  
ATOM   4796  HG3 LYS B 299       9.335   4.990  39.659  1.00  0.00           H  
ATOM   4797  CD  LYS B 299       7.685   5.736  40.798  1.00  0.00           C  
ATOM   4798  HD2 LYS B 299       6.943   5.479  40.040  1.00  0.00           H  
ATOM   4799  HD3 LYS B 299       7.235   5.616  41.785  1.00  0.00           H  
ATOM   4800  CE  LYS B 299       8.154   7.186  40.604  1.00  0.00           C  
ATOM   4801  HE2 LYS B 299       8.314   7.658  41.575  1.00  0.00           H  
ATOM   4802  HE3 LYS B 299       9.108   7.164  40.068  1.00  0.00           H  
ATOM   4803  NZ  LYS B 299       7.198   7.972  39.795  1.00  0.00           N  
ATOM   4804  HZ1 LYS B 299       6.351   8.295  40.265  1.00  0.00           H  
ATOM   4805  HZ2 LYS B 299       7.603   8.815  39.412  1.00  0.00           H  
ATOM   4806  HZ3 LYS B 299       6.933   7.459  38.954  1.00  0.00           H  
ATOM   4807  C   LYS B 299       9.284   0.915  40.595  1.00  0.00           C  
ATOM   4808  O   LYS B 299       8.301   0.359  40.104  1.00  0.00           O  
ATOM   4809  N   SER B 300      10.086   0.323  41.480  1.00  0.00           N  
ATOM   4810  H   SER B 300      10.922   0.799  41.776  1.00  0.00           H  
ATOM   4811  CA  SER B 300       9.809  -0.986  42.087  1.00  0.00           C  
ATOM   4812  HA  SER B 300       9.655  -1.712  41.290  1.00  0.00           H  
ATOM   4813  CB  SER B 300      10.983  -1.454  42.951  1.00  0.00           C  
ATOM   4814  HB2 SER B 300      11.040  -0.829  43.844  1.00  0.00           H  
ATOM   4815  HB3 SER B 300      10.818  -2.489  43.256  1.00  0.00           H  
ATOM   4816  OG  SER B 300      12.206  -1.352  42.245  1.00  0.00           O  
ATOM   4817  HG  SER B 300      12.189  -1.995  41.526  1.00  0.00           H  
ATOM   4818  C   SER B 300       8.545  -0.944  42.950  1.00  0.00           C  
ATOM   4819  O   SER B 300       8.219   0.095  43.529  1.00  0.00           O  
ATOM   4820  N   GLY B 301       7.826  -2.062  43.047  1.00  0.00           N  
ATOM   4821  H   GLY B 301       8.162  -2.903  42.571  1.00  0.00           H  
ATOM   4822  CA  GLY B 301       6.543  -2.175  43.752  1.00  0.00           C  
ATOM   4823  HA2 GLY B 301       6.307  -3.234  43.846  1.00  0.00           H  
ATOM   4824  HA3 GLY B 301       6.645  -1.756  44.753  1.00  0.00           H  
ATOM   4825  C   GLY B 301       5.351  -1.493  43.063  1.00  0.00           C  
ATOM   4826  O   GLY B 301       4.244  -1.537  43.602  1.00  0.00           O  
ATOM   4827  N   ILE B 302       5.553  -0.884  41.887  1.00  0.00           N  
ATOM   4828  H   ILE B 302       6.484  -0.947  41.495  1.00  0.00           H  
ATOM   4829  CA  ILE B 302       4.562  -0.096  41.139  1.00  0.00           C  
ATOM   4830  HA  ILE B 302       3.635  -0.067  41.709  1.00  0.00           H  
ATOM   4831  CB  ILE B 302       5.058   1.365  40.977  1.00  0.00           C  
ATOM   4832  HB  ILE B 302       6.016   1.328  40.465  1.00  0.00           H  
ATOM   4833  CG2 ILE B 302       4.129   2.216  40.095  1.00  0.00           C  
ATOM   4834 HG21 ILE B 302       4.182   1.880  39.060  1.00  0.00           H  
ATOM   4835 HG22 ILE B 302       3.100   2.156  40.443  1.00  0.00           H  
ATOM   4836 HG23 ILE B 302       4.457   3.254  40.116  1.00  0.00           H  
ATOM   4837  CG1 ILE B 302       5.304   2.093  42.320  1.00  0.00           C  
ATOM   4838 HG12 ILE B 302       6.065   1.556  42.885  1.00  0.00           H  
ATOM   4839 HG13 ILE B 302       5.709   3.083  42.108  1.00  0.00           H  
ATOM   4840  CD1 ILE B 302       4.072   2.271  43.218  1.00  0.00           C  
ATOM   4841 HD11 ILE B 302       3.301   2.839  42.700  1.00  0.00           H  
ATOM   4842 HD12 ILE B 302       3.676   1.301  43.517  1.00  0.00           H  
ATOM   4843 HD13 ILE B 302       4.362   2.820  44.114  1.00  0.00           H  
ATOM   4844  C   ILE B 302       4.236  -0.758  39.789  1.00  0.00           C  
ATOM   4845  O   ILE B 302       5.105  -1.303  39.104  1.00  0.00           O  
ATOM   4846  N   SER B 303       2.967  -0.688  39.378  1.00  0.00           N  
ATOM   4847  H   SER B 303       2.311  -0.191  39.954  1.00  0.00           H  
ATOM   4848  CA  SER B 303       2.516  -1.175  38.069  1.00  0.00           C  
ATOM   4849  HA  SER B 303       3.114  -2.043  37.815  1.00  0.00           H  
ATOM   4850  CB  SER B 303       1.065  -1.652  38.138  1.00  0.00           C  
ATOM   4851  HB2 SER B 303       0.977  -2.455  38.868  1.00  0.00           H  
ATOM   4852  HB3 SER B 303       0.420  -0.830  38.446  1.00  0.00           H  
ATOM   4853  OG  SER B 303       0.646  -2.129  36.876  1.00  0.00           O  
ATOM   4854  HG  SER B 303       1.312  -2.778  36.570  1.00  0.00           H  
ATOM   4855  C   SER B 303       2.731  -0.145  36.956  1.00  0.00           C  
ATOM   4856  O   SER B 303       2.588   1.056  37.176  1.00  0.00           O  
ATOM   4857  N   TYR B 304       3.047  -0.625  35.751  1.00  0.00           N  
ATOM   4858  H   TYR B 304       3.084  -1.632  35.645  1.00  0.00           H  
ATOM   4859  CA  TYR B 304       3.310   0.175  34.550  1.00  0.00           C  
ATOM   4860  HA  TYR B 304       2.936   1.188  34.698  1.00  0.00           H  
ATOM   4861  CB  TYR B 304       4.826   0.260  34.298  1.00  0.00           C  
ATOM   4862  HB2 TYR B 304       5.265  -0.727  34.444  1.00  0.00           H  
ATOM   4863  HB3 TYR B 304       4.996   0.532  33.255  1.00  0.00           H  
ATOM   4864  CG  TYR B 304       5.566   1.261  35.162  1.00  0.00           C  
ATOM   4865  CD1 TYR B 304       5.964   2.500  34.623  1.00  0.00           C  
ATOM   4866  HD1 TYR B 304       5.747   2.734  33.591  1.00  0.00           H  
ATOM   4867  CE1 TYR B 304       6.651   3.434  35.420  1.00  0.00           C  
ATOM   4868  HE1 TYR B 304       6.968   4.375  35.009  1.00  0.00           H  
ATOM   4869  CZ  TYR B 304       6.946   3.129  36.762  1.00  0.00           C  
ATOM   4870  OH  TYR B 304       7.594   4.032  37.541  1.00  0.00           O  
ATOM   4871  HH  TYR B 304       7.162   4.915  37.497  1.00  0.00           H  
ATOM   4872  CE2 TYR B 304       6.579   1.879  37.295  1.00  0.00           C  
ATOM   4873  HE2 TYR B 304       6.822   1.637  38.315  1.00  0.00           H  
ATOM   4874  CD2 TYR B 304       5.880   0.957  36.499  1.00  0.00           C  
ATOM   4875  HD2 TYR B 304       5.572   0.017  36.927  1.00  0.00           H  
ATOM   4876  C   TYR B 304       2.585  -0.392  33.320  1.00  0.00           C  
ATOM   4877  O   TYR B 304       2.162  -1.551  33.295  1.00  0.00           O  
ATOM   4878  N   ARG B 305       2.446   0.440  32.282  1.00  0.00           N  
ATOM   4879  H   ARG B 305       2.844   1.373  32.388  1.00  0.00           H  
ATOM   4880  CA  ARG B 305       1.918   0.095  30.952  1.00  0.00           C  
ATOM   4881  HA  ARG B 305       1.842  -0.989  30.866  1.00  0.00           H  
ATOM   4882  CB  ARG B 305       0.542   0.730  30.722  1.00  0.00           C  
ATOM   4883  HB2 ARG B 305       0.594   1.789  30.981  1.00  0.00           H  
ATOM   4884  HB3 ARG B 305       0.286   0.653  29.663  1.00  0.00           H  
ATOM   4885  CG  ARG B 305      -0.577   0.061  31.516  1.00  0.00           C  
ATOM   4886  HG2 ARG B 305      -0.609  -1.003  31.284  1.00  0.00           H  
ATOM   4887  HG3 ARG B 305      -0.390   0.195  32.581  1.00  0.00           H  
ATOM   4888  CD  ARG B 305      -1.906   0.712  31.112  1.00  0.00           C  
ATOM   4889  HD2 ARG B 305      -1.784   1.794  31.114  1.00  0.00           H  
ATOM   4890  HD3 ARG B 305      -2.161   0.403  30.096  1.00  0.00           H  
ATOM   4891  NE  ARG B 305      -3.000   0.363  32.032  1.00  0.00           N  
ATOM   4892  HE  ARG B 305      -3.663  -0.328  31.727  1.00  0.00           H  
ATOM   4893  CZ  ARG B 305      -3.165   0.874  33.239  1.00  0.00           C  
ATOM   4894  NH1 ARG B 305      -2.367   1.770  33.739  1.00  0.00           N  
ATOM   4895 HH11 ARG B 305      -1.594   2.146  33.227  1.00  0.00           H  
ATOM   4896 HH12 ARG B 305      -2.557   2.052  34.708  1.00  0.00           H  
ATOM   4897  NH2 ARG B 305      -4.141   0.480  34.001  1.00  0.00           N  
ATOM   4898 HH21 ARG B 305      -4.905  -0.073  33.674  1.00  0.00           H  
ATOM   4899 HH22 ARG B 305      -4.129   0.847  34.965  1.00  0.00           H  
ATOM   4900  C   ARG B 305       2.839   0.574  29.837  1.00  0.00           C  
ATOM   4901  O   ARG B 305       3.596   1.529  30.014  1.00  0.00           O  
ATOM   4902  N   ALA B 306       2.676  -0.036  28.660  1.00  0.00           N  
ATOM   4903  H   ALA B 306       1.994  -0.784  28.603  1.00  0.00           H  
ATOM   4904  CA  ALA B 306       3.234   0.461  27.406  1.00  0.00           C  
ATOM   4905  HA  ALA B 306       3.427   1.521  27.542  1.00  0.00           H  
ATOM   4906  CB  ALA B 306       4.576  -0.225  27.117  1.00  0.00           C  
ATOM   4907  HB1 ALA B 306       5.248  -0.104  27.966  1.00  0.00           H  
ATOM   4908  HB2 ALA B 306       4.433  -1.288  26.931  1.00  0.00           H  
ATOM   4909  HB3 ALA B 306       5.038   0.227  26.238  1.00  0.00           H  
ATOM   4910  C   ALA B 306       2.259   0.328  26.221  1.00  0.00           C  
ATOM   4911  O   ALA B 306       1.384  -0.540  26.210  1.00  0.00           O  
ATOM   4912  N   ARG B 307       2.455   1.185  25.213  1.00  0.00           N  
ATOM   4913  H   ARG B 307       3.206   1.861  25.351  1.00  0.00           H  
ATOM   4914  CA  ARG B 307       1.837   1.169  23.872  1.00  0.00           C  
ATOM   4915  HA  ARG B 307       1.436   0.180  23.648  1.00  0.00           H  
ATOM   4916  CB  ARG B 307       0.694   2.188  23.781  1.00  0.00           C  
ATOM   4917  HB2 ARG B 307       1.063   3.160  24.111  1.00  0.00           H  
ATOM   4918  HB3 ARG B 307       0.394   2.276  22.738  1.00  0.00           H  
ATOM   4919  CG  ARG B 307      -0.548   1.784  24.586  1.00  0.00           C  
ATOM   4920  HG2 ARG B 307      -0.925   0.837  24.200  1.00  0.00           H  
ATOM   4921  HG3 ARG B 307      -0.290   1.655  25.636  1.00  0.00           H  
ATOM   4922  CD  ARG B 307      -1.656   2.837  24.461  1.00  0.00           C  
ATOM   4923  HD2 ARG B 307      -1.952   2.902  23.412  1.00  0.00           H  
ATOM   4924  HD3 ARG B 307      -2.519   2.500  25.035  1.00  0.00           H  
ATOM   4925  NE  ARG B 307      -1.228   4.157  24.974  1.00  0.00           N  
ATOM   4926  HE  ARG B 307      -0.431   4.181  25.592  1.00  0.00           H  
ATOM   4927  CZ  ARG B 307      -1.770   5.328  24.706  1.00  0.00           C  
ATOM   4928  NH1 ARG B 307      -2.795   5.450  23.906  1.00  0.00           N  
ATOM   4929 HH11 ARG B 307      -3.147   4.633  23.435  1.00  0.00           H  
ATOM   4930 HH12 ARG B 307      -3.154   6.351  23.651  1.00  0.00           H  
ATOM   4931  NH2 ARG B 307      -1.266   6.398  25.250  1.00  0.00           N  
ATOM   4932 HH21 ARG B 307      -0.376   6.325  25.742  1.00  0.00           H  
ATOM   4933 HH22 ARG B 307      -1.673   7.293  25.071  1.00  0.00           H  
ATOM   4934  C   ARG B 307       2.897   1.501  22.822  1.00  0.00           C  
ATOM   4935  O   ARG B 307       3.891   2.144  23.149  1.00  0.00           O  
ATOM   4936  N   VAL B 308       2.670   1.147  21.563  1.00  0.00           N  
ATOM   4937  H   VAL B 308       1.840   0.597  21.359  1.00  0.00           H
[truncated: 30,538 more chars]
