# Supplementary material for: Insights into receptor structure and dynamics at the surface of living cells
Source: Nat Commun. 2023 Mar 22;14:1596. doi: 10.1038/s41467-023-37284-4 (PMC10033668; doi:10.1038/s41467-023-37284-4)
Supplement: Supplementary file 15 — Source Data [file 41467_2023_37284_MOESM15_ESM.zip › Source data/Main/Figure 5/b/Average structures of MD sub-trajectories/K97B/MD_sub-average_3bpn_K97B_5.pdb]

ATOM      1  N   CYS A   1      -1.144  12.619  -4.884  1.00  0.00           N  
ATOM      2  H1  CYS A   1      -1.767  12.864  -4.120  1.00  0.00           H  
ATOM      3  H2  CYS A   1      -1.301  11.639  -5.082  1.00  0.00           H  
ATOM      4  H3  CYS A   1      -1.383  13.161  -5.698  1.00  0.00           H  
ATOM      5  CA  CYS A   1       0.267  12.810  -4.513  1.00  0.00           C  
ATOM      6  HA  CYS A   1       0.445  13.868  -4.328  1.00  0.00           H  
ATOM      7  CB  CYS A   1       0.597  12.020  -3.231  1.00  0.00           C  
ATOM      8  HB2 CYS A   1       1.677  12.015  -3.056  1.00  0.00           H  
ATOM      9  HB3 CYS A   1       0.107  12.486  -2.371  1.00  0.00           H  
ATOM     10  SG  CYS A   1       0.002  10.307  -3.367  1.00  0.00           S  
ATOM     11  HG  CYS A   1      -1.022  10.385  -2.494  1.00  0.00           H  
ATOM     12  C   CYS A   1       1.127  12.399  -5.708  1.00  0.00           C  
ATOM     13  O   CYS A   1       0.752  11.478  -6.424  1.00  0.00           O  
ATOM     14  N   ASP A   2       2.229  13.104  -5.972  1.00  0.00           N  
ATOM     15  H   ASP A   2       2.528  13.841  -5.353  1.00  0.00           H  
ATOM     16  CA  ASP A   2       3.133  12.800  -7.096  1.00  0.00           C  
ATOM     17  HA  ASP A   2       2.602  12.204  -7.841  1.00  0.00           H  
ATOM     18  CB  ASP A   2       3.558  14.098  -7.808  1.00  0.00           C  
ATOM     19  HB2 ASP A   2       2.661  14.686  -8.002  1.00  0.00           H  
ATOM     20  HB3 ASP A   2       4.210  14.685  -7.160  1.00  0.00           H  
ATOM     21  CG  ASP A   2       4.255  13.843  -9.155  1.00  0.00           C  
ATOM     22  OD1 ASP A   2       4.504  14.846  -9.857  1.00  0.00           O  
ATOM     23  OD2 ASP A   2       4.445  12.656  -9.506  1.00  0.00           O  
ATOM     24  C   ASP A   2       4.310  11.942  -6.606  1.00  0.00           C  
ATOM     25  O   ASP A   2       5.398  12.437  -6.317  1.00  0.00           O  
ATOM     26  N   ILE A   3       4.040  10.657  -6.362  1.00  0.00           N  
ATOM     27  H   ILE A   3       3.090  10.340  -6.512  1.00  0.00           H  
ATOM     28  CA  ILE A   3       5.002   9.762  -5.689  1.00  0.00           C  
ATOM     29  HA  ILE A   3       5.976  10.249  -5.723  1.00  0.00           H  
ATOM     30  CB  ILE A   3       4.636   9.660  -4.191  1.00  0.00           C  
ATOM     31  HB  ILE A   3       4.539  10.686  -3.825  1.00  0.00           H  
ATOM     32  CG2 ILE A   3       3.288   8.961  -3.970  1.00  0.00           C  
ATOM     33 HG21 ILE A   3       2.520   9.401  -4.603  1.00  0.00           H  
ATOM     34 HG22 ILE A   3       3.377   7.898  -4.194  1.00  0.00           H  
ATOM     35 HG23 ILE A   3       2.978   9.083  -2.933  1.00  0.00           H  
ATOM     36  CG1 ILE A   3       5.748   8.983  -3.363  1.00  0.00           C  
ATOM     37 HG12 ILE A   3       5.680   7.898  -3.458  1.00  0.00           H  
ATOM     38 HG13 ILE A   3       6.717   9.305  -3.747  1.00  0.00           H  
ATOM     39  CD1 ILE A   3       5.705   9.358  -1.880  1.00  0.00           C  
ATOM     40 HD11 ILE A   3       5.837  10.434  -1.775  1.00  0.00           H  
ATOM     41 HD12 ILE A   3       4.756   9.067  -1.437  1.00  0.00           H  
ATOM     42 HD13 ILE A   3       6.511   8.845  -1.354  1.00  0.00           H  
ATOM     43  C   ILE A   3       5.249   8.432  -6.413  1.00  0.00           C  
ATOM     44  O   ILE A   3       6.198   7.719  -6.082  1.00  0.00           O  
ATOM     45  N   THR A   4       4.514   8.156  -7.494  1.00  0.00           N  
ATOM     46  H   THR A   4       3.824   8.835  -7.775  1.00  0.00           H  
ATOM     47  CA  THR A   4       4.685   6.952  -8.328  1.00  0.00           C  
ATOM     48  HA  THR A   4       4.430   6.074  -7.737  1.00  0.00           H  
ATOM     49  CB  THR A   4       3.693   7.005  -9.504  1.00  0.00           C  
ATOM     50  HB  THR A   4       3.628   8.030  -9.872  1.00  0.00           H  
ATOM     51  CG2 THR A   4       4.043   6.094 -10.674  1.00  0.00           C  
ATOM     52 HG21 THR A   4       4.996   6.382 -11.108  1.00  0.00           H  
ATOM     53 HG22 THR A   4       4.093   5.058 -10.342  1.00  0.00           H  
ATOM     54 HG23 THR A   4       3.279   6.199 -11.439  1.00  0.00           H  
ATOM     55  OG1 THR A   4       2.418   6.572  -9.086  1.00  0.00           O  
ATOM     56  HG1 THR A   4       2.224   6.910  -8.194  1.00  0.00           H  
ATOM     57  C   THR A   4       6.140   6.769  -8.801  1.00  0.00           C  
ATOM     58  O   THR A   4       6.608   5.636  -8.890  1.00  0.00           O  
ATOM     59  N   LEU A   5       6.903   7.848  -9.017  1.00  0.00           N  
ATOM     60  H   LEU A   5       6.478   8.765  -8.939  1.00  0.00           H  
ATOM     61  CA  LEU A   5       8.332   7.748  -9.357  1.00  0.00           C  
ATOM     62  HA  LEU A   5       8.418   7.051 -10.194  1.00  0.00           H  
ATOM     63  CB  LEU A   5       8.819   9.131  -9.828  1.00  0.00           C  
ATOM     64  HB2 LEU A   5       8.198   9.444 -10.668  1.00  0.00           H  
ATOM     65  HB3 LEU A   5       8.671   9.846  -9.018  1.00  0.00           H  
ATOM     66  CG  LEU A   5      10.299   9.194 -10.260  1.00  0.00           C  
ATOM     67  HG  LEU A   5      10.935   8.941  -9.414  1.00  0.00           H  
ATOM     68  CD1 LEU A   5      10.615   8.243 -11.415  1.00  0.00           C  
ATOM     69 HD11 LEU A   5       9.966   8.454 -12.265  1.00  0.00           H  
ATOM     70 HD12 LEU A   5      11.658   8.364 -11.713  1.00  0.00           H  
ATOM     71 HD13 LEU A   5      10.479   7.210 -11.100  1.00  0.00           H  
ATOM     72  CD2 LEU A   5      10.650  10.615 -10.705  1.00  0.00           C  
ATOM     73 HD21 LEU A   5      11.696  10.667 -11.008  1.00  0.00           H  
ATOM     74 HD22 LEU A   5      10.020  10.912 -11.543  1.00  0.00           H  
ATOM     75 HD23 LEU A   5      10.495  11.307  -9.877  1.00  0.00           H  
ATOM     76  C   LEU A   5       9.211   7.180  -8.218  1.00  0.00           C  
ATOM     77  O   LEU A   5      10.173   6.462  -8.482  1.00  0.00           O  
ATOM     78  N   GLN A   6       8.876   7.441  -6.952  1.00  0.00           N  
ATOM     79  H   GLN A   6       8.013   7.941  -6.773  1.00  0.00           H  
ATOM     80  CA  GLN A   6       9.575   6.864  -5.796  1.00  0.00           C  
ATOM     81  HA  GLN A   6      10.630   6.748  -6.051  1.00  0.00           H  
ATOM     82  CB  GLN A   6       9.467   7.866  -4.639  1.00  0.00           C  
ATOM     83  HB2 GLN A   6       9.682   8.861  -5.033  1.00  0.00           H  
ATOM     84  HB3 GLN A   6       8.452   7.857  -4.242  1.00  0.00           H  
ATOM     85  CG  GLN A   6      10.467   7.576  -3.512  1.00  0.00           C  
ATOM     86  HG2 GLN A   6      10.111   6.730  -2.922  1.00  0.00           H  
ATOM     87  HG3 GLN A   6      11.431   7.314  -3.952  1.00  0.00           H  
ATOM     88  CD  GLN A   6      10.691   8.767  -2.583  1.00  0.00           C  
ATOM     89  OE1 GLN A   6      11.774   8.980  -2.076  1.00  0.00           O  
ATOM     90  NE2 GLN A   6       9.697   9.580  -2.285  1.00  0.00           N  
ATOM     91 HE21 GLN A   6       9.923  10.347  -1.679  1.00  0.00           H  
ATOM     92 HE22 GLN A   6       8.771   9.407  -2.632  1.00  0.00           H  
ATOM     93  C   GLN A   6       9.034   5.468  -5.423  1.00  0.00           C  
ATOM     94  O   GLN A   6       9.747   4.621  -4.884  1.00  0.00           O  
ATOM     95  N   GLU A   7       7.771   5.190  -5.748  1.00  0.00           N  
ATOM     96  H   GLU A   7       7.205   5.945  -6.120  1.00  0.00           H  
ATOM     97  CA  GLU A   7       7.164   3.861  -5.615  1.00  0.00           C  
ATOM     98  HA  GLU A   7       7.399   3.464  -4.627  1.00  0.00           H  
ATOM     99  CB  GLU A   7       5.638   3.987  -5.724  1.00  0.00           C  
ATOM    100  HB2 GLU A   7       5.394   4.532  -6.630  1.00  0.00           H  
ATOM    101  HB3 GLU A   7       5.206   2.994  -5.813  1.00  0.00           H  
ATOM    102  CG  GLU A   7       5.039   4.698  -4.496  1.00  0.00           C  
ATOM    103  HG2 GLU A   7       5.366   4.176  -3.596  1.00  0.00           H  
ATOM    104  HG3 GLU A   7       5.420   5.717  -4.448  1.00  0.00           H  
ATOM    105  CD  GLU A   7       3.507   4.759  -4.515  1.00  0.00           C  
ATOM    106  OE1 GLU A   7       2.915   4.661  -5.614  1.00  0.00           O  
ATOM    107  OE2 GLU A   7       2.896   4.988  -3.444  1.00  0.00           O  
ATOM    108  C   GLU A   7       7.715   2.858  -6.645  1.00  0.00           C  
ATOM    109  O   GLU A   7       8.180   1.783  -6.270  1.00  0.00           O  
ATOM    110  N   ILE A   8       7.748   3.206  -7.938  1.00  0.00           N  
ATOM    111  H   ILE A   8       7.374   4.118  -8.196  1.00  0.00           H  
ATOM    112  CA  ILE A   8       8.130   2.280  -9.022  1.00  0.00           C  
ATOM    113  HA  ILE A   8       7.456   1.426  -8.955  1.00  0.00           H  
ATOM    114  CB  ILE A   8       7.905   2.954 -10.398  1.00  0.00           C  
ATOM    115  HB  ILE A   8       6.919   3.416 -10.372  1.00  0.00           H  
ATOM    116  CG2 ILE A   8       8.930   4.061 -10.705  1.00  0.00           C  
ATOM    117 HG21 ILE A   8       9.909   3.641 -10.936  1.00  0.00           H  
ATOM    118 HG22 ILE A   8       8.593   4.659 -11.551  1.00  0.00           H  
ATOM    119 HG23 ILE A   8       9.014   4.724  -9.850  1.00  0.00           H  
ATOM    120  CG1 ILE A   8       7.896   1.894 -11.518  1.00  0.00           C  
ATOM    121 HG12 ILE A   8       8.898   1.486 -11.652  1.00  0.00           H  
ATOM    122 HG13 ILE A   8       7.234   1.080 -11.220  1.00  0.00           H  
ATOM    123  CD1 ILE A   8       7.402   2.429 -12.868  1.00  0.00           C  
ATOM    124 HD11 ILE A   8       7.376   1.611 -13.583  1.00  0.00           H  
ATOM    125 HD12 ILE A   8       6.402   2.849 -12.769  1.00  0.00           H  
ATOM    126 HD13 ILE A   8       8.079   3.192 -13.247  1.00  0.00           H  
ATOM    127  C   ILE A   8       9.556   1.726  -8.875  1.00  0.00           C  
ATOM    128  O   ILE A   8       9.811   0.570  -9.219  1.00  0.00           O  
ATOM    129  N   ILE A   9      10.493   2.516  -8.336  1.00  0.00           N  
ATOM    130  H   ILE A   9      10.246   3.476  -8.126  1.00  0.00           H  
ATOM    131  CA  ILE A   9      11.859   2.057  -8.061  1.00  0.00           C  
ATOM    132  HA  ILE A   9      12.190   1.520  -8.950  1.00  0.00           H  
ATOM    133  CB  ILE A   9      12.798   3.278  -7.886  1.00  0.00           C  
ATOM    134  HB  ILE A   9      12.511   4.033  -8.621  1.00  0.00           H  
ATOM    135  CG2 ILE A   9      12.674   3.937  -6.507  1.00  0.00           C  
ATOM    136 HG21 ILE A   9      13.039   3.280  -5.719  1.00  0.00           H  
ATOM    137 HG22 ILE A   9      13.248   4.866  -6.484  1.00  0.00           H  
ATOM    138 HG23 ILE A   9      11.635   4.192  -6.324  1.00  0.00           H  
ATOM    139  CG1 ILE A   9      14.279   2.926  -8.140  1.00  0.00           C  
ATOM    140 HG12 ILE A   9      14.908   3.731  -7.755  1.00  0.00           H  
ATOM    141 HG13 ILE A   9      14.543   2.008  -7.617  1.00  0.00           H  
ATOM    142  CD1 ILE A   9      14.597   2.779  -9.633  1.00  0.00           C  
ATOM    143 HD11 ILE A   9      15.664   2.599  -9.761  1.00  0.00           H  
ATOM    144 HD12 ILE A   9      14.043   1.949 -10.070  1.00  0.00           H  
ATOM    145 HD13 ILE A   9      14.334   3.702 -10.149  1.00  0.00           H  
ATOM    146  C   ILE A   9      11.899   1.035  -6.905  1.00  0.00           C  
ATOM    147  O   ILE A   9      12.628   0.047  -6.993  1.00  0.00           O  
ATOM    148  N   LYS A  10      11.063   1.184  -5.863  1.00  0.00           N  
ATOM    149  H   LYS A  10      10.426   1.976  -5.879  1.00  0.00           H  
ATOM    150  CA  LYS A  10      10.856   0.149  -4.829  1.00  0.00           C  
ATOM    151  HA  LYS A  10      11.828  -0.176  -4.460  1.00  0.00           H  
ATOM    152  CB  LYS A  10      10.062   0.751  -3.651  1.00  0.00           C  
ATOM    153  HB2 LYS A  10      10.639   1.569  -3.216  1.00  0.00           H  
ATOM    154  HB3 LYS A  10       9.142   1.179  -4.041  1.00  0.00           H  
ATOM    155  CG  LYS A  10       9.669  -0.228  -2.525  1.00  0.00           C  
ATOM    156  HG2 LYS A  10       8.988   0.293  -1.856  1.00  0.00           H  
ATOM    157  HG3 LYS A  10       9.124  -1.075  -2.943  1.00  0.00           H  
ATOM    158  CD  LYS A  10      10.832  -0.739  -1.666  1.00  0.00           C  
ATOM    159  HD2 LYS A  10      11.512  -1.339  -2.273  1.00  0.00           H  
ATOM    160  HD3 LYS A  10      11.365   0.113  -1.238  1.00  0.00           H  
ATOM    161  CE  LYS A  10      10.239  -1.598  -0.543  1.00  0.00           C  
ATOM    162  HE2 LYS A  10       9.410  -1.058  -0.073  1.00  0.00           H  
ATOM    163  HE3 LYS A  10       9.821  -2.509  -0.986  1.00  0.00           H  
ATOM    164  NZ  LYS A  10      11.233  -1.958   0.495  1.00  0.00           N  
ATOM    165  HZ1 LYS A  10      11.535  -1.149   1.039  1.00  0.00           H  
ATOM    166  HZ2 LYS A  10      10.789  -2.624   1.129  1.00  0.00           H  
ATOM    167  HZ3 LYS A  10      12.025  -2.439   0.097  1.00  0.00           H  
ATOM    168  C   LYS A  10      10.177  -1.090  -5.427  1.00  0.00           C  
ATOM    169  O   LYS A  10      10.579  -2.198  -5.072  1.00  0.00           O  
ATOM    170  N   THR A  11       9.215  -0.929  -6.343  1.00  0.00           N  
ATOM    171  H   THR A  11       8.870   0.009  -6.519  1.00  0.00           H  
ATOM    172  CA  THR A  11       8.595  -2.046  -7.081  1.00  0.00           C  
ATOM    173  HA  THR A  11       8.157  -2.734  -6.359  1.00  0.00           H  
ATOM    174  CB  THR A  11       7.465  -1.588  -8.029  1.00  0.00           C  
ATOM    175  HB  THR A  11       7.870  -0.944  -8.810  1.00  0.00           H  
ATOM    176  CG2 THR A  11       6.744  -2.765  -8.682  1.00  0.00           C  
ATOM    177 HG21 THR A  11       7.413  -3.300  -9.353  1.00  0.00           H  
ATOM    178 HG22 THR A  11       6.377  -3.445  -7.915  1.00  0.00           H  
ATOM    179 HG23 THR A  11       5.897  -2.395  -9.257  1.00  0.00           H  
ATOM    180  OG1 THR A  11       6.463  -0.873  -7.348  1.00  0.00           O  
ATOM    181  HG1 THR A  11       5.902  -0.471  -8.052  1.00  0.00           H  
ATOM    182  C   THR A  11       9.647  -2.823  -7.872  1.00  0.00           C  
ATOM    183  O   THR A  11       9.775  -4.027  -7.680  1.00  0.00           O  
ATOM    184  N   LEU A  12      10.461  -2.157  -8.700  1.00  0.00           N  
ATOM    185  H   LEU A  12      10.318  -1.158  -8.818  1.00  0.00           H  
ATOM    186  CA  LEU A  12      11.476  -2.811  -9.537  1.00  0.00           C  
ATOM    187  HA  LEU A  12      10.996  -3.617 -10.092  1.00  0.00           H  
ATOM    188  CB  LEU A  12      12.042  -1.795 -10.546  1.00  0.00           C  
ATOM    189  HB2 LEU A  12      12.220  -0.851 -10.029  1.00  0.00           H  
ATOM    190  HB3 LEU A  12      12.999  -2.157 -10.923  1.00  0.00           H  
ATOM    191  CG  LEU A  12      11.103  -1.573 -11.748  1.00  0.00           C  
ATOM    192  HG  LEU A  12      10.070  -1.562 -11.406  1.00  0.00           H  
ATOM    193  CD1 LEU A  12      11.394  -0.239 -12.434  1.00  0.00           C  
ATOM    194 HD11 LEU A  12      10.642  -0.055 -13.199  1.00  0.00           H  
ATOM    195 HD12 LEU A  12      11.345   0.566 -11.701  1.00  0.00           H  
ATOM    196 HD13 LEU A  12      12.377  -0.259 -12.894  1.00  0.00           H  
ATOM    197  CD2 LEU A  12      11.282  -2.683 -12.790  1.00  0.00           C  
ATOM    198 HD21 LEU A  12      11.149  -3.661 -12.332  1.00  0.00           H  
ATOM    199 HD22 LEU A  12      10.541  -2.561 -13.577  1.00  0.00           H  
ATOM    200 HD23 LEU A  12      12.284  -2.632 -13.223  1.00  0.00           H  
ATOM    201  C   LEU A  12      12.595  -3.475  -8.719  1.00  0.00           C  
ATOM    202  O   LEU A  12      13.055  -4.557  -9.085  1.00  0.00           O  
ATOM    203  N   ASN A  13      13.007  -2.890  -7.590  1.00  0.00           N  
ATOM    204  H   ASN A  13      12.632  -1.983  -7.341  1.00  0.00           H  
ATOM    205  CA  ASN A  13      13.938  -3.561  -6.679  1.00  0.00           C  
ATOM    206  HA  ASN A  13      14.800  -3.909  -7.251  1.00  0.00           H  
ATOM    207  CB  ASN A  13      14.437  -2.558  -5.632  1.00  0.00           C  
ATOM    208  HB2 ASN A  13      13.601  -2.002  -5.209  1.00  0.00           H  
ATOM    209  HB3 ASN A  13      14.929  -3.105  -4.827  1.00  0.00           H  
ATOM    210  CG  ASN A  13      15.469  -1.614  -6.218  1.00  0.00           C  
ATOM    211  OD1 ASN A  13      16.486  -2.016  -6.754  1.00  0.00           O  
ATOM    212  ND2 ASN A  13      15.267  -0.321  -6.143  1.00  0.00           N  
ATOM    213 HD21 ASN A  13      16.004   0.260  -6.488  1.00  0.00           H  
ATOM    214 HD22 ASN A  13      14.337   0.025  -5.973  1.00  0.00           H  
ATOM    215  C   ASN A  13      13.321  -4.824  -6.049  1.00  0.00           C  
ATOM    216  O   ASN A  13      13.923  -5.887  -6.131  1.00  0.00           O  
ATOM    217  N   SER A  14      12.090  -4.743  -5.529  1.00  0.00           N  
ATOM    218  H   SER A  14      11.628  -3.844  -5.532  1.00  0.00           H  
ATOM    219  CA  SER A  14      11.362  -5.898  -4.959  1.00  0.00           C  
ATOM    220  HA  SER A  14      11.980  -6.356  -4.186  1.00  0.00           H  
ATOM    221  CB  SER A  14      10.046  -5.437  -4.307  1.00  0.00           C  
ATOM    222  HB2 SER A  14       9.328  -5.165  -5.087  1.00  0.00           H  
ATOM    223  HB3 SER A  14       9.629  -6.270  -3.738  1.00  0.00           H  
ATOM    224  OG  SER A  14      10.233  -4.327  -3.433  1.00  0.00           O  
ATOM    225  HG  SER A  14      10.384  -3.535  -3.979  1.00  0.00           H  
ATOM    226  C   SER A  14      11.055  -6.993  -6.003  1.00  0.00           C  
ATOM    227  O   SER A  14      10.938  -8.170  -5.659  1.00  0.00           O  
ATOM    228  N   LEU A  15      10.914  -6.623  -7.282  1.00  0.00           N  
ATOM    229  H   LEU A  15      10.894  -5.629  -7.470  1.00  0.00           H  
ATOM    230  CA  LEU A  15      10.671  -7.525  -8.415  1.00  0.00           C  
ATOM    231  HA  LEU A  15      10.015  -8.335  -8.099  1.00  0.00           H  
ATOM    232  CB  LEU A  15       9.947  -6.693  -9.489  1.00  0.00           C  
ATOM    233  HB2 LEU A  15       9.028  -6.292  -9.060  1.00  0.00           H  
ATOM    234  HB3 LEU A  15      10.588  -5.851  -9.746  1.00  0.00           H  
ATOM    235  CG  LEU A  15       9.597  -7.430 -10.790  1.00  0.00           C  
ATOM    236  HG  LEU A  15      10.494  -7.888 -11.194  1.00  0.00           H  
ATOM    237  CD1 LEU A  15       8.521  -8.501 -10.620  1.00  0.00           C  
ATOM    238 HD11 LEU A  15       8.799  -9.193  -9.828  1.00  0.00           H  
ATOM    239 HD12 LEU A  15       8.427  -9.054 -11.553  1.00  0.00           H  
ATOM    240 HD13 LEU A  15       7.562  -8.039 -10.392  1.00  0.00           H  
ATOM    241  CD2 LEU A  15       9.062  -6.411 -11.797  1.00  0.00           C  
ATOM    242 HD21 LEU A  15       9.815  -5.651 -11.982  1.00  0.00           H  
ATOM    243 HD22 LEU A  15       8.839  -6.916 -12.736  1.00  0.00           H  
ATOM    244 HD23 LEU A  15       8.154  -5.938 -11.419  1.00  0.00           H  
ATOM    245  C   LEU A  15      11.956  -8.193  -8.947  1.00  0.00           C  
ATOM    246  O   LEU A  15      11.930  -9.375  -9.269  1.00  0.00           O  
ATOM    247  N   THR A  16      13.079  -7.464  -9.011  1.00  0.00           N  
ATOM    248  H   THR A  16      13.028  -6.499  -8.713  1.00  0.00           H  
ATOM    249  CA  THR A  16      14.394  -8.001  -9.435  1.00  0.00           C  
ATOM    250  HA  THR A  16      14.220  -8.719 -10.238  1.00  0.00           H  
ATOM    251  CB  THR A  16      15.318  -6.912 -10.022  1.00  0.00           C  
ATOM    252  HB  THR A  16      16.302  -7.348 -10.197  1.00  0.00           H  
ATOM    253  CG2 THR A  16      14.788  -6.400 -11.364  1.00  0.00           C  
ATOM    254 HG21 THR A  16      14.732  -7.229 -12.071  1.00  0.00           H  
ATOM    255 HG22 THR A  16      13.801  -5.957 -11.249  1.00  0.00           H  
ATOM    256 HG23 THR A  16      15.474  -5.658 -11.773  1.00  0.00           H  
ATOM    257  OG1 THR A  16      15.473  -5.799  -9.163  1.00  0.00           O  
ATOM    258  HG1 THR A  16      14.599  -5.373  -9.127  1.00  0.00           H  
ATOM    259  C   THR A  16      15.103  -8.812  -8.341  1.00  0.00           C  
ATOM    260  O   THR A  16      15.938  -9.663  -8.655  1.00  0.00           O  
ATOM    261  N   GLU A  17      14.717  -8.641  -7.078  1.00  0.00           N  
ATOM    262  H   GLU A  17      14.165  -7.821  -6.861  1.00  0.00           H  
ATOM    263  CA  GLU A  17      14.970  -9.566  -5.961  1.00  0.00           C  
ATOM    264  HA  GLU A  17      16.044  -9.708  -5.821  1.00  0.00           H  
ATOM    265  CB  GLU A  17      14.393  -8.859  -4.718  1.00  0.00           C  
ATOM    266  HB2 GLU A  17      14.914  -7.911  -4.569  1.00  0.00           H  
ATOM    267  HB3 GLU A  17      13.351  -8.623  -4.927  1.00  0.00           H  
ATOM    268  CG  GLU A  17      14.411  -9.638  -3.397  1.00  0.00           C  
ATOM    269  HG2 GLU A  17      13.808  -9.077  -2.680  1.00  0.00           H  
ATOM    270  HG3 GLU A  17      13.921 -10.604  -3.532  1.00  0.00           H  
ATOM    271  CD  GLU A  17      15.811  -9.828  -2.798  1.00  0.00           C  
ATOM    272  OE1 GLU A  17      16.798  -9.326  -3.382  1.00  0.00           O  
ATOM    273  OE2 GLU A  17      15.865 -10.482  -1.735  1.00  0.00           O  
ATOM    274  C   GLU A  17      14.314 -10.957  -6.162  1.00  0.00           C  
ATOM    275  O   GLU A  17      14.854 -11.994  -5.767  1.00  0.00           O  
ATOM    276  N   GLN A  18      13.142 -11.025  -6.809  1.00  0.00           N  
ATOM    277  H   GLN A  18      12.764 -10.172  -7.204  1.00  0.00           H  
ATOM    278  CA  GLN A  18      12.296 -12.225  -6.838  1.00  0.00           C  
ATOM    279  HA  GLN A  18      12.454 -12.711  -5.876  1.00  0.00           H  
ATOM    280  CB  GLN A  18      10.812 -11.803  -6.893  1.00  0.00           C  
ATOM    281  HB2 GLN A  18      10.668 -10.941  -6.241  1.00  0.00           H  
ATOM    282  HB3 GLN A  18      10.558 -11.498  -7.909  1.00  0.00           H  
ATOM    283  CG  GLN A  18       9.840 -12.905  -6.432  1.00  0.00           C  
ATOM    284  HG2 GLN A  18       8.821 -12.518  -6.483  1.00  0.00           H  
ATOM    285  HG3 GLN A  18       9.901 -13.760  -7.107  1.00  0.00           H  
ATOM    286  CD  GLN A  18      10.126 -13.378  -5.010  1.00  0.00           C  
ATOM    287  OE1 GLN A  18      10.733 -14.416  -4.779  1.00  0.00           O  
ATOM    288  NE2 GLN A  18       9.771 -12.622  -3.994  1.00  0.00           N  
ATOM    289 HE21 GLN A  18      10.124 -12.889  -3.093  1.00  0.00           H  
ATOM    290 HE22 GLN A  18       9.369 -11.716  -4.166  1.00  0.00           H  
ATOM    291  C   GLN A  18      12.710 -13.279  -7.896  1.00  0.00           C  
ATOM    292  O   GLN A  18      11.907 -13.699  -8.727  1.00  0.00           O  
ATOM    293  N   LYS A  19      13.967 -13.745  -7.840  1.00  0.00           N  
ATOM    294  H   LYS A  19      14.569 -13.324  -7.138  1.00  0.00           H  
ATOM    295  CA  LYS A  19      14.547 -14.732  -8.772  1.00  0.00           C  
ATOM    296  HA  LYS A  19      14.601 -14.274  -9.762  1.00  0.00           H  
ATOM    297  CB  LYS A  19      15.975 -15.116  -8.332  1.00  0.00           C  
ATOM    298  HB2 LYS A  19      15.924 -15.648  -7.381  1.00  0.00           H  
ATOM    299  HB3 LYS A  19      16.379 -15.811  -9.069  1.00  0.00           H  
ATOM    300  CG  LYS A  19      16.972 -13.957  -8.175  1.00  0.00           C  
ATOM    301  HG2 LYS A  19      16.731 -13.400  -7.270  1.00  0.00           H  
ATOM    302  HG3 LYS A  19      17.967 -14.385  -8.043  1.00  0.00           H  
ATOM    303  CD  LYS A  19      16.985 -12.990  -9.368  1.00  0.00           C  
ATOM    304  HD2 LYS A  19      17.097 -13.552 -10.300  1.00  0.00           H  
ATOM    305  HD3 LYS A  19      16.042 -12.439  -9.387  1.00  0.00           H  
ATOM    306  CE  LYS A  19      18.145 -11.998  -9.239  1.00  0.00           C  
ATOM    307  HE2 LYS A  19      18.187 -11.621  -8.214  1.00  0.00           H  
ATOM    308  HE3 LYS A  19      19.078 -12.520  -9.467  1.00  0.00           H  
ATOM    309  NZ  LYS A  19      17.957 -10.868 -10.169  1.00  0.00           N  
ATOM    310  HZ1 LYS A  19      18.776 -10.288 -10.264  1.00  0.00           H  
ATOM    311  HZ2 LYS A  19      17.767 -11.224 -11.116  1.00  0.00           H  
ATOM    312  HZ3 LYS A  19      17.138 -10.326  -9.914  1.00  0.00           H  
ATOM    313  C   LYS A  19      13.687 -15.996  -8.902  1.00  0.00           C  
ATOM    314  O   LYS A  19      13.569 -16.776  -7.955  1.00  0.00           O  
ATOM    315  N   THR A  20      13.128 -16.237 -10.086  1.00  0.00           N  
ATOM    316  H   THR A  20      13.278 -15.573 -10.834  1.00  0.00           H  
ATOM    317  CA  THR A  20      12.267 -17.395 -10.375  1.00  0.00           C  
ATOM    318  HA  THR A  20      12.664 -18.248  -9.832  1.00  0.00           H  
ATOM    319  CB  THR A  20      10.835 -17.154  -9.870  1.00  0.00           C  
ATOM    320  HB  THR A  20      10.874 -16.866  -8.821  1.00  0.00           H  
ATOM    321  CG2 THR A  20      10.080 -16.074 -10.642  1.00  0.00           C  
ATOM    322 HG21 THR A  20       9.907 -16.393 -11.668  1.00  0.00           H  
ATOM    323 HG22 THR A  20       9.127 -15.883 -10.156  1.00  0.00           H  
ATOM    324 HG23 THR A  20      10.655 -15.148 -10.643  1.00  0.00           H  
ATOM    325  OG1 THR A  20      10.112 -18.356  -9.975  1.00  0.00           O  
ATOM    326  HG1 THR A  20      10.490 -18.964  -9.314  1.00  0.00           H  
ATOM    327  C   THR A  20      12.323 -17.747 -11.864  1.00  0.00           C  
ATOM    328  O   THR A  20      12.635 -16.885 -12.683  1.00  0.00           O  
ATOM    329  N   LEU A  21      12.089 -19.013 -12.230  1.00  0.00           N  
ATOM    330  H   LEU A  21      11.738 -19.646 -11.529  1.00  0.00           H  
ATOM    331  CA  LEU A  21      12.495 -19.562 -13.540  1.00  0.00           C  
ATOM    332  HA  LEU A  21      13.578 -19.462 -13.631  1.00  0.00           H  
ATOM    333  CB  LEU A  21      12.134 -21.058 -13.609  1.00  0.00           C  
ATOM    334  HB2 LEU A  21      11.061 -21.167 -13.443  1.00  0.00           H  
ATOM    335  HB3 LEU A  21      12.349 -21.420 -14.617  1.00  0.00           H  
ATOM    336  CG  LEU A  21      12.889 -21.954 -12.608  1.00  0.00           C  
ATOM    337  HG  LEU A  21      12.698 -21.597 -11.597  1.00  0.00           H  
ATOM    338  CD1 LEU A  21      12.374 -23.391 -12.701  1.00  0.00           C  
ATOM    339 HD11 LEU A  21      11.312 -23.417 -12.462  1.00  0.00           H  
ATOM    340 HD12 LEU A  21      12.520 -23.767 -13.715  1.00  0.00           H  
ATOM    341 HD13 LEU A  21      12.912 -24.030 -12.004  1.00  0.00           H  
ATOM    342  CD2 LEU A  21      14.402 -21.968 -12.843  1.00  0.00           C  
ATOM    343 HD21 LEU A  21      14.827 -20.984 -12.649  1.00  0.00           H  
ATOM    344 HD22 LEU A  21      14.614 -22.245 -13.876  1.00  0.00           H  
ATOM    345 HD23 LEU A  21      14.881 -22.684 -12.177  1.00  0.00           H  
ATOM    346  C   LEU A  21      11.917 -18.815 -14.754  1.00  0.00           C  
ATOM    347  O   LEU A  21      12.608 -18.666 -15.760  1.00  0.00           O  
ATOM    348  N   CYS A  22      10.700 -18.280 -14.654  1.00  0.00           N  
ATOM    349  H   CYS A  22      10.182 -18.397 -13.797  1.00  0.00           H  
ATOM    350  CA  CYS A  22      10.091 -17.527 -15.748  1.00  0.00           C  
ATOM    351  HA  CYS A  22      10.152 -18.148 -16.642  1.00  0.00           H  
ATOM    352  CB  CYS A  22       8.604 -17.315 -15.435  1.00  0.00           C  
ATOM    353  HB2 CYS A  22       8.084 -16.944 -16.320  1.00  0.00           H  
ATOM    354  HB3 CYS A  22       8.154 -18.263 -15.133  1.00  0.00           H  
ATOM    355  SG  CYS A  22       8.429 -16.112 -14.099  1.00  0.00           S  
ATOM    356  HG  CYS A  22       7.425 -16.714 -13.447  1.00  0.00           H  
ATOM    357  C   CYS A  22      10.832 -16.206 -16.081  1.00  0.00           C  
ATOM    358  O   CYS A  22      10.622 -15.666 -17.162  1.00  0.00           O  
ATOM    359  N   THR A  23      11.716 -15.692 -15.208  1.00  0.00           N  
ATOM    360  H   THR A  23      11.853 -16.187 -14.335  1.00  0.00           H  
ATOM    361  CA  THR A  23      12.557 -14.497 -15.482  1.00  0.00           C  
ATOM    362  HA  THR A  23      11.905 -13.716 -15.860  1.00  0.00           H  
ATOM    363  CB  THR A  23      13.231 -13.954 -14.212  1.00  0.00           C  
ATOM    364  HB  THR A  23      13.816 -13.075 -14.483  1.00  0.00           H  
ATOM    365  CG2 THR A  23      12.217 -13.531 -13.149  1.00  0.00           C  
ATOM    366 HG21 THR A  23      12.746 -13.148 -12.275  1.00  0.00           H  
ATOM    367 HG22 THR A  23      11.586 -12.740 -13.551  1.00  0.00           H  
ATOM    368 HG23 THR A  23      11.590 -14.371 -12.850  1.00  0.00           H  
ATOM    369  OG1 THR A  23      14.099 -14.898 -13.633  1.00  0.00           O  
ATOM    370  HG1 THR A  23      13.575 -15.668 -13.356  1.00  0.00           H  
ATOM    371  C   THR A  23      13.633 -14.715 -16.557  1.00  0.00           C  
ATOM    372  O   THR A  23      14.114 -13.748 -17.156  1.00  0.00           O  
ATOM    373  N   GLU A  24      13.954 -15.976 -16.854  1.00  0.00           N  
ATOM    374  H   GLU A  24      13.543 -16.719 -16.303  1.00  0.00           H  
ATOM    375  CA  GLU A  24      14.817 -16.387 -17.968  1.00  0.00           C  
ATOM    376  HA  GLU A  24      15.752 -15.827 -17.930  1.00  0.00           H  
ATOM    377  CB  GLU A  24      15.118 -17.887 -17.778  1.00  0.00           C  
ATOM    378  HB2 GLU A  24      15.339 -18.083 -16.728  1.00  0.00           H  
ATOM    379  HB3 GLU A  24      14.215 -18.448 -18.026  1.00  0.00           H  
ATOM    380  CG  GLU A  24      16.272 -18.434 -18.634  1.00  0.00           C  
ATOM    381  HG2 GLU A  24      16.311 -19.516 -18.490  1.00  0.00           H  
ATOM    382  HG3 GLU A  24      16.054 -18.256 -19.689  1.00  0.00           H  
ATOM    383  CD  GLU A  24      17.639 -17.839 -18.261  1.00  0.00           C  
ATOM    384  OE1 GLU A  24      17.859 -17.571 -17.059  1.00  0.00           O  
ATOM    385  OE2 GLU A  24      18.466 -17.668 -19.182  1.00  0.00           O  
ATOM    386  C   GLU A  24      14.140 -16.155 -19.337  1.00  0.00           C  
ATOM    387  O   GLU A  24      14.793 -16.037 -20.371  1.00  0.00           O  
ATOM    388  N   LEU A  25      12.800 -16.116 -19.366  1.00  0.00           N  
ATOM    389  H   LEU A  25      12.304 -16.137 -18.487  1.00  0.00           H  
ATOM    390  CA  LEU A  25      12.023 -16.116 -20.602  1.00  0.00           C  
ATOM    391  HA  LEU A  25      12.440 -16.900 -21.231  1.00  0.00           H  
ATOM    392  CB  LEU A  25      10.545 -16.446 -20.333  1.00  0.00           C  
ATOM    393  HB2 LEU A  25      10.137 -15.685 -19.669  1.00  0.00           H  
ATOM    394  HB3 LEU A  25       9.999 -16.383 -21.275  1.00  0.00           H  
ATOM    395  CG  LEU A  25      10.292 -17.836 -19.721  1.00  0.00           C  
ATOM    396  HG  LEU A  25      10.824 -17.929 -18.776  1.00  0.00           H  
ATOM    397  CD1 LEU A  25       8.795 -18.003 -19.460  1.00  0.00           C  
ATOM    398 HD11 LEU A  25       8.463 -17.254 -18.741  1.00  0.00           H  
ATOM    399 HD12 LEU A  25       8.240 -17.885 -20.389  1.00  0.00           H  
ATOM    400 HD13 LEU A  25       8.609 -18.994 -19.056  1.00  0.00           H  
ATOM    401  CD2 LEU A  25      10.730 -18.979 -20.641  1.00  0.00           C  
ATOM    402 HD21 LEU A  25      11.812 -18.963 -20.766  1.00  0.00           H  
ATOM    403 HD22 LEU A  25      10.468 -19.935 -20.188  1.00  0.00           H  
ATOM    404 HD23 LEU A  25      10.243 -18.896 -21.612  1.00  0.00           H  
ATOM    405  C   LEU A  25      12.155 -14.815 -21.397  1.00  0.00           C  
ATOM    406  O   LEU A  25      12.256 -13.712 -20.859  1.00  0.00           O  
ATOM    407  N   THR A  26      12.109 -14.970 -22.717  1.00  0.00           N  
ATOM    408  H   THR A  26      11.968 -15.899 -23.079  1.00  0.00           H  
ATOM    409  CA  THR A  26      12.191 -13.863 -23.667  1.00  0.00           C  
ATOM    410  HA  THR A  26      13.005 -13.216 -23.351  1.00  0.00           H  
ATOM    411  CB  THR A  26      12.555 -14.397 -25.056  1.00  0.00           C  
ATOM    412  HB  THR A  26      11.854 -15.184 -25.340  1.00  0.00           H  
ATOM    413  CG2 THR A  26      12.580 -13.333 -26.150  1.00  0.00           C  
ATOM    414 HG21 THR A  26      11.573 -12.968 -26.350  1.00  0.00           H  
ATOM    415 HG22 THR A  26      13.218 -12.507 -25.839  1.00  0.00           H  
ATOM    416 HG23 THR A  26      12.975 -13.770 -27.067  1.00  0.00           H  
ATOM    417  OG1 THR A  26      13.858 -14.930 -24.991  1.00  0.00           O  
ATOM    418  HG1 THR A  26      13.918 -15.528 -24.240  1.00  0.00           H  
ATOM    419  C   THR A  26      10.911 -13.023 -23.705  1.00  0.00           C  
ATOM    420  O   THR A  26       9.801 -13.556 -23.748  1.00  0.00           O  
ATOM    421  N   VAL A  27      11.092 -11.705 -23.773  1.00  0.00           N  
ATOM    422  H   VAL A  27      12.051 -11.377 -23.719  1.00  0.00           H  
ATOM    423  CA  VAL A  27      10.098 -10.671 -24.071  1.00  0.00           C  
ATOM    424  HA  VAL A  27       9.219 -11.149 -24.501  1.00  0.00           H  
ATOM    425  CB  VAL A  27       9.657  -9.925 -22.794  1.00  0.00           C  
ATOM    426  HB  VAL A  27       8.878  -9.221 -23.084  1.00  0.00           H  
ATOM    427  CG1 VAL A  27       9.032 -10.878 -21.771  1.00  0.00           C  
ATOM    428 HG11 VAL A  27       9.799 -11.521 -21.338  1.00  0.00           H  
ATOM    429 HG12 VAL A  27       8.556 -10.305 -20.978  1.00  0.00           H  
ATOM    430 HG13 VAL A  27       8.282 -11.498 -22.261  1.00  0.00           H  
ATOM    431  CG2 VAL A  27      10.781  -9.122 -22.128  1.00  0.00           C  
ATOM    432 HG21 VAL A  27      10.395  -8.617 -21.242  1.00  0.00           H  
ATOM    433 HG22 VAL A  27      11.163  -8.366 -22.815  1.00  0.00           H  
ATOM    434 HG23 VAL A  27      11.594  -9.786 -21.834  1.00  0.00           H  
ATOM    435  C   VAL A  27      10.659  -9.702 -25.126  1.00  0.00           C  
ATOM    436  O   VAL A  27      11.840  -9.744 -25.476  1.00  0.00           O  
ATOM    437  N   THR A  28       9.810  -8.823 -25.659  1.00  0.00           N  
ATOM    438  H   THR A  28       8.879  -8.773 -25.280  1.00  0.00           H  
ATOM    439  CA  THR A  28      10.206  -7.823 -26.669  1.00  0.00           C  
ATOM    440  HA  THR A  28      10.888  -8.288 -27.381  1.00  0.00           H  
ATOM    441  CB  THR A  28       8.986  -7.334 -27.463  1.00  0.00           C  
ATOM    442  HB  THR A  28       8.255  -6.902 -26.779  1.00  0.00           H  
ATOM    443  CG2 THR A  28       9.309  -6.310 -28.548  1.00  0.00           C  
ATOM    444 HG21 THR A  28       8.401  -6.087 -29.110  1.00  0.00           H  
ATOM    445 HG22 THR A  28       9.685  -5.387 -28.108  1.00  0.00           H  
ATOM    446 HG23 THR A  28      10.053  -6.723 -29.231  1.00  0.00           H  
ATOM    447  OG1 THR A  28       8.400  -8.429 -28.124  1.00  0.00           O  
ATOM    448  HG1 THR A  28       7.975  -8.981 -27.468  1.00  0.00           H  
ATOM    449  C   THR A  28      10.917  -6.630 -26.027  1.00  0.00           C  
ATOM    450  O   THR A  28      10.326  -5.939 -25.199  1.00  0.00           O  
ATOM    451  N   ASP A  29      12.144  -6.316 -26.455  1.00  0.00           N  
ATOM    452  H   ASP A  29      12.496  -6.847 -27.246  1.00  0.00           H  
ATOM    453  CA  ASP A  29      12.846  -5.063 -26.131  1.00  0.00           C  
ATOM    454  HA  ASP A  29      12.654  -4.821 -25.086  1.00  0.00           H  
ATOM    455  CB  ASP A  29      14.378  -5.223 -26.259  1.00  0.00           C  
ATOM    456  HB2 ASP A  29      14.716  -5.857 -25.438  1.00  0.00           H  
ATOM    457  HB3 ASP A  29      14.591  -5.759 -27.178  1.00  0.00           H  
ATOM    458  CG  ASP A  29      15.197  -3.906 -26.227  1.00  0.00           C  
ATOM    459  OD1 ASP A  29      16.416  -3.966 -26.505  1.00  0.00           O  
ATOM    460  OD2 ASP A  29      14.634  -2.833 -25.896  1.00  0.00           O  
ATOM    461  C   ASP A  29      12.268  -3.915 -26.976  1.00  0.00           C  
ATOM    462  O   ASP A  29      12.647  -3.663 -28.123  1.00  0.00           O  
ATOM    463  N   ILE A  30      11.327  -3.202 -26.358  1.00  0.00           N  
ATOM    464  H   ILE A  30      10.980  -3.562 -25.481  1.00  0.00           H  
ATOM    465  CA  ILE A  30      10.680  -2.005 -26.905  1.00  0.00           C  
ATOM    466  HA  ILE A  30      10.373  -2.228 -27.928  1.00  0.00           H  
ATOM    467  CB  ILE A  30       9.410  -1.680 -26.077  1.00  0.00           C  
ATOM    468  HB  ILE A  30       8.854  -0.912 -26.617  1.00  0.00           H  
ATOM    469  CG2 ILE A  30       8.492  -2.911 -25.986  1.00  0.00           C  
ATOM    470 HG21 ILE A  30       7.500  -2.614 -25.648  1.00  0.00           H  
ATOM    471 HG22 ILE A  30       8.406  -3.388 -26.961  1.00  0.00           H  
ATOM    472 HG23 ILE A  30       8.899  -3.639 -25.283  1.00  0.00           H  
ATOM    473  CG1 ILE A  30       9.688  -1.172 -24.638  1.00  0.00           C  
ATOM    474 HG12 ILE A  30       8.892  -1.514 -23.979  1.00  0.00           H  
ATOM    475 HG13 ILE A  30      10.620  -1.589 -24.258  1.00  0.00           H  
ATOM    476  CD1 ILE A  30       9.726   0.354 -24.514  1.00  0.00           C  
ATOM    477 HD11 ILE A  30       9.821   0.628 -23.463  1.00  0.00           H  
ATOM    478 HD12 ILE A  30      10.572   0.766 -25.057  1.00  0.00           H  
ATOM    479 HD13 ILE A  30       8.806   0.783 -24.909  1.00  0.00           H  
ATOM    480  C   ILE A  30      11.600  -0.776 -26.977  1.00  0.00           C  
ATOM    481  O   ILE A  30      11.248   0.188 -27.659  1.00  0.00           O  
ATOM    482  N   PHE A  31      12.732  -0.747 -26.267  1.00  0.00           N  
ATOM    483  H   PHE A  31      13.102  -1.618 -25.886  1.00  0.00           H  
ATOM    484  CA  PHE A  31      13.469   0.486 -25.971  1.00  0.00           C  
ATOM    485  HA  PHE A  31      12.749   1.261 -25.707  1.00  0.00           H  
ATOM    486  CB  PHE A  31      14.392   0.281 -24.758  1.00  0.00           C  
ATOM    487  HB2 PHE A  31      15.168  -0.440 -25.015  1.00  0.00           H  
ATOM    488  HB3 PHE A  31      14.891   1.227 -24.546  1.00  0.00           H  
ATOM    489  CG  PHE A  31      13.684  -0.172 -23.491  1.00  0.00           C  
ATOM    490  CD1 PHE A  31      12.866   0.729 -22.783  1.00  0.00           C  
ATOM    491  HD1 PHE A  31      12.741   1.742 -23.141  1.00  0.00           H  
ATOM    492  CE1 PHE A  31      12.203   0.312 -21.614  1.00  0.00           C  
ATOM    493  HE1 PHE A  31      11.577   1.007 -21.073  1.00  0.00           H  
ATOM    494  CZ  PHE A  31      12.351  -1.007 -21.152  1.00  0.00           C  
ATOM    495  HZ  PHE A  31      11.836  -1.338 -20.263  1.00  0.00           H  
ATOM    496  CE2 PHE A  31      13.167  -1.908 -21.853  1.00  0.00           C  
ATOM    497  HE2 PHE A  31      13.272  -2.924 -21.497  1.00  0.00           H  
ATOM    498  CD2 PHE A  31      13.835  -1.490 -23.017  1.00  0.00           C  
ATOM    499  HD2 PHE A  31      14.460  -2.192 -23.550  1.00  0.00           H  
ATOM    500  C   PHE A  31      14.245   1.016 -27.179  1.00  0.00           C  
ATOM    501  O   PHE A  31      14.132   2.199 -27.487  1.00  0.00           O  
ATOM    502  N   ALA A  32      14.988   0.163 -27.895  1.00  0.00           N  
ATOM    503  H   ALA A  32      15.047  -0.803 -27.587  1.00  0.00           H  
ATOM    504  CA  ALA A  32      15.743   0.588 -29.084  1.00  0.00           C  
ATOM    505  HA  ALA A  32      16.340   1.462 -28.819  1.00  0.00           H  
ATOM    506  CB  ALA A  32      16.698  -0.542 -29.483  1.00  0.00           C  
ATOM    507  HB1 ALA A  32      16.131  -1.432 -29.760  1.00  0.00           H  
ATOM    508  HB2 ALA A  32      17.305  -0.226 -30.332  1.00  0.00           H  
ATOM    509  HB3 ALA A  32      17.357  -0.781 -28.648  1.00  0.00           H  
ATOM    510  C   ALA A  32      14.837   1.007 -30.265  1.00  0.00           C  
ATOM    511  O   ALA A  32      15.179   1.922 -31.018  1.00  0.00           O  
ATOM    512  N   ALA A  33      13.668   0.369 -30.393  1.00  0.00           N  
ATOM    513  H   ALA A  33      13.469  -0.387 -29.757  1.00  0.00           H  
ATOM    514  CA  ALA A  33      12.627   0.745 -31.349  1.00  0.00           C  
ATOM    515  HA  ALA A  33      13.074   0.884 -32.334  1.00  0.00           H  
ATOM    516  CB  ALA A  33      11.623  -0.406 -31.439  1.00  0.00           C  
ATOM    517  HB1 ALA A  33      11.244  -0.670 -30.450  1.00  0.00           H  
ATOM    518  HB2 ALA A  33      10.788  -0.114 -32.078  1.00  0.00           H  
ATOM    519  HB3 ALA A  33      12.110  -1.267 -31.889  1.00  0.00           H  
ATOM    520  C   ALA A  33      11.933   2.062 -30.963  1.00  0.00           C  
ATOM    521  O   ALA A  33      11.665   2.890 -31.831  1.00  0.00           O  
ATOM    522  N   SER A  34      11.718   2.303 -29.663  1.00  0.00           N  
ATOM    523  H   SER A  34      11.956   1.573 -29.004  1.00  0.00           H  
ATOM    524  CA  SER A  34      11.121   3.538 -29.124  1.00  0.00           C  
ATOM    525  HA  SER A  34      10.313   3.815 -29.798  1.00  0.00           H  
ATOM    526  CB  SER A  34      10.501   3.312 -27.737  1.00  0.00           C  
ATOM    527  HB2 SER A  34      11.287   3.101 -27.010  1.00  0.00           H  
ATOM    528  HB3 SER A  34       9.965   4.209 -27.427  1.00  0.00           H  
ATOM    529  OG  SER A  34       9.591   2.227 -27.786  1.00  0.00           O  
ATOM    530  HG  SER A  34      10.150   1.423 -27.761  1.00  0.00           H  
ATOM    531  C   SER A  34      12.057   4.755 -29.119  1.00  0.00           C  
ATOM    532  O   SER A  34      11.826   5.717 -28.389  1.00  0.00           O  
ATOM    533  N   LYS A  35      13.084   4.783 -29.974  1.00  0.00           N  
ATOM    534  H   LYS A  35      13.187   3.996 -30.601  1.00  0.00           H  
ATOM    535  CA  LYS A  35      13.789   6.033 -30.290  1.00  0.00           C  
ATOM    536  HA  LYS A  35      14.181   6.429 -29.352  1.00  0.00           H  
ATOM    537  CB  LYS A  35      14.982   5.775 -31.222  1.00  0.00           C  
ATOM    538  HB2 LYS A  35      15.515   6.715 -31.383  1.00  0.00           H  
ATOM    539  HB3 LYS A  35      15.659   5.084 -30.716  1.00  0.00           H  
ATOM    540  CG  LYS A  35      14.588   5.186 -32.586  1.00  0.00           C  
ATOM    541  HG2 LYS A  35      13.959   4.308 -32.438  1.00  0.00           H  
ATOM    542  HG3 LYS A  35      14.031   5.928 -33.160  1.00  0.00           H  
ATOM    543  CD  LYS A  35      15.836   4.761 -33.367  1.00  0.00           C  
ATOM    544  HD2 LYS A  35      16.440   5.642 -33.593  1.00  0.00           H  
ATOM    545  HD3 LYS A  35      16.417   4.069 -32.754  1.00  0.00           H  
ATOM    546  CE  LYS A  35      15.405   4.062 -34.660  1.00  0.00           C  
ATOM    547  HE2 LYS A  35      14.700   3.267 -34.398  1.00  0.00           H  
ATOM    548  HE3 LYS A  35      14.876   4.783 -35.291  1.00  0.00           H  
ATOM    549  NZ  LYS A  35      16.563   3.483 -35.384  1.00  0.00           N  
ATOM    550  HZ1 LYS A  35      16.247   2.991 -36.210  1.00  0.00           H  
ATOM    551  HZ2 LYS A  35      17.210   4.210 -35.661  1.00  0.00           H  
ATOM    552  HZ3 LYS A  35      17.044   2.819 -34.789  1.00  0.00           H  
ATOM    553  C   LYS A  35      12.801   7.072 -30.835  1.00  0.00           C  
ATOM    554  O   LYS A  35      11.818   6.730 -31.491  1.00  0.00           O  
ATOM    555  N   ASN A  36      13.045   8.344 -30.523  1.00  0.00           N  
ATOM    556  H   ASN A  36      13.900   8.544 -30.030  1.00  0.00           H  
ATOM    557  CA  ASN A  36      12.208   9.491 -30.910  1.00  0.00           C  
ATOM    558  HA  ASN A  36      12.645  10.373 -30.440  1.00  0.00           H  
ATOM    559  CB  ASN A  36      12.276   9.718 -32.441  1.00  0.00           C  
ATOM    560  HB2 ASN A  36      11.726   8.925 -32.947  1.00  0.00           H  
ATOM    561  HB3 ASN A  36      11.762  10.654 -32.662  1.00  0.00           H  
ATOM    562  CG  ASN A  36      13.666   9.785 -33.064  1.00  0.00           C  
ATOM    563  OD1 ASN A  36      14.661   9.262 -32.589  1.00  0.00           O  
ATOM    564  ND2 ASN A  36      13.787  10.435 -34.196  1.00  0.00           N  
ATOM    565 HD21 ASN A  36      14.716  10.511 -34.566  1.00  0.00           H  
ATOM    566 HD22 ASN A  36      12.988  10.869 -34.622  1.00  0.00           H  
ATOM    567  C   ASN A  36      10.749   9.431 -30.387  1.00  0.00           C  
ATOM    568  O   ASN A  36       9.933  10.263 -30.772  1.00  0.00           O  
ATOM    569  N   THR A  37      10.411   8.459 -29.531  1.00  0.00           N  
ATOM    570  H   THR A  37      11.143   7.846 -29.195  1.00  0.00           H  
ATOM    571  CA  THR A  37       9.085   8.286 -28.914  1.00  0.00           C  
ATOM    572  HA  THR A  37       8.317   8.690 -29.575  1.00  0.00           H  
ATOM    573  CB  THR A  37       8.818   6.782 -28.716  1.00  0.00           C  
ATOM    574  HB  THR A  37       9.555   6.390 -28.021  1.00  0.00           H  
ATOM    575  CG2 THR A  37       7.438   6.458 -28.155  1.00  0.00           C  
ATOM    576 HG21 THR A  37       7.278   6.967 -27.214  1.00  0.00           H  
ATOM    577 HG22 THR A  37       6.671   6.753 -28.869  1.00  0.00           H  
ATOM    578 HG23 THR A  37       7.368   5.395 -27.941  1.00  0.00           H  
ATOM    579  OG1 THR A  37       8.928   6.102 -29.962  1.00  0.00           O  
ATOM    580  HG1 THR A  37       9.724   6.443 -30.400  1.00  0.00           H  
ATOM    581  C   THR A  37       9.021   9.042 -27.578  1.00  0.00           C  
ATOM    582  O   THR A  37      10.043   9.204 -26.911  1.00  0.00           O  
ATOM    583  N   THR A  38       7.836   9.482 -27.138  1.00  0.00           N  
ATOM    584  H   THR A  38       7.009   9.306 -27.695  1.00  0.00           H  
ATOM    585  CA  THR A  38       7.689  10.073 -25.792  1.00  0.00           C  
ATOM    586  HA  THR A  38       8.425  10.872 -25.707  1.00  0.00           H  
ATOM    587  CB  THR A  38       6.305  10.703 -25.554  1.00  0.00           C  
ATOM    588  HB  THR A  38       6.374  11.298 -24.643  1.00  0.00           H  
ATOM    589  CG2 THR A  38       5.846  11.626 -26.681  1.00  0.00           C  
ATOM    590 HG21 THR A  38       6.619  12.367 -26.885  1.00  0.00           H  
ATOM    591 HG22 THR A  38       5.648  11.056 -27.589  1.00  0.00           H  
ATOM    592 HG23 THR A  38       4.934  12.141 -26.382  1.00  0.00           H  
ATOM    593  OG1 THR A  38       5.305   9.733 -25.345  1.00  0.00           O  
ATOM    594  HG1 THR A  38       5.089   9.339 -26.205  1.00  0.00           H  
ATOM    595  C   THR A  38       7.987   9.052 -24.684  1.00  0.00           C  
ATOM    596  O   THR A  38       7.677   7.866 -24.819  1.00  0.00           O  
ATOM    597  N   GLU A  39       8.526   9.496 -23.541  1.00  0.00           N  
ATOM    598  H   GLU A  39       8.852  10.447 -23.484  1.00  0.00           H  
ATOM    599  CA  GLU A  39       8.795   8.589 -22.411  1.00  0.00           C  
ATOM    600  HA  GLU A  39       9.389   7.759 -22.797  1.00  0.00           H  
ATOM    601  CB  GLU A  39       9.646   9.269 -21.314  1.00  0.00           C  
ATOM    602  HB2 GLU A  39      10.014   8.480 -20.653  1.00  0.00           H  
ATOM    603  HB3 GLU A  39      10.509   9.741 -21.790  1.00  0.00           H  
ATOM    604  CG  GLU A  39       8.898  10.313 -20.458  1.00  0.00           C  
ATOM    605  HG2 GLU A  39       8.504  11.090 -21.115  1.00  0.00           H  
ATOM    606  HG3 GLU A  39       8.056   9.831 -19.960  1.00  0.00           H  
ATOM    607  CD  GLU A  39       9.757  10.967 -19.364  1.00  0.00           C  
ATOM    608  OE1 GLU A  39       9.395  12.066 -18.888  1.00  0.00           O  
ATOM    609  OE2 GLU A  39      10.781  10.388 -18.932  1.00  0.00           O  
ATOM    610  C   GLU A  39       7.503   7.966 -21.859  1.00  0.00           C  
ATOM    611  O   GLU A  39       7.481   6.780 -21.558  1.00  0.00           O  
ATOM    612  N   LYS A  40       6.388   8.712 -21.839  1.00  0.00           N  
ATOM    613  H   LYS A  40       6.465   9.663 -22.164  1.00  0.00           H  
ATOM    614  CA  LYS A  40       5.069   8.206 -21.418  1.00  0.00           C  
ATOM    615  HA  LYS A  40       5.137   7.820 -20.399  1.00  0.00           H  
ATOM    616  CB  LYS A  40       4.028   9.336 -21.467  1.00  0.00           C  
ATOM    617  HB2 LYS A  40       4.025   9.799 -22.455  1.00  0.00           H  
ATOM    618  HB3 LYS A  40       3.044   8.894 -21.305  1.00  0.00           H  
ATOM    619  CG  LYS A  40       4.279  10.409 -20.399  1.00  0.00           C  
ATOM    620  HG2 LYS A  40       4.514   9.923 -19.451  1.00  0.00           H  
ATOM    621  HG3 LYS A  40       5.122  11.035 -20.695  1.00  0.00           H  
ATOM    622  CD  LYS A  40       3.027  11.275 -20.213  1.00  0.00           C  
ATOM    623  HD2 LYS A  40       2.811  11.824 -21.132  1.00  0.00           H  
ATOM    624  HD3 LYS A  40       2.189  10.618 -19.990  1.00  0.00           H  
ATOM    625  CE  LYS A  40       3.217  12.245 -19.043  1.00  0.00           C  
ATOM    626  HE2 LYS A  40       3.773  11.728 -18.252  1.00  0.00           H  
ATOM    627  HE3 LYS A  40       3.816  13.095 -19.383  1.00  0.00           H  
ATOM    628  NZ  LYS A  40       1.912  12.697 -18.499  1.00  0.00           N  
ATOM    629  HZ1 LYS A  40       2.053  13.365 -17.751  1.00  0.00           H  
ATOM    630  HZ2 LYS A  40       1.415  11.902 -18.112  1.00  0.00           H  
ATOM    631  HZ3 LYS A  40       1.340  13.114 -19.221  1.00  0.00           H  
ATOM    632  C   LYS A  40       4.596   7.042 -22.288  1.00  0.00           C  
ATOM    633  O   LYS A  40       4.196   6.000 -21.778  1.00  0.00           O  
ATOM    634  N   GLU A  41       4.647   7.221 -23.604  1.00  0.00           N  
ATOM    635  H   GLU A  41       4.996   8.100 -23.968  1.00  0.00           H  
ATOM    636  CA  GLU A  41       4.271   6.180 -24.559  1.00  0.00           C  
ATOM    637  HA  GLU A  41       3.267   5.817 -24.333  1.00  0.00           H  
ATOM    638  CB  GLU A  41       4.249   6.814 -25.950  1.00  0.00           C  
ATOM    639  HB2 GLU A  41       3.584   7.680 -25.927  1.00  0.00           H  
ATOM    640  HB3 GLU A  41       5.258   7.152 -26.187  1.00  0.00           H  
ATOM    641  CG  GLU A  41       3.768   5.868 -27.052  1.00  0.00           C  
ATOM    642  HG2 GLU A  41       4.349   4.947 -27.004  1.00  0.00           H  
ATOM    643  HG3 GLU A  41       2.718   5.630 -26.873  1.00  0.00           H  
ATOM    644  CD  GLU A  41       3.936   6.471 -28.451  1.00  0.00           C  
ATOM    645  OE1 GLU A  41       4.244   7.682 -28.546  1.00  0.00           O  
ATOM    646  OE2 GLU A  41       3.851   5.685 -29.423  1.00  0.00           O  
ATOM    647  C   GLU A  41       5.224   4.984 -24.468  1.00  0.00           C  
ATOM    648  O   GLU A  41       4.776   3.843 -24.456  1.00  0.00           O  
ATOM    649  N   THR A  42       6.522   5.237 -24.287  1.00  0.00           N  
ATOM    650  H   THR A  42       6.815   6.209 -24.306  1.00  0.00           H  
ATOM    651  CA  THR A  42       7.556   4.208 -24.085  1.00  0.00           C  
ATOM    652  HA  THR A  42       7.542   3.520 -24.932  1.00  0.00           H  
ATOM    653  CB  THR A  42       8.947   4.866 -24.047  1.00  0.00           C  
ATOM    654  HB  THR A  42       9.000   5.561 -23.210  1.00  0.00           H  
ATOM    655  CG2 THR A  42      10.085   3.856 -23.905  1.00  0.00           C  
ATOM    656 HG21 THR A  42      10.059   3.153 -24.734  1.00  0.00           H  
ATOM    657 HG22 THR A  42      11.039   4.383 -23.917  1.00  0.00           H  
ATOM    658 HG23 THR A  42       9.996   3.319 -22.962  1.00  0.00           H  
ATOM    659  OG1 THR A  42       9.164   5.585 -25.243  1.00  0.00           O  
ATOM    660  HG1 THR A  42       8.667   6.420 -25.188  1.00  0.00           H  
ATOM    661  C   THR A  42       7.298   3.379 -22.818  1.00  0.00           C  
ATOM    662  O   THR A  42       7.308   2.149 -22.872  1.00  0.00           O  
ATOM    663  N   PHE A  43       6.974   4.021 -21.688  1.00  0.00           N  
ATOM    664  H   PHE A  43       7.023   5.038 -21.680  1.00  0.00           H  
ATOM    665  CA  PHE A  43       6.531   3.352 -20.457  1.00  0.00           C  
ATOM    666  HA  PHE A  43       7.311   2.668 -20.120  1.00  0.00           H  
ATOM    667  CB  PHE A  43       6.287   4.405 -19.352  1.00  0.00           C  
ATOM    668  HB2 PHE A  43       5.487   5.064 -19.689  1.00  0.00           H  
ATOM    669  HB3 PHE A  43       5.914   3.897 -18.464  1.00  0.00           H  
ATOM    670  CG  PHE A  43       7.463   5.282 -18.925  1.00  0.00           C  
ATOM    671  CD1 PHE A  43       8.805   4.879 -19.103  1.00  0.00           C  
ATOM    672  HD1 PHE A  43       9.038   3.921 -19.538  1.00  0.00           H  
ATOM    673  CE1 PHE A  43       9.861   5.737 -18.742  1.00  0.00           C  
ATOM    674  HE1 PHE A  43      10.887   5.434 -18.902  1.00  0.00           H  
ATOM    675  CZ  PHE A  43       9.587   6.999 -18.188  1.00  0.00           C  
ATOM    676  HZ  PHE A  43      10.398   7.669 -17.930  1.00  0.00           H  
ATOM    677  CE2 PHE A  43       8.255   7.399 -17.988  1.00  0.00           C  
ATOM    678  HE2 PHE A  43       8.048   8.375 -17.572  1.00  0.00           H  
ATOM    679  CD2 PHE A  43       7.199   6.543 -18.352  1.00  0.00           C  
ATOM    680  HD2 PHE A  43       6.177   6.864 -18.213  1.00  0.00           H  
ATOM    681  C   PHE A  43       5.273   2.502 -20.706  1.00  0.00           C  
ATOM    682  O   PHE A  43       5.198   1.361 -20.254  1.00  0.00           O  
ATOM    683  N   CYS A  44       4.320   3.015 -21.492  1.00  0.00           N  
ATOM    684  H   CYS A  44       4.441   3.970 -21.812  1.00  0.00           H  
ATOM    685  CA  CYS A  44       3.096   2.311 -21.887  1.00  0.00           C  
ATOM    686  HA  CYS A  44       2.622   1.919 -20.988  1.00  0.00           H  
ATOM    687  CB  CYS A  44       2.148   3.341 -22.510  1.00  0.00           C  
ATOM    688  HB2 CYS A  44       2.067   4.220 -21.870  1.00  0.00           H  
ATOM    689  HB3 CYS A  44       2.527   3.649 -23.482  1.00  0.00           H  
ATOM    690  SG  CYS A  44       0.514   2.595 -22.727  1.00  0.00           S  
ATOM    691  HG  CYS A  44       0.041   2.815 -21.485  1.00  0.00           H  
ATOM    692  C   CYS A  44       3.343   1.109 -22.829  1.00  0.00           C  
ATOM    693  O   CYS A  44       2.696   0.071 -22.679  1.00  0.00           O  
ATOM    694  N   ARG A  45       4.311   1.186 -23.755  1.00  0.00           N  
ATOM    695  H   ARG A  45       4.760   2.088 -23.892  1.00  0.00           H  
ATOM    696  CA  ARG A  45       4.777   0.052 -24.583  1.00  0.00           C  
ATOM    697  HA  ARG A  45       3.925  -0.399 -25.094  1.00  0.00           H  
ATOM    698  CB  ARG A  45       5.792   0.535 -25.639  1.00  0.00           C  
ATOM    699  HB2 ARG A  45       6.550   1.141 -25.145  1.00  0.00           H  
ATOM    700  HB3 ARG A  45       6.287  -0.335 -26.072  1.00  0.00           H  
ATOM    701  CG  ARG A  45       5.179   1.351 -26.789  1.00  0.00           C  
ATOM    702  HG2 ARG A  45       4.509   0.715 -27.368  1.00  0.00           H  
ATOM    703  HG3 ARG A  45       4.613   2.183 -26.376  1.00  0.00           H  
ATOM    704  CD  ARG A  45       6.276   1.910 -27.705  1.00  0.00           C  
ATOM    705  HD2 ARG A  45       6.961   2.506 -27.098  1.00  0.00           H  
ATOM    706  HD3 ARG A  45       6.834   1.081 -28.142  1.00  0.00           H  
ATOM    707  NE  ARG A  45       5.735   2.758 -28.788  1.00  0.00           N  
ATOM    708  HE  ARG A  45       4.728   2.830 -28.873  1.00  0.00           H  
ATOM    709  CZ  ARG A  45       6.448   3.488 -29.631  1.00  0.00           C  
ATOM    710  NH1 ARG A  45       7.746   3.444 -29.662  1.00  0.00           N  
ATOM    711 HH11 ARG A  45       8.229   2.875 -28.976  1.00  0.00           H  
ATOM    712 HH12 ARG A  45       8.230   4.226 -30.086  1.00  0.00           H  
ATOM    713  NH2 ARG A  45       5.903   4.325 -30.454  1.00  0.00           N  
ATOM    714 HH21 ARG A  45       4.952   4.650 -30.237  1.00  0.00           H  
ATOM    715 HH22 ARG A  45       6.476   4.967 -30.962  1.00  0.00           H  
ATOM    716  C   ARG A  45       5.403  -1.041 -23.714  1.00  0.00           C  
ATOM    717  O   ARG A  45       5.061  -2.213 -23.863  1.00  0.00           O  
ATOM    718  N   ALA A  46       6.257  -0.669 -22.754  1.00  0.00           N  
ATOM    719  H   ALA A  46       6.534   0.305 -22.702  1.00  0.00           H  
ATOM    720  CA  ALA A  46       6.808  -1.607 -21.775  1.00  0.00           C  
ATOM    721  HA  ALA A  46       7.295  -2.418 -22.315  1.00  0.00           H  
ATOM    722  CB  ALA A  46       7.867  -0.884 -20.933  1.00  0.00           C  
ATOM    723  HB1 ALA A  46       8.309  -1.582 -20.217  1.00  0.00           H  
ATOM    724  HB2 ALA A  46       8.655  -0.501 -21.582  1.00  0.00           H  
ATOM    725  HB3 ALA A  46       7.420  -0.053 -20.388  1.00  0.00           H  
ATOM    726  C   ALA A  46       5.710  -2.245 -20.901  1.00  0.00           C  
ATOM    727  O   ALA A  46       5.666  -3.466 -20.777  1.00  0.00           O  
ATOM    728  N   ALA A  47       4.780  -1.440 -20.376  1.00  0.00           N  
ATOM    729  H   ALA A  47       4.900  -0.437 -20.480  1.00  0.00           H  
ATOM    730  CA  ALA A  47       3.609  -1.908 -19.629  1.00  0.00           C  
ATOM    731  HA  ALA A  47       3.947  -2.433 -18.734  1.00  0.00           H  
ATOM    732  CB  ALA A  47       2.785  -0.688 -19.198  1.00  0.00           C  
ATOM    733  HB1 ALA A  47       3.400   0.008 -18.635  1.00  0.00           H  
ATOM    734  HB2 ALA A  47       2.374  -0.178 -20.067  1.00  0.00           H  
ATOM    735  HB3 ALA A  47       1.961  -1.010 -18.564  1.00  0.00           H  
ATOM    736  C   ALA A  47       2.755  -2.884 -20.458  1.00  0.00           C  
ATOM    737  O   ALA A  47       2.332  -3.918 -19.955  1.00  0.00           O  
ATOM    738  N   THR A  48       2.569  -2.602 -21.754  1.00  0.00           N  
ATOM    739  H   THR A  48       2.922  -1.712 -22.084  1.00  0.00           H  
ATOM    740  CA  THR A  48       1.850  -3.469 -22.703  1.00  0.00           C  
ATOM    741  HA  THR A  48       0.849  -3.651 -22.312  1.00  0.00           H  
ATOM    742  CB  THR A  48       1.705  -2.786 -24.077  1.00  0.00           C  
ATOM    743  HB  THR A  48       2.690  -2.556 -24.484  1.00  0.00           H  
ATOM    744  CG2 THR A  48       0.943  -3.622 -25.104  1.00  0.00           C  
ATOM    745 HG21 THR A  48      -0.025  -3.915 -24.701  1.00  0.00           H  
ATOM    746 HG22 THR A  48       0.796  -3.033 -26.010  1.00  0.00           H  
ATOM    747 HG23 THR A  48       1.516  -4.511 -25.362  1.00  0.00           H  
ATOM    748  OG1 THR A  48       0.981  -1.583 -23.935  1.00  0.00           O  
ATOM    749  HG1 THR A  48       1.550  -0.982 -23.418  1.00  0.00           H  
ATOM    750  C   THR A  48       2.531  -4.832 -22.846  1.00  0.00           C  
ATOM    751  O   THR A  48       1.861  -5.853 -22.727  1.00  0.00           O  
ATOM    752  N   VAL A  49       3.856  -4.864 -23.022  1.00  0.00           N  
ATOM    753  H   VAL A  49       4.349  -3.981 -23.105  1.00  0.00           H  
ATOM    754  CA  VAL A  49       4.645  -6.111 -23.075  1.00  0.00           C  
ATOM    755  HA  VAL A  49       4.204  -6.769 -23.828  1.00  0.00           H  
ATOM    756  CB  VAL A  49       6.102  -5.809 -23.497  1.00  0.00           C  
ATOM    757  HB  VAL A  49       6.479  -4.969 -22.912  1.00  0.00           H  
ATOM    758  CG1 VAL A  49       7.069  -6.986 -23.307  1.00  0.00           C  
ATOM    759 HG11 VAL A  49       7.165  -7.229 -22.250  1.00  0.00           H  
ATOM    760 HG12 VAL A  49       6.707  -7.860 -23.848  1.00  0.00           H  
ATOM    761 HG13 VAL A  49       8.060  -6.712 -23.671  1.00  0.00           H  
ATOM    762  CG2 VAL A  49       6.135  -5.431 -24.982  1.00  0.00           C  
ATOM    763 HG21 VAL A  49       7.163  -5.254 -25.290  1.00  0.00           H  
ATOM    764 HG22 VAL A  49       5.722  -6.242 -25.582  1.00  0.00           H  
ATOM    765 HG23 VAL A  49       5.556  -4.525 -25.155  1.00  0.00           H  
ATOM    766  C   VAL A  49       4.592  -6.880 -21.751  1.00  0.00           C  
ATOM    767  O   VAL A  49       4.347  -8.085 -21.749  1.00  0.00           O  
ATOM    768  N   LEU A  50       4.766  -6.201 -20.616  1.00  0.00           N  
ATOM    769  H   LEU A  50       4.968  -5.208 -20.678  1.00  0.00           H  
ATOM    770  CA  LEU A  50       4.713  -6.836 -19.296  1.00  0.00           C  
ATOM    771  HA  LEU A  50       5.371  -7.703 -19.304  1.00  0.00           H  
ATOM    772  CB  LEU A  50       5.217  -5.842 -18.234  1.00  0.00           C  
ATOM    773  HB2 LEU A  50       4.623  -4.929 -18.307  1.00  0.00           H  
ATOM    774  HB3 LEU A  50       5.046  -6.268 -17.243  1.00  0.00           H  
ATOM    775  CG  LEU A  50       6.713  -5.480 -18.365  1.00  0.00           C  
ATOM    776  HG  LEU A  50       6.938  -5.179 -19.386  1.00  0.00           H  
ATOM    777  CD1 LEU A  50       7.037  -4.312 -17.433  1.00  0.00           C  
ATOM    778 HD11 LEU A  50       6.745  -4.565 -16.417  1.00  0.00           H  
ATOM    779 HD12 LEU A  50       8.102  -4.091 -17.457  1.00  0.00           H  
ATOM    780 HD13 LEU A  50       6.486  -3.427 -17.757  1.00  0.00           H  
ATOM    781  CD2 LEU A  50       7.632  -6.645 -18.002  1.00  0.00           C  
ATOM    782 HD21 LEU A  50       7.459  -6.959 -16.975  1.00  0.00           H  
ATOM    783 HD22 LEU A  50       7.464  -7.487 -18.672  1.00  0.00           H  
ATOM    784 HD23 LEU A  50       8.671  -6.337 -18.104  1.00  0.00           H  
ATOM    785  C   LEU A  50       3.310  -7.373 -18.968  1.00  0.00           C  
ATOM    786  O   LEU A  50       3.185  -8.470 -18.430  1.00  0.00           O  
ATOM    787  N   ARG A  51       2.245  -6.656 -19.341  1.00  0.00           N  
ATOM    788  H   ARG A  51       2.409  -5.724 -19.711  1.00  0.00           H  
ATOM    789  CA  ARG A  51       0.847  -7.109 -19.230  1.00  0.00           C  
ATOM    790  HA  ARG A  51       0.657  -7.427 -18.211  1.00  0.00           H  
ATOM    791  CB  ARG A  51      -0.067  -5.921 -19.544  1.00  0.00           C  
ATOM    792  HB2 ARG A  51       0.268  -5.089 -18.924  1.00  0.00           H  
ATOM    793  HB3 ARG A  51       0.042  -5.640 -20.592  1.00  0.00           H  
ATOM    794  CG  ARG A  51      -1.544  -6.200 -19.228  1.00  0.00           C  
ATOM    795  HG2 ARG A  51      -1.895  -7.060 -19.797  1.00  0.00           H  
ATOM    796  HG3 ARG A  51      -1.642  -6.426 -18.172  1.00  0.00           H  
ATOM    797  CD  ARG A  51      -2.448  -5.005 -19.553  1.00  0.00           C  
ATOM    798  HD2 ARG A  51      -2.577  -4.973 -20.636  1.00  0.00           H  
ATOM    799  HD3 ARG A  51      -3.425  -5.175 -19.097  1.00  0.00           H  
ATOM    800  NE  ARG A  51      -1.897  -3.728 -19.053  1.00  0.00           N  
ATOM    801  HE  ARG A  51      -1.431  -3.744 -18.142  1.00  0.00           H  
ATOM    802  CZ  ARG A  51      -1.825  -2.587 -19.703  1.00  0.00           C  
ATOM    803  NH1 ARG A  51      -2.387  -2.433 -20.861  1.00  0.00           N  
ATOM    804 HH11 ARG A  51      -2.911  -3.188 -21.244  1.00  0.00           H  
ATOM    805 HH12 ARG A  51      -2.346  -1.510 -21.275  1.00  0.00           H  
ATOM    806  NH2 ARG A  51      -1.203  -1.551 -19.234  1.00  0.00           N  
ATOM    807 HH21 ARG A  51      -0.674  -1.645 -18.355  1.00  0.00           H  
ATOM    808 HH22 ARG A  51      -1.199  -0.690 -19.755  1.00  0.00           H  
ATOM    809  C   ARG A  51       0.545  -8.313 -20.116  1.00  0.00           C  
ATOM    810  O   ARG A  51      -0.116  -9.252 -19.664  1.00  0.00           O  
ATOM    811  N   GLN A  52       1.058  -8.311 -21.347  1.00  0.00           N  
ATOM    812  H   GLN A  52       1.549  -7.480 -21.663  1.00  0.00           H  
ATOM    813  CA  GLN A  52       0.980  -9.458 -22.250  1.00  0.00           C  
ATOM    814  HA  GLN A  52      -0.073  -9.703 -22.393  1.00  0.00           H  
ATOM    815  CB  GLN A  52       1.581  -9.060 -23.611  1.00  0.00           C  
ATOM    816  HB2 GLN A  52       1.176  -8.089 -23.900  1.00  0.00           H  
ATOM    817  HB3 GLN A  52       2.663  -8.968 -23.524  1.00  0.00           H  
ATOM    818  CG  GLN A  52       1.246 -10.052 -24.735  1.00  0.00           C  
ATOM    819  HG2 GLN A  52       1.681 -11.024 -24.511  1.00  0.00           H  
ATOM    820  HG3 GLN A  52       0.162 -10.164 -24.787  1.00  0.00           H  
ATOM    821  CD  GLN A  52       1.758  -9.580 -26.097  1.00  0.00           C  
ATOM    822  OE1 GLN A  52       2.797  -8.955 -26.229  1.00  0.00           O  
ATOM    823  NE2 GLN A  52       1.053  -9.857 -27.175  1.00  0.00           N  
ATOM    824 HE21 GLN A  52       1.440  -9.537 -28.045  1.00  0.00           H  
ATOM    825 HE22 GLN A  52       0.202 -10.384 -27.117  1.00  0.00           H  
ATOM    826  C   GLN A  52       1.658 -10.690 -21.630  1.00  0.00           C  
ATOM    827  O   GLN A  52       1.102 -11.784 -21.700  1.00  0.00           O  
ATOM    828  N   PHE A  53       2.794 -10.505 -20.944  1.00  0.00           N  
ATOM    829  H   PHE A  53       3.213  -9.581 -20.955  1.00  0.00           H  
ATOM    830  CA  PHE A  53       3.481 -11.561 -20.198  1.00  0.00           C  
ATOM    831  HA  PHE A  53       3.596 -12.421 -20.857  1.00  0.00           H  
ATOM    832  CB  PHE A  53       4.894 -11.085 -19.814  1.00  0.00           C  
ATOM    833  HB2 PHE A  53       5.381 -10.689 -20.706  1.00  0.00           H  
ATOM    834  HB3 PHE A  53       4.822 -10.267 -19.101  1.00  0.00           H  
ATOM    835  CG  PHE A  53       5.787 -12.162 -19.222  1.00  0.00           C  
ATOM    836  CD1 PHE A  53       6.645 -12.900 -20.061  1.00  0.00           C  
ATOM    837  HD1 PHE A  53       6.660 -12.711 -21.124  1.00  0.00           H  
ATOM    838  CE1 PHE A  53       7.497 -13.879 -19.519  1.00  0.00           C  
ATOM    839  HE1 PHE A  53       8.177 -14.418 -20.163  1.00  0.00           H  
ATOM    840  CZ  PHE A  53       7.472 -14.146 -18.139  1.00  0.00           C  
ATOM    841  HZ  PHE A  53       8.128 -14.898 -17.720  1.00  0.00           H  
ATOM    842  CE2 PHE A  53       6.611 -13.417 -17.298  1.00  0.00           C  
ATOM    843  HE2 PHE A  53       6.603 -13.616 -16.236  1.00  0.00           H  
ATOM    844  CD2 PHE A  53       5.776 -12.421 -17.837  1.00  0.00           C  
ATOM    845  HD2 PHE A  53       5.124 -11.859 -17.185  1.00  0.00           H  
ATOM    846  C   PHE A  53       2.669 -12.050 -18.986  1.00  0.00           C  
ATOM    847  O   PHE A  53       2.373 -13.245 -18.901  1.00  0.00           O  
ATOM    848  N   TYR A  54       2.259 -11.173 -18.053  1.00  0.00           N  
ATOM    849  H   TYR A  54       2.481 -10.185 -18.159  1.00  0.00           H  
ATOM    850  CA  TYR A  54       1.584 -11.640 -16.831  1.00  0.00           C  
ATOM    851  HA  TYR A  54       2.183 -12.468 -16.451  1.00  0.00           H  
ATOM    852  CB  TYR A  54       1.585 -10.591 -15.699  1.00  0.00           C  
ATOM    853  HB2 TYR A  54       1.365 -11.120 -14.771  1.00  0.00           H  
ATOM    854  HB3 TYR A  54       2.602 -10.213 -15.599  1.00  0.00           H  
ATOM    855  CG  TYR A  54       0.623  -9.411 -15.761  1.00  0.00           C  
ATOM    856  CD1 TYR A  54       1.136  -8.099 -15.794  1.00  0.00           C  
ATOM    857  HD1 TYR A  54       2.202  -7.938 -15.855  1.00  0.00           H  
ATOM    858  CE1 TYR A  54       0.269  -6.990 -15.738  1.00  0.00           C  
ATOM    859  HE1 TYR A  54       0.667  -5.990 -15.755  1.00  0.00           H  
ATOM    860  CZ  TYR A  54      -1.125  -7.181 -15.672  1.00  0.00           C  
ATOM    861  OH  TYR A  54      -1.966  -6.112 -15.636  1.00  0.00           O  
ATOM    862  HH  TYR A  54      -1.525  -5.279 -15.908  1.00  0.00           H  
ATOM    863  CE2 TYR A  54      -1.642  -8.494 -15.636  1.00  0.00           C  
ATOM    864  HE2 TYR A  54      -2.710  -8.641 -15.584  1.00  0.00           H  
ATOM    865  CD2 TYR A  54      -0.771  -9.601 -15.649  1.00  0.00           C  
ATOM    866  HD2 TYR A  54      -1.183 -10.597 -15.556  1.00  0.00           H  
ATOM    867  C   TYR A  54       0.202 -12.251 -17.105  1.00  0.00           C  
ATOM    868  O   TYR A  54      -0.154 -13.229 -16.454  1.00  0.00           O  
ATOM    869  N   SER A  55      -0.536 -11.774 -18.116  1.00  0.00           N  
ATOM    870  H   SER A  55      -0.198 -10.954 -18.607  1.00  0.00           H  
ATOM    871  CA  SER A  55      -1.837 -12.359 -18.514  1.00  0.00           C  
ATOM    872  HA  SER A  55      -2.532 -12.269 -17.677  1.00  0.00           H  
ATOM    873  CB  SER A  55      -2.425 -11.616 -19.721  1.00  0.00           C  
ATOM    874  HB2 SER A  55      -1.758 -11.719 -20.579  1.00  0.00           H  
ATOM    875  HB3 SER A  55      -3.388 -12.064 -19.970  1.00  0.00           H  
ATOM    876  OG  SER A  55      -2.625 -10.243 -19.449  1.00  0.00           O  
ATOM    877  HG  SER A  55      -1.755  -9.803 -19.450  1.00  0.00           H  
ATOM    878  C   SER A  55      -1.743 -13.848 -18.892  1.00  0.00           C  
ATOM    879  O   SER A  55      -2.691 -14.612 -18.680  1.00  0.00           O  
ATOM    880  N   HIE A  56      -0.602 -14.259 -19.458  1.00  0.00           N  
ATOM    881  H   HIE A  56       0.127 -13.572 -19.611  1.00  0.00           H  
ATOM    882  CA  HIE A  56      -0.294 -15.652 -19.790  1.00  0.00           C  
ATOM    883  HA  HIE A  56      -1.199 -16.164 -20.120  1.00  0.00           H  
ATOM    884  CB  HIE A  56       0.708 -15.662 -20.956  1.00  0.00           C  
ATOM    885  HB2 HIE A  56       0.298 -15.079 -21.782  1.00  0.00           H  
ATOM    886  HB3 HIE A  56       1.641 -15.190 -20.649  1.00  0.00           H  
ATOM    887  CG  HIE A  56       1.014 -17.043 -21.469  1.00  0.00           C  
ATOM    888  ND1 HIE A  56       0.308 -17.710 -22.472  1.00  0.00           N  
ATOM    889  CE1 HIE A  56       0.853 -18.932 -22.546  1.00  0.00           C  
ATOM    890  HE1 HIE A  56       0.512 -19.713 -23.210  1.00  0.00           H  
ATOM    891  NE2 HIE A  56       1.849 -19.063 -21.655  1.00  0.00           N  
ATOM    892  HE2 HIE A  56       2.350 -19.928 -21.442  1.00  0.00           H  
ATOM    893  CD2 HIE A  56       1.955 -17.884 -20.958  1.00  0.00           C  
ATOM    894  HD2 HIE A  56       2.607 -17.678 -20.122  1.00  0.00           H  
ATOM    895  C   HIE A  56       0.243 -16.419 -18.570  1.00  0.00           C  
ATOM    896  O   HIE A  56      -0.299 -17.457 -18.182  1.00  0.00           O  
ATOM    897  N   HIE A  57       1.292 -15.899 -17.926  1.00  0.00           N  
ATOM    898  H   HIE A  57       1.688 -15.030 -18.272  1.00  0.00           H  
ATOM    899  CA  HIE A  57       1.993 -16.597 -16.838  1.00  0.00           C  
ATOM    900  HA  HIE A  57       2.027 -17.658 -17.095  1.00  0.00           H  
ATOM    901  CB  HIE A  57       3.456 -16.137 -16.788  1.00  0.00           C  
ATOM    902  HB2 HIE A  57       3.499 -15.052 -16.680  1.00  0.00           H  
ATOM    903  HB3 HIE A  57       3.937 -16.585 -15.921  1.00  0.00           H  
ATOM    904  CG  HIE A  57       4.236 -16.557 -18.012  1.00  0.00           C  
ATOM    905  ND1 HIE A  57       4.605 -17.865 -18.336  1.00  0.00           N  
ATOM    906  CE1 HIE A  57       5.268 -17.787 -19.499  1.00  0.00           C  
ATOM    907  HE1 HIE A  57       5.684 -18.637 -20.023  1.00  0.00           H  
ATOM    908  NE2 HIE A  57       5.329 -16.512 -19.918  1.00  0.00           N  
ATOM    909  HE2 HIE A  57       5.790 -16.181 -20.753  1.00  0.00           H  
ATOM    910  CD2 HIE A  57       4.677 -15.726 -18.996  1.00  0.00           C  
ATOM    911  HD2 HIE A  57       4.549 -14.654 -19.021  1.00  0.00           H  
ATOM    912  C   HIE A  57       1.287 -16.554 -15.468  1.00  0.00           C  
ATOM    913  O   HIE A  57       1.671 -17.319 -14.585  1.00  0.00           O  
ATOM    914  N   GLU A  58       0.211 -15.772 -15.279  1.00  0.00           N  
ATOM    915  H   GLU A  58      -0.015 -15.070 -15.978  1.00  0.00           H  
ATOM    916  CA  GLU A  58      -0.728 -15.958 -14.150  1.00  0.00           C  
ATOM    917  HA  GLU A  58      -0.103 -16.200 -13.291  1.00  0.00           H  
ATOM    918  CB  GLU A  58      -1.462 -14.652 -13.730  1.00  0.00           C  
ATOM    919  HB2 GLU A  58      -1.709 -14.789 -12.674  1.00  0.00           H  
ATOM    920  HB3 GLU A  58      -0.751 -13.826 -13.810  1.00  0.00           H  
ATOM    921  CG  GLU A  58      -2.774 -14.226 -14.437  1.00  0.00           C  
ATOM    922  HG2 GLU A  58      -2.565 -14.023 -15.486  1.00  0.00           H  
ATOM    923  HG3 GLU A  58      -3.493 -15.047 -14.400  1.00  0.00           H  
ATOM    924  CD  GLU A  58      -3.438 -12.979 -13.792  1.00  0.00           C  
ATOM    925  OE1 GLU A  58      -3.185 -12.660 -12.617  1.00  0.00           O  
ATOM    926  OE2 GLU A  58      -4.259 -12.287 -14.455  1.00  0.00           O  
ATOM    927  C   GLU A  58      -1.626 -17.209 -14.313  1.00  0.00           C  
ATOM    928  O   GLU A  58      -2.479 -17.480 -13.468  1.00  0.00           O  
ATOM    929  N   LYS A  59      -1.396 -18.012 -15.371  1.00  0.00           N  
ATOM    930  H   LYS A  59      -0.741 -17.675 -16.066  1.00  0.00           H  
ATOM    931  CA  LYS A  59      -1.984 -19.347 -15.593  1.00  0.00           C  
ATOM    932  HA  LYS A  59      -2.432 -19.690 -14.661  1.00  0.00           H  
ATOM    933  CB  LYS A  59      -3.092 -19.273 -16.658  1.00  0.00           C  
ATOM    934  HB2 LYS A  59      -2.657 -18.952 -17.606  1.00  0.00           H  
ATOM    935  HB3 LYS A  59      -3.509 -20.274 -16.794  1.00  0.00           H  
ATOM    936  CG  LYS A  59      -4.222 -18.311 -16.274  1.00  0.00           C  
ATOM    937  HG2 LYS A  59      -4.607 -18.578 -15.288  1.00  0.00           H  
ATOM    938  HG3 LYS A  59      -3.831 -17.294 -16.240  1.00  0.00           H  
ATOM    939  CD  LYS A  59      -5.367 -18.379 -17.293  1.00  0.00           C  
ATOM    940  HD2 LYS A  59      -4.979 -18.247 -18.305  1.00  0.00           H  
ATOM    941  HD3 LYS A  59      -5.832 -19.365 -17.231  1.00  0.00           H  
ATOM    942  CE  LYS A  59      -6.419 -17.307 -16.991  1.00  0.00           C  
ATOM    943  HE2 LYS A  59      -7.318 -17.533 -17.572  1.00  0.00           H  
ATOM    944  HE3 LYS A  59      -6.680 -17.373 -15.929  1.00  0.00           H  
ATOM    945  NZ  LYS A  59      -5.922 -15.943 -17.316  1.00  0.00           N  
ATOM    946  HZ1 LYS A  59      -5.069 -15.735 -16.807  1.00  0.00           H  
ATOM    947  HZ2 LYS A  59      -5.703 -15.860 -18.300  1.00  0.00           H  
ATOM    948  HZ3 LYS A  59      -6.603 -15.238 -17.071  1.00  0.00           H  
ATOM    949  C   LYS A  59      -0.960 -20.418 -15.992  1.00  0.00           C  
ATOM    950  O   LYS A  59      -1.033 -21.533 -15.477  1.00  0.00           O  
ATOM    951  N   ASP A  60      -0.048 -20.128 -16.924  1.00  0.00           N  
ATOM    952  H   ASP A  60      -0.069 -19.210 -17.354  1.00  0.00           H  
ATOM    953  CA  ASP A  60       0.843 -21.149 -17.501  1.00  0.00           C  
ATOM    954  HA  ASP A  60       0.234 -22.030 -17.706  1.00  0.00           H  
ATOM    955  CB  ASP A  60       1.397 -20.695 -18.854  1.00  0.00           C  
ATOM    956  HB2 ASP A  60       0.559 -20.395 -19.487  1.00  0.00           H  
ATOM    957  HB3 ASP A  60       2.044 -19.828 -18.710  1.00  0.00           H  
ATOM    958  CG  ASP A  60       2.178 -21.805 -19.576  1.00  0.00           C  
ATOM    959  OD1 ASP A  60       2.690 -21.528 -20.683  1.00  0.00           O  
ATOM    960  OD2 ASP A  60       2.210 -22.971 -19.117  1.00  0.00           O  
ATOM    961  C   ASP A  60       1.969 -21.607 -16.557  1.00  0.00           C  
ATOM    962  O   ASP A  60       3.099 -21.118 -16.594  1.00  0.00           O  
ATOM    963  N   THR A  61       1.669 -22.617 -15.743  1.00  0.00           N  
ATOM    964  H   THR A  61       0.697 -22.897 -15.710  1.00  0.00           H  
ATOM    965  CA  THR A  61       2.607 -23.234 -14.792  1.00  0.00           C  
ATOM    966  HA  THR A  61       3.001 -22.444 -14.153  1.00  0.00           H  
ATOM    967  CB  THR A  61       1.885 -24.256 -13.901  1.00  0.00           C  
ATOM    968  HB  THR A  61       2.634 -24.774 -13.304  1.00  0.00           H  
ATOM    969  CG2 THR A  61       0.895 -23.609 -12.937  1.00  0.00           C  
ATOM    970 HG21 THR A  61       0.120 -23.073 -13.483  1.00  0.00           H  
ATOM    971 HG22 THR A  61       0.438 -24.381 -12.319  1.00  0.00           H  
ATOM    972 HG23 THR A  61       1.428 -22.909 -12.292  1.00  0.00           H  
ATOM    973  OG1 THR A  61       1.194 -25.217 -14.668  1.00  0.00           O  
ATOM    974  HG1 THR A  61       0.291 -24.910 -14.786  1.00  0.00           H  
ATOM    975  C   THR A  61       3.824 -23.921 -15.429  1.00  0.00           C  
ATOM    976  O   THR A  61       4.777 -24.243 -14.710  1.00  0.00           O  
ATOM    977  N   ARG A  62       3.863 -24.142 -16.753  1.00  0.00           N  
ATOM    978  H   ARG A  62       3.094 -23.797 -17.324  1.00  0.00           H  
ATOM    979  CA  ARG A  62       5.001 -24.809 -17.419  1.00  0.00           C  
ATOM    980  HA  ARG A  62       5.185 -25.766 -16.929  1.00  0.00           H  
ATOM    981  CB  ARG A  62       4.689 -25.069 -18.897  1.00  0.00           C  
ATOM    982  HB2 ARG A  62       4.520 -24.109 -19.386  1.00  0.00           H  
ATOM    983  HB3 ARG A  62       5.561 -25.530 -19.365  1.00  0.00           H  
ATOM    984  CG  ARG A  62       3.481 -26.004 -19.094  1.00  0.00           C  
ATOM    985  HG2 ARG A  62       3.726 -26.990 -18.696  1.00  0.00           H  
ATOM    986  HG3 ARG A  62       2.614 -25.619 -18.555  1.00  0.00           H  
ATOM    987  CD  ARG A  62       3.110 -26.141 -20.574  1.00  0.00           C  
ATOM    988  HD2 ARG A  62       3.962 -26.559 -21.114  1.00  0.00           H  
ATOM    989  HD3 ARG A  62       2.263 -26.824 -20.660  1.00  0.00           H  
ATOM    990  NE  ARG A  62       2.748 -24.833 -21.141  1.00  0.00           N  
ATOM    991  HE  ARG A  62       2.641 -24.065 -20.469  1.00  0.00           H  
ATOM    992  CZ  ARG A  62       2.595 -24.513 -22.407  1.00  0.00           C  
ATOM    993  NH1 ARG A  62       2.586 -25.408 -23.355  1.00  0.00           N  
ATOM    994 HH11 ARG A  62       2.670 -26.371 -23.093  1.00  0.00           H  
ATOM    995 HH12 ARG A  62       2.461 -25.132 -24.308  1.00  0.00           H  
ATOM    996  NH2 ARG A  62       2.458 -23.270 -22.744  1.00  0.00           N  
ATOM    997 HH21 ARG A  62       2.545 -22.572 -21.994  1.00  0.00           H  
ATOM    998 HH22 ARG A  62       2.337 -22.982 -23.691  1.00  0.00           H  
ATOM    999  C   ARG A  62       6.298 -24.009 -17.304  1.00  0.00           C  
ATOM   1000  O   ARG A  62       7.365 -24.610 -17.228  1.00  0.00           O  
ATOM   1001  N   CYS A  63       6.223 -22.678 -17.207  1.00  0.00           N  
ATOM   1002  H   CYS A  63       5.306 -22.251 -17.230  1.00  0.00           H  
ATOM   1003  CA  CYS A  63       7.391 -21.803 -17.017  1.00  0.00           C  
ATOM   1004  HA  CYS A  63       8.112 -22.015 -17.809  1.00  0.00           H  
ATOM   1005  CB  CYS A  63       6.949 -20.340 -17.148  1.00  0.00           C  
ATOM   1006  HB2 CYS A  63       7.835 -19.708 -17.086  1.00  0.00           H  
ATOM   1007  HB3 CYS A  63       6.456 -20.170 -18.106  1.00  0.00           H  
ATOM   1008  SG  CYS A  63       5.835 -19.884 -15.795  1.00  0.00           S  
ATOM   1009  HG  CYS A  63       4.672 -20.195 -16.397  1.00  0.00           H  
ATOM   1010  C   CYS A  63       8.146 -22.023 -15.688  1.00  0.00           C  
ATOM   1011  O   CYS A  63       9.250 -21.510 -15.521  1.00  0.00           O  
ATOM   1012  N   LEU A  64       7.577 -22.809 -14.767  1.00  0.00           N  
ATOM   1013  H   LEU A  64       6.637 -23.136 -14.946  1.00  0.00           H  
ATOM   1014  CA  LEU A  64       8.217 -23.254 -13.529  1.00  0.00           C  
ATOM   1015  HA  LEU A  64       9.288 -23.077 -13.622  1.00  0.00           H  
ATOM   1016  CB  LEU A  64       7.711 -22.401 -12.347  1.00  0.00           C  
ATOM   1017  HB2 LEU A  64       8.342 -22.649 -11.495  1.00  0.00           H  
ATOM   1018  HB3 LEU A  64       7.870 -21.343 -12.561  1.00  0.00           H  
ATOM   1019  CG  LEU A  64       6.235 -22.638 -11.954  1.00  0.00           C  
ATOM   1020  HG  LEU A  64       5.928 -23.647 -12.220  1.00  0.00           H  
ATOM   1021  CD1 LEU A  64       6.056 -22.489 -10.449  1.00  0.00           C  
ATOM   1022 HD11 LEU A  64       5.011 -22.650 -10.189  1.00  0.00           H  
ATOM   1023 HD12 LEU A  64       6.654 -23.241  -9.937  1.00  0.00           H  
ATOM   1024 HD13 LEU A  64       6.370 -21.492 -10.142  1.00  0.00           H  
ATOM   1025  CD2 LEU A  64       5.281 -21.650 -12.619  1.00  0.00           C  
ATOM   1026 HD21 LEU A  64       4.263 -21.815 -12.271  1.00  0.00           H  
ATOM   1027 HD22 LEU A  64       5.578 -20.628 -12.390  1.00  0.00           H  
ATOM   1028 HD23 LEU A  64       5.306 -21.782 -13.698  1.00  0.00           H  
ATOM   1029  C   LEU A  64       8.066 -24.771 -13.297  1.00  0.00           C  
ATOM   1030  O   LEU A  64       8.241 -25.238 -12.173  1.00  0.00           O  
ATOM   1031  N   GLY A  65       7.668 -25.544 -14.317  1.00  0.00           N  
ATOM   1032  H   GLY A  65       7.589 -25.128 -15.238  1.00  0.00           H  
ATOM   1033  CA  GLY A  65       7.362 -26.977 -14.177  1.00  0.00           C  
ATOM   1034  HA2 GLY A  65       6.979 -27.350 -15.126  1.00  0.00           H  
ATOM   1035  HA3 GLY A  65       8.278 -27.516 -13.938  1.00  0.00           H  
ATOM   1036  C   GLY A  65       6.323 -27.293 -13.088  1.00  0.00           C  
ATOM   1037  O   GLY A  65       6.388 -28.356 -12.479  1.00  0.00           O  
ATOM   1038  N   ALA A  66       5.437 -26.338 -12.782  1.00  0.00           N  
ATOM   1039  H   ALA A  66       5.423 -25.522 -13.384  1.00  0.00           H  
ATOM   1040  CA  ALA A  66       4.502 -26.338 -11.652  1.00  0.00           C  
ATOM   1041  HA  ALA A  66       4.057 -25.345 -11.630  1.00  0.00           H  
ATOM   1042  CB  ALA A  66       3.358 -27.324 -11.944  1.00  0.00           C  
ATOM   1043  HB1 ALA A  66       3.732 -28.348 -11.923  1.00  0.00           H  
ATOM   1044  HB2 ALA A  66       2.577 -27.222 -11.189  1.00  0.00           H  
ATOM   1045  HB3 ALA A  66       2.927 -27.123 -12.926  1.00  0.00           H  
ATOM   1046  C   ALA A  66       5.121 -26.521 -10.240  1.00  0.00           C  
ATOM   1047  O   ALA A  66       4.375 -26.712  -9.280  1.00  0.00           O  
ATOM   1048  N   THR A  67       6.453 -26.462 -10.059  1.00  0.00           N  
ATOM   1049  H   THR A  67       7.045 -26.248 -10.855  1.00  0.00           H  
ATOM   1050  CA  THR A  67       7.077 -26.874  -8.785  1.00  0.00           C  
ATOM   1051  HA  THR A  67       6.605 -27.821  -8.523  1.00  0.00           H  
ATOM   1052  CB  THR A  67       8.577 -27.188  -8.911  1.00  0.00           C  
ATOM   1053  HB  THR A  67       8.727 -27.855  -9.760  1.00  0.00           H  
ATOM   1054  CG2 THR A  67       9.509 -25.984  -9.043  1.00  0.00           C  
ATOM   1055 HG21 THR A  67      10.520 -26.338  -9.246  1.00  0.00           H  
ATOM   1056 HG22 THR A  67       9.185 -25.353  -9.866  1.00  0.00           H  
ATOM   1057 HG23 THR A  67       9.518 -25.403  -8.123  1.00  0.00           H  
ATOM   1058  OG1 THR A  67       8.974 -27.853  -7.731  1.00  0.00           O  
ATOM   1059  HG1 THR A  67       9.296 -28.723  -7.991  1.00  0.00           H  
ATOM   1060  C   THR A  67       6.809 -25.916  -7.617  1.00  0.00           C  
ATOM   1061  O   THR A  67       7.013 -24.703  -7.711  1.00  0.00           O  
ATOM   1062  N   ALA A  68       6.427 -26.478  -6.463  1.00  0.00           N  
ATOM   1063  H   ALA A  68       6.269 -27.474  -6.461  1.00  0.00           H  
ATOM   1064  CA  ALA A  68       6.093 -25.735  -5.245  1.00  0.00           C  
ATOM   1065  HA  ALA A  68       5.212 -25.123  -5.440  1.00  0.00           H  
ATOM   1066  CB  ALA A  68       5.732 -26.756  -4.158  1.00  0.00           C  
ATOM   1067  HB1 ALA A  68       6.586 -27.401  -3.941  1.00  0.00           H  
ATOM   1068  HB2 ALA A  68       5.444 -26.233  -3.244  1.00  0.00           H  
ATOM   1069  HB3 ALA A  68       4.892 -27.369  -4.487  1.00  0.00           H  
ATOM   1070  C   ALA A  68       7.216 -24.792  -4.766  1.00  0.00           C  
ATOM   1071  O   ALA A  68       6.929 -23.696  -4.283  1.00  0.00           O  
ATOM   1072  N   GLN A  69       8.488 -25.163  -4.975  1.00  0.00           N  
ATOM   1073  H   GLN A  69       8.654 -26.045  -5.436  1.00  0.00           H  
ATOM   1074  CA  GLN A  69       9.647 -24.333  -4.609  1.00  0.00           C  
ATOM   1075  HA  GLN A  69       9.602 -24.111  -3.541  1.00  0.00           H  
ATOM   1076  CB  GLN A  69      10.950 -25.090  -4.904  1.00  0.00           C  
ATOM   1077  HB2 GLN A  69      11.025 -25.289  -5.975  1.00  0.00           H  
ATOM   1078  HB3 GLN A  69      11.776 -24.433  -4.625  1.00  0.00           H  
ATOM   1079  CG  GLN A  69      11.102 -26.414  -4.137  1.00  0.00           C  
ATOM   1080  HG2 GLN A  69      10.828 -26.256  -3.094  1.00  0.00           H  
ATOM   1081  HG3 GLN A  69      10.435 -27.164  -4.563  1.00  0.00           H  
ATOM   1082  CD  GLN A  69      12.533 -26.949  -4.182  1.00  0.00           C  
ATOM   1083  OE1 GLN A  69      13.407 -26.425  -4.850  1.00  0.00           O  
ATOM   1084  NE2 GLN A  69      12.830 -28.016  -3.476  1.00  0.00           N  
ATOM   1085 HE21 GLN A  69      13.785 -28.327  -3.537  1.00  0.00           H  
ATOM   1086 HE22 GLN A  69      12.149 -28.471  -2.898  1.00  0.00           H  
ATOM   1087  C   GLN A  69       9.690 -22.987  -5.352  1.00  0.00           C  
ATOM   1088  O   GLN A  69      10.226 -22.005  -4.842  1.00  0.00           O  
ATOM   1089  N   GLN A  70       9.124 -22.936  -6.561  1.00  0.00           N  
ATOM   1090  H   GLN A  70       8.666 -23.773  -6.903  1.00  0.00           H  
ATOM   1091  CA  GLN A  70       9.035 -21.735  -7.393  1.00  0.00           C  
ATOM   1092  HA  GLN A  70       9.708 -20.973  -7.002  1.00  0.00           H  
ATOM   1093  CB  GLN A  70       9.471 -22.083  -8.825  1.00  0.00           C  
ATOM   1094  HB2 GLN A  70       8.883 -22.934  -9.169  1.00  0.00           H  
ATOM   1095  HB3 GLN A  70       9.255 -21.240  -9.485  1.00  0.00           H  
ATOM   1096  CG  GLN A  70      10.965 -22.442  -8.946  1.00  0.00           C  
ATOM   1097  HG2 GLN A  70      11.221 -23.224  -8.231  1.00  0.00           H  
ATOM   1098  HG3 GLN A  70      11.134 -22.841  -9.946  1.00  0.00           H  
ATOM   1099  CD  GLN A  70      11.909 -21.256  -8.743  1.00  0.00           C  
ATOM   1100  OE1 GLN A  70      11.520 -20.122  -8.509  1.00  0.00           O  
ATOM   1101  NE2 GLN A  70      13.202 -21.453  -8.868  1.00  0.00           N  
ATOM   1102 HE21 GLN A  70      13.793 -20.650  -8.749  1.00  0.00           H  
ATOM   1103 HE22 GLN A  70      13.566 -22.375  -9.031  1.00  0.00           H  
ATOM   1104  C   GLN A  70       7.633 -21.115  -7.382  1.00  0.00           C  
ATOM   1105  O   GLN A  70       7.518 -19.903  -7.524  1.00  0.00           O  
ATOM   1106  N   PHE A  71       6.575 -21.905  -7.165  1.00  0.00           N  
ATOM   1107  H   PHE A  71       6.747 -22.903  -7.092  1.00  0.00           H  
ATOM   1108  CA  PHE A  71       5.172 -21.484  -7.285  1.00  0.00           C  
ATOM   1109  HA  PHE A  71       4.958 -21.281  -8.333  1.00  0.00           H  
ATOM   1110  CB  PHE A  71       4.281 -22.654  -6.838  1.00  0.00           C  
ATOM   1111  HB2 PHE A  71       4.625 -23.566  -7.328  1.00  0.00           H  
ATOM   1112  HB3 PHE A  71       4.392 -22.803  -5.763  1.00  0.00           H  
ATOM   1113  CG  PHE A  71       2.812 -22.476  -7.167  1.00  0.00           C  
ATOM   1114  CD1 PHE A  71       2.291 -23.032  -8.351  1.00  0.00           C  
ATOM   1115  HD1 PHE A  71       2.930 -23.597  -9.014  1.00  0.00           H  
ATOM   1116  CE1 PHE A  71       0.931 -22.872  -8.666  1.00  0.00           C  
ATOM   1117  HE1 PHE A  71       0.532 -23.310  -9.572  1.00  0.00           H  
ATOM   1118  CZ  PHE A  71       0.086 -22.160  -7.797  1.00  0.00           C  
ATOM   1119  HZ  PHE A  71      -0.963 -22.055  -8.037  1.00  0.00           H  
ATOM   1120  CE2 PHE A  71       0.604 -21.606  -6.613  1.00  0.00           C  
ATOM   1121  HE2 PHE A  71      -0.046 -21.073  -5.935  1.00  0.00           H  
ATOM   1122  CD2 PHE A  71       1.964 -21.767  -6.296  1.00  0.00           C  
ATOM   1123  HD2 PHE A  71       2.352 -21.354  -5.376  1.00  0.00           H  
ATOM   1124  C   PHE A  71       4.843 -20.195  -6.517  1.00  0.00           C  
ATOM   1125  O   PHE A  71       4.264 -19.267  -7.080  1.00  0.00           O  
ATOM   1126  N   HIE A  72       5.278 -20.087  -5.258  1.00  0.00           N  
ATOM   1127  H   HIE A  72       5.753 -20.882  -4.854  1.00  0.00           H  
ATOM   1128  CA  HIE A  72       5.093 -18.876  -4.451  1.00  0.00           C  
ATOM   1129  HA  HIE A  72       4.041 -18.582  -4.487  1.00  0.00           H  
ATOM   1130  CB  HIE A  72       5.444 -19.187  -2.990  1.00  0.00           C  
ATOM   1131  HB2 HIE A  72       4.799 -19.990  -2.630  1.00  0.00           H  
ATOM   1132  HB3 HIE A  72       6.480 -19.524  -2.931  1.00  0.00           H  
ATOM   1133  CG  HIE A  72       5.265 -17.996  -2.084  1.00  0.00           C  
ATOM   1134  ND1 HIE A  72       4.110 -17.219  -2.013  1.00  0.00           N  
ATOM   1135  CE1 HIE A  72       4.347 -16.293  -1.073  1.00  0.00           C  
ATOM   1136  HE1 HIE A  72       3.642 -15.531  -0.771  1.00  0.00           H  
ATOM   1137  NE2 HIE A  72       5.574 -16.461  -0.548  1.00  0.00           N  
ATOM   1138  HE2 HIE A  72       5.956 -15.925   0.219  1.00  0.00           H  
ATOM   1139  CD2 HIE A  72       6.171 -17.534  -1.175  1.00  0.00           C  
ATOM   1140  HD2 HIE A  72       7.149 -17.951  -0.973  1.00  0.00           H  
ATOM   1141  C   HIE A  72       5.891 -17.673  -4.981  1.00  0.00           C  
ATOM   1142  O   HIE A  72       5.360 -16.572  -5.096  1.00  0.00           O  
ATOM   1143  N   ARG A  73       7.156 -17.880  -5.370  1.00  0.00           N  
ATOM   1144  H   ARG A  73       7.500 -18.830  -5.364  1.00  0.00           H  
ATOM   1145  CA  ARG A  73       8.030 -16.824  -5.920  1.00  0.00           C  
ATOM   1146  HA  ARG A  73       8.051 -15.981  -5.230  1.00  0.00           H  
ATOM   1147  CB  ARG A  73       9.464 -17.345  -6.098  1.00  0.00           C  
ATOM   1148  HB2 ARG A  73       9.489 -18.115  -6.869  1.00  0.00           H  
ATOM   1149  HB3 ARG A  73      10.086 -16.513  -6.432  1.00  0.00           H  
ATOM   1150  CG  ARG A  73      10.027 -17.929  -4.793  1.00  0.00           C  
ATOM   1151  HG2 ARG A  73       9.798 -17.263  -3.958  1.00  0.00           H  
ATOM   1152  HG3 ARG A  73       9.563 -18.900  -4.607  1.00  0.00           H  
ATOM   1153  CD  ARG A  73      11.541 -18.121  -4.879  1.00  0.00           C  
ATOM   1154  HD2 ARG A  73      11.852 -18.746  -4.039  1.00  0.00           H  
ATOM   1155  HD3 ARG A  73      11.785 -18.637  -5.811  1.00  0.00           H  
ATOM   1156  NE  ARG A  73      12.242 -16.828  -4.805  1.00  0.00           N  
ATOM   1157  HE  ARG A  73      11.667 -15.989  -4.743  1.00  0.00           H  
ATOM   1158  CZ  ARG A  73      13.546 -16.642  -4.834  1.00  0.00           C  
ATOM   1159  NH1 ARG A  73      14.379 -17.630  -4.995  1.00  0.00           N  
ATOM   1160 HH11 ARG A  73      13.998 -18.530  -5.207  1.00  0.00           H  
ATOM   1161 HH12 ARG A  73      15.356 -17.447  -5.075  1.00  0.00           H  
ATOM   1162  NH2 ARG A  73      14.037 -15.448  -4.681  1.00  0.00           N  
ATOM   1163 HH21 ARG A  73      13.410 -14.673  -4.531  1.00  0.00           H  
ATOM   1164 HH22 ARG A  73      15.027 -15.288  -4.651  1.00  0.00           H  
ATOM   1165  C   ARG A  73       7.498 -16.288  -7.245  1.00  0.00           C  
ATOM   1166  O   ARG A  73       7.440 -15.077  -7.440  1.00  0.00           O  
ATOM   1167  N   HIE A  74       7.032 -17.189  -8.100  1.00  0.00           N  
ATOM   1168  H   HIE A  74       7.187 -18.165  -7.873  1.00  0.00           H  
ATOM   1169  CA  HIE A  74       6.332 -16.892  -9.349  1.00  0.00           C  
ATOM   1170  HA  HIE A  74       6.979 -16.315 -10.013  1.00  0.00           H  
ATOM   1171  CB  HIE A  74       6.006 -18.226 -10.028  1.00  0.00           C  
ATOM   1172  HB2 HIE A  74       6.927 -18.796 -10.155  1.00  0.00           H  
ATOM   1173  HB3 HIE A  74       5.334 -18.812  -9.406  1.00  0.00           H  
ATOM   1174  CG  HIE A  74       5.389 -18.043 -11.378  1.00  0.00           C  
ATOM   1175  ND1 HIE A  74       6.093 -17.656 -12.511  1.00  0.00           N  
ATOM   1176  CE1 HIE A  74       5.191 -17.608 -13.500  1.00  0.00           C  
ATOM   1177  HE1 HIE A  74       5.425 -17.353 -14.523  1.00  0.00           H  
ATOM   1178  NE2 HIE A  74       3.973 -17.941 -13.044  1.00  0.00           N  
ATOM   1179  HE2 HIE A  74       3.126 -17.958 -13.608  1.00  0.00           H  
ATOM   1180  CD2 HIE A  74       4.074 -18.214 -11.699  1.00  0.00           C  
ATOM   1181  HD2 HIE A  74       3.278 -18.508 -11.032  1.00  0.00           H  
ATOM   1182  C   HIE A  74       5.067 -16.062  -9.111  1.00  0.00           C  
ATOM   1183  O   HIE A  74       4.882 -15.015  -9.724  1.00  0.00           O  
ATOM   1184  N   LYS A  75       4.224 -16.470  -8.151  1.00  0.00           N  
ATOM   1185  H   LYS A  75       4.414 -17.354  -7.685  1.00  0.00           H  
ATOM   1186  CA  LYS A  75       3.012 -15.723  -7.787  1.00  0.00           C  
ATOM   1187  HA  LYS A  75       2.448 -15.548  -8.704  1.00  0.00           H  
ATOM   1188  CB  LYS A  75       2.165 -16.602  -6.852  1.00  0.00           C  
ATOM   1189  HB2 LYS A  75       2.094 -17.596  -7.297  1.00  0.00           H  
ATOM   1190  HB3 LYS A  75       2.658 -16.696  -5.883  1.00  0.00           H  
ATOM   1191  CG  LYS A  75       0.742 -16.056  -6.664  1.00  0.00           C  
ATOM   1192  HG2 LYS A  75       0.774 -15.168  -6.030  1.00  0.00           H  
ATOM   1193  HG3 LYS A  75       0.334 -15.780  -7.638  1.00  0.00           H  
ATOM   1194  CD  LYS A  75      -0.178 -17.112  -6.031  1.00  0.00           C  
ATOM   1195  HD2 LYS A  75      -0.189 -17.998  -6.670  1.00  0.00           H  
ATOM   1196  HD3 LYS A  75       0.210 -17.388  -5.047  1.00  0.00           H  
ATOM   1197  CE  LYS A  75      -1.603 -16.556  -5.899  1.00  0.00           C  
ATOM   1198  HE2 LYS A  75      -1.582 -15.712  -5.202  1.00  0.00           H  
ATOM   1199  HE3 LYS A  75      -1.919 -16.170  -6.874  1.00  0.00           H  
ATOM   1200  NZ  LYS A  75      -2.564 -17.587  -5.425  1.00  0.00           N  
ATOM   1201  HZ1 LYS A  75      -3.481 -17.175  -5.293  1.00  0.00           H  
ATOM   1202  HZ2 LYS A  75      -2.647 -18.333  -6.105  1.00  0.00           H  
ATOM   1203  HZ3 LYS A  75      -2.257 -17.983  -4.546  1.00  0.00           H  
ATOM   1204  C   LYS A  75       3.339 -14.336  -7.212  1.00  0.00           C  
ATOM   1205  O   LYS A  75       2.638 -13.375  -7.514  1.00  0.00           O  
ATOM   1206  N   GLN A  76       4.422 -14.197  -6.442  1.00  0.00           N  
ATOM   1207  H   GLN A  76       4.927 -15.035  -6.173  1.00  0.00           H  
ATOM   1208  CA  GLN A  76       4.926 -12.895  -5.979  1.00  0.00           C  
ATOM   1209  HA  GLN A  76       4.114 -12.366  -5.480  1.00  0.00           H  
ATOM   1210  CB  GLN A  76       6.069 -13.098  -4.969  1.00  0.00           C  
ATOM   1211  HB2 GLN A  76       6.773 -13.826  -5.366  1.00  0.00           H  
ATOM   1212  HB3 GLN A  76       6.610 -12.159  -4.833  1.00  0.00           H  
ATOM   1213  CG  GLN A  76       5.586 -13.592  -3.599  1.00  0.00           C  
ATOM   1214  HG2 GLN A  76       4.806 -14.346  -3.709  1.00  0.00           H  
ATOM   1215  HG3 GLN A  76       6.428 -14.057  -3.087  1.00  0.00           H  
ATOM   1216  CD  GLN A  76       5.059 -12.445  -2.741  1.00  0.00           C  
ATOM   1217  OE1 GLN A  76       4.000 -11.884  -2.975  1.00  0.00           O  
ATOM   1218  NE2 GLN A  76       5.782 -12.061  -1.712  1.00  0.00           N  
ATOM   1219 HE21 GLN A  76       5.464 -11.245  -1.211  1.00  0.00           H  
ATOM   1220 HE22 GLN A  76       6.666 -12.494  -1.518  1.00  0.00           H  
ATOM   1221  C   GLN A  76       5.383 -11.996  -7.138  1.00  0.00           C  
ATOM   1222  O   GLN A  76       5.038 -10.816  -7.166  1.00  0.00           O  
ATOM   1223  N   LEU A  77       6.090 -12.558  -8.128  1.00  0.00           N  
ATOM   1224  H   LEU A  77       6.332 -13.541  -8.050  1.00  0.00           H  
ATOM   1225  CA  LEU A  77       6.519 -11.844  -9.335  1.00  0.00           C  
ATOM   1226  HA  LEU A  77       7.068 -10.950  -9.034  1.00  0.00           H  
ATOM   1227  CB  LEU A  77       7.481 -12.752 -10.127  1.00  0.00           C  
ATOM   1228  HB2 LEU A  77       8.319 -13.022  -9.480  1.00  0.00           H  
ATOM   1229  HB3 LEU A  77       6.966 -13.680 -10.370  1.00  0.00           H  
ATOM   1230  CG  LEU A  77       8.018 -12.110 -11.429  1.00  0.00           C  
ATOM   1231  HG  LEU A  77       7.537 -11.153 -11.613  1.00  0.00           H  
ATOM   1232  CD1 LEU A  77       9.526 -11.883 -11.342  1.00  0.00           C  
ATOM   1233 HD11 LEU A  77       9.764 -11.254 -10.485  1.00  0.00           H  
ATOM   1234 HD12 LEU A  77      10.045 -12.833 -11.222  1.00  0.00           H  
ATOM   1235 HD13 LEU A  77       9.881 -11.392 -12.248  1.00  0.00           H  
ATOM   1236  CD2 LEU A  77       7.744 -13.009 -12.627  1.00  0.00           C  
ATOM   1237 HD21 LEU A  77       6.669 -13.145 -12.751  1.00  0.00           H  
ATOM   1238 HD22 LEU A  77       8.158 -12.566 -13.534  1.00  0.00           H  
ATOM   1239 HD23 LEU A  77       8.213 -13.973 -12.453  1.00  0.00           H  
ATOM   1240  C   LEU A  77       5.317 -11.376 -10.175  1.00  0.00           C  
ATOM   1241  O   LEU A  77       5.300 -10.237 -10.624  1.00  0.00           O  
ATOM   1242  N   ILE A  78       4.281 -12.209 -10.336  1.00  0.00           N  
ATOM   1243  H   ILE A  78       4.375 -13.157  -9.983  1.00  0.00           H  
ATOM   1244  CA  ILE A  78       3.022 -11.833 -11.011  1.00  0.00           C  
ATOM   1245  HA  ILE A  78       3.254 -11.477 -12.012  1.00  0.00           H  
ATOM   1246  CB  ILE A  78       2.109 -13.079 -11.137  1.00  0.00           C  
ATOM   1247  HB  ILE A  78       2.075 -13.560 -10.159  1.00  0.00           H  
ATOM   1248  CG2 ILE A  78       0.656 -12.720 -11.489  1.00  0.00           C  
ATOM   1249 HG21 ILE A  78       0.613 -12.165 -12.427  1.00  0.00           H  
ATOM   1250 HG22 ILE A  78       0.065 -13.629 -11.578  1.00  0.00           H  
ATOM   1251 HG23 ILE A  78       0.200 -12.120 -10.701  1.00  0.00           H  
ATOM   1252  CG1 ILE A  78       2.666 -14.127 -12.135  1.00  0.00           C  
ATOM   1253 HG12 ILE A  78       3.676 -14.404 -11.840  1.00  0.00           H  
ATOM   1254 HG13 ILE A  78       2.058 -15.031 -12.063  1.00  0.00           H  
ATOM   1255  CD1 ILE A  78       2.721 -13.711 -13.612  1.00  0.00           C  
ATOM   1256 HD11 ILE A  78       3.155 -14.526 -14.192  1.00  0.00           H  
ATOM   1257 HD12 ILE A  78       1.720 -13.512 -13.991  1.00  0.00           H  
ATOM   1258 HD13 ILE A  78       3.346 -12.829 -13.740  1.00  0.00           H  
ATOM   1259  C   ILE A  78       2.324 -10.661 -10.292  1.00  0.00           C  
ATOM   1260  O   ILE A  78       1.941  -9.684 -10.939  1.00  0.00           O  
ATOM   1261  N   ARG A  79       2.222 -10.710  -8.954  1.00  0.00           N  
ATOM   1262  H   ARG A  79       2.540 -11.553  -8.486  1.00  0.00           H  
ATOM   1263  CA  ARG A  79       1.677  -9.598  -8.141  1.00  0.00           C  
ATOM   1264  HA  ARG A  79       0.663  -9.361  -8.470  1.00  0.00           H  
ATOM   1265  CB  ARG A  79       1.629  -9.985  -6.652  1.00  0.00           C  
ATOM   1266  HB2 ARG A  79       2.617 -10.310  -6.327  1.00  0.00           H  
ATOM   1267  HB3 ARG A  79       1.353  -9.106  -6.068  1.00  0.00           H  
ATOM   1268  CG  ARG A  79       0.607 -11.094  -6.363  1.00  0.00           C  
ATOM   1269  HG2 ARG A  79      -0.398 -10.713  -6.535  1.00  0.00           H  
ATOM   1270  HG3 ARG A  79       0.751 -11.920  -7.055  1.00  0.00           H  
ATOM   1271  CD  ARG A  79       0.737 -11.625  -4.927  1.00  0.00           C  
ATOM   1272  HD2 ARG A  79       0.219 -12.582  -4.885  1.00  0.00           H  
ATOM   1273  HD3 ARG A  79       1.788 -11.806  -4.696  1.00  0.00           H  
ATOM   1274  NE  ARG A  79       0.099 -10.730  -3.944  1.00  0.00           N  
ATOM   1275  HE  ARG A  79      -0.890 -10.506  -4.120  1.00  0.00           H  
ATOM   1276  CZ  ARG A  79       0.622 -10.079  -2.921  1.00  0.00           C  
ATOM   1277  NH1 ARG A  79       1.889 -10.112  -2.617  1.00  0.00           N  
ATOM   1278 HH11 ARG A  79       2.510 -10.760  -3.094  1.00  0.00           H  
ATOM   1279 HH12 ARG A  79       2.200  -9.634  -1.796  1.00  0.00           H  
ATOM   1280  NH2 ARG A  79      -0.151  -9.390  -2.141  1.00  0.00           N  
ATOM   1281 HH21 ARG A  79      -1.157  -9.436  -2.346  1.00  0.00           H  
ATOM   1282 HH22 ARG A  79       0.146  -8.629  -1.559  1.00  0.00           H  
ATOM   1283  C   ARG A  79       2.495  -8.318  -8.342  1.00  0.00           C  
ATOM   1284  O   ARG A  79       1.942  -7.272  -8.662  1.00  0.00           O  
ATOM   1285  N   PHE A  80       3.819  -8.405  -8.233  1.00  0.00           N  
ATOM   1286  H   PHE A  80       4.229  -9.292  -7.954  1.00  0.00           H  
ATOM   1287  CA  PHE A  80       4.703  -7.255  -8.439  1.00  0.00           C  
ATOM   1288  HA  PHE A  80       4.330  -6.424  -7.841  1.00  0.00           H  
ATOM   1289  CB  PHE A  80       6.109  -7.602  -7.932  1.00  0.00           C  
ATOM   1290  HB2 PHE A  80       6.453  -8.480  -8.479  1.00  0.00           H  
ATOM   1291  HB3 PHE A  80       6.772  -6.773  -8.181  1.00  0.00           H  
ATOM   1292  CG  PHE A  80       6.280  -7.894  -6.445  1.00  0.00           C  
ATOM   1293  CD1 PHE A  80       5.256  -7.684  -5.492  1.00  0.00           C  
ATOM   1294  HD1 PHE A  80       4.290  -7.301  -5.783  1.00  0.00           H  
ATOM   1295  CE1 PHE A  80       5.478  -7.992  -4.137  1.00  0.00           C  
ATOM   1296  HE1 PHE A  80       4.692  -7.841  -3.411  1.00  0.00           H  
ATOM   1297  CZ  PHE A  80       6.723  -8.494  -3.722  1.00  0.00           C  
ATOM   1298  HZ  PHE A  80       6.890  -8.730  -2.680  1.00  0.00           H  
ATOM   1299  CE2 PHE A  80       7.753  -8.677  -4.658  1.00  0.00           C  
ATOM   1300  HE2 PHE A  80       8.721  -9.036  -4.341  1.00  0.00           H  
ATOM   1301  CD2 PHE A  80       7.526  -8.385  -6.013  1.00  0.00           C  
ATOM   1302  HD2 PHE A  80       8.315  -8.542  -6.730  1.00  0.00           H  
ATOM   1303  C   PHE A  80       4.720  -6.746  -9.895  1.00  0.00           C  
ATOM   1304  O   PHE A  80       4.912  -5.547 -10.095  1.00  0.00           O  
ATOM   1305  N   LEU A  81       4.468  -7.594 -10.905  1.00  0.00           N  
ATOM   1306  H   LEU A  81       4.426  -8.587 -10.693  1.00  0.00           H  
ATOM   1307  CA  LEU A  81       4.228  -7.169 -12.292  1.00  0.00           C  
ATOM   1308  HA  LEU A  81       5.011  -6.466 -12.564  1.00  0.00           H  
ATOM   1309  CB  LEU A  81       4.279  -8.372 -13.253  1.00  0.00           C  
ATOM   1310  HB2 LEU A  81       3.709  -9.197 -12.821  1.00  0.00           H  
ATOM   1311  HB3 LEU A  81       3.781  -8.087 -14.180  1.00  0.00           H  
ATOM   1312  CG  LEU A  81       5.691  -8.866 -13.617  1.00  0.00           C  
ATOM   1313  HG  LEU A  81       6.248  -9.104 -12.714  1.00  0.00           H  
ATOM   1314  CD1 LEU A  81       5.587 -10.120 -14.487  1.00  0.00           C  
ATOM   1315 HD11 LEU A  81       5.018 -10.882 -13.957  1.00  0.00           H  
ATOM   1316 HD12 LEU A  81       5.099  -9.891 -15.433  1.00  0.00           H  
ATOM   1317 HD13 LEU A  81       6.585 -10.515 -14.680  1.00  0.00           H  
ATOM   1318  CD2 LEU A  81       6.471  -7.825 -14.420  1.00  0.00           C  
ATOM   1319 HD21 LEU A  81       7.432  -8.243 -14.721  1.00  0.00           H  
ATOM   1320 HD22 LEU A  81       5.906  -7.546 -15.307  1.00  0.00           H  
ATOM   1321 HD23 LEU A  81       6.662  -6.943 -13.815  1.00  0.00           H  
ATOM   1322  C   LEU A  81       2.894  -6.418 -12.465  1.00  0.00           C  
ATOM   1323  O   LEU A  81       2.880  -5.387 -13.140  1.00  0.00           O  
ATOM   1324  N   LYS A  82       1.798  -6.875 -11.832  1.00  0.00           N  
ATOM   1325  H   LYS A  82       1.869  -7.773 -11.361  1.00  0.00           H  
ATOM   1326  CA  LYS A  82       0.518  -6.135 -11.752  1.00  0.00           C  
ATOM   1327  HA  LYS A  82       0.195  -5.887 -12.767  1.00  0.00           H  
ATOM   1328  CB  LYS A  82      -0.595  -6.987 -11.095  1.00  0.00           C  
ATOM   1329  HB2 LYS A  82      -0.208  -7.543 -10.241  1.00  0.00           H  
ATOM   1330  HB3 LYS A  82      -1.381  -6.321 -10.734  1.00  0.00           H  
ATOM   1331  CG  LYS A  82      -1.236  -7.950 -12.106  1.00  0.00           C  
ATOM   1332  HG2 LYS A  82      -1.570  -7.362 -12.960  1.00  0.00           H  
ATOM   1333  HG3 LYS A  82      -0.489  -8.671 -12.444  1.00  0.00           H  
ATOM   1334  CD  LYS A  82      -2.456  -8.703 -11.544  1.00  0.00           C  
ATOM   1335  HD2 LYS A  82      -2.132  -9.391 -10.760  1.00  0.00           H  
ATOM   1336  HD3 LYS A  82      -3.171  -7.991 -11.127  1.00  0.00           H  
ATOM   1337  CE  LYS A  82      -3.129  -9.487 -12.678  1.00  0.00           C  
ATOM   1338  HE2 LYS A  82      -3.396  -8.794 -13.477  1.00  0.00           H  
ATOM   1339  HE3 LYS A  82      -2.406 -10.206 -13.081  1.00  0.00           H  
ATOM   1340  NZ  LYS A  82      -4.343 -10.220 -12.245  1.00  0.00           N  
ATOM   1341  HZ1 LYS A  82      -5.088  -9.612 -11.908  1.00  0.00           H  
ATOM   1342  HZ2 LYS A  82      -4.655 -10.811 -13.018  1.00  0.00           H  
ATOM   1343  HZ3 LYS A  82      -4.082 -10.916 -11.559  1.00  0.00           H  
ATOM   1344  C   LYS A  82       0.681  -4.789 -11.039  1.00  0.00           C  
ATOM   1345  O   LYS A  82       0.186  -3.779 -11.536  1.00  0.00           O  
ATOM   1346  N   ARG A  83       1.431  -4.742  -9.929  1.00  0.00           N  
ATOM   1347  H   ARG A  83       1.699  -5.635  -9.523  1.00  0.00           H  
ATOM   1348  CA  ARG A  83       1.830  -3.501  -9.226  1.00  0.00           C  
ATOM   1349  HA  ARG A  83       0.927  -2.966  -8.915  1.00  0.00           H  
ATOM   1350  CB  ARG A  83       2.655  -3.847  -7.972  1.00  0.00           C  
ATOM   1351  HB2 ARG A  83       2.171  -4.674  -7.454  1.00  0.00           H  
ATOM   1352  HB3 ARG A  83       3.655  -4.170  -8.256  1.00  0.00           H  
ATOM   1353  CG  ARG A  83       2.765  -2.644  -7.017  1.00  0.00           C  
ATOM   1354  HG2 ARG A  83       3.203  -1.797  -7.543  1.00  0.00           H  
ATOM   1355  HG3 ARG A  83       1.761  -2.368  -6.693  1.00  0.00           H  
ATOM   1356  CD  ARG A  83       3.621  -2.927  -5.775  1.00  0.00           C  
ATOM   1357  HD2 ARG A  83       4.636  -3.186  -6.083  1.00  0.00           H  
ATOM   1358  HD3 ARG A  83       3.649  -2.028  -5.160  1.00  0.00           H  
ATOM   1359  NE  ARG A  83       3.032  -4.006  -4.983  1.00  0.00           N  
ATOM   1360  HE  ARG A  83       2.173  -4.414  -5.355  1.00  0.00           H  
ATOM   1361  CZ  ARG A  83       3.476  -4.558  -3.877  1.00  0.00           C  
ATOM   1362  NH1 ARG A  83       4.556  -4.178  -3.262  1.00  0.00           N  
ATOM   1363 HH11 ARG A  83       5.080  -3.375  -3.551  1.00  0.00           H  
ATOM   1364 HH12 ARG A  83       4.812  -4.699  -2.424  1.00  0.00           H  
ATOM   1365  NH2 ARG A  83       2.844  -5.556  -3.358  1.00  0.00           N  
ATOM   1366 HH21 ARG A  83       1.959  -5.836  -3.768  1.00  0.00           H  
ATOM   1367 HH22 ARG A  83       3.241  -5.972  -2.520  1.00  0.00           H  
ATOM   1368  C   ARG A  83       2.630  -2.558 -10.127  1.00  0.00           C  
ATOM   1369  O   ARG A  83       2.329  -1.370 -10.177  1.00  0.00           O  
ATOM   1370  N   LEU A  84       3.619  -3.081 -10.856  1.00  0.00           N  
ATOM   1371  H   LEU A  84       3.855  -4.054 -10.697  1.00  0.00           H  
ATOM   1372  CA  LEU A  84       4.446  -2.314 -11.797  1.00  0.00           C  
ATOM   1373  HA  LEU A  84       4.883  -1.472 -11.257  1.00  0.00           H  
ATOM   1374  CB  LEU A  84       5.581  -3.222 -12.311  1.00  0.00           C  
ATOM   1375  HB2 LEU A  84       6.214  -3.506 -11.472  1.00  0.00           H  
ATOM   1376  HB3 LEU A  84       5.131  -4.133 -12.708  1.00  0.00           H  
ATOM   1377  CG  LEU A  84       6.462  -2.619 -13.422  1.00  0.00           C  
ATOM   1378  HG  LEU A  84       5.859  -2.413 -14.306  1.00  0.00           H  
ATOM   1379  CD1 LEU A  84       7.162  -1.335 -12.977  1.00  0.00           C  
ATOM   1380 HD11 LEU A  84       7.724  -1.513 -12.060  1.00  0.00           H  
ATOM   1381 HD12 LEU A  84       7.835  -0.987 -13.762  1.00  0.00           H  
ATOM   1382 HD13 LEU A  84       6.421  -0.559 -12.797  1.00  0.00           H  
ATOM   1383  CD2 LEU A  84       7.536  -3.631 -13.809  1.00  0.00           C  
ATOM   1384 HD21 LEU A  84       7.070  -4.577 -14.087  1.00  0.00           H  
ATOM   1385 HD22 LEU A  84       8.104  -3.258 -14.658  1.00  0.00           H  
ATOM   1386 HD23 LEU A  84       8.208  -3.799 -12.971  1.00  0.00           H  
ATOM   1387  C   LEU A  84       3.624  -1.740 -12.959  1.00  0.00           C  
ATOM   1388  O   LEU A  84       3.866  -0.612 -13.371  1.00  0.00           O  
ATOM   1389  N   ASP A  85       2.646  -2.486 -13.472  1.00  0.00           N  
ATOM   1390  H   ASP A  85       2.537  -3.440 -13.142  1.00  0.00           H  
ATOM   1391  CA  ASP A  85       1.724  -2.016 -14.514  1.00  0.00           C  
ATOM   1392  HA  ASP A  85       2.306  -1.663 -15.368  1.00  0.00           H  
ATOM   1393  CB  ASP A  85       0.882  -3.220 -14.963  1.00  0.00           C  
ATOM   1394  HB2 ASP A  85       1.563  -4.056 -15.126  1.00  0.00           H  
ATOM   1395  HB3 ASP A  85       0.195  -3.500 -14.163  1.00  0.00           H  
ATOM   1396  CG  ASP A  85       0.085  -3.034 -16.256  1.00  0.00           C  
ATOM   1397  OD1 ASP A  85       0.279  -2.047 -17.000  1.00  0.00           O  
ATOM   1398  OD2 ASP A  85      -0.744  -3.929 -16.544  1.00  0.00           O  
ATOM   1399  C   ASP A  85       0.868  -0.836 -14.012  1.00  0.00           C  
ATOM   1400  O   ASP A  85       0.782   0.198 -14.680  1.00  0.00           O  
ATOM   1401  N   ARG A  86       0.327  -0.918 -12.782  1.00  0.00           N  
ATOM   1402  H   ARG A  86       0.390  -1.801 -12.282  1.00  0.00           H  
ATOM   1403  CA  ARG A  86      -0.362   0.221 -12.138  1.00  0.00           C  
ATOM   1404  HA  ARG A  86      -1.083   0.610 -12.859  1.00  0.00           H  
ATOM   1405  CB  ARG A  86      -1.152  -0.213 -10.888  1.00  0.00           C  
ATOM   1406  HB2 ARG A  86      -0.459  -0.493 -10.094  1.00  0.00           H  
ATOM   1407  HB3 ARG A  86      -1.735   0.645 -10.548  1.00  0.00           H  
ATOM   1408  CG  ARG A  86      -2.105  -1.391 -11.157  1.00  0.00           C  
ATOM   1409  HG2 ARG A  86      -2.393  -1.381 -12.206  1.00  0.00           H  
ATOM   1410  HG3 ARG A  86      -1.577  -2.314 -10.965  1.00  0.00           H  
ATOM   1411  CD  ARG A  86      -3.391  -1.418 -10.321  1.00  0.00           C  
ATOM   1412  HD2 ARG A  86      -4.026  -0.606 -10.674  1.00  0.00           H  
ATOM   1413  HD3 ARG A  86      -3.923  -2.354 -10.513  1.00  0.00           H  
ATOM   1414  NE  ARG A  86      -3.188  -1.227  -8.871  1.00  0.00           N  
ATOM   1415  HE  ARG A  86      -3.472  -0.316  -8.510  1.00  0.00           H  
ATOM   1416  CZ  ARG A  86      -2.731  -2.046  -7.945  1.00  0.00           C  
ATOM   1417  NH1 ARG A  86      -2.247  -3.217  -8.223  1.00  0.00           N  
ATOM   1418 HH11 ARG A  86      -2.216  -3.529  -9.170  1.00  0.00           H  
ATOM   1419 HH12 ARG A  86      -1.825  -3.728  -7.437  1.00  0.00           H  
ATOM   1420  NH2 ARG A  86      -2.697  -1.695  -6.699  1.00  0.00           N  
ATOM   1421 HH21 ARG A  86      -3.067  -0.792  -6.397  1.00  0.00           H  
ATOM   1422 HH22 ARG A  86      -2.378  -2.388  -6.020  1.00  0.00           H  
ATOM   1423  C   ARG A  86       0.572   1.401 -11.818  1.00  0.00           C  
ATOM   1424  O   ARG A  86       0.135   2.545 -11.911  1.00  0.00           O  
ATOM   1425  N   ASN A  87       1.855   1.175 -11.517  1.00  0.00           N  
ATOM   1426  H   ASN A  87       2.152   0.217 -11.365  1.00  0.00           H  
ATOM   1427  CA  ASN A  87       2.836   2.269 -11.448  1.00  0.00           C  
ATOM   1428  HA  ASN A  87       2.437   3.052 -10.801  1.00  0.00           H  
ATOM   1429  CB  ASN A  87       4.180   1.794 -10.864  1.00  0.00           C  
ATOM   1430  HB2 ASN A  87       4.597   1.029 -11.515  1.00  0.00           H  
ATOM   1431  HB3 ASN A  87       4.853   2.648 -10.886  1.00  0.00           H  
ATOM   1432  CG  ASN A  87       4.215   1.272  -9.437  1.00  0.00           C  
ATOM   1433  OD1 ASN A  87       5.000   0.385  -9.135  1.00  0.00           O  
ATOM   1434  ND2 ASN A  87       3.470   1.798  -8.498  1.00  0.00           N  
ATOM   1435 HD21 ASN A  87       3.551   1.411  -7.570  1.00  0.00           H  
ATOM   1436 HD22 ASN A  87       2.887   2.590  -8.686  1.00  0.00           H  
ATOM   1437  C   ASN A  87       3.095   2.919 -12.825  1.00  0.00           C  
ATOM   1438  O   ASN A  87       3.120   4.142 -12.927  1.00  0.00           O  
ATOM   1439  N   LEU A  88       3.303   2.141 -13.897  1.00  0.00           N  
ATOM   1440  H   LEU A  88       3.296   1.133 -13.768  1.00  0.00           H  
ATOM   1441  CA  LEU A  88       3.580   2.675 -15.245  1.00  0.00           C  
ATOM   1442  HA  LEU A  88       4.399   3.387 -15.170  1.00  0.00           H  
ATOM   1443  CB  LEU A  88       3.996   1.536 -16.200  1.00  0.00           C  
ATOM   1444  HB2 LEU A  88       3.248   0.741 -16.133  1.00  0.00           H  
ATOM   1445  HB3 LEU A  88       3.987   1.911 -17.226  1.00  0.00           H  
ATOM   1446  CG  LEU A  88       5.391   0.947 -15.914  1.00  0.00           C  
ATOM   1447  HG  LEU A  88       5.495   0.751 -14.849  1.00  0.00           H  
ATOM   1448  CD1 LEU A  88       5.585  -0.364 -16.675  1.00  0.00           C  
ATOM   1449 HD11 LEU A  88       4.799  -1.066 -16.395  1.00  0.00           H  
ATOM   1450 HD12 LEU A  88       5.546  -0.185 -17.749  1.00  0.00           H  
ATOM   1451 HD13 LEU A  88       6.546  -0.805 -16.415  1.00  0.00           H  
ATOM   1452  CD2 LEU A  88       6.523   1.876 -16.354  1.00  0.00           C  
ATOM   1453 HD21 LEU A  88       7.478   1.446 -16.060  1.00  0.00           H  
ATOM   1454 HD22 LEU A  88       6.505   1.988 -17.437  1.00  0.00           H  
ATOM   1455 HD23 LEU A  88       6.419   2.852 -15.886  1.00  0.00           H  
ATOM   1456  C   LEU A  88       2.385   3.459 -15.815  1.00  0.00           C  
ATOM   1457  O   LEU A  88       2.572   4.527 -16.403  1.00  0.00           O  
ATOM   1458  N   TRP A  89       1.160   3.000 -15.541  1.00  0.00           N  
ATOM   1459  H   TRP A  89       1.082   2.086 -15.101  1.00  0.00           H  
ATOM   1460  CA  TRP A  89      -0.076   3.765 -15.748  1.00  0.00           C  
ATOM   1461  HA  TRP A  89      -0.222   3.941 -16.814  1.00  0.00           H  
ATOM   1462  CB  TRP A  89      -1.255   2.926 -15.237  1.00  0.00           C  
ATOM   1463  HB2 TRP A  89      -1.452   2.129 -15.956  1.00  0.00           H  
ATOM   1464  HB3 TRP A  89      -0.973   2.450 -14.300  1.00  0.00           H  
ATOM   1465  CG  TRP A  89      -2.522   3.685 -15.002  1.00  0.00           C  
ATOM   1466  CD1 TRP A  89      -3.032   3.989 -13.787  1.00  0.00           C  
ATOM   1467  HD1 TRP A  89      -2.580   3.715 -12.838  1.00  0.00           H  
ATOM   1468  NE1 TRP A  89      -4.204   4.704 -13.939  1.00  0.00           N  
ATOM   1469  HE1 TRP A  89      -4.752   5.045 -13.161  1.00  0.00           H  
ATOM   1470  CE2 TRP A  89      -4.491   4.927 -15.270  1.00  0.00           C  
ATOM   1471  CZ2 TRP A  89      -5.527   5.608 -15.923  1.00  0.00           C  
ATOM   1472  HZ2 TRP A  89      -6.310   6.088 -15.357  1.00  0.00           H  
ATOM   1473  CH2 TRP A  89      -5.531   5.663 -17.327  1.00  0.00           C  
ATOM   1474  HH2 TRP A  89      -6.322   6.184 -17.848  1.00  0.00           H  
ATOM   1475  CZ3 TRP A  89      -4.503   5.039 -18.054  1.00  0.00           C  
ATOM   1476  HZ3 TRP A  89      -4.513   5.084 -19.133  1.00  0.00           H  
ATOM   1477  CE3 TRP A  89      -3.465   4.354 -17.390  1.00  0.00           C  
ATOM   1478  HE3 TRP A  89      -2.684   3.878 -17.966  1.00  0.00           H  
ATOM   1479  CD2 TRP A  89      -3.432   4.282 -15.979  1.00  0.00           C  
ATOM   1480  C   TRP A  89      -0.034   5.144 -15.064  1.00  0.00           C  
ATOM   1481  O   TRP A  89      -0.395   6.140 -15.688  1.00  0.00           O  
ATOM   1482  N   GLY A  90       0.483   5.229 -13.833  1.00  0.00           N  
ATOM   1483  H   GLY A  90       0.780   4.371 -13.384  1.00  0.00           H  
ATOM   1484  CA  GLY A  90       0.642   6.482 -13.076  1.00  0.00           C  
ATOM   1485  HA2 GLY A  90      -0.319   6.995 -13.015  1.00  0.00           H  
ATOM   1486  HA3 GLY A  90       0.966   6.233 -12.067  1.00  0.00           H  
ATOM   1487  C   GLY A  90       1.670   7.473 -13.641  1.00  0.00           C  
ATOM   1488  O   GLY A  90       1.601   8.664 -13.348  1.00  0.00           O  
ATOM   1489  N   LEU A  91       2.599   7.011 -14.483  1.00  0.00           N  
ATOM   1490  H   LEU A  91       2.622   6.012 -14.650  1.00  0.00           H  
ATOM   1491  CA  LEU A  91       3.518   7.880 -15.235  1.00  0.00           C  
ATOM   1492  HA  LEU A  91       3.690   8.800 -14.673  1.00  0.00           H  
ATOM   1493  CB  LEU A  91       4.866   7.156 -15.417  1.00  0.00           C  
ATOM   1494  HB2 LEU A  91       4.694   6.249 -15.999  1.00  0.00           H  
ATOM   1495  HB3 LEU A  91       5.525   7.803 -15.995  1.00  0.00           H  
ATOM   1496  CG  LEU A  91       5.588   6.765 -14.112  1.00  0.00           C  
ATOM   1497  HG  LEU A  91       4.925   6.171 -13.490  1.00  0.00           H  
ATOM   1498  CD1 LEU A  91       6.805   5.905 -14.445  1.00  0.00           C  
ATOM   1499 HD11 LEU A  91       7.513   6.478 -15.045  1.00  0.00           H  
ATOM   1500 HD12 LEU A  91       7.294   5.592 -13.522  1.00  0.00           H  
ATOM   1501 HD13 LEU A  91       6.493   5.020 -14.997  1.00  0.00           H  
ATOM   1502  CD2 LEU A  91       6.066   7.985 -13.320  1.00  0.00           C  
ATOM   1503 HD21 LEU A  91       6.648   7.661 -12.456  1.00  0.00           H  
ATOM   1504 HD22 LEU A  91       6.683   8.624 -13.949  1.00  0.00           H  
ATOM   1505 HD23 LEU A  91       5.205   8.553 -12.964  1.00  0.00           H  
ATOM   1506  C   LEU A  91       2.945   8.282 -16.607  1.00  0.00           C  
ATOM   1507  O   LEU A  91       3.079   9.426 -17.052  1.00  0.00           O  
ATOM   1508  N   ALA A  92       2.349   7.315 -17.313  1.00  0.00           N  
ATOM   1509  H   ALA A  92       2.280   6.397 -16.884  1.00  0.00           H  
ATOM   1510  CA  ALA A  92       1.963   7.438 -18.716  1.00  0.00           C  
ATOM   1511  HA  ALA A  92       2.699   8.060 -19.222  1.00  0.00           H  
ATOM   1512  CB  ALA A  92       2.017   6.037 -19.343  1.00  0.00           C  
ATOM   1513  HB1 ALA A  92       1.298   5.373 -18.862  1.00  0.00           H  
ATOM   1514  HB2 ALA A  92       1.787   6.102 -20.407  1.00  0.00           H  
ATOM   1515  HB3 ALA A  92       3.016   5.617 -19.227  1.00  0.00           H  
ATOM   1516  C   ALA A  92       0.585   8.086 -18.939  1.00  0.00           C  
ATOM   1517  O   ALA A  92       0.428   8.899 -19.849  1.00  0.00           O  
ATOM   1518  N   GLY A  93      -0.422   7.696 -18.150  1.00  0.00           N  
ATOM   1519  H   GLY A  93      -0.220   7.102 -17.348  1.00  0.00           H  
ATOM   1520  CA  GLY A  93      -1.835   7.992 -18.430  1.00  0.00           C  
ATOM   1521  HA2 GLY A  93      -2.433   7.649 -17.583  1.00  0.00           H  
ATOM   1522  HA3 GLY A  93      -1.968   9.069 -18.530  1.00  0.00           H  
ATOM   1523  C   GLY A  93      -2.390   7.323 -19.700  1.00  0.00           C  
ATOM   1524  O   GLY A  93      -3.464   7.690 -20.163  1.00  0.00           O  
ATOM   1525  N   LEU A  94      -1.669   6.363 -20.291  1.00  0.00           N  
ATOM   1526  H   LEU A  94      -0.818   6.076 -19.834  1.00  0.00           H  
ATOM   1527  CA  LEU A  94      -2.055   5.633 -21.505  1.00  0.00           C  
ATOM   1528  HA  LEU A  94      -2.976   6.052 -21.911  1.00  0.00           H  
ATOM   1529  CB  LEU A  94      -0.941   5.770 -22.561  1.00  0.00           C  
ATOM   1530  HB2 LEU A  94      -0.022   5.384 -22.125  1.00  0.00           H  
ATOM   1531  HB3 LEU A  94      -1.190   5.145 -23.419  1.00  0.00           H  
ATOM   1532  CG  LEU A  94      -0.663   7.199 -23.060  1.00  0.00           C  
ATOM   1533  HG  LEU A  94      -0.462   7.854 -22.214  1.00  0.00           H  
ATOM   1534  CD1 LEU A  94       0.576   7.190 -23.959  1.00  0.00           C  
ATOM   1535 HD11 LEU A  94       0.783   8.199 -24.315  1.00  0.00           H  
ATOM   1536 HD12 LEU A  94       1.433   6.842 -23.384  1.00  0.00           H  
ATOM   1537 HD13 LEU A  94       0.417   6.533 -24.815  1.00  0.00           H  
ATOM   1538  CD2 LEU A  94      -1.838   7.766 -23.858  1.00  0.00           C  
ATOM   1539 HD21 LEU A  94      -1.577   8.753 -24.239  1.00  0.00           H  
ATOM   1540 HD22 LEU A  94      -2.077   7.113 -24.698  1.00  0.00           H  
ATOM   1541 HD23 LEU A  94      -2.710   7.872 -23.215  1.00  0.00           H  
ATOM   1542  C   LEU A  94      -2.316   4.157 -21.172  1.00  0.00           C  
ATOM   1543  O   LEU A  94      -1.531   3.552 -20.447  1.00  0.00           O  
ATOM   1544  N   ASN A  95      -3.388   3.571 -21.719  1.00  0.00           N  
ATOM   1545  H   ASN A  95      -3.983   4.125 -22.315  1.00  0.00           H  
ATOM   1546  CA  ASN A  95      -3.766   2.178 -21.427  1.00  0.00           C  
ATOM   1547  HA  ASN A  95      -3.727   2.028 -20.344  1.00  0.00           H  
ATOM   1548  CB  ASN A  95      -5.210   1.921 -21.902  1.00  0.00           C  
ATOM   1549  HB2 ASN A  95      -5.348   2.300 -22.914  1.00  0.00           H  
ATOM   1550  HB3 ASN A  95      -5.394   0.847 -21.918  1.00  0.00           H  
ATOM   1551  CG  ASN A  95      -6.241   2.522 -20.966  1.00  0.00           C  
ATOM   1552  OD1 ASN A  95      -6.225   2.284 -19.776  1.00  0.00           O  
ATOM   1553  ND2 ASN A  95      -7.174   3.308 -21.446  1.00  0.00           N  
ATOM   1554 HD21 ASN A  95      -7.807   3.695 -20.765  1.00  0.00           H  
ATOM   1555 HD22 ASN A  95      -7.231   3.522 -22.423  1.00  0.00           H  
ATOM   1556  C   ASN A  95      -2.802   1.145 -22.035  1.00  0.00           C  
ATOM   1557  O   ASN A  95      -2.284   0.281 -21.326  1.00  0.00           O  
ATOM   1558  N   SER A  96      -2.578   1.207 -23.347  1.00  0.00           N  
ATOM   1559  H   SER A  96      -3.009   1.944 -23.886  1.00  0.00           H  
ATOM   1560  CA  SER A  96      -1.638   0.348 -24.076  1.00  0.00           C  
ATOM   1561  HA  SER A  96      -0.781   0.151 -23.432  1.00  0.00           H  
ATOM   1562  CB  SER A  96      -2.272  -1.005 -24.437  1.00  0.00           C  
ATOM   1563  HB2 SER A  96      -1.539  -1.613 -24.968  1.00  0.00           H  
ATOM   1564  HB3 SER A  96      -2.553  -1.526 -23.522  1.00  0.00           H  
ATOM   1565  OG  SER A  96      -3.418  -0.853 -25.250  1.00  0.00           O  
ATOM   1566  HG  SER A  96      -3.670  -1.708 -25.612  1.00  0.00           H  
ATOM   1567  C   SER A  96      -1.115   1.059 -25.328  1.00  0.00           C  
ATOM   1568  O   SER A  96      -1.707   2.029 -25.807  1.00  0.00           O  
ATOM   1569  N   CYS A  97       0.012   0.577 -25.851  1.00  0.00           N  
ATOM   1570  H   CYS A  97       0.466  -0.207 -25.395  1.00  0.00           H  
ATOM   1571  CA  CYS A  97       0.643   1.106 -27.056  1.00  0.00           C  
ATOM   1572  HA  CYS A  97      -0.135   1.503 -27.706  1.00  0.00           H  
ATOM   1573  CB  CYS A  97       1.561   2.266 -26.653  1.00  0.00           C  
ATOM   1574  HB2 CYS A  97       0.981   3.051 -26.164  1.00  0.00           H  
ATOM   1575  HB3 CYS A  97       2.319   1.898 -25.960  1.00  0.00           H  
ATOM   1576  SG  CYS A  97       2.375   2.932 -28.130  1.00  0.00           S  
ATOM   1577  HG  CYS A  97       1.462   3.850 -28.478  1.00  0.00           H  
ATOM   1578  C   CYS A  97       1.419  -0.012 -27.786  1.00  0.00           C  
ATOM   1579  O   CYS A  97       2.213  -0.702 -27.140  1.00  0.00           O  
ATOM   1580  N   PRO A  98       1.202  -0.227 -29.100  1.00  0.00           N  
ATOM   1581  CD  PRO A  98       0.212   0.439 -29.938  1.00  0.00           C  
ATOM   1582  HD2 PRO A  98       0.326   1.523 -29.905  1.00  0.00           H  
ATOM   1583  HD3 PRO A  98      -0.789   0.153 -29.610  1.00  0.00           H  
ATOM   1584  CG  PRO A  98       0.447  -0.063 -31.362  1.00  0.00           C  
ATOM   1585  HG2 PRO A  98       1.142   0.602 -31.878  1.00  0.00           H  
ATOM   1586  HG3 PRO A  98      -0.487  -0.149 -31.918  1.00  0.00           H  
ATOM   1587  CB  PRO A  98       1.101  -1.426 -31.142  1.00  0.00           C  
ATOM   1588  HB2 PRO A  98       1.690  -1.738 -32.006  1.00  0.00           H  
ATOM   1589  HB3 PRO A  98       0.332  -2.167 -30.921  1.00  0.00           H  
ATOM   1590  CA  PRO A  98       1.959  -1.193 -29.894  1.00  0.00           C  
ATOM   1591  HA  PRO A  98       2.061  -2.131 -29.346  1.00  0.00           H  
ATOM   1592  C   PRO A  98       3.365  -0.680 -30.259  1.00  0.00           C  
ATOM   1593  O   PRO A  98       3.687   0.498 -30.109  1.00  0.00           O  
ATOM   1594  N   VAL A  99       4.193  -1.566 -30.812  1.00  0.00           N  
ATOM   1595  H   VAL A  99       3.861  -2.507 -30.968  1.00  0.00           H  
ATOM   1596  CA  VAL A  99       5.542  -1.264 -31.314  1.00  0.00           C  
ATOM   1597  HA  VAL A  99       5.559  -0.223 -31.643  1.00  0.00           H  
ATOM   1598  CB  VAL A  99       6.573  -1.418 -30.171  1.00  0.00           C  
ATOM   1599  HB  VAL A  99       6.179  -0.894 -29.300  1.00  0.00           H  
ATOM   1600  CG1 VAL A  99       6.804  -2.878 -29.763  1.00  0.00           C  
ATOM   1601 HG11 VAL A  99       5.858  -3.342 -29.487  1.00  0.00           H  
ATOM   1602 HG12 VAL A  99       7.259  -3.445 -30.576  1.00  0.00           H  
ATOM   1603 HG13 VAL A  99       7.468  -2.908 -28.904  1.00  0.00           H  
ATOM   1604  CG2 VAL A  99       7.928  -0.772 -30.489  1.00  0.00           C  
ATOM   1605 HG21 VAL A  99       8.451  -1.322 -31.270  1.00  0.00           H  
ATOM   1606 HG22 VAL A  99       7.782   0.261 -30.807  1.00  0.00           H  
ATOM   1607 HG23 VAL A  99       8.548  -0.772 -29.592  1.00  0.00           H  
ATOM   1608  C   VAL A  99       5.838  -2.148 -32.533  1.00  0.00           C  
ATOM   1609  O   VAL A  99       5.170  -3.166 -32.720  1.00  0.00           O  
ATOM   1610  N   LYS A 100       6.815  -1.768 -33.362  1.00  0.00           N  
ATOM   1611  H   LYS A 100       7.368  -0.962 -33.107  1.00  0.00           H  
ATOM   1612  CA  LYS A 100       7.328  -2.570 -34.487  1.00  0.00           C  
ATOM   1613  HA  LYS A 100       7.045  -3.612 -34.334  1.00  0.00           H  
ATOM   1614  CB  LYS A 100       6.775  -2.121 -35.844  1.00  0.00           C  
ATOM   1615  HB2 LYS A 100       7.441  -1.353 -36.245  1.00  0.00           H  
ATOM   1616  HB3 LYS A 100       6.833  -2.997 -36.488  1.00  0.00           H  
ATOM   1617  CG  LYS A 100       5.348  -1.585 -35.956  1.00  0.00           C  
ATOM   1618  HG2 LYS A 100       4.642  -2.278 -35.496  1.00  0.00           H  
ATOM   1619  HG3 LYS A 100       5.286  -0.612 -35.467  1.00  0.00           H  
ATOM   1620  CD  LYS A 100       5.051  -1.455 -37.463  1.00  0.00           C  
ATOM   1621  HD2 LYS A 100       5.989  -1.336 -38.013  1.00  0.00           H  
ATOM   1622  HD3 LYS A 100       4.582  -2.379 -37.809  1.00  0.00           H  
ATOM   1623  CE  LYS A 100       4.165  -0.255 -37.790  1.00  0.00           C  
ATOM   1624  HE2 LYS A 100       3.176  -0.405 -37.347  1.00  0.00           H  
ATOM   1625  HE3 LYS A 100       4.614   0.633 -37.336  1.00  0.00           H  
ATOM   1626  NZ  LYS A 100       4.079  -0.082 -39.260  1.00  0.00           N  
ATOM   1627  HZ1 LYS A 100       5.010   0.008 -39.651  1.00  0.00           H  
ATOM   1628  HZ2 LYS A 100       3.651  -0.895 -39.681  1.00  0.00           H  
ATOM   1629  HZ3 LYS A 100       3.544   0.742 -39.497  1.00  0.00           H  
ATOM   1630  C   LYS A 100       8.857  -2.514 -34.543  1.00  0.00           C  
ATOM   1631  O   LYS A 100       9.447  -1.725 -33.808  1.00  0.00           O  
ATOM   1632  N   GLU A 101       9.474  -3.315 -35.413  1.00  0.00           N  
ATOM   1633  H   GLU A 101       8.895  -3.758 -36.123  1.00  0.00           H  
ATOM   1634  CA  GLU A 101      10.932  -3.355 -35.645  1.00  0.00           C  
ATOM   1635  HA  GLU A 101      11.144  -4.279 -36.187  1.00  0.00           H  
ATOM   1636  CB  GLU A 101      11.381  -2.193 -36.564  1.00  0.00           C  
ATOM   1637  HB2 GLU A 101      11.530  -1.300 -35.957  1.00  0.00           H  
ATOM   1638  HB3 GLU A 101      12.349  -2.467 -36.985  1.00  0.00           H  
ATOM   1639  CG  GLU A 101      10.448  -1.791 -37.725  1.00  0.00           C  
ATOM   1640  HG2 GLU A 101       9.687  -1.114 -37.329  1.00  0.00           H  
ATOM   1641  HG3 GLU A 101      11.026  -1.223 -38.456  1.00  0.00           H  
ATOM   1642  CD  GLU A 101       9.746  -2.958 -38.427  1.00  0.00           C  
ATOM   1643  OE1 GLU A 101      10.408  -3.655 -39.220  1.00  0.00           O  
ATOM   1644  OE2 GLU A 101       8.533  -3.131 -38.162  1.00  0.00           O  
ATOM   1645  C   GLU A 101      11.746  -3.440 -34.328  1.00  0.00           C  
ATOM   1646  O   GLU A 101      12.766  -2.774 -34.153  1.00  0.00           O  
ATOM   1647  N   ALA A 102      11.216  -4.195 -33.358  1.00  0.00           N  
ATOM   1648  H   ALA A 102      10.411  -4.747 -33.592  1.00  0.00           H  
ATOM   1649  CA  ALA A 102      11.679  -4.251 -31.974  1.00  0.00           C  
ATOM   1650  HA  ALA A 102      12.298  -3.378 -31.779  1.00  0.00           H  
ATOM   1651  CB  ALA A 102      10.458  -4.172 -31.050  1.00  0.00           C  
ATOM   1652  HB1 ALA A 102       9.819  -5.041 -31.204  1.00  0.00           H  
ATOM   1653  HB2 ALA A 102      10.785  -4.145 -30.009  1.00  0.00           H  
ATOM   1654  HB3 ALA A 102       9.895  -3.264 -31.266  1.00  0.00           H  
ATOM   1655  C   ALA A 102      12.561  -5.475 -31.690  1.00  0.00           C  
ATOM   1656  O   ALA A 102      12.464  -6.504 -32.360  1.00  0.00           O  
ATOM   1657  N   ASN A 103      13.426  -5.354 -30.683  1.00  0.00           N  
ATOM   1658  H   ASN A 103      13.353  -4.539 -30.088  1.00  0.00           H  
ATOM   1659  CA  ASN A 103      14.408  -6.381 -30.330  1.00  0.00           C  
ATOM   1660  HA  ASN A 103      14.713  -6.902 -31.240  1.00  0.00           H  
ATOM   1661  CB  ASN A 103      15.647  -5.666 -29.746  1.00  0.00           C  
ATOM   1662  HB2 ASN A 103      15.328  -4.947 -28.997  1.00  0.00           H  
ATOM   1663  HB3 ASN A 103      16.313  -6.385 -29.271  1.00  0.00           H  
ATOM   1664  CG  ASN A 103      16.470  -4.902 -30.765  1.00  0.00           C  
ATOM   1665  OD1 ASN A 103      16.339  -5.026 -31.966  1.00  0.00           O  
ATOM   1666  ND2 ASN A 103      17.383  -4.079 -30.307  1.00  0.00           N  
ATOM   1667 HD21 ASN A 103      17.950  -3.636 -31.003  1.00  0.00           H  
ATOM   1668 HD22 ASN A 103      17.520  -3.993 -29.312  1.00  0.00           H  
ATOM   1669  C   ASN A 103      13.807  -7.451 -29.391  1.00  0.00           C  
ATOM   1670  O   ASN A 103      12.636  -7.396 -29.014  1.00  0.00           O  
ATOM   1671  N   GLN A 104      14.614  -8.419 -28.952  1.00  0.00           N  
ATOM   1672  H   GLN A 104      15.585  -8.404 -29.228  1.00  0.00           H  
ATOM   1673  CA  GLN A 104      14.233  -9.429 -27.954  1.00  0.00           C  
ATOM   1674  HA  GLN A 104      13.258  -9.183 -27.534  1.00  0.00           H  
ATOM   1675  CB  GLN A 104      14.116 -10.810 -28.621  1.00  0.00           C  
ATOM   1676  HB2 GLN A 104      15.064 -11.060 -29.102  1.00  0.00           H  
ATOM   1677  HB3 GLN A 104      13.929 -11.547 -27.843  1.00  0.00           H  
ATOM   1678  CG  GLN A 104      12.983 -10.899 -29.661  1.00  0.00           C  
ATOM   1679  HG2 GLN A 104      12.048 -10.574 -29.201  1.00  0.00           H  
ATOM   1680  HG3 GLN A 104      13.200 -10.227 -30.492  1.00  0.00           H  
ATOM   1681  CD  GLN A 104      12.787 -12.311 -30.221  1.00  0.00           C  
ATOM   1682  OE1 GLN A 104      13.341 -13.296 -29.765  1.00  0.00           O  
ATOM   1683  NE2 GLN A 104      11.994 -12.477 -31.257  1.00  0.00           N  
ATOM   1684 HE21 GLN A 104      11.912 -13.415 -31.605  1.00  0.00           H  
ATOM   1685 HE22 GLN A 104      11.558 -11.684 -31.694  1.00  0.00           H  
ATOM   1686  C   GLN A 104      15.231  -9.450 -26.781  1.00  0.00           C  
ATOM   1687  O   GLN A 104      16.419  -9.203 -26.979  1.00  0.00           O  
ATOM   1688  N   SER A 105      14.755  -9.745 -25.567  1.00  0.00           N  
ATOM   1689  H   SER A 105      13.754  -9.909 -25.474  1.00  0.00           H  
ATOM   1690  CA  SER A 105      15.556  -9.818 -24.329  1.00  0.00           C  
ATOM   1691  HA  SER A 105      16.573 -10.129 -24.569  1.00  0.00           H  
ATOM   1692  CB  SER A 105      15.598  -8.429 -23.678  1.00  0.00           C  
ATOM   1693  HB2 SER A 105      16.133  -7.745 -24.338  1.00  0.00           H  
ATOM   1694  HB3 SER A 105      14.578  -8.062 -23.554  1.00  0.00           H  
ATOM   1695  OG  SER A 105      16.236  -8.445 -22.413  1.00  0.00           O  
ATOM   1696  HG  SER A 105      15.670  -8.892 -21.759  1.00  0.00           H  
ATOM   1697  C   SER A 105      14.953 -10.816 -23.339  1.00  0.00           C  
ATOM   1698  O   SER A 105      13.735 -10.956 -23.306  1.00  0.00           O  
ATOM   1699  N   THR A 106      15.753 -11.440 -22.467  1.00  0.00           N  
ATOM   1700  H   THR A 106      16.745 -11.262 -22.493  1.00  0.00           H  
ATOM   1701  CA  THR A 106      15.209 -12.133 -21.280  1.00  0.00           C  
ATOM   1702  HA  THR A 106      14.438 -12.820 -21.617  1.00  0.00           H  
ATOM   1703  CB  THR A 106      16.248 -12.986 -20.532  1.00  0.00           C  
ATOM   1704  HB  THR A 106      15.724 -13.563 -19.769  1.00  0.00           H  
ATOM   1705  CG2 THR A 106      16.991 -13.955 -21.449  1.00  0.00           C  
ATOM   1706 HG21 THR A 106      17.656 -13.417 -22.122  1.00  0.00           H  
ATOM   1707 HG22 THR A 106      17.577 -14.650 -20.844  1.00  0.00           H  
ATOM   1708 HG23 THR A 106      16.274 -14.532 -22.032  1.00  0.00           H  
ATOM   1709  OG1 THR A 106      17.225 -12.198 -19.888  1.00  0.00           O  
ATOM   1710  HG1 THR A 106      17.595 -12.784 -19.213  1.00  0.00           H  
ATOM   1711  C   THR A 106      14.540 -11.132 -20.328  1.00  0.00           C  
ATOM   1712  O   THR A 106      14.880  -9.942 -20.339  1.00  0.00           O  
ATOM   1713  N   LEU A 107      13.572 -11.588 -19.528  1.00  0.00           N  
ATOM   1714  H   LEU A 107      13.292 -12.562 -19.620  1.00  0.00           H  
ATOM   1715  CA  LEU A 107      12.774 -10.726 -18.652  1.00  0.00           C  
ATOM   1716  HA  LEU A 107      12.405  -9.901 -19.258  1.00  0.00           H  
ATOM   1717  CB  LEU A 107      11.560 -11.520 -18.137  1.00  0.00           C  
ATOM   1718  HB2 LEU A 107      10.996 -11.907 -18.988  1.00  0.00           H  
ATOM   1719  HB3 LEU A 107      11.931 -12.375 -17.579  1.00  0.00           H  
ATOM   1720  CG  LEU A 107      10.610 -10.713 -17.228  1.00  0.00           C  
ATOM   1721  HG  LEU A 107      11.175 -10.209 -16.449  1.00  0.00           H  
ATOM   1722  CD1 LEU A 107       9.798  -9.676 -18.010  1.00  0.00           C  
ATOM   1723 HD11 LEU A 107      10.466  -8.975 -18.508  1.00  0.00           H  
ATOM   1724 HD12 LEU A 107       9.173 -10.180 -18.745  1.00  0.00           H  
ATOM   1725 HD13 LEU A 107       9.167  -9.120 -17.318  1.00  0.00           H  
ATOM   1726  CD2 LEU A 107       9.628 -11.660 -16.546  1.00  0.00           C  
ATOM   1727 HD21 LEU A 107      10.159 -12.321 -15.865  1.00  0.00           H  
ATOM   1728 HD22 LEU A 107       8.892 -11.093 -15.977  1.00  0.00           H  
ATOM   1729 HD23 LEU A 107       9.127 -12.261 -17.300  1.00  0.00           H  
ATOM   1730  C   LEU A 107      13.602 -10.113 -17.512  1.00  0.00           C  
ATOM   1731  O   LEU A 107      13.418  -8.936 -17.216  1.00  0.00           O  
ATOM   1732  N   GLU A 108      14.544 -10.857 -16.923  1.00  0.00           N  
ATOM   1733  H   GLU A 108      14.588 -11.846 -17.155  1.00  0.00           H  
ATOM   1734  CA  GLU A 108      15.539 -10.313 -15.980  1.00  0.00           C  
ATOM   1735  HA  GLU A 108      15.019  -9.961 -15.088  1.00  0.00           H  
ATOM   1736  CB  GLU A 108      16.521 -11.435 -15.565  1.00  0.00           C  
ATOM   1737  HB2 GLU A 108      15.969 -12.212 -15.017  1.00  0.00           H  
ATOM   1738  HB3 GLU A 108      16.925 -11.866 -16.495  1.00  0.00           H  
ATOM   1739  CG  GLU A 108      17.730 -10.959 -14.715  1.00  0.00           C  
ATOM   1740  HG2 GLU A 108      18.614 -11.428 -15.136  1.00  0.00           H  
ATOM   1741  HG3 GLU A 108      17.885  -9.881 -14.801  1.00  0.00           H  
ATOM   1742  CD  GLU A 108      17.661 -11.299 -13.222  1.00  0.00           C  
ATOM   1743  OE1 GLU A 108      18.716 -11.646 -12.619  1.00  0.00           O  
ATOM   1744  OE2 GLU A 108      16.608 -11.129 -12.589  1.00  0.00           O  
ATOM   1745  C   GLU A 108      16.267  -9.090 -16.583  1.00  0.00           C  
ATOM   1746  O   GLU A 108      16.238  -8.005 -16.004  1.00  0.00           O  
ATOM   1747  N   ASN A 109      16.838  -9.213 -17.787  1.00  0.00           N  
ATOM   1748  H   ASN A 109      16.789 -10.108 -18.250  1.00  0.00           H  
ATOM   1749  CA  ASN A 109      17.527  -8.108 -18.464  1.00  0.00           C  
ATOM   1750  HA  ASN A 109      18.271  -7.687 -17.783  1.00  0.00           H  
ATOM   1751  CB  ASN A 109      18.259  -8.653 -19.703  1.00  0.00           C  
ATOM   1752  HB2 ASN A 109      17.609  -9.332 -20.251  1.00  0.00           H  
ATOM   1753  HB3 ASN A 109      18.511  -7.826 -20.365  1.00  0.00           H  
ATOM   1754  CG  ASN A 109      19.564  -9.351 -19.357  1.00  0.00           C  
ATOM   1755  OD1 ASN A 109      20.483  -8.750 -18.832  1.00  0.00           O  
ATOM   1756  ND2 ASN A 109      19.692 -10.619 -19.664  1.00  0.00           N  
ATOM   1757 HD21 ASN A 109      20.545 -11.064 -19.381  1.00  0.00           H  
ATOM   1758 HD22 ASN A 109      18.904 -11.135 -20.029  1.00  0.00           H  
ATOM   1759  C   ASN A 109      16.576  -6.956 -18.841  1.00  0.00           C  
ATOM   1760  O   ASN A 109      16.941  -5.785 -18.709  1.00  0.00           O  
ATOM   1761  N   PHE A 110      15.347  -7.260 -19.271  1.00  0.00           N  
ATOM   1762  H   PHE A 110      15.106  -8.242 -19.369  1.00  0.00           H  
ATOM   1763  CA  PHE A 110      14.335  -6.245 -19.592  1.00  0.00           C  
ATOM   1764  HA  PHE A 110      14.748  -5.561 -20.335  1.00  0.00           H  
ATOM   1765  CB  PHE A 110      13.107  -6.938 -20.201  1.00  0.00           C  
ATOM   1766  HB2 PHE A 110      13.428  -7.530 -21.058  1.00  0.00           H  
ATOM   1767  HB3 PHE A 110      12.685  -7.627 -19.471  1.00  0.00           H  
ATOM   1768  CG  PHE A 110      12.017  -5.982 -20.648  1.00  0.00           C  
ATOM   1769  CD1 PHE A 110      11.987  -5.524 -21.978  1.00  0.00           C  
ATOM   1770  HD1 PHE A 110      12.728  -5.868 -22.686  1.00  0.00           H  
ATOM   1771  CE1 PHE A 110      10.986  -4.629 -22.392  1.00  0.00           C  
ATOM   1772  HE1 PHE A 110      10.964  -4.284 -23.413  1.00  0.00           H  
ATOM   1773  CZ  PHE A 110      10.005  -4.196 -21.487  1.00  0.00           C  
ATOM   1774  HZ  PHE A 110       9.228  -3.527 -21.817  1.00  0.00           H  
ATOM   1775  CE2 PHE A 110      10.031  -4.648 -20.159  1.00  0.00           C  
ATOM   1776  HE2 PHE A 110       9.273  -4.314 -19.468  1.00  0.00           H  
ATOM   1777  CD2 PHE A 110      11.034  -5.542 -19.738  1.00  0.00           C  
ATOM   1778  HD2 PHE A 110      11.054  -5.890 -18.715  1.00  0.00           H  
ATOM   1779  C   PHE A 110      13.947  -5.412 -18.356  1.00  0.00           C  
ATOM   1780  O   PHE A 110      13.831  -4.185 -18.430  1.00  0.00           O  
ATOM   1781  N   LEU A 111      13.796  -6.073 -17.204  1.00  0.00           N  
ATOM   1782  H   LEU A 111      13.925  -7.085 -17.210  1.00  0.00           H  
ATOM   1783  CA  LEU A 111      13.526  -5.427 -15.922  1.00  0.00           C  
ATOM   1784  HA  LEU A 111      12.766  -4.662 -16.077  1.00  0.00           H  
ATOM   1785  CB  LEU A 111      12.987  -6.461 -14.928  1.00  0.00           C  
ATOM   1786  HB2 LEU A 111      13.690  -7.295 -14.879  1.00  0.00           H  
ATOM   1787  HB3 LEU A 111      12.944  -6.003 -13.939  1.00  0.00           H  
ATOM   1788  CG  LEU A 111      11.584  -6.997 -15.282  1.00  0.00           C  
ATOM   1789  HG  LEU A 111      11.570  -7.398 -16.294  1.00  0.00           H  
ATOM   1790  CD1 LEU A 111      11.248  -8.121 -14.304  1.00  0.00           C  
ATOM   1791 HD11 LEU A 111      10.255  -8.516 -14.506  1.00  0.00           H  
ATOM   1792 HD12 LEU A 111      11.975  -8.926 -14.421  1.00  0.00           H  
ATOM   1793 HD13 LEU A 111      11.299  -7.752 -13.283  1.00  0.00           H  
ATOM   1794  CD2 LEU A 111      10.503  -5.916 -15.175  1.00  0.00           C  
ATOM   1795 HD21 LEU A 111      10.545  -5.439 -14.197  1.00  0.00           H  
ATOM   1796 HD22 LEU A 111      10.644  -5.167 -15.949  1.00  0.00           H  
ATOM   1797 HD23 LEU A 111       9.522  -6.370 -15.318  1.00  0.00           H  
ATOM   1798  C   LEU A 111      14.748  -4.701 -15.358  1.00  0.00           C  
ATOM   1799  O   LEU A 111      14.578  -3.611 -14.823  1.00  0.00           O  
ATOM   1800  N   GLU A 112      15.969  -5.213 -15.501  1.00  0.00           N  
ATOM   1801  H   GLU A 112      16.069  -6.171 -15.832  1.00  0.00           H  
ATOM   1802  CA  GLU A 112      17.175  -4.485 -15.072  1.00  0.00           C  
ATOM   1803  HA  GLU A 112      16.989  -4.127 -14.063  1.00  0.00           H  
ATOM   1804  CB  GLU A 112      18.377  -5.449 -15.026  1.00  0.00           C  
ATOM   1805  HB2 GLU A 112      18.046  -6.433 -14.681  1.00  0.00           H  
ATOM   1806  HB3 GLU A 112      18.777  -5.568 -16.038  1.00  0.00           H  
ATOM   1807  CG  GLU A 112      19.499  -4.971 -14.085  1.00  0.00           C  
ATOM   1808  HG2 GLU A 112      20.340  -5.659 -14.185  1.00  0.00           H  
ATOM   1809  HG3 GLU A 112      19.839  -3.987 -14.416  1.00  0.00           H  
ATOM   1810  CD  GLU A 112      19.077  -4.907 -12.604  1.00  0.00           C  
ATOM   1811  OE1 GLU A 112      18.005  -5.433 -12.224  1.00  0.00           O  
ATOM   1812  OE2 GLU A 112      19.777  -4.262 -11.795  1.00  0.00           O  
ATOM   1813  C   GLU A 112      17.458  -3.250 -15.954  1.00  0.00           C  
ATOM   1814  O   GLU A 112      17.848  -2.185 -15.462  1.00  0.00           O  
ATOM   1815  N   ARG A 113      17.152  -3.341 -17.256  1.00  0.00           N  
ATOM   1816  H   ARG A 113      16.878  -4.262 -17.598  1.00  0.00           H  
ATOM   1817  CA  ARG A 113      17.111  -2.209 -18.199  1.00  0.00           C  
ATOM   1818  HA  ARG A 113      18.088  -1.728 -18.212  1.00  0.00           H  
ATOM   1819  CB  ARG A 113      16.784  -2.768 -19.601  1.00  0.00           C  
ATOM   1820  HB2 ARG A 113      17.538  -3.511 -19.861  1.00  0.00           H  
ATOM   1821  HB3 ARG A 113      15.831  -3.291 -19.555  1.00  0.00           H  
ATOM   1822  CG  ARG A 113      16.691  -1.763 -20.754  1.00  0.00           C  
ATOM   1823  HG2 ARG A 113      16.345  -2.315 -21.628  1.00  0.00           H  
ATOM   1824  HG3 ARG A 113      15.952  -0.992 -20.533  1.00  0.00           H  
ATOM   1825  CD  ARG A 113      18.047  -1.115 -21.078  1.00  0.00           C  
ATOM   1826  HD2 ARG A 113      18.108  -0.155 -20.560  1.00  0.00           H  
ATOM   1827  HD3 ARG A 113      18.844  -1.765 -20.710  1.00  0.00           H  
ATOM   1828  NE  ARG A 113      18.220  -0.930 -22.534  1.00  0.00           N  
ATOM   1829  HE  ARG A 113      17.476  -1.271 -23.120  1.00  0.00           H  
ATOM   1830  CZ  ARG A 113      19.294  -0.482 -23.161  1.00  0.00           C  
ATOM   1831  NH1 ARG A 113      20.356  -0.075 -22.513  1.00  0.00           N  
ATOM   1832 HH11 ARG A 113      20.357  -0.151 -21.510  1.00  0.00           H  
ATOM   1833 HH12 ARG A 113      21.151   0.298 -23.001  1.00  0.00           H  
ATOM   1834  NH2 ARG A 113      19.336  -0.459 -24.461  1.00  0.00           N  
ATOM   1835 HH21 ARG A 113      18.570  -0.851 -24.982  1.00  0.00           H  
ATOM   1836 HH22 ARG A 113      20.172  -0.181 -24.937  1.00  0.00           H  
ATOM   1837  C   ARG A 113      16.096  -1.161 -17.743  1.00  0.00           C  
ATOM   1838  O   ARG A 113      16.445   0.014 -17.625  1.00  0.00           O  
ATOM   1839  N   LEU A 114      14.868  -1.581 -17.423  1.00  0.00           N  
ATOM   1840  H   LEU A 114      14.648  -2.562 -17.569  1.00  0.00           H  
ATOM   1841  CA  LEU A 114      13.803  -0.694 -16.944  1.00  0.00           C  
ATOM   1842  HA  LEU A 114      13.721   0.131 -17.650  1.00  0.00           H  
ATOM   1843  CB  LEU A 114      12.474  -1.473 -16.952  1.00  0.00           C  
ATOM   1844  HB2 LEU A 114      12.351  -1.946 -17.928  1.00  0.00           H  
ATOM   1845  HB3 LEU A 114      12.537  -2.267 -16.208  1.00  0.00           H  
ATOM   1846  CG  LEU A 114      11.209  -0.635 -16.663  1.00  0.00           C  
ATOM   1847  HG  LEU A 114      11.313  -0.145 -15.696  1.00  0.00           H  
ATOM   1848  CD1 LEU A 114      10.914   0.428 -17.729  1.00  0.00           C  
ATOM   1849 HD11 LEU A 114      10.006   0.969 -17.462  1.00  0.00           H  
ATOM   1850 HD12 LEU A 114      11.733   1.143 -17.779  1.00  0.00           H  
ATOM   1851 HD13 LEU A 114      10.774  -0.040 -18.703  1.00  0.00           H  
ATOM   1852  CD2 LEU A 114       9.996  -1.567 -16.610  1.00  0.00           C  
ATOM   1853 HD21 LEU A 114       9.875  -2.084 -17.563  1.00  0.00           H  
ATOM   1854 HD22 LEU A 114      10.132  -2.302 -15.821  1.00  0.00           H  
ATOM   1855 HD23 LEU A 114       9.098  -0.988 -16.397  1.00  0.00           H  
ATOM   1856  C   LEU A 114      14.138  -0.077 -15.573  1.00  0.00           C  
ATOM   1857  O   LEU A 114      13.928   1.117 -15.386  1.00  0.00           O  
ATOM   1858  N   LYS A 115      14.744  -0.842 -14.658  1.00  0.00           N  
ATOM   1859  H   LYS A 115      14.848  -1.829 -14.885  1.00  0.00           H  
ATOM   1860  CA  LYS A 115      15.258  -0.383 -13.353  1.00  0.00           C  
ATOM   1861  HA  LYS A 115      14.465   0.138 -12.819  1.00  0.00           H  
ATOM   1862  CB  LYS A 115      15.693  -1.612 -12.531  1.00  0.00           C  
ATOM   1863  HB2 LYS A 115      14.914  -2.369 -12.624  1.00  0.00           H  
ATOM   1864  HB3 LYS A 115      16.618  -2.022 -12.940  1.00  0.00           H  
ATOM   1865  CG  LYS A 115      15.872  -1.323 -11.033  1.00  0.00           C  
ATOM   1866  HG2 LYS A 115      16.688  -0.617 -10.878  1.00  0.00           H  
ATOM   1867  HG3 LYS A 115      14.956  -0.868 -10.655  1.00  0.00           H  
ATOM   1868  CD  LYS A 115      16.136  -2.621 -10.244  1.00  0.00           C  
ATOM   1869  HD2 LYS A 115      15.684  -2.536  -9.255  1.00  0.00           H  
ATOM   1870  HD3 LYS A 115      15.663  -3.462 -10.754  1.00  0.00           H  
ATOM   1871  CE  LYS A 115      17.633  -2.892 -10.066  1.00  0.00           C  
ATOM   1872  HE2 LYS A 115      18.158  -2.644 -10.994  1.00  0.00           H  
ATOM   1873  HE3 LYS A 115      18.012  -2.250  -9.266  1.00  0.00           H  
ATOM   1874  NZ  LYS A 115      17.907  -4.314  -9.759  1.00  0.00           N  
ATOM   1875  HZ1 LYS A 115      18.893  -4.460  -9.588  1.00  0.00           H  
ATOM   1876  HZ2 LYS A 115      17.309  -4.703  -9.043  1.00  0.00           H  
ATOM   1877  HZ3 LYS A 115      17.771  -4.860 -10.617  1.00  0.00           H  
ATOM   1878  C   LYS A 115      16.382   0.639 -13.514  1.00  0.00           C  
ATOM   1879  O   LYS A 115      16.397   1.635 -12.798  1.00  0.00           O  
ATOM   1880  N   THR A 116      17.264   0.446 -14.496  1.00  0.00           N  
ATOM   1881  H   THR A 116      17.232  -0.436 -14.996  1.00  0.00           H  
ATOM   1882  CA  THR A 116      18.266   1.452 -14.884  1.00  0.00           C  
ATOM   1883  HA  THR A 116      18.866   1.705 -14.010  1.00  0.00           H  
ATOM   1884  CB  THR A 116      19.220   0.903 -15.953  1.00  0.00           C  
ATOM   1885  HB  THR A 116      18.664   0.598 -16.837  1.00  0.00           H  
ATOM   1886  CG2 THR A 116      20.289   1.909 -16.372  1.00  0.00           C  
ATOM   1887 HG21 THR A 116      19.838   2.762 -16.879  1.00  0.00           H  
ATOM   1888 HG22 THR A 116      20.828   2.256 -15.491  1.00  0.00           H  
ATOM   1889 HG23 THR A 116      20.988   1.425 -17.055  1.00  0.00           H  
ATOM   1890  OG1 THR A 116      19.908  -0.214 -15.442  1.00  0.00           O  
ATOM   1891  HG1 THR A 116      19.287  -0.961 -15.408  1.00  0.00           H  
ATOM   1892  C   THR A 116      17.593   2.743 -15.356  1.00  0.00           C  
ATOM   1893  O   THR A 116      17.863   3.801 -14.801  1.00  0.00           O  
ATOM   1894  N   ILE A 117      16.655   2.661 -16.308  1.00  0.00           N  
ATOM   1895  H   ILE A 117      16.466   1.753 -16.723  1.00  0.00           H  
ATOM   1896  CA  ILE A 117      15.910   3.830 -16.809  1.00  0.00           C  
ATOM   1897  HA  ILE A 117      16.625   4.545 -17.221  1.00  0.00           H  
ATOM   1898  CB  ILE A 117      14.945   3.401 -17.943  1.00  0.00           C  
ATOM   1899  HB  ILE A 117      14.385   2.530 -17.600  1.00  0.00           H  
ATOM   1900  CG2 ILE A 117      13.923   4.500 -18.300  1.00  0.00           C  
ATOM   1901 HG21 ILE A 117      13.285   4.179 -19.123  1.00  0.00           H  
ATOM   1902 HG22 ILE A 117      13.276   4.716 -17.451  1.00  0.00           H  
ATOM   1903 HG23 ILE A 117      14.444   5.414 -18.590  1.00  0.00           H  
ATOM   1904  CG1 ILE A 117      15.758   2.997 -19.199  1.00  0.00           C  
ATOM   1905 HG12 ILE A 117      16.141   3.895 -19.686  1.00  0.00           H  
ATOM   1906 HG13 ILE A 117      16.615   2.395 -18.903  1.00  0.00           H  
ATOM   1907  CD1 ILE A 117      14.963   2.171 -20.220  1.00  0.00           C  
ATOM   1908 HD11 ILE A 117      15.628   1.854 -21.023  1.00  0.00           H  
ATOM   1909 HD12 ILE A 117      14.547   1.285 -19.738  1.00  0.00           H  
ATOM   1910 HD13 ILE A 117      14.157   2.764 -20.651  1.00  0.00           H  
ATOM   1911  C   ILE A 117      15.185   4.563 -15.666  1.00  0.00           C  
ATOM   1912  O   ILE A 117      15.260   5.785 -15.571  1.00  0.00           O  
ATOM   1913  N   MET A 118      14.523   3.838 -14.761  1.00  0.00           N  
ATOM   1914  H   MET A 118      14.460   2.836 -14.894  1.00  0.00           H  
ATOM   1915  CA  MET A 118      13.825   4.444 -13.622  1.00  0.00           C  
ATOM   1916  HA  MET A 118      13.238   5.284 -13.997  1.00  0.00           H  
ATOM   1917  CB  MET A 118      12.854   3.434 -12.994  1.00  0.00           C  
ATOM   1918  HB2 MET A 118      13.379   2.499 -12.798  1.00  0.00           H  
ATOM   1919  HB3 MET A 118      12.479   3.828 -12.048  1.00  0.00           H  
ATOM   1920  CG  MET A 118      11.660   3.173 -13.922  1.00  0.00           C  
ATOM   1921  HG2 MET A 118      12.035   2.856 -14.896  1.00  0.00           H  
ATOM   1922  HG3 MET A 118      11.066   2.359 -13.510  1.00  0.00           H  
ATOM   1923  SD  MET A 118      10.572   4.607 -14.156  1.00  0.00           S  
ATOM   1924  CE  MET A 118       9.743   4.123 -15.690  1.00  0.00           C  
ATOM   1925  HE1 MET A 118      10.486   3.984 -16.475  1.00  0.00           H  
ATOM   1926  HE2 MET A 118       9.195   3.195 -15.536  1.00  0.00           H  
ATOM   1927  HE3 MET A 118       9.051   4.909 -15.994  1.00  0.00           H  
ATOM   1928  C   MET A 118      14.775   5.038 -12.575  1.00  0.00           C  
ATOM   1929  O   MET A 118      14.400   5.999 -11.908  1.00  0.00           O  
ATOM   1930  N   ARG A 119      16.007   4.526 -12.437  1.00  0.00           N  
ATOM   1931  H   ARG A 119      16.258   3.713 -12.989  1.00  0.00           H  
ATOM   1932  CA  ARG A 119      17.054   5.159 -11.619  1.00  0.00           C  
ATOM   1933  HA  ARG A 119      16.619   5.439 -10.657  1.00  0.00           H  
ATOM   1934  CB  ARG A 119      18.210   4.178 -11.373  1.00  0.00           C  
ATOM   1935  HB2 ARG A 119      17.813   3.238 -10.991  1.00  0.00           H  
ATOM   1936  HB3 ARG A 119      18.709   3.977 -12.322  1.00  0.00           H  
ATOM   1937  CG  ARG A 119      19.217   4.740 -10.350  1.00  0.00           C  
ATOM   1938  HG2 ARG A 119      19.483   5.767 -10.600  1.00  0.00           H  
ATOM   1939  HG3 ARG A 119      18.758   4.739  -9.361  1.00  0.00           H  
ATOM   1940  CD  ARG A 119      20.508   3.919 -10.310  1.00  0.00           C  
ATOM   1941  HD2 ARG A 119      21.139   4.302  -9.505  1.00  0.00           H  
ATOM   1942  HD3 ARG A 119      20.261   2.877 -10.104  1.00  0.00           H  
ATOM   1943  NE  ARG A 119      21.232   4.043 -11.586  1.00  0.00           N  
ATOM   1944  HE  ARG A 119      20.990   4.838 -12.189  1.00  0.00           H  
ATOM   1945  CZ  ARG A 119      22.061   3.200 -12.160  1.00  0.00           C  
ATOM   1946  NH1 ARG A 119      22.447   2.095 -11.584  1.00  0.00           N  
ATOM   1947 HH11 ARG A 119      22.130   1.909 -10.654  1.00  0.00           H  
ATOM   1948 HH12 ARG A 119      23.019   1.442 -12.084  1.00  0.00           H  
ATOM   1949  NH2 ARG A 119      22.493   3.484 -13.348  1.00  0.00           N  
ATOM   1950 HH21 ARG A 119      22.110   4.354 -13.748  1.00  0.00           H  
ATOM   1951 HH22 ARG A 119      23.139   2.917 -13.853  1.00  0.00           H  
ATOM   1952  C   ARG A 119      17.555   6.454 -12.254  1.00  0.00           C  
ATOM   1953  O   ARG A 119      17.602   7.451 -11.548  1.00  0.00           O  
ATOM   1954  N   GLU A 120      17.871   6.474 -13.551  1.00  0.00           N  
ATOM   1955  H   GLU A 120      17.879   5.598 -14.064  1.00  0.00           H  
ATOM   1956  CA  GLU A 120      18.275   7.705 -14.260  1.00  0.00           C  
ATOM   1957  HA  GLU A 120      19.113   8.160 -13.730  1.00  0.00           H  
ATOM   1958  CB  GLU A 120      18.729   7.388 -15.699  1.00  0.00           C  
ATOM   1959  HB2 GLU A 120      17.871   7.040 -16.275  1.00  0.00           H  
ATOM   1960  HB3 GLU A 120      19.057   8.326 -16.149  1.00  0.00           H  
ATOM   1961  CG  GLU A 120      19.875   6.377 -15.883  1.00  0.00           C  
ATOM   1962  HG2 GLU A 120      19.453   5.376 -15.935  1.00  0.00           H  
ATOM   1963  HG3 GLU A 120      20.343   6.558 -16.855  1.00  0.00           H  
ATOM   1964  CD  GLU A 120      20.937   6.411 -14.778  1.00  0.00           C  
ATOM   1965  OE1 GLU A 120      21.897   7.196 -14.903  1.00  0.00           O  
ATOM   1966  OE2 GLU A 120      20.854   5.595 -13.827  1.00  0.00           O  
ATOM   1967  C   GLU A 120      17.153   8.764 -14.305  1.00  0.00           C  
ATOM   1968  O   GLU A 120      17.421   9.952 -14.471  1.00  0.00           O  
ATOM   1969  N   LYS A 121      15.893   8.330 -14.141  1.00  0.00           N  
ATOM   1970  H   LYS A 121      15.758   7.327 -14.175  1.00  0.00           H  
ATOM   1971  CA  LYS A 121      14.708   9.187 -13.992  1.00  0.00           C  
ATOM   1972  HA  LYS A 121      14.875  10.061 -14.618  1.00  0.00           H  
ATOM   1973  CB  LYS A 121      13.471   8.410 -14.489  1.00  0.00           C  
ATOM   1974  HB2 LYS A 121      13.686   7.963 -15.461  1.00  0.00           H  
ATOM   1975  HB3 LYS A 121      13.258   7.602 -13.789  1.00  0.00           H  
ATOM   1976  CG  LYS A 121      12.208   9.275 -14.622  1.00  0.00           C  
ATOM   1977  HG2 LYS A 121      11.355   8.623 -14.815  1.00  0.00           H  
ATOM   1978  HG3 LYS A 121      12.018   9.807 -13.690  1.00  0.00           H  
ATOM   1979  CD  LYS A 121      12.327  10.279 -15.773  1.00  0.00           C  
ATOM   1980  HD2 LYS A 121      13.253  10.847 -15.693  1.00  0.00           H  
ATOM   1981  HD3 LYS A 121      12.331   9.733 -16.720  1.00  0.00           H  
ATOM   1982  CE  LYS A 121      11.160  11.263 -15.742  1.00  0.00           C  
ATOM   1983  HE2 LYS A 121      10.226  10.694 -15.767  1.00  0.00           H  
ATOM   1984  HE3 LYS A 121      11.201  11.840 -14.814  1.00  0.00           H  
ATOM   1985  NZ  LYS A 121      11.227  12.150 -16.918  1.00  0.00           N  
ATOM   1986  HZ1 LYS A 121      10.381  12.692 -17.051  1.00  0.00           H  
ATOM   1987  HZ2 LYS A 121      12.060  12.712 -16.966  1.00  0.00           H  
ATOM   1988  HZ3 LYS A 121      11.198  11.559 -17.754  1.00  0.00           H  
ATOM   1989  C   LYS A 121      14.492   9.722 -12.566  1.00  0.00           C  
ATOM   1990  O   LYS A 121      14.082  10.869 -12.423  1.00  0.00           O  
ATOM   1991  N   TYR A 122      14.695   8.899 -11.533  1.00  0.00           N  
ATOM   1992  H   TYR A 122      14.935   7.938 -11.740  1.00  0.00           H  
ATOM   1993  CA  TYR A 122      14.512   9.280 -10.121  1.00  0.00           C  
ATOM   1994  HA  TYR A 122      13.677   9.975 -10.036  1.00  0.00           H  
ATOM   1995  CB  TYR A 122      14.171   8.015  -9.314  1.00  0.00           C  
ATOM   1996  HB2 TYR A 122      13.154   7.702  -9.551  1.00  0.00           H  
ATOM   1997  HB3 TYR A 122      14.840   7.212  -9.625  1.00  0.00           H  
ATOM   1998  CG  TYR A 122      14.315   8.179  -7.810  1.00  0.00           C  
ATOM   1999  CD1 TYR A 122      13.303   8.811  -7.061  1.00  0.00           C  
ATOM   2000  HD1 TYR A 122      12.395   9.137  -7.549  1.00  0.00           H  
ATOM   2001  CE1 TYR A 122      13.488   9.046  -5.683  1.00  0.00           C  
ATOM   2002  HE1 TYR A 122      12.731   9.550  -5.098  1.00  0.00           H  
ATOM   2003  CZ  TYR A 122      14.687   8.646  -5.055  1.00  0.00           C  
ATOM   2004  OH  TYR A 122      14.873   8.870  -3.730  1.00  0.00           O  
ATOM   2005  HH  TYR A 122      15.790   8.777  -3.473  1.00  0.00           H  
ATOM   2006  CE2 TYR A 122      15.701   8.011  -5.805  1.00  0.00           C  
ATOM   2007  HE2 TYR A 122      16.623   7.716  -5.328  1.00  0.00           H  
ATOM   2008  CD2 TYR A 122      15.509   7.773  -7.179  1.00  0.00           C  
ATOM   2009  HD2 TYR A 122      16.292   7.305  -7.758  1.00  0.00           H  
ATOM   2010  C   TYR A 122      15.737   9.990  -9.516  1.00  0.00           C  
ATOM   2011  O   TYR A 122      15.614  10.978  -8.789  1.00  0.00           O  
ATOM   2012  N   SER A 123      16.928   9.461  -9.786  1.00  0.00           N  
ATOM   2013  H   SER A 123      16.962   8.715 -10.470  1.00  0.00           H  
ATOM   2014  CA  SER A 123      18.201  10.022  -9.343  1.00  0.00           C  
ATOM   2015  HA  SER A 123      18.113  10.305  -8.293  1.00  0.00           H  
ATOM   2016  CB  SER A 123      19.324   8.987  -9.470  1.00  0.00           C  
ATOM   2017  HB2 SER A 123      19.021   8.067  -8.969  1.00  0.00           H  
ATOM   2018  HB3 SER A 123      19.512   8.771 -10.523  1.00  0.00           H  
ATOM   2019  OG  SER A 123      20.511   9.469  -8.869  1.00  0.00           O  
ATOM   2020  HG  SER A 123      21.019   9.964  -9.526  1.00  0.00           H  
ATOM   2021  C   SER A 123      18.548  11.253 -10.165  1.00  0.00           C  
ATOM   2022  O   SER A 123      18.295  11.309 -11.365  1.00  0.00           O  
ATOM   2023  N   LYS A 124      19.204  12.228  -9.540  1.00  0.00           N  
ATOM   2024  H   LYS A 124      19.447  12.096  -8.570  1.00  0.00           H  
ATOM   2025  CA  LYS A 124      19.778  13.352 -10.276  1.00  0.00           C  
ATOM   2026  HA  LYS A 124      19.061  13.626 -11.047  1.00  0.00           H  
ATOM   2027  CB  LYS A 124      20.006  14.544  -9.318  1.00  0.00           C  
ATOM   2028  HB2 LYS A 124      20.230  14.167  -8.319  1.00  0.00           H  
ATOM   2029  HB3 LYS A 124      20.869  15.124  -9.615  1.00  0.00           H  
ATOM   2030  CG  LYS A 124      18.790  15.481  -9.246  1.00  0.00           C  
ATOM   2031  HG2 LYS A 124      17.937  14.883  -8.924  1.00  0.00           H  
ATOM   2032  HG3 LYS A 124      18.966  16.231  -8.476  1.00  0.00           H  
ATOM   2033  CD  LYS A 124      18.420  16.188 -10.573  1.00  0.00           C  
ATOM   2034  HD2 LYS A 124      18.771  15.624 -11.437  1.00  0.00           H  
ATOM   2035  HD3 LYS A 124      17.329  16.195 -10.629  1.00  0.00           H  
ATOM   2036  CE  LYS A 124      18.897  17.647 -10.719  1.00  0.00           C  
ATOM   2037  HE2 LYS A 124      18.342  18.081 -11.556  1.00  0.00           H  
ATOM   2038  HE3 LYS A 124      18.617  18.199  -9.818  1.00  0.00           H  
ATOM   2039  NZ  LYS A 124      20.356  17.776 -10.992  1.00  0.00           N  
ATOM   2040  HZ1 LYS A 124      20.676  18.706 -11.244  1.00  0.00           H  
ATOM   2041  HZ2 LYS A 124      20.938  17.475 -10.226  1.00  0.00           H  
ATOM   2042  HZ3 LYS A 124      20.682  17.180 -11.752  1.00  0.00           H  
ATOM   2043  C   LYS A 124      21.048  12.924 -11.018  1.00  0.00           C  
ATOM   2044  O   LYS A 124      21.963  12.376 -10.407  1.00  0.00           O  
ATOM   2045  N   CYS A 125      21.135  13.262 -12.307  1.00  0.00           N  
ATOM   2046  H   CYS A 125      20.303  13.599 -12.762  1.00  0.00           H  
ATOM   2047  CA  CYS A 125      22.405  13.722 -12.873  1.00  0.00           C  
ATOM   2048  HA  CYS A 125      23.178  12.977 -12.686  1.00  0.00           H  
ATOM   2049  CB  CYS A 125      22.248  13.929 -14.390  1.00  0.00           C  
ATOM   2050  HB2 CYS A 125      23.228  14.097 -14.839  1.00  0.00           H  
ATOM   2051  HB3 CYS A 125      21.815  13.028 -14.834  1.00  0.00           H  
ATOM   2052  SG  CYS A 125      21.189  15.369 -14.758  1.00  0.00           S  
ATOM   2053  HG  CYS A 125      22.079  16.335 -14.466  1.00  0.00           H  
ATOM   2054  C   CYS A 125      22.802  15.031 -12.177  1.00  0.00           C  
ATOM   2055  O   CYS A 125      21.934  15.698 -11.612  1.00  0.00           O  
ATOM   2056  N   SER A 126      24.074  15.430 -12.239  1.00  0.00           N  
ATOM   2057  H   SER A 126      24.750  14.865 -12.731  1.00  0.00           H  
ATOM   2058  CA  SER A 126      24.498  16.787 -11.850  1.00  0.00           C  
ATOM   2059  HA  SER A 126      24.369  16.914 -10.778  1.00  0.00           H  
ATOM   2060  CB  SER A 126      25.982  16.970 -12.184  1.00  0.00           C  
ATOM   2061  HB2 SER A 126      26.132  16.939 -13.266  1.00  0.00           H  
ATOM   2062  HB3 SER A 126      26.346  17.922 -11.796  1.00  0.00           H  
ATOM   2063  OG  SER A 126      26.682  15.898 -11.575  1.00  0.00           O  
ATOM   2064  HG  SER A 126      26.257  15.711 -10.732  1.00  0.00           H  
ATOM   2065  C   SER A 126      23.575  17.839 -12.494  1.00  0.00           C  
ATOM   2066  O   SER A 126      22.912  18.570 -11.716  1.00  0.00           O  
ATOM   2067  OXT SER A 126      23.379  17.746 -13.725  1.00  0.00           O  
TER    2068      SER   126                                                      
ATOM   2068  N   MET B 127     -36.067  -0.818   6.704  1.00  0.00           N  
ATOM   2069  H1  MET B 127     -35.308  -0.156   6.624  1.00  0.00           H  
ATOM   2070  H2  MET B 127     -35.819  -1.639   6.167  1.00  0.00           H  
ATOM   2071  H3  MET B 127     -36.201  -1.069   7.671  1.00  0.00           H  
ATOM   2072  CA  MET B 127     -37.302  -0.242   6.163  1.00  0.00           C  
ATOM   2073  HA  MET B 127     -37.098   0.152   5.168  1.00  0.00           H  
ATOM   2074  CB  MET B 127     -38.429  -1.284   6.047  1.00  0.00           C  
ATOM   2075  HB2 MET B 127     -38.061  -2.157   5.504  1.00  0.00           H  
ATOM   2076  HB3 MET B 127     -38.736  -1.605   7.044  1.00  0.00           H  
ATOM   2077  CG  MET B 127     -39.654  -0.737   5.304  1.00  0.00           C  
ATOM   2078  HG2 MET B 127     -40.431  -1.504   5.323  1.00  0.00           H  
ATOM   2079  HG3 MET B 127     -40.044   0.144   5.815  1.00  0.00           H  
ATOM   2080  SD  MET B 127     -39.312  -0.317   3.575  1.00  0.00           S  
ATOM   2081  CE  MET B 127     -41.005  -0.285   2.921  1.00  0.00           C  
ATOM   2082  HE1 MET B 127     -40.983  -0.031   1.861  1.00  0.00           H  
ATOM   2083  HE2 MET B 127     -41.464  -1.267   3.040  1.00  0.00           H  
ATOM   2084  HE3 MET B 127     -41.598   0.459   3.453  1.00  0.00           H  
ATOM   2085  C   MET B 127     -37.695   0.894   7.076  1.00  0.00           C  
ATOM   2086  O   MET B 127     -37.660   0.723   8.291  1.00  0.00           O  
ATOM   2087  N   HIE B 128     -38.060   2.033   6.500  1.00  0.00           N  
ATOM   2088  H   HIE B 128     -38.134   2.088   5.492  1.00  0.00           H  
ATOM   2089  CA  HIE B 128     -38.398   3.255   7.231  1.00  0.00           C  
ATOM   2090  HA  HIE B 128     -38.691   3.001   8.251  1.00  0.00           H  
ATOM   2091  CB  HIE B 128     -37.146   4.141   7.313  1.00  0.00           C  
ATOM   2092  HB2 HIE B 128     -36.438   3.644   7.970  1.00  0.00           H  
ATOM   2093  HB3 HIE B 128     -37.396   5.105   7.758  1.00  0.00           H  
ATOM   2094  CG  HIE B 128     -36.470   4.374   5.990  1.00  0.00           C  
ATOM   2095  ND1 HIE B 128     -36.994   5.130   4.948  1.00  0.00           N  
ATOM   2096  CE1 HIE B 128     -36.115   5.015   3.940  1.00  0.00           C  
ATOM   2097  HE1 HIE B 128     -36.239   5.461   2.965  1.00  0.00           H  
ATOM   2098  NE2 HIE B 128     -35.074   4.250   4.301  1.00  0.00           N  
ATOM   2099  HE2 HIE B 128     -34.290   3.993   3.702  1.00  0.00           H  
ATOM   2100  CD2 HIE B 128     -35.284   3.830   5.593  1.00  0.00           C  
ATOM   2101  HD2 HIE B 128     -34.650   3.179   6.174  1.00  0.00           H  
ATOM   2102  C   HIE B 128     -39.613   3.948   6.600  1.00  0.00           C  
ATOM   2103  O   HIE B 128     -40.238   3.412   5.690  1.00  0.00           O  
ATOM   2104  N   HIE B 129     -39.997   5.094   7.160  1.00  0.00           N  
ATOM   2105  H   HIE B 129     -39.412   5.491   7.883  1.00  0.00           H  
ATOM   2106  CA  HIE B 129     -41.234   5.830   6.878  1.00  0.00           C  
ATOM   2107  HA  HIE B 129     -42.046   5.123   6.706  1.00  0.00           H  
ATOM   2108  CB  HIE B 129     -41.546   6.661   8.132  1.00  0.00           C  
ATOM   2109  HB2 HIE B 129     -41.689   5.990   8.979  1.00  0.00           H  
ATOM   2110  HB3 HIE B 129     -42.476   7.214   7.985  1.00  0.00           H  
ATOM   2111  CG  HIE B 129     -40.437   7.630   8.469  1.00  0.00           C  
ATOM   2112  ND1 HIE B 129     -39.215   7.290   9.065  1.00  0.00           N  
ATOM   2113  CE1 HIE B 129     -38.488   8.418   9.062  1.00  0.00           C  
ATOM   2114  HE1 HIE B 129     -37.481   8.499   9.449  1.00  0.00           H  
ATOM   2115  NE2 HIE B 129     -39.174   9.422   8.492  1.00  0.00           N  
ATOM   2116  HE2 HIE B 129     -38.824  10.355   8.332  1.00  0.00           H  
ATOM   2117  CD2 HIE B 129     -40.402   8.941   8.102  1.00  0.00           C  
ATOM   2118  HD2 HIE B 129     -41.173   9.469   7.555  1.00  0.00           H  
ATOM   2119  C   HIE B 129     -41.183   6.741   5.638  1.00  0.00           C  
ATOM   2120  O   HIE B 129     -42.180   7.396   5.334  1.00  0.00           O  
ATOM   2121  N   HIE B 130     -40.043   6.836   4.945  1.00  0.00           N  
ATOM   2122  H   HIE B 130     -39.279   6.229   5.205  1.00  0.00           H  
ATOM   2123  CA  HIE B 130     -39.949   7.546   3.663  1.00  0.00           C  
ATOM   2124  HA  HIE B 130     -40.566   8.446   3.713  1.00  0.00           H  
ATOM   2125  CB  HIE B 130     -38.503   7.979   3.386  1.00  0.00           C  
ATOM   2126  HB2 HIE B 130     -38.466   8.483   2.420  1.00  0.00           H  
ATOM   2127  HB3 HIE B 130     -37.878   7.092   3.307  1.00  0.00           H  
ATOM   2128  CG  HIE B 130     -37.901   8.913   4.409  1.00  0.00           C  
ATOM   2129  ND1 HIE B 130     -37.882  10.308   4.325  1.00  0.00           N  
ATOM   2130  CE1 HIE B 130     -37.152  10.734   5.367  1.00  0.00           C  
ATOM   2131  HE1 HIE B 130     -36.927  11.772   5.578  1.00  0.00           H  
ATOM   2132  NE2 HIE B 130     -36.688   9.687   6.068  1.00  0.00           N  
ATOM   2133  HE2 HIE B 130     -35.992   9.729   6.810  1.00  0.00           H  
ATOM   2134  CD2 HIE B 130     -37.153   8.533   5.483  1.00  0.00           C  
ATOM   2135  HD2 HIE B 130     -36.922   7.517   5.773  1.00  0.00           H  
ATOM   2136  C   HIE B 130     -40.481   6.679   2.512  1.00  0.00           C  
ATOM   2137  O   HIE B 130     -40.569   5.459   2.614  1.00  0.00           O  
ATOM   2138  N   HIE B 131     -40.778   7.306   1.372  1.00  0.00           N  
ATOM   2139  H   HIE B 131     -40.651   8.306   1.317  1.00  0.00           H  
ATOM   2140  CA  HIE B 131     -41.203   6.615   0.147  1.00  0.00           C  
ATOM   2141  HA  HIE B 131     -42.008   5.920   0.392  1.00  0.00           H  
ATOM   2142  CB  HIE B 131     -41.720   7.670  -0.840  1.00  0.00           C  
ATOM   2143  HB2 HIE B 131     -42.446   8.315  -0.344  1.00  0.00           H  
ATOM   2144  HB3 HIE B 131     -42.226   7.160  -1.661  1.00  0.00           H  
ATOM   2145  CG  HIE B 131     -40.608   8.521  -1.409  1.00  0.00           C  
ATOM   2146  ND1 HIE B 131     -39.750   9.339  -0.667  1.00  0.00           N  
ATOM   2147  CE1 HIE B 131     -38.844   9.805  -1.538  1.00  0.00           C  
ATOM   2148  HE1 HIE B 131     -38.028  10.462  -1.274  1.00  0.00           H  
ATOM   2149  NE2 HIE B 131     -39.080   9.320  -2.770  1.00  0.00           N  
ATOM   2150  HE2 HIE B 131     -38.520   9.499  -3.589  1.00  0.00           H  
ATOM   2151  CD2 HIE B 131     -40.185   8.500  -2.705  1.00  0.00           C  
ATOM   2152  HD2 HIE B 131     -40.612   7.903  -3.502  1.00  0.00           H  
ATOM   2153  C   HIE B 131     -40.080   5.796  -0.517  1.00  0.00           C  
ATOM   2154  O   HIE B 131     -40.364   4.878  -1.282  1.00  0.00           O  
ATOM   2155  N   HIE B 132     -38.811   6.149  -0.264  1.00  0.00           N  
ATOM   2156  H   HIE B 132     -38.666   6.941   0.344  1.00  0.00           H  
ATOM   2157  CA  HIE B 132     -37.614   5.463  -0.777  1.00  0.00           C  
ATOM   2158  HA  HIE B 132     -37.797   4.388  -0.734  1.00  0.00           H  
ATOM   2159  CB  HIE B 132     -37.369   5.849  -2.253  1.00  0.00           C  
ATOM   2160  HB2 HIE B 132     -36.885   6.826  -2.291  1.00  0.00           H  
ATOM   2161  HB3 HIE B 132     -38.332   5.944  -2.757  1.00  0.00           H  
ATOM   2162  CG  HIE B 132     -36.550   4.866  -3.072  1.00  0.00           C  
ATOM   2163  ND1 HIE B 132     -35.936   3.693  -2.611  1.00  0.00           N  
ATOM   2164  CE1 HIE B 132     -35.378   3.113  -3.687  1.00  0.00           C  
ATOM   2165  HE1 HIE B 132     -34.837   2.173  -3.676  1.00  0.00           H  
ATOM   2166  NE2 HIE B 132     -35.609   3.850  -4.787  1.00  0.00           N  
ATOM   2167  HE2 HIE B 132     -35.333   3.588  -5.725  1.00  0.00           H  
ATOM   2168  CD2 HIE B 132     -36.342   4.959  -4.418  1.00  0.00           C  
ATOM   2169  HD2 HIE B 132     -36.716   5.743  -5.061  1.00  0.00           H  
ATOM   2170  C   HIE B 132     -36.376   5.774   0.086  1.00  0.00           C  
ATOM   2171  O   HIE B 132     -36.361   6.712   0.893  1.00  0.00           O  
ATOM   2172  N   HIE B 133     -35.316   4.988  -0.090  1.00  0.00           N  
ATOM   2173  H   HIE B 133     -35.388   4.295  -0.828  1.00  0.00           H  
ATOM   2174  CA  HIE B 133     -33.985   5.247   0.461  1.00  0.00           C  
ATOM   2175  HA  HIE B 133     -34.074   5.430   1.532  1.00  0.00           H  
ATOM   2176  CB  HIE B 133     -33.096   4.007   0.256  1.00  0.00           C  
ATOM   2177  HB2 HIE B 133     -32.050   4.315   0.269  1.00  0.00           H  
ATOM   2178  HB3 HIE B 133     -33.290   3.571  -0.725  1.00  0.00           H  
ATOM   2179  CG  HIE B 133     -33.254   2.952   1.325  1.00  0.00           C  
ATOM   2180  ND1 HIE B 133     -32.842   3.113   2.649  1.00  0.00           N  
ATOM   2181  CE1 HIE B 133     -33.031   1.923   3.239  1.00  0.00           C  
ATOM   2182  HE1 HIE B 133     -32.790   1.697   4.267  1.00  0.00           H  
ATOM   2183  NE2 HIE B 133     -33.569   1.047   2.380  1.00  0.00           N  
ATOM   2184  HE2 HIE B 133     -33.798   0.088   2.630  1.00  0.00           H  
ATOM   2185  CD2 HIE B 133     -33.710   1.674   1.158  1.00  0.00           C  
ATOM   2186  HD2 HIE B 133     -34.073   1.240   0.237  1.00  0.00           H  
ATOM   2187  C   HIE B 133     -33.329   6.494  -0.159  1.00  0.00           C  
ATOM   2188  O   HIE B 133     -33.527   6.819  -1.330  1.00  0.00           O  
ATOM   2189  N   LYS B 134     -32.490   7.162   0.644  1.00  0.00           N  
ATOM   2190  H   LYS B 134     -32.471   6.871   1.617  1.00  0.00           H  
ATOM   2191  CA  LYS B 134     -31.616   8.283   0.272  1.00  0.00           C  
ATOM   2192  HA  LYS B 134     -31.249   8.125  -0.738  1.00  0.00           H  
ATOM   2193  CB  LYS B 134     -32.426   9.594   0.275  1.00  0.00           C  
ATOM   2194  HB2 LYS B 134     -33.387   9.421  -0.215  1.00  0.00           H  
ATOM   2195  HB3 LYS B 134     -32.618   9.906   1.301  1.00  0.00           H  
ATOM   2196  CG  LYS B 134     -31.696  10.711  -0.486  1.00  0.00           C  
ATOM   2197  HG2 LYS B 134     -30.718  10.879  -0.038  1.00  0.00           H  
ATOM   2198  HG3 LYS B 134     -31.559  10.400  -1.523  1.00  0.00           H  
ATOM   2199  CD  LYS B 134     -32.477  12.030  -0.455  1.00  0.00           C  
ATOM   2200  HD2 LYS B 134     -33.475  11.870  -0.868  1.00  0.00           H  
ATOM   2201  HD3 LYS B 134     -32.562  12.369   0.579  1.00  0.00           H  
ATOM   2202  CE  LYS B 134     -31.719  13.069  -1.291  1.00  0.00           C  
ATOM   2203  HE2 LYS B 134     -30.708  13.178  -0.881  1.00  0.00           H  
ATOM   2204  HE3 LYS B 134     -31.621  12.683  -2.311  1.00  0.00           H  
ATOM   2205  NZ  LYS B 134     -32.412  14.382  -1.305  1.00  0.00           N  
ATOM   2206  HZ1 LYS B 134     -33.373  14.277  -1.606  1.00  0.00           H  
ATOM   2207  HZ2 LYS B 134     -31.943  15.022  -1.934  1.00  0.00           H  
ATOM   2208  HZ3 LYS B 134     -32.399  14.793  -0.381  1.00  0.00           H  
ATOM   2209  C   LYS B 134     -30.405   8.334   1.213  1.00  0.00           C  
ATOM   2210  O   LYS B 134     -30.552   8.110   2.415  1.00  0.00           O  
ATOM   2211  N   VAL B 135     -29.232   8.664   0.673  1.00  0.00           N  
ATOM   2212  H   VAL B 135     -29.181   8.785  -0.325  1.00  0.00           H  
ATOM   2213  CA  VAL B 135     -28.040   9.017   1.463  1.00  0.00           C  
ATOM   2214  HA  VAL B 135     -27.881   8.246   2.219  1.00  0.00           H  
ATOM   2215  CB  VAL B 135     -26.778   9.058   0.572  1.00  0.00           C  
ATOM   2216  HB  VAL B 135     -26.940   9.754  -0.252  1.00  0.00           H  
ATOM   2217  CG1 VAL B 135     -25.533   9.508   1.345  1.00  0.00           C  
ATOM   2218 HG11 VAL B 135     -25.653  10.528   1.708  1.00  0.00           H  
ATOM   2219 HG12 VAL B 135     -25.340   8.837   2.183  1.00  0.00           H  
ATOM   2220 HG13 VAL B 135     -24.674   9.497   0.674  1.00  0.00           H  
ATOM   2221  CG2 VAL B 135     -26.483   7.668  -0.017  1.00  0.00           C  
ATOM   2222 HG21 VAL B 135     -25.569   7.707  -0.613  1.00  0.00           H  
ATOM   2223 HG22 VAL B 135     -26.352   6.941   0.785  1.00  0.00           H  
ATOM   2224 HG23 VAL B 135     -27.296   7.347  -0.666  1.00  0.00           H  
ATOM   2225  C   VAL B 135     -28.284  10.349   2.190  1.00  0.00           C  
ATOM   2226  O   VAL B 135     -28.692  11.337   1.580  1.00  0.00           O  
ATOM   2227  N   LEU B 136     -28.069  10.345   3.506  1.00  0.00           N  
ATOM   2228  H   LEU B 136     -27.744   9.470   3.907  1.00  0.00           H  
ATOM   2229  CA  LEU B 136     -28.222  11.486   4.419  1.00  0.00           C  
ATOM   2230  HA  LEU B 136     -28.866  12.230   3.949  1.00  0.00           H  
ATOM   2231  CB  LEU B 136     -28.914  10.961   5.692  1.00  0.00           C  
ATOM   2232  HB2 LEU B 136     -29.880  10.544   5.407  1.00  0.00           H  
ATOM   2233  HB3 LEU B 136     -28.309  10.152   6.105  1.00  0.00           H  
ATOM   2234  CG  LEU B 136     -29.143  11.994   6.815  1.00  0.00           C  
ATOM   2235  HG  LEU B 136     -28.190  12.422   7.123  1.00  0.00           H  
ATOM   2236  CD1 LEU B 136     -30.082  13.120   6.374  1.00  0.00           C  
ATOM   2237 HD11 LEU B 136     -31.034  12.711   6.038  1.00  0.00           H  
ATOM   2238 HD12 LEU B 136     -29.621  13.690   5.569  1.00  0.00           H  
ATOM   2239 HD13 LEU B 136     -30.257  13.798   7.210  1.00  0.00           H  
ATOM   2240  CD2 LEU B 136     -29.758  11.304   8.031  1.00  0.00           C  
ATOM   2241 HD21 LEU B 136     -29.882  12.024   8.839  1.00  0.00           H  
ATOM   2242 HD22 LEU B 136     -30.729  10.880   7.776  1.00  0.00           H  
ATOM   2243 HD23 LEU B 136     -29.105  10.501   8.371  1.00  0.00           H  
ATOM   2244  C   LEU B 136     -26.885  12.184   4.737  1.00  0.00           C  
ATOM   2245  O   LEU B 136     -26.869  13.374   5.039  1.00  0.00           O  
ATOM   2246  N   GLN B 137     -25.772  11.451   4.663  1.00  0.00           N  
ATOM   2247  H   GLN B 137     -25.865  10.483   4.388  1.00  0.00           H  
ATOM   2248  CA  GLN B 137     -24.403  11.945   4.851  1.00  0.00           C  
ATOM   2249  HA  GLN B 137     -24.345  12.973   4.489  1.00  0.00           H  
ATOM   2250  CB  GLN B 137     -24.029  11.918   6.347  1.00  0.00           C  
ATOM   2251  HB2 GLN B 137     -24.764  12.498   6.907  1.00  0.00           H  
ATOM   2252  HB3 GLN B 137     -24.050  10.889   6.706  1.00  0.00           H  
ATOM   2253  CG  GLN B 137     -22.633  12.505   6.611  1.00  0.00           C  
ATOM   2254  HG2 GLN B 137     -21.876  11.900   6.113  1.00  0.00           H  
ATOM   2255  HG3 GLN B 137     -22.596  13.508   6.184  1.00  0.00           H  
ATOM   2256  CD  GLN B 137     -22.269  12.593   8.095  1.00  0.00           C  
ATOM   2257  OE1 GLN B 137     -22.719  11.835   8.950  1.00  0.00           O  
ATOM   2258  NE2 GLN B 137     -21.418  13.530   8.460  1.00  0.00           N  
ATOM   2259 HE21 GLN B 137     -21.169  13.583   9.431  1.00  0.00           H  
ATOM   2260 HE22 GLN B 137     -21.005  14.135   7.771  1.00  0.00           H  
ATOM   2261  C   GLN B 137     -23.467  11.067   4.013  1.00  0.00           C  
ATOM   2262  O   GLN B 137     -23.545   9.841   4.115  1.00  0.00           O  
ATOM   2263  N   GLU B 138     -22.653  11.678   3.150  1.00  0.00           N  
ATOM   2264  H   GLU B 138     -22.618  12.684   3.123  1.00  0.00           H  
ATOM   2265  CA  GLU B 138     -21.982  10.963   2.056  1.00  0.00           C  
ATOM   2266  HA  GLU B 138     -22.763  10.391   1.572  1.00  0.00           H  
ATOM   2267  CB  GLU B 138     -21.449  11.955   1.012  1.00  0.00           C  
ATOM   2268  HB2 GLU B 138     -20.791  12.682   1.489  1.00  0.00           H  
ATOM   2269  HB3 GLU B 138     -20.863  11.394   0.283  1.00  0.00           H  
ATOM   2270  CG  GLU B 138     -22.596  12.676   0.282  1.00  0.00           C  
ATOM   2271  HG2 GLU B 138     -22.855  13.584   0.834  1.00  0.00           H  
ATOM   2272  HG3 GLU B 138     -23.476  12.026   0.268  1.00  0.00           H  
ATOM   2273  CD  GLU B 138     -22.228  13.022  -1.167  1.00  0.00           C  
ATOM   2274  OE1 GLU B 138     -23.040  12.678  -2.056  1.00  0.00           O  
ATOM   2275  OE2 GLU B 138     -21.134  13.587  -1.379  1.00  0.00           O  
ATOM   2276  C   GLU B 138     -20.871   9.967   2.474  1.00  0.00           C  
ATOM   2277  O   GLU B 138     -20.209  10.193   3.493  1.00  0.00           O  
ATOM   2278  N   PRO B 139     -20.645   8.894   1.675  1.00  0.00           N  
ATOM   2279  CD  PRO B 139     -21.495   8.481   0.559  1.00  0.00           C  
ATOM   2280  HD2 PRO B 139     -21.222   9.052  -0.326  1.00  0.00           H  
ATOM   2281  HD3 PRO B 139     -22.555   8.599   0.772  1.00  0.00           H  
ATOM   2282  CG  PRO B 139     -21.233   6.999   0.332  1.00  0.00           C  
ATOM   2283  HG2 PRO B 139     -21.401   6.710  -0.702  1.00  0.00           H  
ATOM   2284  HG3 PRO B 139     -21.857   6.404   0.997  1.00  0.00           H  
ATOM   2285  CB  PRO B 139     -19.773   6.871   0.732  1.00  0.00           C  
ATOM   2286  HB2 PRO B 139     -19.153   7.158  -0.118  1.00  0.00           H  
ATOM   2287  HB3 PRO B 139     -19.554   5.853   1.040  1.00  0.00           H  
ATOM   2288  CA  PRO B 139     -19.617   7.866   1.895  1.00  0.00           C  
ATOM   2289  HA  PRO B 139     -19.864   7.342   2.813  1.00  0.00           H  
ATOM   2290  C   PRO B 139     -18.176   8.394   2.029  1.00  0.00           C  
ATOM   2291  O   PRO B 139     -17.431   8.509   1.056  1.00  0.00           O  
ATOM   2292  N   THR B 140     -17.751   8.657   3.265  1.00  0.00           N  
ATOM   2293  H   THR B 140     -18.411   8.491   4.023  1.00  0.00           H  
ATOM   2294  CA  THR B 140     -16.355   8.980   3.611  1.00  0.00           C  
ATOM   2295  HA  THR B 140     -15.940   9.635   2.845  1.00  0.00           H  
ATOM   2296  CB  THR B 140     -16.325   9.725   4.954  1.00  0.00           C  
ATOM   2297  HB  THR B 140     -16.801   9.112   5.720  1.00  0.00           H  
ATOM   2298  CG2 THR B 140     -14.915  10.092   5.416  1.00  0.00           C  
ATOM   2299 HG21 THR B 140     -14.356   9.193   5.674  1.00  0.00           H  
ATOM   2300 HG22 THR B 140     -14.394  10.637   4.628  1.00  0.00           H  
ATOM   2301 HG23 THR B 140     -14.979  10.723   6.303  1.00  0.00           H  
ATOM   2302  OG1 THR B 140     -17.047  10.930   4.818  1.00  0.00           O  
ATOM   2303  HG1 THR B 140     -17.889  10.713   4.396  1.00  0.00           H  
ATOM   2304  C   THR B 140     -15.528   7.686   3.646  1.00  0.00           C  
ATOM   2305  O   THR B 140     -16.062   6.655   4.049  1.00  0.00           O  
ATOM   2306  N   CYS B 141     -14.254   7.683   3.222  1.00  0.00           N  
ATOM   2307  H   CYS B 141     -13.816   8.552   2.951  1.00  0.00           H  
ATOM   2308  CA  CYS B 141     -13.457   6.453   3.069  1.00  0.00           C  
ATOM   2309  HA  CYS B 141     -13.810   5.723   3.792  1.00  0.00           H  
ATOM   2310  CB  CYS B 141     -13.731   5.907   1.656  1.00  0.00           C  
ATOM   2311  HB2 CYS B 141     -14.809   5.788   1.526  1.00  0.00           H  
ATOM   2312  HB3 CYS B 141     -13.377   6.628   0.916  1.00  0.00           H  
ATOM   2313  SG  CYS B 141     -12.933   4.302   1.368  1.00  0.00           S  
ATOM   2314  HG  CYS B 141     -11.704   4.781   1.140  1.00  0.00           H  
ATOM   2315  C   CYS B 141     -11.954   6.669   3.338  1.00  0.00           C  
ATOM   2316  O   CYS B 141     -11.416   7.698   2.944  1.00  0.00           O  
ATOM   2317  N   VAL B 142     -11.275   5.697   3.970  1.00  0.00           N  
ATOM   2318  H   VAL B 142     -11.803   4.867   4.228  1.00  0.00           H  
ATOM   2319  CA  VAL B 142      -9.831   5.722   4.329  1.00  0.00           C  
ATOM   2320  HA  VAL B 142      -9.320   6.412   3.659  1.00  0.00           H  
ATOM   2321  CB  VAL B 142      -9.592   6.223   5.773  1.00  0.00           C  
ATOM   2322  HB  VAL B 142      -8.516   6.223   5.950  1.00  0.00           H  
ATOM   2323  CG1 VAL B 142     -10.080   7.660   5.981  1.00  0.00           C  
ATOM   2324 HG11 VAL B 142      -9.636   8.311   5.227  1.00  0.00           H  
ATOM   2325 HG12 VAL B 142     -11.165   7.709   5.900  1.00  0.00           H  
ATOM   2326 HG13 VAL B 142      -9.782   8.013   6.968  1.00  0.00           H  
ATOM   2327  CG2 VAL B 142     -10.233   5.321   6.838  1.00  0.00           C  
ATOM   2328 HG21 VAL B 142     -11.314   5.275   6.691  1.00  0.00           H  
ATOM   2329 HG22 VAL B 142      -9.826   4.313   6.786  1.00  0.00           H  
ATOM   2330 HG23 VAL B 142     -10.030   5.723   7.830  1.00  0.00           H  
ATOM   2331  C   VAL B 142      -9.169   4.347   4.152  1.00  0.00           C  
ATOM   2332  O   VAL B 142      -9.860   3.327   4.191  1.00  0.00           O  
ATOM   2333  N   SER B 143      -7.843   4.297   3.963  1.00  0.00           N  
ATOM   2334  H   SER B 143      -7.326   5.175   3.969  1.00  0.00           H  
ATOM   2335  CA  SER B 143      -7.083   3.072   3.635  1.00  0.00           C  
ATOM   2336  HA  SER B 143      -7.748   2.214   3.673  1.00  0.00           H  
ATOM   2337  CB  SER B 143      -6.558   3.185   2.199  1.00  0.00           C  
ATOM   2338  HB2 SER B 143      -7.388   3.422   1.531  1.00  0.00           H  
ATOM   2339  HB3 SER B 143      -5.826   3.995   2.144  1.00  0.00           H  
ATOM   2340  OG  SER B 143      -5.946   1.984   1.773  1.00  0.00           O  
ATOM   2341  HG  SER B 143      -6.649   1.325   1.652  1.00  0.00           H  
ATOM   2342  C   SER B 143      -5.922   2.773   4.589  1.00  0.00           C  
ATOM   2343  O   SER B 143      -5.315   3.694   5.127  1.00  0.00           O  
ATOM   2344  N   ASP B 144      -5.571   1.494   4.761  1.00  0.00           N  
ATOM   2345  H   ASP B 144      -6.118   0.765   4.304  1.00  0.00           H  
ATOM   2346  CA  ASP B 144      -4.324   1.066   5.415  1.00  0.00           C  
ATOM   2347  HA  ASP B 144      -4.169   1.699   6.291  1.00  0.00           H  
ATOM   2348  CB  ASP B 144      -4.454  -0.394   5.903  1.00  0.00           C  
ATOM   2349  HB2 ASP B 144      -3.713  -0.552   6.685  1.00  0.00           H  
ATOM   2350  HB3 ASP B 144      -5.435  -0.532   6.362  1.00  0.00           H  
ATOM   2351  CG  ASP B 144      -4.249  -1.465   4.818  1.00  0.00           C  
ATOM   2352  OD1 ASP B 144      -4.428  -1.186   3.613  1.00  0.00           O  
ATOM   2353  OD2 ASP B 144      -3.866  -2.606   5.177  1.00  0.00           O  
ATOM   2354  C   ASP B 144      -3.079   1.215   4.510  1.00  0.00           C  
ATOM   2355  O   ASP B 144      -1.956   1.012   4.974  1.00  0.00           O  
ATOM   2356  N   TYR B 145      -3.268   1.520   3.220  1.00  0.00           N  
ATOM   2357  H   TYR B 145      -4.230   1.648   2.927  1.00  0.00           H  
ATOM   2358  CA  TYR B 145      -2.243   1.566   2.166  1.00  0.00           C  
ATOM   2359  HA  TYR B 145      -2.803   1.670   1.240  1.00  0.00           H  
ATOM   2360  CB  TYR B 145      -1.386   2.833   2.313  1.00  0.00           C  
ATOM   2361  HB2 TYR B 145      -2.005   3.612   2.752  1.00  0.00           H  
ATOM   2362  HB3 TYR B 145      -0.565   2.641   3.005  1.00  0.00           H  
ATOM   2363  CG  TYR B 145      -0.861   3.377   0.997  1.00  0.00           C  
ATOM   2364  CD1 TYR B 145      -1.791   3.855   0.054  1.00  0.00           C  
ATOM   2365  HD1 TYR B 145      -2.849   3.831   0.275  1.00  0.00           H  
ATOM   2366  CE1 TYR B 145      -1.344   4.363  -1.176  1.00  0.00           C  
ATOM   2367  HE1 TYR B 145      -2.049   4.700  -1.917  1.00  0.00           H  
ATOM   2368  CZ  TYR B 145       0.034   4.424  -1.459  1.00  0.00           C  
ATOM   2369  OH  TYR B 145       0.425   4.954  -2.643  1.00  0.00           O  
ATOM   2370  HH  TYR B 145       1.389   4.878  -2.824  1.00  0.00           H  
ATOM   2371  CE2 TYR B 145       0.972   3.958  -0.511  1.00  0.00           C  
ATOM   2372  HE2 TYR B 145       2.026   4.020  -0.731  1.00  0.00           H  
ATOM   2373  CD2 TYR B 145       0.521   3.426   0.718  1.00  0.00           C  
ATOM   2374  HD2 TYR B 145       1.229   3.057   1.447  1.00  0.00           H  
ATOM   2375  C   TYR B 145      -1.436   0.262   1.977  1.00  0.00           C  
ATOM   2376  O   TYR B 145      -0.229   0.280   1.726  1.00  0.00           O  
ATOM   2377  N   MET B 146      -2.093  -0.891   2.123  1.00  0.00           N  
ATOM   2378  H   MET B 146      -3.060  -0.843   2.436  1.00  0.00           H  
ATOM   2379  CA  MET B 146      -1.476  -2.216   2.002  1.00  0.00           C  
ATOM   2380  HA  MET B 146      -0.688  -2.176   1.248  1.00  0.00           H  
ATOM   2381  CB  MET B 146      -0.822  -2.566   3.351  1.00  0.00           C  
ATOM   2382  HB2 MET B 146       0.083  -1.975   3.439  1.00  0.00           H  
ATOM   2383  HB3 MET B 146      -1.489  -2.285   4.164  1.00  0.00           H  
ATOM   2384  CG  MET B 146      -0.451  -4.040   3.537  1.00  0.00           C  
ATOM   2385  HG2 MET B 146      -1.358  -4.637   3.456  1.00  0.00           H  
ATOM   2386  HG3 MET B 146       0.233  -4.349   2.746  1.00  0.00           H  
ATOM   2387  SD  MET B 146       0.291  -4.407   5.147  1.00  0.00           S  
ATOM   2388  CE  MET B 146      -0.252  -6.127   5.314  1.00  0.00           C  
ATOM   2389  HE1 MET B 146      -1.343  -6.165   5.302  1.00  0.00           H  
ATOM   2390  HE2 MET B 146       0.135  -6.718   4.484  1.00  0.00           H  
ATOM   2391  HE3 MET B 146       0.115  -6.536   6.254  1.00  0.00           H  
ATOM   2392  C   MET B 146      -2.442  -3.320   1.552  1.00  0.00           C  
ATOM   2393  O   MET B 146      -2.035  -4.139   0.733  1.00  0.00           O  
ATOM   2394  N   SER B 147      -3.656  -3.378   2.104  1.00  0.00           N  
ATOM   2395  H   SER B 147      -3.917  -2.632   2.742  1.00  0.00           H  
ATOM   2396  CA  SER B 147      -4.559  -4.535   1.988  1.00  0.00           C  
ATOM   2397  HA  SER B 147      -4.444  -4.968   0.994  1.00  0.00           H  
ATOM   2398  CB  SER B 147      -4.144  -5.599   3.017  1.00  0.00           C  
ATOM   2399  HB2 SER B 147      -4.760  -6.489   2.872  1.00  0.00           H  
ATOM   2400  HB3 SER B 147      -3.106  -5.882   2.838  1.00  0.00           H  
ATOM   2401  OG  SER B 147      -4.284  -5.157   4.366  1.00  0.00           O  
ATOM   2402  HG  SER B 147      -4.012  -4.218   4.442  1.00  0.00           H  
ATOM   2403  C   SER B 147      -6.051  -4.232   2.178  1.00  0.00           C  
ATOM   2404  O   SER B 147      -6.881  -4.998   1.691  1.00  0.00           O  
ATOM   2405  N   ILE B 148      -6.440  -3.167   2.888  1.00  0.00           N  
ATOM   2406  H   ILE B 148      -5.751  -2.511   3.249  1.00  0.00           H  
ATOM   2407  CA  ILE B 148      -7.844  -2.930   3.250  1.00  0.00           C  
ATOM   2408  HA  ILE B 148      -8.460  -3.293   2.426  1.00  0.00           H  
ATOM   2409  CB  ILE B 148      -8.236  -3.761   4.501  1.00  0.00           C  
ATOM   2410  HB  ILE B 148      -7.988  -4.803   4.287  1.00  0.00           H  
ATOM   2411  CG2 ILE B 148      -7.439  -3.342   5.751  1.00  0.00           C  
ATOM   2412 HG21 ILE B 148      -7.680  -3.986   6.594  1.00  0.00           H  
ATOM   2413 HG22 ILE B 148      -6.372  -3.435   5.557  1.00  0.00           H  
ATOM   2414 HG23 ILE B 148      -7.658  -2.308   6.018  1.00  0.00           H  
ATOM   2415  CG1 ILE B 148      -9.758  -3.700   4.766  1.00  0.00           C  
ATOM   2416 HG12 ILE B 148     -10.030  -2.726   5.172  1.00  0.00           H  
ATOM   2417 HG13 ILE B 148     -10.286  -3.819   3.822  1.00  0.00           H  
ATOM   2418  CD1 ILE B 148     -10.269  -4.797   5.709  1.00  0.00           C  
ATOM   2419 HD11 ILE B 148      -9.996  -5.778   5.319  1.00  0.00           H  
ATOM   2420 HD12 ILE B 148      -9.843  -4.676   6.704  1.00  0.00           H  
ATOM   2421 HD13 ILE B 148     -11.355  -4.736   5.783  1.00  0.00           H  
ATOM   2422  C   ILE B 148      -8.154  -1.438   3.402  1.00  0.00           C  
ATOM   2423  O   ILE B 148      -7.349  -0.635   3.870  1.00  0.00           O  
ATOM   2424  N   SER B 149      -9.361  -1.062   3.001  1.00  0.00           N  
ATOM   2425  H   SER B 149      -9.968  -1.777   2.611  1.00  0.00           H  
ATOM   2426  CA  SER B 149      -9.928   0.276   3.182  1.00  0.00           C  
ATOM   2427  HA  SER B 149      -9.315   0.834   3.887  1.00  0.00           H  
ATOM   2428  CB  SER B 149      -9.933   1.032   1.845  1.00  0.00           C  
ATOM   2429  HB2 SER B 149     -10.669   0.593   1.176  1.00  0.00           H  
ATOM   2430  HB3 SER B 149     -10.203   2.074   2.014  1.00  0.00           H  
ATOM   2431  OG  SER B 149      -8.656   0.969   1.226  1.00  0.00           O  
ATOM   2432  HG  SER B 149      -8.520   0.055   0.937  1.00  0.00           H  
ATOM   2433  C   SER B 149     -11.328   0.167   3.793  1.00  0.00           C  
ATOM   2434  O   SER B 149     -11.976  -0.876   3.687  1.00  0.00           O  
ATOM   2435  N   THR B 150     -11.813   1.218   4.453  1.00  0.00           N  
ATOM   2436  H   THR B 150     -11.254   2.068   4.503  1.00  0.00           H  
ATOM   2437  CA  THR B 150     -13.147   1.227   5.079  1.00  0.00           C  
ATOM   2438  HA  THR B 150     -13.740   0.466   4.581  1.00  0.00           H  
ATOM   2439  CB  THR B 150     -13.091   0.829   6.565  1.00  0.00           C  
ATOM   2440  HB  THR B 150     -12.511  -0.089   6.652  1.00  0.00           H  
ATOM   2441  CG2 THR B 150     -12.478   1.901   7.467  1.00  0.00           C  
ATOM   2442 HG21 THR B 150     -12.375   1.505   8.476  1.00  0.00           H  
ATOM   2443 HG22 THR B 150     -11.497   2.186   7.095  1.00  0.00           H  
ATOM   2444 HG23 THR B 150     -13.119   2.783   7.494  1.00  0.00           H  
ATOM   2445  OG1 THR B 150     -14.386   0.572   7.069  1.00  0.00           O  
ATOM   2446  HG1 THR B 150     -14.875   0.026   6.436  1.00  0.00           H  
ATOM   2447  C   THR B 150     -13.880   2.539   4.841  1.00  0.00           C  
ATOM   2448  O   THR B 150     -13.252   3.586   4.672  1.00  0.00           O  
ATOM   2449  N   CYS B 151     -15.207   2.454   4.775  1.00  0.00           N  
ATOM   2450  H   CYS B 151     -15.647   1.567   4.993  1.00  0.00           H  
ATOM   2451  CA  CYS B 151     -16.083   3.514   4.314  1.00  0.00           C  
ATOM   2452  HA  CYS B 151     -15.555   4.456   4.414  1.00  0.00           H  
ATOM   2453  CB  CYS B 151     -16.353   3.242   2.827  1.00  0.00           C  
ATOM   2454  HB2 CYS B 151     -15.409   3.249   2.283  1.00  0.00           H  
ATOM   2455  HB3 CYS B 151     -16.813   2.258   2.717  1.00  0.00           H  
ATOM   2456  SG  CYS B 151     -17.459   4.488   2.130  1.00  0.00           S  
ATOM   2457  HG  CYS B 151     -16.769   5.567   2.531  1.00  0.00           H  
ATOM   2458  C   CYS B 151     -17.357   3.585   5.172  1.00  0.00           C  
ATOM   2459  O   CYS B 151     -17.890   2.533   5.524  1.00  0.00           O  
ATOM   2460  N   GLU B 152     -17.828   4.794   5.502  1.00  0.00           N  
ATOM   2461  H   GLU B 152     -17.367   5.605   5.103  1.00  0.00           H  
ATOM   2462  CA  GLU B 152     -19.008   5.060   6.342  1.00  0.00           C  
ATOM   2463  HA  GLU B 152     -19.560   4.130   6.451  1.00  0.00           H  
ATOM   2464  CB  GLU B 152     -18.589   5.530   7.756  1.00  0.00           C  
ATOM   2465  HB2 GLU B 152     -17.787   4.888   8.122  1.00  0.00           H  
ATOM   2466  HB3 GLU B 152     -18.194   6.543   7.667  1.00  0.00           H  
ATOM   2467  CG  GLU B 152     -19.747   5.496   8.788  1.00  0.00           C  
ATOM   2468  HG2 GLU B 152     -20.693   5.369   8.264  1.00  0.00           H  
ATOM   2469  HG3 GLU B 152     -19.626   4.602   9.403  1.00  0.00           H  
ATOM   2470  CD  GLU B 152     -19.892   6.734   9.708  1.00  0.00           C  
ATOM   2471  OE1 GLU B 152     -18.899   7.446   9.958  1.00  0.00           O  
ATOM   2472  OE2 GLU B 152     -21.032   6.966  10.203  1.00  0.00           O  
ATOM   2473  C   GLU B 152     -19.931   6.101   5.685  1.00  0.00           C  
ATOM   2474  O   GLU B 152     -19.456   7.118   5.172  1.00  0.00           O  
ATOM   2475  N   TRP B 153     -21.245   5.866   5.735  1.00  0.00           N  
ATOM   2476  H   TRP B 153     -21.549   5.003   6.180  1.00  0.00           H  
ATOM   2477  CA  TRP B 153     -22.299   6.808   5.335  1.00  0.00           C  
ATOM   2478  HA  TRP B 153     -21.907   7.824   5.404  1.00  0.00           H  
ATOM   2479  CB  TRP B 153     -22.710   6.556   3.877  1.00  0.00           C  
ATOM   2480  HB2 TRP B 153     -23.367   7.362   3.551  1.00  0.00           H  
ATOM   2481  HB3 TRP B 153     -21.814   6.611   3.268  1.00  0.00           H  
ATOM   2482  CG  TRP B 153     -23.388   5.253   3.572  1.00  0.00           C  
ATOM   2483  CD1 TRP B 153     -24.725   5.045   3.565  1.00  0.00           C  
ATOM   2484  HD1 TRP B 153     -25.469   5.802   3.784  1.00  0.00           H  
ATOM   2485  NE1 TRP B 153     -24.992   3.734   3.221  1.00  0.00           N  
ATOM   2486  HE1 TRP B 153     -25.930   3.359   3.171  1.00  0.00           H  
ATOM   2487  CE2 TRP B 153     -23.829   3.030   2.975  1.00  0.00           C  
ATOM   2488  CZ2 TRP B 153     -23.572   1.705   2.591  1.00  0.00           C  
ATOM   2489  HZ2 TRP B 153     -24.387   1.018   2.430  1.00  0.00           H  
ATOM   2490  CH2 TRP B 153     -22.239   1.289   2.415  1.00  0.00           C  
ATOM   2491  HH2 TRP B 153     -22.021   0.275   2.111  1.00  0.00           H  
ATOM   2492  CZ3 TRP B 153     -21.188   2.196   2.641  1.00  0.00           C  
ATOM   2493  HZ3 TRP B 153     -20.161   1.882   2.520  1.00  0.00           H  
ATOM   2494  CE3 TRP B 153     -21.457   3.521   3.032  1.00  0.00           C  
ATOM   2495  HE3 TRP B 153     -20.640   4.208   3.205  1.00  0.00           H  
ATOM   2496  CD2 TRP B 153     -22.783   3.974   3.211  1.00  0.00           C  
ATOM   2497  C   TRP B 153     -23.521   6.712   6.262  1.00  0.00           C  
ATOM   2498  O   TRP B 153     -23.629   5.799   7.084  1.00  0.00           O  
ATOM   2499  N   LYS B 154     -24.487   7.628   6.105  1.00  0.00           N  
ATOM   2500  H   LYS B 154     -24.342   8.336   5.390  1.00  0.00           H  
ATOM   2501  CA  LYS B 154     -25.801   7.566   6.784  1.00  0.00           C  
ATOM   2502  HA  LYS B 154     -25.875   6.614   7.315  1.00  0.00           H  
ATOM   2503  CB  LYS B 154     -25.956   8.686   7.827  1.00  0.00           C  
ATOM   2504  HB2 LYS B 154     -25.898   9.659   7.338  1.00  0.00           H  
ATOM   2505  HB3 LYS B 154     -26.940   8.596   8.293  1.00  0.00           H  
ATOM   2506  CG  LYS B 154     -24.880   8.575   8.915  1.00  0.00           C  
ATOM   2507  HG2 LYS B 154     -24.899   7.571   9.336  1.00  0.00           H  
ATOM   2508  HG3 LYS B 154     -23.904   8.755   8.465  1.00  0.00           H  
ATOM   2509  CD  LYS B 154     -25.099   9.581  10.049  1.00  0.00           C  
ATOM   2510  HD2 LYS B 154     -25.053  10.597   9.654  1.00  0.00           H  
ATOM   2511  HD3 LYS B 154     -26.094   9.429  10.471  1.00  0.00           H  
ATOM   2512  CE  LYS B 154     -24.056   9.401  11.163  1.00  0.00           C  
ATOM   2513  HE2 LYS B 154     -24.265  10.148  11.935  1.00  0.00           H  
ATOM   2514  HE3 LYS B 154     -24.187   8.410  11.609  1.00  0.00           H  
ATOM   2515  NZ  LYS B 154     -22.656   9.545  10.674  1.00  0.00           N  
ATOM   2516  HZ1 LYS B 154     -22.345   8.725  10.147  1.00  0.00           H  
ATOM   2517  HZ2 LYS B 154     -22.572  10.371  10.081  1.00  0.00           H  
ATOM   2518  HZ3 LYS B 154     -22.000   9.617  11.438  1.00  0.00           H  
ATOM   2519  C   LYS B 154     -26.962   7.571   5.798  1.00  0.00           C  
ATOM   2520  O   LYS B 154     -26.849   8.147   4.718  1.00  0.00           O  
ATOM   2521  N   MET B 155     -28.074   6.950   6.184  1.00  0.00           N  
ATOM   2522  H   MET B 155     -28.073   6.559   7.122  1.00  0.00           H  
ATOM   2523  CA  MET B 155     -29.319   6.832   5.412  1.00  0.00           C  
ATOM   2524  HA  MET B 155     -29.134   7.124   4.376  1.00  0.00           H  
ATOM   2525  CB  MET B 155     -29.783   5.363   5.420  1.00  0.00           C  
ATOM   2526  HB2 MET B 155     -29.977   5.052   6.448  1.00  0.00           H  
ATOM   2527  HB3 MET B 155     -30.716   5.273   4.865  1.00  0.00           H  
ATOM   2528  CG  MET B 155     -28.743   4.412   4.808  1.00  0.00           C  
ATOM   2529  HG2 MET B 155     -27.838   4.437   5.417  1.00  0.00           H  
ATOM   2530  HG3 MET B 155     -29.136   3.398   4.854  1.00  0.00           H  
ATOM   2531  SD  MET B 155     -28.284   4.753   3.085  1.00  0.00           S  
ATOM   2532  CE  MET B 155     -29.870   4.409   2.284  1.00  0.00           C  
ATOM   2533  HE1 MET B 155     -29.736   4.389   1.207  1.00  0.00           H  
ATOM   2534  HE2 MET B 155     -30.235   3.434   2.608  1.00  0.00           H  
ATOM   2535  HE3 MET B 155     -30.599   5.176   2.544  1.00  0.00           H  
ATOM   2536  C   MET B 155     -30.420   7.755   5.958  1.00  0.00           C  
ATOM   2537  O   MET B 155     -30.379   8.160   7.117  1.00  0.00           O  
ATOM   2538  N   ASN B 156     -31.429   8.077   5.143  1.00  0.00           N  
ATOM   2539  H   ASN B 156     -31.395   7.741   4.184  1.00  0.00           H  
ATOM   2540  CA  ASN B 156     -32.547   8.952   5.520  1.00  0.00           C  
ATOM   2541  HA  ASN B 156     -32.124   9.861   5.948  1.00  0.00           H  
ATOM   2542  CB  ASN B 156     -33.352   9.359   4.269  1.00  0.00           C  
ATOM   2543  HB2 ASN B 156     -34.125  10.059   4.577  1.00  0.00           H  
ATOM   2544  HB3 ASN B 156     -32.692   9.882   3.582  1.00  0.00           H  
ATOM   2545  CG  ASN B 156     -34.014   8.221   3.495  1.00  0.00           C  
ATOM   2546  OD1 ASN B 156     -33.471   7.139   3.327  1.00  0.00           O  
ATOM   2547  ND2 ASN B 156     -35.178   8.463   2.949  1.00  0.00           N  
ATOM   2548 HD21 ASN B 156     -35.577   7.753   2.341  1.00  0.00           H  
ATOM   2549 HD22 ASN B 156     -35.715   9.274   3.211  1.00  0.00           H  
ATOM   2550  C   ASN B 156     -33.469   8.375   6.610  1.00  0.00           C  
ATOM   2551  O   ASN B 156     -34.217   9.133   7.228  1.00  0.00           O  
ATOM   2552  N   GLY B 157     -33.437   7.065   6.858  1.00  0.00           N  
ATOM   2553  H   GLY B 157     -32.810   6.481   6.322  1.00  0.00           H  
ATOM   2554  CA  GLY B 157     -34.216   6.418   7.909  1.00  0.00           C  
ATOM   2555  HA2 GLY B 157     -34.189   7.040   8.804  1.00  0.00           H  
ATOM   2556  HA3 GLY B 157     -35.251   6.325   7.584  1.00  0.00           H  
ATOM   2557  C   GLY B 157     -33.675   5.028   8.265  1.00  0.00           C  
ATOM   2558  O   GLY B 157     -32.762   4.532   7.598  1.00  0.00           O  
ATOM   2559  N   PRO B 158     -34.196   4.400   9.336  1.00  0.00           N  
ATOM   2560  CD  PRO B 158     -35.219   4.918  10.233  1.00  0.00           C  
ATOM   2561  HD2 PRO B 158     -36.068   5.331   9.691  1.00  0.00           H  
ATOM   2562  HD3 PRO B 158     -34.782   5.683  10.878  1.00  0.00           H  
ATOM   2563  CG  PRO B 158     -35.657   3.724  11.077  1.00  0.00           C  
ATOM   2564  HG2 PRO B 158     -36.412   3.149  10.538  1.00  0.00           H  
ATOM   2565  HG3 PRO B 158     -36.031   4.035  12.052  1.00  0.00           H  
ATOM   2566  CB  PRO B 158     -34.373   2.903  11.197  1.00  0.00           C  
ATOM   2567  HB2 PRO B 158     -34.586   1.846  11.360  1.00  0.00           H  
ATOM   2568  HB3 PRO B 158     -33.765   3.294  12.015  1.00  0.00           H  
ATOM   2569  CA  PRO B 158     -33.653   3.154   9.869  1.00  0.00           C  
ATOM   2570  HA  PRO B 158     -32.606   3.342  10.083  1.00  0.00           H  
ATOM   2571  C   PRO B 158     -33.720   1.952   8.914  1.00  0.00           C  
ATOM   2572  O   PRO B 158     -34.684   1.724   8.177  1.00  0.00           O  
ATOM   2573  N   THR B 159     -32.663   1.144   8.939  1.00  0.00           N  
ATOM   2574  H   THR B 159     -31.910   1.352   9.592  1.00  0.00           H  
ATOM   2575  CA  THR B 159     -32.418   0.079   7.963  1.00  0.00           C  
ATOM   2576  HA  THR B 159     -33.365  -0.365   7.663  1.00  0.00           H  
ATOM   2577  CB  THR B 159     -31.766   0.676   6.705  1.00  0.00           C  
ATOM   2578  HB  THR B 159     -32.456   1.403   6.277  1.00  0.00           H  
ATOM   2579  CG2 THR B 159     -30.425   1.374   6.932  1.00  0.00           C  
ATOM   2580 HG21 THR B 159     -30.565   2.245   7.570  1.00  0.00           H  
ATOM   2581 HG22 THR B 159     -29.715   0.695   7.397  1.00  0.00           H  
ATOM   2582 HG23 THR B 159     -30.025   1.696   5.973  1.00  0.00           H  
ATOM   2583  OG1 THR B 159     -31.524  -0.330   5.762  1.00  0.00           O  
ATOM   2584  HG1 THR B 159     -32.372  -0.542   5.300  1.00  0.00           H  
ATOM   2585  C   THR B 159     -31.555  -1.022   8.566  1.00  0.00           C  
ATOM   2586  O   THR B 159     -30.619  -0.728   9.307  1.00  0.00           O  
ATOM   2587  N   GLN B 160     -31.858  -2.286   8.259  1.00  0.00           N  
ATOM   2588  H   GLN B 160     -32.639  -2.474   7.648  1.00  0.00           H  
ATOM   2589  CA  GLN B 160     -30.924  -3.392   8.476  1.00  0.00           C  
ATOM   2590  HA  GLN B 160     -30.284  -3.168   9.330  1.00  0.00           H  
ATOM   2591  CB  GLN B 160     -31.715  -4.665   8.816  1.00  0.00           C  
ATOM   2592  HB2 GLN B 160     -32.336  -4.448   9.687  1.00  0.00           H  
ATOM   2593  HB3 GLN B 160     -32.368  -4.942   7.987  1.00  0.00           H  
ATOM   2594  CG  GLN B 160     -30.784  -5.841   9.158  1.00  0.00           C  
ATOM   2595  HG2 GLN B 160     -30.299  -6.195   8.249  1.00  0.00           H  
ATOM   2596  HG3 GLN B 160     -30.006  -5.492   9.838  1.00  0.00           H  
ATOM   2597  CD  GLN B 160     -31.491  -7.017   9.832  1.00  0.00           C  
ATOM   2598  OE1 GLN B 160     -32.674  -7.018  10.136  1.00  0.00           O  
ATOM   2599  NE2 GLN B 160     -30.775  -8.084  10.108  1.00  0.00           N  
ATOM   2600 HE21 GLN B 160     -31.262  -8.844  10.541  1.00  0.00           H  
ATOM   2601 HE22 GLN B 160     -29.791  -8.102   9.895  1.00  0.00           H  
ATOM   2602  C   GLN B 160     -30.033  -3.495   7.229  1.00  0.00           C  
ATOM   2603  O   GLN B 160     -30.352  -4.211   6.276  1.00  0.00           O  
ATOM   2604  N   CYS B 161     -28.985  -2.677   7.175  1.00  0.00           N  
ATOM   2605  H   CYS B 161     -28.726  -2.172   8.017  1.00  0.00           H  
ATOM   2606  CA  CYS B 161     -28.287  -2.381   5.923  1.00  0.00           C  
ATOM   2607  HA  CYS B 161     -29.042  -2.091   5.191  1.00  0.00           H  
ATOM   2608  CB  CYS B 161     -27.365  -1.180   6.125  1.00  0.00           C  
ATOM   2609  HB2 CYS B 161     -26.939  -0.899   5.161  1.00  0.00           H  
ATOM   2610  HB3 CYS B 161     -27.945  -0.342   6.511  1.00  0.00           H  
ATOM   2611  SG  CYS B 161     -26.012  -1.572   7.259  1.00  0.00           S  
ATOM   2612  HG  CYS B 161     -26.740  -1.998   8.306  1.00  0.00           H  
ATOM   2613  C   CYS B 161     -27.561  -3.595   5.327  1.00  0.00           C  
ATOM   2614  O   CYS B 161     -27.519  -3.704   4.105  1.00  0.00           O  
ATOM   2615  N   SER B 162     -27.132  -4.550   6.158  1.00  0.00           N  
ATOM   2616  H   SER B 162     -27.183  -4.389   7.155  1.00  0.00           H  
ATOM   2617  CA  SER B 162     -26.632  -5.871   5.749  1.00  0.00           C  
ATOM   2618  HA  SER B 162     -25.804  -5.714   5.059  1.00  0.00           H  
ATOM   2619  CB  SER B 162     -26.068  -6.599   6.983  1.00  0.00           C  
ATOM   2620  HB2 SER B 162     -25.895  -7.650   6.746  1.00  0.00           H  
ATOM   2621  HB3 SER B 162     -25.111  -6.154   7.250  1.00  0.00           H  
ATOM   2622  OG  SER B 162     -26.925  -6.488   8.112  1.00  0.00           O  
ATOM   2623  HG  SER B 162     -26.347  -6.433   8.896  1.00  0.00           H  
ATOM   2624  C   SER B 162     -27.664  -6.734   4.994  1.00  0.00           C  
ATOM   2625  O   SER B 162     -27.307  -7.761   4.418  1.00  0.00           O  
ATOM   2626  N   THR B 163     -28.931  -6.303   4.927  1.00  0.00           N  
ATOM   2627  H   THR B 163     -29.152  -5.474   5.461  1.00  0.00           H  
ATOM   2628  CA  THR B 163     -29.967  -6.851   4.026  1.00  0.00           C  
ATOM   2629  HA  THR B 163     -29.554  -7.709   3.495  1.00  0.00           H  
ATOM   2630  CB  THR B 163     -31.190  -7.364   4.809  1.00  0.00           C  
ATOM   2631  HB  THR B 163     -31.869  -7.836   4.097  1.00  0.00           H  
ATOM   2632  CG2 THR B 163     -30.844  -8.405   5.875  1.00  0.00           C  
ATOM   2633 HG21 THR B 163     -30.343  -9.252   5.404  1.00  0.00           H  
ATOM   2634 HG22 THR B 163     -30.188  -7.979   6.634  1.00  0.00           H  
ATOM   2635 HG23 THR B 163     -31.762  -8.754   6.350  1.00  0.00           H  
ATOM   2636  OG1 THR B 163     -31.895  -6.323   5.444  1.00  0.00           O  
ATOM   2637  HG1 THR B 163     -31.259  -5.720   5.856  1.00  0.00           H  
ATOM   2638  C   THR B 163     -30.419  -5.865   2.939  1.00  0.00           C  
ATOM   2639  O   THR B 163     -30.676  -6.288   1.814  1.00  0.00           O  
ATOM   2640  N   GLU B 164     -30.512  -4.560   3.221  1.00  0.00           N  
ATOM   2641  H   GLU B 164     -30.314  -4.263   4.166  1.00  0.00           H  
ATOM   2642  CA  GLU B 164     -31.099  -3.581   2.294  1.00  0.00           C  
ATOM   2643  HA  GLU B 164     -31.826  -4.087   1.658  1.00  0.00           H  
ATOM   2644  CB  GLU B 164     -31.879  -2.533   3.109  1.00  0.00           C  
ATOM   2645  HB2 GLU B 164     -31.278  -2.222   3.960  1.00  0.00           H  
ATOM   2646  HB3 GLU B 164     -32.098  -1.661   2.492  1.00  0.00           H  
ATOM   2647  CG  GLU B 164     -33.208  -3.118   3.606  1.00  0.00           C  
ATOM   2648  HG2 GLU B 164     -33.019  -4.052   4.136  1.00  0.00           H  
ATOM   2649  HG3 GLU B 164     -33.834  -3.348   2.741  1.00  0.00           H  
ATOM   2650  CD  GLU B 164     -33.991  -2.184   4.536  1.00  0.00           C  
ATOM   2651  OE1 GLU B 164     -34.925  -2.663   5.206  1.00  0.00           O  
ATOM   2652  OE2 GLU B 164     -33.737  -0.958   4.621  1.00  0.00           O  
ATOM   2653  C   GLU B 164     -30.104  -2.935   1.312  1.00  0.00           C  
ATOM   2654  O   GLU B 164     -30.547  -2.347   0.323  1.00  0.00           O  
ATOM   2655  N   LEU B 165     -28.786  -3.009   1.546  1.00  0.00           N  
ATOM   2656  H   LEU B 165     -28.460  -3.556   2.341  1.00  0.00           H  
ATOM   2657  CA  LEU B 165     -27.758  -2.285   0.777  1.00  0.00           C  
ATOM   2658  HA  LEU B 165     -28.194  -1.942  -0.160  1.00  0.00           H  
ATOM   2659  CB  LEU B 165     -27.313  -1.040   1.574  1.00  0.00           C  
ATOM   2660  HB2 LEU B 165     -27.021  -1.347   2.581  1.00  0.00           H  
ATOM   2661  HB3 LEU B 165     -26.420  -0.638   1.096  1.00  0.00           H  
ATOM   2662  CG  LEU B 165     -28.377   0.078   1.649  1.00  0.00           C  
ATOM   2663  HG  LEU B 165     -29.177  -0.119   0.937  1.00  0.00           H  
ATOM   2664  CD1 LEU B 165     -28.990   0.206   3.045  1.00  0.00           C  
ATOM   2665 HD11 LEU B 165     -28.234   0.521   3.762  1.00  0.00           H  
ATOM   2666 HD12 LEU B 165     -29.797   0.939   3.030  1.00  0.00           H  
ATOM   2667 HD13 LEU B 165     -29.404  -0.752   3.352  1.00  0.00           H  
ATOM   2668  CD2 LEU B 165     -27.746   1.424   1.283  1.00  0.00           C  
ATOM   2669 HD21 LEU B 165     -27.351   1.370   0.269  1.00  0.00           H  
ATOM   2670 HD22 LEU B 165     -28.505   2.201   1.310  1.00  0.00           H  
ATOM   2671 HD23 LEU B 165     -26.943   1.670   1.976  1.00  0.00           H  
ATOM   2672  C   LEU B 165     -26.538  -3.148   0.387  1.00  0.00           C  
ATOM   2673  O   LEU B 165     -26.286  -4.204   0.960  1.00  0.00           O  
ATOM   2674  N   ARG B 166     -25.753  -2.672  -0.589  1.00  0.00           N  
ATOM   2675  H   ARG B 166     -26.044  -1.806  -1.041  1.00  0.00           H  
ATOM   2676  CA  ARG B 166     -24.411  -3.192  -0.932  1.00  0.00           C  
ATOM   2677  HA  ARG B 166     -23.871  -3.382  -0.006  1.00  0.00           H  
ATOM   2678  CB  ARG B 166     -24.482  -4.543  -1.668  1.00  0.00           C  
ATOM   2679  HB2 ARG B 166     -23.481  -4.813  -2.004  1.00  0.00           H  
ATOM   2680  HB3 ARG B 166     -24.807  -5.308  -0.963  1.00  0.00           H  
ATOM   2681  CG  ARG B 166     -25.430  -4.557  -2.868  1.00  0.00           C  
ATOM   2682  HG2 ARG B 166     -26.454  -4.447  -2.515  1.00  0.00           H  
ATOM   2683  HG3 ARG B 166     -25.178  -3.742  -3.542  1.00  0.00           H  
ATOM   2684  CD  ARG B 166     -25.295  -5.877  -3.624  1.00  0.00           C  
ATOM   2685  HD2 ARG B 166     -24.335  -5.879  -4.137  1.00  0.00           H  
ATOM   2686  HD3 ARG B 166     -25.292  -6.703  -2.910  1.00  0.00           H  
ATOM   2687  NE  ARG B 166     -26.371  -6.036  -4.621  1.00  0.00           N  
ATOM   2688  HE  ARG B 166     -26.334  -5.419  -5.415  1.00  0.00           H  
ATOM   2689  CZ  ARG B 166     -27.377  -6.891  -4.574  1.00  0.00           C  
ATOM   2690  NH1 ARG B 166     -27.544  -7.716  -3.580  1.00  0.00           N  
ATOM   2691 HH11 ARG B 166     -26.912  -7.667  -2.801  1.00  0.00           H  
ATOM   2692 HH12 ARG B 166     -28.305  -8.367  -3.568  1.00  0.00           H  
ATOM   2693  NH2 ARG B 166     -28.244  -6.938  -5.543  1.00  0.00           N  
ATOM   2694 HH21 ARG B 166     -28.210  -6.265  -6.289  1.00  0.00           H  
ATOM   2695 HH22 ARG B 166     -29.032  -7.555  -5.476  1.00  0.00           H  
ATOM   2696  C   ARG B 166     -23.591  -2.162  -1.714  1.00  0.00           C  
ATOM   2697  O   ARG B 166     -24.160  -1.357  -2.448  1.00  0.00           O  
ATOM   2698  N   LEU B 167     -22.268  -2.199  -1.549  1.00  0.00           N  
ATOM   2699  H   LEU B 167     -21.891  -2.971  -1.011  1.00  0.00           H  
ATOM   2700  CA  LEU B 167     -21.302  -1.271  -2.138  1.00  0.00           C  
ATOM   2701  HA  LEU B 167     -21.835  -0.429  -2.580  1.00  0.00           H  
ATOM   2702  CB  LEU B 167     -20.400  -0.734  -1.007  1.00  0.00           C  
ATOM   2703  HB2 LEU B 167     -21.024  -0.230  -0.267  1.00  0.00           H  
ATOM   2704  HB3 LEU B 167     -19.927  -1.587  -0.519  1.00  0.00           H  
ATOM   2705  CG  LEU B 167     -19.288   0.233  -1.464  1.00  0.00           C  
ATOM   2706  HG  LEU B 167     -18.694  -0.229  -2.252  1.00  0.00           H  
ATOM   2707  CD1 LEU B 167     -19.870   1.548  -1.991  1.00  0.00           C  
ATOM   2708 HD11 LEU B 167     -20.485   2.020  -1.225  1.00  0.00           H  
ATOM   2709 HD12 LEU B 167     -19.059   2.224  -2.259  1.00  0.00           H  
ATOM   2710 HD13 LEU B 167     -20.471   1.367  -2.882  1.00  0.00           H  
ATOM   2711  CD2 LEU B 167     -18.353   0.541  -0.291  1.00  0.00           C  
ATOM   2712 HD21 LEU B 167     -17.578   1.236  -0.612  1.00  0.00           H  
ATOM   2713 HD22 LEU B 167     -18.916   0.985   0.530  1.00  0.00           H  
ATOM   2714 HD23 LEU B 167     -17.878  -0.380   0.047  1.00  0.00           H  
ATOM   2715  C   LEU B 167     -20.492  -1.961  -3.245  1.00  0.00           C  
ATOM   2716  O   LEU B 167     -19.771  -2.927  -2.982  1.00  0.00           O  
ATOM   2717  N   LEU B 168     -20.594  -1.439  -4.466  1.00  0.00           N  
ATOM   2718  H   LEU B 168     -21.168  -0.606  -4.591  1.00  0.00           H  
ATOM   2719  CA  LEU B 168     -19.810  -1.851  -5.625  1.00  0.00           C  
ATOM   2720  HA  LEU B 168     -19.458  -2.874  -5.484  1.00  0.00           H  
ATOM   2721  CB  LEU B 168     -20.681  -1.811  -6.898  1.00  0.00           C  
ATOM   2722  HB2 LEU B 168     -20.972  -0.781  -7.100  1.00  0.00           H  
ATOM   2723  HB3 LEU B 168     -20.044  -2.136  -7.722  1.00  0.00           H  
ATOM   2724  CG  LEU B 168     -21.948  -2.698  -6.874  1.00  0.00           C  
ATOM   2725  HG  LEU B 168     -21.764  -3.582  -6.269  1.00  0.00           H  
ATOM   2726  CD1 LEU B 168     -23.187  -1.983  -6.319  1.00  0.00           C  
ATOM   2727 HD11 LEU B 168     -23.036  -1.718  -5.275  1.00  0.00           H  
ATOM   2728 HD12 LEU B 168     -23.375  -1.070  -6.884  1.00  0.00           H  
ATOM   2729 HD13 LEU B 168     -24.053  -2.640  -6.381  1.00  0.00           H  
ATOM   2730  CD2 LEU B 168     -22.300  -3.148  -8.294  1.00  0.00           C  
ATOM   2731 HD21 LEU B 168     -22.493  -2.279  -8.924  1.00  0.00           H  
ATOM   2732 HD22 LEU B 168     -21.465  -3.712  -8.711  1.00  0.00           H  
ATOM   2733 HD23 LEU B 168     -23.176  -3.795  -8.278  1.00  0.00           H  
ATOM   2734  C   LEU B 168     -18.579  -0.943  -5.773  1.00  0.00           C  
ATOM   2735  O   LEU B 168     -18.673   0.271  -5.560  1.00  0.00           O  
ATOM   2736  N   TYR B 169     -17.440  -1.514  -6.177  1.00  0.00           N  
ATOM   2737  H   TYR B 169     -17.421  -2.513  -6.355  1.00  0.00           H  
ATOM   2738  CA  TYR B 169     -16.203  -0.761  -6.430  1.00  0.00           C  
ATOM   2739  HA  TYR B 169     -16.482   0.222  -6.808  1.00  0.00           H  
ATOM   2740  CB  TYR B 169     -15.418  -0.550  -5.124  1.00  0.00           C  
ATOM   2741  HB2 TYR B 169     -14.554   0.081  -5.338  1.00  0.00           H  
ATOM   2742  HB3 TYR B 169     -16.047   0.012  -4.434  1.00  0.00           H  
ATOM   2743  CG  TYR B 169     -14.934  -1.801  -4.405  1.00  0.00           C  
ATOM   2744  CD1 TYR B 169     -15.796  -2.464  -3.511  1.00  0.00           C  
ATOM   2745  HD1 TYR B 169     -16.813  -2.115  -3.389  1.00  0.00           H  
ATOM   2746  CE1 TYR B 169     -15.341  -3.573  -2.776  1.00  0.00           C  
ATOM   2747  HE1 TYR B 169     -16.012  -4.071  -2.098  1.00  0.00           H  
ATOM   2748  CZ  TYR B 169     -14.010  -4.020  -2.923  1.00  0.00           C  
ATOM   2749  OH  TYR B 169     -13.560  -5.079  -2.200  1.00  0.00           O  
ATOM   2750  HH  TYR B 169     -14.289  -5.619  -1.881  1.00  0.00           H  
ATOM   2751  CE2 TYR B 169     -13.146  -3.367  -3.823  1.00  0.00           C  
ATOM   2752  HE2 TYR B 169     -12.137  -3.735  -3.953  1.00  0.00           H  
ATOM   2753  CD2 TYR B 169     -13.610  -2.263  -4.567  1.00  0.00           C  
ATOM   2754  HD2 TYR B 169     -12.948  -1.780  -5.270  1.00  0.00           H  
ATOM   2755  C   TYR B 169     -15.325  -1.420  -7.499  1.00  0.00           C  
ATOM   2756  O   TYR B 169     -15.325  -2.641  -7.635  1.00  0.00           O  
ATOM   2757  N   GLN B 170     -14.566  -0.606  -8.242  1.00  0.00           N  
ATOM   2758  H   GLN B 170     -14.647   0.390  -8.084  1.00  0.00           H  
ATOM   2759  CA  GLN B 170     -13.586  -1.046  -9.258  1.00  0.00           C  
ATOM   2760  HA  GLN B 170     -13.102  -1.960  -8.906  1.00  0.00           H  
ATOM   2761  CB  GLN B 170     -14.301  -1.363 -10.589  1.00  0.00           C  
ATOM   2762  HB2 GLN B 170     -13.612  -1.909 -11.233  1.00  0.00           H  
ATOM   2763  HB3 GLN B 170     -15.152  -2.015 -10.386  1.00  0.00           H  
ATOM   2764  CG  GLN B 170     -14.803  -0.122 -11.352  1.00  0.00           C  
ATOM   2765  HG2 GLN B 170     -15.318   0.544 -10.659  1.00  0.00           H  
ATOM   2766  HG3 GLN B 170     -13.952   0.404 -11.784  1.00  0.00           H  
ATOM   2767  CD  GLN B 170     -15.771  -0.469 -12.478  1.00  0.00           C  
ATOM   2768  OE1 GLN B 170     -16.918  -0.051 -12.492  1.00  0.00           O  
ATOM   2769  NE2 GLN B 170     -15.375  -1.247 -13.457  1.00  0.00           N  
ATOM   2770 HE21 GLN B 170     -16.054  -1.456 -14.163  1.00  0.00           H  
ATOM   2771 HE22 GLN B 170     -14.438  -1.651 -13.474  1.00  0.00           H  
ATOM   2772  C   GLN B 170     -12.499   0.024  -9.470  1.00  0.00           C  
ATOM   2773  O   GLN B 170     -12.791   1.220  -9.337  1.00  0.00           O  
ATOM   2774  N   LEU B 171     -11.276  -0.365  -9.839  1.00  0.00           N  
ATOM   2775  H   LEU B 171     -11.122  -1.351 -10.049  1.00  0.00           H  
ATOM   2776  CA  LEU B 171     -10.215   0.568 -10.242  1.00  0.00           C  
ATOM   2777  HA  LEU B 171     -10.077   1.313  -9.460  1.00  0.00           H  
ATOM   2778  CB  LEU B 171      -8.892  -0.190 -10.473  1.00  0.00           C  
ATOM   2779  HB2 LEU B 171      -9.100  -1.049 -11.113  1.00  0.00           H  
ATOM   2780  HB3 LEU B 171      -8.212   0.456 -11.029  1.00  0.00           H  
ATOM   2781  CG  LEU B 171      -8.152  -0.674  -9.212  1.00  0.00           C  
ATOM   2782  HG  LEU B 171      -8.834  -1.237  -8.575  1.00  0.00           H  
ATOM   2783  CD1 LEU B 171      -6.989  -1.577  -9.625  1.00  0.00           C  
ATOM   2784 HD11 LEU B 171      -6.292  -1.021 -10.247  1.00  0.00           H  
ATOM   2785 HD12 LEU B 171      -6.472  -1.944  -8.739  1.00  0.00           H  
ATOM   2786 HD13 LEU B 171      -7.371  -2.434 -10.182  1.00  0.00           H  
ATOM   2787  CD2 LEU B 171      -7.557   0.502  -8.429  1.00  0.00           C  
ATOM   2788 HD21 LEU B 171      -6.976   0.117  -7.592  1.00  0.00           H  
ATOM   2789 HD22 LEU B 171      -6.895   1.088  -9.066  1.00  0.00           H  
ATOM   2790 HD23 LEU B 171      -8.356   1.133  -8.045  1.00  0.00           H  
ATOM   2791  C   LEU B 171     -10.582   1.300 -11.539  1.00  0.00           C  
ATOM   2792  O   LEU B 171     -11.145   0.714 -12.455  1.00  0.00           O  
ATOM   2793  N   VAL B 172     -10.168   2.561 -11.665  1.00  0.00           N  
ATOM   2794  H   VAL B 172      -9.808   3.024 -10.837  1.00  0.00           H  
ATOM   2795  CA  VAL B 172     -10.174   3.311 -12.938  1.00  0.00           C  
ATOM   2796  HA  VAL B 172     -11.163   3.237 -13.392  1.00  0.00           H  
ATOM   2797  CB  VAL B 172      -9.874   4.801 -12.659  1.00  0.00           C  
ATOM   2798  HB  VAL B 172      -9.003   4.863 -12.004  1.00  0.00           H  
ATOM   2799  CG1 VAL B 172      -9.558   5.622 -13.916  1.00  0.00           C  
ATOM   2800 HG11 VAL B 172      -8.637   5.271 -14.380  1.00  0.00           H  
ATOM   2801 HG12 VAL B 172     -10.376   5.536 -14.632  1.00  0.00           H  
ATOM   2802 HG13 VAL B 172      -9.420   6.670 -13.649  1.00  0.00           H  
ATOM   2803  CG2 VAL B 172     -11.064   5.468 -11.953  1.00  0.00           C  
ATOM   2804 HG21 VAL B 172     -11.320   4.924 -11.045  1.00  0.00           H  
ATOM   2805 HG22 VAL B 172     -10.804   6.490 -11.682  1.00  0.00           H  
ATOM   2806 HG23 VAL B 172     -11.932   5.475 -12.612  1.00  0.00           H  
ATOM   2807  C   VAL B 172      -9.178   2.711 -13.945  1.00  0.00           C  
ATOM   2808  O   VAL B 172      -9.453   2.659 -15.143  1.00  0.00           O  
ATOM   2809  N   PHE B 173      -8.034   2.211 -13.460  1.00  0.00           N  
ATOM   2810  H   PHE B 173      -7.911   2.221 -12.463  1.00  0.00           H  
ATOM   2811  CA  PHE B 173      -7.025   1.502 -14.251  1.00  0.00           C  
ATOM   2812  HA  PHE B 173      -6.641   2.164 -15.026  1.00  0.00           H  
ATOM   2813  CB  PHE B 173      -5.850   1.113 -13.334  1.00  0.00           C  
ATOM   2814  HB2 PHE B 173      -5.277   2.009 -13.103  1.00  0.00           H  
ATOM   2815  HB3 PHE B 173      -6.242   0.734 -12.390  1.00  0.00           H  
ATOM   2816  CG  PHE B 173      -4.911   0.064 -13.902  1.00  0.00           C  
ATOM   2817  CD1 PHE B 173      -3.928   0.411 -14.849  1.00  0.00           C  
ATOM   2818  HD1 PHE B 173      -3.842   1.433 -15.184  1.00  0.00           H  
ATOM   2819  CE1 PHE B 173      -3.068  -0.574 -15.373  1.00  0.00           C  
ATOM   2820  HE1 PHE B 173      -2.305  -0.311 -16.094  1.00  0.00           H  
ATOM   2821  CZ  PHE B 173      -3.213  -1.913 -14.973  1.00  0.00           C  
ATOM   2822  HZ  PHE B 173      -2.572  -2.675 -15.386  1.00  0.00           H  
ATOM   2823  CE2 PHE B 173      -4.205  -2.267 -14.045  1.00  0.00           C  
ATOM   2824  HE2 PHE B 173      -4.324  -3.301 -13.751  1.00  0.00           H  
ATOM   2825  CD2 PHE B 173      -5.038  -1.279 -13.495  1.00  0.00           C  
ATOM   2826  HD2 PHE B 173      -5.787  -1.561 -12.768  1.00  0.00           H  
ATOM   2827  C   PHE B 173      -7.654   0.283 -14.939  1.00  0.00           C  
ATOM   2828  O   PHE B 173      -8.104  -0.651 -14.270  1.00  0.00           O  
ATOM   2829  N   LEU B 174      -7.736   0.312 -16.278  1.00  0.00           N  
ATOM   2830  H   LEU B 174      -7.383   1.134 -16.748  1.00  0.00           H  
ATOM   2831  CA  LEU B 174      -8.371  -0.726 -17.113  1.00  0.00           C  
ATOM   2832  HA  LEU B 174      -8.460  -0.316 -18.120  1.00  0.00           H  
ATOM   2833  CB  LEU B 174      -7.463  -1.977 -17.197  1.00  0.00           C  
ATOM   2834  HB2 LEU B 174      -7.448  -2.447 -16.214  1.00  0.00           H  
ATOM   2835  HB3 LEU B 174      -7.916  -2.686 -17.893  1.00  0.00           H  
ATOM   2836  CG  LEU B 174      -6.003  -1.749 -17.637  1.00  0.00           C  
ATOM   2837  HG  LEU B 174      -5.520  -1.044 -16.961  1.00  0.00           H  
ATOM   2838  CD1 LEU B 174      -5.249  -3.077 -17.576  1.00  0.00           C  
ATOM   2839 HD11 LEU B 174      -5.680  -3.794 -18.273  1.00  0.00           H  
ATOM   2840 HD12 LEU B 174      -4.201  -2.910 -17.812  1.00  0.00           H  
ATOM   2841 HD13 LEU B 174      -5.306  -3.480 -16.564  1.00  0.00           H  
ATOM   2842  CD2 LEU B 174      -5.905  -1.215 -19.068  1.00  0.00           C  
ATOM   2843 HD21 LEU B 174      -4.857  -1.072 -19.331  1.00  0.00           H  
ATOM   2844 HD22 LEU B 174      -6.371  -1.912 -19.763  1.00  0.00           H  
ATOM   2845 HD23 LEU B 174      -6.403  -0.250 -19.133  1.00  0.00           H  
ATOM   2846  C   LEU B 174      -9.821  -1.087 -16.700  1.00  0.00           C  
ATOM   2847  O   LEU B 174     -10.307  -2.144 -17.092  1.00  0.00           O  
ATOM   2848  N   LEU B 175     -10.495  -0.247 -15.897  1.00  0.00           N  
ATOM   2849  H   LEU B 175     -10.030   0.607 -15.619  1.00  0.00           H  
ATOM   2850  CA  LEU B 175     -11.776  -0.544 -15.225  1.00  0.00           C  
ATOM   2851  HA  LEU B 175     -11.978   0.283 -14.552  1.00  0.00           H  
ATOM   2852  CB  LEU B 175     -12.939  -0.543 -16.241  1.00  0.00           C  
ATOM   2853  HB2 LEU B 175     -12.804  -1.379 -16.929  1.00  0.00           H  
ATOM   2854  HB3 LEU B 175     -13.872  -0.710 -15.705  1.00  0.00           H  
ATOM   2855  CG  LEU B 175     -13.085   0.758 -17.058  1.00  0.00           C  
ATOM   2856  HG  LEU B 175     -12.177   0.932 -17.636  1.00  0.00           H  
ATOM   2857  CD1 LEU B 175     -14.252   0.628 -18.040  1.00  0.00           C  
ATOM   2858 HD11 LEU B 175     -14.077  -0.219 -18.703  1.00  0.00           H  
ATOM   2859 HD12 LEU B 175     -15.183   0.471 -17.496  1.00  0.00           H  
ATOM   2860 HD13 LEU B 175     -14.331   1.532 -18.644  1.00  0.00           H  
ATOM   2861  CD2 LEU B 175     -13.348   1.980 -16.172  1.00  0.00           C  
ATOM   2862 HD21 LEU B 175     -13.519   2.857 -16.795  1.00  0.00           H  
ATOM   2863 HD22 LEU B 175     -14.223   1.804 -15.544  1.00  0.00           H  
ATOM   2864 HD23 LEU B 175     -12.484   2.178 -15.537  1.00  0.00           H  
ATOM   2865  C   LEU B 175     -11.739  -1.793 -14.299  1.00  0.00           C  
ATOM   2866  O   LEU B 175     -12.778  -2.385 -14.003  1.00  0.00           O  
ATOM   2867  N   SER B 176     -10.544  -2.217 -13.879  1.00  0.00           N  
ATOM   2868  H   SER B 176      -9.762  -1.608 -14.073  1.00  0.00           H  
ATOM   2869  CA  SER B 176     -10.235  -3.556 -13.346  1.00  0.00           C  
ATOM   2870  HA  SER B 176     -10.814  -4.277 -13.922  1.00  0.00           H  
ATOM   2871  CB  SER B 176      -8.753  -3.864 -13.603  1.00  0.00           C  
ATOM   2872  HB2 SER B 176      -8.529  -4.889 -13.303  1.00  0.00           H  
ATOM   2873  HB3 SER B 176      -8.546  -3.764 -14.669  1.00  0.00           H  
ATOM   2874  OG  SER B 176      -7.929  -2.972 -12.886  1.00  0.00           O  
ATOM   2875  HG  SER B 176      -7.969  -2.105 -13.327  1.00  0.00           H  
ATOM   2876  C   SER B 176     -10.581  -3.800 -11.866  1.00  0.00           C  
ATOM   2877  O   SER B 176     -10.992  -2.905 -11.125  1.00  0.00           O  
ATOM   2878  N   GLU B 177     -10.412  -5.059 -11.451  1.00  0.00           N  
ATOM   2879  H   GLU B 177      -9.953  -5.715 -12.078  1.00  0.00           H  
ATOM   2880  CA  GLU B 177     -10.555  -5.575 -10.087  1.00  0.00           C  
ATOM   2881  HA  GLU B 177     -10.616  -6.659 -10.177  1.00  0.00           H  
ATOM   2882  CB  GLU B 177      -9.274  -5.311  -9.267  1.00  0.00           C  
ATOM   2883  HB2 GLU B 177      -9.249  -4.250  -8.996  1.00  0.00           H  
ATOM   2884  HB3 GLU B 177      -9.367  -5.871  -8.332  1.00  0.00           H  
ATOM   2885  CG  GLU B 177      -7.909  -5.674  -9.918  1.00  0.00           C  
ATOM   2886  HG2 GLU B 177      -7.645  -4.839 -10.570  1.00  0.00           H  
ATOM   2887  HG3 GLU B 177      -7.165  -5.696  -9.116  1.00  0.00           H  
ATOM   2888  CD  GLU B 177      -7.812  -6.963 -10.774  1.00  0.00           C  
ATOM   2889  OE1 GLU B 177      -6.845  -7.737 -10.559  1.00  0.00           O  
ATOM   2890  OE2 GLU B 177      -8.616  -7.125 -11.725  1.00  0.00           O  
ATOM   2891  C   GLU B 177     -11.885  -5.170  -9.427  1.00  0.00           C  
ATOM   2892  O   GLU B 177     -11.952  -4.767  -8.266  1.00  0.00           O  
ATOM   2893  N   ALA B 178     -12.954  -5.250 -10.224  1.00  0.00           N  
ATOM   2894  H   ALA B 178     -12.801  -5.545 -11.173  1.00  0.00           H  
ATOM   2895  CA  ALA B 178     -14.319  -4.977  -9.809  1.00  0.00           C  
ATOM   2896  HA  ALA B 178     -14.330  -4.004  -9.328  1.00  0.00           H  
ATOM   2897  CB  ALA B 178     -15.219  -4.909 -11.049  1.00  0.00           C  
ATOM   2898  HB1 ALA B 178     -16.228  -4.620 -10.754  1.00  0.00           H  
ATOM   2899  HB2 ALA B 178     -14.832  -4.171 -11.752  1.00  0.00           H  
ATOM   2900  HB3 ALA B 178     -15.257  -5.885 -11.538  1.00  0.00           H  
ATOM   2901  C   ALA B 178     -14.818  -6.021  -8.794  1.00  0.00           C  
ATOM   2902  O   ALA B 178     -14.635  -7.227  -8.976  1.00  0.00           O  
ATOM   2903  N   HIE B 179     -15.489  -5.550  -7.739  1.00  0.00           N  
ATOM   2904  H   HIE B 179     -15.597  -4.541  -7.665  1.00  0.00           H  
ATOM   2905  CA  HIE B 179     -15.961  -6.359  -6.610  1.00  0.00           C  
ATOM   2906  HA  HIE B 179     -16.192  -7.363  -6.973  1.00  0.00           H  
ATOM   2907  CB  HIE B 179     -14.808  -6.468  -5.594  1.00  0.00           C  
ATOM   2908  HB2 HIE B 179     -13.867  -6.564  -6.142  1.00  0.00           H  
ATOM   2909  HB3 HIE B 179     -14.756  -5.542  -5.026  1.00  0.00           H  
ATOM   2910  CG  HIE B 179     -14.861  -7.638  -4.637  1.00  0.00           C  
ATOM   2911  ND1 HIE B 179     -15.927  -8.526  -4.445  1.00  0.00           N  
ATOM   2912  CE1 HIE B 179     -15.517  -9.413  -3.528  1.00  0.00           C  
ATOM   2913  HE1 HIE B 179     -16.111 -10.246  -3.175  1.00  0.00           H  
ATOM   2914  NE2 HIE B 179     -14.262  -9.133  -3.137  1.00  0.00           N  
ATOM   2915  HE2 HIE B 179     -13.710  -9.694  -2.506  1.00  0.00           H  
ATOM   2916  CD2 HIE B 179     -13.836  -8.014  -3.819  1.00  0.00           C  
ATOM   2917  HD2 HIE B 179     -12.866  -7.533  -3.760  1.00  0.00           H  
ATOM   2918  C   HIE B 179     -17.238  -5.760  -5.995  1.00  0.00           C  
ATOM   2919  O   HIE B 179     -17.736  -4.712  -6.414  1.00  0.00           O  
ATOM   2920  N   THR B 180     -17.822  -6.423  -4.998  1.00  0.00           N  
ATOM   2921  H   THR B 180     -17.376  -7.279  -4.678  1.00  0.00           H  
ATOM   2922  CA  THR B 180     -19.032  -5.970  -4.293  1.00  0.00           C  
ATOM   2923  HA  THR B 180     -19.039  -4.882  -4.267  1.00  0.00           H  
ATOM   2924  CB  THR B 180     -20.290  -6.422  -5.052  1.00  0.00           C  
ATOM   2925  HB  THR B 180     -20.230  -7.497  -5.238  1.00  0.00           H  
ATOM   2926  CG2 THR B 180     -21.595  -6.117  -4.321  1.00  0.00           C  
ATOM   2927 HG21 THR B 180     -21.626  -5.064  -4.041  1.00  0.00           H  
ATOM   2928 HG22 THR B 180     -22.420  -6.342  -4.992  1.00  0.00           H  
ATOM   2929 HG23 THR B 180     -21.682  -6.739  -3.431  1.00  0.00           H  
ATOM   2930  OG1 THR B 180     -20.377  -5.745  -6.285  1.00  0.00           O  
ATOM   2931  HG1 THR B 180     -19.481  -5.466  -6.534  1.00  0.00           H  
ATOM   2932  C   THR B 180     -19.064  -6.471  -2.846  1.00  0.00           C  
ATOM   2933  O   THR B 180     -19.080  -7.677  -2.602  1.00  0.00           O  
ATOM   2934  N   CYS B 181     -19.110  -5.537  -1.893  1.00  0.00           N  
ATOM   2935  H   CYS B 181     -19.186  -4.569  -2.193  1.00  0.00           H  
ATOM   2936  CA  CYS B 181     -19.195  -5.806  -0.455  1.00  0.00           C  
ATOM   2937  HA  CYS B 181     -19.023  -6.870  -0.277  1.00  0.00           H  
ATOM   2938  CB  CYS B 181     -18.087  -5.026   0.273  1.00  0.00           C  
ATOM   2939  HB2 CYS B 181     -18.079  -3.988  -0.065  1.00  0.00           H  
ATOM   2940  HB3 CYS B 181     -18.276  -5.036   1.349  1.00  0.00           H  
ATOM   2941  SG  CYS B 181     -16.455  -5.772  -0.019  1.00  0.00           S  
ATOM   2942  HG  CYS B 181     -15.782  -4.845   0.687  1.00  0.00           H  
ATOM   2943  C   CYS B 181     -20.591  -5.477   0.107  1.00  0.00           C  
ATOM   2944  O   CYS B 181     -21.352  -4.695  -0.468  1.00  0.00           O  
ATOM   2945  N   ILE B 182     -20.920  -6.067   1.256  1.00  0.00           N  
ATOM   2946  H   ILE B 182     -20.238  -6.644   1.727  1.00  0.00           H  
ATOM   2947  CA  ILE B 182     -22.171  -5.819   1.987  1.00  0.00           C  
ATOM   2948  HA  ILE B 182     -22.832  -5.218   1.366  1.00  0.00           H  
ATOM   2949  CB  ILE B 182     -22.905  -7.161   2.243  1.00  0.00           C  
ATOM   2950  HB  ILE B 182     -22.238  -7.822   2.800  1.00  0.00           H  
ATOM   2951  CG2 ILE B 182     -24.173  -6.954   3.088  1.00  0.00           C  
ATOM   2952 HG21 ILE B 182     -24.643  -7.910   3.321  1.00  0.00           H  
ATOM   2953 HG22 ILE B 182     -23.916  -6.492   4.040  1.00  0.00           H  
ATOM   2954 HG23 ILE B 182     -24.891  -6.325   2.561  1.00  0.00           H  
ATOM   2955  CG1 ILE B 182     -23.242  -7.835   0.886  1.00  0.00           C  
ATOM   2956 HG12 ILE B 182     -23.813  -7.141   0.270  1.00  0.00           H  
ATOM   2957 HG13 ILE B 182     -22.313  -8.062   0.362  1.00  0.00           H  
ATOM   2958  CD1 ILE B 182     -24.026  -9.150   0.984  1.00  0.00           C  
ATOM   2959 HD11 ILE B 182     -24.070  -9.619   0.000  1.00  0.00           H  
ATOM   2960 HD12 ILE B 182     -23.532  -9.829   1.680  1.00  0.00           H  
ATOM   2961 HD13 ILE B 182     -25.046  -8.959   1.319  1.00  0.00           H  
ATOM   2962  C   ILE B 182     -21.828  -5.017   3.264  1.00  0.00           C  
ATOM   2963  O   ILE B 182     -20.857  -5.377   3.934  1.00  0.00           O  
ATOM   2964  N   PRO B 183     -22.539  -3.910   3.567  1.00  0.00           N  
ATOM   2965  CD  PRO B 183     -23.616  -3.323   2.787  1.00  0.00           C  
ATOM   2966  HD2 PRO B 183     -24.386  -4.058   2.557  1.00  0.00           H  
ATOM   2967  HD3 PRO B 183     -23.191  -2.898   1.881  1.00  0.00           H  
ATOM   2968  CG  PRO B 183     -24.204  -2.201   3.636  1.00  0.00           C  
ATOM   2969  HG2 PRO B 183     -24.985  -2.600   4.283  1.00  0.00           H  
ATOM   2970  HG3 PRO B 183     -24.585  -1.387   3.020  1.00  0.00           H  
ATOM   2971  CB  PRO B 183     -23.006  -1.767   4.477  1.00  0.00           C  
ATOM   2972  HB2 PRO B 183     -23.316  -1.247   5.384  1.00  0.00           H  
ATOM   2973  HB3 PRO B 183     -22.350  -1.132   3.885  1.00  0.00           H  
ATOM   2974  CA  PRO B 183     -22.302  -3.098   4.759  1.00  0.00           C  
ATOM   2975  HA  PRO B 183     -21.235  -2.932   4.893  1.00  0.00           H  
ATOM   2976  C   PRO B 183     -22.865  -3.739   6.033  1.00  0.00           C  
ATOM   2977  O   PRO B 183     -23.626  -4.700   5.975  1.00  0.00           O  
ATOM   2978  N   GLU B 184     -22.538  -3.138   7.173  1.00  0.00           N  
ATOM   2979  H   GLU B 184     -21.882  -2.364   7.125  1.00  0.00           H  
ATOM   2980  CA  GLU B 184     -23.073  -3.456   8.498  1.00  0.00           C  
ATOM   2981  HA  GLU B 184     -23.978  -4.052   8.361  1.00  0.00           H  
ATOM   2982  CB  GLU B 184     -22.040  -4.311   9.257  1.00  0.00           C  
ATOM   2983  HB2 GLU B 184     -21.763  -5.156   8.626  1.00  0.00           H  
ATOM   2984  HB3 GLU B 184     -21.141  -3.712   9.410  1.00  0.00           H  
ATOM   2985  CG  GLU B 184     -22.481  -4.873  10.618  1.00  0.00           C  
ATOM   2986  HG2 GLU B 184     -21.661  -5.475  11.020  1.00  0.00           H  
ATOM   2987  HG3 GLU B 184     -22.637  -4.045  11.310  1.00  0.00           H  
ATOM   2988  CD  GLU B 184     -23.761  -5.720  10.527  1.00  0.00           C  
ATOM   2989  OE1 GLU B 184     -23.654  -6.958  10.631  1.00  0.00           O  
ATOM   2990  OE2 GLU B 184     -24.850  -5.120  10.340  1.00  0.00           O  
ATOM   2991  C   GLU B 184     -23.479  -2.170   9.251  1.00  0.00           C  
ATOM   2992  O   GLU B 184     -22.993  -1.070   8.960  1.00  0.00           O  
ATOM   2993  N   ASN B 185     -24.417  -2.283  10.190  1.00  0.00           N  
ATOM   2994  H   ASN B 185     -24.766  -3.224  10.390  1.00  0.00           H  
ATOM   2995  CA  ASN B 185     -25.058  -1.145  10.849  1.00  0.00           C  
ATOM   2996  HA  ASN B 185     -25.318  -0.413  10.083  1.00  0.00           H  
ATOM   2997  CB  ASN B 185     -26.365  -1.640  11.495  1.00  0.00           C  
ATOM   2998  HB2 ASN B 185     -26.278  -2.690  11.782  1.00  0.00           H  
ATOM   2999  HB3 ASN B 185     -26.570  -1.068  12.399  1.00  0.00           H  
ATOM   3000  CG  ASN B 185     -27.551  -1.475  10.571  1.00  0.00           C  
ATOM   3001  OD1 ASN B 185     -27.951  -2.362   9.833  1.00  0.00           O  
ATOM   3002  ND2 ASN B 185     -28.142  -0.307  10.567  1.00  0.00           N  
ATOM   3003 HD21 ASN B 185     -29.023  -0.257  10.071  1.00  0.00           H  
ATOM   3004 HD22 ASN B 185     -27.790   0.447  11.144  1.00  0.00           H  
ATOM   3005  C   ASN B 185     -24.158  -0.413  11.865  1.00  0.00           C  
ATOM   3006  O   ASN B 185     -24.035  -0.828  13.019  1.00  0.00           O  
ATOM   3007  N   ASN B 186     -23.656   0.775  11.502  1.00  0.00           N  
ATOM   3008  H   ASN B 186     -23.871   1.089  10.570  1.00  0.00           H  
ATOM   3009  CA  ASN B 186     -23.119   1.764  12.452  1.00  0.00           C  
ATOM   3010  HA  ASN B 186     -22.561   1.217  13.215  1.00  0.00           H  
ATOM   3011  CB  ASN B 186     -22.125   2.713  11.738  1.00  0.00           C  
ATOM   3012  HB2 ASN B 186     -21.455   2.129  11.108  1.00  0.00           H  
ATOM   3013  HB3 ASN B 186     -22.664   3.416  11.107  1.00  0.00           H  
ATOM   3014  CG  ASN B 186     -21.259   3.486  12.728  1.00  0.00           C  
ATOM   3015  OD1 ASN B 186     -20.999   3.042  13.834  1.00  0.00           O  
ATOM   3016  ND2 ASN B 186     -20.771   4.658  12.394  1.00  0.00           N  
ATOM   3017 HD21 ASN B 186     -20.178   5.102  13.072  1.00  0.00           H  
ATOM   3018 HD22 ASN B 186     -20.995   5.121  11.524  1.00  0.00           H  
ATOM   3019  C   ASN B 186     -24.277   2.496  13.178  1.00  0.00           C  
ATOM   3020  O   ASN B 186     -24.517   3.690  12.987  1.00  0.00           O  
ATOM   3021  N   GLY B 187     -25.057   1.748  13.967  1.00  0.00           N  
ATOM   3022  H   GLY B 187     -24.829   0.759  14.021  1.00  0.00           H  
ATOM   3023  CA  GLY B 187     -26.325   2.206  14.549  1.00  0.00           C  
ATOM   3024  HA2 GLY B 187     -26.568   1.572  15.402  1.00  0.00           H  
ATOM   3025  HA3 GLY B 187     -26.210   3.229  14.908  1.00  0.00           H  
ATOM   3026  C   GLY B 187     -27.495   2.157  13.555  1.00  0.00           C  
ATOM   3027  O   GLY B 187     -27.345   1.742  12.410  1.00  0.00           O  
ATOM   3028  N   GLY B 188     -28.701   2.552  13.988  1.00  0.00           N  
ATOM   3029  H   GLY B 188     -28.774   2.878  14.939  1.00  0.00           H  
ATOM   3030  CA  GLY B 188     -29.949   2.260  13.258  1.00  0.00           C  
ATOM   3031  HA2 GLY B 188     -30.067   1.177  13.188  1.00  0.00           H  
ATOM   3032  HA3 GLY B 188     -30.786   2.654  13.836  1.00  0.00           H  
ATOM   3033  C   GLY B 188     -30.064   2.829  11.831  1.00  0.00           C  
ATOM   3034  O   GLY B 188     -30.774   2.252  11.013  1.00  0.00           O  
ATOM   3035  N   ALA B 189     -29.360   3.926  11.531  1.00  0.00           N  
ATOM   3036  H   ALA B 189     -28.812   4.340  12.267  1.00  0.00           H  
ATOM   3037  CA  ALA B 189     -29.330   4.564  10.207  1.00  0.00           C  
ATOM   3038  HA  ALA B 189     -29.662   3.832   9.469  1.00  0.00           H  
ATOM   3039  CB  ALA B 189     -30.342   5.719  10.192  1.00  0.00           C  
ATOM   3040  HB1 ALA B 189     -30.022   6.507  10.873  1.00  0.00           H  
ATOM   3041  HB2 ALA B 189     -30.413   6.131   9.184  1.00  0.00           H  
ATOM   3042  HB3 ALA B 189     -31.326   5.360  10.490  1.00  0.00           H  
ATOM   3043  C   ALA B 189     -27.913   4.993   9.756  1.00  0.00           C  
ATOM   3044  O   ALA B 189     -27.780   5.745   8.791  1.00  0.00           O  
ATOM   3045  N   GLY B 190     -26.861   4.529  10.442  1.00  0.00           N  
ATOM   3046  H   GLY B 190     -27.026   3.834  11.158  1.00  0.00           H  
ATOM   3047  CA  GLY B 190     -25.477   4.619   9.972  1.00  0.00           C  
ATOM   3048  HA2 GLY B 190     -25.382   5.375   9.194  1.00  0.00           H  
ATOM   3049  HA3 GLY B 190     -24.817   4.893  10.794  1.00  0.00           H  
ATOM   3050  C   GLY B 190     -25.020   3.278   9.403  1.00  0.00           C  
ATOM   3051  O   GLY B 190     -25.478   2.224   9.845  1.00  0.00           O  
ATOM   3052  N   CYS B 191     -24.138   3.300   8.408  1.00  0.00           N  
ATOM   3053  H   CYS B 191     -23.809   4.200   8.066  1.00  0.00           H  
ATOM   3054  CA  CYS B 191     -23.720   2.121   7.647  1.00  0.00           C  
ATOM   3055  HA  CYS B 191     -23.950   1.210   8.204  1.00  0.00           H  
ATOM   3056  CB  CYS B 191     -24.476   2.081   6.311  1.00  0.00           C  
ATOM   3057  HB2 CYS B 191     -24.211   2.971   5.737  1.00  0.00           H  
ATOM   3058  HB3 CYS B 191     -24.166   1.199   5.748  1.00  0.00           H  
ATOM   3059  SG  CYS B 191     -26.275   2.037   6.562  1.00  0.00           S  
ATOM   3060  HG  CYS B 191     -26.276   0.935   7.326  1.00  0.00           H  
ATOM   3061  C   CYS B 191     -22.213   2.163   7.394  1.00  0.00           C  
ATOM   3062  O   CYS B 191     -21.692   3.187   6.951  1.00  0.00           O  
ATOM   3063  N   VAL B 192     -21.514   1.056   7.646  1.00  0.00           N  
ATOM   3064  H   VAL B 192     -22.006   0.237   8.000  1.00  0.00           H  
ATOM   3065  CA  VAL B 192     -20.061   0.924   7.469  1.00  0.00           C  
ATOM   3066  HA  VAL B 192     -19.715   1.790   6.910  1.00  0.00           H  
ATOM   3067  CB  VAL B 192     -19.334   0.962   8.830  1.00  0.00           C  
ATOM   3068  HB  VAL B 192     -19.605   1.896   9.325  1.00  0.00           H  
ATOM   3069  CG1 VAL B 192     -19.730  -0.193   9.759  1.00  0.00           C  
ATOM   3070 HG11 VAL B 192     -20.796  -0.150   9.979  1.00  0.00           H  
ATOM   3071 HG12 VAL B 192     -19.502  -1.153   9.294  1.00  0.00           H  
ATOM   3072 HG13 VAL B 192     -19.186  -0.114  10.700  1.00  0.00           H  
ATOM   3073  CG2 VAL B 192     -17.808   0.953   8.680  1.00  0.00           C  
ATOM   3074 HG21 VAL B 192     -17.494   1.767   8.026  1.00  0.00           H  
ATOM   3075 HG22 VAL B 192     -17.343   1.105   9.654  1.00  0.00           H  
ATOM   3076 HG23 VAL B 192     -17.462   0.004   8.272  1.00  0.00           H  
ATOM   3077  C   VAL B 192     -19.730  -0.305   6.622  1.00  0.00           C  
ATOM   3078  O   VAL B 192     -20.424  -1.318   6.674  1.00  0.00           O  
ATOM   3079  N   CYS B 193     -18.680  -0.218   5.805  1.00  0.00           N  
ATOM   3080  H   CYS B 193     -18.169   0.661   5.790  1.00  0.00           H  
ATOM   3081  CA  CYS B 193     -18.299  -1.246   4.836  1.00  0.00           C  
ATOM   3082  HA  CYS B 193     -18.636  -2.219   5.201  1.00  0.00           H  
ATOM   3083  CB  CYS B 193     -19.039  -0.932   3.524  1.00  0.00           C  
ATOM   3084  HB2 CYS B 193     -20.098  -0.788   3.748  1.00  0.00           H  
ATOM   3085  HB3 CYS B 193     -18.649  -0.007   3.097  1.00  0.00           H  
ATOM   3086  SG  CYS B 193     -18.889  -2.281   2.315  1.00  0.00           S  
ATOM   3087  HG  CYS B 193     -17.574  -2.177   2.055  1.00  0.00           H  
ATOM   3088  C   CYS B 193     -16.772  -1.317   4.644  1.00  0.00           C  
ATOM   3089  O   CYS B 193     -16.041  -0.360   4.924  1.00  0.00           O  
ATOM   3090  N   HIE B 194     -16.278  -2.445   4.128  1.00  0.00           N  
ATOM   3091  H   HIE B 194     -16.912  -3.223   3.994  1.00  0.00           H  
ATOM   3092  CA  HIE B 194     -14.871  -2.663   3.767  1.00  0.00           C  
ATOM   3093  HA  HIE B 194     -14.273  -1.837   4.153  1.00  0.00           H  
ATOM   3094  CB  HIE B 194     -14.347  -3.951   4.422  1.00  0.00           C  
ATOM   3095  HB2 HIE B 194     -14.729  -4.808   3.866  1.00  0.00           H  
ATOM   3096  HB3 HIE B 194     -13.259  -3.969   4.356  1.00  0.00           H  
ATOM   3097  CG  HIE B 194     -14.762  -4.118   5.862  1.00  0.00           C  
ATOM   3098  ND1 HIE B 194     -15.986  -4.645   6.270  1.00  0.00           N  
ATOM   3099  CE1 HIE B 194     -15.992  -4.578   7.607  1.00  0.00           C  
ATOM   3100  HE1 HIE B 194     -16.804  -4.929   8.232  1.00  0.00           H  
ATOM   3101  NE2 HIE B 194     -14.848  -4.028   8.052  1.00  0.00           N  
ATOM   3102  HE2 HIE B 194     -14.615  -3.881   9.023  1.00  0.00           H  
ATOM   3103  CD2 HIE B 194     -14.060  -3.722   6.963  1.00  0.00           C  
ATOM   3104  HD2 HIE B 194     -13.085  -3.256   6.965  1.00  0.00           H  
ATOM   3105  C   HIE B 194     -14.666  -2.712   2.247  1.00  0.00           C  
ATOM   3106  O   HIE B 194     -15.583  -3.050   1.498  1.00  0.00           O  
ATOM   3107  N   LEU B 195     -13.442  -2.424   1.806  1.00  0.00           N  
ATOM   3108  H   LEU B 195     -12.755  -2.129   2.496  1.00  0.00           H  
ATOM   3109  CA  LEU B 195     -12.939  -2.613   0.441  1.00  0.00           C  
ATOM   3110  HA  LEU B 195     -13.614  -3.271  -0.106  1.00  0.00           H  
ATOM   3111  CB  LEU B 195     -12.821  -1.280  -0.327  1.00  0.00           C  
ATOM   3112  HB2 LEU B 195     -12.044  -0.675   0.133  1.00  0.00           H  
ATOM   3113  HB3 LEU B 195     -12.476  -1.538  -1.329  1.00  0.00           H  
ATOM   3114  CG  LEU B 195     -14.096  -0.422  -0.467  1.00  0.00           C  
ATOM   3115  HG  LEU B 195     -14.966  -1.069  -0.583  1.00  0.00           H  
ATOM   3116  CD1 LEU B 195     -14.304   0.527   0.720  1.00  0.00           C  
ATOM   3117 HD11 LEU B 195     -13.428   1.163   0.855  1.00  0.00           H  
ATOM   3118 HD12 LEU B 195     -15.172   1.160   0.536  1.00  0.00           H  
ATOM   3119 HD13 LEU B 195     -14.485  -0.031   1.633  1.00  0.00           H  
ATOM   3120  CD2 LEU B 195     -13.990   0.476  -1.701  1.00  0.00           C  
ATOM   3121 HD21 LEU B 195     -13.173   1.188  -1.584  1.00  0.00           H  
ATOM   3122 HD22 LEU B 195     -13.805  -0.136  -2.581  1.00  0.00           H  
ATOM   3123 HD23 LEU B 195     -14.928   1.013  -1.844  1.00  0.00           H  
ATOM   3124  C   LEU B 195     -11.567  -3.295   0.544  1.00  0.00           C  
ATOM   3125  O   LEU B 195     -10.783  -2.937   1.423  1.00  0.00           O  
ATOM   3126  N   LEU B 196     -11.272  -4.270  -0.315  1.00  0.00           N  
ATOM   3127  H   LEU B 196     -11.905  -4.466  -1.083  1.00  0.00           H  
ATOM   3128  CA  LEU B 196     -10.138  -5.189  -0.144  1.00  0.00           C  
ATOM   3129  HA  LEU B 196      -9.573  -4.925   0.752  1.00  0.00           H  
ATOM   3130  CB  LEU B 196     -10.679  -6.622   0.028  1.00  0.00           C  
ATOM   3131  HB2 LEU B 196     -11.254  -6.870  -0.865  1.00  0.00           H  
ATOM   3132  HB3 LEU B 196      -9.839  -7.316   0.082  1.00  0.00           H  
ATOM   3133  CG  LEU B 196     -11.575  -6.829   1.268  1.00  0.00           C  
ATOM   3134  HG  LEU B 196     -12.338  -6.052   1.312  1.00  0.00           H  
ATOM   3135  CD1 LEU B 196     -12.293  -8.175   1.173  1.00  0.00           C  
ATOM   3136 HD11 LEU B 196     -12.919  -8.326   2.053  1.00  0.00           H  
ATOM   3137 HD12 LEU B 196     -12.929  -8.189   0.288  1.00  0.00           H  
ATOM   3138 HD13 LEU B 196     -11.563  -8.983   1.107  1.00  0.00           H  
ATOM   3139  CD2 LEU B 196     -10.768  -6.799   2.567  1.00  0.00           C  
ATOM   3140 HD21 LEU B 196     -10.253  -5.845   2.660  1.00  0.00           H  
ATOM   3141 HD22 LEU B 196     -11.437  -6.924   3.418  1.00  0.00           H  
ATOM   3142 HD23 LEU B 196     -10.028  -7.600   2.565  1.00  0.00           H  
ATOM   3143  C   LEU B 196      -9.159  -5.093  -1.319  1.00  0.00           C  
ATOM   3144  O   LEU B 196      -9.583  -4.896  -2.457  1.00  0.00           O  
ATOM   3145  N   MET B 197      -7.867  -5.253  -1.037  1.00  0.00           N  
ATOM   3146  H   MET B 197      -7.594  -5.415  -0.074  1.00  0.00           H  
ATOM   3147  CA  MET B 197      -6.778  -5.070  -1.994  1.00  0.00           C  
ATOM   3148  HA  MET B 197      -7.174  -5.158  -3.006  1.00  0.00           H  
ATOM   3149  CB  MET B 197      -6.170  -3.664  -1.836  1.00  0.00           C  
ATOM   3150  HB2 MET B 197      -5.762  -3.541  -0.831  1.00  0.00           H  
ATOM   3151  HB3 MET B 197      -5.347  -3.584  -2.542  1.00  0.00           H  
ATOM   3152  CG  MET B 197      -7.148  -2.518  -2.135  1.00  0.00           C  
ATOM   3153  HG2 MET B 197      -6.584  -1.712  -2.602  1.00  0.00           H  
ATOM   3154  HG3 MET B 197      -7.875  -2.865  -2.871  1.00  0.00           H  
ATOM   3155  SD  MET B 197      -8.033  -1.801  -0.715  1.00  0.00           S  
ATOM   3156  CE  MET B 197      -9.369  -0.988  -1.629  1.00  0.00           C  
ATOM   3157  HE1 MET B 197      -9.994  -0.421  -0.940  1.00  0.00           H  
ATOM   3158  HE2 MET B 197      -8.945  -0.314  -2.373  1.00  0.00           H  
ATOM   3159  HE3 MET B 197      -9.972  -1.744  -2.133  1.00  0.00           H  
ATOM   3160  C   MET B 197      -5.690  -6.139  -1.822  1.00  0.00           C  
ATOM   3161  O   MET B 197      -5.375  -6.542  -0.704  1.00  0.00           O  
ATOM   3162  N   ASP B 198      -5.080  -6.563  -2.932  1.00  0.00           N  
ATOM   3163  H   ASP B 198      -5.423  -6.249  -3.825  1.00  0.00           H  
ATOM   3164  CA  ASP B 198      -3.857  -7.382  -2.922  1.00  0.00           C  
ATOM   3165  HA  ASP B 198      -3.918  -8.080  -2.086  1.00  0.00           H  
ATOM   3166  CB  ASP B 198      -3.790  -8.188  -4.235  1.00  0.00           C  
ATOM   3167  HB2 ASP B 198      -4.784  -8.578  -4.457  1.00  0.00           H  
ATOM   3168  HB3 ASP B 198      -3.498  -7.526  -5.052  1.00  0.00           H  
ATOM   3169  CG  ASP B 198      -2.840  -9.387  -4.165  1.00  0.00           C  
ATOM   3170  OD1 ASP B 198      -2.296  -9.812  -5.207  1.00  0.00           O  
ATOM   3171  OD2 ASP B 198      -2.601  -9.937  -3.070  1.00  0.00           O  
ATOM   3172  C   ASP B 198      -2.592  -6.518  -2.714  1.00  0.00           C  
ATOM   3173  O   ASP B 198      -1.621  -6.948  -2.086  1.00  0.00           O  
ATOM   3174  N   ASP B 199      -2.628  -5.268  -3.186  1.00  0.00           N  
ATOM   3175  H   ASP B 199      -3.416  -4.990  -3.752  1.00  0.00           H  
ATOM   3176  CA  ASP B 199      -1.718  -4.181  -2.833  1.00  0.00           C  
ATOM   3177  HA  ASP B 199      -1.564  -4.191  -1.752  1.00  0.00           H  
ATOM   3178  CB  ASP B 199      -0.358  -4.365  -3.519  1.00  0.00           C  
ATOM   3179  HB2 ASP B 199       0.289  -3.531  -3.243  1.00  0.00           H  
ATOM   3180  HB3 ASP B 199       0.108  -5.266  -3.115  1.00  0.00           H  
ATOM   3181  CG  ASP B 199      -0.378  -4.465  -5.048  1.00  0.00           C  
ATOM   3182  OD1 ASP B 199       0.599  -5.070  -5.544  1.00  0.00           O  
ATOM   3183  OD2 ASP B 199      -1.229  -3.856  -5.737  1.00  0.00           O  
ATOM   3184  C   ASP B 199      -2.339  -2.828  -3.219  1.00  0.00           C  
ATOM   3185  O   ASP B 199      -3.377  -2.774  -3.879  1.00  0.00           O  
ATOM   3186  N   VAL B 200      -1.693  -1.727  -2.827  1.00  0.00           N  
ATOM   3187  H   VAL B 200      -0.806  -1.837  -2.357  1.00  0.00           H  
ATOM   3188  CA  VAL B 200      -2.112  -0.352  -3.148  1.00  0.00           C  
ATOM   3189  HA  VAL B 200      -2.864  -0.389  -3.937  1.00  0.00           H  
ATOM   3190  CB  VAL B 200      -2.740   0.354  -1.928  1.00  0.00           C  
ATOM   3191  HB  VAL B 200      -1.958   0.569  -1.198  1.00  0.00           H  
ATOM   3192  CG1 VAL B 200      -3.393   1.678  -2.338  1.00  0.00           C  
ATOM   3193 HG11 VAL B 200      -2.648   2.360  -2.748  1.00  0.00           H  
ATOM   3194 HG12 VAL B 200      -4.165   1.498  -3.087  1.00  0.00           H  
ATOM   3195 HG13 VAL B 200      -3.830   2.142  -1.458  1.00  0.00           H  
ATOM   3196  CG2 VAL B 200      -3.820  -0.477  -1.221  1.00  0.00           C  
ATOM   3197 HG21 VAL B 200      -3.380  -1.378  -0.795  1.00  0.00           H  
ATOM   3198 HG22 VAL B 200      -4.269   0.097  -0.410  1.00  0.00           H  
ATOM   3199 HG23 VAL B 200      -4.590  -0.764  -1.936  1.00  0.00           H  
ATOM   3200  C   VAL B 200      -0.916   0.450  -3.671  1.00  0.00           C  
ATOM   3201  O   VAL B 200       0.180   0.332  -3.125  1.00  0.00           O  
ATOM   3202  N   VAL B 201      -1.117   1.266  -4.711  1.00  0.00           N  
ATOM   3203  H   VAL B 201      -2.050   1.280  -5.122  1.00  0.00           H  
ATOM   3204  CA  VAL B 201      -0.120   2.211  -5.261  1.00  0.00           C  
ATOM   3205  HA  VAL B 201       0.701   2.297  -4.551  1.00  0.00           H  
ATOM   3206  CB  VAL B 201       0.476   1.733  -6.603  1.00  0.00           C  
ATOM   3207  HB  VAL B 201       1.332   2.372  -6.819  1.00  0.00           H  
ATOM   3208  CG1 VAL B 201       0.978   0.287  -6.547  1.00  0.00           C  
ATOM   3209 HG11 VAL B 201       1.496   0.043  -7.475  1.00  0.00           H  
ATOM   3210 HG12 VAL B 201       1.663   0.162  -5.712  1.00  0.00           H  
ATOM   3211 HG13 VAL B 201       0.140  -0.400  -6.422  1.00  0.00           H  
ATOM   3212  CG2 VAL B 201      -0.478   1.833  -7.799  1.00  0.00           C  
ATOM   3213 HG21 VAL B 201      -0.858   2.846  -7.920  1.00  0.00           H  
ATOM   3214 HG22 VAL B 201       0.050   1.560  -8.712  1.00  0.00           H  
ATOM   3215 HG23 VAL B 201      -1.318   1.154  -7.660  1.00  0.00           H  
ATOM   3216  C   VAL B 201      -0.707   3.615  -5.412  1.00  0.00           C  
ATOM   3217  O   VAL B 201      -1.925   3.787  -5.435  1.00  0.00           O  
ATOM   3218  N   SER B 202       0.134   4.641  -5.568  1.00  0.00           N  
ATOM   3219  H   SER B 202       1.136   4.470  -5.509  1.00  0.00           H  
ATOM   3220  CA  SER B 202      -0.330   6.039  -5.551  1.00  0.00           C  
ATOM   3221  HA  SER B 202      -0.916   6.155  -4.651  1.00  0.00           H  
ATOM   3222  CB  SER B 202       0.834   7.025  -5.429  1.00  0.00           C  
ATOM   3223  HB2 SER B 202       0.452   8.045  -5.500  1.00  0.00           H  
ATOM   3224  HB3 SER B 202       1.301   6.899  -4.454  1.00  0.00           H  
ATOM   3225  OG  SER B 202       1.802   6.808  -6.431  1.00  0.00           O  
ATOM   3226  HG  SER B 202       2.271   5.974  -6.161  1.00  0.00           H  
ATOM   3227  C   SER B 202      -1.241   6.402  -6.725  1.00  0.00           C  
ATOM   3228  O   SER B 202      -2.117   7.258  -6.566  1.00  0.00           O  
ATOM   3229  N   ALA B 203      -1.083   5.714  -7.858  1.00  0.00           N  
ATOM   3230  H   ALA B 203      -0.323   5.052  -7.888  1.00  0.00           H  
ATOM   3231  CA  ALA B 203      -1.919   5.837  -9.051  1.00  0.00           C  
ATOM   3232  HA  ALA B 203      -2.053   6.898  -9.265  1.00  0.00           H  
ATOM   3233  CB  ALA B 203      -1.147   5.201 -10.209  1.00  0.00           C  
ATOM   3234  HB1 ALA B 203      -1.095   4.121 -10.068  1.00  0.00           H  
ATOM   3235  HB2 ALA B 203      -1.660   5.411 -11.148  1.00  0.00           H  
ATOM   3236  HB3 ALA B 203      -0.137   5.609 -10.249  1.00  0.00           H  
ATOM   3237  C   ALA B 203      -3.326   5.209  -8.922  1.00  0.00           C  
ATOM   3238  O   ALA B 203      -4.151   5.369  -9.827  1.00  0.00           O  
ATOM   3239  N   ASP B 204      -3.616   4.491  -7.830  1.00  0.00           N  
ATOM   3240  H   ASP B 204      -2.918   4.387  -7.106  1.00  0.00           H  
ATOM   3241  CA  ASP B 204      -4.926   3.878  -7.611  1.00  0.00           C  
ATOM   3242  HA  ASP B 204      -5.206   3.378  -8.540  1.00  0.00           H  
ATOM   3243  CB  ASP B 204      -4.884   2.795  -6.518  1.00  0.00           C  
ATOM   3244  HB2 ASP B 204      -4.497   3.224  -5.594  1.00  0.00           H  
ATOM   3245  HB3 ASP B 204      -5.909   2.472  -6.328  1.00  0.00           H  
ATOM   3246  CG  ASP B 204      -4.080   1.545  -6.884  1.00  0.00           C  
ATOM   3247  OD1 ASP B 204      -3.861   1.282  -8.081  1.00  0.00           O  
ATOM   3248  OD2 ASP B 204      -3.730   0.773  -5.964  1.00  0.00           O  
ATOM   3249  C   ASP B 204      -6.011   4.922  -7.305  1.00  0.00           C  
ATOM   3250  O   ASP B 204      -5.979   5.646  -6.309  1.00  0.00           O  
ATOM   3251  N   GLN B 205      -7.039   4.927  -8.148  1.00  0.00           N  
ATOM   3252  H   GLN B 205      -6.987   4.332  -8.964  1.00  0.00           H  
ATOM   3253  CA  GLN B 205      -8.302   5.612  -7.922  1.00  0.00           C  
ATOM   3254  HA  GLN B 205      -8.381   5.870  -6.866  1.00  0.00           H  
ATOM   3255  CB  GLN B 205      -8.345   6.919  -8.730  1.00  0.00           C  
ATOM   3256  HB2 GLN B 205      -7.502   7.534  -8.417  1.00  0.00           H  
ATOM   3257  HB3 GLN B 205      -8.235   6.705  -9.794  1.00  0.00           H  
ATOM   3258  CG  GLN B 205      -9.656   7.683  -8.495  1.00  0.00           C  
ATOM   3259  HG2 GLN B 205     -10.458   7.169  -9.027  1.00  0.00           H  
ATOM   3260  HG3 GLN B 205      -9.897   7.669  -7.431  1.00  0.00           H  
ATOM   3261  CD  GLN B 205      -9.621   9.143  -8.948  1.00  0.00           C  
ATOM   3262  OE1 GLN B 205      -8.591   9.784  -9.095  1.00  0.00           O  
ATOM   3263  NE2 GLN B 205     -10.774   9.731  -9.165  1.00  0.00           N  
ATOM   3264 HE21 GLN B 205     -10.764  10.659  -9.552  1.00  0.00           H  
ATOM   3265 HE22 GLN B 205     -11.630   9.219  -8.977  1.00  0.00           H  
ATOM   3266  C   GLN B 205      -9.431   4.636  -8.255  1.00  0.00           C  
ATOM   3267  O   GLN B 205      -9.461   4.062  -9.343  1.00  0.00           O  
ATOM   3268  N   TYR B 206     -10.319   4.407  -7.296  1.00  0.00           N  
ATOM   3269  H   TYR B 206     -10.220   4.920  -6.427  1.00  0.00           H  
ATOM   3270  CA  TYR B 206     -11.479   3.537  -7.413  1.00  0.00           C  
ATOM   3271  HA  TYR B 206     -11.311   2.817  -8.213  1.00  0.00           H  
ATOM   3272  CB  TYR B 206     -11.683   2.754  -6.105  1.00  0.00           C  
ATOM   3273  HB2 TYR B 206     -11.765   3.458  -5.275  1.00  0.00           H  
ATOM   3274  HB3 TYR B 206     -12.634   2.224  -6.170  1.00  0.00           H  
ATOM   3275  CG  TYR B 206     -10.585   1.745  -5.792  1.00  0.00           C  
ATOM   3276  CD1 TYR B 206      -9.350   2.168  -5.250  1.00  0.00           C  
ATOM   3277  HD1 TYR B 206      -9.185   3.216  -5.045  1.00  0.00           H  
ATOM   3278  CE1 TYR B 206      -8.324   1.232  -5.003  1.00  0.00           C  
ATOM   3279  HE1 TYR B 206      -7.364   1.552  -4.629  1.00  0.00           H  
ATOM   3280  CZ  TYR B 206      -8.536  -0.137  -5.270  1.00  0.00           C  
ATOM   3281  OH  TYR B 206      -7.542  -1.038  -5.050  1.00  0.00           O  
ATOM   3282  HH  TYR B 206      -6.672  -0.643  -4.938  1.00  0.00           H  
ATOM   3283  CE2 TYR B 206      -9.777  -0.562  -5.788  1.00  0.00           C  
ATOM   3284  HE2 TYR B 206      -9.923  -1.612  -6.005  1.00  0.00           H  
ATOM   3285  CD2 TYR B 206     -10.793   0.376  -6.059  1.00  0.00           C  
ATOM   3286  HD2 TYR B 206     -11.730   0.042  -6.484  1.00  0.00           H  
ATOM   3287  C   TYR B 206     -12.713   4.368  -7.761  1.00  0.00           C  
ATOM   3288  O   TYR B 206     -12.908   5.469  -7.241  1.00  0.00           O  
ATOM   3289  N   THR B 207     -13.564   3.838  -8.626  1.00  0.00           N  
ATOM   3290  H   THR B 207     -13.302   2.949  -9.036  1.00  0.00           H  
ATOM   3291  CA  THR B 207     -14.961   4.260  -8.816  1.00  0.00           C  
ATOM   3292  HA  THR B 207     -15.043   5.335  -8.651  1.00  0.00           H  
ATOM   3293  CB  THR B 207     -15.482   3.924 -10.233  1.00  0.00           C  
ATOM   3294  HB  THR B 207     -16.279   3.182 -10.170  1.00  0.00           H  
ATOM   3295  CG2 THR B 207     -16.034   5.180 -10.905  1.00  0.00           C  
ATOM   3296 HG21 THR B 207     -16.844   5.595 -10.304  1.00  0.00           H  
ATOM   3297 HG22 THR B 207     -15.241   5.919 -11.014  1.00  0.00           H  
ATOM   3298 HG23 THR B 207     -16.420   4.920 -11.891  1.00  0.00           H  
ATOM   3299  OG1 THR B 207     -14.467   3.421 -11.081  1.00  0.00           O  
ATOM   3300  HG1 THR B 207     -14.253   2.530 -10.785  1.00  0.00           H  
ATOM   3301  C   THR B 207     -15.832   3.547  -7.782  1.00  0.00           C  
ATOM   3302  O   THR B 207     -15.562   2.383  -7.478  1.00  0.00           O  
ATOM   3303  N   LEU B 208     -16.862   4.213  -7.251  1.00  0.00           N  
ATOM   3304  H   LEU B 208     -17.062   5.153  -7.583  1.00  0.00           H  
ATOM   3305  CA  LEU B 208     -17.798   3.663  -6.262  1.00  0.00           C  
ATOM   3306  HA  LEU B 208     -17.618   2.594  -6.138  1.00  0.00           H  
ATOM   3307  CB  LEU B 208     -17.622   4.355  -4.893  1.00  0.00           C  
ATOM   3308  HB2 LEU B 208     -17.947   5.392  -5.000  1.00  0.00           H  
ATOM   3309  HB3 LEU B 208     -18.300   3.871  -4.187  1.00  0.00           H  
ATOM   3310  CG  LEU B 208     -16.214   4.376  -4.275  1.00  0.00           C  
ATOM   3311  HG  LEU B 208     -15.529   4.909  -4.934  1.00  0.00           H  
ATOM   3312  CD1 LEU B 208     -16.282   5.119  -2.940  1.00  0.00           C  
ATOM   3313 HD11 LEU B 208     -16.994   4.632  -2.270  1.00  0.00           H  
ATOM   3314 HD12 LEU B 208     -15.305   5.121  -2.464  1.00  0.00           H  
ATOM   3315 HD13 LEU B 208     -16.594   6.150  -3.105  1.00  0.00           H  
ATOM   3316  CD2 LEU B 208     -15.656   2.981  -3.998  1.00  0.00           C  
ATOM   3317 HD21 LEU B 208     -14.667   3.060  -3.549  1.00  0.00           H  
ATOM   3318 HD22 LEU B 208     -16.323   2.438  -3.327  1.00  0.00           H  
ATOM   3319 HD23 LEU B 208     -15.572   2.428  -4.930  1.00  0.00           H  
ATOM   3320  C   LEU B 208     -19.252   3.849  -6.716  1.00  0.00           C  
ATOM   3321  O   LEU B 208     -19.629   4.953  -7.111  1.00  0.00           O  
ATOM   3322  N   ASP B 209     -20.071   2.810  -6.543  1.00  0.00           N  
ATOM   3323  H   ASP B 209     -19.665   1.945  -6.195  1.00  0.00           H  
ATOM   3324  CA  ASP B 209     -21.523   2.820  -6.762  1.00  0.00           C  
ATOM   3325  HA  ASP B 209     -21.871   3.851  -6.838  1.00  0.00           H  
ATOM   3326  CB  ASP B 209     -21.916   2.091  -8.061  1.00  0.00           C  
ATOM   3327  HB2 ASP B 209     -21.317   1.187  -8.162  1.00  0.00           H  
ATOM   3328  HB3 ASP B 209     -22.957   1.784  -7.975  1.00  0.00           H  
ATOM   3329  CG  ASP B 209     -21.767   2.930  -9.327  1.00  0.00           C  
ATOM   3330  OD1 ASP B 209     -22.755   3.051 -10.097  1.00  0.00           O  
ATOM   3331  OD2 ASP B 209     -20.691   3.521  -9.566  1.00  0.00           O  
ATOM   3332  C   ASP B 209     -22.238   2.169  -5.570  1.00  0.00           C  
ATOM   3333  O   ASP B 209     -21.937   1.034  -5.193  1.00  0.00           O  
ATOM   3334  N   LEU B 210     -23.216   2.869  -4.989  1.00  0.00           N  
ATOM   3335  H   LEU B 210     -23.461   3.772  -5.385  1.00  0.00           H  
ATOM   3336  CA  LEU B 210     -24.049   2.333  -3.911  1.00  0.00           C  
ATOM   3337  HA  LEU B 210     -23.529   1.480  -3.473  1.00  0.00           H  
ATOM   3338  CB  LEU B 210     -24.218   3.392  -2.803  1.00  0.00           C  
ATOM   3339  HB2 LEU B 210     -23.232   3.738  -2.487  1.00  0.00           H  
ATOM   3340  HB3 LEU B 210     -24.756   4.238  -3.227  1.00  0.00           H  
ATOM   3341  CG  LEU B 210     -24.986   2.895  -1.561  1.00  0.00           C  
ATOM   3342  HG  LEU B 210     -25.962   2.517  -1.865  1.00  0.00           H  
ATOM   3343  CD1 LEU B 210     -24.233   1.790  -0.819  1.00  0.00           C  
ATOM   3344 HD11 LEU B 210     -24.813   1.478   0.047  1.00  0.00           H  
ATOM   3345 HD12 LEU B 210     -24.101   0.927  -1.461  1.00  0.00           H  
ATOM   3346 HD13 LEU B 210     -23.256   2.150  -0.495  1.00  0.00           H  
ATOM   3347  CD2 LEU B 210     -25.209   4.046  -0.580  1.00  0.00           C  
ATOM   3348 HD21 LEU B 210     -25.791   3.700   0.273  1.00  0.00           H  
ATOM   3349 HD22 LEU B 210     -24.251   4.425  -0.225  1.00  0.00           H  
ATOM   3350 HD23 LEU B 210     -25.752   4.853  -1.072  1.00  0.00           H  
ATOM   3351  C   LEU B 210     -25.387   1.828  -4.465  1.00  0.00           C  
ATOM   3352  O   LEU B 210     -26.098   2.559  -5.158  1.00  0.00           O  
ATOM   3353  N   TRP B 211     -25.754   0.599  -4.097  1.00  0.00           N  
ATOM   3354  H   TRP B 211     -25.132   0.077  -3.487  1.00  0.00           H  
ATOM   3355  CA  TRP B 211     -27.047  -0.032  -4.390  1.00  0.00           C  
ATOM   3356  HA  TRP B 211     -27.605   0.585  -5.093  1.00  0.00           H  
ATOM   3357  CB  TRP B 211     -26.783  -1.392  -5.054  1.00  0.00           C  
ATOM   3358  HB2 TRP B 211     -26.145  -1.235  -5.923  1.00  0.00           H  
ATOM   3359  HB3 TRP B 211     -26.214  -1.994  -4.352  1.00  0.00           H  
ATOM   3360  CG  TRP B 211     -27.972  -2.201  -5.488  1.00  0.00           C  
ATOM   3361  CD1 TRP B 211     -28.448  -2.280  -6.753  1.00  0.00           C  
ATOM   3362  HD1 TRP B 211     -28.032  -1.745  -7.600  1.00  0.00           H  
ATOM   3363  NE1 TRP B 211     -29.552  -3.113  -6.790  1.00  0.00           N  
ATOM   3364  HE1 TRP B 211     -30.152  -3.227  -7.602  1.00  0.00           H  
ATOM   3365  CE2 TRP B 211     -29.833  -3.627  -5.544  1.00  0.00           C  
ATOM   3366  CZ2 TRP B 211     -30.821  -4.504  -5.080  1.00  0.00           C  
ATOM   3367  HZ2 TRP B 211     -31.554  -4.914  -5.759  1.00  0.00           H  
ATOM   3368  CH2 TRP B 211     -30.879  -4.800  -3.707  1.00  0.00           C  
ATOM   3369  HH2 TRP B 211     -31.671  -5.429  -3.318  1.00  0.00           H  
ATOM   3370  CZ3 TRP B 211     -29.940  -4.235  -2.827  1.00  0.00           C  
ATOM   3371  HZ3 TRP B 211     -30.009  -4.440  -1.766  1.00  0.00           H  
ATOM   3372  CE3 TRP B 211     -28.936  -3.376  -3.311  1.00  0.00           C  
ATOM   3373  HE3 TRP B 211     -28.239  -2.934  -2.615  1.00  0.00           H  
ATOM   3374  CD2 TRP B 211     -28.855  -3.044  -4.682  1.00  0.00           C  
ATOM   3375  C   TRP B 211     -27.888  -0.159  -3.111  1.00  0.00           C  
ATOM   3376  O   TRP B 211     -27.345  -0.435  -2.037  1.00  0.00           O  
ATOM   3377  N   ALA B 212     -29.206   0.019  -3.223  1.00  0.00           N  
ATOM   3378  H   ALA B 212     -29.593   0.223  -4.141  1.00  0.00           H  
ATOM   3379  CA  ALA B 212     -30.161  -0.106  -2.123  1.00  0.00           C  
ATOM   3380  HA  ALA B 212     -29.783  -0.844  -1.420  1.00  0.00           H  
ATOM   3381  CB  ALA B 212     -30.275   1.246  -1.404  1.00  0.00           C  
ATOM   3382  HB1 ALA B 212     -29.286   1.595  -1.109  1.00  0.00           H  
ATOM   3383  HB2 ALA B 212     -30.727   1.980  -2.075  1.00  0.00           H  
ATOM   3384  HB3 ALA B 212     -30.900   1.141  -0.516  1.00  0.00           H  
ATOM   3385  C   ALA B 212     -31.544  -0.571  -2.613  1.00  0.00           C  
ATOM   3386  O   ALA B 212     -32.013  -0.121  -3.659  1.00  0.00           O  
ATOM   3387  N   GLY B 213     -32.226  -1.409  -1.827  1.00  0.00           N  
ATOM   3388  H   GLY B 213     -31.754  -1.750  -0.993  1.00  0.00           H  
ATOM   3389  CA  GLY B 213     -33.612  -1.841  -2.053  1.00  0.00           C  
ATOM   3390  HA2 GLY B 213     -33.950  -2.414  -1.188  1.00  0.00           H  
ATOM   3391  HA3 GLY B 213     -34.249  -0.960  -2.150  1.00  0.00           H  
ATOM   3392  C   GLY B 213     -33.796  -2.710  -3.300  1.00  0.00           C  
ATOM   3393  O   GLY B 213     -33.935  -3.925  -3.192  1.00  0.00           O  
ATOM   3394  N   GLN B 214     -33.802  -2.084  -4.478  1.00  0.00           N  
ATOM   3395  H   GLN B 214     -33.722  -1.072  -4.456  1.00  0.00           H  
ATOM   3396  CA  GLN B 214     -33.848  -2.744  -5.786  1.00  0.00           C  
ATOM   3397  HA  GLN B 214     -33.586  -3.792  -5.636  1.00  0.00           H  
ATOM   3398  CB  GLN B 214     -35.296  -2.729  -6.325  1.00  0.00           C  
ATOM   3399  HB2 GLN B 214     -35.343  -3.460  -7.133  1.00  0.00           H  
ATOM   3400  HB3 GLN B 214     -35.971  -3.080  -5.544  1.00  0.00           H  
ATOM   3401  CG  GLN B 214     -35.842  -1.400  -6.890  1.00  0.00           C  
ATOM   3402  HG2 GLN B 214     -35.154  -1.001  -7.632  1.00  0.00           H  
ATOM   3403  HG3 GLN B 214     -36.776  -1.614  -7.410  1.00  0.00           H  
ATOM   3404  CD  GLN B 214     -36.111  -0.324  -5.840  1.00  0.00           C  
ATOM   3405  OE1 GLN B 214     -35.207   0.278  -5.285  1.00  0.00           O  
ATOM   3406  NE2 GLN B 214     -37.353  -0.022  -5.523  1.00  0.00           N  
ATOM   3407 HE21 GLN B 214     -37.476   0.694  -4.827  1.00  0.00           H  
ATOM   3408 HE22 GLN B 214     -38.122  -0.474  -5.982  1.00  0.00           H  
ATOM   3409  C   GLN B 214     -32.828  -2.199  -6.808  1.00  0.00           C  
ATOM   3410  O   GLN B 214     -32.574  -2.865  -7.812  1.00  0.00           O  
ATOM   3411  N   GLN B 215     -32.220  -1.026  -6.587  1.00  0.00           N  
ATOM   3412  H   GLN B 215     -32.333  -0.578  -5.682  1.00  0.00           H  
ATOM   3413  CA  GLN B 215     -31.507  -0.276  -7.636  1.00  0.00           C  
ATOM   3414  HA  GLN B 215     -31.087  -0.985  -8.350  1.00  0.00           H  
ATOM   3415  CB  GLN B 215     -32.528   0.585  -8.404  1.00  0.00           C  
ATOM   3416  HB2 GLN B 215     -32.061   0.986  -9.302  1.00  0.00           H  
ATOM   3417  HB3 GLN B 215     -33.337  -0.067  -8.729  1.00  0.00           H  
ATOM   3418  CG  GLN B 215     -33.098   1.759  -7.592  1.00  0.00           C  
ATOM   3419  HG2 GLN B 215     -33.344   1.437  -6.582  1.00  0.00           H  
ATOM   3420  HG3 GLN B 215     -32.343   2.541  -7.519  1.00  0.00           H  
ATOM   3421  CD  GLN B 215     -34.369   2.331  -8.208  1.00  0.00           C  
ATOM   3422  OE1 GLN B 215     -35.242   1.639  -8.699  1.00  0.00           O  
ATOM   3423  NE2 GLN B 215     -34.551   3.629  -8.155  1.00  0.00           N  
ATOM   3424 HE21 GLN B 215     -35.397   3.976  -8.576  1.00  0.00           H  
ATOM   3425 HE22 GLN B 215     -33.827   4.218  -7.783  1.00  0.00           H  
ATOM   3426  C   GLN B 215     -30.325   0.561  -7.111  1.00  0.00           C  
ATOM   3427  O   GLN B 215     -30.034   0.596  -5.917  1.00  0.00           O  
ATOM   3428  N   LEU B 216     -29.619   1.239  -8.019  1.00  0.00           N  
ATOM   3429  H   LEU B 216     -29.940   1.227  -8.974  1.00  0.00           H  
ATOM   3430  CA  LEU B 216     -28.554   2.187  -7.672  1.00  0.00           C  
ATOM   3431  HA  LEU B 216     -27.929   1.735  -6.904  1.00  0.00           H  
ATOM   3432  CB  LEU B 216     -27.675   2.481  -8.900  1.00  0.00           C  
ATOM   3433  HB2 LEU B 216     -28.317   2.821  -9.715  1.00  0.00           H  
ATOM   3434  HB3 LEU B 216     -26.990   3.295  -8.657  1.00  0.00           H  
ATOM   3435  CG  LEU B 216     -26.843   1.275  -9.377  1.00  0.00           C  
ATOM   3436  HG  LEU B 216     -27.503   0.431  -9.581  1.00  0.00           H  
ATOM   3437  CD1 LEU B 216     -26.111   1.633 -10.667  1.00  0.00           C  
ATOM   3438 HD11 LEU B 216     -26.824   1.941 -11.431  1.00  0.00           H  
ATOM   3439 HD12 LEU B 216     -25.402   2.443 -10.482  1.00  0.00           H  
ATOM   3440 HD13 LEU B 216     -25.557   0.768 -11.031  1.00  0.00           H  
ATOM   3441  CD2 LEU B 216     -25.800   0.852  -8.341  1.00  0.00           C  
ATOM   3442 HD21 LEU B 216     -25.145   0.086  -8.757  1.00  0.00           H  
ATOM   3443 HD22 LEU B 216     -26.285   0.455  -7.455  1.00  0.00           H  
ATOM   3444 HD23 LEU B 216     -25.200   1.716  -8.057  1.00  0.00           H  
ATOM   3445  C   LEU B 216     -29.116   3.479  -7.061  1.00  0.00           C  
ATOM   3446  O   LEU B 216     -30.185   3.950  -7.452  1.00  0.00           O  
ATOM   3447  N   LEU B 217     -28.366   4.039  -6.109  1.00  0.00           N  
ATOM   3448  H   LEU B 217     -27.513   3.550  -5.856  1.00  0.00           H  
ATOM   3449  CA  LEU B 217     -28.786   5.146  -5.245  1.00  0.00           C  
ATOM   3450  HA  LEU B 217     -29.773   5.489  -5.557  1.00  0.00           H  
ATOM   3451  CB  LEU B 217     -28.878   4.564  -3.819  1.00  0.00           C  
ATOM   3452  HB2 LEU B 217     -29.579   3.727  -3.824  1.00  0.00           H  
ATOM   3453  HB3 LEU B 217     -27.897   4.172  -3.547  1.00  0.00           H  
ATOM   3454  CG  LEU B 217     -29.312   5.572  -2.743  1.00  0.00           C  
ATOM   3455  HG  LEU B 217     -28.648   6.435  -2.746  1.00  0.00           H  
ATOM   3456  CD1 LEU B 217     -30.749   6.030  -2.979  1.00  0.00           C  
ATOM   3457 HD11 LEU B 217     -31.077   6.655  -2.162  1.00  0.00           H  
ATOM   3458 HD12 LEU B 217     -30.808   6.614  -3.897  1.00  0.00           H  
ATOM   3459 HD13 LEU B 217     -31.416   5.172  -3.053  1.00  0.00           H  
ATOM   3460  CD2 LEU B 217     -29.230   4.938  -1.357  1.00  0.00           C  
ATOM   3461 HD21 LEU B 217     -29.960   4.134  -1.275  1.00  0.00           H  
ATOM   3462 HD22 LEU B 217     -28.231   4.538  -1.185  1.00  0.00           H  
ATOM   3463 HD23 LEU B 217     -29.440   5.696  -0.604  1.00  0.00           H  
ATOM   3464  C   LEU B 217     -27.846   6.365  -5.288  1.00  0.00           C  
ATOM   3465  O   LEU B 217     -28.299   7.504  -5.178  1.00  0.00           O  
ATOM   3466  N   TRP B 218     -26.540   6.122  -5.390  1.00  0.00           N  
ATOM   3467  H   TRP B 218     -26.241   5.163  -5.499  1.00  0.00           H  
ATOM   3468  CA  TRP B 218     -25.472   7.120  -5.275  1.00  0.00           C  
ATOM   3469  HA  TRP B 218     -25.790   8.050  -5.748  1.00  0.00           H  
ATOM   3470  CB  TRP B 218     -25.215   7.393  -3.783  1.00  0.00           C  
ATOM   3471  HB2 TRP B 218     -26.099   7.877  -3.364  1.00  0.00           H  
ATOM   3472  HB3 TRP B 218     -25.098   6.442  -3.267  1.00  0.00           H  
ATOM   3473  CG  TRP B 218     -24.018   8.230  -3.446  1.00  0.00           C  
ATOM   3474  CD1 TRP B 218     -24.043   9.555  -3.182  1.00  0.00           C  
ATOM   3475  HD1 TRP B 218     -24.923  10.185  -3.183  1.00  0.00           H  
ATOM   3476  NE1 TRP B 218     -22.768  10.009  -2.921  1.00  0.00           N  
ATOM   3477  HE1 TRP B 218     -22.578  11.002  -2.714  1.00  0.00           H  
ATOM   3478  CE2 TRP B 218     -21.840   8.989  -3.016  1.00  0.00           C  
ATOM   3479  CZ2 TRP B 218     -20.450   8.931  -2.838  1.00  0.00           C  
ATOM   3480  HZ2 TRP B 218     -19.904   9.822  -2.567  1.00  0.00           H  
ATOM   3481  CH2 TRP B 218     -19.787   7.699  -2.985  1.00  0.00           C  
ATOM   3482  HH2 TRP B 218     -18.721   7.635  -2.814  1.00  0.00           H  
ATOM   3483  CZ3 TRP B 218     -20.514   6.548  -3.339  1.00  0.00           C  
ATOM   3484  HZ3 TRP B 218     -19.999   5.605  -3.461  1.00  0.00           H  
ATOM   3485  CE3 TRP B 218     -21.909   6.613  -3.520  1.00  0.00           C  
ATOM   3486  HE3 TRP B 218     -22.449   5.717  -3.786  1.00  0.00           H  
ATOM   3487  CD2 TRP B 218     -22.611   7.832  -3.348  1.00  0.00           C  
ATOM   3488  C   TRP B 218     -24.213   6.624  -6.002  1.00  0.00           C  
ATOM   3489  O   TRP B 218     -24.045   5.414  -6.177  1.00  0.00           O  
ATOM   3490  N   LYS B 219     -23.339   7.546  -6.423  1.00  0.00           N  
ATOM   3491  H   LYS B 219     -23.488   8.505  -6.129  1.00  0.00           H  
ATOM   3492  CA  LYS B 219     -22.076   7.268  -7.127  1.00  0.00           C  
ATOM   3493  HA  LYS B 219     -21.751   6.250  -6.904  1.00  0.00           H  
ATOM   3494  CB  LYS B 219     -22.246   7.415  -8.651  1.00  0.00           C  
ATOM   3495  HB2 LYS B 219     -22.566   8.433  -8.880  1.00  0.00           H  
ATOM   3496  HB3 LYS B 219     -21.274   7.250  -9.116  1.00  0.00           H  
ATOM   3497  CG  LYS B 219     -23.253   6.424  -9.253  1.00  0.00           C  
ATOM   3498  HG2 LYS B 219     -22.935   5.411  -9.021  1.00  0.00           H  
ATOM   3499  HG3 LYS B 219     -24.230   6.583  -8.798  1.00  0.00           H  
ATOM   3500  CD  LYS B 219     -23.430   6.586 -10.772  1.00  0.00           C  
ATOM   3501  HD2 LYS B 219     -24.179   5.864 -11.105  1.00  0.00           H  
ATOM   3502  HD3 LYS B 219     -23.824   7.586 -10.965  1.00  0.00           H  
ATOM   3503  CE  LYS B 219     -22.160   6.403 -11.619  1.00  0.00           C  
ATOM   3504  HE2 LYS B 219     -22.425   6.592 -12.663  1.00  0.00           H  
ATOM   3505  HE3 LYS B 219     -21.414   7.143 -11.319  1.00  0.00           H  
ATOM   3506  NZ  LYS B 219     -21.593   5.041 -11.498  1.00  0.00           N  
ATOM   3507  HZ1 LYS B 219     -21.129   4.876 -10.599  1.00  0.00           H  
ATOM   3508  HZ2 LYS B 219     -22.301   4.307 -11.416  1.00  0.00           H  
ATOM   3509  HZ3 LYS B 219     -20.925   4.796 -12.209  1.00  0.00           H  
ATOM   3510  C   LYS B 219     -20.973   8.215  -6.652  1.00  0.00           C  
ATOM   3511  O   LYS B 219     -21.242   9.379  -6.370  1.00  0.00           O  
ATOM   3512  N   GLY B 220     -19.728   7.753  -6.667  1.00  0.00           N  
ATOM   3513  H   GLY B 220     -19.582   6.778  -6.916  1.00  0.00           H  
ATOM   3514  CA  GLY B 220     -18.563   8.553  -6.300  1.00  0.00           C  
ATOM   3515  HA2 GLY B 220     -18.639   9.542  -6.753  1.00  0.00           H  
ATOM   3516  HA3 GLY B 220     -18.556   8.684  -5.218  1.00  0.00           H  
ATOM   3517  C   GLY B 220     -17.238   7.926  -6.732  1.00  0.00           C  
ATOM   3518  O   GLY B 220     -17.175   7.084  -7.628  1.00  0.00           O  
ATOM   3519  N   SER B 221     -16.148   8.349  -6.096  1.00  0.00           N  
ATOM   3520  H   SER B 221     -16.247   9.025  -5.346  1.00  0.00           H  
ATOM   3521  CA  SER B 221     -14.798   7.842  -6.343  1.00  0.00           C  
ATOM   3522  HA  SER B 221     -14.867   6.771  -6.532  1.00  0.00           H  
ATOM   3523  CB  SER B 221     -14.215   8.514  -7.597  1.00  0.00           C  
ATOM   3524  HB2 SER B 221     -14.876   8.319  -8.443  1.00  0.00           H  
ATOM   3525  HB3 SER B 221     -14.172   9.594  -7.438  1.00  0.00           H  
ATOM   3526  OG  SER B 221     -12.916   8.044  -7.916  1.00  0.00           O  
ATOM   3527  HG  SER B 221     -12.930   7.067  -7.870  1.00  0.00           H  
ATOM   3528  C   SER B 221     -13.920   8.041  -5.103  1.00  0.00           C  
ATOM   3529  O   SER B 221     -14.228   8.863  -4.242  1.00  0.00           O  
ATOM   3530  N   PHE B 222     -12.837   7.268  -5.002  1.00  0.00           N  
ATOM   3531  H   PHE B 222     -12.655   6.623  -5.763  1.00  0.00           H  
ATOM   3532  CA  PHE B 222     -11.930   7.229  -3.858  1.00  0.00           C  
ATOM   3533  HA  PHE B 222     -11.989   8.181  -3.327  1.00  0.00           H  
ATOM   3534  CB  PHE B 222     -12.400   6.122  -2.899  1.00  0.00           C  
ATOM   3535  HB2 PHE B 222     -13.348   6.433  -2.458  1.00  0.00           H  
ATOM   3536  HB3 PHE B 222     -12.591   5.217  -3.479  1.00  0.00           H  
ATOM   3537  CG  PHE B 222     -11.443   5.781  -1.771  1.00  0.00           C  
ATOM   3538  CD1 PHE B 222     -11.093   6.760  -0.822  1.00  0.00           C  
ATOM   3539  HD1 PHE B 222     -11.507   7.758  -0.882  1.00  0.00           H  
ATOM   3540  CE1 PHE B 222     -10.214   6.441   0.225  1.00  0.00           C  
ATOM   3541  HE1 PHE B 222      -9.950   7.197   0.953  1.00  0.00           H  
ATOM   3542  CZ  PHE B 222      -9.692   5.143   0.341  1.00  0.00           C  
ATOM   3543  HZ  PHE B 222      -9.023   4.907   1.155  1.00  0.00           H  
ATOM   3544  CE2 PHE B 222     -10.045   4.159  -0.597  1.00  0.00           C  
ATOM   3545  HE2 PHE B 222      -9.651   3.156  -0.499  1.00  0.00           H  
ATOM   3546  CD2 PHE B 222     -10.915   4.479  -1.657  1.00  0.00           C  
ATOM   3547  HD2 PHE B 222     -11.189   3.717  -2.373  1.00  0.00           H  
ATOM   3548  C   PHE B 222     -10.471   7.025  -4.296  1.00  0.00           C  
ATOM   3549  O   PHE B 222     -10.169   6.165  -5.123  1.00  0.00           O  
ATOM   3550  N   LYS B 223      -9.552   7.795  -3.705  1.00  0.00           N  
ATOM   3551  H   LYS B 223      -9.870   8.457  -3.011  1.00  0.00           H  
ATOM   3552  CA  LYS B 223      -8.098   7.603  -3.810  1.00  0.00           C  
ATOM   3553  HA  LYS B 223      -7.853   6.834  -4.544  1.00  0.00           H  
ATOM   3554  CB  LYS B 223      -7.415   8.894  -4.274  1.00  0.00           C  
ATOM   3555  HB2 LYS B 223      -7.827   9.746  -3.730  1.00  0.00           H  
ATOM   3556  HB3 LYS B 223      -6.356   8.803  -4.029  1.00  0.00           H  
ATOM   3557  CG  LYS B 223      -7.499   9.140  -5.783  1.00  0.00           C  
ATOM   3558  HG2 LYS B 223      -6.967   8.336  -6.291  1.00  0.00           H  
ATOM   3559  HG3 LYS B 223      -8.539   9.152  -6.110  1.00  0.00           H  
ATOM   3560  CD  LYS B 223      -6.842  10.491  -6.109  1.00  0.00           C  
ATOM   3561  HD2 LYS B 223      -7.614  11.251  -6.244  1.00  0.00           H  
ATOM   3562  HD3 LYS B 223      -6.221  10.791  -5.269  1.00  0.00           H  
ATOM   3563  CE  LYS B 223      -5.931  10.435  -7.334  1.00  0.00           C  
ATOM   3564  HE2 LYS B 223      -5.336   9.518  -7.280  1.00  0.00           H  
ATOM   3565  HE3 LYS B 223      -6.540  10.393  -8.243  1.00  0.00           H  
ATOM   3566  NZ  LYS B 223      -5.032  11.613  -7.331  1.00  0.00           N  
ATOM   3567  HZ1 LYS B 223      -4.339  11.534  -8.058  1.00  0.00           H  
ATOM   3568  HZ2 LYS B 223      -5.562  12.461  -7.457  1.00  0.00           H  
ATOM   3569  HZ3 LYS B 223      -4.551  11.687  -6.426  1.00  0.00           H  
ATOM   3570  C   LYS B 223      -7.533   7.194  -2.443  1.00  0.00           C  
ATOM   3571  O   LYS B 223      -7.467   8.054  -1.562  1.00  0.00           O  
ATOM   3572  N   PRO B 224      -7.075   5.941  -2.262  1.00  0.00           N  
ATOM   3573  CD  PRO B 224      -7.159   4.839  -3.210  1.00  0.00           C  
ATOM   3574  HD2 PRO B 224      -6.384   4.959  -3.967  1.00  0.00           H  
ATOM   3575  HD3 PRO B 224      -8.143   4.786  -3.675  1.00  0.00           H  
ATOM   3576  CG  PRO B 224      -6.889   3.575  -2.406  1.00  0.00           C  
ATOM   3577  HG2 PRO B 224      -6.412   2.807  -3.011  1.00  0.00           H  
ATOM   3578  HG3 PRO B 224      -7.813   3.205  -1.966  1.00  0.00           H  
ATOM   3579  CB  PRO B 224      -5.950   4.073  -1.314  1.00  0.00           C  
ATOM   3580  HB2 PRO B 224      -4.932   4.069  -1.703  1.00  0.00           H  
ATOM   3581  HB3 PRO B 224      -6.009   3.448  -0.429  1.00  0.00           H  
ATOM   3582  CA  PRO B 224      -6.390   5.515  -1.038  1.00  0.00           C  
ATOM   3583  HA  PRO B 224      -7.082   5.548  -0.198  1.00  0.00           H  
ATOM   3584  C   PRO B 224      -5.166   6.380  -0.729  1.00  0.00           C  
ATOM   3585  O   PRO B 224      -4.900   6.721   0.418  1.00  0.00           O  
ATOM   3586  N   SER B 225      -4.449   6.760  -1.788  1.00  0.00           N  
ATOM   3587  H   SER B 225      -4.771   6.469  -2.702  1.00  0.00           H  
ATOM   3588  CA  SER B 225      -3.174   7.473  -1.771  1.00  0.00           C  
ATOM   3589  HA  SER B 225      -2.502   6.958  -1.083  1.00  0.00           H  
ATOM   3590  CB  SER B 225      -2.582   7.384  -3.177  1.00  0.00           C  
ATOM   3591  HB2 SER B 225      -1.602   7.862  -3.196  1.00  0.00           H  
ATOM   3592  HB3 SER B 225      -2.459   6.328  -3.408  1.00  0.00           H  
ATOM   3593  OG  SER B 225      -3.424   7.958  -4.166  1.00  0.00           O  
ATOM   3594  HG  SER B 225      -3.068   7.708  -5.041  1.00  0.00           H  
ATOM   3595  C   SER B 225      -3.232   8.929  -1.305  1.00  0.00           C  
ATOM   3596  O   SER B 225      -2.181   9.553  -1.168  1.00  0.00           O  
ATOM   3597  N   GLU B 226      -4.428   9.462  -1.034  1.00  0.00           N  
ATOM   3598  H   GLU B 226      -5.242   8.882  -1.172  1.00  0.00           H  
ATOM   3599  CA  GLU B 226      -4.631  10.785  -0.424  1.00  0.00           C  
ATOM   3600  HA  GLU B 226      -3.657  11.228  -0.216  1.00  0.00           H  
ATOM   3601  CB  GLU B 226      -5.368  11.749  -1.387  1.00  0.00           C  
ATOM   3602  HB2 GLU B 226      -6.435  11.637  -1.184  1.00  0.00           H  
ATOM   3603  HB3 GLU B 226      -5.111  12.775  -1.123  1.00  0.00           H  
ATOM   3604  CG  GLU B 226      -5.211  11.567  -2.914  1.00  0.00           C  
ATOM   3605  HG2 GLU B 226      -5.303  10.512  -3.159  1.00  0.00           H  
ATOM   3606  HG3 GLU B 226      -6.073  12.068  -3.365  1.00  0.00           H  
ATOM   3607  CD  GLU B 226      -3.946  12.128  -3.588  1.00  0.00           C  
ATOM   3608  OE1 GLU B 226      -3.928  12.188  -4.853  1.00  0.00           O  
ATOM   3609  OE2 GLU B 226      -2.972  12.533  -2.916  1.00  0.00           O  
ATOM   3610  C   GLU B 226      -5.378  10.677   0.933  1.00  0.00           C  
ATOM   3611  O   GLU B 226      -5.775  11.695   1.487  1.00  0.00           O  
ATOM   3612  N   HIE B 227      -5.617   9.455   1.443  1.00  0.00           N  
ATOM   3613  H   HIE B 227      -5.229   8.664   0.941  1.00  0.00           H  
ATOM   3614  CA  HIE B 227      -6.486   9.132   2.597  1.00  0.00           C  
ATOM   3615  HA  HIE B 227      -6.526   9.999   3.262  1.00  0.00           H  
ATOM   3616  CB  HIE B 227      -7.921   8.854   2.116  1.00  0.00           C  
ATOM   3617  HB2 HIE B 227      -7.890   8.147   1.286  1.00  0.00           H  
ATOM   3618  HB3 HIE B 227      -8.492   8.403   2.926  1.00  0.00           H  
ATOM   3619  CG  HIE B 227      -8.681  10.086   1.708  1.00  0.00           C  
ATOM   3620  ND1 HIE B 227      -9.336  10.941   2.594  1.00  0.00           N  
ATOM   3621  CE1 HIE B 227      -9.851  11.922   1.841  1.00  0.00           C  
ATOM   3622  HE1 HIE B 227     -10.418  12.757   2.233  1.00  0.00           H  
ATOM   3623  NE2 HIE B 227      -9.555  11.727   0.543  1.00  0.00           N  
ATOM   3624  HE2 HIE B 227      -9.801  12.354  -0.206  1.00  0.00           H  
ATOM   3625  CD2 HIE B 227      -8.821  10.566   0.439  1.00  0.00           C  
ATOM   3626  HD2 HIE B 227      -8.399  10.128  -0.453  1.00  0.00           H  
ATOM   3627  C   HIE B 227      -5.921   7.961   3.428  1.00  0.00           C  
ATOM   3628  O   HIE B 227      -6.602   6.980   3.743  1.00  0.00           O  
ATOM   3629  N   VAL B 228      -4.624   8.021   3.730  1.00  0.00           N  
ATOM   3630  H   VAL B 228      -4.111   8.849   3.460  1.00  0.00           H  
ATOM   3631  CA  VAL B 228      -3.894   6.944   4.418  1.00  0.00           C  
ATOM   3632  HA  VAL B 228      -4.345   5.995   4.128  1.00  0.00           H  
ATOM   3633  CB  VAL B 228      -2.424   6.887   3.971  1.00  0.00           C  
ATOM   3634  HB  VAL B 228      -1.972   7.852   4.177  1.00  0.00           H  
ATOM   3635  CG1 VAL B 228      -1.637   5.803   4.727  1.00  0.00           C  
ATOM   3636 HG11 VAL B 228      -2.153   4.846   4.663  1.00  0.00           H  
ATOM   3637 HG12 VAL B 228      -0.639   5.707   4.301  1.00  0.00           H  
ATOM   3638 HG13 VAL B 228      -1.530   6.078   5.777  1.00  0.00           H  
ATOM   3639  CG2 VAL B 228      -2.309   6.628   2.464  1.00  0.00           C  
ATOM   3640 HG21 VAL B 228      -2.860   5.727   2.196  1.00  0.00           H  
ATOM   3641 HG22 VAL B 228      -2.719   7.469   1.908  1.00  0.00           H  
ATOM   3642 HG23 VAL B 228      -1.263   6.511   2.179  1.00  0.00           H  
ATOM   3643  C   VAL B 228      -4.018   7.063   5.940  1.00  0.00           C  
ATOM   3644  O   VAL B 228      -3.652   8.075   6.538  1.00  0.00           O  
ATOM   3645  N   BCN B 229      -4.524   5.997   6.559  1.00  0.00           N  
ATOM   3646  H27 BCN B 229      -4.798   5.218   5.968  1.00  0.00           H  
ATOM   3647  C2  BCN B 229      -4.538   5.758   7.985  1.00  0.00           C  
ATOM   3648  H   BCN B 229      -4.225   6.678   8.468  1.00  0.00           H  
ATOM   3649  C4  BCN B 229      -5.966   5.478   8.490  1.00  0.00           C  
ATOM   3650  H1  BCN B 229      -6.687   5.662   7.682  1.00  0.00           H  
ATOM   3651  H2  BCN B 229      -6.096   4.420   8.754  1.00  0.00           H  
ATOM   3652  C5  BCN B 229      -6.368   6.370   9.689  1.00  0.00           C  
ATOM   3653  H3  BCN B 229      -6.313   7.421   9.379  1.00  0.00           H  
ATOM   3654  H4  BCN B 229      -7.426   6.189   9.922  1.00  0.00           H  
ATOM   3655  C6  BCN B 229      -5.509   6.170  10.969  1.00  0.00           C  
ATOM   3656  H8  BCN B 229      -5.881   6.848  11.749  1.00  0.00           H  
ATOM   3657  H9  BCN B 229      -4.473   6.472  10.779  1.00  0.00           H  
ATOM   3658  C7  BCN B 229      -5.507   4.729  11.528  1.00  0.00           C  
ATOM   3659  H5  BCN B 229      -4.992   4.716  12.498  1.00  0.00           H  
ATOM   3660  H6  BCN B 229      -4.960   4.058  10.849  1.00  0.00           H  
ATOM   3661  N2  BCN B 229      -6.873   4.239  11.704  1.00  0.00           N  
ATOM   3662  H7  BCN B 229      -7.653   4.836  11.481  1.00  0.00           H  
ATOM   3663  C8  BCN B 229      -7.212   2.963  12.039  1.00  0.00           C  
ATOM   3664  O1  BCN B 229      -6.436   2.081  12.352  1.00  0.00           O  
ATOM   3665  O2  BCN B 229      -8.559   2.879  11.914  1.00  0.00           O  
ATOM   3666  C9  BCN B 229      -9.207   1.605  12.031  1.00  0.00           C  
ATOM   3667  H21 BCN B 229     -10.292   1.757  12.080  1.00  0.00           H  
ATOM   3668  H22 BCN B 229      -8.894   1.089  12.948  1.00  0.00           H  
ATOM   3669  C10 BCN B 229      -8.857   0.767  10.800  1.00  0.00           C  
ATOM   3670  H23 BCN B 229      -7.902   0.256  10.909  1.00  0.00           H  
ATOM   3671  C11 BCN B 229      -9.192   1.253   9.403  1.00  0.00           C  
ATOM   3672  H12 BCN B 229      -9.771   2.172   9.337  1.00  0.00           H  
ATOM   3673  C12 BCN B 229      -8.091   1.209   8.307  1.00  0.00           C  
ATOM   3674  H13 BCN B 229      -7.402   0.380   8.515  1.00  0.00           H  
ATOM   3675  H14 BCN B 229      -7.484   2.121   8.374  1.00  0.00           H  
ATOM   3676  C13 BCN B 229      -8.620   1.066   6.845  1.00  0.00           C  
ATOM   3677  H19 BCN B 229      -9.193   1.949   6.538  1.00  0.00           H  
ATOM   3678  H20 BCN B 229      -7.794   0.922   6.142  1.00  0.00           H  
ATOM   3679  C14 BCN B 229      -9.468  -0.109   6.865  1.00  0.00           C  
ATOM   3680  C15 BCN B 229     -10.071  -1.019   7.346  1.00  0.00           C  
ATOM   3681  C16 BCN B 229     -10.574  -1.878   8.400  1.00  0.00           C  
ATOM   3682  H17 BCN B 229     -10.388  -2.932   8.166  1.00  0.00           H  
ATOM   3683  H18 BCN B 229     -11.652  -1.724   8.535  1.00  0.00           H  
ATOM   3684  C17 BCN B 229      -9.782  -1.436   9.668  1.00  0.00           C  
ATOM   3685  H15 BCN B 229     -10.112  -2.040  10.521  1.00  0.00           H  
ATOM   3686  H16 BCN B 229      -8.717  -1.669   9.527  1.00  0.00           H  
ATOM   3687  C18 BCN B 229      -9.946   0.065  10.019  1.00  0.00           C  
ATOM   3688  H11 BCN B 229     -10.973   0.288  10.304  1.00  0.00           H  
ATOM   3689  C3  BCN B 229      -3.544   4.650   8.331  1.00  0.00           C  
ATOM   3690  O3  BCN B 229      -3.842   3.472   8.186  1.00  0.00           O  
ATOM   3691  N   PRO B 230      -2.297   4.992   8.713  1.00  0.00           N  
ATOM   3692  CD  PRO B 230      -1.790   6.321   9.005  1.00  0.00           C  
ATOM   3693  HD2 PRO B 230      -2.417   6.843   9.730  1.00  0.00           H  
ATOM   3694  HD3 PRO B 230      -1.728   6.889   8.080  1.00  0.00           H  
ATOM   3695  CG  PRO B 230      -0.391   6.114   9.579  1.00  0.00           C  
ATOM   3696  HG2 PRO B 230      -0.458   5.976  10.656  1.00  0.00           H  
ATOM   3697  HG3 PRO B 230       0.267   6.943   9.336  1.00  0.00           H  
ATOM   3698  CB  PRO B 230       0.080   4.815   8.935  1.00  0.00           C  
ATOM   3699  HB2 PRO B 230       0.817   4.300   9.553  1.00  0.00           H  
ATOM   3700  HB3 PRO B 230       0.490   5.029   7.947  1.00  0.00           H  
ATOM   3701  CA  PRO B 230      -1.217   4.018   8.784  1.00  0.00           C  
ATOM   3702  HA  PRO B 230      -1.182   3.487   7.834  1.00  0.00           H  
ATOM   3703  C   PRO B 230      -1.427   2.987   9.901  1.00  0.00           C  
ATOM   3704  O   PRO B 230      -1.973   3.271  10.968  1.00  0.00           O  
ATOM   3705  N   ARG B 231      -0.964   1.764   9.630  1.00  0.00           N  
ATOM   3706  H   ARG B 231      -0.514   1.633   8.731  1.00  0.00           H  
ATOM   3707  CA  ARG B 231      -1.075   0.602  10.526  1.00  0.00           C  
ATOM   3708  HA  ARG B 231      -2.118   0.509  10.830  1.00  0.00           H  
ATOM   3709  CB  ARG B 231      -0.651  -0.665   9.758  1.00  0.00           C  
ATOM   3710  HB2 ARG B 231       0.377  -0.536   9.414  1.00  0.00           H  
ATOM   3711  HB3 ARG B 231      -0.676  -1.519  10.436  1.00  0.00           H  
ATOM   3712  CG  ARG B 231      -1.564  -0.960   8.551  1.00  0.00           C  
ATOM   3713  HG2 ARG B 231      -2.532  -1.317   8.907  1.00  0.00           H  
ATOM   3714  HG3 ARG B 231      -1.734  -0.046   7.985  1.00  0.00           H  
ATOM   3715  CD  ARG B 231      -0.955  -1.982   7.579  1.00  0.00           C  
ATOM   3716  HD2 ARG B 231      -1.546  -1.988   6.663  1.00  0.00           H  
ATOM   3717  HD3 ARG B 231       0.053  -1.664   7.309  1.00  0.00           H  
ATOM   3718  NE  ARG B 231      -0.879  -3.337   8.154  1.00  0.00           N  
ATOM   3719  HE  ARG B 231      -0.002  -3.569   8.605  1.00  0.00           H  
ATOM   3720  CZ  ARG B 231      -1.761  -4.309   7.983  1.00  0.00           C  
ATOM   3721  NH1 ARG B 231      -2.836  -4.194   7.249  1.00  0.00           N  
ATOM   3722 HH11 ARG B 231      -2.975  -3.375   6.651  1.00  0.00           H  
ATOM   3723 HH12 ARG B 231      -3.438  -4.969   7.051  1.00  0.00           H  
ATOM   3724  NH2 ARG B 231      -1.569  -5.464   8.571  1.00  0.00           N  
ATOM   3725 HH21 ARG B 231      -0.752  -5.585   9.142  1.00  0.00           H  
ATOM   3726 HH22 ARG B 231      -2.236  -6.197   8.442  1.00  0.00           H  
ATOM   3727  C   ARG B 231      -0.239   0.809  11.801  1.00  0.00           C  
ATOM   3728  O   ARG B 231       0.846   1.382  11.736  1.00  0.00           O  
ATOM   3729  N   ALA B 232      -0.723   0.328  12.950  1.00  0.00           N  
ATOM   3730  H   ALA B 232      -1.600  -0.163  12.929  1.00  0.00           H  
ATOM   3731  CA  ALA B 232      -0.068   0.494  14.255  1.00  0.00           C  
ATOM   3732  HA  ALA B 232       0.220   1.537  14.356  1.00  0.00           H  
ATOM   3733  CB  ALA B 232      -1.094   0.203  15.359  1.00  0.00           C  
ATOM   3734  HB1 ALA B 232      -0.635   0.362  16.337  1.00  0.00           H  
ATOM   3735  HB2 ALA B 232      -1.949   0.873  15.261  1.00  0.00           H  
ATOM   3736  HB3 ALA B 232      -1.432  -0.832  15.292  1.00  0.00           H  
ATOM   3737  C   ALA B 232       1.186  -0.405  14.416  1.00  0.00           C  
ATOM   3738  O   ALA B 232       1.098  -1.595  14.098  1.00  0.00           O  
ATOM   3739  N   PRO B 233       2.333   0.097  14.927  1.00  0.00           N  
ATOM   3740  CD  PRO B 233       2.631   1.487  15.234  1.00  0.00           C  
ATOM   3741  HD2 PRO B 233       2.327   1.705  16.261  1.00  0.00           H  
ATOM   3742  HD3 PRO B 233       2.151   2.171  14.537  1.00  0.00           H  
ATOM   3743  CG  PRO B 233       4.144   1.621  15.088  1.00  0.00           C  
ATOM   3744  HG2 PRO B 233       4.543   2.416  15.718  1.00  0.00           H  
ATOM   3745  HG3 PRO B 233       4.390   1.798  14.040  1.00  0.00           H  
ATOM   3746  CB  PRO B 233       4.662   0.248  15.508  1.00  0.00           C  
ATOM   3747  HB2 PRO B 233       4.795   0.217  16.587  1.00  0.00           H  
ATOM   3748  HB3 PRO B 233       5.601   0.009  15.008  1.00  0.00           H  
ATOM   3749  CA  PRO B 233       3.543  -0.714  15.100  1.00  0.00           C  
ATOM   3750  HA  PRO B 233       3.800  -1.154  14.136  1.00  0.00           H  
ATOM   3751  C   PRO B 233       3.389  -1.845  16.131  1.00  0.00           C  
ATOM   3752  O   PRO B 233       2.688  -1.709  17.135  1.00  0.00           O  
ATOM   3753  N   GLY B 234       4.104  -2.952  15.915  1.00  0.00           N  
ATOM   3754  H   GLY B 234       4.747  -2.952  15.135  1.00  0.00           H  
ATOM   3755  CA  GLY B 234       4.043  -4.152  16.760  1.00  0.00           C  
ATOM   3756  HA2 GLY B 234       3.182  -4.094  17.426  1.00  0.00           H  
ATOM   3757  HA3 GLY B 234       3.900  -5.024  16.124  1.00  0.00           H  
ATOM   3758  C   GLY B 234       5.291  -4.395  17.615  1.00  0.00           C  
ATOM   3759  O   GLY B 234       6.333  -3.774  17.409  1.00  0.00           O  
ATOM   3760  N   ASN B 235       5.188  -5.360  18.537  1.00  0.00           N  
ATOM   3761  H   ASN B 235       4.327  -5.894  18.543  1.00  0.00           H  
ATOM   3762  CA  ASN B 235       6.321  -5.997  19.225  1.00  0.00           C  
ATOM   3763  HA  ASN B 235       5.897  -6.591  20.036  1.00  0.00           H  
ATOM   3764  CB  ASN B 235       7.006  -7.001  18.264  1.00  0.00           C  
ATOM   3765  HB2 ASN B 235       7.475  -6.453  17.447  1.00  0.00           H  
ATOM   3766  HB3 ASN B 235       7.797  -7.517  18.808  1.00  0.00           H  
ATOM   3767  CG  ASN B 235       6.075  -8.052  17.669  1.00  0.00           C  
ATOM   3768  OD1 ASN B 235       4.866  -8.035  17.829  1.00  0.00           O  
ATOM   3769  ND2 ASN B 235       6.610  -9.011  16.948  1.00  0.00           N  
ATOM   3770 HD21 ASN B 235       5.978  -9.718  16.615  1.00  0.00           H  
ATOM   3771 HD22 ASN B 235       7.606  -9.077  16.839  1.00  0.00           H  
ATOM   3772  C   ASN B 235       7.298  -5.020  19.919  1.00  0.00           C  
ATOM   3773  O   ASN B 235       8.511  -5.179  19.810  1.00  0.00           O  
ATOM   3774  N   LEU B 236       6.776  -3.997  20.605  1.00  0.00           N  
ATOM   3775  H   LEU B 236       5.776  -3.918  20.658  1.00  0.00           H  
ATOM   3776  CA  LEU B 236       7.586  -3.012  21.327  1.00  0.00           C  
ATOM   3777  HA  LEU B 236       8.326  -2.616  20.630  1.00  0.00           H  
ATOM   3778  CB  LEU B 236       6.676  -1.853  21.772  1.00  0.00           C  
ATOM   3779  HB2 LEU B 236       6.204  -1.412  20.892  1.00  0.00           H  
ATOM   3780  HB3 LEU B 236       5.887  -2.270  22.403  1.00  0.00           H  
ATOM   3781  CG  LEU B 236       7.390  -0.739  22.567  1.00  0.00           C  
ATOM   3782  HG  LEU B 236       7.924  -1.174  23.408  1.00  0.00           H  
ATOM   3783  CD1 LEU B 236       8.383   0.053  21.725  1.00  0.00           C  
ATOM   3784 HD11 LEU B 236       9.215  -0.587  21.451  1.00  0.00           H  
ATOM   3785 HD12 LEU B 236       7.899   0.436  20.830  1.00  0.00           H  
ATOM   3786 HD13 LEU B 236       8.781   0.884  22.306  1.00  0.00           H  
ATOM   3787  CD2 LEU B 236       6.356   0.235  23.117  1.00  0.00           C  
ATOM   3788 HD21 LEU B 236       5.840   0.717  22.290  1.00  0.00           H  
ATOM   3789 HD22 LEU B 236       5.632  -0.306  23.727  1.00  0.00           H  
ATOM   3790 HD23 LEU B 236       6.850   0.988  23.729  1.00  0.00           H  
ATOM   3791  C   LEU B 236       8.342  -3.645  22.513  1.00  0.00           C  
ATOM   3792  O   LEU B 236       7.745  -4.305  23.366  1.00  0.00           O  
ATOM   3793  N   THR B 237       9.646  -3.389  22.607  1.00  0.00           N  
ATOM   3794  H   THR B 237      10.075  -2.827  21.876  1.00  0.00           H  
ATOM   3795  CA  THR B 237      10.547  -3.936  23.635  1.00  0.00           C  
ATOM   3796  HA  THR B 237       9.967  -4.131  24.534  1.00  0.00           H  
ATOM   3797  CB  THR B 237      11.111  -5.288  23.163  1.00  0.00           C  
ATOM   3798  HB  THR B 237      10.296  -5.892  22.762  1.00  0.00           H  
ATOM   3799  CG2 THR B 237      12.198  -5.166  22.094  1.00  0.00           C  
ATOM   3800 HG21 THR B 237      11.797  -4.650  21.221  1.00  0.00           H  
ATOM   3801 HG22 THR B 237      12.520  -6.164  21.796  1.00  0.00           H  
ATOM   3802 HG23 THR B 237      13.051  -4.614  22.484  1.00  0.00           H  
ATOM   3803  OG1 THR B 237      11.670  -5.978  24.254  1.00  0.00           O  
ATOM   3804  HG1 THR B 237      10.974  -6.486  24.682  1.00  0.00           H  
ATOM   3805  C   THR B 237      11.635  -2.925  24.032  1.00  0.00           C  
ATOM   3806  O   THR B 237      11.736  -1.855  23.426  1.00  0.00           O  
ATOM   3807  N   VAL B 238      12.423  -3.225  25.069  1.00  0.00           N  
ATOM   3808  H   VAL B 238      12.356  -4.155  25.465  1.00  0.00           H  
ATOM   3809  CA  VAL B 238      13.403  -2.306  25.671  1.00  0.00           C  
ATOM   3810  HA  VAL B 238      13.782  -1.674  24.875  1.00  0.00           H  
ATOM   3811  CB  VAL B 238      12.731  -1.381  26.709  1.00  0.00           C  
ATOM   3812  HB  VAL B 238      11.953  -0.817  26.193  1.00  0.00           H  
ATOM   3813  CG1 VAL B 238      12.064  -2.149  27.856  1.00  0.00           C  
ATOM   3814 HG11 VAL B 238      11.592  -1.445  28.536  1.00  0.00           H  
ATOM   3815 HG12 VAL B 238      12.802  -2.723  28.417  1.00  0.00           H  
ATOM   3816 HG13 VAL B 238      11.300  -2.824  27.471  1.00  0.00           H  
ATOM   3817  CG2 VAL B 238      13.708  -0.363  27.321  1.00  0.00           C  
ATOM   3818 HG21 VAL B 238      14.263   0.145  26.533  1.00  0.00           H  
ATOM   3819 HG22 VAL B 238      13.148   0.377  27.896  1.00  0.00           H  
ATOM   3820 HG23 VAL B 238      14.412  -0.860  27.989  1.00  0.00           H  
ATOM   3821  C   VAL B 238      14.607  -3.049  26.257  1.00  0.00           C  
ATOM   3822  O   VAL B 238      14.455  -4.098  26.881  1.00  0.00           O  
ATOM   3823  N   HIE B 239      15.798  -2.477  26.071  1.00  0.00           N  
ATOM   3824  H   HIE B 239      15.814  -1.607  25.551  1.00  0.00           H  
ATOM   3825  CA  HIE B 239      17.100  -3.047  26.431  1.00  0.00           C  
ATOM   3826  HA  HIE B 239      16.951  -3.938  27.044  1.00  0.00           H  
ATOM   3827  CB  HIE B 239      17.851  -3.451  25.151  1.00  0.00           C  
ATOM   3828  HB2 HIE B 239      18.102  -2.552  24.588  1.00  0.00           H  
ATOM   3829  HB3 HIE B 239      18.787  -3.936  25.433  1.00  0.00           H  
ATOM   3830  CG  HIE B 239      17.093  -4.381  24.240  1.00  0.00           C  
ATOM   3831  ND1 HIE B 239      17.068  -5.769  24.353  1.00  0.00           N  
ATOM   3832  CE1 HIE B 239      16.250  -6.201  23.383  1.00  0.00           C  
ATOM   3833  HE1 HIE B 239      16.005  -7.241  23.208  1.00  0.00           H  
ATOM   3834  NE2 HIE B 239      15.777  -5.165  22.668  1.00  0.00           N  
ATOM   3835  HE2 HIE B 239      15.139  -5.236  21.888  1.00  0.00           H  
ATOM   3836  CD2 HIE B 239      16.294  -4.004  23.198  1.00  0.00           C  
ATOM   3837  HD2 HIE B 239      16.096  -2.987  22.882  1.00  0.00           H  
ATOM   3838  C   HIE B 239      17.951  -2.037  27.204  1.00  0.00           C  
ATOM   3839  O   HIE B 239      17.957  -0.850  26.875  1.00  0.00           O  
ATOM   3840  N   THR B 240      18.741  -2.500  28.171  1.00  0.00           N  
ATOM   3841  H   THR B 240      18.677  -3.471  28.430  1.00  0.00           H  
ATOM   3842  CA  THR B 240      19.818  -1.701  28.782  1.00  0.00           C  
ATOM   3843  HA  THR B 240      19.437  -0.712  29.024  1.00  0.00           H  
ATOM   3844  CB  THR B 240      20.291  -2.346  30.091  1.00  0.00           C  
ATOM   3845  HB  THR B 240      20.637  -3.362  29.898  1.00  0.00           H  
ATOM   3846  CG2 THR B 240      21.393  -1.572  30.813  1.00  0.00           C  
ATOM   3847 HG21 THR B 240      21.089  -0.535  30.963  1.00  0.00           H  
ATOM   3848 HG22 THR B 240      21.596  -2.032  31.781  1.00  0.00           H  
ATOM   3849 HG23 THR B 240      22.313  -1.599  30.230  1.00  0.00           H  
ATOM   3850  OG1 THR B 240      19.185  -2.392  30.961  1.00  0.00           O  
ATOM   3851  HG1 THR B 240      19.499  -2.556  31.854  1.00  0.00           H  
ATOM   3852  C   THR B 240      20.977  -1.521  27.800  1.00  0.00           C  
ATOM   3853  O   THR B 240      21.309  -2.441  27.052  1.00  0.00           O  
ATOM   3854  N   GLN B 241      21.608  -0.344  27.789  1.00  0.00           N  
ATOM   3855  H   GLN B 241      21.277   0.393  28.408  1.00  0.00           H  
ATOM   3856  CA  GLN B 241      22.695   0.008  26.873  1.00  0.00           C  
ATOM   3857  HA  GLN B 241      23.136  -0.914  26.494  1.00  0.00           H  
ATOM   3858  CB  GLN B 241      22.126   0.806  25.682  1.00  0.00           C  
ATOM   3859  HB2 GLN B 241      21.255   1.380  26.005  1.00  0.00           H  
ATOM   3860  HB3 GLN B 241      22.870   1.520  25.325  1.00  0.00           H  
ATOM   3861  CG  GLN B 241      21.727  -0.106  24.505  1.00  0.00           C  
ATOM   3862  HG2 GLN B 241      21.023  -0.860  24.851  1.00  0.00           H  
ATOM   3863  HG3 GLN B 241      21.229   0.501  23.753  1.00  0.00           H  
ATOM   3864  CD  GLN B 241      22.921  -0.790  23.834  1.00  0.00           C  
ATOM   3865  OE1 GLN B 241      24.076  -0.476  24.085  1.00  0.00           O  
ATOM   3866  NE2 GLN B 241      22.705  -1.730  22.934  1.00  0.00           N  
ATOM   3867 HE21 GLN B 241      23.519  -2.160  22.538  1.00  0.00           H  
ATOM   3868 HE22 GLN B 241      21.776  -2.047  22.724  1.00  0.00           H  
ATOM   3869  C   GLN B 241      23.841   0.760  27.564  1.00  0.00           C  
ATOM   3870  O   GLN B 241      23.655   1.463  28.560  1.00  0.00           O  
ATOM   3871  N   VAL B 242      25.041   0.611  26.994  1.00  0.00           N  
ATOM   3872  H   VAL B 242      25.071   0.075  26.135  1.00  0.00           H  
ATOM   3873  CA  VAL B 242      26.299   1.234  27.458  1.00  0.00           C  
ATOM   3874  HA  VAL B 242      26.499   0.851  28.459  1.00  0.00           H  
ATOM   3875  CB  VAL B 242      27.502   0.808  26.566  1.00  0.00           C  
ATOM   3876  HB  VAL B 242      27.822  -0.175  26.917  1.00  0.00           H  
ATOM   3877  CG1 VAL B 242      27.155   0.655  25.077  1.00  0.00           C  
ATOM   3878 HG11 VAL B 242      26.656   1.549  24.708  1.00  0.00           H  
ATOM   3879 HG12 VAL B 242      26.509  -0.211  24.937  1.00  0.00           H  
ATOM   3880 HG13 VAL B 242      28.060   0.475  24.496  1.00  0.00           H  
ATOM   3881  CG2 VAL B 242      28.726   1.730  26.652  1.00  0.00           C  
ATOM   3882 HG21 VAL B 242      29.558   1.292  26.101  1.00  0.00           H  
ATOM   3883 HG22 VAL B 242      28.502   2.707  26.220  1.00  0.00           H  
ATOM   3884 HG23 VAL B 242      29.037   1.853  27.689  1.00  0.00           H  
ATOM   3885  C   VAL B 242      26.152   2.755  27.606  1.00  0.00           C  
ATOM   3886  O   VAL B 242      25.378   3.380  26.878  1.00  0.00           O  
ATOM   3887  N   SER B 243      26.893   3.345  28.551  1.00  0.00           N  
ATOM   3888  H   SER B 243      27.508   2.769  29.102  1.00  0.00           H  
ATOM   3889  CA  SER B 243      26.793   4.762  28.932  1.00  0.00           C  
ATOM   3890  HA  SER B 243      27.441   4.915  29.796  1.00  0.00           H  
ATOM   3891  CB  SER B 243      27.294   5.693  27.816  1.00  0.00           C  
ATOM   3892  HB2 SER B 243      26.610   5.646  26.969  1.00  0.00           H  
ATOM   3893  HB3 SER B 243      27.314   6.721  28.185  1.00  0.00           H  
ATOM   3894  OG  SER B 243      28.592   5.322  27.378  1.00  0.00           O  
ATOM   3895  HG  SER B 243      29.223   5.557  28.066  1.00  0.00           H  
ATOM   3896  C   SER B 243      25.382   5.119  29.409  1.00  0.00           C  
ATOM   3897  O   SER B 243      24.746   6.021  28.873  1.00  0.00           O  
ATOM   3898  N   ASP B 244      24.896   4.353  30.388  1.00  0.00           N  
ATOM   3899  H   ASP B 244      25.552   3.725  30.841  1.00  0.00           H  
ATOM   3900  CA  ASP B 244      23.732   4.654  31.230  1.00  0.00           C  
ATOM   3901  HA  ASP B 244      23.482   3.720  31.734  1.00  0.00           H  
ATOM   3902  CB  ASP B 244      24.129   5.635  32.355  1.00  0.00           C  
ATOM   3903  HB2 ASP B 244      24.259   6.626  31.917  1.00  0.00           H  
ATOM   3904  HB3 ASP B 244      23.310   5.689  33.074  1.00  0.00           H  
ATOM   3905  CG  ASP B 244      25.424   5.275  33.113  1.00  0.00           C  
ATOM   3906  OD1 ASP B 244      25.962   4.160  32.906  1.00  0.00           O  
ATOM   3907  OD2 ASP B 244      25.899   6.144  33.874  1.00  0.00           O  
ATOM   3908  C   ASP B 244      22.472   5.029  30.425  1.00  0.00           C  
ATOM   3909  O   ASP B 244      21.788   6.020  30.687  1.00  0.00           O  
ATOM   3910  N   THR B 245      22.171   4.220  29.405  1.00  0.00           N  
ATOM   3911  H   THR B 245      22.726   3.376  29.298  1.00  0.00           H  
ATOM   3912  CA  THR B 245      21.040   4.418  28.487  1.00  0.00           C  
ATOM   3913  HA  THR B 245      20.432   5.242  28.854  1.00  0.00           H  
ATOM   3914  CB  THR B 245      21.490   4.798  27.060  1.00  0.00           C  
ATOM   3915  HB  THR B 245      20.639   4.689  26.388  1.00  0.00           H  
ATOM   3916  CG2 THR B 245      21.973   6.240  26.926  1.00  0.00           C  
ATOM   3917 HG21 THR B 245      22.509   6.378  25.988  1.00  0.00           H  
ATOM   3918 HG22 THR B 245      21.121   6.914  26.938  1.00  0.00           H  
ATOM   3919 HG23 THR B 245      22.625   6.500  27.756  1.00  0.00           H  
ATOM   3920  OG1 THR B 245      22.519   3.969  26.565  1.00  0.00           O  
ATOM   3921  HG1 THR B 245      23.197   3.932  27.260  1.00  0.00           H  
ATOM   3922  C   THR B 245      20.118   3.202  28.449  1.00  0.00           C  
ATOM   3923  O   THR B 245      20.510   2.072  28.733  1.00  0.00           O  
ATOM   3924  N   LEU B 246      18.871   3.447  28.054  1.00  0.00           N  
ATOM   3925  H   LEU B 246      18.626   4.413  27.862  1.00  0.00           H  
ATOM   3926  CA  LEU B 246      17.937   2.435  27.570  1.00  0.00           C  
ATOM   3927  HA  LEU B 246      18.346   1.442  27.758  1.00  0.00           H  
ATOM   3928  CB  LEU B 246      16.589   2.565  28.303  1.00  0.00           C  
ATOM   3929  HB2 LEU B 246      16.214   3.576  28.143  1.00  0.00           H  
ATOM   3930  HB3 LEU B 246      15.875   1.870  27.857  1.00  0.00           H  
ATOM   3931  CG  LEU B 246      16.648   2.295  29.820  1.00  0.00           C  
ATOM   3932  HG  LEU B 246      17.438   2.894  30.273  1.00  0.00           H  
ATOM   3933  CD1 LEU B 246      15.323   2.703  30.458  1.00  0.00           C  
ATOM   3934 HD11 LEU B 246      14.506   2.120  30.030  1.00  0.00           H  
ATOM   3935 HD12 LEU B 246      15.363   2.527  31.535  1.00  0.00           H  
ATOM   3936 HD13 LEU B 246      15.152   3.763  30.281  1.00  0.00           H  
ATOM   3937  CD2 LEU B 246      16.900   0.822  30.135  1.00  0.00           C  
ATOM   3938 HD21 LEU B 246      16.904   0.672  31.215  1.00  0.00           H  
ATOM   3939 HD22 LEU B 246      16.116   0.202  29.699  1.00  0.00           H  
ATOM   3940 HD23 LEU B 246      17.867   0.520  29.746  1.00  0.00           H  
ATOM   3941  C   LEU B 246      17.765   2.589  26.052  1.00  0.00           C  
ATOM   3942  O   LEU B 246      17.860   3.696  25.515  1.00  0.00           O  
ATOM   3943  N   LEU B 247      17.474   1.486  25.367  1.00  0.00           N  
ATOM   3944  H   LEU B 247      17.454   0.612  25.886  1.00  0.00           H  
ATOM   3945  CA  LEU B 247      17.124   1.434  23.950  1.00  0.00           C  
ATOM   3946  HA  LEU B 247      17.025   2.443  23.552  1.00  0.00           H  
ATOM   3947  CB  LEU B 247      18.252   0.713  23.190  1.00  0.00           C  
ATOM   3948  HB2 LEU B 247      19.160   1.309  23.261  1.00  0.00           H  
ATOM   3949  HB3 LEU B 247      18.432  -0.244  23.685  1.00  0.00           H  
ATOM   3950  CG  LEU B 247      17.948   0.432  21.703  1.00  0.00           C  
ATOM   3951  HG  LEU B 247      16.970  -0.035  21.592  1.00  0.00           H  
ATOM   3952  CD1 LEU B 247      17.977   1.717  20.878  1.00  0.00           C  
ATOM   3953 HD11 LEU B 247      18.942   2.211  20.979  1.00  0.00           H  
ATOM   3954 HD12 LEU B 247      17.810   1.482  19.826  1.00  0.00           H  
ATOM   3955 HD13 LEU B 247      17.180   2.384  21.204  1.00  0.00           H  
ATOM   3956  CD2 LEU B 247      18.988  -0.537  21.143  1.00  0.00           C  
ATOM   3957 HD21 LEU B 247      18.773  -0.728  20.090  1.00  0.00           H  
ATOM   3958 HD22 LEU B 247      19.988  -0.116  21.237  1.00  0.00           H  
ATOM   3959 HD23 LEU B 247      18.929  -1.485  21.680  1.00  0.00           H  
ATOM   3960  C   LEU B 247      15.777   0.725  23.789  1.00  0.00           C  
ATOM   3961  O   LEU B 247      15.696  -0.485  23.996  1.00  0.00           O  
ATOM   3962  N   LEU B 248      14.749   1.475  23.399  1.00  0.00           N  
ATOM   3963  H   LEU B 248      14.932   2.452  23.196  1.00  0.00           H  
ATOM   3964  CA  LEU B 248      13.459   0.939  22.965  1.00  0.00           C  
ATOM   3965  HA  LEU B 248      13.271   0.010  23.502  1.00  0.00           H  
ATOM   3966  CB  LEU B 248      12.330   1.928  23.318  1.00  0.00           C  
ATOM   3967  HB2 LEU B 248      12.477   2.868  22.785  1.00  0.00           H  
ATOM   3968  HB3 LEU B 248      11.397   1.492  22.957  1.00  0.00           H  
ATOM   3969  CG  LEU B 248      12.204   2.196  24.835  1.00  0.00           C  
ATOM   3970  HG  LEU B 248      12.691   1.395  25.387  1.00  0.00           H  
ATOM   3971  CD1 LEU B 248      12.830   3.532  25.249  1.00  0.00           C  
ATOM   3972 HD11 LEU B 248      12.741   3.657  26.328  1.00  0.00           H  
ATOM   3973 HD12 LEU B 248      13.889   3.547  24.982  1.00  0.00           H  
ATOM   3974 HD13 LEU B 248      12.322   4.354  24.747  1.00  0.00           H  
ATOM   3975  CD2 LEU B 248      10.739   2.225  25.267  1.00  0.00           C  
ATOM   3976 HD21 LEU B 248      10.676   2.398  26.341  1.00  0.00           H  
ATOM   3977 HD22 LEU B 248      10.205   3.012  24.737  1.00  0.00           H  
ATOM   3978 HD23 LEU B 248      10.279   1.260  25.047  1.00  0.00           H  
ATOM   3979  C   LEU B 248      13.498   0.612  21.460  1.00  0.00           C  
ATOM   3980  O   LEU B 248      14.200   1.287  20.705  1.00  0.00           O  
ATOM   3981  N   THR B 249      12.747  -0.396  21.009  1.00  0.00           N  
ATOM   3982  H   THR B 249      12.213  -0.936  21.685  1.00  0.00           H  
ATOM   3983  CA  THR B 249      12.629  -0.779  19.581  1.00  0.00           C  
ATOM   3984  HA  THR B 249      12.529   0.132  18.996  1.00  0.00           H  
ATOM   3985  CB  THR B 249      13.915  -1.480  19.097  1.00  0.00           C  
ATOM   3986  HB  THR B 249      14.760  -0.816  19.284  1.00  0.00           H  
ATOM   3987  CG2 THR B 249      14.182  -2.807  19.807  1.00  0.00           C  
ATOM   3988 HG21 THR B 249      13.362  -3.501  19.619  1.00  0.00           H  
ATOM   3989 HG22 THR B 249      15.105  -3.236  19.415  1.00  0.00           H  
ATOM   3990 HG23 THR B 249      14.294  -2.638  20.875  1.00  0.00           H  
ATOM   3991  OG1 THR B 249      13.883  -1.792  17.716  1.00  0.00           O  
ATOM   3992  HG1 THR B 249      13.621  -1.015  17.189  1.00  0.00           H  
ATOM   3993  C   THR B 249      11.359  -1.600  19.311  1.00  0.00           C  
ATOM   3994  O   THR B 249      10.724  -2.082  20.251  1.00  0.00           O  
ATOM   3995  N   TRP B 250      10.927  -1.695  18.051  1.00  0.00           N  
ATOM   3996  H   TRP B 250      11.526  -1.340  17.313  1.00  0.00           H  
ATOM   3997  CA  TRP B 250       9.624  -2.220  17.617  1.00  0.00           C  
ATOM   3998  HA  TRP B 250       9.335  -3.064  18.246  1.00  0.00           H  
ATOM   3999  CB  TRP B 250       8.567  -1.108  17.768  1.00  0.00           C  
ATOM   4000  HB2 TRP B 250       7.617  -1.448  17.356  1.00  0.00           H  
ATOM   4001  HB3 TRP B 250       8.403  -0.947  18.833  1.00  0.00           H  
ATOM   4002  CG  TRP B 250       8.909   0.220  17.154  1.00  0.00           C  
ATOM   4003  CD1 TRP B 250       8.612   0.604  15.892  1.00  0.00           C  
ATOM   4004  HD1 TRP B 250       8.082  -0.004  15.167  1.00  0.00           H  
ATOM   4005  NE1 TRP B 250       9.108   1.873  15.664  1.00  0.00           N  
ATOM   4006  HE1 TRP B 250       8.978   2.381  14.795  1.00  0.00           H  
ATOM   4007  CE2 TRP B 250       9.795   2.355  16.756  1.00  0.00           C  
ATOM   4008  CZ2 TRP B 250      10.493   3.545  16.997  1.00  0.00           C  
ATOM   4009  HZ2 TRP B 250      10.614   4.274  16.210  1.00  0.00           H  
ATOM   4010  CH2 TRP B 250      11.059   3.764  18.261  1.00  0.00           C  
ATOM   4011  HH2 TRP B 250      11.612   4.672  18.450  1.00  0.00           H  
ATOM   4012  CZ3 TRP B 250      10.915   2.796  19.270  1.00  0.00           C  
ATOM   4013  HZ3 TRP B 250      11.362   2.963  20.239  1.00  0.00           H  
ATOM   4014  CE3 TRP B 250      10.215   1.602  19.013  1.00  0.00           C  
ATOM   4015  HE3 TRP B 250      10.120   0.864  19.791  1.00  0.00           H  
ATOM   4016  CD2 TRP B 250       9.652   1.337  17.744  1.00  0.00           C  
ATOM   4017  C   TRP B 250       9.696  -2.733  16.166  1.00  0.00           C  
ATOM   4018  O   TRP B 250      10.720  -2.598  15.503  1.00  0.00           O  
ATOM   4019  N   SER B 251       8.616  -3.334  15.659  1.00  0.00           N  
ATOM   4020  H   SER B 251       7.792  -3.383  16.247  1.00  0.00           H  
ATOM   4021  CA  SER B 251       8.503  -3.823  14.274  1.00  0.00           C  
ATOM   4022  HA  SER B 251       9.505  -3.981  13.869  1.00  0.00           H  
ATOM   4023  CB  SER B 251       7.791  -5.179  14.275  1.00  0.00           C  
ATOM   4024  HB2 SER B 251       8.350  -5.879  14.896  1.00  0.00           H  
ATOM   4025  HB3 SER B 251       6.789  -5.058  14.688  1.00  0.00           H  
ATOM   4026  OG  SER B 251       7.690  -5.701  12.965  1.00  0.00           O  
ATOM   4027  HG  SER B 251       7.126  -6.480  12.972  1.00  0.00           H  
ATOM   4028  C   SER B 251       7.774  -2.830  13.354  1.00  0.00           C  
ATOM   4029  O   SER B 251       6.825  -2.162  13.783  1.00  0.00           O  
ATOM   4030  N   ASN B 252       8.179  -2.772  12.076  1.00  0.00           N  
ATOM   4031  H   ASN B 252       8.915  -3.401  11.795  1.00  0.00           H  
ATOM   4032  CA  ASN B 252       7.445  -2.065  11.017  1.00  0.00           C  
ATOM   4033  HA  ASN B 252       7.181  -1.082  11.398  1.00  0.00           H  
ATOM   4034  CB  ASN B 252       8.356  -1.844   9.790  1.00  0.00           C  
ATOM   4035  HB2 ASN B 252       9.278  -1.363  10.111  1.00  0.00           H  
ATOM   4036  HB3 ASN B 252       8.611  -2.800   9.331  1.00  0.00           H  
ATOM   4037  CG  ASN B 252       7.681  -0.968   8.742  1.00  0.00           C  
ATOM   4038  OD1 ASN B 252       6.551  -1.187   8.336  1.00  0.00           O  
ATOM   4039  ND2 ASN B 252       8.307   0.098   8.301  1.00  0.00           N  
ATOM   4040 HD21 ASN B 252       7.803   0.692   7.659  1.00  0.00           H  
ATOM   4041 HD22 ASN B 252       9.287   0.232   8.475  1.00  0.00           H  
ATOM   4042  C   ASN B 252       6.162  -2.852  10.631  1.00  0.00           C  
ATOM   4043  O   ASN B 252       6.269  -4.022  10.260  1.00  0.00           O  
ATOM   4044  N   PRO B 253       4.958  -2.250  10.702  1.00  0.00           N  
ATOM   4045  CD  PRO B 253       4.724  -0.883  11.148  1.00  0.00           C  
ATOM   4046  HD2 PRO B 253       5.217  -0.165  10.493  1.00  0.00           H  
ATOM   4047  HD3 PRO B 253       5.090  -0.762  12.169  1.00  0.00           H  
ATOM   4048  CG  PRO B 253       3.216  -0.673  11.120  1.00  0.00           C  
ATOM   4049  HG2 PRO B 253       2.916  -0.253  10.160  1.00  0.00           H  
ATOM   4050  HG3 PRO B 253       2.904  -0.031  11.941  1.00  0.00           H  
ATOM   4051  CB  PRO B 253       2.670  -2.090  11.263  1.00  0.00           C  
ATOM   4052  HB2 PRO B 253       1.652  -2.175  10.891  1.00  0.00           H  
ATOM   4053  HB3 PRO B 253       2.712  -2.382  12.311  1.00  0.00           H  
ATOM   4054  CA  PRO B 253       3.680  -2.941  10.491  1.00  0.00           C  
ATOM   4055  HA  PRO B 253       3.733  -3.919  10.968  1.00  0.00           H  
ATOM   4056  C   PRO B 253       3.285  -3.207   9.019  1.00  0.00           C  
ATOM   4057  O   PRO B 253       2.118  -3.525   8.749  1.00  0.00           O  
ATOM   4058  N   TYR B 254       4.240  -3.112   8.085  1.00  0.00           N  
ATOM   4059  H   TYR B 254       5.178  -2.886   8.397  1.00  0.00           H  
ATOM   4060  CA  TYR B 254       4.095  -3.365   6.647  1.00  0.00           C  
ATOM   4061  HA  TYR B 254       3.090  -3.742   6.458  1.00  0.00           H  
ATOM   4062  CB  TYR B 254       4.269  -2.046   5.875  1.00  0.00           C  
ATOM   4063  HB2 TYR B 254       5.220  -1.587   6.145  1.00  0.00           H  
ATOM   4064  HB3 TYR B 254       4.322  -2.272   4.812  1.00  0.00           H  
ATOM   4065  CG  TYR B 254       3.152  -1.048   6.092  1.00  0.00           C  
ATOM   4066  CD1 TYR B 254       2.086  -1.000   5.178  1.00  0.00           C  
ATOM   4067  HD1 TYR B 254       2.086  -1.653   4.320  1.00  0.00           H  
ATOM   4068  CE1 TYR B 254       1.025  -0.099   5.369  1.00  0.00           C  
ATOM   4069  HE1 TYR B 254       0.219  -0.057   4.655  1.00  0.00           H  
ATOM   4070  CZ  TYR B 254       1.024   0.752   6.493  1.00  0.00           C  
ATOM   4071  OH  TYR B 254      -0.028   1.577   6.715  1.00  0.00           O  
ATOM   4072  HH  TYR B 254      -0.720   1.431   6.036  1.00  0.00           H  
ATOM   4073  CE2 TYR B 254       2.101   0.722   7.404  1.00  0.00           C  
ATOM   4074  HE2 TYR B 254       2.104   1.393   8.249  1.00  0.00           H  
ATOM   4075  CD2 TYR B 254       3.169  -0.175   7.196  1.00  0.00           C  
ATOM   4076  HD2 TYR B 254       4.005  -0.206   7.881  1.00  0.00           H  
ATOM   4077  C   TYR B 254       5.112  -4.416   6.146  1.00  0.00           C  
ATOM   4078  O   TYR B 254       6.200  -4.530   6.711  1.00  0.00           O  
ATOM   4079  N   PRO B 255       4.799  -5.186   5.084  1.00  0.00           N  
ATOM   4080  CD  PRO B 255       3.546  -5.201   4.344  1.00  0.00           C  
ATOM   4081  HD2 PRO B 255       3.237  -4.200   4.043  1.00  0.00           H  
ATOM   4082  HD3 PRO B 255       2.780  -5.663   4.966  1.00  0.00           H  
ATOM   4083  CG  PRO B 255       3.793  -6.074   3.113  1.00  0.00           C  
ATOM   4084  HG2 PRO B 255       4.201  -5.469   2.303  1.00  0.00           H  
ATOM   4085  HG3 PRO B 255       2.885  -6.586   2.792  1.00  0.00           H  
ATOM   4086  CB  PRO B 255       4.854  -7.054   3.610  1.00  0.00           C  
ATOM   4087  HB2 PRO B 255       5.426  -7.483   2.788  1.00  0.00           H  
ATOM   4088  HB3 PRO B 255       4.379  -7.844   4.194  1.00  0.00           H  
ATOM   4089  CA  PRO B 255       5.715  -6.184   4.529  1.00  0.00           C  
ATOM   4090  HA  PRO B 255       6.097  -6.792   5.348  1.00  0.00           H  
ATOM   4091  C   PRO B 255       6.891  -5.543   3.758  1.00  0.00           C  
ATOM   4092  O   PRO B 255       6.755  -4.420   3.263  1.00  0.00           O  
ATOM   4093  N   PRO B 256       8.030  -6.249   3.583  1.00  0.00           N  
ATOM   4094  CD  PRO B 256       8.330  -7.568   4.131  1.00  0.00           C  
ATOM   4095  HD2 PRO B 256       7.959  -8.336   3.451  1.00  0.00           H  
ATOM   4096  HD3 PRO B 256       7.912  -7.711   5.127  1.00  0.00           H  
ATOM   4097  CG  PRO B 256       9.853  -7.644   4.218  1.00  0.00           C  
ATOM   4098  HG2 PRO B 256      10.214  -8.671   4.144  1.00  0.00           H  
ATOM   4099  HG3 PRO B 256      10.191  -7.181   5.148  1.00  0.00           H  
ATOM   4100  CB  PRO B 256      10.291  -6.796   3.028  1.00  0.00           C  
ATOM   4101  HB2 PRO B 256      10.230  -7.393   2.116  1.00  0.00           H  
ATOM   4102  HB3 PRO B 256      11.301  -6.404   3.165  1.00  0.00           H  
ATOM   4103  CA  PRO B 256       9.248  -5.675   3.000  1.00  0.00           C  
ATOM   4104  HA  PRO B 256       9.585  -4.886   3.665  1.00  0.00           H  
ATOM   4105  C   PRO B 256       9.121  -5.073   1.594  1.00  0.00           C  
ATOM   4106  O   PRO B 256       9.900  -4.182   1.257  1.00  0.00           O  
ATOM   4107  N   ASP B 257       8.156  -5.505   0.777  1.00  0.00           N  
ATOM   4108  H   ASP B 257       7.532  -6.250   1.091  1.00  0.00           H  
ATOM   4109  CA  ASP B 257       7.905  -4.969  -0.571  1.00  0.00           C  
ATOM   4110  HA  ASP B 257       8.854  -4.740  -1.052  1.00  0.00           H  
ATOM   4111  CB  ASP B 257       7.211  -6.056  -1.400  1.00  0.00           C  
ATOM   4112  HB2 ASP B 257       7.032  -5.692  -2.411  1.00  0.00           H  
ATOM   4113  HB3 ASP B 257       7.872  -6.924  -1.477  1.00  0.00           H  
ATOM   4114  CG  ASP B 257       5.883  -6.474  -0.768  1.00  0.00           C  
ATOM   4115  OD1 ASP B 257       5.934  -7.213   0.232  1.00  0.00           O  
ATOM   4116  OD2 ASP B 257       4.822  -6.019  -1.255  1.00  0.00           O  
ATOM   4117  C   ASP B 257       7.051  -3.681  -0.597  1.00  0.00           C  
ATOM   4118  O   ASP B 257       6.946  -3.039  -1.643  1.00  0.00           O  
ATOM   4119  N   ASN B 258       6.434  -3.281   0.519  1.00  0.00           N  
ATOM   4120  H   ASN B 258       6.580  -3.812   1.372  1.00  0.00           H  
ATOM   4121  CA  ASN B 258       5.573  -2.096   0.595  1.00  0.00           C  
ATOM   4122  HA  ASN B 258       5.017  -2.020  -0.342  1.00  0.00           H  
ATOM   4123  CB  ASN B 258       4.553  -2.318   1.729  1.00  0.00           C  
ATOM   4124  HB2 ASN B 258       3.949  -3.195   1.508  1.00  0.00           H  
ATOM   4125  HB3 ASN B 258       5.102  -2.498   2.653  1.00  0.00           H  
ATOM   4126  CG  ASN B 258       3.644  -1.122   1.967  1.00  0.00           C  
ATOM   4127  OD1 ASN B 258       4.015  -0.208   2.681  1.00  0.00           O  
ATOM   4128  ND2 ASN B 258       2.472  -1.056   1.368  1.00  0.00           N  
ATOM   4129 HD21 ASN B 258       1.867  -0.262   1.556  1.00  0.00           H  
ATOM   4130 HD22 ASN B 258       2.157  -1.788   0.758  1.00  0.00           H  
ATOM   4131  C   ASN B 258       6.392  -0.793   0.735  1.00  0.00           C  
ATOM   4132  O   ASN B 258       7.491  -0.767   1.293  1.00  0.00           O  
ATOM   4133  N   TYR B 259       5.844   0.317   0.240  1.00  0.00           N  
ATOM   4134  H   TYR B 259       4.973   0.241  -0.264  1.00  0.00           H  
ATOM   4135  CA  TYR B 259       6.499   1.631   0.238  1.00  0.00           C  
ATOM   4136  HA  TYR B 259       7.488   1.517  -0.205  1.00  0.00           H  
ATOM   4137  CB  TYR B 259       5.671   2.565  -0.666  1.00  0.00           C  
ATOM   4138  HB2 TYR B 259       4.745   2.826  -0.149  1.00  0.00           H  
ATOM   4139  HB3 TYR B 259       6.231   3.487  -0.830  1.00  0.00           H  
ATOM   4140  CG  TYR B 259       5.329   1.954  -2.021  1.00  0.00           C  
ATOM   4141  CD1 TYR B 259       3.993   1.855  -2.452  1.00  0.00           C  
ATOM   4142  HD1 TYR B 259       3.194   2.252  -1.843  1.00  0.00           H  
ATOM   4143  CE1 TYR B 259       3.689   1.282  -3.702  1.00  0.00           C  
ATOM   4144  HE1 TYR B 259       2.664   1.242  -4.033  1.00  0.00           H  
ATOM   4145  CZ  TYR B 259       4.719   0.781  -4.526  1.00  0.00           C  
ATOM   4146  OH  TYR B 259       4.444   0.298  -5.769  1.00  0.00           O  
ATOM   4147  HH  TYR B 259       5.241  -0.047  -6.201  1.00  0.00           H  
ATOM   4148  CE2 TYR B 259       6.053   0.837  -4.075  1.00  0.00           C  
ATOM   4149  HE2 TYR B 259       6.840   0.443  -4.697  1.00  0.00           H  
ATOM   4150  CD2 TYR B 259       6.355   1.450  -2.843  1.00  0.00           C  
ATOM   4151  HD2 TYR B 259       7.379   1.560  -2.534  1.00  0.00           H  
ATOM   4152  C   TYR B 259       6.718   2.217   1.647  1.00  0.00           C  
ATOM   4153  O   TYR B 259       7.755   2.827   1.904  1.00  0.00           O  
ATOM   4154  N   LEU B 260       5.806   1.975   2.593  1.00  0.00           N  
ATOM   4155  H   LEU B 260       5.009   1.386   2.364  1.00  0.00           H  
ATOM   4156  CA  LEU B 260       5.911   2.440   3.980  1.00  0.00           C  
ATOM   4157  HA  LEU B 260       6.321   3.451   3.973  1.00  0.00           H  
ATOM   4158  CB  LEU B 260       4.503   2.506   4.608  1.00  0.00           C  
ATOM   4159  HB2 LEU B 260       4.073   1.504   4.609  1.00  0.00           H  
ATOM   4160  HB3 LEU B 260       4.595   2.820   5.647  1.00  0.00           H  
ATOM   4161  CG  LEU B 260       3.536   3.471   3.889  1.00  0.00           C  
ATOM   4162  HG  LEU B 260       3.481   3.221   2.829  1.00  0.00           H  
ATOM   4163  CD1 LEU B 260       2.128   3.349   4.466  1.00  0.00           C  
ATOM   4164 HD11 LEU B 260       1.463   4.054   3.965  1.00  0.00           H  
ATOM   4165 HD12 LEU B 260       1.758   2.342   4.289  1.00  0.00           H  
ATOM   4166 HD13 LEU B 260       2.141   3.553   5.536  1.00  0.00           H  
ATOM   4167  CD2 LEU B 260       3.985   4.929   4.025  1.00  0.00           C  
ATOM   4168 HD21 LEU B 260       3.227   5.592   3.608  1.00  0.00           H  
ATOM   4169 HD22 LEU B 260       4.135   5.166   5.075  1.00  0.00           H  
ATOM   4170 HD23 LEU B 260       4.914   5.091   3.481  1.00  0.00           H  
ATOM   4171  C   LEU B 260       6.892   1.601   4.820  1.00  0.00           C  
ATOM   4172  O   LEU B 260       7.273   2.026   5.911  1.00  0.00           O  
ATOM   4173  N   TYR B 261       7.408   0.483   4.292  1.00  0.00           N  
ATOM   4174  H   TYR B 261       7.076   0.170   3.390  1.00  0.00           H  
ATOM   4175  CA  TYR B 261       8.464  -0.296   4.947  1.00  0.00           C  
ATOM   4176  HA  TYR B 261       8.064  -0.677   5.885  1.00  0.00           H  
ATOM   4177  CB  TYR B 261       8.827  -1.505   4.077  1.00  0.00           C  
ATOM   4178  HB2 TYR B 261       7.909  -2.015   3.782  1.00  0.00           H  
ATOM   4179  HB3 TYR B 261       9.326  -1.153   3.174  1.00  0.00           H  
ATOM   4180  CG  TYR B 261       9.713  -2.515   4.781  1.00  0.00           C  
ATOM   4181  CD1 TYR B 261      11.049  -2.711   4.378  1.00  0.00           C  
ATOM   4182  HD1 TYR B 261      11.454  -2.134   3.564  1.00  0.00           H  
ATOM   4183  CE1 TYR B 261      11.853  -3.661   5.041  1.00  0.00           C  
ATOM   4184  HE1 TYR B 261      12.879  -3.826   4.748  1.00  0.00           H  
ATOM   4185  CZ  TYR B 261      11.322  -4.407   6.114  1.00  0.00           C  
ATOM   4186  OH  TYR B 261      12.103  -5.303   6.770  1.00  0.00           O  
ATOM   4187  HH  TYR B 261      11.762  -5.486   7.646  1.00  0.00           H  
ATOM   4188  CE2 TYR B 261       9.983  -4.215   6.513  1.00  0.00           C  
ATOM   4189  HE2 TYR B 261       9.564  -4.789   7.327  1.00  0.00           H  
ATOM   4190  CD2 TYR B 261       9.184  -3.269   5.844  1.00  0.00           C  
ATOM   4191  HD2 TYR B 261       8.156  -3.122   6.150  1.00  0.00           H  
ATOM   4192  C   TYR B 261       9.722   0.539   5.265  1.00  0.00           C  
ATOM   4193  O   TYR B 261      10.467   0.221   6.192  1.00  0.00           O  
ATOM   4194  N   ASN B 262       9.947   1.639   4.529  1.00  0.00           N  
ATOM   4195  H   ASN B 262       9.313   1.830   3.765  1.00  0.00           H  
ATOM   4196  CA  ASN B 262      11.129   2.496   4.684  1.00  0.00           C  
ATOM   4197  HA  ASN B 262      11.663   2.192   5.587  1.00  0.00           H  
ATOM   4198  CB  ASN B 262      12.062   2.227   3.481  1.00  0.00           C  
ATOM   4199  HB2 ASN B 262      11.591   2.605   2.574  1.00  0.00           H  
ATOM   4200  HB3 ASN B 262      12.994   2.771   3.637  1.00  0.00           H  
ATOM   4201  CG  ASN B 262      12.404   0.751   3.275  1.00  0.00           C  
ATOM   4202  OD1 ASN B 262      12.055   0.122   2.278  1.00  0.00           O  
ATOM   4203  ND2 ASN B 262      13.068   0.132   4.227  1.00  0.00           N  
ATOM   4204 HD21 ASN B 262      13.236  -0.852   4.133  1.00  0.00           H  
ATOM   4205 HD22 ASN B 262      13.254   0.606   5.096  1.00  0.00           H  
ATOM   4206  C   ASN B 262      10.815   3.998   4.922  1.00  0.00           C  
ATOM   4207  O   ASN B 262      11.749   4.780   5.041  1.00  0.00           O  
ATOM   4208  N   HIE B 263       9.536   4.400   5.027  1.00  0.00           N  
ATOM   4209  H   HIE B 263       8.818   3.695   4.962  1.00  0.00           H  
ATOM   4210  CA  HIE B 263       9.104   5.817   5.100  1.00  0.00           C  
ATOM   4211  HA  HIE B 263       9.978   6.432   5.324  1.00  0.00           H  
ATOM   4212  CB  HIE B 263       8.603   6.279   3.717  1.00  0.00           C  
ATOM   4213  HB2 HIE B 263       7.805   5.620   3.375  1.00  0.00           H  
ATOM   4214  HB3 HIE B 263       8.186   7.280   3.813  1.00  0.00           H  
ATOM   4215  CG  HIE B 263       9.685   6.358   2.663  1.00  0.00           C  
ATOM   4216  ND1 HIE B 263      10.669   7.346   2.598  1.00  0.00           N  
ATOM   4217  CE1 HIE B 263      11.392   7.089   1.499  1.00  0.00           C  
ATOM   4218  HE1 HIE B 263      12.228   7.686   1.157  1.00  0.00           H  
ATOM   4219  NE2 HIE B 263      10.914   6.000   0.874  1.00  0.00           N  
ATOM   4220  HE2 HIE B 263      11.281   5.624   0.014  1.00  0.00           H  
ATOM   4221  CD2 HIE B 263       9.832   5.528   1.588  1.00  0.00           C  
ATOM   4222  HD2 HIE B 263       9.194   4.692   1.342  1.00  0.00           H  
ATOM   4223  C   HIE B 263       8.118   6.157   6.244  1.00  0.00           C  
ATOM   4224  O   HIE B 263       7.510   7.230   6.254  1.00  0.00           O  
ATOM   4225  N   LEU B 264       7.977   5.273   7.240  1.00  0.00           N  
ATOM   4226  H   LEU B 264       8.538   4.436   7.215  1.00  0.00           H  
ATOM   4227  CA  LEU B 264       7.313   5.603   8.510  1.00  0.00           C  
ATOM   4228  HA  LEU B 264       6.437   6.214   8.298  1.00  0.00           H  
ATOM   4229  CB  LEU B 264       6.858   4.330   9.245  1.00  0.00           C  
ATOM   4230  HB2 LEU B 264       7.711   3.656   9.339  1.00  0.00           H  
ATOM   4231  HB3 LEU B 264       6.559   4.611  10.255  1.00  0.00           H  
ATOM   4232  CG  LEU B 264       5.690   3.564   8.600  1.00  0.00           C  
ATOM   4233  HG  LEU B 264       5.988   3.209   7.620  1.00  0.00           H  
ATOM   4234  CD1 LEU B 264       5.349   2.359   9.477  1.00  0.00           C  
ATOM   4235 HD11 LEU B 264       5.004   2.691  10.455  1.00  0.00           H  
ATOM   4236 HD12 LEU B 264       4.571   1.769   9.000  1.00  0.00           H  
ATOM   4237 HD13 LEU B 264       6.235   1.738   9.600  1.00  0.00           H  
ATOM   4238  CD2 LEU B 264       4.428   4.414   8.438  1.00  0.00           C  
ATOM   4239 HD21 LEU B 264       4.147   4.865   9.388  1.00  0.00           H  
ATOM   4240 HD22 LEU B 264       4.599   5.197   7.704  1.00  0.00           H  
ATOM   4241 HD23 LEU B 264       3.607   3.793   8.080  1.00  0.00           H  
ATOM   4242  C   LEU B 264       8.224   6.436   9.425  1.00  0.00           C  
ATOM   4243  O   LEU B 264       9.357   6.056   9.699  1.00  0.00           O  
ATOM   4244  N   THR B 265       7.693   7.551   9.921  1.00  0.00           N  
ATOM   4245  H   THR B 265       6.735   7.747   9.647  1.00  0.00           H  
ATOM   4246  CA  THR B 265       8.263   8.409  10.966  1.00  0.00           C  
ATOM   4247  HA  THR B 265       9.336   8.230  11.055  1.00  0.00           H  
ATOM   4248  CB  THR B 265       8.027   9.880  10.596  1.00  0.00           C  
ATOM   4249  HB  THR B 265       6.955  10.054  10.492  1.00  0.00           H  
ATOM   4250  CG2 THR B 265       8.596  10.859  11.622  1.00  0.00           C  
ATOM   4251 HG21 THR B 265       9.653  10.650  11.786  1.00  0.00           H  
ATOM   4252 HG22 THR B 265       8.491  11.875  11.248  1.00  0.00           H  
ATOM   4253 HG23 THR B 265       8.059  10.774  12.566  1.00  0.00           H  
ATOM   4254  OG1 THR B 265       8.644  10.164   9.364  1.00  0.00           O  
ATOM   4255  HG1 THR B 265       8.583   9.371   8.821  1.00  0.00           H  
ATOM   4256  C   THR B 265       7.592   8.094  12.306  1.00  0.00           C  
ATOM   4257  O   THR B 265       6.365   8.007  12.367  1.00  0.00           O  
ATOM   4258  N   TYR B 266       8.365   7.941  13.384  1.00  0.00           N  
ATOM   4259  H   TYR B 266       9.362   8.075  13.288  1.00  0.00           H  
ATOM   4260  CA  TYR B 266       7.870   7.405  14.662  1.00  0.00           C  
ATOM   4261  HA  TYR B 266       6.856   7.035  14.510  1.00  0.00           H  
ATOM   4262  CB  TYR B 266       8.720   6.192  15.071  1.00  0.00           C  
ATOM   4263  HB2 TYR B 266       9.758   6.505  15.171  1.00  0.00           H  
ATOM   4264  HB3 TYR B 266       8.386   5.840  16.047  1.00  0.00           H  
ATOM   4265  CG  TYR B 266       8.653   5.021  14.111  1.00  0.00           C  
ATOM   4266  CD1 TYR B 266       7.492   4.226  14.071  1.00  0.00           C  
ATOM   4267  HD1 TYR B 266       6.662   4.453  14.724  1.00  0.00           H  
ATOM   4268  CE1 TYR B 266       7.413   3.136  13.186  1.00  0.00           C  
ATOM   4269  HE1 TYR B 266       6.529   2.521  13.143  1.00  0.00           H  
ATOM   4270  CZ  TYR B 266       8.495   2.842  12.334  1.00  0.00           C  
ATOM   4271  OH  TYR B 266       8.407   1.782  11.498  1.00  0.00           O  
ATOM   4272  HH  TYR B 266       9.163   1.775  10.908  1.00  0.00           H  
ATOM   4273  CE2 TYR B 266       9.670   3.624  12.388  1.00  0.00           C  
ATOM   4274  HE2 TYR B 266      10.511   3.402  11.745  1.00  0.00           H  
ATOM   4275  CD2 TYR B 266       9.746   4.712  13.278  1.00  0.00           C  
ATOM   4276  HD2 TYR B 266      10.654   5.305  13.315  1.00  0.00           H  
ATOM   4277  C   TYR B 266       7.796   8.426  15.811  1.00  0.00           C  
ATOM   4278  O   TYR B 266       8.576   9.377  15.889  1.00  0.00           O  
ATOM   4279  N   ALA B 267       6.893   8.163  16.762  1.00  0.00           N  
ATOM   4280  H   ALA B 267       6.261   7.378  16.627  1.00  0.00           H  
ATOM   4281  CA  ALA B 267       6.869   8.807  18.076  1.00  0.00           C  
ATOM   4282  HA  ALA B 267       7.868   9.194  18.288  1.00  0.00           H  
ATOM   4283  CB  ALA B 267       5.899   9.993  18.070  1.00  0.00           C  
ATOM   4284  HB1 ALA B 267       5.889  10.456  19.056  1.00  0.00           H  
ATOM   4285  HB2 ALA B 267       6.230  10.735  17.342  1.00  0.00           H  
ATOM   4286  HB3 ALA B 267       4.896   9.649  17.818  1.00  0.00           H  
ATOM   4287  C   ALA B 267       6.513   7.796  19.177  1.00  0.00           C  
ATOM   4288  O   ALA B 267       5.617   6.962  19.016  1.00  0.00           O  
ATOM   4289  N   VAL B 268       7.206   7.898  20.316  1.00  0.00           N  
ATOM   4290  H   VAL B 268       7.852   8.682  20.394  1.00  0.00           H  
ATOM   4291  CA  VAL B 268       7.120   6.987  21.472  1.00  0.00           C  
ATOM   4292  HA  VAL B 268       6.451   6.163  21.233  1.00  0.00           H  
ATOM   4293  CB  VAL B 268       8.498   6.378  21.818  1.00  0.00           C  
ATOM   4294  HB  VAL B 268       9.162   7.182  22.132  1.00  0.00           H  
ATOM   4295  CG1 VAL B 268       8.404   5.357  22.961  1.00  0.00           C  
ATOM   4296 HG11 VAL B 268       9.396   4.969  23.191  1.00  0.00           H  
ATOM   4297 HG12 VAL B 268       8.012   5.830  23.860  1.00  0.00           H  
ATOM   4298 HG13 VAL B 268       7.748   4.534  22.678  1.00  0.00           H  
ATOM   4299  CG2 VAL B 268       9.152   5.666  20.628  1.00  0.00           C  
ATOM   4300 HG21 VAL B 268       9.291   6.357  19.797  1.00  0.00           H  
ATOM   4301 HG22 VAL B 268      10.130   5.281  20.918  1.00  0.00           H  
ATOM   4302 HG23 VAL B 268       8.532   4.834  20.304  1.00  0.00           H  
ATOM   4303  C   VAL B 268       6.564   7.736  22.684  1.00  0.00           C  
ATOM   4304  O   VAL B 268       7.156   8.709  23.144  1.00  0.00           O  
ATOM   4305  N   ASN B 269       5.446   7.273  23.236  1.00  0.00           N  
ATOM   4306  H   ASN B 269       5.070   6.404  22.871  1.00  0.00           H  
ATOM   4307  CA  ASN B 269       4.922   7.706  24.530  1.00  0.00           C  
ATOM   4308  HA  ASN B 269       5.166   8.753  24.686  1.00  0.00           H  
ATOM   4309  CB  ASN B 269       3.389   7.555  24.501  1.00  0.00           C  
ATOM   4310  HB2 ASN B 269       2.981   8.281  23.807  1.00  0.00           H  
ATOM   4311  HB3 ASN B 269       3.125   6.559  24.145  1.00  0.00           H  
ATOM   4312  CG  ASN B 269       2.678   7.771  25.822  1.00  0.00           C  
ATOM   4313  OD1 ASN B 269       1.660   7.164  26.088  1.00  0.00           O  
ATOM   4314  ND2 ASN B 269       3.181   8.623  26.681  1.00  0.00           N  
ATOM   4315 HD21 ASN B 269       2.657   8.779  27.530  1.00  0.00           H  
ATOM   4316 HD22 ASN B 269       3.987   9.197  26.476  1.00  0.00           H  
ATOM   4317  C   ASN B 269       5.570   6.872  25.646  1.00  0.00           C  
ATOM   4318  O   ASN B 269       5.582   5.646  25.551  1.00  0.00           O  
ATOM   4319  N   ILE B 270       6.074   7.526  26.695  1.00  0.00           N  
ATOM   4320  H   ILE B 270       5.962   8.533  26.731  1.00  0.00           H  
ATOM   4321  CA  ILE B 270       6.651   6.897  27.894  1.00  0.00           C  
ATOM   4322  HA  ILE B 270       6.421   5.833  27.890  1.00  0.00           H  
ATOM   4323  CB  ILE B 270       8.194   7.058  27.932  1.00  0.00           C  
ATOM   4324  HB  ILE B 270       8.416   8.125  27.961  1.00  0.00           H  
ATOM   4325  CG2 ILE B 270       8.790   6.436  29.213  1.00  0.00           C  
ATOM   4326 HG21 ILE B 270       8.545   5.375  29.264  1.00  0.00           H  
ATOM   4327 HG22 ILE B 270       9.871   6.562  29.243  1.00  0.00           H  
ATOM   4328 HG23 ILE B 270       8.394   6.932  30.100  1.00  0.00           H  
ATOM   4329  CG1 ILE B 270       8.839   6.479  26.649  1.00  0.00           C  
ATOM   4330 HG12 ILE B 270       8.474   5.467  26.488  1.00  0.00           H  
ATOM   4331 HG13 ILE B 270       8.523   7.089  25.802  1.00  0.00           H  
ATOM   4332  CD1 ILE B 270      10.372   6.442  26.623  1.00  0.00           C  
ATOM   4333 HD11 ILE B 270      10.709   6.196  25.616  1.00  0.00           H  
ATOM   4334 HD12 ILE B 270      10.777   7.413  26.907  1.00  0.00           H  
ATOM   4335 HD13 ILE B 270      10.741   5.676  27.306  1.00  0.00           H  
ATOM   4336  C   ILE B 270       5.988   7.519  29.128  1.00  0.00           C  
ATOM   4337  O   ILE B 270       5.762   8.735  29.139  1.00  0.00           O  
ATOM   4338  N   TRP B 271       5.686   6.704  30.145  1.00  0.00           N  
ATOM   4339  H   TRP B 271       5.854   5.708  30.033  1.00  0.00           H  
ATOM   4340  CA  TRP B 271       5.204   7.152  31.459  1.00  0.00           C  
ATOM   4341  HA  TRP B 271       5.745   8.062  31.714  1.00  0.00           H  
ATOM   4342  CB  TRP B 271       3.708   7.502  31.386  1.00  0.00           C  
ATOM   4343  HB2 TRP B 271       3.466   8.097  32.269  1.00  0.00           H  
ATOM   4344  HB3 TRP B 271       3.539   8.146  30.524  1.00  0.00           H  
ATOM   4345  CG  TRP B 271       2.729   6.365  31.311  1.00  0.00           C  
ATOM   4346  CD1 TRP B 271       1.921   5.983  32.325  1.00  0.00           C  
ATOM   4347  HD1 TRP B 271       1.900   6.448  33.307  1.00  0.00           H  
ATOM   4348  NE1 TRP B 271       1.120   4.935  31.921  1.00  0.00           N  
ATOM   4349  HE1 TRP B 271       0.450   4.498  32.538  1.00  0.00           H  
ATOM   4350  CE2 TRP B 271       1.361   4.589  30.610  1.00  0.00           C  
ATOM   4351  CZ2 TRP B 271       0.811   3.613  29.764  1.00  0.00           C  
ATOM   4352  HZ2 TRP B 271       0.018   2.975  30.121  1.00  0.00           H  
ATOM   4353  CH2 TRP B 271       1.303   3.485  28.454  1.00  0.00           C  
ATOM   4354  HH2 TRP B 271       0.886   2.745  27.788  1.00  0.00           H  
ATOM   4355  CZ3 TRP B 271       2.321   4.344  28.004  1.00  0.00           C  
ATOM   4356  HZ3 TRP B 271       2.680   4.274  26.987  1.00  0.00           H  
ATOM   4357  CE3 TRP B 271       2.857   5.326  28.861  1.00  0.00           C  
ATOM   4358  HE3 TRP B 271       3.615   5.996  28.491  1.00  0.00           H  
ATOM   4359  CD2 TRP B 271       2.402   5.475  30.191  1.00  0.00           C  
ATOM   4360  C   TRP B 271       5.494   6.134  32.579  1.00  0.00           C  
ATOM   4361  O   TRP B 271       5.866   4.990  32.303  1.00  0.00           O  
ATOM   4362  N   SER B 272       5.349   6.549  33.845  1.00  0.00           N  
ATOM   4363  H   SER B 272       5.020   7.493  34.002  1.00  0.00           H  
ATOM   4364  CA  SER B 272       5.484   5.678  35.026  1.00  0.00           C  
ATOM   4365  HA  SER B 272       6.224   4.910  34.814  1.00  0.00           H  
ATOM   4366  CB  SER B 272       5.996   6.484  36.226  1.00  0.00           C  
ATOM   4367  HB2 SER B 272       6.934   6.978  35.975  1.00  0.00           H  
ATOM   4368  HB3 SER B 272       5.263   7.245  36.489  1.00  0.00           H  
ATOM   4369  OG  SER B 272       6.193   5.628  37.338  1.00  0.00           O  
ATOM   4370  HG  SER B 272       6.963   5.072  37.152  1.00  0.00           H  
ATOM   4371  C   SER B 272       4.166   4.986  35.401  1.00  0.00           C  
ATOM   4372  O   SER B 272       3.099   5.584  35.296  1.00  0.00           O  
ATOM   4373  N   GLU B 273       4.230   3.761  35.930  1.00  0.00           N  
ATOM   4374  H   GLU B 273       5.148   3.347  36.043  1.00  0.00           H  
ATOM   4375  CA  GLU B 273       3.087   3.111  36.607  1.00  0.00           C  
ATOM   4376  HA  GLU B 273       2.187   3.212  35.999  1.00  0.00           H  
ATOM   4377  CB  GLU B 273       3.398   1.622  36.807  1.00  0.00           C  
ATOM   4378  HB2 GLU B 273       4.338   1.542  37.356  1.00  0.00           H  
ATOM   4379  HB3 GLU B 273       2.622   1.156  37.415  1.00  0.00           H  
ATOM   4380  CG  GLU B 273       3.533   0.825  35.508  1.00  0.00           C  
ATOM   4381  HG2 GLU B 273       4.055   1.404  34.744  1.00  0.00           H  
ATOM   4382  HG3 GLU B 273       4.154  -0.039  35.727  1.00  0.00           H  
ATOM   4383  CD  GLU B 273       2.190   0.329  34.965  1.00  0.00           C  
ATOM   4384  OE1 GLU B 273       1.356   1.143  34.518  1.00  0.00           O  
ATOM   4385  OE2 GLU B 273       2.021  -0.909  34.844  1.00  0.00           O  
ATOM   4386  C   GLU B 273       2.782   3.712  37.992  1.00  0.00           C  
ATOM   4387  O   GLU B 273       1.760   3.404  38.599  1.00  0.00           O  
ATOM   4388  N   ASN B 274       3.700   4.527  38.517  1.00  0.00           N  
ATOM   4389  H   ASN B 274       4.505   4.757  37.946  1.00  0.00           H  
ATOM   4390  CA  ASN B 274       3.705   5.031  39.891  1.00  0.00           C  
ATOM   4391  HA  ASN B 274       2.960   4.493  40.480  1.00  0.00           H  
ATOM   4392  CB  ASN B 274       5.111   4.728  40.444  1.00  0.00           C  
ATOM   4393  HB2 ASN B 274       5.495   3.817  39.987  1.00  0.00           H  
ATOM   4394  HB3 ASN B 274       5.784   5.546  40.186  1.00  0.00           H  
ATOM   4395  CG  ASN B 274       5.166   4.515  41.943  1.00  0.00           C  
ATOM   4396  OD1 ASN B 274       5.745   3.553  42.413  1.00  0.00           O  
ATOM   4397  ND2 ASN B 274       4.582   5.377  42.740  1.00  0.00           N  
ATOM   4398 HD21 ASN B 274       4.646   5.195  43.722  1.00  0.00           H  
ATOM   4399 HD22 ASN B 274       4.057   6.156  42.350  1.00  0.00           H  
ATOM   4400  C   ASN B 274       3.382   6.535  39.971  1.00  0.00           C  
ATOM   4401  O   ASN B 274       3.108   7.060  41.050  1.00  0.00           O  
ATOM   4402  N   ASP B 275       3.469   7.230  38.837  1.00  0.00           N  
ATOM   4403  H   ASP B 275       3.705   6.728  37.994  1.00  0.00           H  
ATOM   4404  CA  ASP B 275       3.383   8.685  38.728  1.00  0.00           C  
ATOM   4405  HA  ASP B 275       2.705   9.082  39.484  1.00  0.00           H  
ATOM   4406  CB  ASP B 275       4.776   9.274  39.012  1.00  0.00           C  
ATOM   4407  HB2 ASP B 275       5.067   9.000  40.028  1.00  0.00           H  
ATOM   4408  HB3 ASP B 275       5.502   8.834  38.326  1.00  0.00           H  
ATOM   4409  CG  ASP B 275       4.840  10.797  38.887  1.00  0.00           C  
ATOM   4410  OD1 ASP B 275       5.971  11.308  39.105  1.00  0.00           O  
ATOM   4411  OD2 ASP B 275       3.809  11.428  38.579  1.00  0.00           O  
ATOM   4412  C   ASP B 275       2.849   9.061  37.331  1.00  0.00           C  
ATOM   4413  O   ASP B 275       3.624   9.154  36.374  1.00  0.00           O  
ATOM   4414  N   PRO B 276       1.522   9.245  37.180  1.00  0.00           N  
ATOM   4415  CD  PRO B 276       0.486   8.913  38.146  1.00  0.00           C  
ATOM   4416  HD2 PRO B 276       0.274   9.784  38.768  1.00  0.00           H  
ATOM   4417  HD3 PRO B 276       0.762   8.062  38.770  1.00  0.00           H  
ATOM   4418  CG  PRO B 276      -0.737   8.559  37.305  1.00  0.00           C  
ATOM   4419  HG2 PRO B 276      -1.667   8.719  37.851  1.00  0.00           H  
ATOM   4420  HG3 PRO B 276      -0.660   7.526  36.960  1.00  0.00           H  
ATOM   4421  CB  PRO B 276      -0.599   9.512  36.119  1.00  0.00           C  
ATOM   4422  HB2 PRO B 276      -0.996  10.491  36.395  1.00  0.00           H  
ATOM   4423  HB3 PRO B 276      -1.110   9.131  35.234  1.00  0.00           H  
ATOM   4424  CA  PRO B 276       0.916   9.599  35.899  1.00  0.00           C  
ATOM   4425  HA  PRO B 276       1.214   8.852  35.162  1.00  0.00           H  
ATOM   4426  C   PRO B 276       1.314  10.985  35.370  1.00  0.00           C  
ATOM   4427  O   PRO B 276       1.092  11.255  34.193  1.00  0.00           O  
ATOM   4428  N   ALA B 277       1.886  11.865  36.206  1.00  0.00           N  
ATOM   4429  H   ALA B 277       2.149  11.563  37.139  1.00  0.00           H  
ATOM   4430  CA  ALA B 277       2.396  13.164  35.764  1.00  0.00           C  
ATOM   4431  HA  ALA B 277       1.705  13.578  35.029  1.00  0.00           H  
ATOM   4432  CB  ALA B 277       2.429  14.115  36.967  1.00  0.00           C  
ATOM   4433  HB1 ALA B 277       3.133  13.751  37.716  1.00  0.00           H  
ATOM   4434  HB2 ALA B 277       2.746  15.105  36.637  1.00  0.00           H  
ATOM   4435  HB3 ALA B 277       1.436  14.189  37.409  1.00  0.00           H  
ATOM   4436  C   ALA B 277       3.771  13.058  35.075  1.00  0.00           C  
ATOM   4437  O   ALA B 277       4.134  13.941  34.297  1.00  0.00           O  
ATOM   4438  N   ASP B 278       4.514  11.964  35.288  1.00  0.00           N  
ATOM   4439  H   ASP B 278       4.162  11.282  35.951  1.00  0.00           H  
ATOM   4440  CA  ASP B 278       5.777  11.643  34.607  1.00  0.00           C  
ATOM   4441  HA  ASP B 278       6.342  12.572  34.531  1.00  0.00           H  
ATOM   4442  CB  ASP B 278       6.576  10.661  35.480  1.00  0.00           C  
ATOM   4443  HB2 ASP B 278       6.352  10.869  36.525  1.00  0.00           H  
ATOM   4444  HB3 ASP B 278       6.256   9.637  35.281  1.00  0.00           H  
ATOM   4445  CG  ASP B 278       8.095  10.775  35.330  1.00  0.00           C  
ATOM   4446  OD1 ASP B 278       8.603  11.690  34.652  1.00  0.00           O  
ATOM   4447  OD2 ASP B 278       8.783  10.015  36.054  1.00  0.00           O  
ATOM   4448  C   ASP B 278       5.563  11.121  33.167  1.00  0.00           C  
ATOM   4449  O   ASP B 278       6.181  10.150  32.727  1.00  0.00           O  
ATOM   4450  N   PHE B 279       4.607  11.717  32.450  1.00  0.00           N  
ATOM   4451  H   PHE B 279       4.152  12.514  32.881  1.00  0.00           H  
ATOM   4452  CA  PHE B 279       4.171  11.350  31.104  1.00  0.00           C  
ATOM   4453  HA  PHE B 279       4.465  10.320  30.909  1.00  0.00           H  
ATOM   4454  CB  PHE B 279       2.634  11.409  31.073  1.00  0.00           C  
ATOM   4455  HB2 PHE B 279       2.247  10.600  31.696  1.00  0.00           H  
ATOM   4456  HB3 PHE B 279       2.316  12.346  31.535  1.00  0.00           H  
ATOM   4457  CG  PHE B 279       1.990  11.331  29.700  1.00  0.00           C  
ATOM   4458  CD1 PHE B 279       1.890  12.497  28.917  1.00  0.00           C  
ATOM   4459  HD1 PHE B 279       2.283  13.431  29.295  1.00  0.00           H  
ATOM   4460  CE1 PHE B 279       1.269  12.456  27.658  1.00  0.00           C  
ATOM   4461  HE1 PHE B 279       1.190  13.360  27.071  1.00  0.00           H  
ATOM   4462  CZ  PHE B 279       0.730  11.248  27.182  1.00  0.00           C  
ATOM   4463  HZ  PHE B 279       0.239  11.218  26.221  1.00  0.00           H  
ATOM   4464  CE2 PHE B 279       0.806  10.085  27.970  1.00  0.00           C  
ATOM   4465  HE2 PHE B 279       0.369   9.161  27.613  1.00  0.00           H  
ATOM   4466  CD2 PHE B 279       1.444  10.122  29.224  1.00  0.00           C  
ATOM   4467  HD2 PHE B 279       1.488   9.231  29.835  1.00  0.00           H  
ATOM   4468  C   PHE B 279       4.834  12.232  30.030  1.00  0.00           C  
ATOM   4469  O   PHE B 279       4.880  13.460  30.140  1.00  0.00           O  
ATOM   4470  N   ARG B 280       5.330  11.605  28.954  1.00  0.00           N  
ATOM   4471  H   ARG B 280       5.258  10.590  28.935  1.00  0.00           H  
ATOM   4472  CA  ARG B 280       6.059  12.263  27.855  1.00  0.00           C  
ATOM   4473  HA  ARG B 280       5.735  13.305  27.795  1.00  0.00           H  
ATOM   4474  CB  ARG B 280       7.570  12.220  28.153  1.00  0.00           C  
ATOM   4475  HB2 ARG B 280       7.839  11.219  28.497  1.00  0.00           H  
ATOM   4476  HB3 ARG B 280       8.117  12.412  27.229  1.00  0.00           H  
ATOM   4477  CG  ARG B 280       8.023  13.260  29.193  1.00  0.00           C  
ATOM   4478  HG2 ARG B 280       7.747  14.257  28.846  1.00  0.00           H  
ATOM   4479  HG3 ARG B 280       7.550  13.065  30.156  1.00  0.00           H  
ATOM   4480  CD  ARG B 280       9.544  13.172  29.352  1.00  0.00           C  
ATOM   4481  HD2 ARG B 280       9.788  12.205  29.798  1.00  0.00           H  
ATOM   4482  HD3 ARG B 280       9.991  13.230  28.358  1.00  0.00           H  
ATOM   4483  NE  ARG B 280      10.095  14.248  30.195  1.00  0.00           N  
ATOM   4484  HE  ARG B 280       9.460  14.668  30.855  1.00  0.00           H  
ATOM   4485  CZ  ARG B 280      11.356  14.651  30.207  1.00  0.00           C  
ATOM   4486  NH1 ARG B 280      12.271  14.114  29.447  1.00  0.00           N  
ATOM   4487 HH11 ARG B 280      12.035  13.278  28.923  1.00  0.00           H  
ATOM   4488 HH12 ARG B 280      13.223  14.425  29.485  1.00  0.00           H  
ATOM   4489  NH2 ARG B 280      11.739  15.614  30.997  1.00  0.00           N  
ATOM   4490 HH21 ARG B 280      11.077  16.013  31.640  1.00  0.00           H  
ATOM   4491 HH22 ARG B 280      12.704  15.879  31.050  1.00  0.00           H  
ATOM   4492  C   ARG B 280       5.774  11.625  26.494  1.00  0.00           C  
ATOM   4493  O   ARG B 280       5.388  10.459  26.399  1.00  0.00           O  
ATOM   4494  N   ILE B 281       6.045  12.375  25.426  1.00  0.00           N  
ATOM   4495  H   ILE B 281       6.367  13.318  25.583  1.00  0.00           H  
ATOM   4496  CA  ILE B 281       6.052  11.888  24.038  1.00  0.00           C  
ATOM   4497  HA  ILE B 281       6.018  10.799  24.041  1.00  0.00           H  
ATOM   4498  CB  ILE B 281       4.811  12.385  23.254  1.00  0.00           C  
ATOM   4499  HB  ILE B 281       4.762  13.474  23.332  1.00  0.00           H  
ATOM   4500  CG2 ILE B 281       4.926  12.024  21.758  1.00  0.00           C  
ATOM   4501 HG21 ILE B 281       4.068  12.404  21.207  1.00  0.00           H  
ATOM   4502 HG22 ILE B 281       5.808  12.490  21.318  1.00  0.00           H  
ATOM   4503 HG23 ILE B 281       4.995  10.943  21.634  1.00  0.00           H  
ATOM   4504  CG1 ILE B 281       3.523  11.790  23.877  1.00  0.00           C  
ATOM   4505 HG12 ILE B 281       3.585  10.701  23.865  1.00  0.00           H  
ATOM   4506 HG13 ILE B 281       3.453  12.112  24.917  1.00  0.00           H  
ATOM   4507  CD1 ILE B 281       2.216  12.212  23.196  1.00  0.00           C  
ATOM   4508 HD11 ILE B 281       2.134  11.757  22.210  1.00  0.00           H  
ATOM   4509 HD12 ILE B 281       1.374  11.878  23.801  1.00  0.00           H  
ATOM   4510 HD13 ILE B 281       2.177  13.299  23.106  1.00  0.00           H  
ATOM   4511  C   ILE B 281       7.374  12.298  23.385  1.00  0.00           C  
ATOM   4512  O   ILE B 281       7.621  13.477  23.148  1.00  0.00           O  
ATOM   4513  N   TYR B 282       8.226  11.318  23.101  1.00  0.00           N  
ATOM   4514  H   TYR B 282       7.936  10.364  23.286  1.00  0.00           H  
ATOM   4515  CA  TYR B 282       9.478  11.505  22.374  1.00  0.00           C  
ATOM   4516  HA  TYR B 282       9.867  12.502  22.580  1.00  0.00           H  
ATOM   4517  CB  TYR B 282      10.514  10.490  22.883  1.00  0.00           C  
ATOM   4518  HB2 TYR B 282      10.120   9.481  22.747  1.00  0.00           H  
ATOM   4519  HB3 TYR B 282      11.414  10.575  22.272  1.00  0.00           H  
ATOM   4520  CG  TYR B 282      10.898  10.679  24.345  1.00  0.00           C  
ATOM   4521  CD1 TYR B 282      11.978  11.519  24.684  1.00  0.00           C  
ATOM   4522  HD1 TYR B 282      12.549  12.006  23.904  1.00  0.00           H  
ATOM   4523  CE1 TYR B 282      12.311  11.739  26.035  1.00  0.00           C  
ATOM   4524  HE1 TYR B 282      13.137  12.383  26.295  1.00  0.00           H  
ATOM   4525  CZ  TYR B 282      11.562  11.116  27.054  1.00  0.00           C  
ATOM   4526  OH  TYR B 282      11.857  11.360  28.360  1.00  0.00           O  
ATOM   4527  HH  TYR B 282      11.587  10.630  28.929  1.00  0.00           H  
ATOM   4528  CE2 TYR B 282      10.488  10.265  26.720  1.00  0.00           C  
ATOM   4529  HE2 TYR B 282       9.912   9.795  27.502  1.00  0.00           H  
ATOM   4530  CD2 TYR B 282      10.163  10.041  25.367  1.00  0.00           C  
ATOM   4531  HD2 TYR B 282       9.335   9.394  25.106  1.00  0.00           H  
ATOM   4532  C   TYR B 282       9.240  11.384  20.860  1.00  0.00           C  
ATOM   4533  O   TYR B 282       8.718  10.375  20.379  1.00  0.00           O  
ATOM   4534  N   GLN B 283       9.650  12.403  20.104  1.00  0.00           N  
ATOM   4535  H   GLN B 283      10.072  13.198  20.557  1.00  0.00           H  
ATOM   4536  CA  GLN B 283       9.807  12.307  18.654  1.00  0.00           C  
ATOM   4537  HA  GLN B 283       8.926  11.829  18.221  1.00  0.00           H  
ATOM   4538  CB  GLN B 283       9.944  13.728  18.082  1.00  0.00           C  
ATOM   4539  HB2 GLN B 283       9.103  14.335  18.424  1.00  0.00           H  
ATOM   4540  HB3 GLN B 283      10.851  14.170  18.497  1.00  0.00           H  
ATOM   4541  CG  GLN B 283      10.040  13.805  16.548  1.00  0.00           C  
ATOM   4542  HG2 GLN B 283      10.820  14.524  16.294  1.00  0.00           H  
ATOM   4543  HG3 GLN B 283      10.327  12.848  16.114  1.00  0.00           H  
ATOM   4544  CD  GLN B 283       8.731  14.267  15.916  1.00  0.00           C  
ATOM   4545  OE1 GLN B 283       7.653  13.775  16.207  1.00  0.00           O  
ATOM   4546  NE2 GLN B 283       8.762  15.253  15.047  1.00  0.00           N  
ATOM   4547 HE21 GLN B 283       7.871  15.544  14.689  1.00  0.00           H  
ATOM   4548 HE22 GLN B 283       9.618  15.742  14.856  1.00  0.00           H  
ATOM   4549  C   GLN B 283      11.051  11.459  18.348  1.00  0.00           C  
ATOM   4550  O   GLN B 283      12.098  11.680  18.960  1.00  0.00           O  
ATOM   4551  N   VAL B 284      10.961  10.509  17.415  1.00  0.00           N  
ATOM   4552  H   VAL B 284      10.088  10.379  16.912  1.00  0.00           H  
ATOM   4553  CA  VAL B 284      12.139   9.768  16.933  1.00  0.00           C  
ATOM   4554  HA  VAL B 284      12.846   9.660  17.754  1.00  0.00           H  
ATOM   4555  CB  VAL B 284      11.755   8.348  16.475  1.00  0.00           C  
ATOM   4556  HB  VAL B 284      11.095   8.413  15.611  1.00  0.00           H  
ATOM   4557  CG1 VAL B 284      12.992   7.537  16.080  1.00  0.00           C  
ATOM   4558 HG11 VAL B 284      12.699   6.527  15.785  1.00  0.00           H  
ATOM   4559 HG12 VAL B 284      13.491   7.992  15.228  1.00  0.00           H  
ATOM   4560 HG13 VAL B 284      13.688   7.466  16.917  1.00  0.00           H  
ATOM   4561  CG2 VAL B 284      11.032   7.585  17.598  1.00  0.00           C  
ATOM   4562 HG21 VAL B 284      10.840   6.561  17.282  1.00  0.00           H  
ATOM   4563 HG22 VAL B 284      11.652   7.572  18.492  1.00  0.00           H  
ATOM   4564 HG23 VAL B 284      10.079   8.059  17.827  1.00  0.00           H  
ATOM   4565  C   VAL B 284      12.823  10.579  15.828  1.00  0.00           C  
ATOM   4566  O   VAL B 284      12.164  11.009  14.883  1.00  0.00           O  
ATOM   4567  N   THR B 285      14.134  10.817  15.945  1.00  0.00           N  
ATOM   4568  H   THR B 285      14.605  10.546  16.797  1.00  0.00           H  
ATOM   4569  CA  THR B 285      14.885  11.704  15.031  1.00  0.00           C  
ATOM   4570  HA  THR B 285      14.341  12.644  14.943  1.00  0.00           H  
ATOM   4571  CB  THR B 285      16.297  11.998  15.584  1.00  0.00           C  
ATOM   4572  HB  THR B 285      16.973  11.199  15.280  1.00  0.00           H  
ATOM   4573  CG2 THR B 285      16.852  13.334  15.090  1.00  0.00           C  
ATOM   4574 HG21 THR B 285      16.953  13.320  14.006  1.00  0.00           H  
ATOM   4575 HG22 THR B 285      16.176  14.139  15.375  1.00  0.00           H  
ATOM   4576 HG23 THR B 285      17.834  13.513  15.525  1.00  0.00           H  
ATOM   4577  OG1 THR B 285      16.307  12.058  16.996  1.00  0.00           O  
ATOM   4578  HG1 THR B 285      17.194  12.310  17.270  1.00  0.00           H  
ATOM   4579  C   THR B 285      15.052  11.137  13.616  1.00  0.00           C  
ATOM   4580  O   THR B 285      15.319  11.884  12.678  1.00  0.00           O  
ATOM   4581  N   TYR B 286      14.930   9.820  13.458  1.00  0.00           N  
ATOM   4582  H   TYR B 286      14.621   9.284  14.252  1.00  0.00           H  
ATOM   4583  CA  TYR B 286      15.188   9.083  12.221  1.00  0.00           C  
ATOM   4584  HA  TYR B 286      15.358   9.790  11.408  1.00  0.00           H  
ATOM   4585  CB  TYR B 286      16.464   8.236  12.394  1.00  0.00           C  
ATOM   4586  HB2 TYR B 286      16.237   7.412  13.071  1.00  0.00           H  
ATOM   4587  HB3 TYR B 286      16.735   7.799  11.432  1.00  0.00           H  
ATOM   4588  CG  TYR B 286      17.672   8.986  12.936  1.00  0.00           C  
ATOM   4589  CD1 TYR B 286      18.115   8.752  14.254  1.00  0.00           C  
ATOM   4590  HD1 TYR B 286      17.607   8.024  14.871  1.00  0.00           H  
ATOM   4591  CE1 TYR B 286      19.225   9.452  14.765  1.00  0.00           C  
ATOM   4592  HE1 TYR B 286      19.578   9.269  15.768  1.00  0.00           H  
ATOM   4593  CZ  TYR B 286      19.903  10.386  13.955  1.00  0.00           C  
ATOM   4594  OH  TYR B 286      20.976  11.055  14.453  1.00  0.00           O  
ATOM   4595  HH  TYR B 286      21.415  11.571  13.777  1.00  0.00           H  
ATOM   4596  CE2 TYR B 286      19.467  10.617  12.632  1.00  0.00           C  
ATOM   4597  HE2 TYR B 286      19.986  11.325  12.005  1.00  0.00           H  
ATOM   4598  CD2 TYR B 286      18.351   9.919  12.127  1.00  0.00           C  
ATOM   4599  HD2 TYR B 286      18.014  10.100  11.115  1.00  0.00           H  
ATOM   4600  C   TYR B 286      13.984   8.211  11.834  1.00  0.00           C  
ATOM   4601  O   TYR B 286      13.093   7.962  12.643  1.00  0.00           O  
ATOM   4602  N   LEU B 287      13.976   7.703  10.597  1.00  0.00           N  
ATOM   4603  H   LEU B 287      14.722   7.958   9.968  1.00  0.00           H  
ATOM   4604  CA  LEU B 287      13.001   6.706  10.118  1.00  0.00           C  
ATOM   4605  HA  LEU B 287      12.010   6.991  10.473  1.00  0.00           H  
ATOM   4606  CB  LEU B 287      12.993   6.723   8.573  1.00  0.00           C  
ATOM   4607  HB2 LEU B 287      13.990   6.454   8.222  1.00  0.00           H  
ATOM   4608  HB3 LEU B 287      12.302   5.960   8.210  1.00  0.00           H  
ATOM   4609  CG  LEU B 287      12.594   8.081   7.954  1.00  0.00           C  
ATOM   4610  HG  LEU B 287      13.182   8.879   8.409  1.00  0.00           H  
ATOM   4611  CD1 LEU B 287      12.880   8.107   6.452  1.00  0.00           C  
ATOM   4612 HD11 LEU B 287      13.941   7.933   6.277  1.00  0.00           H  
ATOM   4613 HD12 LEU B 287      12.305   7.332   5.944  1.00  0.00           H  
ATOM   4614 HD13 LEU B 287      12.614   9.080   6.040  1.00  0.00           H  
ATOM   4615  CD2 LEU B 287      11.111   8.390   8.162  1.00  0.00           C  
ATOM   4616 HD21 LEU B 287      10.874   9.358   7.722  1.00  0.00           H  
ATOM   4617 HD22 LEU B 287      10.502   7.616   7.695  1.00  0.00           H  
ATOM   4618 HD23 LEU B 287      10.891   8.431   9.227  1.00  0.00           H  
ATOM   4619  C   LEU B 287      13.247   5.286  10.690  1.00  0.00           C  
ATOM   4620  O   LEU B 287      12.555   4.339  10.329  1.00  0.00           O  
ATOM   4621  N   GLU B 288      14.243   5.130  11.564  1.00  0.00           N  
ATOM   4622  H   GLU B 288      14.718   5.955  11.876  1.00  0.00           H  
ATOM   4623  CA  GLU B 288      14.596   3.875  12.237  1.00  0.00           C  
ATOM   4624  HA  GLU B 288      14.713   3.105  11.476  1.00  0.00           H  
ATOM   4625  CB  GLU B 288      15.928   4.070  12.993  1.00  0.00           C  
ATOM   4626  HB2 GLU B 288      16.038   5.117  13.288  1.00  0.00           H  
ATOM   4627  HB3 GLU B 288      15.918   3.475  13.911  1.00  0.00           H  
ATOM   4628  CG  GLU B 288      17.138   3.646  12.153  1.00  0.00           C  
ATOM   4629  HG2 GLU B 288      17.105   4.146  11.181  1.00  0.00           H  
ATOM   4630  HG3 GLU B 288      18.048   3.962  12.668  1.00  0.00           H  
ATOM   4631  CD  GLU B 288      17.139   2.122  12.009  1.00  0.00           C  
ATOM   4632  OE1 GLU B 288      17.349   1.468  13.058  1.00  0.00           O  
ATOM   4633  OE2 GLU B 288      16.834   1.648  10.892  1.00  0.00           O  
ATOM   4634  C   GLU B 288      13.517   3.423  13.236  1.00  0.00           C  
ATOM   4635  O   GLU B 288      12.997   4.257  13.982  1.00  0.00           O  
ATOM   4636  N   PRO B 289      13.208   2.117  13.350  1.00  0.00           N  
ATOM   4637  CD  PRO B 289      13.658   1.034  12.481  1.00  0.00           C  
ATOM   4638  HD2 PRO B 289      14.741   0.921  12.519  1.00  0.00           H  
ATOM   4639  HD3 PRO B 289      13.336   1.226  11.456  1.00  0.00           H  
ATOM   4640  CG  PRO B 289      12.985  -0.238  13.005  1.00  0.00           C  
ATOM   4641  HG2 PRO B 289      13.647  -0.734  13.717  1.00  0.00           H  
ATOM   4642  HG3 PRO B 289      12.713  -0.916  12.195  1.00  0.00           H  
ATOM   4643  CB  PRO B 289      11.752   0.298  13.734  1.00  0.00           C  
ATOM   4644  HB2 PRO B 289      11.371  -0.398  14.476  1.00  0.00           H  
ATOM   4645  HB3 PRO B 289      10.973   0.535  13.009  1.00  0.00           H  
ATOM   4646  CA  PRO B 289      12.279   1.595  14.350  1.00  0.00           C  
ATOM   4647  HA  PRO B 289      11.451   2.291  14.462  1.00  0.00           H  
ATOM   4648  C   PRO B 289      12.935   1.430  15.740  1.00  0.00           C  
ATOM   4649  O   PRO B 289      12.788   0.394  16.401  1.00  0.00           O  
ATOM   4650  N   SER B 290      13.667   2.447  16.210  1.00  0.00           N  
ATOM   4651  H   SER B 290      13.724   3.294  15.650  1.00  0.00           H  
ATOM   4652  CA  SER B 290      14.256   2.459  17.560  1.00  0.00           C  
ATOM   4653  HA  SER B 290      13.551   1.959  18.221  1.00  0.00           H  
ATOM   4654  CB  SER B 290      15.557   1.644  17.588  1.00  0.00           C  
ATOM   4655  HB2 SER B 290      15.825   1.472  18.629  1.00  0.00           H  
ATOM   4656  HB3 SER B 290      15.396   0.672  17.121  1.00  0.00           H  
ATOM   4657  OG  SER B 290      16.634   2.308  16.957  1.00  0.00           O  
ATOM   4658  HG  SER B 290      16.623   2.111  16.008  1.00  0.00           H  
ATOM   4659  C   SER B 290      14.469   3.857  18.162  1.00  0.00           C  
ATOM   4660  O   SER B 290      14.505   4.873  17.467  1.00  0.00           O  
ATOM   4661  N   LEU B 291      14.595   3.921  19.494  1.00  0.00           N  
ATOM   4662  H   LEU B 291      14.542   3.046  20.009  1.00  0.00           H  
ATOM   4663  CA  LEU B 291      14.809   5.154  20.260  1.00  0.00           C  
ATOM   4664  HA  LEU B 291      15.327   5.877  19.625  1.00  0.00           H  
ATOM   4665  CB  LEU B 291      13.438   5.744  20.648  1.00  0.00           C  
ATOM   4666  HB2 LEU B 291      12.899   6.007  19.741  1.00  0.00           H  
ATOM   4667  HB3 LEU B 291      12.866   4.969  21.163  1.00  0.00           H  
ATOM   4668  CG  LEU B 291      13.508   6.984  21.558  1.00  0.00           C  
ATOM   4669  HG  LEU B 291      14.122   6.765  22.429  1.00  0.00           H  
ATOM   4670  CD1 LEU B 291      14.095   8.197  20.836  1.00  0.00           C  
ATOM   4671 HD11 LEU B 291      13.514   8.425  19.943  1.00  0.00           H  
ATOM   4672 HD12 LEU B 291      14.082   9.060  21.501  1.00  0.00           H  
ATOM   4673 HD13 LEU B 291      15.129   8.002  20.553  1.00  0.00           H  
ATOM   4674  CD2 LEU B 291      12.114   7.335  22.065  1.00  0.00           C  
ATOM   4675 HD21 LEU B 291      12.193   8.151  22.784  1.00  0.00           H  
ATOM   4676 HD22 LEU B 291      11.484   7.639  21.230  1.00  0.00           H  
ATOM   4677 HD23 LEU B 291      11.677   6.473  22.567  1.00  0.00           H  
ATOM   4678  C   LEU B 291      15.667   4.889  21.504  1.00  0.00           C  
ATOM   4679  O   LEU B 291      15.263   4.130  22.386  1.00  0.00           O  
ATOM   4680  N   ARG B 292      16.820   5.556  21.612  1.00  0.00           N  
ATOM   4681  H   ARG B 292      17.055   6.202  20.872  1.00  0.00           H  
ATOM   4682  CA  ARG B 292      17.705   5.496  22.787  1.00  0.00           C  
ATOM   4683  HA  ARG B 292      17.453   4.606  23.360  1.00  0.00           H  
ATOM   4684  CB  ARG B 292      19.155   5.362  22.296  1.00  0.00           C  
ATOM   4685  HB2 ARG B 292      19.184   4.592  21.523  1.00  0.00           H  
ATOM   4686  HB3 ARG B 292      19.463   6.305  21.841  1.00  0.00           H  
ATOM   4687  CG  ARG B 292      20.161   4.972  23.390  1.00  0.00           C  
ATOM   4688  HG2 ARG B 292      20.201   5.749  24.154  1.00  0.00           H  
ATOM   4689  HG3 ARG B 292      19.869   4.025  23.843  1.00  0.00           H  
ATOM   4690  CD  ARG B 292      21.539   4.815  22.735  1.00  0.00           C  
ATOM   4691  HD2 ARG B 292      21.476   4.032  21.976  1.00  0.00           H  
ATOM   4692  HD3 ARG B 292      21.789   5.758  22.242  1.00  0.00           H  
ATOM   4693  NE  ARG B 292      22.609   4.472  23.692  1.00  0.00           N  
ATOM   4694  HE  ARG B 292      22.359   4.263  24.657  1.00  0.00           H  
ATOM   4695  CZ  ARG B 292      23.902   4.449  23.419  1.00  0.00           C  
ATOM   4696  NH1 ARG B 292      24.361   4.692  22.220  1.00  0.00           N  
ATOM   4697 HH11 ARG B 292      23.709   4.910  21.491  1.00  0.00           H  
ATOM   4698 HH12 ARG B 292      25.347   4.662  22.045  1.00  0.00           H  
ATOM   4699  NH2 ARG B 292      24.770   4.176  24.343  1.00  0.00           N  
ATOM   4700 HH21 ARG B 292      24.466   3.967  25.296  1.00  0.00           H  
ATOM   4701 HH22 ARG B 292      25.754   4.169  24.169  1.00  0.00           H  
ATOM   4702  C   ARG B 292      17.484   6.711  23.696  1.00  0.00           C  
ATOM   4703  O   ARG B 292      17.402   7.825  23.190  1.00  0.00           O  
ATOM   4704  N   ILE B 293      17.419   6.511  25.012  1.00  0.00           N  
ATOM   4705  H   ILE B 293      17.509   5.557  25.348  1.00  0.00           H  
ATOM   4706  CA  ILE B 293      17.237   7.569  26.028  1.00  0.00           C  
ATOM   4707  HA  ILE B 293      17.480   8.529  25.571  1.00  0.00           H  
ATOM   4708  CB  ILE B 293      15.765   7.644  26.520  1.00  0.00           C  
ATOM   4709  HB  ILE B 293      15.678   8.565  27.101  1.00  0.00           H  
ATOM   4710  CG2 ILE B 293      14.786   7.762  25.336  1.00  0.00           C  
ATOM   4711 HG21 ILE B 293      15.145   8.511  24.627  1.00  0.00           H  
ATOM   4712 HG22 ILE B 293      14.688   6.803  24.826  1.00  0.00           H  
ATOM   4713 HG23 ILE B 293      13.805   8.077  25.691  1.00  0.00           H  
ATOM   4714  CG1 ILE B 293      15.375   6.476  27.460  1.00  0.00           C  
ATOM   4715 HG12 ILE B 293      15.466   5.533  26.920  1.00  0.00           H  
ATOM   4716 HG13 ILE B 293      16.056   6.450  28.311  1.00  0.00           H  
ATOM   4717  CD1 ILE B 293      13.958   6.578  28.038  1.00  0.00           C  
ATOM   4718 HD11 ILE B 293      13.815   5.790  28.776  1.00  0.00           H  
ATOM   4719 HD12 ILE B 293      13.821   7.546  28.521  1.00  0.00           H  
ATOM   4720 HD13 ILE B 293      13.219   6.451  27.249  1.00  0.00           H  
ATOM   4721  C   ILE B 293      18.215   7.367  27.194  1.00  0.00           C  
ATOM   4722  O   ILE B 293      18.593   6.232  27.478  1.00  0.00           O  
ATOM   4723  N   ALA B 294      18.616   8.423  27.907  1.00  0.00           N  
ATOM   4724  H   ALA B 294      18.286   9.345  27.671  1.00  0.00           H  
ATOM   4725  CA  ALA B 294      19.403   8.274  29.136  1.00  0.00           C  
ATOM   4726  HA  ALA B 294      20.236   7.593  28.951  1.00  0.00           H  
ATOM   4727  CB  ALA B 294      19.992   9.634  29.524  1.00  0.00           C  
ATOM   4728  HB1 ALA B 294      20.618  10.010  28.714  1.00  0.00           H  
ATOM   4729  HB2 ALA B 294      19.197  10.350  29.731  1.00  0.00           H  
ATOM   4730  HB3 ALA B 294      20.610   9.524  30.418  1.00  0.00           H  
ATOM   4731  C   ALA B 294      18.539   7.672  30.261  1.00  0.00           C  
ATOM   4732  O   ALA B 294      17.408   8.121  30.470  1.00  0.00           O  
ATOM   4733  N   ALA B 295      19.057   6.686  30.996  1.00  0.00           N  
ATOM   4734  H   ALA B 295      20.013   6.388  30.819  1.00  0.00           H  
ATOM   4735  CA  ALA B 295      18.330   6.043  32.092  1.00  0.00           C  
ATOM   4736  HA  ALA B 295      17.389   5.646  31.705  1.00  0.00           H  
ATOM   4737  CB  ALA B 295      19.171   4.871  32.607  1.00  0.00           C  
ATOM   4738  HB1 ALA B 295      18.631   4.360  33.407  1.00  0.00           H  
ATOM   4739  HB2 ALA B 295      19.353   4.162  31.799  1.00  0.00           H  
ATOM   4740  HB3 ALA B 295      20.126   5.229  32.993  1.00  0.00           H  
ATOM   4741  C   ALA B 295      17.978   7.043  33.212  1.00  0.00           C  
ATOM   4742  O   ALA B 295      16.878   6.998  33.755  1.00  0.00           O  
ATOM   4743  N   SER B 296      18.847   8.029  33.457  1.00  0.00           N  
ATOM   4744  H   SER B 296      19.708   8.029  32.932  1.00  0.00           H  
ATOM   4745  CA  SER B 296      18.640   9.175  34.360  1.00  0.00           C  
ATOM   4746  HA  SER B 296      18.357   8.795  35.343  1.00  0.00           H  
ATOM   4747  CB  SER B 296      19.968   9.924  34.502  1.00  0.00           C  
ATOM   4748  HB2 SER B 296      19.830  10.815  35.116  1.00  0.00           H  
ATOM   4749  HB3 SER B 296      20.698   9.275  34.986  1.00  0.00           H  
ATOM   4750  OG  SER B 296      20.452  10.293  33.223  1.00  0.00           O  
ATOM   4751  HG  SER B 296      21.313  10.712  33.333  1.00  0.00           H  
ATOM   4752  C   SER B 296      17.533  10.154  33.922  1.00  0.00           C  
ATOM   4753  O   SER B 296      17.265  11.131  34.620  1.00  0.00           O  
ATOM   4754  N   THR B 297      16.857   9.900  32.793  1.00  0.00           N  
ATOM   4755  H   THR B 297      17.143   9.098  32.247  1.00  0.00           H  
ATOM   4756  CA  THR B 297      15.593  10.578  32.437  1.00  0.00           C  
ATOM   4757  HA  THR B 297      15.684  11.629  32.712  1.00  0.00           H  
ATOM   4758  CB  THR B 297      15.284  10.495  30.925  1.00  0.00           C  
ATOM   4759  HB  THR B 297      14.806   9.539  30.702  1.00  0.00           H  
ATOM   4760  CG2 THR B 297      14.376  11.632  30.452  1.00  0.00           C  
ATOM   4761 HG21 THR B 297      14.309  11.610  29.365  1.00  0.00           H  
ATOM   4762 HG22 THR B 297      13.376  11.519  30.868  1.00  0.00           H  
ATOM   4763 HG23 THR B 297      14.794  12.589  30.764  1.00  0.00           H  
ATOM   4764  OG1 THR B 297      16.442  10.595  30.130  1.00  0.00           O  
ATOM   4765  HG1 THR B 297      16.912   9.751  30.254  1.00  0.00           H  
ATOM   4766  C   THR B 297      14.401  10.004  33.221  1.00  0.00           C  
ATOM   4767  O   THR B 297      13.314  10.575  33.178  1.00  0.00           O  
ATOM   4768  N   LEU B 298      14.588   8.870  33.908  1.00  0.00           N  
ATOM   4769  H   LEU B 298      15.521   8.470  33.919  1.00  0.00           H  
ATOM   4770  CA  LEU B 298      13.582   8.114  34.657  1.00  0.00           C  
ATOM   4771  HA  LEU B 298      12.619   8.626  34.599  1.00  0.00           H  
ATOM   4772  CB  LEU B 298      13.435   6.705  34.045  1.00  0.00           C  
ATOM   4773  HB2 LEU B 298      14.291   6.110  34.373  1.00  0.00           H  
ATOM   4774  HB3 LEU B 298      12.537   6.251  34.462  1.00  0.00           H  
ATOM   4775  CG  LEU B 298      13.366   6.604  32.510  1.00  0.00           C  
ATOM   4776  HG  LEU B 298      14.269   7.022  32.066  1.00  0.00           H  
ATOM   4777  CD1 LEU B 298      13.286   5.133  32.110  1.00  0.00           C  
ATOM   4778 HD11 LEU B 298      13.288   5.049  31.025  1.00  0.00           H  
ATOM   4779 HD12 LEU B 298      14.153   4.604  32.506  1.00  0.00           H  
ATOM   4780 HD13 LEU B 298      12.382   4.683  32.519  1.00  0.00           H  
ATOM   4781  CD2 LEU B 298      12.147   7.318  31.923  1.00  0.00           C  
ATOM   4782 HD21 LEU B 298      12.141   7.202  30.840  1.00  0.00           H  
ATOM   4783 HD22 LEU B 298      11.234   6.893  32.337  1.00  0.00           H  
ATOM   4784 HD23 LEU B 298      12.183   8.378  32.167  1.00  0.00           H  
ATOM   4785  C   LEU B 298      13.978   7.997  36.141  1.00  0.00           C  
ATOM   4786  O   LEU B 298      15.160   8.011  36.492  1.00  0.00           O  
ATOM   4787  N   LYS B 299      12.990   7.844  37.027  1.00  0.00           N  
ATOM   4788  H   LYS B 299      12.040   7.834  36.674  1.00  0.00           H  
ATOM   4789  CA  LYS B 299      13.195   7.596  38.462  1.00  0.00           C  
ATOM   4790  HA  LYS B 299      13.970   8.273  38.823  1.00  0.00           H  
ATOM   4791  CB  LYS B 299      11.886   7.887  39.231  1.00  0.00           C  
ATOM   4792  HB2 LYS B 299      11.103   7.221  38.866  1.00  0.00           H  
ATOM   4793  HB3 LYS B 299      12.046   7.670  40.289  1.00  0.00           H  
ATOM   4794  CG  LYS B 299      11.406   9.349  39.097  1.00  0.00           C  
ATOM   4795  HG2 LYS B 299      12.142  10.006  39.563  1.00  0.00           H  
ATOM   4796  HG3 LYS B 299      11.329   9.626  38.046  1.00  0.00           H  
ATOM   4797  CD  LYS B 299      10.034   9.589  39.757  1.00  0.00           C  
ATOM   4798  HD2 LYS B 299       9.293   8.902  39.343  1.00  0.00           H  
ATOM   4799  HD3 LYS B 299      10.126   9.387  40.825  1.00  0.00           H  
ATOM   4800  CE  LYS B 299       9.573  11.049  39.572  1.00  0.00           C  
ATOM   4801  HE2 LYS B 299       9.127  11.396  40.507  1.00  0.00           H  
ATOM   4802  HE3 LYS B 299      10.454  11.664  39.365  1.00  0.00           H  
ATOM   4803  NZ  LYS B 299       8.570  11.209  38.489  1.00  0.00           N  
ATOM   4804  HZ1 LYS B 299       7.625  10.937  38.783  1.00  0.00           H  
ATOM   4805  HZ2 LYS B 299       8.454  12.171  38.209  1.00  0.00           H  
ATOM   4806  HZ3 LYS B 299       8.807  10.677  37.651  1.00  0.00           H  
ATOM   4807  C   LYS B 299      13.691   6.154  38.682  1.00  0.00           C  
ATOM   4808  O   LYS B 299      13.071   5.206  38.197  1.00  0.00           O  
ATOM   4809  N   SER B 300      14.787   5.978  39.428  1.00  0.00           N  
ATOM   4810  H   SER B 300      15.250   6.798  39.781  1.00  0.00           H  
ATOM   4811  CA  SER B 300      15.217   4.660  39.939  1.00  0.00           C  
ATOM   4812  HA  SER B 300      15.125   3.929  39.144  1.00  0.00           H  
ATOM   4813  CB  SER B 300      16.696   4.676  40.344  1.00  0.00           C  
ATOM   4814  HB2 SER B 300      17.300   4.997  39.494  1.00  0.00           H  
ATOM   4815  HB3 SER B 300      16.835   5.389  41.159  1.00  0.00           H  
ATOM   4816  OG  SER B 300      17.141   3.400  40.772  1.00  0.00           O  
ATOM   4817  HG  SER B 300      17.090   2.753  40.045  1.00  0.00           H  
ATOM   4818  C   SER B 300      14.310   4.191  41.085  1.00  0.00           C  
ATOM   4819  O   SER B 300      13.686   5.014  41.760  1.00  0.00           O  
ATOM   4820  N   GLY B 301      14.190   2.876  41.274  1.00  0.00           N  
ATOM   4821  H   GLY B 301      14.678   2.251  40.630  1.00  0.00           H  
ATOM   4822  CA  GLY B 301      13.279   2.241  42.227  1.00  0.00           C  
ATOM   4823  HA2 GLY B 301      13.636   1.231  42.424  1.00  0.00           H  
ATOM   4824  HA3 GLY B 301      13.286   2.801  43.163  1.00  0.00           H  
ATOM   4825  C   GLY B 301      11.829   2.154  41.732  1.00  0.00           C  
ATOM   4826  O   GLY B 301      10.958   1.712  42.481  1.00  0.00           O  
ATOM   4827  N   ILE B 302      11.556   2.570  40.491  1.00  0.00           N  
ATOM   4828  H   ILE B 302      12.344   2.807  39.901  1.00  0.00           H  
ATOM   4829  CA  ILE B 302      10.211   2.843  39.960  1.00  0.00           C  
ATOM   4830  HA  ILE B 302       9.470   2.459  40.658  1.00  0.00           H  
ATOM   4831  CB  ILE B 302      10.009   4.377  39.848  1.00  0.00           C  
ATOM   4832  HB  ILE B 302      10.821   4.761  39.236  1.00  0.00           H  
ATOM   4833  CG2 ILE B 302       8.703   4.749  39.131  1.00  0.00           C  
ATOM   4834 HG21 ILE B 302       8.737   4.418  38.095  1.00  0.00           H  
ATOM   4835 HG22 ILE B 302       7.856   4.280  39.626  1.00  0.00           H  
ATOM   4836 HG23 ILE B 302       8.571   5.832  39.134  1.00  0.00           H  
ATOM   4837  CG1 ILE B 302      10.090   5.124  41.201  1.00  0.00           C  
ATOM   4838 HG12 ILE B 302      11.035   4.892  41.689  1.00  0.00           H  
ATOM   4839 HG13 ILE B 302      10.097   6.198  41.004  1.00  0.00           H  
ATOM   4840  CD1 ILE B 302       8.954   4.842  42.193  1.00  0.00           C  
ATOM   4841 HD11 ILE B 302       8.877   3.774  42.393  1.00  0.00           H  
ATOM   4842 HD12 ILE B 302       9.161   5.360  43.130  1.00  0.00           H  
ATOM   4843 HD13 ILE B 302       8.009   5.213  41.798  1.00  0.00           H  
ATOM   4844  C   ILE B 302       9.984   2.119  38.619  1.00  0.00           C  
ATOM   4845  O   ILE B 302      10.871   2.065  37.767  1.00  0.00           O  
ATOM   4846  N   SER B 303       8.774   1.590  38.409  1.00  0.00           N  
ATOM   4847  H   SER B 303       8.082   1.683  39.134  1.00  0.00           H  
ATOM   4848  CA  SER B 303       8.393   0.931  37.155  1.00  0.00           C  
ATOM   4849  HA  SER B 303       9.284   0.460  36.745  1.00  0.00           H  
ATOM   4850  CB  SER B 303       7.399  -0.197  37.424  1.00  0.00           C  
ATOM   4851  HB2 SER B 303       7.829  -0.891  38.146  1.00  0.00           H  
ATOM   4852  HB3 SER B 303       6.482   0.219  37.841  1.00  0.00           H  
ATOM   4853  OG  SER B 303       7.093  -0.896  36.231  1.00  0.00           O  
ATOM   4854  HG  SER B 303       7.936  -1.133  35.791  1.00  0.00           H  
ATOM   4855  C   SER B 303       7.877   1.920  36.101  1.00  0.00           C  
ATOM   4856  O   SER B 303       7.110   2.842  36.406  1.00  0.00           O  
ATOM   4857  N   TYR B 304       8.284   1.701  34.848  1.00  0.00           N  
ATOM   4858  H   TYR B 304       8.853   0.882  34.673  1.00  0.00           H  
ATOM   4859  CA  TYR B 304       7.936   2.512  33.679  1.00  0.00           C  
ATOM   4860  HA  TYR B 304       7.117   3.186  33.929  1.00  0.00           H  
ATOM   4861  CB  TYR B 304       9.132   3.365  33.234  1.00  0.00           C  
ATOM   4862  HB2 TYR B 304      10.032   2.750  33.239  1.00  0.00           H  
ATOM   4863  HB3 TYR B 304       8.975   3.705  32.209  1.00  0.00           H  
ATOM   4864  CG  TYR B 304       9.366   4.586  34.090  1.00  0.00           C  
ATOM   4865  CD1 TYR B 304       8.939   5.855  33.649  1.00  0.00           C  
ATOM   4866  HD1 TYR B 304       8.426   5.957  32.704  1.00  0.00           H  
ATOM   4867  CE1 TYR B 304       9.188   6.996  34.434  1.00  0.00           C  
ATOM   4868  HE1 TYR B 304       8.877   7.978  34.103  1.00  0.00           H  
ATOM   4869  CZ  TYR B 304       9.863   6.856  35.662  1.00  0.00           C  
ATOM   4870  OH  TYR B 304      10.152   7.933  36.422  1.00  0.00           O  
ATOM   4871  HH  TYR B 304       9.611   8.727  36.180  1.00  0.00           H  
ATOM   4872  CE2 TYR B 304      10.276   5.586  36.106  1.00  0.00           C  
ATOM   4873  HE2 TYR B 304      10.795   5.495  37.045  1.00  0.00           H  
ATOM   4874  CD2 TYR B 304      10.018   4.450  35.324  1.00  0.00           C  
ATOM   4875  HD2 TYR B 304      10.334   3.475  35.671  1.00  0.00           H  
ATOM   4876  C   TYR B 304       7.454   1.649  32.518  1.00  0.00           C  
ATOM   4877  O   TYR B 304       7.679   0.436  32.468  1.00  0.00           O  
ATOM   4878  N   ARG B 305       6.774   2.291  31.567  1.00  0.00           N  
ATOM   4879  H   ARG B 305       6.633   3.295  31.679  1.00  0.00           H  
ATOM   4880  CA  ARG B 305       6.156   1.655  30.405  1.00  0.00           C  
ATOM   4881  HA  ARG B 305       6.781   0.821  30.088  1.00  0.00           H  
ATOM   4882  CB  ARG B 305       4.784   1.110  30.820  1.00  0.00           C  
ATOM   4883  HB2 ARG B 305       4.353   0.551  29.994  1.00  0.00           H  
ATOM   4884  HB3 ARG B 305       4.923   0.418  31.654  1.00  0.00           H  
ATOM   4885  CG  ARG B 305       3.785   2.199  31.220  1.00  0.00           C  
ATOM   4886  HG2 ARG B 305       4.215   2.856  31.975  1.00  0.00           H  
ATOM   4887  HG3 ARG B 305       3.508   2.789  30.347  1.00  0.00           H  
ATOM   4888  CD  ARG B 305       2.552   1.529  31.820  1.00  0.00           C  
ATOM   4889  HD2 ARG B 305       2.902   0.917  32.645  1.00  0.00           H  
ATOM   4890  HD3 ARG B 305       1.877   2.291  32.209  1.00  0.00           H  
ATOM   4891  NE  ARG B 305       1.843   0.665  30.865  1.00  0.00           N  
ATOM   4892  HE  ARG B 305       2.124   0.712  29.898  1.00  0.00           H  
ATOM   4893  CZ  ARG B 305       0.870  -0.167  31.174  1.00  0.00           C  
ATOM   4894  NH1 ARG B 305       0.357  -0.273  32.367  1.00  0.00           N  
ATOM   4895 HH11 ARG B 305       0.756   0.272  33.147  1.00  0.00           H  
ATOM   4896 HH12 ARG B 305      -0.358  -0.929  32.594  1.00  0.00           H  
ATOM   4897  NH2 ARG B 305       0.384  -0.929  30.236  1.00  0.00           N  
ATOM   4898 HH21 ARG B 305       0.845  -0.920  29.336  1.00  0.00           H  
ATOM   4899 HH22 ARG B 305      -0.364  -1.558  30.453  1.00  0.00           H  
ATOM   4900  C   ARG B 305       6.068   2.608  29.222  1.00  0.00           C  
ATOM   4901  O   ARG B 305       6.195   3.823  29.373  1.00  0.00           O  
ATOM   4902  N   ALA B 306       5.837   2.032  28.044  1.00  0.00           N  
ATOM   4903  H   ALA B 306       5.719   1.027  28.016  1.00  0.00           H  
ATOM   4904  CA  ALA B 306       5.789   2.770  26.786  1.00  0.00           C  
ATOM   4905  HA  ALA B 306       5.417   3.771  27.005  1.00  0.00           H  
ATOM   4906  CB  ALA B 306       7.220   2.895  26.240  1.00  0.00           C  
ATOM   4907  HB1 ALA B 306       7.617   1.918  25.976  1.00  0.00           H  
ATOM   4908  HB2 ALA B 306       7.227   3.526  25.351  1.00  0.00           H  
ATOM   4909  HB3 ALA B 306       7.864   3.346  26.994  1.00  0.00           H  
ATOM   4910  C   ALA B 306       4.839   2.156  25.741  1.00  0.00           C  
ATOM   4911  O   ALA B 306       4.540   0.958  25.771  1.00  0.00           O  
ATOM   4912  N   ARG B 307       4.420   2.998  24.787  1.00  0.00           N  
ATOM   4913  H   ARG B 307       4.740   3.962  24.880  1.00  0.00           H  
ATOM   4914  CA  ARG B 307       3.734   2.662  23.525  1.00  0.00           C  
ATOM   4915  HA  ARG B 307       3.899   1.610  23.291  1.00  0.00           H  
ATOM   4916  CB  ARG B 307       2.213   2.912  23.619  1.00  0.00           C  
ATOM   4917  HB2 ARG B 307       2.041   3.968  23.843  1.00  0.00           H  
ATOM   4918  HB3 ARG B 307       1.777   2.692  22.645  1.00  0.00           H  
ATOM   4919  CG  ARG B 307       1.499   2.047  24.674  1.00  0.00           C  
ATOM   4920  HG2 ARG B 307       1.683   0.994  24.456  1.00  0.00           H  
ATOM   4921  HG3 ARG B 307       1.928   2.270  25.651  1.00  0.00           H  
ATOM   4922  CD  ARG B 307      -0.023   2.290  24.756  1.00  0.00           C  
ATOM   4923  HD2 ARG B 307      -0.376   1.891  25.708  1.00  0.00           H  
ATOM   4924  HD3 ARG B 307      -0.213   3.366  24.743  1.00  0.00           H  
ATOM   4925  NE  ARG B 307      -0.756   1.623  23.662  1.00  0.00           N  
ATOM   4926  HE  ARG B 307      -0.199   1.095  22.998  1.00  0.00           H  
ATOM   4927  CZ  ARG B 307      -2.055   1.627  23.407  1.00  0.00           C  
ATOM   4928  NH1 ARG B 307      -2.925   2.204  24.190  1.00  0.00           N  
ATOM   4929 HH11 ARG B 307      -2.604   2.714  24.993  1.00  0.00           H  
ATOM   4930 HH12 ARG B 307      -3.892   2.228  23.916  1.00  0.00           H  
ATOM   4931  NH2 ARG B 307      -2.515   1.061  22.329  1.00  0.00           N  
ATOM   4932 HH21 ARG B 307      -1.871   0.726  21.616  1.00  0.00           H  
ATOM   4933 HH22 ARG B 307      -3.444   1.257  21.987  1.00  0.00           H  
ATOM   4934  C   ARG B 307       4.345   3.497  22.389  1.00  0.00           C  
ATOM   4935  O   ARG B 307       4.831   4.597  22.640  1.00  0.00           O  
ATOM   4936  N   VAL B 308       4.313   3.014  21.152  1.00  0.00           N  
ATOM   4937  H   VAL B 308       3.901   2.098  21.009  1.00  0.00           H
[truncated: 30,538 more chars]
