# Supplementary material for: Insights into receptor structure and dynamics at the surface of living cells
Source: Nat Commun. 2023 Mar 22;14:1596. doi: 10.1038/s41467-023-37284-4 (PMC10033668; doi:10.1038/s41467-023-37284-4)
Supplement: Supplementary file 15 — Source Data [file 41467_2023_37284_MOESM15_ESM.zip › Source data/Main/Figure 5/b/Average structures of MD sub-trajectories/K97B/MD_sub-average_3bpn_K97B_6.pdb]

ATOM      1  N   CYS A   1      -6.058  12.346  -6.206  1.00  0.00           N  
ATOM      2  H1  CYS A   1      -6.684  12.968  -5.718  1.00  0.00           H  
ATOM      3  H2  CYS A   1      -6.078  11.435  -5.764  1.00  0.00           H  
ATOM      4  H3  CYS A   1      -6.355  12.250  -7.171  1.00  0.00           H  
ATOM      5  CA  CYS A   1      -4.677  12.872  -6.200  1.00  0.00           C  
ATOM      6  HA  CYS A   1      -4.645  13.757  -6.836  1.00  0.00           H  
ATOM      7  CB  CYS A   1      -4.166  13.247  -4.794  1.00  0.00           C  
ATOM      8  HB2 CYS A   1      -4.815  13.987  -4.322  1.00  0.00           H  
ATOM      9  HB3 CYS A   1      -4.133  12.354  -4.164  1.00  0.00           H  
ATOM     10  SG  CYS A   1      -2.481  13.922  -4.922  1.00  0.00           S  
ATOM     11  HG  CYS A   1      -2.781  15.187  -5.240  1.00  0.00           H  
ATOM     12  C   CYS A   1      -3.785  11.833  -6.857  1.00  0.00           C  
ATOM     13  O   CYS A   1      -3.861  10.658  -6.516  1.00  0.00           O  
ATOM     14  N   ASP A   2      -2.997  12.244  -7.843  1.00  0.00           N  
ATOM     15  H   ASP A   2      -2.986  13.232  -8.060  1.00  0.00           H  
ATOM     16  CA  ASP A   2      -2.718  11.379  -8.993  1.00  0.00           C  
ATOM     17  HA  ASP A   2      -3.439  10.560  -8.983  1.00  0.00           H  
ATOM     18  CB  ASP A   2      -3.016  12.160 -10.292  1.00  0.00           C  
ATOM     19  HB2 ASP A   2      -2.258  12.938 -10.407  1.00  0.00           H  
ATOM     20  HB3 ASP A   2      -2.917  11.471 -11.134  1.00  0.00           H  
ATOM     21  CG  ASP A   2      -4.420  12.833 -10.347  1.00  0.00           C  
ATOM     22  OD1 ASP A   2      -5.100  12.975  -9.289  1.00  0.00           O  
ATOM     23  OD2 ASP A   2      -4.802  13.218 -11.469  1.00  0.00           O  
ATOM     24  C   ASP A   2      -1.339  10.708  -8.838  1.00  0.00           C  
ATOM     25  O   ASP A   2      -0.495  10.661  -9.732  1.00  0.00           O  
ATOM     26  N   ILE A   3      -1.112  10.219  -7.614  1.00  0.00           N  
ATOM     27  H   ILE A   3      -1.905  10.258  -6.980  1.00  0.00           H  
ATOM     28  CA  ILE A   3       0.188   9.863  -7.024  1.00  0.00           C  
ATOM     29  HA  ILE A   3       0.856  10.702  -7.224  1.00  0.00           H  
ATOM     30  CB  ILE A   3       0.013   9.771  -5.491  1.00  0.00           C  
ATOM     31  HB  ILE A   3      -0.558  10.653  -5.187  1.00  0.00           H  
ATOM     32  CG2 ILE A   3      -0.804   8.534  -5.088  1.00  0.00           C  
ATOM     33 HG21 ILE A   3      -1.738   8.494  -5.647  1.00  0.00           H  
ATOM     34 HG22 ILE A   3      -0.236   7.621  -5.268  1.00  0.00           H  
ATOM     35 HG23 ILE A   3      -1.055   8.591  -4.031  1.00  0.00           H  
ATOM     36  CG1 ILE A   3       1.360   9.815  -4.738  1.00  0.00           C  
ATOM     37 HG12 ILE A   3       1.819   8.825  -4.726  1.00  0.00           H  
ATOM     38 HG13 ILE A   3       2.033  10.504  -5.249  1.00  0.00           H  
ATOM     39  CD1 ILE A   3       1.199  10.318  -3.298  1.00  0.00           C  
ATOM     40 HD11 ILE A   3       0.526   9.671  -2.737  1.00  0.00           H  
ATOM     41 HD12 ILE A   3       2.170  10.327  -2.803  1.00  0.00           H  
ATOM     42 HD13 ILE A   3       0.792  11.329  -3.301  1.00  0.00           H  
ATOM     43  C   ILE A   3       0.856   8.627  -7.651  1.00  0.00           C  
ATOM     44  O   ILE A   3       2.033   8.367  -7.402  1.00  0.00           O  
ATOM     45  N   THR A   4       0.161   7.942  -8.565  1.00  0.00           N  
ATOM     46  H   THR A   4      -0.795   8.230  -8.717  1.00  0.00           H  
ATOM     47  CA  THR A   4       0.701   6.885  -9.434  1.00  0.00           C  
ATOM     48  HA  THR A   4       0.842   5.986  -8.841  1.00  0.00           H  
ATOM     49  CB  THR A   4      -0.337   6.570 -10.527  1.00  0.00           C  
ATOM     50  HB  THR A   4      -0.679   7.510 -10.959  1.00  0.00           H  
ATOM     51  CG2 THR A   4       0.179   5.686 -11.657  1.00  0.00           C  
ATOM     52 HG21 THR A   4      -0.637   5.471 -12.345  1.00  0.00           H  
ATOM     53 HG22 THR A   4       0.967   6.196 -12.209  1.00  0.00           H  
ATOM     54 HG23 THR A   4       0.567   4.752 -11.251  1.00  0.00           H  
ATOM     55  OG1 THR A   4      -1.451   5.881 -10.007  1.00  0.00           O  
ATOM     56  HG1 THR A   4      -1.536   6.051  -9.051  1.00  0.00           H  
ATOM     57  C   THR A   4       2.060   7.255 -10.061  1.00  0.00           C  
ATOM     58  O   THR A   4       2.918   6.390 -10.212  1.00  0.00           O  
ATOM     59  N   LEU A   5       2.312   8.531 -10.379  1.00  0.00           N  
ATOM     60  H   LEU A   5       1.572   9.211 -10.247  1.00  0.00           H  
ATOM     61  CA  LEU A   5       3.595   8.967 -10.958  1.00  0.00           C  
ATOM     62  HA  LEU A   5       3.854   8.240 -11.728  1.00  0.00           H  
ATOM     63  CB  LEU A   5       3.373  10.317 -11.662  1.00  0.00           C  
ATOM     64  HB2 LEU A   5       2.525  10.219 -12.342  1.00  0.00           H  
ATOM     65  HB3 LEU A   5       3.117  11.064 -10.909  1.00  0.00           H  
ATOM     66  CG  LEU A   5       4.584  10.827 -12.468  1.00  0.00           C  
ATOM     67  HG  LEU A   5       5.412  10.995 -11.786  1.00  0.00           H  
ATOM     68  CD1 LEU A   5       5.027   9.865 -13.577  1.00  0.00           C  
ATOM     69 HD11 LEU A   5       5.835  10.315 -14.155  1.00  0.00           H  
ATOM     70 HD12 LEU A   5       5.408   8.942 -13.142  1.00  0.00           H  
ATOM     71 HD13 LEU A   5       4.189   9.639 -14.236  1.00  0.00           H  
ATOM     72  CD2 LEU A   5       4.228  12.165 -13.116  1.00  0.00           C  
ATOM     73 HD21 LEU A   5       3.974  12.893 -12.346  1.00  0.00           H  
ATOM     74 HD22 LEU A   5       3.379  12.047 -13.789  1.00  0.00           H  
ATOM     75 HD23 LEU A   5       5.080  12.542 -13.680  1.00  0.00           H  
ATOM     76  C   LEU A   5       4.786   8.981  -9.960  1.00  0.00           C  
ATOM     77  O   LEU A   5       5.928   8.763 -10.364  1.00  0.00           O  
ATOM     78  N   GLN A   6       4.542   9.160  -8.654  1.00  0.00           N  
ATOM     79  H   GLN A   6       3.577   9.227  -8.362  1.00  0.00           H  
ATOM     80  CA  GLN A   6       5.552   8.900  -7.606  1.00  0.00           C  
ATOM     81  HA  GLN A   6       6.533   9.240  -7.945  1.00  0.00           H  
ATOM     82  CB  GLN A   6       5.200   9.646  -6.303  1.00  0.00           C  
ATOM     83  HB2 GLN A   6       4.165   9.444  -6.029  1.00  0.00           H  
ATOM     84  HB3 GLN A   6       5.836   9.254  -5.507  1.00  0.00           H  
ATOM     85  CG  GLN A   6       5.420  11.164  -6.380  1.00  0.00           C  
ATOM     86  HG2 GLN A   6       6.434  11.353  -6.736  1.00  0.00           H  
ATOM     87  HG3 GLN A   6       4.717  11.600  -7.090  1.00  0.00           H  
ATOM     88  CD  GLN A   6       5.271  11.832  -5.010  1.00  0.00           C  
ATOM     89  OE1 GLN A   6       6.049  11.628  -4.095  1.00  0.00           O  
ATOM     90  NE2 GLN A   6       4.264  12.650  -4.793  1.00  0.00           N  
ATOM     91 HE21 GLN A   6       4.186  13.013  -3.858  1.00  0.00           H  
ATOM     92 HE22 GLN A   6       3.573  12.829  -5.496  1.00  0.00           H  
ATOM     93  C   GLN A   6       5.667   7.396  -7.305  1.00  0.00           C  
ATOM     94  O   GLN A   6       6.766   6.852  -7.168  1.00  0.00           O  
ATOM     95  N   GLU A   7       4.525   6.711  -7.227  1.00  0.00           N  
ATOM     96  H   GLU A   7       3.652   7.223  -7.314  1.00  0.00           H  
ATOM     97  CA  GLU A   7       4.445   5.275  -6.941  1.00  0.00           C  
ATOM     98  HA  GLU A   7       4.912   5.082  -5.978  1.00  0.00           H  
ATOM     99  CB  GLU A   7       2.980   4.834  -6.859  1.00  0.00           C  
ATOM    100  HB2 GLU A   7       2.470   5.135  -7.772  1.00  0.00           H  
ATOM    101  HB3 GLU A   7       2.942   3.748  -6.804  1.00  0.00           H  
ATOM    102  CG  GLU A   7       2.262   5.410  -5.630  1.00  0.00           C  
ATOM    103  HG2 GLU A   7       2.846   5.178  -4.742  1.00  0.00           H  
ATOM    104  HG3 GLU A   7       2.204   6.496  -5.710  1.00  0.00           H  
ATOM    105  CD  GLU A   7       0.849   4.840  -5.474  1.00  0.00           C  
ATOM    106  OE1 GLU A   7       0.250   4.450  -6.504  1.00  0.00           O  
ATOM    107  OE2 GLU A   7       0.313   4.844  -4.339  1.00  0.00           O  
ATOM    108  C   GLU A   7       5.193   4.429  -7.979  1.00  0.00           C  
ATOM    109  O   GLU A   7       6.019   3.602  -7.605  1.00  0.00           O  
ATOM    110  N   ILE A   8       5.009   4.692  -9.277  1.00  0.00           N  
ATOM    111  H   ILE A   8       4.308   5.384  -9.533  1.00  0.00           H  
ATOM    112  CA  ILE A   8       5.709   3.968 -10.350  1.00  0.00           C  
ATOM    113  HA  ILE A   8       5.504   2.906 -10.200  1.00  0.00           H  
ATOM    114  CB  ILE A   8       5.130   4.372 -11.725  1.00  0.00           C  
ATOM    115  HB  ILE A   8       4.043   4.376 -11.636  1.00  0.00           H  
ATOM    116  CG2 ILE A   8       5.569   5.778 -12.173  1.00  0.00           C  
ATOM    117 HG21 ILE A   8       4.974   6.107 -13.025  1.00  0.00           H  
ATOM    118 HG22 ILE A   8       5.408   6.482 -11.361  1.00  0.00           H  
ATOM    119 HG23 ILE A   8       6.622   5.788 -12.455  1.00  0.00           H  
ATOM    120  CG1 ILE A   8       5.508   3.314 -12.779  1.00  0.00           C  
ATOM    121 HG12 ILE A   8       6.570   3.390 -13.015  1.00  0.00           H  
ATOM    122 HG13 ILE A   8       5.320   2.324 -12.364  1.00  0.00           H  
ATOM    123  CD1 ILE A   8       4.699   3.435 -14.074  1.00  0.00           C  
ATOM    124 HD11 ILE A   8       5.020   2.659 -14.767  1.00  0.00           H  
ATOM    125 HD12 ILE A   8       3.635   3.315 -13.868  1.00  0.00           H  
ATOM    126 HD13 ILE A   8       4.871   4.403 -14.540  1.00  0.00           H  
ATOM    127  C   ILE A   8       7.238   4.143 -10.282  1.00  0.00           C  
ATOM    128  O   ILE A   8       7.977   3.208 -10.584  1.00  0.00           O  
ATOM    129  N   ILE A   9       7.722   5.301  -9.812  1.00  0.00           N  
ATOM    130  H   ILE A   9       7.060   6.030  -9.573  1.00  0.00           H  
ATOM    131  CA  ILE A   9       9.146   5.523  -9.526  1.00  0.00           C  
ATOM    132  HA  ILE A   9       9.728   5.155 -10.374  1.00  0.00           H  
ATOM    133  CB  ILE A   9       9.432   7.037  -9.375  1.00  0.00           C  
ATOM    134  HB  ILE A   9       8.577   7.513  -8.892  1.00  0.00           H  
ATOM    135  CG2 ILE A   9      10.678   7.340  -8.518  1.00  0.00           C  
ATOM    136 HG21 ILE A   9      11.557   6.858  -8.946  1.00  0.00           H  
ATOM    137 HG22 ILE A   9      10.845   8.415  -8.463  1.00  0.00           H  
ATOM    138 HG23 ILE A   9      10.526   6.998  -7.496  1.00  0.00           H  
ATOM    139  CG1 ILE A   9       9.587   7.627 -10.793  1.00  0.00           C  
ATOM    140 HG12 ILE A   9      10.503   7.245 -11.253  1.00  0.00           H  
ATOM    141 HG13 ILE A   9       8.740   7.310 -11.405  1.00  0.00           H  
ATOM    142  CD1 ILE A   9       9.623   9.156 -10.819  1.00  0.00           C  
ATOM    143 HD11 ILE A   9       8.736   9.557 -10.328  1.00  0.00           H  
ATOM    144 HD12 ILE A   9      10.520   9.537 -10.334  1.00  0.00           H  
ATOM    145 HD13 ILE A   9       9.635   9.484 -11.853  1.00  0.00           H  
ATOM    146  C   ILE A   9       9.607   4.696  -8.320  1.00  0.00           C  
ATOM    147  O   ILE A   9      10.669   4.078  -8.397  1.00  0.00           O  
ATOM    148  N   LYS A  10       8.835   4.616  -7.228  1.00  0.00           N  
ATOM    149  H   LYS A  10       7.958   5.134  -7.218  1.00  0.00           H  
ATOM    150  CA  LYS A  10       9.167   3.738  -6.088  1.00  0.00           C  
ATOM    151  HA  LYS A  10      10.196   3.936  -5.788  1.00  0.00           H  
ATOM    152  CB  LYS A  10       8.242   4.068  -4.910  1.00  0.00           C  
ATOM    153  HB2 LYS A  10       8.343   5.125  -4.655  1.00  0.00           H  
ATOM    154  HB3 LYS A  10       7.222   3.908  -5.246  1.00  0.00           H  
ATOM    155  CG  LYS A  10       8.479   3.227  -3.639  1.00  0.00           C  
ATOM    156  HG2 LYS A  10       7.660   3.412  -2.950  1.00  0.00           H  
ATOM    157  HG3 LYS A  10       8.458   2.165  -3.884  1.00  0.00           H  
ATOM    158  CD  LYS A  10       9.775   3.554  -2.886  1.00  0.00           C  
ATOM    159  HD2 LYS A  10      10.642   3.310  -3.502  1.00  0.00           H  
ATOM    160  HD3 LYS A  10       9.786   4.617  -2.632  1.00  0.00           H  
ATOM    161  CE  LYS A  10       9.791   2.714  -1.603  1.00  0.00           C  
ATOM    162  HE2 LYS A  10       8.833   2.838  -1.089  1.00  0.00           H  
ATOM    163  HE3 LYS A  10       9.876   1.658  -1.883  1.00  0.00           H  
ATOM    164  NZ  LYS A  10      10.890   3.076  -0.678  1.00  0.00           N  
ATOM    165  HZ1 LYS A  10      11.798   2.991  -1.107  1.00  0.00           H  
ATOM    166  HZ2 LYS A  10      10.774   4.005  -0.274  1.00  0.00           H  
ATOM    167  HZ3 LYS A  10      10.873   2.403   0.090  1.00  0.00           H  
ATOM    168  C   LYS A  10       9.113   2.254  -6.487  1.00  0.00           C  
ATOM    169  O   LYS A  10       9.978   1.500  -6.044  1.00  0.00           O  
ATOM    170  N   THR A  11       8.185   1.845  -7.359  1.00  0.00           N  
ATOM    171  H   THR A  11       7.444   2.498  -7.599  1.00  0.00           H  
ATOM    172  CA  THR A  11       8.146   0.512  -7.991  1.00  0.00           C  
ATOM    173  HA  THR A  11       8.129  -0.240  -7.202  1.00  0.00           H  
ATOM    174  CB  THR A  11       6.879   0.310  -8.858  1.00  0.00           C  
ATOM    175  HB  THR A  11       6.922   0.966  -9.726  1.00  0.00           H  
ATOM    176  CG2 THR A  11       6.758  -1.137  -9.336  1.00  0.00           C  
ATOM    177 HG21 THR A  11       6.795  -1.819  -8.487  1.00  0.00           H  
ATOM    178 HG22 THR A  11       5.808  -1.273  -9.852  1.00  0.00           H  
ATOM    179 HG23 THR A  11       7.562  -1.381 -10.027  1.00  0.00           H  
ATOM    180  OG1 THR A  11       5.689   0.583  -8.150  1.00  0.00           O  
ATOM    181  HG1 THR A  11       4.955   0.571  -8.803  1.00  0.00           H  
ATOM    182  C   THR A  11       9.394   0.255  -8.849  1.00  0.00           C  
ATOM    183  O   THR A  11      10.029  -0.786  -8.698  1.00  0.00           O  
ATOM    184  N   LEU A  12       9.789   1.191  -9.722  1.00  0.00           N  
ATOM    185  H   LEU A  12       9.216   2.021  -9.840  1.00  0.00           H  
ATOM    186  CA  LEU A  12      10.941   1.019 -10.619  1.00  0.00           C  
ATOM    187  HA  LEU A  12      10.879   0.023 -11.051  1.00  0.00           H  
ATOM    188  CB  LEU A  12      10.864   2.047 -11.765  1.00  0.00           C  
ATOM    189  HB2 LEU A  12      10.655   3.029 -11.341  1.00  0.00           H  
ATOM    190  HB3 LEU A  12      11.831   2.092 -12.261  1.00  0.00           H  
ATOM    191  CG  LEU A  12       9.793   1.687 -12.814  1.00  0.00           C  
ATOM    192  HG  LEU A  12       8.884   1.360 -12.309  1.00  0.00           H  
ATOM    193  CD1 LEU A  12       9.440   2.872 -13.712  1.00  0.00           C  
ATOM    194 HD11 LEU A  12      10.289   3.136 -14.333  1.00  0.00           H  
ATOM    195 HD12 LEU A  12       8.602   2.599 -14.352  1.00  0.00           H  
ATOM    196 HD13 LEU A  12       9.148   3.724 -13.101  1.00  0.00           H  
ATOM    197  CD2 LEU A  12      10.284   0.558 -13.724  1.00  0.00           C  
ATOM    198 HD21 LEU A  12      11.127   0.893 -14.332  1.00  0.00           H  
ATOM    199 HD22 LEU A  12      10.596  -0.304 -13.138  1.00  0.00           H  
ATOM    200 HD23 LEU A  12       9.465   0.248 -14.367  1.00  0.00           H  
ATOM    201  C   LEU A  12      12.296   1.065  -9.899  1.00  0.00           C  
ATOM    202  O   LEU A  12      13.208   0.331 -10.281  1.00  0.00           O  
ATOM    203  N   ASN A  13      12.433   1.861  -8.835  1.00  0.00           N  
ATOM    204  H   ASN A  13      11.697   2.526  -8.624  1.00  0.00           H  
ATOM    205  CA  ASN A  13      13.590   1.760  -7.939  1.00  0.00           C  
ATOM    206  HA  ASN A  13      14.506   1.879  -8.523  1.00  0.00           H  
ATOM    207  CB  ASN A  13      13.539   2.859  -6.869  1.00  0.00           C  
ATOM    208  HB2 ASN A  13      12.557   2.862  -6.397  1.00  0.00           H  
ATOM    209  HB3 ASN A  13      14.286   2.642  -6.104  1.00  0.00           H  
ATOM    210  CG  ASN A  13      13.859   4.233  -7.423  1.00  0.00           C  
ATOM    211  OD1 ASN A  13      14.738   4.422  -8.242  1.00  0.00           O  
ATOM    212  ND2 ASN A  13      13.162   5.249  -6.986  1.00  0.00           N  
ATOM    213 HD21 ASN A  13      13.375   6.138  -7.398  1.00  0.00           H  
ATOM    214 HD22 ASN A  13      12.427   5.103  -6.321  1.00  0.00           H  
ATOM    215  C   ASN A  13      13.667   0.373  -7.289  1.00  0.00           C  
ATOM    216  O   ASN A  13      14.683  -0.293  -7.411  1.00  0.00           O  
ATOM    217  N   SER A  14      12.575  -0.114  -6.691  1.00  0.00           N  
ATOM    218  H   SER A  14      11.745   0.458  -6.646  1.00  0.00           H  
ATOM    219  CA  SER A  14      12.551  -1.438  -6.048  1.00  0.00           C  
ATOM    220  HA  SER A  14      13.329  -1.465  -5.282  1.00  0.00           H  
ATOM    221  CB  SER A  14      11.199  -1.655  -5.350  1.00  0.00           C  
ATOM    222  HB2 SER A  14      10.419  -1.786  -6.102  1.00  0.00           H  
ATOM    223  HB3 SER A  14      11.258  -2.555  -4.740  1.00  0.00           H  
ATOM    224  OG  SER A  14      10.868  -0.555  -4.506  1.00  0.00           O  
ATOM    225  HG  SER A  14      10.540   0.176  -5.059  1.00  0.00           H  
ATOM    226  C   SER A  14      12.855  -2.590  -7.032  1.00  0.00           C  
ATOM    227  O   SER A  14      13.532  -3.550  -6.670  1.00  0.00           O  
ATOM    228  N   LEU A  15      12.403  -2.485  -8.291  1.00  0.00           N  
ATOM    229  H   LEU A  15      11.784  -1.708  -8.499  1.00  0.00           H  
ATOM    230  CA  LEU A  15      12.727  -3.413  -9.393  1.00  0.00           C  
ATOM    231  HA  LEU A  15      12.512  -4.433  -9.077  1.00  0.00           H  
ATOM    232  CB  LEU A  15      11.872  -3.040 -10.621  1.00  0.00           C  
ATOM    233  HB2 LEU A  15      11.669  -1.972 -10.595  1.00  0.00           H  
ATOM    234  HB3 LEU A  15      12.424  -3.232 -11.540  1.00  0.00           H  
ATOM    235  CG  LEU A  15      10.552  -3.809 -10.673  1.00  0.00           C  
ATOM    236  HG  LEU A  15      10.105  -3.766  -9.689  1.00  0.00           H  
ATOM    237  CD1 LEU A  15       9.587  -3.169 -11.667  1.00  0.00           C  
ATOM    238 HD11 LEU A  15       9.996  -3.225 -12.674  1.00  0.00           H  
ATOM    239 HD12 LEU A  15       9.421  -2.128 -11.396  1.00  0.00           H  
ATOM    240 HD13 LEU A  15       8.632  -3.693 -11.638  1.00  0.00           H  
ATOM    241  CD2 LEU A  15      10.770  -5.269 -11.079  1.00  0.00           C  
ATOM    242 HD21 LEU A  15       9.817  -5.738 -11.316  1.00  0.00           H  
ATOM    243 HD22 LEU A  15      11.233  -5.818 -10.261  1.00  0.00           H  
ATOM    244 HD23 LEU A  15      11.424  -5.321 -11.952  1.00  0.00           H  
ATOM    245  C   LEU A  15      14.195  -3.404  -9.829  1.00  0.00           C  
ATOM    246  O   LEU A  15      14.689  -4.425 -10.302  1.00  0.00           O  
ATOM    247  N   THR A  16      14.864  -2.255  -9.737  1.00  0.00           N  
ATOM    248  H   THR A  16      14.402  -1.456  -9.324  1.00  0.00           H  
ATOM    249  CA  THR A  16      16.280  -2.131 -10.133  1.00  0.00           C  
ATOM    250  HA  THR A  16      16.535  -2.974 -10.773  1.00  0.00           H  
ATOM    251  CB  THR A  16      16.527  -0.883 -10.992  1.00  0.00           C  
ATOM    252  HB  THR A  16      17.601  -0.722 -11.088  1.00  0.00           H  
ATOM    253  CG2 THR A  16      15.934  -1.039 -12.394  1.00  0.00           C  
ATOM    254 HG21 THR A  16      16.364  -1.918 -12.877  1.00  0.00           H  
ATOM    255 HG22 THR A  16      14.851  -1.153 -12.340  1.00  0.00           H  
ATOM    256 HG23 THR A  16      16.182  -0.163 -12.995  1.00  0.00           H  
ATOM    257  OG1 THR A  16      15.930   0.277 -10.451  1.00  0.00           O  
ATOM    258  HG1 THR A  16      14.978   0.084 -10.376  1.00  0.00           H  
ATOM    259  C   THR A  16      17.250  -2.271  -8.955  1.00  0.00           C  
ATOM    260  O   THR A  16      18.412  -2.581  -9.175  1.00  0.00           O  
ATOM    261  N   GLU A  17      16.766  -2.176  -7.717  1.00  0.00           N  
ATOM    262  H   GLU A  17      15.853  -1.760  -7.598  1.00  0.00           H  
ATOM    263  CA  GLU A  17      17.480  -2.586  -6.501  1.00  0.00           C  
ATOM    264  HA  GLU A  17      18.484  -2.153  -6.506  1.00  0.00           H  
ATOM    265  CB  GLU A  17      16.689  -2.024  -5.301  1.00  0.00           C  
ATOM    266  HB2 GLU A  17      16.406  -0.990  -5.499  1.00  0.00           H  
ATOM    267  HB3 GLU A  17      15.764  -2.594  -5.208  1.00  0.00           H  
ATOM    268  CG  GLU A  17      17.410  -2.064  -3.946  1.00  0.00           C  
ATOM    269  HG2 GLU A  17      16.643  -2.043  -3.165  1.00  0.00           H  
ATOM    270  HG3 GLU A  17      17.959  -3.002  -3.837  1.00  0.00           H  
ATOM    271  CD  GLU A  17      18.350  -0.860  -3.759  1.00  0.00           C  
ATOM    272  OE1 GLU A  17      19.051  -0.514  -4.735  1.00  0.00           O  
ATOM    273  OE2 GLU A  17      18.336  -0.281  -2.649  1.00  0.00           O  
ATOM    274  C   GLU A  17      17.613  -4.123  -6.394  1.00  0.00           C  
ATOM    275  O   GLU A  17      18.666  -4.658  -6.055  1.00  0.00           O  
ATOM    276  N   GLN A  18      16.539  -4.873  -6.678  1.00  0.00           N  
ATOM    277  H   GLN A  18      15.706  -4.400  -7.011  1.00  0.00           H  
ATOM    278  CA  GLN A  18      16.447  -6.317  -6.397  1.00  0.00           C  
ATOM    279  HA  GLN A  18      17.074  -6.530  -5.528  1.00  0.00           H  
ATOM    280  CB  GLN A  18      14.996  -6.673  -6.014  1.00  0.00           C  
ATOM    281  HB2 GLN A  18      14.329  -6.339  -6.810  1.00  0.00           H  
ATOM    282  HB3 GLN A  18      14.892  -7.754  -5.921  1.00  0.00           H  
ATOM    283  CG  GLN A  18      14.552  -6.040  -4.688  1.00  0.00           C  
ATOM    284  HG2 GLN A  18      14.693  -4.961  -4.726  1.00  0.00           H  
ATOM    285  HG3 GLN A  18      13.493  -6.237  -4.546  1.00  0.00           H  
ATOM    286  CD  GLN A  18      15.281  -6.612  -3.480  1.00  0.00           C  
ATOM    287  OE1 GLN A  18      15.426  -7.814  -3.310  1.00  0.00           O  
ATOM    288  NE2 GLN A  18      15.734  -5.774  -2.575  1.00  0.00           N  
ATOM    289 HE21 GLN A  18      16.252  -6.174  -1.814  1.00  0.00           H  
ATOM    290 HE22 GLN A  18      15.717  -4.779  -2.732  1.00  0.00           H  
ATOM    291  C   GLN A  18      16.998  -7.210  -7.529  1.00  0.00           C  
ATOM    292  O   GLN A  18      16.304  -8.112  -8.005  1.00  0.00           O  
ATOM    293  N   LYS A  19      18.242  -6.996  -7.980  1.00  0.00           N  
ATOM    294  H   LYS A  19      18.758  -6.218  -7.575  1.00  0.00           H  
ATOM    295  CA  LYS A  19      18.789  -7.708  -9.155  1.00  0.00           C  
ATOM    296  HA  LYS A  19      18.108  -7.470  -9.974  1.00  0.00           H  
ATOM    297  CB  LYS A  19      20.170  -7.149  -9.554  1.00  0.00           C  
ATOM    298  HB2 LYS A  19      20.088  -6.067  -9.675  1.00  0.00           H  
ATOM    299  HB3 LYS A  19      20.911  -7.366  -8.782  1.00  0.00           H  
ATOM    300  CG  LYS A  19      20.602  -7.774 -10.892  1.00  0.00           C  
ATOM    301  HG2 LYS A  19      19.733  -7.768 -11.549  1.00  0.00           H  
ATOM    302  HG3 LYS A  19      20.899  -8.811 -10.726  1.00  0.00           H  
ATOM    303  CD  LYS A  19      21.737  -7.054 -11.627  1.00  0.00           C  
ATOM    304  HD2 LYS A  19      21.494  -5.995 -11.713  1.00  0.00           H  
ATOM    305  HD3 LYS A  19      22.682  -7.167 -11.094  1.00  0.00           H  
ATOM    306  CE  LYS A  19      21.811  -7.712 -13.014  1.00  0.00           C  
ATOM    307  HE2 LYS A  19      22.259  -8.705 -12.932  1.00  0.00           H  
ATOM    308  HE3 LYS A  19      20.792  -7.845 -13.388  1.00  0.00           H  
ATOM    309  NZ  LYS A  19      22.541  -6.929 -14.031  1.00  0.00           N  
ATOM    310  HZ1 LYS A  19      23.466  -6.670 -13.752  1.00  0.00           H  
ATOM    311  HZ2 LYS A  19      22.602  -7.509 -14.875  1.00  0.00           H  
ATOM    312  HZ3 LYS A  19      22.017  -6.076 -14.273  1.00  0.00           H  
ATOM    313  C   LYS A  19      18.779  -9.242  -9.007  1.00  0.00           C  
ATOM    314  O   LYS A  19      19.233  -9.805  -8.003  1.00  0.00           O  
ATOM    315  N   THR A  20      18.293  -9.929 -10.046  1.00  0.00           N  
ATOM    316  H   THR A  20      18.001  -9.396 -10.854  1.00  0.00           H  
ATOM    317  CA  THR A  20      18.151 -11.394 -10.133  1.00  0.00           C  
ATOM    318  HA  THR A  20      18.962 -11.849  -9.565  1.00  0.00           H  
ATOM    319  CB  THR A  20      16.822 -11.845  -9.500  1.00  0.00           C  
ATOM    320  HB  THR A  20      16.773 -11.457  -8.483  1.00  0.00           H  
ATOM    321  CG2 THR A  20      15.570 -11.402 -10.258  1.00  0.00           C  
ATOM    322 HG21 THR A  20      15.570 -11.795 -11.273  1.00  0.00           H  
ATOM    323 HG22 THR A  20      14.686 -11.770  -9.738  1.00  0.00           H  
ATOM    324 HG23 THR A  20      15.525 -10.314 -10.285  1.00  0.00           H  
ATOM    325  OG1 THR A  20      16.805 -13.249  -9.444  1.00  0.00           O  
ATOM    326  HG1 THR A  20      17.471 -13.507  -8.783  1.00  0.00           H  
ATOM    327  C   THR A  20      18.287 -11.874 -11.586  1.00  0.00           C  
ATOM    328  O   THR A  20      18.144 -11.067 -12.499  1.00  0.00           O  
ATOM    329  N   LEU A  21      18.569 -13.160 -11.832  1.00  0.00           N  
ATOM    330  H   LEU A  21      18.563 -13.800 -11.052  1.00  0.00           H  
ATOM    331  CA  LEU A  21      18.953 -13.685 -13.160  1.00  0.00           C  
ATOM    332  HA  LEU A  21      19.889 -13.213 -13.464  1.00  0.00           H  
ATOM    333  CB  LEU A  21      19.166 -15.212 -13.073  1.00  0.00           C  
ATOM    334  HB2 LEU A  21      18.267 -15.663 -12.649  1.00  0.00           H  
ATOM    335  HB3 LEU A  21      19.284 -15.610 -14.083  1.00  0.00           H  
ATOM    336  CG  LEU A  21      20.388 -15.647 -12.240  1.00  0.00           C  
ATOM    337  HG  LEU A  21      20.348 -15.167 -11.265  1.00  0.00           H  
ATOM    338  CD1 LEU A  21      20.371 -17.159 -12.018  1.00  0.00           C  
ATOM    339 HD11 LEU A  21      19.476 -17.446 -11.468  1.00  0.00           H  
ATOM    340 HD12 LEU A  21      20.377 -17.675 -12.980  1.00  0.00           H  
ATOM    341 HD13 LEU A  21      21.246 -17.469 -11.448  1.00  0.00           H  
ATOM    342  CD2 LEU A  21      21.715 -15.289 -12.909  1.00  0.00           C  
ATOM    343 HD21 LEU A  21      21.763 -15.738 -13.903  1.00  0.00           H  
ATOM    344 HD22 LEU A  21      21.815 -14.209 -13.011  1.00  0.00           H  
ATOM    345 HD23 LEU A  21      22.551 -15.658 -12.316  1.00  0.00           H  
ATOM    346  C   LEU A  21      17.948 -13.348 -14.277  1.00  0.00           C  
ATOM    347  O   LEU A  21      18.353 -13.014 -15.382  1.00  0.00           O  
ATOM    348  N   CYS A  22      16.651 -13.329 -13.965  1.00  0.00           N  
ATOM    349  H   CYS A  22      16.381 -13.609 -13.036  1.00  0.00           H  
ATOM    350  CA  CYS A  22      15.604 -12.955 -14.915  1.00  0.00           C  
ATOM    351  HA  CYS A  22      15.642 -13.649 -15.756  1.00  0.00           H  
ATOM    352  CB  CYS A  22      14.274 -13.163 -14.178  1.00  0.00           C  
ATOM    353  HB2 CYS A  22      14.237 -14.171 -13.759  1.00  0.00           H  
ATOM    354  HB3 CYS A  22      14.197 -12.446 -13.361  1.00  0.00           H  
ATOM    355  SG  CYS A  22      12.860 -12.948 -15.286  1.00  0.00           S  
ATOM    356  HG  CYS A  22      13.035 -14.055 -16.024  1.00  0.00           H  
ATOM    357  C   CYS A  22      15.780 -11.528 -15.504  1.00  0.00           C  
ATOM    358  O   CYS A  22      15.343 -11.261 -16.620  1.00  0.00           O  
ATOM    359  N   THR A  23      16.471 -10.609 -14.809  1.00  0.00           N  
ATOM    360  H   THR A  23      16.901 -10.902 -13.941  1.00  0.00           H  
ATOM    361  CA  THR A  23      16.770  -9.240 -15.303  1.00  0.00           C  
ATOM    362  HA  THR A  23      15.845  -8.801 -15.667  1.00  0.00           H  
ATOM    363  CB  THR A  23      17.307  -8.320 -14.194  1.00  0.00           C  
ATOM    364  HB  THR A  23      17.452  -7.326 -14.617  1.00  0.00           H  
ATOM    365  CG2 THR A  23      16.336  -8.180 -13.022  1.00  0.00           C  
ATOM    366 HG21 THR A  23      15.384  -7.795 -13.385  1.00  0.00           H  
ATOM    367 HG22 THR A  23      16.173  -9.141 -12.537  1.00  0.00           H  
ATOM    368 HG23 THR A  23      16.743  -7.474 -12.297  1.00  0.00           H  
ATOM    369  OG1 THR A  23      18.546  -8.765 -13.693  1.00  0.00           O  
ATOM    370  HG1 THR A  23      18.428  -9.652 -13.314  1.00  0.00           H  
ATOM    371  C   THR A  23      17.753  -9.187 -16.481  1.00  0.00           C  
ATOM    372  O   THR A  23      17.714  -8.232 -17.262  1.00  0.00           O  
ATOM    373  N   GLU A  24      18.574 -10.229 -16.649  1.00  0.00           N  
ATOM    374  H   GLU A  24      18.527 -10.994 -15.986  1.00  0.00           H  
ATOM    375  CA  GLU A  24      19.500 -10.404 -17.786  1.00  0.00           C  
ATOM    376  HA  GLU A  24      20.037  -9.474 -17.981  1.00  0.00           H  
ATOM    377  CB  GLU A  24      20.534 -11.499 -17.448  1.00  0.00           C  
ATOM    378  HB2 GLU A  24      20.008 -12.441 -17.287  1.00  0.00           H  
ATOM    379  HB3 GLU A  24      21.189 -11.651 -18.307  1.00  0.00           H  
ATOM    380  CG  GLU A  24      21.399 -11.207 -16.208  1.00  0.00           C  
ATOM    381  HG2 GLU A  24      20.747 -11.087 -15.338  1.00  0.00           H  
ATOM    382  HG3 GLU A  24      22.028 -12.080 -16.021  1.00  0.00           H  
ATOM    383  CD  GLU A  24      22.303  -9.972 -16.357  1.00  0.00           C  
ATOM    384  OE1 GLU A  24      22.752  -9.685 -17.485  1.00  0.00           O  
ATOM    385  OE2 GLU A  24      22.572  -9.323 -15.318  1.00  0.00           O  
ATOM    386  C   GLU A  24      18.774 -10.807 -19.081  1.00  0.00           C  
ATOM    387  O   GLU A  24      19.348 -10.758 -20.166  1.00  0.00           O  
ATOM    388  N   LEU A  25      17.517 -11.259 -18.996  1.00  0.00           N  
ATOM    389  H   LEU A  25      17.059 -11.259 -18.094  1.00  0.00           H  
ATOM    390  CA  LEU A  25      16.791 -11.785 -20.150  1.00  0.00           C  
ATOM    391  HA  LEU A  25      17.461 -12.468 -20.674  1.00  0.00           H  
ATOM    392  CB  LEU A  25      15.550 -12.567 -19.703  1.00  0.00           C  
ATOM    393  HB2 LEU A  25      14.898 -11.885 -19.157  1.00  0.00           H  
ATOM    394  HB3 LEU A  25      15.012 -12.898 -20.593  1.00  0.00           H  
ATOM    395  CG  LEU A  25      15.839 -13.793 -18.822  1.00  0.00           C  
ATOM    396  HG  LEU A  25      16.299 -13.486 -17.884  1.00  0.00           H  
ATOM    397  CD1 LEU A  25      14.508 -14.478 -18.531  1.00  0.00           C  
ATOM    398 HD11 LEU A  25      13.853 -13.798 -17.988  1.00  0.00           H  
ATOM    399 HD12 LEU A  25      14.028 -14.762 -19.466  1.00  0.00           H  
ATOM    400 HD13 LEU A  25      14.676 -15.368 -17.937  1.00  0.00           H  
ATOM    401  CD2 LEU A  25      16.745 -14.830 -19.493  1.00  0.00           C  
ATOM    402 HD21 LEU A  25      17.740 -14.412 -19.641  1.00  0.00           H  
ATOM    403 HD22 LEU A  25      16.848 -15.702 -18.848  1.00  0.00           H  
ATOM    404 HD23 LEU A  25      16.327 -15.135 -20.453  1.00  0.00           H  
ATOM    405  C   LEU A  25      16.396 -10.705 -21.162  1.00  0.00           C  
ATOM    406  O   LEU A  25      16.193  -9.535 -20.837  1.00  0.00           O  
ATOM    407  N   THR A  26      16.235 -11.134 -22.413  1.00  0.00           N  
ATOM    408  H   THR A  26      16.365 -12.115 -22.595  1.00  0.00           H  
ATOM    409  CA  THR A  26      15.713 -10.286 -23.488  1.00  0.00           C  
ATOM    410  HA  THR A  26      16.218  -9.325 -23.412  1.00  0.00           H  
ATOM    411  CB  THR A  26      16.062 -10.870 -24.863  1.00  0.00           C  
ATOM    412  HB  THR A  26      15.779 -11.923 -24.898  1.00  0.00           H  
ATOM    413  CG2 THR A  26      15.429 -10.143 -26.044  1.00  0.00           C  
ATOM    414 HG21 THR A  26      15.624  -9.073 -25.968  1.00  0.00           H  
ATOM    415 HG22 THR A  26      15.857 -10.521 -26.972  1.00  0.00           H  
ATOM    416 HG23 THR A  26      14.353 -10.321 -26.071  1.00  0.00           H  
ATOM    417  OG1 THR A  26      17.448 -10.747 -25.070  1.00  0.00           O  
ATOM    418  HG1 THR A  26      17.907 -11.186 -24.350  1.00  0.00           H  
ATOM    419  C   THR A  26      14.208 -10.036 -23.346  1.00  0.00           C  
ATOM    420  O   THR A  26      13.436 -10.934 -23.004  1.00  0.00           O  
ATOM    421  N   VAL A  27      13.800  -8.818 -23.686  1.00  0.00           N  
ATOM    422  H   VAL A  27      14.522  -8.150 -23.942  1.00  0.00           H  
ATOM    423  CA  VAL A  27      12.429  -8.326 -23.831  1.00  0.00           C  
ATOM    424  HA  VAL A  27      11.782  -9.181 -24.021  1.00  0.00           H  
ATOM    425  CB  VAL A  27      11.981  -7.674 -22.502  1.00  0.00           C  
ATOM    426  HB  VAL A  27      12.213  -8.365 -21.689  1.00  0.00           H  
ATOM    427  CG1 VAL A  27      12.692  -6.344 -22.213  1.00  0.00           C  
ATOM    428 HG11 VAL A  27      12.455  -5.609 -22.981  1.00  0.00           H  
ATOM    429 HG12 VAL A  27      12.372  -5.959 -21.245  1.00  0.00           H  
ATOM    430 HG13 VAL A  27      13.769  -6.501 -22.188  1.00  0.00           H  
ATOM    431  CG2 VAL A  27      10.472  -7.429 -22.461  1.00  0.00           C  
ATOM    432 HG21 VAL A  27      10.204  -6.634 -23.155  1.00  0.00           H  
ATOM    433 HG22 VAL A  27       9.934  -8.341 -22.720  1.00  0.00           H  
ATOM    434 HG23 VAL A  27      10.180  -7.123 -21.456  1.00  0.00           H  
ATOM    435  C   VAL A  27      12.357  -7.390 -25.058  1.00  0.00           C  
ATOM    436  O   VAL A  27      13.377  -6.875 -25.525  1.00  0.00           O  
ATOM    437  N   THR A  28      11.173  -7.171 -25.629  1.00  0.00           N  
ATOM    438  H   THR A  28      10.340  -7.597 -25.248  1.00  0.00           H  
ATOM    439  CA  THR A  28      10.963  -6.277 -26.782  1.00  0.00           C  
ATOM    440  HA  THR A  28      11.777  -6.434 -27.487  1.00  0.00           H  
ATOM    441  CB  THR A  28       9.638  -6.605 -27.506  1.00  0.00           C  
ATOM    442  HB  THR A  28       9.136  -5.680 -27.795  1.00  0.00           H  
ATOM    443  CG2 THR A  28       9.894  -7.420 -28.770  1.00  0.00           C  
ATOM    444 HG21 THR A  28      10.547  -6.854 -29.436  1.00  0.00           H  
ATOM    445 HG22 THR A  28      10.367  -8.368 -28.513  1.00  0.00           H  
ATOM    446 HG23 THR A  28       8.953  -7.610 -29.287  1.00  0.00           H  
ATOM    447  OG1 THR A  28       8.759  -7.367 -26.700  1.00  0.00           O  
ATOM    448  HG1 THR A  28       7.969  -7.546 -27.215  1.00  0.00           H  
ATOM    449  C   THR A  28      10.985  -4.795 -26.390  1.00  0.00           C  
ATOM    450  O   THR A  28      10.161  -4.335 -25.600  1.00  0.00           O  
ATOM    451  N   ASP A  29      11.879  -4.013 -26.994  1.00  0.00           N  
ATOM    452  H   ASP A  29      12.513  -4.442 -27.659  1.00  0.00           H  
ATOM    453  CA  ASP A  29      11.903  -2.554 -26.924  1.00  0.00           C  
ATOM    454  HA  ASP A  29      11.780  -2.252 -25.885  1.00  0.00           H  
ATOM    455  CB  ASP A  29      13.274  -2.052 -27.382  1.00  0.00           C  
ATOM    456  HB2 ASP A  29      14.031  -2.471 -26.716  1.00  0.00           H  
ATOM    457  HB3 ASP A  29      13.466  -2.424 -28.385  1.00  0.00           H  
ATOM    458  CG  ASP A  29      13.408  -0.527 -27.386  1.00  0.00           C  
ATOM    459  OD1 ASP A  29      14.510  -0.035 -27.705  1.00  0.00           O  
ATOM    460  OD2 ASP A  29      12.484   0.207 -26.969  1.00  0.00           O  
ATOM    461  C   ASP A  29      10.751  -1.927 -27.724  1.00  0.00           C  
ATOM    462  O   ASP A  29      10.872  -1.558 -28.899  1.00  0.00           O  
ATOM    463  N   ILE A  30       9.622  -1.754 -27.033  1.00  0.00           N  
ATOM    464  H   ILE A  30       9.560  -2.222 -26.135  1.00  0.00           H  
ATOM    465  CA  ILE A  30       8.427  -1.098 -27.578  1.00  0.00           C  
ATOM    466  HA  ILE A  30       8.125  -1.662 -28.462  1.00  0.00           H  
ATOM    467  CB  ILE A  30       7.252  -1.137 -26.571  1.00  0.00           C  
ATOM    468  HB  ILE A  30       6.361  -0.785 -27.096  1.00  0.00           H  
ATOM    469  CG2 ILE A  30       6.957  -2.581 -26.144  1.00  0.00           C  
ATOM    470 HG21 ILE A  30       6.003  -2.630 -25.619  1.00  0.00           H  
ATOM    471 HG22 ILE A  30       6.902  -3.212 -27.028  1.00  0.00           H  
ATOM    472 HG23 ILE A  30       7.739  -2.961 -25.486  1.00  0.00           H  
ATOM    473  CG1 ILE A  30       7.457  -0.251 -25.319  1.00  0.00           C  
ATOM    474 HG12 ILE A  30       7.018  -0.747 -24.455  1.00  0.00           H  
ATOM    475 HG13 ILE A  30       8.520  -0.122 -25.115  1.00  0.00           H  
ATOM    476  CD1 ILE A  30       6.793   1.125 -25.426  1.00  0.00           C  
ATOM    477 HD11 ILE A  30       7.252   1.716 -26.216  1.00  0.00           H  
ATOM    478 HD12 ILE A  30       5.729   1.010 -25.633  1.00  0.00           H  
ATOM    479 HD13 ILE A  30       6.913   1.653 -24.481  1.00  0.00           H  
ATOM    480  C   ILE A  30       8.662   0.345 -28.049  1.00  0.00           C  
ATOM    481  O   ILE A  30       7.866   0.834 -28.851  1.00  0.00           O  
ATOM    482  N   PHE A  31       9.705   1.049 -27.588  1.00  0.00           N  
ATOM    483  H   PHE A  31      10.425   0.580 -27.044  1.00  0.00           H  
ATOM    484  CA  PHE A  31       9.890   2.475 -27.884  1.00  0.00           C  
ATOM    485  HA  PHE A  31       8.916   2.965 -27.841  1.00  0.00           H  
ATOM    486  CB  PHE A  31      10.782   3.128 -26.824  1.00  0.00           C  
ATOM    487  HB2 PHE A  31      11.766   2.667 -26.854  1.00  0.00           H  
ATOM    488  HB3 PHE A  31      10.912   4.180 -27.082  1.00  0.00           H  
ATOM    489  CG  PHE A  31      10.228   3.054 -25.414  1.00  0.00           C  
ATOM    490  CD1 PHE A  31       9.203   3.938 -25.025  1.00  0.00           C  
ATOM    491  HD1 PHE A  31       8.818   4.665 -25.728  1.00  0.00           H  
ATOM    492  CE1 PHE A  31       8.674   3.874 -23.724  1.00  0.00           C  
ATOM    493  HE1 PHE A  31       7.885   4.552 -23.429  1.00  0.00           H  
ATOM    494  CZ  PHE A  31       9.172   2.930 -22.809  1.00  0.00           C  
ATOM    495  HZ  PHE A  31       8.767   2.886 -21.810  1.00  0.00           H  
ATOM    496  CE2 PHE A  31      10.197   2.049 -23.192  1.00  0.00           C  
ATOM    497  HE2 PHE A  31      10.583   1.326 -22.485  1.00  0.00           H  
ATOM    498  CD2 PHE A  31      10.725   2.109 -24.496  1.00  0.00           C  
ATOM    499  HD2 PHE A  31      11.510   1.425 -24.791  1.00  0.00           H  
ATOM    500  C   PHE A  31      10.447   2.728 -29.288  1.00  0.00           C  
ATOM    501  O   PHE A  31      10.005   3.667 -29.946  1.00  0.00           O  
ATOM    502  N   ALA A  32      11.356   1.877 -29.781  1.00  0.00           N  
ATOM    503  H   ALA A  32      11.689   1.122 -29.191  1.00  0.00           H  
ATOM    504  CA  ALA A  32      11.866   1.985 -31.153  1.00  0.00           C  
ATOM    505  HA  ALA A  32      12.289   2.982 -31.292  1.00  0.00           H  
ATOM    506  CB  ALA A  32      12.982   0.952 -31.343  1.00  0.00           C  
ATOM    507  HB1 ALA A  32      12.589  -0.054 -31.191  1.00  0.00           H  
ATOM    508  HB2 ALA A  32      13.384   1.030 -32.354  1.00  0.00           H  
ATOM    509  HB3 ALA A  32      13.785   1.135 -30.627  1.00  0.00           H  
ATOM    510  C   ALA A  32      10.750   1.806 -32.202  1.00  0.00           C  
ATOM    511  O   ALA A  32      10.737   2.501 -33.221  1.00  0.00           O  
ATOM    512  N   ALA A  33       9.794   0.913 -31.916  1.00  0.00           N  
ATOM    513  H   ALA A  33       9.902   0.364 -31.076  1.00  0.00           H  
ATOM    514  CA  ALA A  33       8.596   0.690 -32.722  1.00  0.00           C  
ATOM    515  HA  ALA A  33       8.878   0.658 -33.775  1.00  0.00           H  
ATOM    516  CB  ALA A  33       8.026  -0.682 -32.337  1.00  0.00           C  
ATOM    517  HB1 ALA A  33       8.765  -1.459 -32.537  1.00  0.00           H  
ATOM    518  HB2 ALA A  33       7.757  -0.702 -31.280  1.00  0.00           H  
ATOM    519  HB3 ALA A  33       7.138  -0.890 -32.937  1.00  0.00           H  
ATOM    520  C   ALA A  33       7.535   1.801 -32.564  1.00  0.00           C  
ATOM    521  O   ALA A  33       6.903   2.183 -33.548  1.00  0.00           O  
ATOM    522  N   SER A  34       7.341   2.351 -31.357  1.00  0.00           N  
ATOM    523  H   SER A  34       7.896   2.002 -30.587  1.00  0.00           H  
ATOM    524  CA  SER A  34       6.268   3.318 -31.038  1.00  0.00           C  
ATOM    525  HA  SER A  34       5.386   2.990 -31.581  1.00  0.00           H  
ATOM    526  CB  SER A  34       5.902   3.275 -29.544  1.00  0.00           C  
ATOM    527  HB2 SER A  34       6.762   3.571 -28.943  1.00  0.00           H  
ATOM    528  HB3 SER A  34       5.082   3.963 -29.344  1.00  0.00           H  
ATOM    529  OG  SER A  34       5.491   1.965 -29.190  1.00  0.00           O  
ATOM    530  HG  SER A  34       6.321   1.466 -29.045  1.00  0.00           H  
ATOM    531  C   SER A  34       6.506   4.753 -31.541  1.00  0.00           C  
ATOM    532  O   SER A  34       6.256   5.730 -30.834  1.00  0.00           O  
ATOM    533  N   LYS A  35       6.929   4.914 -32.799  1.00  0.00           N  
ATOM    534  H   LYS A  35       7.038   4.071 -33.356  1.00  0.00           H  
ATOM    535  CA  LYS A  35       6.949   6.222 -33.473  1.00  0.00           C  
ATOM    536  HA  LYS A  35       7.546   6.907 -32.869  1.00  0.00           H  
ATOM    537  CB  LYS A  35       7.587   6.095 -34.863  1.00  0.00           C  
ATOM    538  HB2 LYS A  35       7.160   5.236 -35.386  1.00  0.00           H  
ATOM    539  HB3 LYS A  35       7.373   6.996 -35.442  1.00  0.00           H  
ATOM    540  CG  LYS A  35       9.108   5.938 -34.742  1.00  0.00           C  
ATOM    541  HG2 LYS A  35       9.518   6.835 -34.272  1.00  0.00           H  
ATOM    542  HG3 LYS A  35       9.342   5.076 -34.115  1.00  0.00           H  
ATOM    543  CD  LYS A  35       9.761   5.745 -36.113  1.00  0.00           C  
ATOM    544  HD2 LYS A  35       9.403   4.810 -36.549  1.00  0.00           H  
ATOM    545  HD3 LYS A  35       9.493   6.579 -36.765  1.00  0.00           H  
ATOM    546  CE  LYS A  35      11.281   5.692 -35.925  1.00  0.00           C  
ATOM    547  HE2 LYS A  35      11.608   6.646 -35.500  1.00  0.00           H  
ATOM    548  HE3 LYS A  35      11.511   4.905 -35.197  1.00  0.00           H  
ATOM    549  NZ  LYS A  35      11.984   5.429 -37.205  1.00  0.00           N  
ATOM    550  HZ1 LYS A  35      11.756   6.141 -37.886  1.00  0.00           H  
ATOM    551  HZ2 LYS A  35      12.986   5.416 -37.059  1.00  0.00           H  
ATOM    552  HZ3 LYS A  35      11.707   4.528 -37.575  1.00  0.00           H  
ATOM    553  C   LYS A  35       5.536   6.806 -33.558  1.00  0.00           C  
ATOM    554  O   LYS A  35       4.571   6.077 -33.779  1.00  0.00           O  
ATOM    555  N   ASN A  36       5.430   8.123 -33.364  1.00  0.00           N  
ATOM    556  H   ASN A  36       6.287   8.638 -33.240  1.00  0.00           H  
ATOM    557  CA  ASN A  36       4.198   8.926 -33.452  1.00  0.00           C  
ATOM    558  HA  ASN A  36       4.429   9.901 -33.021  1.00  0.00           H  
ATOM    559  CB  ASN A  36       3.828   9.165 -34.932  1.00  0.00           C  
ATOM    560  HB2 ASN A  36       3.516   8.219 -35.375  1.00  0.00           H  
ATOM    561  HB3 ASN A  36       2.975   9.843 -34.968  1.00  0.00           H  
ATOM    562  CG  ASN A  36       4.925   9.761 -35.804  1.00  0.00           C  
ATOM    563  OD1 ASN A  36       6.074   9.939 -35.428  1.00  0.00           O  
ATOM    564  ND2 ASN A  36       4.601  10.086 -37.031  1.00  0.00           N  
ATOM    565 HD21 ASN A  36       5.322  10.506 -37.589  1.00  0.00           H  
ATOM    566 HD22 ASN A  36       3.659   9.954 -37.353  1.00  0.00           H  
ATOM    567  C   ASN A  36       3.007   8.387 -32.620  1.00  0.00           C  
ATOM    568  O   ASN A  36       1.860   8.744 -32.872  1.00  0.00           O  
ATOM    569  N   THR A  37       3.272   7.492 -31.667  1.00  0.00           N  
ATOM    570  H   THR A  37       4.241   7.287 -31.468  1.00  0.00           H  
ATOM    571  CA  THR A  37       2.271   6.790 -30.855  1.00  0.00           C  
ATOM    572  HA  THR A  37       1.381   6.596 -31.455  1.00  0.00           H  
ATOM    573  CB  THR A  37       2.871   5.449 -30.416  1.00  0.00           C  
ATOM    574  HB  THR A  37       3.801   5.646 -29.885  1.00  0.00           H  
ATOM    575  CG2 THR A  37       1.964   4.620 -29.509  1.00  0.00           C  
ATOM    576 HG21 THR A  37       1.074   4.318 -30.057  1.00  0.00           H  
ATOM    577 HG22 THR A  37       2.505   3.752 -29.143  1.00  0.00           H  
ATOM    578 HG23 THR A  37       1.667   5.186 -28.634  1.00  0.00           H  
ATOM    579  OG1 THR A  37       3.143   4.668 -31.574  1.00  0.00           O  
ATOM    580  HG1 THR A  37       3.504   5.261 -32.256  1.00  0.00           H  
ATOM    581  C   THR A  37       1.868   7.646 -29.653  1.00  0.00           C  
ATOM    582  O   THR A  37       2.692   8.395 -29.127  1.00  0.00           O  
ATOM    583  N   THR A  38       0.620   7.545 -29.182  1.00  0.00           N  
ATOM    584  H   THR A  38      -0.022   6.882 -29.596  1.00  0.00           H  
ATOM    585  CA  THR A  38       0.214   8.303 -27.987  1.00  0.00           C  
ATOM    586  HA  THR A  38       0.527   9.335 -28.143  1.00  0.00           H  
ATOM    587  CB  THR A  38      -1.304   8.335 -27.762  1.00  0.00           C  
ATOM    588  HB  THR A  38      -1.501   9.089 -26.998  1.00  0.00           H  
ATOM    589  CG2 THR A  38      -2.102   8.714 -29.006  1.00  0.00           C  
ATOM    590 HG21 THR A  38      -2.015   7.942 -29.772  1.00  0.00           H  
ATOM    591 HG22 THR A  38      -3.153   8.832 -28.741  1.00  0.00           H  
ATOM    592 HG23 THR A  38      -1.732   9.659 -29.405  1.00  0.00           H  
ATOM    593  OG1 THR A  38      -1.789   7.111 -27.274  1.00  0.00           O  
ATOM    594  HG1 THR A  38      -1.773   6.469 -28.001  1.00  0.00           H  
ATOM    595  C   THR A  38       0.932   7.801 -26.729  1.00  0.00           C  
ATOM    596  O   THR A  38       1.252   6.620 -26.589  1.00  0.00           O  
ATOM    597  N   GLU A  39       1.183   8.692 -25.771  1.00  0.00           N  
ATOM    598  H   GLU A  39       0.989   9.664 -25.949  1.00  0.00           H  
ATOM    599  CA  GLU A  39       1.941   8.354 -24.560  1.00  0.00           C  
ATOM    600  HA  GLU A  39       2.922   7.972 -24.850  1.00  0.00           H  
ATOM    601  CB  GLU A  39       2.151   9.644 -23.757  1.00  0.00           C  
ATOM    602  HB2 GLU A  39       2.619  10.396 -24.395  1.00  0.00           H  
ATOM    603  HB3 GLU A  39       1.182  10.020 -23.428  1.00  0.00           H  
ATOM    604  CG  GLU A  39       3.044   9.400 -22.543  1.00  0.00           C  
ATOM    605  HG2 GLU A  39       2.589   8.627 -21.927  1.00  0.00           H  
ATOM    606  HG3 GLU A  39       4.022   9.045 -22.878  1.00  0.00           H  
ATOM    607  CD  GLU A  39       3.202  10.653 -21.686  1.00  0.00           C  
ATOM    608  OE1 GLU A  39       4.350  10.981 -21.317  1.00  0.00           O  
ATOM    609  OE2 GLU A  39       2.189  11.274 -21.277  1.00  0.00           O  
ATOM    610  C   GLU A  39       1.251   7.258 -23.724  1.00  0.00           C  
ATOM    611  O   GLU A  39       1.876   6.271 -23.337  1.00  0.00           O  
ATOM    612  N   LYS A  40      -0.066   7.384 -23.518  1.00  0.00           N  
ATOM    613  H   LYS A  40      -0.514   8.204 -23.897  1.00  0.00           H  
ATOM    614  CA  LYS A  40      -0.892   6.400 -22.801  1.00  0.00           C  
ATOM    615  HA  LYS A  40      -0.469   6.241 -21.808  1.00  0.00           H  
ATOM    616  CB  LYS A  40      -2.323   6.946 -22.663  1.00  0.00           C  
ATOM    617  HB2 LYS A  40      -2.695   7.274 -23.636  1.00  0.00           H  
ATOM    618  HB3 LYS A  40      -2.969   6.141 -22.309  1.00  0.00           H  
ATOM    619  CG  LYS A  40      -2.372   8.112 -21.662  1.00  0.00           C  
ATOM    620  HG2 LYS A  40      -1.874   7.799 -20.744  1.00  0.00           H  
ATOM    621  HG3 LYS A  40      -1.843   8.977 -22.067  1.00  0.00           H  
ATOM    622  CD  LYS A  40      -3.818   8.506 -21.333  1.00  0.00           C  
ATOM    623  HD2 LYS A  40      -4.268   9.014 -22.187  1.00  0.00           H  
ATOM    624  HD3 LYS A  40      -4.388   7.602 -21.131  1.00  0.00           H  
ATOM    625  CE  LYS A  40      -3.858   9.407 -20.093  1.00  0.00           C  
ATOM    626  HE2 LYS A  40      -3.123   9.031 -19.374  1.00  0.00           H  
ATOM    627  HE3 LYS A  40      -3.559  10.422 -20.373  1.00  0.00           H  
ATOM    628  NZ  LYS A  40      -5.197   9.393 -19.454  1.00  0.00           N  
ATOM    629  HZ1 LYS A  40      -5.443   8.443 -19.200  1.00  0.00           H  
ATOM    630  HZ2 LYS A  40      -5.185   9.945 -18.605  1.00  0.00           H  
ATOM    631  HZ3 LYS A  40      -5.904   9.755 -20.079  1.00  0.00           H  
ATOM    632  C   LYS A  40      -0.895   5.026 -23.474  1.00  0.00           C  
ATOM    633  O   LYS A  40      -0.779   4.003 -22.803  1.00  0.00           O  
ATOM    634  N   GLU A  41      -0.984   5.000 -24.801  1.00  0.00           N  
ATOM    635  H   GLU A  41      -1.070   5.873 -25.305  1.00  0.00           H  
ATOM    636  CA  GLU A  41      -0.856   3.766 -25.580  1.00  0.00           C  
ATOM    637  HA  GLU A  41      -1.557   3.023 -25.200  1.00  0.00           H  
ATOM    638  CB  GLU A  41      -1.222   4.066 -27.034  1.00  0.00           C  
ATOM    639  HB2 GLU A  41      -2.215   4.518 -27.059  1.00  0.00           H  
ATOM    640  HB3 GLU A  41      -0.494   4.776 -27.427  1.00  0.00           H  
ATOM    641  CG  GLU A  41      -1.241   2.827 -27.930  1.00  0.00           C  
ATOM    642  HG2 GLU A  41      -0.296   2.291 -27.824  1.00  0.00           H  
ATOM    643  HG3 GLU A  41      -2.053   2.173 -27.604  1.00  0.00           H  
ATOM    644  CD  GLU A  41      -1.425   3.182 -29.408  1.00  0.00           C  
ATOM    645  OE1 GLU A  41      -1.378   2.225 -30.213  1.00  0.00           O  
ATOM    646  OE2 GLU A  41      -1.514   4.389 -29.738  1.00  0.00           O  
ATOM    647  C   GLU A  41       0.551   3.169 -25.458  1.00  0.00           C  
ATOM    648  O   GLU A  41       0.683   1.968 -25.252  1.00  0.00           O  
ATOM    649  N   THR A  42       1.596   3.997 -25.485  1.00  0.00           N  
ATOM    650  H   THR A  42       1.414   4.977 -25.682  1.00  0.00           H  
ATOM    651  CA  THR A  42       2.995   3.572 -25.294  1.00  0.00           C  
ATOM    652  HA  THR A  42       3.240   2.829 -26.052  1.00  0.00           H  
ATOM    653  CB  THR A  42       3.948   4.763 -25.492  1.00  0.00           C  
ATOM    654  HB  THR A  42       3.749   5.537 -24.753  1.00  0.00           H  
ATOM    655  CG2 THR A  42       5.424   4.377 -25.410  1.00  0.00           C  
ATOM    656 HG21 THR A  42       5.654   3.646 -26.182  1.00  0.00           H  
ATOM    657 HG22 THR A  42       6.036   5.264 -25.568  1.00  0.00           H  
ATOM    658 HG23 THR A  42       5.655   3.964 -24.428  1.00  0.00           H  
ATOM    659  OG1 THR A  42       3.739   5.303 -26.773  1.00  0.00           O  
ATOM    660  HG1 THR A  42       2.903   5.796 -26.761  1.00  0.00           H  
ATOM    661  C   THR A  42       3.199   2.921 -23.921  1.00  0.00           C  
ATOM    662  O   THR A  42       3.772   1.834 -23.823  1.00  0.00           O  
ATOM    663  N   PHE A  43       2.645   3.518 -22.860  1.00  0.00           N  
ATOM    664  H   PHE A  43       2.219   4.433 -22.990  1.00  0.00           H  
ATOM    665  CA  PHE A  43       2.606   2.914 -21.523  1.00  0.00           C  
ATOM    666  HA  PHE A  43       3.622   2.679 -21.207  1.00  0.00           H  
ATOM    667  CB  PHE A  43       1.989   3.911 -20.528  1.00  0.00           C  
ATOM    668  HB2 PHE A  43       0.982   4.151 -20.870  1.00  0.00           H  
ATOM    669  HB3 PHE A  43       1.881   3.413 -19.565  1.00  0.00           H  
ATOM    670  CG  PHE A  43       2.727   5.222 -20.286  1.00  0.00           C  
ATOM    671  CD1 PHE A  43       4.099   5.382 -20.577  1.00  0.00           C  
ATOM    672  HD1 PHE A  43       4.673   4.576 -21.006  1.00  0.00           H  
ATOM    673  CE1 PHE A  43       4.738   6.610 -20.327  1.00  0.00           C  
ATOM    674  HE1 PHE A  43       5.782   6.739 -20.577  1.00  0.00           H  
ATOM    675  CZ  PHE A  43       4.019   7.678 -19.768  1.00  0.00           C  
ATOM    676  HZ  PHE A  43       4.510   8.626 -19.596  1.00  0.00           H  
ATOM    677  CE2 PHE A  43       2.655   7.524 -19.470  1.00  0.00           C  
ATOM    678  HE2 PHE A  43       2.095   8.357 -19.071  1.00  0.00           H  
ATOM    679  CD2 PHE A  43       2.012   6.302 -19.734  1.00  0.00           C  
ATOM    680  HD2 PHE A  43       0.960   6.192 -19.516  1.00  0.00           H  
ATOM    681  C   PHE A  43       1.836   1.582 -21.507  1.00  0.00           C  
ATOM    682  O   PHE A  43       2.276   0.634 -20.858  1.00  0.00           O  
ATOM    683  N   CYS A  44       0.733   1.476 -22.257  1.00  0.00           N  
ATOM    684  H   CYS A  44       0.397   2.306 -22.735  1.00  0.00           H  
ATOM    685  CA  CYS A  44      -0.032   0.237 -22.411  1.00  0.00           C  
ATOM    686  HA  CYS A  44      -0.223  -0.171 -21.419  1.00  0.00           H  
ATOM    687  CB  CYS A  44      -1.382   0.593 -23.044  1.00  0.00           C  
ATOM    688  HB2 CYS A  44      -1.824   1.444 -22.525  1.00  0.00           H  
ATOM    689  HB3 CYS A  44      -1.231   0.862 -24.089  1.00  0.00           H  
ATOM    690  SG  CYS A  44      -2.504  -0.828 -22.951  1.00  0.00           S  
ATOM    691  HG  CYS A  44      -2.935  -0.643 -21.691  1.00  0.00           H  
ATOM    692  C   CYS A  44       0.720  -0.850 -23.210  1.00  0.00           C  
ATOM    693  O   CYS A  44       0.658  -2.023 -22.844  1.00  0.00           O  
ATOM    694  N   ARG A  45       1.486  -0.487 -24.250  1.00  0.00           N  
ATOM    695  H   ARG A  45       1.454   0.489 -24.535  1.00  0.00           H  
ATOM    696  CA  ARG A  45       2.366  -1.401 -25.007  1.00  0.00           C  
ATOM    697  HA  ARG A  45       1.787  -2.266 -25.342  1.00  0.00           H  
ATOM    698  CB  ARG A  45       2.952  -0.692 -26.244  1.00  0.00           C  
ATOM    699  HB2 ARG A  45       3.397   0.253 -25.932  1.00  0.00           H  
ATOM    700  HB3 ARG A  45       3.745  -1.318 -26.658  1.00  0.00           H  
ATOM    701  CG  ARG A  45       1.930  -0.425 -27.363  1.00  0.00           C  
ATOM    702  HG2 ARG A  45       1.570  -1.375 -27.761  1.00  0.00           H  
ATOM    703  HG3 ARG A  45       1.088   0.132 -26.961  1.00  0.00           H  
ATOM    704  CD  ARG A  45       2.574   0.391 -28.493  1.00  0.00           C  
ATOM    705  HD2 ARG A  45       3.010   1.296 -28.063  1.00  0.00           H  
ATOM    706  HD3 ARG A  45       3.375  -0.199 -28.942  1.00  0.00           H  
ATOM    707  NE  ARG A  45       1.608   0.779 -29.541  1.00  0.00           N  
ATOM    708  HE  ARG A  45       0.635   0.517 -29.417  1.00  0.00           H  
ATOM    709  CZ  ARG A  45       1.892   1.497 -30.614  1.00  0.00           C  
ATOM    710  NH1 ARG A  45       3.099   1.891 -30.894  1.00  0.00           N  
ATOM    711 HH11 ARG A  45       3.843   1.697 -30.236  1.00  0.00           H  
ATOM    712 HH12 ARG A  45       3.172   2.710 -31.483  1.00  0.00           H  
ATOM    713  NH2 ARG A  45       0.973   1.896 -31.436  1.00  0.00           N  
ATOM    714 HH21 ARG A  45      -0.007   1.856 -31.124  1.00  0.00           H  
ATOM    715 HH22 ARG A  45       1.198   2.496 -32.202  1.00  0.00           H  
ATOM    716  C   ARG A  45       3.496  -1.944 -24.130  1.00  0.00           C  
ATOM    717  O   ARG A  45       3.745  -3.147 -24.139  1.00  0.00           O  
ATOM    718  N   ALA A  46       4.134  -1.081 -23.335  1.00  0.00           N  
ATOM    719  H   ALA A  46       3.920  -0.093 -23.425  1.00  0.00           H  
ATOM    720  CA  ALA A  46       5.114  -1.492 -22.328  1.00  0.00           C  
ATOM    721  HA  ALA A  46       5.914  -2.043 -22.824  1.00  0.00           H  
ATOM    722  CB  ALA A  46       5.714  -0.235 -21.682  1.00  0.00           C  
ATOM    723  HB1 ALA A  46       6.492  -0.523 -20.973  1.00  0.00           H  
ATOM    724  HB2 ALA A  46       6.151   0.403 -22.450  1.00  0.00           H  
ATOM    725  HB3 ALA A  46       4.941   0.326 -21.156  1.00  0.00           H  
ATOM    726  C   ALA A  46       4.501  -2.435 -21.276  1.00  0.00           C  
ATOM    727  O   ALA A  46       5.052  -3.507 -21.031  1.00  0.00           O  
ATOM    728  N   ALA A  47       3.339  -2.078 -20.721  1.00  0.00           N  
ATOM    729  H   ALA A  47       2.968  -1.154 -20.916  1.00  0.00           H  
ATOM    730  CA  ALA A  47       2.591  -2.926 -19.795  1.00  0.00           C  
ATOM    731  HA  ALA A  47       3.204  -3.116 -18.912  1.00  0.00           H  
ATOM    732  CB  ALA A  47       1.331  -2.169 -19.362  1.00  0.00           C  
ATOM    733  HB1 ALA A  47       0.680  -1.990 -20.214  1.00  0.00           H  
ATOM    734  HB2 ALA A  47       0.790  -2.759 -18.626  1.00  0.00           H  
ATOM    735  HB3 ALA A  47       1.603  -1.218 -18.911  1.00  0.00           H  
ATOM    736  C   ALA A  47       2.238  -4.286 -20.422  1.00  0.00           C  
ATOM    737  O   ALA A  47       2.449  -5.317 -19.802  1.00  0.00           O  
ATOM    738  N   THR A  48       1.780  -4.306 -21.676  1.00  0.00           N  
ATOM    739  H   THR A  48       1.634  -3.413 -22.128  1.00  0.00           H  
ATOM    740  CA  THR A  48       1.393  -5.524 -22.410  1.00  0.00           C  
ATOM    741  HA  THR A  48       0.660  -6.071 -21.816  1.00  0.00           H  
ATOM    742  CB  THR A  48       0.732  -5.162 -23.752  1.00  0.00           C  
ATOM    743  HB  THR A  48       1.425  -4.577 -24.355  1.00  0.00           H  
ATOM    744  CG2 THR A  48       0.286  -6.384 -24.554  1.00  0.00           C  
ATOM    745 HG21 THR A  48      -0.274  -6.059 -25.431  1.00  0.00           H  
ATOM    746 HG22 THR A  48       1.152  -6.955 -24.887  1.00  0.00           H  
ATOM    747 HG23 THR A  48      -0.355  -7.016 -23.939  1.00  0.00           H  
ATOM    748  OG1 THR A  48      -0.424  -4.392 -23.501  1.00  0.00           O  
ATOM    749  HG1 THR A  48      -0.116  -3.527 -23.172  1.00  0.00           H  
ATOM    750  C   THR A  48       2.584  -6.460 -22.627  1.00  0.00           C  
ATOM    751  O   THR A  48       2.474  -7.655 -22.365  1.00  0.00           O  
ATOM    752  N   VAL A  49       3.738  -5.928 -23.040  1.00  0.00           N  
ATOM    753  H   VAL A  49       3.764  -4.934 -23.251  1.00  0.00           H  
ATOM    754  CA  VAL A  49       4.980  -6.704 -23.196  1.00  0.00           C  
ATOM    755  HA  VAL A  49       4.766  -7.582 -23.808  1.00  0.00           H  
ATOM    756  CB  VAL A  49       6.028  -5.851 -23.937  1.00  0.00           C  
ATOM    757  HB  VAL A  49       5.967  -4.818 -23.589  1.00  0.00           H  
ATOM    758  CG1 VAL A  49       7.473  -6.313 -23.742  1.00  0.00           C  
ATOM    759 HG11 VAL A  49       7.574  -7.364 -24.018  1.00  0.00           H  
ATOM    760 HG12 VAL A  49       8.138  -5.713 -24.365  1.00  0.00           H  
ATOM    761 HG13 VAL A  49       7.774  -6.175 -22.703  1.00  0.00           H  
ATOM    762  CG2 VAL A  49       5.707  -5.894 -25.436  1.00  0.00           C  
ATOM    763 HG21 VAL A  49       5.717  -6.925 -25.791  1.00  0.00           H  
ATOM    764 HG22 VAL A  49       4.725  -5.455 -25.620  1.00  0.00           H  
ATOM    765 HG23 VAL A  49       6.457  -5.329 -25.987  1.00  0.00           H  
ATOM    766  C   VAL A  49       5.494  -7.248 -21.861  1.00  0.00           C  
ATOM    767  O   VAL A  49       5.820  -8.432 -21.769  1.00  0.00           O  
ATOM    768  N   LEU A  50       5.495  -6.439 -20.797  1.00  0.00           N  
ATOM    769  H   LEU A  50       5.227  -5.467 -20.918  1.00  0.00           H  
ATOM    770  CA  LEU A  50       5.865  -6.904 -19.457  1.00  0.00           C  
ATOM    771  HA  LEU A  50       6.805  -7.449 -19.530  1.00  0.00           H  
ATOM    772  CB  LEU A  50       6.070  -5.689 -18.533  1.00  0.00           C  
ATOM    773  HB2 LEU A  50       5.160  -5.088 -18.553  1.00  0.00           H  
ATOM    774  HB3 LEU A  50       6.206  -6.046 -17.512  1.00  0.00           H  
ATOM    775  CG  LEU A  50       7.275  -4.797 -18.907  1.00  0.00           C  
ATOM    776  HG  LEU A  50       7.216  -4.504 -19.953  1.00  0.00           H  
ATOM    777  CD1 LEU A  50       7.251  -3.530 -18.047  1.00  0.00           C  
ATOM    778 HD11 LEU A  50       6.324  -2.985 -18.229  1.00  0.00           H  
ATOM    779 HD12 LEU A  50       7.309  -3.799 -16.993  1.00  0.00           H  
ATOM    780 HD13 LEU A  50       8.091  -2.886 -18.297  1.00  0.00           H  
ATOM    781  CD2 LEU A  50       8.620  -5.499 -18.676  1.00  0.00           C  
ATOM    782 HD21 LEU A  50       8.718  -5.784 -17.629  1.00  0.00           H  
ATOM    783 HD22 LEU A  50       8.696  -6.385 -19.304  1.00  0.00           H  
ATOM    784 HD23 LEU A  50       9.432  -4.827 -18.942  1.00  0.00           H  
ATOM    785  C   LEU A  50       4.850  -7.910 -18.884  1.00  0.00           C  
ATOM    786  O   LEU A  50       5.243  -8.826 -18.166  1.00  0.00           O  
ATOM    787  N   ARG A  51       3.560  -7.801 -19.221  1.00  0.00           N  
ATOM    788  H   ARG A  51       3.277  -6.968 -19.730  1.00  0.00           H  
ATOM    789  CA  ARG A  51       2.509  -8.759 -18.842  1.00  0.00           C  
ATOM    790  HA  ARG A  51       2.579  -8.947 -17.774  1.00  0.00           H  
ATOM    791  CB  ARG A  51       1.151  -8.119 -19.134  1.00  0.00           C  
ATOM    792  HB2 ARG A  51       1.132  -7.156 -18.623  1.00  0.00           H  
ATOM    793  HB3 ARG A  51       1.045  -7.950 -20.204  1.00  0.00           H  
ATOM    794  CG  ARG A  51      -0.037  -8.953 -18.633  1.00  0.00           C  
ATOM    795  HG2 ARG A  51      -0.014  -9.945 -19.084  1.00  0.00           H  
ATOM    796  HG3 ARG A  51       0.033  -9.068 -17.558  1.00  0.00           H  
ATOM    797  CD  ARG A  51      -1.377  -8.298 -18.981  1.00  0.00           C  
ATOM    798  HD2 ARG A  51      -1.530  -8.402 -20.057  1.00  0.00           H  
ATOM    799  HD3 ARG A  51      -2.172  -8.837 -18.462  1.00  0.00           H  
ATOM    800  NE  ARG A  51      -1.426  -6.873 -18.593  1.00  0.00           N  
ATOM    801  HE  ARG A  51      -0.915  -6.597 -17.750  1.00  0.00           H  
ATOM    802  CZ  ARG A  51      -2.061  -5.898 -19.205  1.00  0.00           C  
ATOM    803  NH1 ARG A  51      -2.750  -6.098 -20.286  1.00  0.00           N  
ATOM    804 HH11 ARG A  51      -2.743  -6.995 -20.721  1.00  0.00           H  
ATOM    805 HH12 ARG A  51      -3.282  -5.321 -20.653  1.00  0.00           H  
ATOM    806  NH2 ARG A  51      -2.033  -4.682 -18.762  1.00  0.00           N  
ATOM    807 HH21 ARG A  51      -1.437  -4.453 -17.952  1.00  0.00           H  
ATOM    808 HH22 ARG A  51      -2.592  -3.970 -19.196  1.00  0.00           H  
ATOM    809  C   ARG A  51       2.667 -10.114 -19.520  1.00  0.00           C  
ATOM    810  O   ARG A  51       2.529 -11.141 -18.853  1.00  0.00           O  
ATOM    811  N   GLN A  52       3.010 -10.132 -20.809  1.00  0.00           N  
ATOM    812  H   GLN A  52       3.079  -9.246 -21.301  1.00  0.00           H  
ATOM    813  CA  GLN A  52       3.419 -11.362 -21.496  1.00  0.00           C  
ATOM    814  HA  GLN A  52       2.605 -12.087 -21.456  1.00  0.00           H  
ATOM    815  CB  GLN A  52       3.758 -11.072 -22.967  1.00  0.00           C  
ATOM    816  HB2 GLN A  52       4.439 -10.223 -23.026  1.00  0.00           H  
ATOM    817  HB3 GLN A  52       4.264 -11.941 -23.389  1.00  0.00           H  
ATOM    818  CG  GLN A  52       2.503 -10.789 -23.806  1.00  0.00           C  
ATOM    819  HG2 GLN A  52       1.864 -11.672 -23.778  1.00  0.00           H  
ATOM    820  HG3 GLN A  52       1.949  -9.955 -23.381  1.00  0.00           H  
ATOM    821  CD  GLN A  52       2.815 -10.457 -25.265  1.00  0.00           C  
ATOM    822  OE1 GLN A  52       3.902 -10.062 -25.652  1.00  0.00           O  
ATOM    823  NE2 GLN A  52       1.852 -10.600 -26.150  1.00  0.00           N  
ATOM    824 HE21 GLN A  52       2.117 -10.411 -27.101  1.00  0.00           H  
ATOM    825 HE22 GLN A  52       0.947 -10.941 -25.878  1.00  0.00           H  
ATOM    826  C   GLN A  52       4.620 -11.991 -20.780  1.00  0.00           C  
ATOM    827  O   GLN A  52       4.591 -13.179 -20.464  1.00  0.00           O  
ATOM    828  N   PHE A  53       5.623 -11.176 -20.446  1.00  0.00           N  
ATOM    829  H   PHE A  53       5.592 -10.220 -20.787  1.00  0.00           H  
ATOM    830  CA  PHE A  53       6.834 -11.623 -19.762  1.00  0.00           C  
ATOM    831  HA  PHE A  53       7.278 -12.417 -20.363  1.00  0.00           H  
ATOM    832  CB  PHE A  53       7.829 -10.455 -19.719  1.00  0.00           C  
ATOM    833  HB2 PHE A  53       7.913 -10.030 -20.721  1.00  0.00           H  
ATOM    834  HB3 PHE A  53       7.442  -9.674 -19.069  1.00  0.00           H  
ATOM    835  CG  PHE A  53       9.217 -10.822 -19.243  1.00  0.00           C  
ATOM    836  CD1 PHE A  53      10.229 -11.103 -20.180  1.00  0.00           C  
ATOM    837  HD1 PHE A  53      10.019 -11.062 -21.239  1.00  0.00           H  
ATOM    838  CE1 PHE A  53      11.529 -11.411 -19.744  1.00  0.00           C  
ATOM    839  HE1 PHE A  53      12.314 -11.593 -20.466  1.00  0.00           H  
ATOM    840  CZ  PHE A  53      11.811 -11.454 -18.368  1.00  0.00           C  
ATOM    841  HZ  PHE A  53      12.815 -11.665 -18.026  1.00  0.00           H  
ATOM    842  CE2 PHE A  53      10.800 -11.178 -17.430  1.00  0.00           C  
ATOM    843  HE2 PHE A  53      11.026 -11.187 -16.374  1.00  0.00           H  
ATOM    844  CD2 PHE A  53       9.505 -10.854 -17.865  1.00  0.00           C  
ATOM    845  HD2 PHE A  53       8.739 -10.625 -17.139  1.00  0.00           H  
ATOM    846  C   PHE A  53       6.556 -12.222 -18.370  1.00  0.00           C  
ATOM    847  O   PHE A  53       6.982 -13.349 -18.110  1.00  0.00           O  
ATOM    848  N   TYR A  54       5.823 -11.538 -17.478  1.00  0.00           N  
ATOM    849  H   TYR A  54       5.488 -10.607 -17.712  1.00  0.00           H  
ATOM    850  CA  TYR A  54       5.553 -12.100 -16.145  1.00  0.00           C  
ATOM    851  HA  TYR A  54       6.497 -12.519 -15.791  1.00  0.00           H  
ATOM    852  CB  TYR A  54       5.170 -11.028 -15.106  1.00  0.00           C  
ATOM    853  HB2 TYR A  54       5.254 -11.487 -14.120  1.00  0.00           H  
ATOM    854  HB3 TYR A  54       5.928 -10.244 -15.142  1.00  0.00           H  
ATOM    855  CG  TYR A  54       3.791 -10.388 -15.170  1.00  0.00           C  
ATOM    856  CD1 TYR A  54       3.681  -9.000 -15.373  1.00  0.00           C  
ATOM    857  HD1 TYR A  54       4.565  -8.411 -15.567  1.00  0.00           H  
ATOM    858  CE1 TYR A  54       2.425  -8.368 -15.331  1.00  0.00           C  
ATOM    859  HE1 TYR A  54       2.346  -7.305 -15.488  1.00  0.00           H  
ATOM    860  CZ  TYR A  54       1.260  -9.130 -15.111  1.00  0.00           C  
ATOM    861  OH  TYR A  54       0.041  -8.534 -15.072  1.00  0.00           O  
ATOM    862  HH  TYR A  54       0.041  -7.638 -15.478  1.00  0.00           H  
ATOM    863  CE2 TYR A  54       1.364 -10.524 -14.918  1.00  0.00           C  
ATOM    864  HE2 TYR A  54       0.466 -11.104 -14.766  1.00  0.00           H  
ATOM    865  CD2 TYR A  54       2.628 -11.145 -14.915  1.00  0.00           C  
ATOM    866  HD2 TYR A  54       2.692 -12.206 -14.717  1.00  0.00           H  
ATOM    867  C   TYR A  54       4.585 -13.291 -16.183  1.00  0.00           C  
ATOM    868  O   TYR A  54       4.770 -14.221 -15.404  1.00  0.00           O  
ATOM    869  N   SER A  55       3.618 -13.337 -17.111  1.00  0.00           N  
ATOM    870  H   SER A  55       3.491 -12.537 -17.721  1.00  0.00           H  
ATOM    871  CA  SER A  55       2.720 -14.502 -17.270  1.00  0.00           C  
ATOM    872  HA  SER A  55       2.194 -14.674 -16.330  1.00  0.00           H  
ATOM    873  CB  SER A  55       1.678 -14.257 -18.364  1.00  0.00           C  
ATOM    874  HB2 SER A  55       2.176 -14.120 -19.326  1.00  0.00           H  
ATOM    875  HB3 SER A  55       1.024 -15.128 -18.429  1.00  0.00           H  
ATOM    876  OG  SER A  55       0.890 -13.123 -18.079  1.00  0.00           O  
ATOM    877  HG  SER A  55       1.413 -12.333 -18.308  1.00  0.00           H  
ATOM    878  C   SER A  55       3.474 -15.791 -17.626  1.00  0.00           C  
ATOM    879  O   SER A  55       2.997 -16.893 -17.341  1.00  0.00           O  
ATOM    880  N   HIE A  56       4.651 -15.664 -18.245  1.00  0.00           N  
ATOM    881  H   HIE A  56       4.951 -14.732 -18.507  1.00  0.00           H  
ATOM    882  CA  HIE A  56       5.564 -16.775 -18.514  1.00  0.00           C  
ATOM    883  HA  HIE A  56       4.988 -17.686 -18.687  1.00  0.00           H  
ATOM    884  CB  HIE A  56       6.336 -16.470 -19.806  1.00  0.00           C  
ATOM    885  HB2 HIE A  56       5.625 -16.235 -20.600  1.00  0.00           H  
ATOM    886  HB3 HIE A  56       6.981 -15.602 -19.664  1.00  0.00           H  
ATOM    887  CG  HIE A  56       7.170 -17.635 -20.254  1.00  0.00           C  
ATOM    888  ND1 HIE A  56       6.706 -18.705 -21.019  1.00  0.00           N  
ATOM    889  CE1 HIE A  56       7.713 -19.587 -21.052  1.00  0.00           C  
ATOM    890  HE1 HIE A  56       7.662 -20.557 -21.527  1.00  0.00           H  
ATOM    891  NE2 HIE A  56       8.765 -19.128 -20.357  1.00  0.00           N  
ATOM    892  HE2 HIE A  56       9.587 -19.680 -20.105  1.00  0.00           H  
ATOM    893  CD2 HIE A  56       8.438 -17.901 -19.836  1.00  0.00           C  
ATOM    894  HD2 HIE A  56       9.028 -17.304 -19.156  1.00  0.00           H  
ATOM    895  C   HIE A  56       6.500 -17.060 -17.326  1.00  0.00           C  
ATOM    896  O   HIE A  56       6.453 -18.137 -16.727  1.00  0.00           O  
ATOM    897  N   HIE A  57       7.332 -16.088 -16.938  1.00  0.00           N  
ATOM    898  H   HIE A  57       7.292 -15.194 -17.421  1.00  0.00           H  
ATOM    899  CA  HIE A  57       8.393 -16.294 -15.936  1.00  0.00           C  
ATOM    900  HA  HIE A  57       8.878 -17.249 -16.154  1.00  0.00           H  
ATOM    901  CB  HIE A  57       9.484 -15.223 -16.072  1.00  0.00           C  
ATOM    902  HB2 HIE A  57       9.043 -14.234 -15.941  1.00  0.00           H  
ATOM    903  HB3 HIE A  57      10.226 -15.369 -15.287  1.00  0.00           H  
ATOM    904  CG  HIE A  57      10.209 -15.281 -17.393  1.00  0.00           C  
ATOM    905  ND1 HIE A  57      11.131 -16.256 -17.785  1.00  0.00           N  
ATOM    906  CE1 HIE A  57      11.504 -15.928 -19.031  1.00  0.00           C  
ATOM    907  HE1 HIE A  57      12.222 -16.482 -19.622  1.00  0.00           H  
ATOM    908  NE2 HIE A  57      10.879 -14.809 -19.431  1.00  0.00           N  
ATOM    909  HE2 HIE A  57      11.014 -14.327 -20.309  1.00  0.00           H  
ATOM    910  CD2 HIE A  57      10.055 -14.395 -18.414  1.00  0.00           C  
ATOM    911  HD2 HIE A  57       9.423 -13.522 -18.405  1.00  0.00           H  
ATOM    912  C   HIE A  57       7.897 -16.421 -14.488  1.00  0.00           C  
ATOM    913  O   HIE A  57       8.675 -16.817 -13.625  1.00  0.00           O  
ATOM    914  N   GLU A  58       6.616 -16.180 -14.184  1.00  0.00           N  
ATOM    915  H   GLU A  58       6.010 -15.776 -14.890  1.00  0.00           H  
ATOM    916  CA  GLU A  58       6.036 -16.525 -12.868  1.00  0.00           C  
ATOM    917  HA  GLU A  58       6.647 -16.069 -12.093  1.00  0.00           H  
ATOM    918  CB  GLU A  58       4.612 -15.957 -12.738  1.00  0.00           C  
ATOM    919  HB2 GLU A  58       4.289 -16.082 -11.703  1.00  0.00           H  
ATOM    920  HB3 GLU A  58       4.641 -14.888 -12.945  1.00  0.00           H  
ATOM    921  CG  GLU A  58       3.581 -16.644 -13.655  1.00  0.00           C  
ATOM    922  HG2 GLU A  58       3.933 -16.621 -14.686  1.00  0.00           H  
ATOM    923  HG3 GLU A  58       3.491 -17.694 -13.369  1.00  0.00           H  
ATOM    924  CD  GLU A  58       2.186 -16.009 -13.585  1.00  0.00           C  
ATOM    925  OE1 GLU A  58       1.284 -16.554 -14.263  1.00  0.00           O  
ATOM    926  OE2 GLU A  58       1.988 -15.035 -12.824  1.00  0.00           O  
ATOM    927  C   GLU A  58       6.021 -18.037 -12.577  1.00  0.00           C  
ATOM    928  O   GLU A  58       5.886 -18.439 -11.419  1.00  0.00           O  
ATOM    929  N   LYS A  59       6.149 -18.861 -13.627  1.00  0.00           N  
ATOM    930  H   LYS A  59       6.250 -18.420 -14.533  1.00  0.00           H  
ATOM    931  CA  LYS A  59       6.080 -20.329 -13.582  1.00  0.00           C  
ATOM    932  HA  LYS A  59       6.132 -20.642 -12.537  1.00  0.00           H  
ATOM    933  CB  LYS A  59       4.711 -20.793 -14.123  1.00  0.00           C  
ATOM    934  HB2 LYS A  59       4.685 -21.884 -14.110  1.00  0.00           H  
ATOM    935  HB3 LYS A  59       3.937 -20.433 -13.445  1.00  0.00           H  
ATOM    936  CG  LYS A  59       4.392 -20.299 -15.549  1.00  0.00           C  
ATOM    937  HG2 LYS A  59       4.392 -19.209 -15.569  1.00  0.00           H  
ATOM    938  HG3 LYS A  59       5.173 -20.654 -16.223  1.00  0.00           H  
ATOM    939  CD  LYS A  59       3.041 -20.796 -16.086  1.00  0.00           C  
ATOM    940  HD2 LYS A  59       3.001 -20.593 -17.159  1.00  0.00           H  
ATOM    941  HD3 LYS A  59       2.988 -21.878 -15.954  1.00  0.00           H  
ATOM    942  CE  LYS A  59       1.813 -20.153 -15.419  1.00  0.00           C  
ATOM    943  HE2 LYS A  59       0.920 -20.655 -15.796  1.00  0.00           H  
ATOM    944  HE3 LYS A  59       1.860 -20.317 -14.339  1.00  0.00           H  
ATOM    945  NZ  LYS A  59       1.720 -18.701 -15.705  1.00  0.00           N  
ATOM    946  HZ1 LYS A  59       0.908 -18.242 -15.292  1.00  0.00           H  
ATOM    947  HZ2 LYS A  59       2.469 -18.174 -15.273  1.00  0.00           H  
ATOM    948  HZ3 LYS A  59       1.777 -18.463 -16.689  1.00  0.00           H  
ATOM    949  C   LYS A  59       7.272 -21.028 -14.249  1.00  0.00           C  
ATOM    950  O   LYS A  59       7.653 -22.102 -13.796  1.00  0.00           O  
ATOM    951  N   ASP A  60       7.897 -20.440 -15.273  1.00  0.00           N  
ATOM    952  H   ASP A  60       7.513 -19.588 -15.663  1.00  0.00           H  
ATOM    953  CA  ASP A  60       9.108 -21.008 -15.887  1.00  0.00           C  
ATOM    954  HA  ASP A  60       8.969 -22.088 -15.958  1.00  0.00           H  
ATOM    955  CB  ASP A  60       9.263 -20.500 -17.325  1.00  0.00           C  
ATOM    956  HB2 ASP A  60       8.324 -20.672 -17.856  1.00  0.00           H  
ATOM    957  HB3 ASP A  60       9.455 -19.426 -17.316  1.00  0.00           H  
ATOM    958  CG  ASP A  60      10.385 -21.215 -18.090  1.00  0.00           C  
ATOM    959  OD1 ASP A  60      11.066 -22.112 -17.540  1.00  0.00           O  
ATOM    960  OD2 ASP A  60      10.553 -20.928 -19.296  1.00  0.00           O  
ATOM    961  C   ASP A  60      10.380 -20.778 -15.043  1.00  0.00           C  
ATOM    962  O   ASP A  60      11.111 -19.802 -15.217  1.00  0.00           O  
ATOM    963  N   THR A  61      10.685 -21.719 -14.147  1.00  0.00           N  
ATOM    964  H   THR A  61      10.026 -22.477 -14.010  1.00  0.00           H  
ATOM    965  CA  THR A  61      11.857 -21.663 -13.253  1.00  0.00           C  
ATOM    966  HA  THR A  61      11.844 -20.698 -12.746  1.00  0.00           H  
ATOM    967  CB  THR A  61      11.774 -22.765 -12.183  1.00  0.00           C  
ATOM    968  HB  THR A  61      12.668 -22.720 -11.561  1.00  0.00           H  
ATOM    969  CG2 THR A  61      10.563 -22.590 -11.269  1.00  0.00           C  
ATOM    970 HG21 THR A  61       9.638 -22.723 -11.832  1.00  0.00           H  
ATOM    971 HG22 THR A  61      10.603 -23.336 -10.474  1.00  0.00           H  
ATOM    972 HG23 THR A  61      10.574 -21.594 -10.827  1.00  0.00           H  
ATOM    973  OG1 THR A  61      11.696 -24.045 -12.773  1.00  0.00           O  
ATOM    974  HG1 THR A  61      12.580 -24.337 -13.004  1.00  0.00           H  
ATOM    975  C   THR A  61      13.213 -21.762 -13.965  1.00  0.00           C  
ATOM    976  O   THR A  61      14.250 -21.580 -13.318  1.00  0.00           O  
ATOM    977  N   ARG A  62      13.260 -22.048 -15.276  1.00  0.00           N  
ATOM    978  H   ARG A  62      12.380 -22.123 -15.785  1.00  0.00           H  
ATOM    979  CA  ARG A  62      14.522 -22.174 -16.032  1.00  0.00           C  
ATOM    980  HA  ARG A  62      15.175 -22.883 -15.522  1.00  0.00           H  
ATOM    981  CB  ARG A  62      14.255 -22.691 -17.451  1.00  0.00           C  
ATOM    982  HB2 ARG A  62      13.603 -21.981 -17.962  1.00  0.00           H  
ATOM    983  HB3 ARG A  62      15.200 -22.727 -17.996  1.00  0.00           H  
ATOM    984  CG  ARG A  62      13.634 -24.100 -17.463  1.00  0.00           C  
ATOM    985  HG2 ARG A  62      14.337 -24.801 -17.011  1.00  0.00           H  
ATOM    986  HG3 ARG A  62      12.714 -24.113 -16.878  1.00  0.00           H  
ATOM    987  CD  ARG A  62      13.317 -24.569 -18.888  1.00  0.00           C  
ATOM    988  HD2 ARG A  62      14.241 -24.577 -19.469  1.00  0.00           H  
ATOM    989  HD3 ARG A  62      12.918 -25.584 -18.839  1.00  0.00           H  
ATOM    990  NE  ARG A  62      12.328 -23.685 -19.529  1.00  0.00           N  
ATOM    991  HE  ARG A  62      11.859 -23.008 -18.918  1.00  0.00           H  
ATOM    992  CZ  ARG A  62      11.996 -23.636 -20.801  1.00  0.00           C  
ATOM    993  NH1 ARG A  62      12.449 -24.494 -21.673  1.00  0.00           N  
ATOM    994 HH11 ARG A  62      13.053 -25.223 -21.346  1.00  0.00           H  
ATOM    995 HH12 ARG A  62      12.167 -24.437 -22.632  1.00  0.00           H  
ATOM    996  NH2 ARG A  62      11.201 -22.707 -21.226  1.00  0.00           N  
ATOM    997 HH21 ARG A  62      10.904 -22.004 -20.541  1.00  0.00           H  
ATOM    998 HH22 ARG A  62      10.926 -22.629 -22.181  1.00  0.00           H  
ATOM    999  C   ARG A  62      15.291 -20.857 -16.099  1.00  0.00           C  
ATOM   1000  O   ARG A  62      16.517 -20.897 -16.110  1.00  0.00           O  
ATOM   1001  N   CYS A  63      14.606 -19.711 -16.054  1.00  0.00           N  
ATOM   1002  H   CYS A  63      13.596 -19.760 -16.017  1.00  0.00           H  
ATOM   1003  CA  CYS A  63      15.241 -18.387 -16.033  1.00  0.00           C  
ATOM   1004  HA  CYS A  63      15.859 -18.282 -16.927  1.00  0.00           H  
ATOM   1005  CB  CYS A  63      14.158 -17.302 -16.072  1.00  0.00           C  
ATOM   1006  HB2 CYS A  63      14.653 -16.331 -16.033  1.00  0.00           H  
ATOM   1007  HB3 CYS A  63      13.578 -17.373 -16.994  1.00  0.00           H  
ATOM   1008  SG  CYS A  63      13.051 -17.410 -14.643  1.00  0.00           S  
ATOM   1009  HG  CYS A  63      12.178 -18.305 -15.141  1.00  0.00           H  
ATOM   1010  C   CYS A  63      16.186 -18.161 -14.837  1.00  0.00           C  
ATOM   1011  O   CYS A  63      17.031 -17.269 -14.899  1.00  0.00           O  
ATOM   1012  N   LEU A  64      16.078 -18.970 -13.775  1.00  0.00           N  
ATOM   1013  H   LEU A  64      15.324 -19.643 -13.775  1.00  0.00           H  
ATOM   1014  CA  LEU A  64      16.970 -18.939 -12.614  1.00  0.00           C  
ATOM   1015  HA  LEU A  64      17.835 -18.328 -12.874  1.00  0.00           H  
ATOM   1016  CB  LEU A  64      16.262 -18.242 -11.432  1.00  0.00           C  
ATOM   1017  HB2 LEU A  64      17.027 -18.052 -10.679  1.00  0.00           H  
ATOM   1018  HB3 LEU A  64      15.885 -17.269 -11.750  1.00  0.00           H  
ATOM   1019  CG  LEU A  64      15.122 -19.055 -10.779  1.00  0.00           C  
ATOM   1020  HG  LEU A  64      15.329 -20.121 -10.844  1.00  0.00           H  
ATOM   1021  CD1 LEU A  64      15.013 -18.703  -9.302  1.00  0.00           C  
ATOM   1022 HD11 LEU A  64      14.202 -19.272  -8.855  1.00  0.00           H  
ATOM   1023 HD12 LEU A  64      15.938 -18.981  -8.799  1.00  0.00           H  
ATOM   1024 HD13 LEU A  64      14.832 -17.634  -9.189  1.00  0.00           H  
ATOM   1025  CD2 LEU A  64      13.758 -18.789 -11.411  1.00  0.00           C  
ATOM   1026 HD21 LEU A  64      12.978 -19.333 -10.879  1.00  0.00           H  
ATOM   1027 HD22 LEU A  64      13.536 -17.722 -11.391  1.00  0.00           H  
ATOM   1028 HD23 LEU A  64      13.761 -19.122 -12.444  1.00  0.00           H  
ATOM   1029  C   LEU A  64      17.541 -20.320 -12.244  1.00  0.00           C  
ATOM   1030  O   LEU A  64      18.053 -20.482 -11.136  1.00  0.00           O  
ATOM   1031  N   GLY A  65      17.401 -21.331 -13.111  1.00  0.00           N  
ATOM   1032  H   GLY A  65      17.033 -21.117 -14.030  1.00  0.00           H  
ATOM   1033  CA  GLY A  65      17.800 -22.719 -12.831  1.00  0.00           C  
ATOM   1034  HA2 GLY A  65      17.512 -23.342 -13.677  1.00  0.00           H  
ATOM   1035  HA3 GLY A  65      18.884 -22.765 -12.723  1.00  0.00           H  
ATOM   1036  C   GLY A  65      17.166 -23.324 -11.567  1.00  0.00           C  
ATOM   1037  O   GLY A  65      17.776 -24.184 -10.942  1.00  0.00           O  
ATOM   1038  N   ALA A  66      15.997 -22.821 -11.145  1.00  0.00           N  
ATOM   1039  H   ALA A  66      15.533 -22.168 -11.765  1.00  0.00           H  
ATOM   1040  CA  ALA A  66      15.351 -23.100  -9.851  1.00  0.00           C  
ATOM   1041  HA  ALA A  66      14.522 -22.397  -9.771  1.00  0.00           H  
ATOM   1042  CB  ALA A  66      14.723 -24.503  -9.884  1.00  0.00           C  
ATOM   1043  HB1 ALA A  66      14.088 -24.613 -10.764  1.00  0.00           H  
ATOM   1044  HB2 ALA A  66      15.507 -25.261  -9.908  1.00  0.00           H  
ATOM   1045  HB3 ALA A  66      14.117 -24.658  -8.991  1.00  0.00           H  
ATOM   1046  C   ALA A  66      16.228 -22.823  -8.595  1.00  0.00           C  
ATOM   1047  O   ALA A  66      15.976 -23.359  -7.516  1.00  0.00           O  
ATOM   1048  N   THR A  67      17.252 -21.965  -8.709  1.00  0.00           N  
ATOM   1049  H   THR A  67      17.436 -21.563  -9.620  1.00  0.00           H  
ATOM   1050  CA  THR A  67      18.205 -21.681  -7.617  1.00  0.00           C  
ATOM   1051  HA  THR A  67      18.538 -22.646  -7.233  1.00  0.00           H  
ATOM   1052  CB  THR A  67      19.467 -20.947  -8.108  1.00  0.00           C  
ATOM   1053  HB  THR A  67      20.075 -20.702  -7.236  1.00  0.00           H  
ATOM   1054  CG2 THR A  67      20.313 -21.812  -9.039  1.00  0.00           C  
ATOM   1055 HG21 THR A  67      20.659 -22.696  -8.502  1.00  0.00           H  
ATOM   1056 HG22 THR A  67      19.733 -22.132  -9.904  1.00  0.00           H  
ATOM   1057 HG23 THR A  67      21.178 -21.243  -9.377  1.00  0.00           H  
ATOM   1058  OG1 THR A  67      19.171 -19.744  -8.784  1.00  0.00           O  
ATOM   1059  HG1 THR A  67      18.807 -19.992  -9.653  1.00  0.00           H  
ATOM   1060  C   THR A  67      17.575 -20.923  -6.437  1.00  0.00           C  
ATOM   1061  O   THR A  67      17.041 -19.819  -6.569  1.00  0.00           O  
ATOM   1062  N   ALA A  68      17.671 -21.505  -5.237  1.00  0.00           N  
ATOM   1063  H   ALA A  68      18.089 -22.421  -5.192  1.00  0.00           H  
ATOM   1064  CA  ALA A  68      17.013 -21.006  -4.023  1.00  0.00           C  
ATOM   1065  HA  ALA A  68      15.935 -20.998  -4.192  1.00  0.00           H  
ATOM   1066  CB  ALA A  68      17.310 -21.992  -2.886  1.00  0.00           C  
ATOM   1067  HB1 ALA A  68      16.940 -22.984  -3.147  1.00  0.00           H  
ATOM   1068  HB2 ALA A  68      18.384 -22.044  -2.702  1.00  0.00           H  
ATOM   1069  HB3 ALA A  68      16.810 -21.660  -1.975  1.00  0.00           H  
ATOM   1070  C   ALA A  68      17.432 -19.574  -3.632  1.00  0.00           C  
ATOM   1071  O   ALA A  68      16.585 -18.766  -3.253  1.00  0.00           O  
ATOM   1072  N   GLN A  69      18.713 -19.230  -3.802  1.00  0.00           N  
ATOM   1073  H   GLN A  69      19.356 -19.961  -4.093  1.00  0.00           H  
ATOM   1074  CA  GLN A  69      19.271 -17.892  -3.548  1.00  0.00           C  
ATOM   1075  HA  GLN A  69      19.048 -17.612  -2.517  1.00  0.00           H  
ATOM   1076  CB  GLN A  69      20.801 -17.932  -3.734  1.00  0.00           C  
ATOM   1077  HB2 GLN A  69      21.043 -18.226  -4.757  1.00  0.00           H  
ATOM   1078  HB3 GLN A  69      21.174 -16.917  -3.593  1.00  0.00           H  
ATOM   1079  CG  GLN A  69      21.557 -18.834  -2.739  1.00  0.00           C  
ATOM   1080  HG2 GLN A  69      22.584 -18.473  -2.678  1.00  0.00           H  
ATOM   1081  HG3 GLN A  69      21.120 -18.734  -1.746  1.00  0.00           H  
ATOM   1082  CD  GLN A  69      21.623 -20.314  -3.117  1.00  0.00           C  
ATOM   1083  OE1 GLN A  69      20.998 -20.797  -4.049  1.00  0.00           O  
ATOM   1084  NE2 GLN A  69      22.387 -21.101  -2.397  1.00  0.00           N  
ATOM   1085 HE21 GLN A  69      22.428 -22.067  -2.675  1.00  0.00           H  
ATOM   1086 HE22 GLN A  69      22.930 -20.746  -1.631  1.00  0.00           H  
ATOM   1087  C   GLN A  69      18.682 -16.791  -4.455  1.00  0.00           C  
ATOM   1088  O   GLN A  69      18.803 -15.600  -4.143  1.00  0.00           O  
ATOM   1089  N   GLN A  70      18.074 -17.166  -5.585  1.00  0.00           N  
ATOM   1090  H   GLN A  70      18.031 -18.157  -5.797  1.00  0.00           H  
ATOM   1091  CA  GLN A  70      17.389 -16.262  -6.514  1.00  0.00           C  
ATOM   1092  HA  GLN A  70      17.646 -15.229  -6.283  1.00  0.00           H  
ATOM   1093  CB  GLN A  70      17.852 -16.562  -7.949  1.00  0.00           C  
ATOM   1094  HB2 GLN A  70      17.647 -17.610  -8.160  1.00  0.00           H  
ATOM   1095  HB3 GLN A  70      17.267 -15.967  -8.652  1.00  0.00           H  
ATOM   1096  CG  GLN A  70      19.350 -16.308  -8.199  1.00  0.00           C  
ATOM   1097  HG2 GLN A  70      19.950 -16.798  -7.433  1.00  0.00           H  
ATOM   1098  HG3 GLN A  70      19.608 -16.769  -9.151  1.00  0.00           H  
ATOM   1099  CD  GLN A  70      19.738 -14.832  -8.274  1.00  0.00           C  
ATOM   1100  OE1 GLN A  70      18.967 -13.920  -8.012  1.00  0.00           O  
ATOM   1101  NE2 GLN A  70      20.949 -14.521  -8.678  1.00  0.00           N  
ATOM   1102 HE21 GLN A  70      21.144 -13.546  -8.818  1.00  0.00           H  
ATOM   1103 HE22 GLN A  70      21.598 -15.240  -8.949  1.00  0.00           H  
ATOM   1104  C   GLN A  70      15.860 -16.363  -6.407  1.00  0.00           C  
ATOM   1105  O   GLN A  70      15.189 -15.347  -6.537  1.00  0.00           O  
ATOM   1106  N   PHE A  71      15.296 -17.542  -6.121  1.00  0.00           N  
ATOM   1107  H   PHE A  71      15.913 -18.346  -6.042  1.00  0.00           H  
ATOM   1108  CA  PHE A  71      13.849 -17.822  -6.167  1.00  0.00           C  
ATOM   1109  HA  PHE A  71      13.517 -17.765  -7.202  1.00  0.00           H  
ATOM   1110  CB  PHE A  71      13.643 -19.265  -5.681  1.00  0.00           C  
ATOM   1111  HB2 PHE A  71      14.287 -19.926  -6.264  1.00  0.00           H  
ATOM   1112  HB3 PHE A  71      13.971 -19.335  -4.643  1.00  0.00           H  
ATOM   1113  CG  PHE A  71      12.225 -19.798  -5.789  1.00  0.00           C  
ATOM   1114  CD1 PHE A  71      11.432 -19.954  -4.635  1.00  0.00           C  
ATOM   1115  HD1 PHE A  71      11.820 -19.658  -3.670  1.00  0.00           H  
ATOM   1116  CE1 PHE A  71      10.161 -20.553  -4.726  1.00  0.00           C  
ATOM   1117  HE1 PHE A  71       9.591 -20.736  -3.829  1.00  0.00           H  
ATOM   1118  CZ  PHE A  71       9.667 -20.971  -5.975  1.00  0.00           C  
ATOM   1119  HZ  PHE A  71       8.707 -21.462  -6.052  1.00  0.00           H  
ATOM   1120  CE2 PHE A  71      10.446 -20.795  -7.131  1.00  0.00           C  
ATOM   1121  HE2 PHE A  71      10.082 -21.142  -8.090  1.00  0.00           H  
ATOM   1122  CD2 PHE A  71      11.724 -20.218  -7.036  1.00  0.00           C  
ATOM   1123  HD2 PHE A  71      12.334 -20.134  -7.922  1.00  0.00           H  
ATOM   1124  C   PHE A  71      12.974 -16.831  -5.376  1.00  0.00           C  
ATOM   1125  O   PHE A  71      11.920 -16.415  -5.857  1.00  0.00           O  
ATOM   1126  N   HIE A  72      13.432 -16.389  -4.202  1.00  0.00           N  
ATOM   1127  H   HIE A  72      14.294 -16.788  -3.858  1.00  0.00           H  
ATOM   1128  CA  HIE A  72      12.747 -15.381  -3.380  1.00  0.00           C  
ATOM   1129  HA  HIE A  72      11.702 -15.671  -3.249  1.00  0.00           H  
ATOM   1130  CB  HIE A  72      13.414 -15.382  -1.998  1.00  0.00           C  
ATOM   1131  HB2 HIE A  72      13.454 -16.407  -1.625  1.00  0.00           H  
ATOM   1132  HB3 HIE A  72      14.438 -15.018  -2.086  1.00  0.00           H  
ATOM   1133  CG  HIE A  72      12.683 -14.562  -0.973  1.00  0.00           C  
ATOM   1134  ND1 HIE A  72      11.353 -14.752  -0.600  1.00  0.00           N  
ATOM   1135  CE1 HIE A  72      11.125 -13.870   0.385  1.00  0.00           C  
ATOM   1136  HE1 HIE A  72      10.180 -13.759   0.902  1.00  0.00           H  
ATOM   1137  NE2 HIE A  72      12.236 -13.160   0.650  1.00  0.00           N  
ATOM   1138  HE2 HIE A  72      12.314 -12.441   1.355  1.00  0.00           H  
ATOM   1139  CD2 HIE A  72      13.235 -13.588  -0.194  1.00  0.00           C  
ATOM   1140  HD2 HIE A  72      14.260 -13.248  -0.221  1.00  0.00           H  
ATOM   1141  C   HIE A  72      12.738 -13.986  -4.036  1.00  0.00           C  
ATOM   1142  O   HIE A  72      11.691 -13.346  -4.135  1.00  0.00           O  
ATOM   1143  N   ARG A  73      13.881 -13.554  -4.589  1.00  0.00           N  
ATOM   1144  H   ARG A  73      14.665 -14.193  -4.596  1.00  0.00           H  
ATOM   1145  CA  ARG A  73      13.974 -12.331  -5.409  1.00  0.00           C  
ATOM   1146  HA  ARG A  73      13.520 -11.496  -4.873  1.00  0.00           H  
ATOM   1147  CB  ARG A  73      15.434 -11.989  -5.731  1.00  0.00           C  
ATOM   1148  HB2 ARG A  73      16.002 -12.902  -5.918  1.00  0.00           H  
ATOM   1149  HB3 ARG A  73      15.459 -11.381  -6.637  1.00  0.00           H  
ATOM   1150  CG  ARG A  73      16.088 -11.165  -4.618  1.00  0.00           C  
ATOM   1151  HG2 ARG A  73      15.560 -10.214  -4.530  1.00  0.00           H  
ATOM   1152  HG3 ARG A  73      16.019 -11.690  -3.663  1.00  0.00           H  
ATOM   1153  CD  ARG A  73      17.556 -10.885  -4.951  1.00  0.00           C  
ATOM   1154  HD2 ARG A  73      17.623 -10.527  -5.982  1.00  0.00           H  
ATOM   1155  HD3 ARG A  73      17.910 -10.087  -4.293  1.00  0.00           H  
ATOM   1156  NE  ARG A  73      18.391 -12.088  -4.756  1.00  0.00           N  
ATOM   1157  HE  ARG A  73      17.988 -12.858  -4.244  1.00  0.00           H  
ATOM   1158  CZ  ARG A  73      19.664 -12.207  -5.072  1.00  0.00           C  
ATOM   1159  NH1 ARG A  73      20.292 -11.300  -5.771  1.00  0.00           N  
ATOM   1160 HH11 ARG A  73      19.740 -10.597  -6.259  1.00  0.00           H  
ATOM   1161 HH12 ARG A  73      21.268 -11.357  -5.956  1.00  0.00           H  
ATOM   1162  NH2 ARG A  73      20.316 -13.268  -4.684  1.00  0.00           N  
ATOM   1163 HH21 ARG A  73      19.801 -14.050  -4.283  1.00  0.00           H  
ATOM   1164 HH22 ARG A  73      21.282 -13.376  -4.916  1.00  0.00           H  
ATOM   1165  C   ARG A  73      13.196 -12.443  -6.714  1.00  0.00           C  
ATOM   1166  O   ARG A  73      12.650 -11.447  -7.165  1.00  0.00           O  
ATOM   1167  N   HIE A  74      13.110 -13.629  -7.308  1.00  0.00           N  
ATOM   1168  H   HIE A  74      13.681 -14.385  -6.949  1.00  0.00           H  
ATOM   1169  CA  HIE A  74      12.341 -13.856  -8.529  1.00  0.00           C  
ATOM   1170  HA  HIE A  74      12.631 -13.112  -9.274  1.00  0.00           H  
ATOM   1171  CB  HIE A  74      12.704 -15.232  -9.082  1.00  0.00           C  
ATOM   1172  HB2 HIE A  74      13.790 -15.315  -9.151  1.00  0.00           H  
ATOM   1173  HB3 HIE A  74      12.333 -16.014  -8.421  1.00  0.00           H  
ATOM   1174  CG  HIE A  74      12.137 -15.427 -10.450  1.00  0.00           C  
ATOM   1175  ND1 HIE A  74      12.574 -14.748 -11.587  1.00  0.00           N  
ATOM   1176  CE1 HIE A  74      11.773 -15.172 -12.576  1.00  0.00           C  
ATOM   1177  HE1 HIE A  74      11.838 -14.855 -13.607  1.00  0.00           H  
ATOM   1178  NE2 HIE A  74      10.885 -16.067 -12.116  1.00  0.00           N  
ATOM   1179  HE2 HIE A  74      10.174 -16.527 -12.687  1.00  0.00           H  
ATOM   1180  CD2 HIE A  74      11.089 -16.236 -10.769  1.00  0.00           C  
ATOM   1181  HD2 HIE A  74      10.528 -16.873 -10.102  1.00  0.00           H  
ATOM   1182  C   HIE A  74      10.833 -13.687  -8.299  1.00  0.00           C  
ATOM   1183  O   HIE A  74      10.178 -12.936  -9.020  1.00  0.00           O  
ATOM   1184  N   LYS A  75      10.297 -14.268  -7.215  1.00  0.00           N  
ATOM   1185  H   LYS A  75      10.891 -14.875  -6.657  1.00  0.00           H  
ATOM   1186  CA  LYS A  75       8.926 -13.987  -6.754  1.00  0.00           C  
ATOM   1187  HA  LYS A  75       8.213 -14.287  -7.525  1.00  0.00           H  
ATOM   1188  CB  LYS A  75       8.641 -14.757  -5.457  1.00  0.00           C  
ATOM   1189  HB2 LYS A  75       9.502 -14.691  -4.789  1.00  0.00           H  
ATOM   1190  HB3 LYS A  75       7.787 -14.294  -4.957  1.00  0.00           H  
ATOM   1191  CG  LYS A  75       8.300 -16.226  -5.725  1.00  0.00           C  
ATOM   1192  HG2 LYS A  75       7.408 -16.269  -6.353  1.00  0.00           H  
ATOM   1193  HG3 LYS A  75       9.126 -16.717  -6.244  1.00  0.00           H  
ATOM   1194  CD  LYS A  75       8.027 -16.946  -4.400  1.00  0.00           C  
ATOM   1195  HD2 LYS A  75       8.967 -17.063  -3.858  1.00  0.00           H  
ATOM   1196  HD3 LYS A  75       7.341 -16.348  -3.799  1.00  0.00           H  
ATOM   1197  CE  LYS A  75       7.400 -18.314  -4.677  1.00  0.00           C  
ATOM   1198  HE2 LYS A  75       8.108 -18.910  -5.262  1.00  0.00           H  
ATOM   1199  HE3 LYS A  75       6.502 -18.167  -5.288  1.00  0.00           H  
ATOM   1200  NZ  LYS A  75       7.053 -19.009  -3.413  1.00  0.00           N  
ATOM   1201  HZ1 LYS A  75       7.884 -19.149  -2.853  1.00  0.00           H  
ATOM   1202  HZ2 LYS A  75       6.396 -18.459  -2.875  1.00  0.00           H  
ATOM   1203  HZ3 LYS A  75       6.632 -19.909  -3.609  1.00  0.00           H  
ATOM   1204  C   LYS A  75       8.702 -12.489  -6.524  1.00  0.00           C  
ATOM   1205  O   LYS A  75       7.680 -11.952  -6.945  1.00  0.00           O  
ATOM   1206  N   GLN A  76       9.665 -11.821  -5.886  1.00  0.00           N  
ATOM   1207  H   GLN A  76      10.455 -12.344  -5.528  1.00  0.00           H  
ATOM   1208  CA  GLN A  76       9.601 -10.387  -5.605  1.00  0.00           C  
ATOM   1209  HA  GLN A  76       8.655 -10.191  -5.103  1.00  0.00           H  
ATOM   1210  CB  GLN A  76      10.731 -10.030  -4.627  1.00  0.00           C  
ATOM   1211  HB2 GLN A  76      10.803 -10.791  -3.847  1.00  0.00           H  
ATOM   1212  HB3 GLN A  76      11.671 -10.023  -5.176  1.00  0.00           H  
ATOM   1213  CG  GLN A  76      10.551  -8.662  -3.957  1.00  0.00           C  
ATOM   1214  HG2 GLN A  76      11.533  -8.338  -3.610  1.00  0.00           H  
ATOM   1215  HG3 GLN A  76      10.208  -7.930  -4.686  1.00  0.00           H  
ATOM   1216  CD  GLN A  76       9.603  -8.666  -2.755  1.00  0.00           C  
ATOM   1217  OE1 GLN A  76       8.591  -9.355  -2.672  1.00  0.00           O  
ATOM   1218  NE2 GLN A  76       9.882  -7.848  -1.762  1.00  0.00           N  
ATOM   1219 HE21 GLN A  76       9.225  -7.795  -1.004  1.00  0.00           H  
ATOM   1220 HE22 GLN A  76      10.698  -7.268  -1.798  1.00  0.00           H  
ATOM   1221  C   GLN A  76       9.633  -9.533  -6.892  1.00  0.00           C  
ATOM   1222  O   GLN A  76       8.898  -8.551  -6.987  1.00  0.00           O  
ATOM   1223  N   LEU A  77      10.400  -9.943  -7.911  1.00  0.00           N  
ATOM   1224  H   LEU A  77      11.034 -10.719  -7.749  1.00  0.00           H  
ATOM   1225  CA  LEU A  77      10.413  -9.326  -9.243  1.00  0.00           C  
ATOM   1226  HA  LEU A  77      10.616  -8.258  -9.127  1.00  0.00           H  
ATOM   1227  CB  LEU A  77      11.539  -9.960 -10.083  1.00  0.00           C  
ATOM   1228  HB2 LEU A  77      12.486  -9.881  -9.544  1.00  0.00           H  
ATOM   1229  HB3 LEU A  77      11.321 -11.021 -10.189  1.00  0.00           H  
ATOM   1230  CG  LEU A  77      11.686  -9.346 -11.497  1.00  0.00           C  
ATOM   1231  HG  LEU A  77      10.788  -8.799 -11.779  1.00  0.00           H  
ATOM   1232  CD1 LEU A  77      12.867  -8.381 -11.545  1.00  0.00           C  
ATOM   1233 HD11 LEU A  77      13.797  -8.919 -11.367  1.00  0.00           H  
ATOM   1234 HD12 LEU A  77      12.910  -7.901 -12.522  1.00  0.00           H  
ATOM   1235 HD13 LEU A  77      12.750  -7.613 -10.782  1.00  0.00           H  
ATOM   1236  CD2 LEU A  77      11.919 -10.431 -12.548  1.00  0.00           C  
ATOM   1237 HD21 LEU A  77      12.059  -9.972 -13.527  1.00  0.00           H  
ATOM   1238 HD22 LEU A  77      12.805 -11.006 -12.287  1.00  0.00           H  
ATOM   1239 HD23 LEU A  77      11.056 -11.096 -12.590  1.00  0.00           H  
ATOM   1240  C   LEU A  77       9.059  -9.475  -9.952  1.00  0.00           C  
ATOM   1241  O   LEU A  77       8.531  -8.493 -10.461  1.00  0.00           O  
ATOM   1242  N   ILE A  78       8.479 -10.679  -9.969  1.00  0.00           N  
ATOM   1243  H   ILE A  78       9.003 -11.464  -9.589  1.00  0.00           H  
ATOM   1244  CA  ILE A  78       7.138 -10.933 -10.525  1.00  0.00           C  
ATOM   1245  HA  ILE A  78       7.130 -10.621 -11.567  1.00  0.00           H  
ATOM   1246  CB  ILE A  78       6.842 -12.449 -10.465  1.00  0.00           C  
ATOM   1247  HB  ILE A  78       7.041 -12.782  -9.446  1.00  0.00           H  
ATOM   1248  CG2 ILE A  78       5.367 -12.781 -10.753  1.00  0.00           C  
ATOM   1249 HG21 ILE A  78       4.724 -12.366  -9.978  1.00  0.00           H  
ATOM   1250 HG22 ILE A  78       5.069 -12.380 -11.722  1.00  0.00           H  
ATOM   1251 HG23 ILE A  78       5.232 -13.862 -10.752  1.00  0.00           H  
ATOM   1252  CG1 ILE A  78       7.783 -13.259 -11.394  1.00  0.00           C  
ATOM   1253 HG12 ILE A  78       8.819 -13.020 -11.160  1.00  0.00           H  
ATOM   1254 HG13 ILE A  78       7.652 -14.318 -11.173  1.00  0.00           H  
ATOM   1255  CD1 ILE A  78       7.598 -13.055 -12.905  1.00  0.00           C  
ATOM   1256 HD11 ILE A  78       6.605 -13.373 -13.217  1.00  0.00           H  
ATOM   1257 HD12 ILE A  78       7.752 -12.011 -13.173  1.00  0.00           H  
ATOM   1258 HD13 ILE A  78       8.337 -13.657 -13.435  1.00  0.00           H  
ATOM   1259  C   ILE A  78       6.069 -10.087  -9.812  1.00  0.00           C  
ATOM   1260  O   ILE A  78       5.215  -9.496 -10.472  1.00  0.00           O  
ATOM   1261  N   ARG A  79       6.145  -9.969  -8.480  1.00  0.00           N  
ATOM   1262  H   ARG A  79       6.840 -10.535  -8.005  1.00  0.00           H  
ATOM   1263  CA  ARG A  79       5.353  -9.031  -7.660  1.00  0.00           C  
ATOM   1264  HA  ARG A  79       4.291  -9.272  -7.738  1.00  0.00           H  
ATOM   1265  CB  ARG A  79       5.804  -9.150  -6.194  1.00  0.00           C  
ATOM   1266  HB2 ARG A  79       6.758  -9.668  -6.153  1.00  0.00           H  
ATOM   1267  HB3 ARG A  79       5.957  -8.157  -5.768  1.00  0.00           H  
ATOM   1268  CG  ARG A  79       4.810  -9.886  -5.293  1.00  0.00           C  
ATOM   1269  HG2 ARG A  79       3.959  -9.225  -5.120  1.00  0.00           H  
ATOM   1270  HG3 ARG A  79       4.465 -10.805  -5.769  1.00  0.00           H  
ATOM   1271  CD  ARG A  79       5.506 -10.225  -3.967  1.00  0.00           C  
ATOM   1272  HD2 ARG A  79       5.926 -11.231  -4.028  1.00  0.00           H  
ATOM   1273  HD3 ARG A  79       6.329  -9.525  -3.823  1.00  0.00           H  
ATOM   1274  NE  ARG A  79       4.580 -10.125  -2.824  1.00  0.00           N  
ATOM   1275  HE  ARG A  79       3.598 -10.372  -2.997  1.00  0.00           H  
ATOM   1276  CZ  ARG A  79       4.816  -9.511  -1.676  1.00  0.00           C  
ATOM   1277  NH1 ARG A  79       6.015  -9.131  -1.318  1.00  0.00           N  
ATOM   1278 HH11 ARG A  79       6.811  -9.343  -1.917  1.00  0.00           H  
ATOM   1279 HH12 ARG A  79       6.129  -8.659  -0.443  1.00  0.00           H  
ATOM   1280  NH2 ARG A  79       3.848  -9.234  -0.855  1.00  0.00           N  
ATOM   1281 HH21 ARG A  79       2.907  -9.541  -1.142  1.00  0.00           H  
ATOM   1282 HH22 ARG A  79       3.923  -8.564  -0.120  1.00  0.00           H  
ATOM   1283  C   ARG A  79       5.493  -7.589  -8.141  1.00  0.00           C  
ATOM   1284  O   ARG A  79       4.503  -6.965  -8.514  1.00  0.00           O  
ATOM   1285  N   PHE A  80       6.712  -7.056  -8.185  1.00  0.00           N  
ATOM   1286  H   PHE A  80       7.504  -7.597  -7.849  1.00  0.00           H  
ATOM   1287  CA  PHE A  80       6.911  -5.668  -8.598  1.00  0.00           C  
ATOM   1288  HA  PHE A  80       6.225  -5.041  -8.030  1.00  0.00           H  
ATOM   1289  CB  PHE A  80       8.329  -5.212  -8.267  1.00  0.00           C  
ATOM   1290  HB2 PHE A  80       9.021  -5.798  -8.873  1.00  0.00           H  
ATOM   1291  HB3 PHE A  80       8.384  -4.168  -8.569  1.00  0.00           H  
ATOM   1292  CG  PHE A  80       8.801  -5.256  -6.822  1.00  0.00           C  
ATOM   1293  CD1 PHE A  80       7.906  -5.280  -5.731  1.00  0.00           C  
ATOM   1294  HD1 PHE A  80       6.840  -5.330  -5.890  1.00  0.00           H  
ATOM   1295  CE1 PHE A  80       8.396  -5.235  -4.412  1.00  0.00           C  
ATOM   1296  HE1 PHE A  80       7.711  -5.251  -3.575  1.00  0.00           H  
ATOM   1297  CZ  PHE A  80       9.779  -5.150  -4.179  1.00  0.00           C  
ATOM   1298  HZ  PHE A  80      10.153  -5.097  -3.167  1.00  0.00           H  
ATOM   1299  CE2 PHE A  80      10.672  -5.134  -5.262  1.00  0.00           C  
ATOM   1300  HE2 PHE A  80      11.735  -5.061  -5.090  1.00  0.00           H  
ATOM   1301  CD2 PHE A  80      10.185  -5.190  -6.578  1.00  0.00           C  
ATOM   1302  HD2 PHE A  80      10.881  -5.173  -7.405  1.00  0.00           H  
ATOM   1303  C   PHE A  80       6.585  -5.421 -10.082  1.00  0.00           C  
ATOM   1304  O   PHE A  80       6.191  -4.309 -10.422  1.00  0.00           O  
ATOM   1305  N   LEU A  81       6.672  -6.432 -10.958  1.00  0.00           N  
ATOM   1306  H   LEU A  81       7.095  -7.301 -10.644  1.00  0.00           H  
ATOM   1307  CA  LEU A  81       6.174  -6.362 -12.343  1.00  0.00           C  
ATOM   1308  HA  LEU A  81       6.531  -5.435 -12.790  1.00  0.00           H  
ATOM   1309  CB  LEU A  81       6.716  -7.548 -13.166  1.00  0.00           C  
ATOM   1310  HB2 LEU A  81       6.549  -8.466 -12.601  1.00  0.00           H  
ATOM   1311  HB3 LEU A  81       6.140  -7.620 -14.088  1.00  0.00           H  
ATOM   1312  CG  LEU A  81       8.206  -7.441 -13.543  1.00  0.00           C  
ATOM   1313  HG  LEU A  81       8.798  -7.220 -12.660  1.00  0.00           H  
ATOM   1314  CD1 LEU A  81       8.699  -8.757 -14.137  1.00  0.00           C  
ATOM   1315 HD11 LEU A  81       8.540  -9.560 -13.417  1.00  0.00           H  
ATOM   1316 HD12 LEU A  81       8.170  -8.983 -15.062  1.00  0.00           H  
ATOM   1317 HD13 LEU A  81       9.768  -8.691 -14.340  1.00  0.00           H  
ATOM   1318  CD2 LEU A  81       8.451  -6.352 -14.588  1.00  0.00           C  
ATOM   1319 HD21 LEU A  81       7.840  -6.535 -15.471  1.00  0.00           H  
ATOM   1320 HD22 LEU A  81       8.217  -5.375 -14.172  1.00  0.00           H  
ATOM   1321 HD23 LEU A  81       9.502  -6.353 -14.875  1.00  0.00           H  
ATOM   1322  C   LEU A  81       4.636  -6.307 -12.417  1.00  0.00           C  
ATOM   1323  O   LEU A  81       4.096  -5.459 -13.129  1.00  0.00           O  
ATOM   1324  N   LYS A  82       3.913  -7.151 -11.669  1.00  0.00           N  
ATOM   1325  H   LYS A  82       4.401  -7.869 -11.139  1.00  0.00           H  
ATOM   1326  CA  LYS A  82       2.442  -7.077 -11.543  1.00  0.00           C  
ATOM   1327  HA  LYS A  82       1.995  -7.114 -12.540  1.00  0.00           H  
ATOM   1328  CB  LYS A  82       1.928  -8.275 -10.721  1.00  0.00           C  
ATOM   1329  HB2 LYS A  82       2.543  -8.408  -9.830  1.00  0.00           H  
ATOM   1330  HB3 LYS A  82       0.900  -8.082 -10.408  1.00  0.00           H  
ATOM   1331  CG  LYS A  82       1.944  -9.554 -11.569  1.00  0.00           C  
ATOM   1332  HG2 LYS A  82       1.261  -9.404 -12.403  1.00  0.00           H  
ATOM   1333  HG3 LYS A  82       2.947  -9.724 -11.961  1.00  0.00           H  
ATOM   1334  CD  LYS A  82       1.491 -10.796 -10.792  1.00  0.00           C  
ATOM   1335  HD2 LYS A  82       2.175 -10.974  -9.960  1.00  0.00           H  
ATOM   1336  HD3 LYS A  82       0.483 -10.633 -10.405  1.00  0.00           H  
ATOM   1337  CE  LYS A  82       1.499 -11.993 -11.750  1.00  0.00           C  
ATOM   1338  HE2 LYS A  82       0.883 -11.749 -12.620  1.00  0.00           H  
ATOM   1339  HE3 LYS A  82       2.522 -12.152 -12.106  1.00  0.00           H  
ATOM   1340  NZ  LYS A  82       0.993 -13.240 -11.128  1.00  0.00           N  
ATOM   1341  HZ1 LYS A  82       1.104 -14.008 -11.805  1.00  0.00           H  
ATOM   1342  HZ2 LYS A  82       1.556 -13.498 -10.334  1.00  0.00           H  
ATOM   1343  HZ3 LYS A  82       0.019 -13.168 -10.866  1.00  0.00           H  
ATOM   1344  C   LYS A  82       1.986  -5.749 -10.932  1.00  0.00           C  
ATOM   1345  O   LYS A  82       1.001  -5.169 -11.380  1.00  0.00           O  
ATOM   1346  N   ARG A  83       2.730  -5.222  -9.953  1.00  0.00           N  
ATOM   1347  H   ARG A  83       3.472  -5.809  -9.578  1.00  0.00           H  
ATOM   1348  CA  ARG A  83       2.532  -3.877  -9.374  1.00  0.00           C  
ATOM   1349  HA  ARG A  83       1.499  -3.787  -9.034  1.00  0.00           H  
ATOM   1350  CB  ARG A  83       3.466  -3.727  -8.160  1.00  0.00           C  
ATOM   1351  HB2 ARG A  83       3.398  -4.639  -7.565  1.00  0.00           H  
ATOM   1352  HB3 ARG A  83       4.495  -3.620  -8.506  1.00  0.00           H  
ATOM   1353  CG  ARG A  83       3.116  -2.535  -7.257  1.00  0.00           C  
ATOM   1354  HG2 ARG A  83       3.126  -1.615  -7.845  1.00  0.00           H  
ATOM   1355  HG3 ARG A  83       2.114  -2.686  -6.850  1.00  0.00           H  
ATOM   1356  CD  ARG A  83       4.107  -2.380  -6.093  1.00  0.00           C  
ATOM   1357  HD2 ARG A  83       5.097  -2.156  -6.495  1.00  0.00           H  
ATOM   1358  HD3 ARG A  83       3.780  -1.543  -5.475  1.00  0.00           H  
ATOM   1359  NE  ARG A  83       4.160  -3.593  -5.258  1.00  0.00           N  
ATOM   1360  HE  ARG A  83       3.520  -4.353  -5.499  1.00  0.00           H  
ATOM   1361  CZ  ARG A  83       4.870  -3.815  -4.172  1.00  0.00           C  
ATOM   1362  NH1 ARG A  83       5.663  -2.916  -3.673  1.00  0.00           N  
ATOM   1363 HH11 ARG A  83       5.712  -2.007  -4.088  1.00  0.00           H  
ATOM   1364 HH12 ARG A  83       6.201  -3.131  -2.826  1.00  0.00           H  
ATOM   1365  NH2 ARG A  83       4.771  -4.953  -3.566  1.00  0.00           N  
ATOM   1366 HH21 ARG A  83       4.020  -5.566  -3.894  1.00  0.00           H  
ATOM   1367 HH22 ARG A  83       5.201  -5.064  -2.665  1.00  0.00           H  
ATOM   1368  C   ARG A  83       2.763  -2.765 -10.405  1.00  0.00           C  
ATOM   1369  O   ARG A  83       1.949  -1.852 -10.505  1.00  0.00           O  
ATOM   1370  N   LEU A  84       3.838  -2.863 -11.197  1.00  0.00           N  
ATOM   1371  H   LEU A  84       4.498  -3.605 -11.002  1.00  0.00           H  
ATOM   1372  CA  LEU A  84       4.172  -1.922 -12.279  1.00  0.00           C  
ATOM   1373  HA  LEU A  84       4.230  -0.920 -11.855  1.00  0.00           H  
ATOM   1374  CB  LEU A  84       5.562  -2.295 -12.843  1.00  0.00           C  
ATOM   1375  HB2 LEU A  84       6.306  -2.129 -12.065  1.00  0.00           H  
ATOM   1376  HB3 LEU A  84       5.563  -3.358 -13.073  1.00  0.00           H  
ATOM   1377  CG  LEU A  84       6.009  -1.550 -14.117  1.00  0.00           C  
ATOM   1378  HG  LEU A  84       5.308  -1.754 -14.925  1.00  0.00           H  
ATOM   1379  CD1 LEU A  84       6.103  -0.038 -13.904  1.00  0.00           C  
ATOM   1380 HD11 LEU A  84       6.478   0.442 -14.807  1.00  0.00           H  
ATOM   1381 HD12 LEU A  84       5.113   0.359 -13.690  1.00  0.00           H  
ATOM   1382 HD13 LEU A  84       6.769   0.186 -13.070  1.00  0.00           H  
ATOM   1383  CD2 LEU A  84       7.386  -2.057 -14.546  1.00  0.00           C  
ATOM   1384 HD21 LEU A  84       8.127  -1.825 -13.783  1.00  0.00           H  
ATOM   1385 HD22 LEU A  84       7.349  -3.135 -14.693  1.00  0.00           H  
ATOM   1386 HD23 LEU A  84       7.672  -1.586 -15.485  1.00  0.00           H  
ATOM   1387  C   LEU A  84       3.085  -1.893 -13.364  1.00  0.00           C  
ATOM   1388  O   LEU A  84       2.731  -0.820 -13.842  1.00  0.00           O  
ATOM   1389  N   ASP A  85       2.517  -3.046 -13.721  1.00  0.00           N  
ATOM   1390  H   ASP A  85       2.893  -3.911 -13.343  1.00  0.00           H  
ATOM   1391  CA  ASP A  85       1.386  -3.157 -14.648  1.00  0.00           C  
ATOM   1392  HA  ASP A  85       1.664  -2.699 -15.598  1.00  0.00           H  
ATOM   1393  CB  ASP A  85       1.152  -4.656 -14.898  1.00  0.00           C  
ATOM   1394  HB2 ASP A  85       2.120  -5.114 -15.101  1.00  0.00           H  
ATOM   1395  HB3 ASP A  85       0.748  -5.122 -13.998  1.00  0.00           H  
ATOM   1396  CG  ASP A  85       0.239  -4.994 -16.077  1.00  0.00           C  
ATOM   1397  OD1 ASP A  85      -0.251  -4.088 -16.784  1.00  0.00           O  
ATOM   1398  OD2 ASP A  85       0.004  -6.205 -16.296  1.00  0.00           O  
ATOM   1399  C   ASP A  85       0.144  -2.408 -14.117  1.00  0.00           C  
ATOM   1400  O   ASP A  85      -0.414  -1.571 -14.828  1.00  0.00           O  
ATOM   1401  N   ARG A  86      -0.206  -2.574 -12.829  1.00  0.00           N  
ATOM   1402  H   ARG A  86       0.305  -3.259 -12.283  1.00  0.00           H  
ATOM   1403  CA  ARG A  86      -1.262  -1.773 -12.167  1.00  0.00           C  
ATOM   1404  HA  ARG A  86      -2.157  -1.824 -12.791  1.00  0.00           H  
ATOM   1405  CB  ARG A  86      -1.646  -2.330 -10.781  1.00  0.00           C  
ATOM   1406  HB2 ARG A  86      -0.819  -2.198 -10.081  1.00  0.00           H  
ATOM   1407  HB3 ARG A  86      -2.498  -1.753 -10.415  1.00  0.00           H  
ATOM   1408  CG  ARG A  86      -2.042  -3.816 -10.818  1.00  0.00           C  
ATOM   1409  HG2 ARG A  86      -2.541  -4.028 -11.761  1.00  0.00           H  
ATOM   1410  HG3 ARG A  86      -1.145  -4.416 -10.776  1.00  0.00           H  
ATOM   1411  CD  ARG A  86      -2.969  -4.281  -9.689  1.00  0.00           C  
ATOM   1412  HD2 ARG A  86      -3.977  -3.932  -9.925  1.00  0.00           H  
ATOM   1413  HD3 ARG A  86      -2.994  -5.373  -9.668  1.00  0.00           H  
ATOM   1414  NE  ARG A  86      -2.629  -3.753  -8.356  1.00  0.00           N  
ATOM   1415  HE  ARG A  86      -3.256  -3.021  -8.016  1.00  0.00           H  
ATOM   1416  CZ  ARG A  86      -1.717  -4.127  -7.484  1.00  0.00           C  
ATOM   1417  NH1 ARG A  86      -0.760  -4.957  -7.767  1.00  0.00           N  
ATOM   1418 HH11 ARG A  86      -0.668  -5.322  -8.692  1.00  0.00           H  
ATOM   1419 HH12 ARG A  86      -0.139  -5.211  -6.992  1.00  0.00           H  
ATOM   1420  NH2 ARG A  86      -1.740  -3.658  -6.281  1.00  0.00           N  
ATOM   1421 HH21 ARG A  86      -2.496  -3.032  -5.996  1.00  0.00           H  
ATOM   1422 HH22 ARG A  86      -1.089  -4.066  -5.608  1.00  0.00           H  
ATOM   1423  C   ARG A  86      -0.919  -0.277 -12.077  1.00  0.00           C  
ATOM   1424  O   ARG A  86      -1.817   0.543 -12.247  1.00  0.00           O  
ATOM   1425  N   ASN A  87       0.347   0.104 -11.876  1.00  0.00           N  
ATOM   1426  H   ASN A  87       1.032  -0.611 -11.656  1.00  0.00           H  
ATOM   1427  CA  ASN A  87       0.761   1.507 -11.984  1.00  0.00           C  
ATOM   1428  HA  ASN A  87       0.110   2.104 -11.346  1.00  0.00           H  
ATOM   1429  CB  ASN A  87       2.215   1.701 -11.504  1.00  0.00           C  
ATOM   1430  HB2 ASN A  87       2.882   1.147 -12.164  1.00  0.00           H  
ATOM   1431  HB3 ASN A  87       2.453   2.757 -11.609  1.00  0.00           H  
ATOM   1432  CG  ASN A  87       2.554   1.314 -10.069  1.00  0.00           C  
ATOM   1433  OD1 ASN A  87       3.576   0.688  -9.817  1.00  0.00           O  
ATOM   1434  ND2 ASN A  87       1.801   1.716  -9.070  1.00  0.00           N  
ATOM   1435 HD21 ASN A  87       2.091   1.450  -8.138  1.00  0.00           H  
ATOM   1436 HD22 ASN A  87       0.985   2.279  -9.217  1.00  0.00           H  
ATOM   1437  C   ASN A  87       0.589   2.055 -13.424  1.00  0.00           C  
ATOM   1438  O   ASN A  87       0.047   3.144 -13.604  1.00  0.00           O  
ATOM   1439  N   LEU A  88       1.022   1.324 -14.461  1.00  0.00           N  
ATOM   1440  H   LEU A  88       1.452   0.424 -14.265  1.00  0.00           H  
ATOM   1441  CA  LEU A  88       0.902   1.739 -15.869  1.00  0.00           C  
ATOM   1442  HA  LEU A  88       1.304   2.748 -15.964  1.00  0.00           H  
ATOM   1443  CB  LEU A  88       1.709   0.792 -16.778  1.00  0.00           C  
ATOM   1444  HB2 LEU A  88       1.449  -0.235 -16.521  1.00  0.00           H  
ATOM   1445  HB3 LEU A  88       1.414   0.960 -17.815  1.00  0.00           H  
ATOM   1446  CG  LEU A  88       3.236   0.971 -16.679  1.00  0.00           C  
ATOM   1447  HG  LEU A  88       3.538   1.000 -15.634  1.00  0.00           H  
ATOM   1448  CD1 LEU A  88       3.955  -0.192 -17.361  1.00  0.00           C  
ATOM   1449 HD11 LEU A  88       3.722  -0.204 -18.427  1.00  0.00           H  
ATOM   1450 HD12 LEU A  88       5.031  -0.098 -17.225  1.00  0.00           H  
ATOM   1451 HD13 LEU A  88       3.632  -1.132 -16.913  1.00  0.00           H  
ATOM   1452  CD2 LEU A  88       3.722   2.243 -17.381  1.00  0.00           C  
ATOM   1453 HD21 LEU A  88       3.261   3.121 -16.937  1.00  0.00           H  
ATOM   1454 HD22 LEU A  88       4.802   2.326 -17.276  1.00  0.00           H  
ATOM   1455 HD23 LEU A  88       3.471   2.198 -18.440  1.00  0.00           H  
ATOM   1456  C   LEU A  88      -0.562   1.818 -16.326  1.00  0.00           C  
ATOM   1457  O   LEU A  88      -0.931   2.775 -17.007  1.00  0.00           O  
ATOM   1458  N   TRP A  89      -1.421   0.905 -15.865  1.00  0.00           N  
ATOM   1459  H   TRP A  89      -1.046   0.112 -15.347  1.00  0.00           H  
ATOM   1460  CA  TRP A  89      -2.879   1.015 -15.995  1.00  0.00           C  
ATOM   1461  HA  TRP A  89      -3.154   0.971 -17.047  1.00  0.00           H  
ATOM   1462  CB  TRP A  89      -3.536  -0.175 -15.283  1.00  0.00           C  
ATOM   1463  HB2 TRP A  89      -3.429  -1.059 -15.911  1.00  0.00           H  
ATOM   1464  HB3 TRP A  89      -3.005  -0.374 -14.355  1.00  0.00           H  
ATOM   1465  CG  TRP A  89      -4.985   0.010 -14.947  1.00  0.00           C  
ATOM   1466  CD1 TRP A  89      -5.472   0.244 -13.707  1.00  0.00           C  
ATOM   1467  HD1 TRP A  89      -4.867   0.309 -12.808  1.00  0.00           H  
ATOM   1468  NE1 TRP A  89      -6.840   0.421 -13.768  1.00  0.00           N  
ATOM   1469  HE1 TRP A  89      -7.408   0.640 -12.958  1.00  0.00           H  
ATOM   1470  CE2 TRP A  89      -7.303   0.321 -15.064  1.00  0.00           C  
ATOM   1471  CZ2 TRP A  89      -8.577   0.444 -15.637  1.00  0.00           C  
ATOM   1472  HZ2 TRP A  89      -9.436   0.655 -15.019  1.00  0.00           H  
ATOM   1473  CH2 TRP A  89      -8.718   0.292 -17.027  1.00  0.00           C  
ATOM   1474  HH2 TRP A  89      -9.694   0.381 -17.485  1.00  0.00           H  
ATOM   1475  CZ3 TRP A  89      -7.592   0.022 -17.824  1.00  0.00           C  
ATOM   1476  HZ3 TRP A  89      -7.712  -0.094 -18.891  1.00  0.00           H  
ATOM   1477  CE3 TRP A  89      -6.314  -0.099 -17.241  1.00  0.00           C  
ATOM   1478  HE3 TRP A  89      -5.456  -0.304 -17.864  1.00  0.00           H  
ATOM   1479  CD2 TRP A  89      -6.138   0.049 -15.846  1.00  0.00           C  
ATOM   1480  C   TRP A  89      -3.409   2.348 -15.446  1.00  0.00           C  
ATOM   1481  O   TRP A  89      -4.234   2.989 -16.096  1.00  0.00           O  
ATOM   1482  N   GLY A  90      -2.874   2.820 -14.317  1.00  0.00           N  
ATOM   1483  H   GLY A  90      -2.173   2.255 -13.851  1.00  0.00           H  
ATOM   1484  CA  GLY A  90      -3.223   4.116 -13.719  1.00  0.00           C  
ATOM   1485  HA2 GLY A  90      -4.298   4.159 -13.547  1.00  0.00           H  
ATOM   1486  HA3 GLY A  90      -2.713   4.196 -12.761  1.00  0.00           H  
ATOM   1487  C   GLY A  90      -2.821   5.344 -14.543  1.00  0.00           C  
ATOM   1488  O   GLY A  90      -3.460   6.390 -14.445  1.00  0.00           O  
ATOM   1489  N   LEU A  91      -1.789   5.233 -15.387  1.00  0.00           N  
ATOM   1490  H   LEU A  91      -1.292   4.351 -15.411  1.00  0.00           H  
ATOM   1491  CA  LEU A  91      -1.383   6.296 -16.314  1.00  0.00           C  
ATOM   1492  HA  LEU A  91      -1.607   7.269 -15.877  1.00  0.00           H  
ATOM   1493  CB  LEU A  91       0.137   6.202 -16.565  1.00  0.00           C  
ATOM   1494  HB2 LEU A  91       0.357   5.221 -16.990  1.00  0.00           H  
ATOM   1495  HB3 LEU A  91       0.410   6.956 -17.305  1.00  0.00           H  
ATOM   1496  CG  LEU A  91       1.019   6.407 -15.318  1.00  0.00           C  
ATOM   1497  HG  LEU A  91       0.702   5.730 -14.529  1.00  0.00           H  
ATOM   1498  CD1 LEU A  91       2.469   6.078 -15.666  1.00  0.00           C  
ATOM   1499 HD11 LEU A  91       2.543   5.035 -15.968  1.00  0.00           H  
ATOM   1500 HD12 LEU A  91       2.817   6.720 -16.475  1.00  0.00           H  
ATOM   1501 HD13 LEU A  91       3.100   6.232 -14.791  1.00  0.00           H  
ATOM   1502  CD2 LEU A  91       0.966   7.847 -14.802  1.00  0.00           C  
ATOM   1503 HD21 LEU A  91       1.264   8.539 -15.588  1.00  0.00           H  
ATOM   1504 HD22 LEU A  91      -0.046   8.083 -14.473  1.00  0.00           H  
ATOM   1505 HD23 LEU A  91       1.641   7.956 -13.952  1.00  0.00           H  
ATOM   1506  C   LEU A  91      -2.155   6.216 -17.641  1.00  0.00           C  
ATOM   1507  O   LEU A  91      -2.559   7.237 -18.203  1.00  0.00           O  
ATOM   1508  N   ALA A  92      -2.331   5.000 -18.167  1.00  0.00           N  
ATOM   1509  H   ALA A  92      -1.978   4.205 -17.640  1.00  0.00           H  
ATOM   1510  CA  ALA A  92      -2.852   4.743 -19.507  1.00  0.00           C  
ATOM   1511  HA  ALA A  92      -2.479   5.515 -20.179  1.00  0.00           H  
ATOM   1512  CB  ALA A  92      -2.296   3.393 -19.984  1.00  0.00           C  
ATOM   1513  HB1 ALA A  92      -2.641   3.195 -20.999  1.00  0.00           H  
ATOM   1514  HB2 ALA A  92      -1.206   3.416 -19.982  1.00  0.00           H  
ATOM   1515  HB3 ALA A  92      -2.635   2.589 -19.327  1.00  0.00           H  
ATOM   1516  C   ALA A  92      -4.388   4.749 -19.597  1.00  0.00           C  
ATOM   1517  O   ALA A  92      -4.938   5.292 -20.554  1.00  0.00           O  
ATOM   1518  N   GLY A  93      -5.081   4.106 -18.649  1.00  0.00           N  
ATOM   1519  H   GLY A  93      -4.598   3.739 -17.830  1.00  0.00           H  
ATOM   1520  CA  GLY A  93      -6.515   3.803 -18.774  1.00  0.00           C  
ATOM   1521  HA2 GLY A  93      -6.853   3.343 -17.843  1.00  0.00           H  
ATOM   1522  HA3 GLY A  93      -7.069   4.731 -18.923  1.00  0.00           H  
ATOM   1523  C   GLY A  93      -6.866   2.840 -19.923  1.00  0.00           C  
ATOM   1524  O   GLY A  93      -8.033   2.730 -20.290  1.00  0.00           O  
ATOM   1525  N   LEU A  94      -5.880   2.154 -20.514  1.00  0.00           N  
ATOM   1526  H   LEU A  94      -4.951   2.269 -20.143  1.00  0.00           H  
ATOM   1527  CA  LEU A  94      -6.044   1.186 -21.604  1.00  0.00           C  
ATOM   1528  HA  LEU A  94      -7.082   1.177 -21.937  1.00  0.00           H  
ATOM   1529  CB  LEU A  94      -5.144   1.588 -22.787  1.00  0.00           C  
ATOM   1530  HB2 LEU A  94      -4.129   1.698 -22.408  1.00  0.00           H  
ATOM   1531  HB3 LEU A  94      -5.138   0.778 -23.518  1.00  0.00           H  
ATOM   1532  CG  LEU A  94      -5.544   2.891 -23.501  1.00  0.00           C  
ATOM   1533  HG  LEU A  94      -5.655   3.695 -22.775  1.00  0.00           H  
ATOM   1534  CD1 LEU A  94      -4.446   3.284 -24.490  1.00  0.00           C  
ATOM   1535 HD11 LEU A  94      -4.295   2.488 -25.220  1.00  0.00           H  
ATOM   1536 HD12 LEU A  94      -4.728   4.200 -25.012  1.00  0.00           H  
ATOM   1537 HD13 LEU A  94      -3.520   3.461 -23.947  1.00  0.00           H  
ATOM   1538  CD2 LEU A  94      -6.855   2.723 -24.270  1.00  0.00           C  
ATOM   1539 HD21 LEU A  94      -6.776   1.900 -24.981  1.00  0.00           H  
ATOM   1540 HD22 LEU A  94      -7.675   2.533 -23.579  1.00  0.00           H  
ATOM   1541 HD23 LEU A  94      -7.078   3.640 -24.814  1.00  0.00           H  
ATOM   1542  C   LEU A  94      -5.696  -0.225 -21.116  1.00  0.00           C  
ATOM   1543  O   LEU A  94      -4.640  -0.424 -20.518  1.00  0.00           O  
ATOM   1544  N   ASN A  95      -6.564  -1.204 -21.397  1.00  0.00           N  
ATOM   1545  H   ASN A  95      -7.401  -0.958 -21.900  1.00  0.00           H  
ATOM   1546  CA  ASN A  95      -6.418  -2.576 -20.886  1.00  0.00           C  
ATOM   1547  HA  ASN A  95      -6.248  -2.531 -19.806  1.00  0.00           H  
ATOM   1548  CB  ASN A  95      -7.717  -3.374 -21.140  1.00  0.00           C  
ATOM   1549  HB2 ASN A  95      -8.087  -3.195 -22.149  1.00  0.00           H  
ATOM   1550  HB3 ASN A  95      -7.500  -4.440 -21.051  1.00  0.00           H  
ATOM   1551  CG  ASN A  95      -8.801  -3.079 -20.117  1.00  0.00           C  
ATOM   1552  OD1 ASN A  95      -8.630  -3.291 -18.932  1.00  0.00           O  
ATOM   1553  ND2 ASN A  95      -9.945  -2.582 -20.527  1.00  0.00           N  
ATOM   1554 HD21 ASN A  95     -10.609  -2.391 -19.795  1.00  0.00           H  
ATOM   1555 HD22 ASN A  95     -10.136  -2.419 -21.496  1.00  0.00           H  
ATOM   1556  C   ASN A  95      -5.204  -3.317 -21.476  1.00  0.00           C  
ATOM   1557  O   ASN A  95      -4.434  -3.928 -20.735  1.00  0.00           O  
ATOM   1558  N   SER A  96      -5.032  -3.307 -22.800  1.00  0.00           N  
ATOM   1559  H   SER A  96      -5.649  -2.745 -23.369  1.00  0.00           H  
ATOM   1560  CA  SER A  96      -3.957  -4.018 -23.508  1.00  0.00           C  
ATOM   1561  HA  SER A  96      -3.026  -3.922 -22.948  1.00  0.00           H  
ATOM   1562  CB  SER A  96      -4.313  -5.505 -23.623  1.00  0.00           C  
ATOM   1563  HB2 SER A  96      -4.550  -5.902 -22.636  1.00  0.00           H  
ATOM   1564  HB3 SER A  96      -5.188  -5.616 -24.266  1.00  0.00           H  
ATOM   1565  OG  SER A  96      -3.234  -6.237 -24.163  1.00  0.00           O  
ATOM   1566  HG  SER A  96      -3.561  -7.063 -24.531  1.00  0.00           H  
ATOM   1567  C   SER A  96      -3.746  -3.432 -24.906  1.00  0.00           C  
ATOM   1568  O   SER A  96      -4.723  -3.049 -25.551  1.00  0.00           O  
ATOM   1569  N   CYS A  97      -2.501  -3.387 -25.383  1.00  0.00           N  
ATOM   1570  H   CYS A  97      -1.749  -3.751 -24.804  1.00  0.00           H  
ATOM   1571  CA  CYS A  97      -2.144  -2.887 -26.711  1.00  0.00           C  
ATOM   1572  HA  CYS A  97      -3.003  -2.991 -27.370  1.00  0.00           H  
ATOM   1573  CB  CYS A  97      -1.820  -1.390 -26.605  1.00  0.00           C  
ATOM   1574  HB2 CYS A  97      -2.676  -0.849 -26.197  1.00  0.00           H  
ATOM   1575  HB3 CYS A  97      -0.965  -1.256 -25.941  1.00  0.00           H  
ATOM   1576  SG  CYS A  97      -1.404  -0.736 -28.247  1.00  0.00           S  
ATOM   1577  HG  CYS A  97      -2.643  -0.484 -28.691  1.00  0.00           H  
ATOM   1578  C   CYS A  97      -0.954  -3.693 -27.269  1.00  0.00           C  
ATOM   1579  O   CYS A  97       0.134  -3.628 -26.691  1.00  0.00           O  
ATOM   1580  N   PRO A  98      -1.121  -4.478 -28.352  1.00  0.00           N  
ATOM   1581  CD  PRO A  98      -2.353  -4.692 -29.100  1.00  0.00           C  
ATOM   1582  HD2 PRO A  98      -2.811  -3.746 -29.394  1.00  0.00           H  
ATOM   1583  HD3 PRO A  98      -3.048  -5.277 -28.495  1.00  0.00           H  
ATOM   1584  CG  PRO A  98      -1.959  -5.481 -30.348  1.00  0.00           C  
ATOM   1585  HG2 PRO A  98      -1.715  -4.790 -31.156  1.00  0.00           H  
ATOM   1586  HG3 PRO A  98      -2.748  -6.169 -30.657  1.00  0.00           H  
ATOM   1587  CB  PRO A  98      -0.698  -6.224 -29.909  1.00  0.00           C  
ATOM   1588  HB2 PRO A  98      -0.068  -6.490 -30.758  1.00  0.00           H  
ATOM   1589  HB3 PRO A  98      -0.979  -7.118 -29.351  1.00  0.00           H  
ATOM   1590  CA  PRO A  98      -0.023  -5.227 -28.961  1.00  0.00           C  
ATOM   1591  HA  PRO A  98       0.519  -5.777 -28.190  1.00  0.00           H  
ATOM   1592  C   PRO A  98       0.976  -4.310 -29.693  1.00  0.00           C  
ATOM   1593  O   PRO A  98       0.690  -3.152 -29.993  1.00  0.00           O  
ATOM   1594  N   VAL A  99       2.152  -4.850 -30.022  1.00  0.00           N  
ATOM   1595  H   VAL A  99       2.293  -5.833 -29.840  1.00  0.00           H  
ATOM   1596  CA  VAL A  99       3.230  -4.157 -30.758  1.00  0.00           C  
ATOM   1597  HA  VAL A  99       2.816  -3.256 -31.207  1.00  0.00           H  
ATOM   1598  CB  VAL A  99       4.336  -3.714 -29.773  1.00  0.00           C  
ATOM   1599  HB  VAL A  99       3.848  -3.215 -28.935  1.00  0.00           H  
ATOM   1600  CG1 VAL A  99       5.141  -4.897 -29.214  1.00  0.00           C  
ATOM   1601 HG11 VAL A  99       5.892  -4.533 -28.517  1.00  0.00           H  
ATOM   1602 HG12 VAL A  99       4.480  -5.580 -28.683  1.00  0.00           H  
ATOM   1603 HG13 VAL A  99       5.647  -5.434 -30.018  1.00  0.00           H  
ATOM   1604  CG2 VAL A  99       5.314  -2.694 -30.377  1.00  0.00           C  
ATOM   1605 HG21 VAL A  99       5.915  -2.261 -29.579  1.00  0.00           H  
ATOM   1606 HG22 VAL A  99       5.989  -3.164 -31.091  1.00  0.00           H  
ATOM   1607 HG23 VAL A  99       4.760  -1.890 -30.864  1.00  0.00           H  
ATOM   1608  C   VAL A  99       3.727  -5.035 -31.916  1.00  0.00           C  
ATOM   1609  O   VAL A  99       3.374  -6.212 -31.980  1.00  0.00           O  
ATOM   1610  N   LYS A 100       4.527  -4.486 -32.837  1.00  0.00           N  
ATOM   1611  H   LYS A 100       4.839  -3.534 -32.702  1.00  0.00           H  
ATOM   1612  CA  LYS A 100       5.070  -5.185 -34.012  1.00  0.00           C  
ATOM   1613  HA  LYS A 100       5.031  -6.266 -33.855  1.00  0.00           H  
ATOM   1614  CB  LYS A 100       4.242  -4.829 -35.257  1.00  0.00           C  
ATOM   1615  HB2 LYS A 100       3.926  -3.785 -35.222  1.00  0.00           H  
ATOM   1616  HB3 LYS A 100       4.878  -4.938 -36.133  1.00  0.00           H  
ATOM   1617  CG  LYS A 100       3.024  -5.744 -35.425  1.00  0.00           C  
ATOM   1618  HG2 LYS A 100       3.324  -6.775 -35.226  1.00  0.00           H  
ATOM   1619  HG3 LYS A 100       2.241  -5.453 -34.724  1.00  0.00           H  
ATOM   1620  CD  LYS A 100       2.510  -5.652 -36.866  1.00  0.00           C  
ATOM   1621  HD2 LYS A 100       2.092  -4.661 -37.055  1.00  0.00           H  
ATOM   1622  HD3 LYS A 100       3.347  -5.811 -37.547  1.00  0.00           H  
ATOM   1623  CE  LYS A 100       1.464  -6.736 -37.119  1.00  0.00           C  
ATOM   1624  HE2 LYS A 100       1.776  -7.646 -36.598  1.00  0.00           H  
ATOM   1625  HE3 LYS A 100       0.507  -6.413 -36.702  1.00  0.00           H  
ATOM   1626  NZ  LYS A 100       1.362  -7.014 -38.569  1.00  0.00           N  
ATOM   1627  HZ1 LYS A 100       1.139  -6.166 -39.071  1.00  0.00           H  
ATOM   1628  HZ2 LYS A 100       2.265  -7.345 -38.895  1.00  0.00           H  
ATOM   1629  HZ3 LYS A 100       0.662  -7.719 -38.754  1.00  0.00           H  
ATOM   1630  C   LYS A 100       6.535  -4.837 -34.266  1.00  0.00           C  
ATOM   1631  O   LYS A 100       6.959  -3.727 -33.952  1.00  0.00           O  
ATOM   1632  N   GLU A 101       7.256  -5.789 -34.864  1.00  0.00           N  
ATOM   1633  H   GLU A 101       6.776  -6.647 -35.107  1.00  0.00           H  
ATOM   1634  CA  GLU A 101       8.578  -5.646 -35.504  1.00  0.00           C  
ATOM   1635  HA  GLU A 101       8.971  -6.655 -35.634  1.00  0.00           H  
ATOM   1636  CB  GLU A 101       8.423  -5.062 -36.927  1.00  0.00           C  
ATOM   1637  HB2 GLU A 101       8.204  -3.995 -36.834  1.00  0.00           H  
ATOM   1638  HB3 GLU A 101       9.392  -5.149 -37.422  1.00  0.00           H  
ATOM   1639  CG  GLU A 101       7.360  -5.675 -37.884  1.00  0.00           C  
ATOM   1640  HG2 GLU A 101       6.571  -4.930 -38.004  1.00  0.00           H  
ATOM   1641  HG3 GLU A 101       7.814  -5.793 -38.870  1.00  0.00           H  
ATOM   1642  CD  GLU A 101       6.694  -7.008 -37.476  1.00  0.00           C  
ATOM   1643  OE1 GLU A 101       5.441  -7.083 -37.542  1.00  0.00           O  
ATOM   1644  OE2 GLU A 101       7.406  -7.924 -37.014  1.00  0.00           O  
ATOM   1645  C   GLU A 101       9.639  -4.934 -34.634  1.00  0.00           C  
ATOM   1646  O   GLU A 101      10.479  -4.181 -35.124  1.00  0.00           O  
ATOM   1647  N   ALA A 102       9.565  -5.141 -33.316  1.00  0.00           N  
ATOM   1648  H   ALA A 102       8.882  -5.804 -32.994  1.00  0.00           H  
ATOM   1649  CA  ALA A 102      10.262  -4.335 -32.314  1.00  0.00           C  
ATOM   1650  HA  ALA A 102      10.348  -3.321 -32.710  1.00  0.00           H  
ATOM   1651  CB  ALA A 102       9.377  -4.256 -31.061  1.00  0.00           C  
ATOM   1652  HB1 ALA A 102       8.425  -3.788 -31.314  1.00  0.00           H  
ATOM   1653  HB2 ALA A 102       9.190  -5.255 -30.668  1.00  0.00           H  
ATOM   1654  HB3 ALA A 102       9.869  -3.657 -30.295  1.00  0.00           H  
ATOM   1655  C   ALA A 102      11.695  -4.815 -31.993  1.00  0.00           C  
ATOM   1656  O   ALA A 102      11.976  -6.016 -31.890  1.00  0.00           O  
ATOM   1657  N   ASN A 103      12.588  -3.847 -31.753  1.00  0.00           N  
ATOM   1658  H   ASN A 103      12.296  -2.893 -31.890  1.00  0.00           H  
ATOM   1659  CA  ASN A 103      13.972  -4.078 -31.332  1.00  0.00           C  
ATOM   1660  HA  ASN A 103      14.489  -4.605 -32.136  1.00  0.00           H  
ATOM   1661  CB  ASN A 103      14.685  -2.732 -31.076  1.00  0.00           C  
ATOM   1662  HB2 ASN A 103      14.069  -2.102 -30.440  1.00  0.00           H  
ATOM   1663  HB3 ASN A 103      15.616  -2.924 -30.543  1.00  0.00           H  
ATOM   1664  CG  ASN A 103      15.004  -1.935 -32.325  1.00  0.00           C  
ATOM   1665  OD1 ASN A 103      14.207  -1.796 -33.232  1.00  0.00           O  
ATOM   1666  ND2 ASN A 103      16.176  -1.354 -32.415  1.00  0.00           N  
ATOM   1667 HD21 ASN A 103      16.350  -0.860 -33.270  1.00  0.00           H  
ATOM   1668 HD22 ASN A 103      16.835  -1.406 -31.660  1.00  0.00           H  
ATOM   1669  C   ASN A 103      14.043  -4.961 -30.076  1.00  0.00           C  
ATOM   1670  O   ASN A 103      13.128  -4.988 -29.258  1.00  0.00           O  
ATOM   1671  N   GLN A 104      15.154  -5.668 -29.890  1.00  0.00           N  
ATOM   1672  H   GLN A 104      15.903  -5.574 -30.558  1.00  0.00           H  
ATOM   1673  CA  GLN A 104      15.417  -6.477 -28.695  1.00  0.00           C  
ATOM   1674  HA  GLN A 104      14.472  -6.750 -28.221  1.00  0.00           H  
ATOM   1675  CB  GLN A 104      16.122  -7.779 -29.115  1.00  0.00           C  
ATOM   1676  HB2 GLN A 104      17.094  -7.539 -29.552  1.00  0.00           H  
ATOM   1677  HB3 GLN A 104      16.295  -8.391 -28.231  1.00  0.00           H  
ATOM   1678  CG  GLN A 104      15.312  -8.601 -30.137  1.00  0.00           C  
ATOM   1679  HG2 GLN A 104      15.234  -8.058 -31.078  1.00  0.00           H  
ATOM   1680  HG3 GLN A 104      15.850  -9.527 -30.344  1.00  0.00           H  
ATOM   1681  CD  GLN A 104      13.913  -8.963 -29.639  1.00  0.00           C  
ATOM   1682  OE1 GLN A 104      13.737  -9.816 -28.788  1.00  0.00           O  
ATOM   1683  NE2 GLN A 104      12.856  -8.351 -30.126  1.00  0.00           N  
ATOM   1684 HE21 GLN A 104      11.976  -8.700 -29.798  1.00  0.00           H  
ATOM   1685 HE22 GLN A 104      12.903  -7.624 -30.832  1.00  0.00           H  
ATOM   1686  C   GLN A 104      16.234  -5.681 -27.664  1.00  0.00           C  
ATOM   1687  O   GLN A 104      17.111  -4.903 -28.037  1.00  0.00           O  
ATOM   1688  N   SER A 105      15.969  -5.883 -26.371  1.00  0.00           N  
ATOM   1689  H   SER A 105      15.193  -6.496 -26.128  1.00  0.00           H  
ATOM   1690  CA  SER A 105      16.661  -5.229 -25.249  1.00  0.00           C  
ATOM   1691  HA  SER A 105      17.668  -4.945 -25.555  1.00  0.00           H  
ATOM   1692  CB  SER A 105      15.890  -3.961 -24.849  1.00  0.00           C  
ATOM   1693  HB2 SER A 105      15.897  -3.274 -25.696  1.00  0.00           H  
ATOM   1694  HB3 SER A 105      14.853  -4.224 -24.630  1.00  0.00           H  
ATOM   1695  OG  SER A 105      16.453  -3.298 -23.727  1.00  0.00           O  
ATOM   1696  HG  SER A 105      16.306  -3.831 -22.927  1.00  0.00           H  
ATOM   1697  C   SER A 105      16.766  -6.171 -24.050  1.00  0.00           C  
ATOM   1698  O   SER A 105      15.897  -7.010 -23.850  1.00  0.00           O  
ATOM   1699  N   THR A 106      17.775  -6.003 -23.198  1.00  0.00           N  
ATOM   1700  H   THR A 106      18.500  -5.334 -23.410  1.00  0.00           H  
ATOM   1701  CA  THR A 106      17.796  -6.607 -21.852  1.00  0.00           C  
ATOM   1702  HA  THR A 106      17.643  -7.682 -21.942  1.00  0.00           H  
ATOM   1703  CB  THR A 106      19.129  -6.336 -21.126  1.00  0.00           C  
ATOM   1704  HB  THR A 106      18.990  -5.526 -20.412  1.00  0.00           H  
ATOM   1705  CG2 THR A 106      19.627  -7.560 -20.371  1.00  0.00           C  
ATOM   1706 HG21 THR A 106      19.819  -8.376 -21.067  1.00  0.00           H  
ATOM   1707 HG22 THR A 106      20.546  -7.323 -19.833  1.00  0.00           H  
ATOM   1708 HG23 THR A 106      18.876  -7.880 -19.649  1.00  0.00           H  
ATOM   1709  OG1 THR A 106      20.152  -5.959 -22.024  1.00  0.00           O  
ATOM   1710  HG1 THR A 106      20.632  -6.768 -22.235  1.00  0.00           H  
ATOM   1711  C   THR A 106      16.665  -6.018 -21.001  1.00  0.00           C  
ATOM   1712  O   THR A 106      16.352  -4.829 -21.148  1.00  0.00           O  
ATOM   1713  N   LEU A 107      16.091  -6.807 -20.085  1.00  0.00           N  
ATOM   1714  H   LEU A 107      16.341  -7.794 -20.072  1.00  0.00           H  
ATOM   1715  CA  LEU A 107      15.035  -6.362 -19.168  1.00  0.00           C  
ATOM   1716  HA  LEU A 107      14.257  -5.887 -19.764  1.00  0.00           H  
ATOM   1717  CB  LEU A 107      14.416  -7.578 -18.454  1.00  0.00           C  
ATOM   1718  HB2 LEU A 107      13.968  -8.239 -19.198  1.00  0.00           H  
ATOM   1719  HB3 LEU A 107      15.211  -8.133 -17.955  1.00  0.00           H  
ATOM   1720  CG  LEU A 107      13.353  -7.202 -17.399  1.00  0.00           C  
ATOM   1721  HG  LEU A 107      13.789  -6.552 -16.640  1.00  0.00           H  
ATOM   1722  CD1 LEU A 107      12.133  -6.513 -18.019  1.00  0.00           C  
ATOM   1723 HD11 LEU A 107      11.391  -6.319 -17.244  1.00  0.00           H  
ATOM   1724 HD12 LEU A 107      12.421  -5.562 -18.466  1.00  0.00           H  
ATOM   1725 HD13 LEU A 107      11.700  -7.156 -18.785  1.00  0.00           H  
ATOM   1726  CD2 LEU A 107      12.855  -8.456 -16.698  1.00  0.00           C  
ATOM   1727 HD21 LEU A 107      12.134  -8.194 -15.924  1.00  0.00           H  
ATOM   1728 HD22 LEU A 107      12.387  -9.101 -17.433  1.00  0.00           H  
ATOM   1729 HD23 LEU A 107      13.687  -8.989 -16.241  1.00  0.00           H  
ATOM   1730  C   LEU A 107      15.525  -5.311 -18.159  1.00  0.00           C  
ATOM   1731  O   LEU A 107      14.811  -4.340 -17.923  1.00  0.00           O  
ATOM   1732  N   GLU A 108      16.736  -5.445 -17.619  1.00  0.00           N  
ATOM   1733  H   GLU A 108      17.226  -6.333 -17.719  1.00  0.00           H  
ATOM   1734  CA  GLU A 108      17.362  -4.393 -16.803  1.00  0.00           C  
ATOM   1735  HA  GLU A 108      16.764  -4.224 -15.905  1.00  0.00           H  
ATOM   1736  CB  GLU A 108      18.749  -4.886 -16.375  1.00  0.00           C  
ATOM   1737  HB2 GLU A 108      18.623  -5.793 -15.786  1.00  0.00           H  
ATOM   1738  HB3 GLU A 108      19.334  -5.138 -17.260  1.00  0.00           H  
ATOM   1739  CG  GLU A 108      19.520  -3.863 -15.537  1.00  0.00           C  
ATOM   1740  HG2 GLU A 108      19.846  -3.038 -16.174  1.00  0.00           H  
ATOM   1741  HG3 GLU A 108      18.863  -3.465 -14.757  1.00  0.00           H  
ATOM   1742  CD  GLU A 108      20.733  -4.542 -14.904  1.00  0.00           C  
ATOM   1743  OE1 GLU A 108      21.725  -4.817 -15.613  1.00  0.00           O  
ATOM   1744  OE2 GLU A 108      20.666  -4.894 -13.710  1.00  0.00           O  
ATOM   1745  C   GLU A 108      17.452  -3.051 -17.555  1.00  0.00           C  
ATOM   1746  O   GLU A 108      17.012  -2.021 -17.051  1.00  0.00           O  
ATOM   1747  N   ASN A 109      17.949  -3.078 -18.795  1.00  0.00           N  
ATOM   1748  H   ASN A 109      18.253  -3.974 -19.136  1.00  0.00           H  
ATOM   1749  CA  ASN A 109      18.103  -1.911 -19.676  1.00  0.00           C  
ATOM   1750  HA  ASN A 109      18.704  -1.161 -19.155  1.00  0.00           H  
ATOM   1751  CB  ASN A 109      18.847  -2.398 -20.946  1.00  0.00           C  
ATOM   1752  HB2 ASN A 109      19.317  -3.361 -20.751  1.00  0.00           H  
ATOM   1753  HB3 ASN A 109      18.146  -2.530 -21.769  1.00  0.00           H  
ATOM   1754  CG  ASN A 109      19.943  -1.453 -21.401  1.00  0.00           C  
ATOM   1755  OD1 ASN A 109      19.725  -0.279 -21.638  1.00  0.00           O  
ATOM   1756  ND2 ASN A 109      21.161  -1.926 -21.525  1.00  0.00           N  
ATOM   1757 HD21 ASN A 109      21.880  -1.256 -21.746  1.00  0.00           H  
ATOM   1758 HD22 ASN A 109      21.361  -2.882 -21.292  1.00  0.00           H  
ATOM   1759  C   ASN A 109      16.736  -1.266 -20.012  1.00  0.00           C  
ATOM   1760  O   ASN A 109      16.575  -0.040 -19.999  1.00  0.00           O  
ATOM   1761  N   PHE A 110      15.724  -2.099 -20.285  1.00  0.00           N  
ATOM   1762  H   PHE A 110      15.917  -3.096 -20.292  1.00  0.00           H  
ATOM   1763  CA  PHE A 110      14.357  -1.659 -20.560  1.00  0.00           C  
ATOM   1764  HA  PHE A 110      14.389  -0.903 -21.346  1.00  0.00           H  
ATOM   1765  CB  PHE A 110      13.542  -2.851 -21.082  1.00  0.00           C  
ATOM   1766  HB2 PHE A 110      14.067  -3.290 -21.933  1.00  0.00           H  
ATOM   1767  HB3 PHE A 110      13.489  -3.617 -20.306  1.00  0.00           H  
ATOM   1768  CG  PHE A 110      12.138  -2.493 -21.527  1.00  0.00           C  
ATOM   1769  CD1 PHE A 110      11.927  -1.943 -22.806  1.00  0.00           C  
ATOM   1770  HD1 PHE A 110      12.766  -1.779 -23.468  1.00  0.00           H  
ATOM   1771  CE1 PHE A 110      10.626  -1.625 -23.234  1.00  0.00           C  
ATOM   1772  HE1 PHE A 110      10.466  -1.219 -24.221  1.00  0.00           H  
ATOM   1773  CZ  PHE A 110       9.530  -1.860 -22.385  1.00  0.00           C  
ATOM   1774  HZ  PHE A 110       8.526  -1.638 -22.720  1.00  0.00           H  
ATOM   1775  CE2 PHE A 110       9.740  -2.398 -21.103  1.00  0.00           C  
ATOM   1776  HE2 PHE A 110       8.895  -2.584 -20.458  1.00  0.00           H  
ATOM   1777  CD2 PHE A 110      11.041  -2.713 -20.672  1.00  0.00           C  
ATOM   1778  HD2 PHE A 110      11.198  -3.134 -19.689  1.00  0.00           H  
ATOM   1779  C   PHE A 110      13.704  -1.010 -19.329  1.00  0.00           C  
ATOM   1780  O   PHE A 110      13.136   0.079 -19.440  1.00  0.00           O  
ATOM   1781  N   LEU A 111      13.842  -1.627 -18.148  1.00  0.00           N  
ATOM   1782  H   LEU A 111      14.356  -2.503 -18.112  1.00  0.00           H  
ATOM   1783  CA  LEU A 111      13.400  -1.052 -16.876  1.00  0.00           C  
ATOM   1784  HA  LEU A 111      12.348  -0.780 -16.958  1.00  0.00           H  
ATOM   1785  CB  LEU A 111      13.559  -2.081 -15.739  1.00  0.00           C  
ATOM   1786  HB2 LEU A 111      14.575  -2.476 -15.776  1.00  0.00           H  
ATOM   1787  HB3 LEU A 111      13.446  -1.567 -14.782  1.00  0.00           H  
ATOM   1788  CG  LEU A 111      12.560  -3.257 -15.770  1.00  0.00           C  
ATOM   1789  HG  LEU A 111      12.560  -3.724 -16.752  1.00  0.00           H  
ATOM   1790  CD1 LEU A 111      12.983  -4.300 -14.732  1.00  0.00           C  
ATOM   1791 HD11 LEU A 111      13.000  -3.858 -13.736  1.00  0.00           H  
ATOM   1792 HD12 LEU A 111      12.295  -5.144 -14.746  1.00  0.00           H  
ATOM   1793 HD13 LEU A 111      13.983  -4.662 -14.973  1.00  0.00           H  
ATOM   1794  CD2 LEU A 111      11.129  -2.817 -15.444  1.00  0.00           C  
ATOM   1795 HD21 LEU A 111      10.475  -3.688 -15.393  1.00  0.00           H  
ATOM   1796 HD22 LEU A 111      11.112  -2.296 -14.488  1.00  0.00           H  
ATOM   1797 HD23 LEU A 111      10.759  -2.156 -16.225  1.00  0.00           H  
ATOM   1798  C   LEU A 111      14.149   0.247 -16.545  1.00  0.00           C  
ATOM   1799  O   LEU A 111      13.505   1.200 -16.116  1.00  0.00           O  
ATOM   1800  N   GLU A 112      15.462   0.349 -16.770  1.00  0.00           N  
ATOM   1801  H   GLU A 112      15.990  -0.481 -17.043  1.00  0.00           H  
ATOM   1802  CA  GLU A 112      16.202   1.596 -16.515  1.00  0.00           C  
ATOM   1803  HA  GLU A 112      15.989   1.899 -15.489  1.00  0.00           H  
ATOM   1804  CB  GLU A 112      17.713   1.339 -16.643  1.00  0.00           C  
ATOM   1805  HB2 GLU A 112      17.980   0.485 -16.020  1.00  0.00           H  
ATOM   1806  HB3 GLU A 112      17.952   1.094 -17.680  1.00  0.00           H  
ATOM   1807  CG  GLU A 112      18.553   2.549 -16.201  1.00  0.00           C  
ATOM   1808  HG2 GLU A 112      19.609   2.270 -16.233  1.00  0.00           H  
ATOM   1809  HG3 GLU A 112      18.405   3.372 -16.908  1.00  0.00           H  
ATOM   1810  CD  GLU A 112      18.184   2.995 -14.777  1.00  0.00           C  
ATOM   1811  OE1 GLU A 112      17.813   4.176 -14.577  1.00  0.00           O  
ATOM   1812  OE2 GLU A 112      18.179   2.136 -13.862  1.00  0.00           O  
ATOM   1813  C   GLU A 112      15.758   2.748 -17.437  1.00  0.00           C  
ATOM   1814  O   GLU A 112      15.585   3.889 -17.002  1.00  0.00           O  
ATOM   1815  N   ARG A 113      15.490   2.448 -18.713  1.00  0.00           N  
ATOM   1816  H   ARG A 113      15.675   1.493 -19.014  1.00  0.00           H  
ATOM   1817  CA  ARG A 113      14.911   3.410 -19.671  1.00  0.00           C  
ATOM   1818  HA  ARG A 113      15.514   4.318 -19.672  1.00  0.00           H  
ATOM   1819  CB  ARG A 113      14.927   2.799 -21.079  1.00  0.00           C  
ATOM   1820  HB2 ARG A 113      14.540   1.779 -21.040  1.00  0.00           H  
ATOM   1821  HB3 ARG A 113      14.277   3.389 -21.728  1.00  0.00           H  
ATOM   1822  CG  ARG A 113      16.350   2.797 -21.665  1.00  0.00           C  
ATOM   1823  HG2 ARG A 113      16.650   3.823 -21.886  1.00  0.00           H  
ATOM   1824  HG3 ARG A 113      17.051   2.392 -20.936  1.00  0.00           H  
ATOM   1825  CD  ARG A 113      16.450   1.950 -22.938  1.00  0.00           C  
ATOM   1826  HD2 ARG A 113      17.480   1.989 -23.302  1.00  0.00           H  
ATOM   1827  HD3 ARG A 113      16.222   0.915 -22.675  1.00  0.00           H  
ATOM   1828  NE  ARG A 113      15.526   2.419 -23.991  1.00  0.00           N  
ATOM   1829  HE  ARG A 113      15.071   3.303 -23.846  1.00  0.00           H  
ATOM   1830  CZ  ARG A 113      15.194   1.747 -25.076  1.00  0.00           C  
ATOM   1831  NH1 ARG A 113      15.746   0.619 -25.395  1.00  0.00           N  
ATOM   1832 HH11 ARG A 113      16.456   0.201 -24.826  1.00  0.00           H  
ATOM   1833 HH12 ARG A 113      15.473   0.219 -26.296  1.00  0.00           H  
ATOM   1834  NH2 ARG A 113      14.277   2.181 -25.885  1.00  0.00           N  
ATOM   1835 HH21 ARG A 113      13.792   3.042 -25.743  1.00  0.00           H  
ATOM   1836 HH22 ARG A 113      13.980   1.538 -26.632  1.00  0.00           H  
ATOM   1837  C   ARG A 113      13.500   3.839 -19.257  1.00  0.00           C  
ATOM   1838  O   ARG A 113      13.204   5.030 -19.264  1.00  0.00           O  
ATOM   1839  N   LEU A 114      12.676   2.891 -18.804  1.00  0.00           N  
ATOM   1840  H   LEU A 114      12.990   1.926 -18.861  1.00  0.00           H  
ATOM   1841  CA  LEU A 114      11.342   3.160 -18.253  1.00  0.00           C  
ATOM   1842  HA  LEU A 114      10.783   3.712 -19.008  1.00  0.00           H  
ATOM   1843  CB  LEU A 114      10.647   1.804 -18.003  1.00  0.00           C  
ATOM   1844  HB2 LEU A 114      10.787   1.170 -18.880  1.00  0.00           H  
ATOM   1845  HB3 LEU A 114      11.140   1.318 -17.164  1.00  0.00           H  
ATOM   1846  CG  LEU A 114       9.137   1.865 -17.707  1.00  0.00           C  
ATOM   1847  HG  LEU A 114       8.949   2.534 -16.868  1.00  0.00           H  
ATOM   1848  CD1 LEU A 114       8.332   2.327 -18.925  1.00  0.00           C  
ATOM   1849 HD11 LEU A 114       8.580   3.359 -19.164  1.00  0.00           H  
ATOM   1850 HD12 LEU A 114       8.561   1.689 -19.779  1.00  0.00           H  
ATOM   1851 HD13 LEU A 114       7.265   2.266 -18.711  1.00  0.00           H  
ATOM   1852  CD2 LEU A 114       8.632   0.464 -17.353  1.00  0.00           C  
ATOM   1853 HD21 LEU A 114       9.208   0.059 -16.525  1.00  0.00           H  
ATOM   1854 HD22 LEU A 114       7.584   0.513 -17.064  1.00  0.00           H  
ATOM   1855 HD23 LEU A 114       8.739  -0.203 -18.209  1.00  0.00           H  
ATOM   1856  C   LEU A 114      11.415   4.046 -16.993  1.00  0.00           C  
ATOM   1857  O   LEU A 114      10.695   5.037 -16.897  1.00  0.00           O  
ATOM   1858  N   LYS A 115      12.346   3.757 -16.071  1.00  0.00           N  
ATOM   1859  H   LYS A 115      12.884   2.904 -16.215  1.00  0.00           H  
ATOM   1860  CA  LYS A 115      12.649   4.557 -14.869  1.00  0.00           C  
ATOM   1861  HA  LYS A 115      11.735   4.705 -14.297  1.00  0.00           H  
ATOM   1862  CB  LYS A 115      13.658   3.780 -14.002  1.00  0.00           C  
ATOM   1863  HB2 LYS A 115      13.332   2.741 -13.930  1.00  0.00           H  
ATOM   1864  HB3 LYS A 115      14.633   3.793 -14.492  1.00  0.00           H  
ATOM   1865  CG  LYS A 115      13.786   4.340 -12.572  1.00  0.00           C  
ATOM   1866  HG2 LYS A 115      14.176   5.359 -12.607  1.00  0.00           H  
ATOM   1867  HG3 LYS A 115      12.796   4.371 -12.115  1.00  0.00           H  
ATOM   1868  CD  LYS A 115      14.705   3.478 -11.689  1.00  0.00           C  
ATOM   1869  HD2 LYS A 115      14.635   3.822 -10.660  1.00  0.00           H  
ATOM   1870  HD3 LYS A 115      14.378   2.439 -11.731  1.00  0.00           H  
ATOM   1871  CE  LYS A 115      16.155   3.582 -12.165  1.00  0.00           C  
ATOM   1872  HE2 LYS A 115      16.177   3.349 -13.232  1.00  0.00           H  
ATOM   1873  HE3 LYS A 115      16.512   4.608 -12.059  1.00  0.00           H  
ATOM   1874  NZ  LYS A 115      17.078   2.646 -11.484  1.00  0.00           N  
ATOM   1875  HZ1 LYS A 115      17.462   3.022 -10.632  1.00  0.00           H  
ATOM   1876  HZ2 LYS A 115      16.642   1.749 -11.291  1.00  0.00           H  
ATOM   1877  HZ3 LYS A 115      17.830   2.441 -12.153  1.00  0.00           H  
ATOM   1878  C   LYS A 115      13.156   5.956 -15.218  1.00  0.00           C  
ATOM   1879  O   LYS A 115      12.734   6.920 -14.592  1.00  0.00           O  
ATOM   1880  N   THR A 116      13.999   6.076 -16.242  1.00  0.00           N  
ATOM   1881  H   THR A 116      14.352   5.219 -16.654  1.00  0.00           H  
ATOM   1882  CA  THR A 116      14.457   7.352 -16.809  1.00  0.00           C  
ATOM   1883  HA  THR A 116      14.872   7.963 -16.009  1.00  0.00           H  
ATOM   1884  CB  THR A 116      15.581   7.094 -17.827  1.00  0.00           C  
ATOM   1885  HB  THR A 116      15.343   6.214 -18.422  1.00  0.00           H  
ATOM   1886  CG2 THR A 116      15.848   8.248 -18.793  1.00  0.00           C  
ATOM   1887 HG21 THR A 116      16.779   8.068 -19.332  1.00  0.00           H  
ATOM   1888 HG22 THR A 116      15.038   8.318 -19.521  1.00  0.00           H  
ATOM   1889 HG23 THR A 116      15.910   9.191 -18.256  1.00  0.00           H  
ATOM   1890  OG1 THR A 116      16.777   6.854 -17.112  1.00  0.00           O  
ATOM   1891  HG1 THR A 116      16.750   5.932 -16.804  1.00  0.00           H  
ATOM   1892  C   THR A 116      13.299   8.156 -17.404  1.00  0.00           C  
ATOM   1893  O   THR A 116      13.128   9.314 -17.041  1.00  0.00           O  
ATOM   1894  N   ILE A 117      12.448   7.556 -18.241  1.00  0.00           N  
ATOM   1895  H   ILE A 117      12.637   6.595 -18.511  1.00  0.00           H  
ATOM   1896  CA  ILE A 117      11.279   8.229 -18.838  1.00  0.00           C  
ATOM   1897  HA  ILE A 117      11.621   9.127 -19.356  1.00  0.00           H  
ATOM   1898  CB  ILE A 117      10.612   7.295 -19.878  1.00  0.00           C  
ATOM   1899  HB  ILE A 117      10.503   6.307 -19.425  1.00  0.00           H  
ATOM   1900  CG2 ILE A 117       9.209   7.777 -20.294  1.00  0.00           C  
ATOM   1901 HG21 ILE A 117       9.263   8.795 -20.681  1.00  0.00           H  
ATOM   1902 HG22 ILE A 117       8.792   7.126 -21.061  1.00  0.00           H  
ATOM   1903 HG23 ILE A 117       8.527   7.755 -19.444  1.00  0.00           H  
ATOM   1904  CG1 ILE A 117      11.519   7.176 -21.126  1.00  0.00           C  
ATOM   1905 HG12 ILE A 117      11.451   8.093 -21.714  1.00  0.00           H  
ATOM   1906 HG13 ILE A 117      12.558   7.065 -20.817  1.00  0.00           H  
ATOM   1907  CD1 ILE A 117      11.185   5.977 -22.024  1.00  0.00           C  
ATOM   1908 HD11 ILE A 117      11.199   5.057 -21.438  1.00  0.00           H  
ATOM   1909 HD12 ILE A 117      10.206   6.104 -22.482  1.00  0.00           H  
ATOM   1910 HD13 ILE A 117      11.932   5.904 -22.815  1.00  0.00           H  
ATOM   1911  C   ILE A 117      10.296   8.701 -17.754  1.00  0.00           C  
ATOM   1912  O   ILE A 117       9.846   9.846 -17.783  1.00  0.00           O  
ATOM   1913  N   MET A 118      10.003   7.860 -16.753  1.00  0.00           N  
ATOM   1914  H   MET A 118      10.385   6.921 -16.782  1.00  0.00           H  
ATOM   1915  CA  MET A 118       9.154   8.253 -15.621  1.00  0.00           C  
ATOM   1916  HA  MET A 118       8.238   8.691 -16.020  1.00  0.00           H  
ATOM   1917  CB  MET A 118       8.762   7.026 -14.781  1.00  0.00           C  
ATOM   1918  HB2 MET A 118       9.663   6.492 -14.471  1.00  0.00           H  
ATOM   1919  HB3 MET A 118       8.234   7.359 -13.886  1.00  0.00           H  
ATOM   1920  CG  MET A 118       7.847   6.072 -15.559  1.00  0.00           C  
ATOM   1921  HG2 MET A 118       8.346   5.782 -16.481  1.00  0.00           H  
ATOM   1922  HG3 MET A 118       7.695   5.170 -14.964  1.00  0.00           H  
ATOM   1923  SD  MET A 118       6.218   6.751 -15.987  1.00  0.00           S  
ATOM   1924  CE  MET A 118       5.702   5.512 -17.204  1.00  0.00           C  
ATOM   1925  HE1 MET A 118       5.684   4.527 -16.741  1.00  0.00           H  
ATOM   1926  HE2 MET A 118       4.707   5.755 -17.577  1.00  0.00           H  
ATOM   1927  HE3 MET A 118       6.403   5.505 -18.038  1.00  0.00           H  
ATOM   1928  C   MET A 118       9.800   9.339 -14.747  1.00  0.00           C  
ATOM   1929  O   MET A 118       9.077  10.187 -14.228  1.00  0.00           O  
ATOM   1930  N   ARG A 119      11.138   9.369 -14.626  1.00  0.00           N  
ATOM   1931  H   ARG A 119      11.673   8.633 -15.073  1.00  0.00           H  
ATOM   1932  CA  ARG A 119      11.881  10.445 -13.950  1.00  0.00           C  
ATOM   1933  HA  ARG A 119      11.430  10.618 -12.973  1.00  0.00           H  
ATOM   1934  CB  ARG A 119      13.351  10.051 -13.734  1.00  0.00           C  
ATOM   1935  HB2 ARG A 119      13.396   9.122 -13.164  1.00  0.00           H  
ATOM   1936  HB3 ARG A 119      13.812   9.878 -14.703  1.00  0.00           H  
ATOM   1937  CG  ARG A 119      14.141  11.134 -12.971  1.00  0.00           C  
ATOM   1938  HG2 ARG A 119      13.965  12.120 -13.400  1.00  0.00           H  
ATOM   1939  HG3 ARG A 119      13.811  11.150 -11.931  1.00  0.00           H  
ATOM   1940  CD  ARG A 119      15.650  10.879 -13.020  1.00  0.00           C  
ATOM   1941  HD2 ARG A 119      16.146  11.634 -12.407  1.00  0.00           H  
ATOM   1942  HD3 ARG A 119      15.860   9.899 -12.592  1.00  0.00           H  
ATOM   1943  NE  ARG A 119      16.158  10.987 -14.402  1.00  0.00           N  
ATOM   1944  HE  ARG A 119      15.866  11.802 -14.953  1.00  0.00           H  
ATOM   1945  CZ  ARG A 119      16.827  10.099 -15.106  1.00  0.00           C  
ATOM   1946  NH1 ARG A 119      17.173   8.929 -14.646  1.00  0.00           N  
ATOM   1947 HH11 ARG A 119      16.929   8.687 -13.708  1.00  0.00           H  
ATOM   1948 HH12 ARG A 119      17.558   8.241 -15.277  1.00  0.00           H  
ATOM   1949  NH2 ARG A 119      17.148  10.386 -16.324  1.00  0.00           N  
ATOM   1950 HH21 ARG A 119      16.720  11.247 -16.695  1.00  0.00           H  
ATOM   1951 HH22 ARG A 119      17.640   9.737 -16.906  1.00  0.00           H  
ATOM   1952  C   ARG A 119      11.773  11.769 -14.701  1.00  0.00           C  
ATOM   1953  O   ARG A 119      11.403  12.739 -14.059  1.00  0.00           O  
ATOM   1954  N   GLU A 120      12.030  11.826 -16.007  1.00  0.00           N  
ATOM   1955  H   GLU A 120      12.361  10.993 -16.482  1.00  0.00           H  
ATOM   1956  CA  GLU A 120      11.878  13.078 -16.776  1.00  0.00           C  
ATOM   1957  HA  GLU A 120      12.490  13.860 -16.318  1.00  0.00           H  
ATOM   1958  CB  GLU A 120      12.341  12.881 -18.233  1.00  0.00           C  
ATOM   1959  HB2 GLU A 120      11.703  12.137 -18.713  1.00  0.00           H  
ATOM   1960  HB3 GLU A 120      12.201  13.828 -18.756  1.00  0.00           H  
ATOM   1961  CG  GLU A 120      13.809  12.458 -18.423  1.00  0.00           C  
ATOM   1962  HG2 GLU A 120      13.885  11.384 -18.266  1.00  0.00           H  
ATOM   1963  HG3 GLU A 120      14.094  12.640 -19.463  1.00  0.00           H  
ATOM   1964  CD  GLU A 120      14.793  13.169 -17.482  1.00  0.00           C  
ATOM   1965  OE1 GLU A 120      14.906  14.406 -17.576  1.00  0.00           O  
ATOM   1966  OE2 GLU A 120      15.452  12.460 -16.678  1.00  0.00           O  
ATOM   1967  C   GLU A 120      10.426  13.594 -16.754  1.00  0.00           C  
ATOM   1968  O   GLU A 120      10.192  14.800 -16.817  1.00  0.00           O  
ATOM   1969  N   LYS A 121       9.441  12.689 -16.623  1.00  0.00           N  
ATOM   1970  H   LYS A 121       9.700  11.709 -16.674  1.00  0.00           H  
ATOM   1971  CA  LYS A 121       8.016  13.038 -16.496  1.00  0.00           C  
ATOM   1972  HA  LYS A 121       7.826  13.880 -17.165  1.00  0.00           H  
ATOM   1973  CB  LYS A 121       7.168  11.842 -16.956  1.00  0.00           C  
ATOM   1974  HB2 LYS A 121       7.562  11.480 -17.908  1.00  0.00           H  
ATOM   1975  HB3 LYS A 121       7.226  11.036 -16.223  1.00  0.00           H  
ATOM   1976  CG  LYS A 121       5.706  12.261 -17.162  1.00  0.00           C  
ATOM   1977  HG2 LYS A 121       5.262  12.558 -16.212  1.00  0.00           H  
ATOM   1978  HG3 LYS A 121       5.688  13.116 -17.840  1.00  0.00           H  
ATOM   1979  CD  LYS A 121       4.873  11.120 -17.753  1.00  0.00           C  
ATOM   1980  HD2 LYS A 121       5.378  10.711 -18.631  1.00  0.00           H  
ATOM   1981  HD3 LYS A 121       4.780  10.325 -17.011  1.00  0.00           H  
ATOM   1982  CE  LYS A 121       3.474  11.600 -18.157  1.00  0.00           C  
ATOM   1983  HE2 LYS A 121       2.892  10.722 -18.457  1.00  0.00           H  
ATOM   1984  HE3 LYS A 121       2.980  12.080 -17.308  1.00  0.00           H  
ATOM   1985  NZ  LYS A 121       3.546  12.524 -19.309  1.00  0.00           N  
ATOM   1986  HZ1 LYS A 121       4.156  12.103 -20.016  1.00  0.00           H  
ATOM   1987  HZ2 LYS A 121       2.676  12.512 -19.840  1.00  0.00           H  
ATOM   1988  HZ3 LYS A 121       3.878  13.449 -19.090  1.00  0.00           H  
ATOM   1989  C   LYS A 121       7.607  13.516 -15.095  1.00  0.00           C  
ATOM   1990  O   LYS A 121       6.753  14.391 -14.991  1.00  0.00           O  
ATOM   1991  N   TYR A 122       8.170  12.944 -14.029  1.00  0.00           N  
ATOM   1992  H   TYR A 122       8.803  12.169 -14.194  1.00  0.00           H  
ATOM   1993  CA  TYR A 122       7.931  13.373 -12.642  1.00  0.00           C  
ATOM   1994  HA  TYR A 122       6.879  13.633 -12.514  1.00  0.00           H  
ATOM   1995  CB  TYR A 122       8.268  12.216 -11.685  1.00  0.00           C  
ATOM   1996  HB2 TYR A 122       7.549  11.411 -11.808  1.00  0.00           H  
ATOM   1997  HB3 TYR A 122       9.245  11.818 -11.959  1.00  0.00           H  
ATOM   1998  CG  TYR A 122       8.316  12.649 -10.229  1.00  0.00           C  
ATOM   1999  CD1 TYR A 122       7.132  13.017  -9.559  1.00  0.00           C  
ATOM   2000  HD1 TYR A 122       6.178  12.896 -10.053  1.00  0.00           H  
ATOM   2001  CE1 TYR A 122       7.198  13.595  -8.274  1.00  0.00           C  
ATOM   2002  HE1 TYR A 122       6.294  13.901  -7.773  1.00  0.00           H  
ATOM   2003  CZ  TYR A 122       8.453  13.798  -7.655  1.00  0.00           C  
ATOM   2004  OH  TYR A 122       8.548  14.380  -6.429  1.00  0.00           O  
ATOM   2005  HH  TYR A 122       7.707  14.688  -6.093  1.00  0.00           H  
ATOM   2006  CE2 TYR A 122       9.631  13.389  -8.312  1.00  0.00           C  
ATOM   2007  HE2 TYR A 122      10.585  13.553  -7.834  1.00  0.00           H  
ATOM   2008  CD2 TYR A 122       9.562  12.813  -9.593  1.00  0.00           C  
ATOM   2009  HD2 TYR A 122      10.473  12.540 -10.107  1.00  0.00           H  
ATOM   2010  C   TYR A 122       8.758  14.612 -12.263  1.00  0.00           C  
ATOM   2011  O   TYR A 122       8.236  15.634 -11.817  1.00  0.00           O  
ATOM   2012  N   SER A 123      10.074  14.507 -12.433  1.00  0.00           N  
ATOM   2013  H   SER A 123      10.413  13.675 -12.903  1.00  0.00           H  
ATOM   2014  CA  SER A 123      11.059  15.549 -12.172  1.00  0.00           C  
ATOM   2015  HA  SER A 123      10.723  16.166 -11.338  1.00  0.00           H  
ATOM   2016  CB  SER A 123      12.395  14.909 -11.772  1.00  0.00           C  
ATOM   2017  HB2 SER A 123      12.698  14.180 -12.522  1.00  0.00           H  
ATOM   2018  HB3 SER A 123      12.274  14.400 -10.816  1.00  0.00           H  
ATOM   2019  OG  SER A 123      13.408  15.885 -11.660  1.00  0.00           O  
ATOM   2020  HG  SER A 123      13.594  16.198 -12.559  1.00  0.00           H  
ATOM   2021  C   SER A 123      11.192  16.435 -13.404  1.00  0.00           C  
ATOM   2022  O   SER A 123      12.128  16.285 -14.185  1.00  0.00           O  
ATOM   2023  N   LYS A 124      10.253  17.377 -13.544  1.00  0.00           N  
ATOM   2024  H   LYS A 124       9.476  17.311 -12.899  1.00  0.00           H  
ATOM   2025  CA  LYS A 124      10.240  18.483 -14.519  1.00  0.00           C  
ATOM   2026  HA  LYS A 124      10.090  18.053 -15.511  1.00  0.00           H  
ATOM   2027  CB  LYS A 124       9.001  19.361 -14.183  1.00  0.00           C  
ATOM   2028  HB2 LYS A 124       8.145  18.936 -14.709  1.00  0.00           H  
ATOM   2029  HB3 LYS A 124       8.788  19.256 -13.118  1.00  0.00           H  
ATOM   2030  CG  LYS A 124       9.019  20.880 -14.444  1.00  0.00           C  
ATOM   2031  HG2 LYS A 124       9.699  21.341 -13.728  1.00  0.00           H  
ATOM   2032  HG3 LYS A 124       8.030  21.275 -14.205  1.00  0.00           H  
ATOM   2033  CD  LYS A 124       9.374  21.321 -15.875  1.00  0.00           C  
ATOM   2034  HD2 LYS A 124      10.134  20.671 -16.308  1.00  0.00           H  
ATOM   2035  HD3 LYS A 124       8.480  21.250 -16.494  1.00  0.00           H  
ATOM   2036  CE  LYS A 124       9.890  22.768 -15.878  1.00  0.00           C  
ATOM   2037  HE2 LYS A 124       9.912  23.137 -16.907  1.00  0.00           H  
ATOM   2038  HE3 LYS A 124       9.211  23.399 -15.299  1.00  0.00           H  
ATOM   2039  NZ  LYS A 124      11.257  22.830 -15.314  1.00  0.00           N  
ATOM   2040  HZ1 LYS A 124      11.692  23.759 -15.314  1.00  0.00           H  
ATOM   2041  HZ2 LYS A 124      11.911  22.315 -15.898  1.00  0.00           H  
ATOM   2042  HZ3 LYS A 124      11.337  22.425 -14.393  1.00  0.00           H  
ATOM   2043  C   LYS A 124      11.605  19.207 -14.560  1.00  0.00           C  
ATOM   2044  O   LYS A 124      11.825  20.192 -13.852  1.00  0.00           O  
ATOM   2045  N   CYS A 125      12.512  18.717 -15.412  1.00  0.00           N  
ATOM   2046  H   CYS A 125      12.306  17.822 -15.837  1.00  0.00           H  
ATOM   2047  CA  CYS A 125      13.893  19.198 -15.527  1.00  0.00           C  
ATOM   2048  HA  CYS A 125      14.364  19.065 -14.551  1.00  0.00           H  
ATOM   2049  CB  CYS A 125      14.669  18.339 -16.532  1.00  0.00           C  
ATOM   2050  HB2 CYS A 125      15.556  18.869 -16.882  1.00  0.00           H  
ATOM   2051  HB3 CYS A 125      14.041  18.092 -17.390  1.00  0.00           H  
ATOM   2052  SG  CYS A 125      15.183  16.828 -15.663  1.00  0.00           S  
ATOM   2053  HG  CYS A 125      15.099  15.947 -16.697  1.00  0.00           H  
ATOM   2054  C   CYS A 125      13.952  20.701 -15.829  1.00  0.00           C  
ATOM   2055  O   CYS A 125      13.088  21.238 -16.525  1.00  0.00           O  
ATOM   2056  N   SER A 126      14.912  21.366 -15.180  1.00  0.00           N  
ATOM   2057  H   SER A 126      15.647  20.812 -14.765  1.00  0.00           H  
ATOM   2058  CA  SER A 126      14.809  22.727 -14.616  1.00  0.00           C  
ATOM   2059  HA  SER A 126      14.018  22.730 -13.869  1.00  0.00           H  
ATOM   2060  CB  SER A 126      16.116  23.048 -13.898  1.00  0.00           C  
ATOM   2061  HB2 SER A 126      16.929  23.084 -14.624  1.00  0.00           H  
ATOM   2062  HB3 SER A 126      16.045  24.023 -13.415  1.00  0.00           H  
ATOM   2063  OG  SER A 126      16.362  22.029 -12.942  1.00  0.00           O  
ATOM   2064  HG  SER A 126      15.622  22.011 -12.331  1.00  0.00           H  
ATOM   2065  C   SER A 126      14.451  23.852 -15.588  1.00  0.00           C  
ATOM   2066  O   SER A 126      13.347  24.405 -15.370  1.00  0.00           O  
ATOM   2067  OXT SER A 126      15.264  24.165 -16.476  1.00  0.00           O  
TER    2068      SER   126                                                      
ATOM   2068  N   MET B 127     -31.428 -14.035  11.367  1.00  0.00           N  
ATOM   2069  H1  MET B 127     -30.940 -14.576  10.660  1.00  0.00           H  
ATOM   2070  H2  MET B 127     -31.082 -14.288  12.283  1.00  0.00           H  
ATOM   2071  H3  MET B 127     -31.214 -13.060  11.192  1.00  0.00           H  
ATOM   2072  CA  MET B 127     -32.884 -14.268  11.275  1.00  0.00           C  
ATOM   2073  HA  MET B 127     -33.191 -14.209  10.228  1.00  0.00           H  
ATOM   2074  CB  MET B 127     -33.279 -15.650  11.826  1.00  0.00           C  
ATOM   2075  HB2 MET B 127     -32.784 -16.427  11.247  1.00  0.00           H  
ATOM   2076  HB3 MET B 127     -32.935 -15.733  12.857  1.00  0.00           H  
ATOM   2077  CG  MET B 127     -34.793 -15.899  11.804  1.00  0.00           C  
ATOM   2078  HG2 MET B 127     -35.008 -16.769  12.426  1.00  0.00           H  
ATOM   2079  HG3 MET B 127     -35.319 -15.056  12.251  1.00  0.00           H  
ATOM   2080  SD  MET B 127     -35.465 -16.195  10.149  1.00  0.00           S  
ATOM   2081  CE  MET B 127     -35.893 -17.951  10.299  1.00  0.00           C  
ATOM   2082  HE1 MET B 127     -36.637 -18.081  11.086  1.00  0.00           H  
ATOM   2083  HE2 MET B 127     -36.308 -18.307   9.355  1.00  0.00           H  
ATOM   2084  HE3 MET B 127     -35.002 -18.530  10.543  1.00  0.00           H  
ATOM   2085  C   MET B 127     -33.591 -13.168  12.040  1.00  0.00           C  
ATOM   2086  O   MET B 127     -33.281 -12.959  13.209  1.00  0.00           O  
ATOM   2087  N   HIE B 128     -34.529 -12.481  11.396  1.00  0.00           N  
ATOM   2088  H   HIE B 128     -34.816 -12.769  10.467  1.00  0.00           H  
ATOM   2089  CA  HIE B 128     -35.217 -11.301  11.928  1.00  0.00           C  
ATOM   2090  HA  HIE B 128     -35.163 -11.298  13.018  1.00  0.00           H  
ATOM   2091  CB  HIE B 128     -34.488 -10.044  11.413  1.00  0.00           C  
ATOM   2092  HB2 HIE B 128     -33.486 -10.035  11.833  1.00  0.00           H  
ATOM   2093  HB3 HIE B 128     -35.011  -9.147  11.743  1.00  0.00           H  
ATOM   2094  CG  HIE B 128     -34.357 -10.015   9.918  1.00  0.00           C  
ATOM   2095  ND1 HIE B 128     -35.408  -9.763   9.050  1.00  0.00           N  
ATOM   2096  CE1 HIE B 128     -34.977 -10.138   7.838  1.00  0.00           C  
ATOM   2097  HE1 HIE B 128     -35.588 -10.153   6.947  1.00  0.00           H  
ATOM   2098  NE2 HIE B 128     -33.712 -10.580   7.902  1.00  0.00           N  
ATOM   2099  HE2 HIE B 128     -33.221 -11.038   7.138  1.00  0.00           H  
ATOM   2100  CD2 HIE B 128     -33.296 -10.499   9.210  1.00  0.00           C  
ATOM   2101  HD2 HIE B 128     -32.363 -10.854   9.622  1.00  0.00           H  
ATOM   2102  C   HIE B 128     -36.712 -11.349  11.563  1.00  0.00           C  
ATOM   2103  O   HIE B 128     -37.199 -12.348  11.042  1.00  0.00           O  
ATOM   2104  N   HIE B 129     -37.451 -10.296  11.902  1.00  0.00           N  
ATOM   2105  H   HIE B 129     -36.978  -9.479  12.270  1.00  0.00           H  
ATOM   2106  CA  HIE B 129     -38.909 -10.178  11.775  1.00  0.00           C  
ATOM   2107  HA  HIE B 129     -39.371 -11.120  12.073  1.00  0.00           H  
ATOM   2108  CB  HIE B 129     -39.352  -9.076  12.750  1.00  0.00           C  
ATOM   2109  HB2 HIE B 129     -39.092  -9.376  13.766  1.00  0.00           H  
ATOM   2110  HB3 HIE B 129     -40.436  -8.963  12.708  1.00  0.00           H  
ATOM   2111  CG  HIE B 129     -38.695  -7.745  12.463  1.00  0.00           C  
ATOM   2112  ND1 HIE B 129     -37.344  -7.444  12.677  1.00  0.00           N  
ATOM   2113  CE1 HIE B 129     -37.174  -6.191  12.232  1.00  0.00           C  
ATOM   2114  HE1 HIE B 129     -36.235  -5.651  12.254  1.00  0.00           H  
ATOM   2115  NE2 HIE B 129     -38.334  -5.699  11.759  1.00  0.00           N  
ATOM   2116  HE2 HIE B 129     -38.464  -4.767  11.398  1.00  0.00           H  
ATOM   2117  CD2 HIE B 129     -39.303  -6.670  11.887  1.00  0.00           C  
ATOM   2118  HD2 HIE B 129     -40.341  -6.616  11.586  1.00  0.00           H  
ATOM   2119  C   HIE B 129     -39.416  -9.884  10.350  1.00  0.00           C  
ATOM   2120  O   HIE B 129     -40.610  -9.647  10.174  1.00  0.00           O  
ATOM   2121  N   HIE B 130     -38.535  -9.859   9.346  1.00  0.00           N  
ATOM   2122  H   HIE B 130     -37.569 -10.089   9.552  1.00  0.00           H  
ATOM   2123  CA  HIE B 130     -38.862  -9.617   7.938  1.00  0.00           C  
ATOM   2124  HA  HIE B 130     -39.927  -9.392   7.846  1.00  0.00           H  
ATOM   2125  CB  HIE B 130     -38.058  -8.405   7.431  1.00  0.00           C  
ATOM   2126  HB2 HIE B 130     -37.382  -8.721   6.640  1.00  0.00           H  
ATOM   2127  HB3 HIE B 130     -37.447  -7.991   8.235  1.00  0.00           H  
ATOM   2128  CG  HIE B 130     -38.922  -7.306   6.888  1.00  0.00           C  
ATOM   2129  ND1 HIE B 130     -39.394  -7.219   5.579  1.00  0.00           N  
ATOM   2130  CE1 HIE B 130     -40.214  -6.159   5.558  1.00  0.00           C  
ATOM   2131  HE1 HIE B 130     -40.778  -5.844   4.691  1.00  0.00           H  
ATOM   2132  NE2 HIE B 130     -40.267  -5.578   6.770  1.00  0.00           N  
ATOM   2133  HE2 HIE B 130     -40.863  -4.804   7.022  1.00  0.00           H  
ATOM   2134  CD2 HIE B 130     -39.460  -6.295   7.626  1.00  0.00           C  
ATOM   2135  HD2 HIE B 130     -39.323  -6.146   8.688  1.00  0.00           H  
ATOM   2136  C   HIE B 130     -38.583 -10.866   7.094  1.00  0.00           C  
ATOM   2137  O   HIE B 130     -37.617 -11.585   7.339  1.00  0.00           O  
ATOM   2138  N   HIE B 131     -39.372 -11.103   6.042  1.00  0.00           N  
ATOM   2139  H   HIE B 131     -40.124 -10.463   5.822  1.00  0.00           H  
ATOM   2140  CA  HIE B 131     -39.112 -12.220   5.117  1.00  0.00           C  
ATOM   2141  HA  HIE B 131     -38.951 -13.127   5.702  1.00  0.00           H  
ATOM   2142  CB  HIE B 131     -40.330 -12.438   4.208  1.00  0.00           C  
ATOM   2143  HB2 HIE B 131     -41.244 -12.430   4.804  1.00  0.00           H  
ATOM   2144  HB3 HIE B 131     -40.243 -13.420   3.741  1.00  0.00           H  
ATOM   2145  CG  HIE B 131     -40.434 -11.402   3.120  1.00  0.00           C  
ATOM   2146  ND1 HIE B 131     -40.878 -10.091   3.291  1.00  0.00           N  
ATOM   2147  CE1 HIE B 131     -40.642  -9.474   2.123  1.00  0.00           C  
ATOM   2148  HE1 HIE B 131     -40.852  -8.431   1.933  1.00  0.00           H  
ATOM   2149  NE2 HIE B 131     -40.058 -10.315   1.250  1.00  0.00           N  
ATOM   2150  HE2 HIE B 131     -39.663 -10.062   0.353  1.00  0.00           H  
ATOM   2151  CD2 HIE B 131     -39.914 -11.535   1.866  1.00  0.00           C  
ATOM   2152  HD2 HIE B 131     -39.399 -12.405   1.480  1.00  0.00           H  
ATOM   2153  C   HIE B 131     -37.843 -12.003   4.272  1.00  0.00           C  
ATOM   2154  O   HIE B 131     -37.333 -12.953   3.681  1.00  0.00           O  
ATOM   2155  N   HIE B 132     -37.343 -10.762   4.210  1.00  0.00           N  
ATOM   2156  H   HIE B 132     -37.851 -10.035   4.693  1.00  0.00           H  
ATOM   2157  CA  HIE B 132     -36.175 -10.362   3.427  1.00  0.00           C  
ATOM   2158  HA  HIE B 132     -35.696 -11.260   3.033  1.00  0.00           H  
ATOM   2159  CB  HIE B 132     -36.621  -9.495   2.233  1.00  0.00           C  
ATOM   2160  HB2 HIE B 132     -36.306  -8.461   2.380  1.00  0.00           H  
ATOM   2161  HB3 HIE B 132     -37.708  -9.482   2.174  1.00  0.00           H  
ATOM   2162  CG  HIE B 132     -36.092  -9.968   0.905  1.00  0.00           C  
ATOM   2163  ND1 HIE B 132     -36.883 -10.334  -0.186  1.00  0.00           N  
ATOM   2164  CE1 HIE B 132     -36.022 -10.677  -1.156  1.00  0.00           C  
ATOM   2165  HE1 HIE B 132     -36.313 -11.010  -2.145  1.00  0.00           H  
ATOM   2166  NE2 HIE B 132     -34.753 -10.549  -0.732  1.00  0.00           N  
ATOM   2167  HE2 HIE B 132     -33.933 -10.776  -1.282  1.00  0.00           H  
ATOM   2168  CD2 HIE B 132     -34.776 -10.092   0.567  1.00  0.00           C  
ATOM   2169  HD2 HIE B 132     -33.928  -9.861   1.197  1.00  0.00           H  
ATOM   2170  C   HIE B 132     -35.153  -9.620   4.293  1.00  0.00           C  
ATOM   2171  O   HIE B 132     -35.457  -8.611   4.935  1.00  0.00           O  
ATOM   2172  N   HIE B 133     -33.905 -10.084   4.290  1.00  0.00           N  
ATOM   2173  H   HIE B 133     -33.712 -10.972   3.849  1.00  0.00           H  
ATOM   2174  CA  HIE B 133     -32.767  -9.301   4.778  1.00  0.00           C  
ATOM   2175  HA  HIE B 133     -32.955  -8.994   5.808  1.00  0.00           H  
ATOM   2176  CB  HIE B 133     -31.488 -10.155   4.735  1.00  0.00           C  
ATOM   2177  HB2 HIE B 133     -30.638  -9.536   5.016  1.00  0.00           H  
ATOM   2178  HB3 HIE B 133     -31.326 -10.507   3.715  1.00  0.00           H  
ATOM   2179  CG  HIE B 133     -31.533 -11.355   5.651  1.00  0.00           C  
ATOM   2180  ND1 HIE B 133     -32.542 -12.321   5.650  1.00  0.00           N  
ATOM   2181  CE1 HIE B 133     -32.183 -13.239   6.555  1.00  0.00           C  
ATOM   2182  HE1 HIE B 133     -32.735 -14.144   6.775  1.00  0.00           H  
ATOM   2183  NE2 HIE B 133     -31.035 -12.882   7.147  1.00  0.00           N  
ATOM   2184  HE2 HIE B 133     -30.566 -13.459   7.850  1.00  0.00           H  
ATOM   2185  CD2 HIE B 133     -30.598 -11.701   6.585  1.00  0.00           C  
ATOM   2186  HD2 HIE B 133     -29.681 -11.172   6.808  1.00  0.00           H  
ATOM   2187  C   HIE B 133     -32.617  -8.032   3.935  1.00  0.00           C  
ATOM   2188  O   HIE B 133     -32.929  -8.032   2.745  1.00  0.00           O  
ATOM   2189  N   LYS B 134     -32.127  -6.950   4.543  1.00  0.00           N  
ATOM   2190  H   LYS B 134     -31.997  -6.998   5.551  1.00  0.00           H  
ATOM   2191  CA  LYS B 134     -31.924  -5.646   3.902  1.00  0.00           C  
ATOM   2192  HA  LYS B 134     -31.631  -5.800   2.868  1.00  0.00           H  
ATOM   2193  CB  LYS B 134     -33.267  -4.897   3.911  1.00  0.00           C  
ATOM   2194  HB2 LYS B 134     -34.036  -5.561   3.510  1.00  0.00           H  
ATOM   2195  HB3 LYS B 134     -33.542  -4.649   4.934  1.00  0.00           H  
ATOM   2196  CG  LYS B 134     -33.252  -3.618   3.065  1.00  0.00           C  
ATOM   2197  HG2 LYS B 134     -32.588  -2.884   3.520  1.00  0.00           H  
ATOM   2198  HG3 LYS B 134     -32.895  -3.853   2.062  1.00  0.00           H  
ATOM   2199  CD  LYS B 134     -34.666  -3.034   2.971  1.00  0.00           C  
ATOM   2200  HD2 LYS B 134     -35.329  -3.784   2.535  1.00  0.00           H  
ATOM   2201  HD3 LYS B 134     -35.022  -2.782   3.973  1.00  0.00           H  
ATOM   2202  CE  LYS B 134     -34.658  -1.780   2.091  1.00  0.00           C  
ATOM   2203  HE2 LYS B 134     -34.077  -0.999   2.595  1.00  0.00           H  
ATOM   2204  HE3 LYS B 134     -34.150  -2.020   1.151  1.00  0.00           H  
ATOM   2205  NZ  LYS B 134     -36.038  -1.310   1.813  1.00  0.00           N  
ATOM   2206  HZ1 LYS B 134     -36.013  -0.477   1.236  1.00  0.00           H  
ATOM   2207  HZ2 LYS B 134     -36.550  -2.031   1.319  1.00  0.00           H  
ATOM   2208  HZ3 LYS B 134     -36.525  -1.097   2.675  1.00  0.00           H  
ATOM   2209  C   LYS B 134     -30.802  -4.874   4.594  1.00  0.00           C  
ATOM   2210  O   LYS B 134     -30.729  -4.865   5.823  1.00  0.00           O  
ATOM   2211  N   VAL B 135     -29.949  -4.211   3.817  1.00  0.00           N  
ATOM   2212  H   VAL B 135     -30.047  -4.270   2.816  1.00  0.00           H  
ATOM   2213  CA  VAL B 135     -28.948  -3.281   4.360  1.00  0.00           C  
ATOM   2214  HA  VAL B 135     -28.403  -3.787   5.158  1.00  0.00           H  
ATOM   2215  CB  VAL B 135     -27.922  -2.881   3.281  1.00  0.00           C  
ATOM   2216  HB  VAL B 135     -28.438  -2.401   2.448  1.00  0.00           H  
ATOM   2217  CG1 VAL B 135     -26.865  -1.917   3.823  1.00  0.00           C  
ATOM   2218 HG11 VAL B 135     -26.347  -2.360   4.674  1.00  0.00           H  
ATOM   2219 HG12 VAL B 135     -26.143  -1.703   3.036  1.00  0.00           H  
ATOM   2220 HG13 VAL B 135     -27.323  -0.974   4.121  1.00  0.00           H  
ATOM   2221  CG2 VAL B 135     -27.183  -4.118   2.754  1.00  0.00           C  
ATOM   2222 HG21 VAL B 135     -26.725  -4.663   3.581  1.00  0.00           H  
ATOM   2223 HG22 VAL B 135     -27.869  -4.772   2.221  1.00  0.00           H  
ATOM   2224 HG23 VAL B 135     -26.401  -3.810   2.059  1.00  0.00           H  
ATOM   2225  C   VAL B 135     -29.662  -2.064   4.964  1.00  0.00           C  
ATOM   2226  O   VAL B 135     -30.474  -1.421   4.301  1.00  0.00           O  
ATOM   2227  N   LEU B 136     -29.395  -1.788   6.238  1.00  0.00           N  
ATOM   2228  H   LEU B 136     -28.729  -2.390   6.705  1.00  0.00           H  
ATOM   2229  CA  LEU B 136     -29.887  -0.638   7.005  1.00  0.00           C  
ATOM   2230  HA  LEU B 136     -30.789  -0.250   6.526  1.00  0.00           H  
ATOM   2231  CB  LEU B 136     -30.240  -1.142   8.419  1.00  0.00           C  
ATOM   2232  HB2 LEU B 136     -30.955  -1.958   8.320  1.00  0.00           H  
ATOM   2233  HB3 LEU B 136     -29.334  -1.540   8.875  1.00  0.00           H  
ATOM   2234  CG  LEU B 136     -30.831  -0.093   9.381  1.00  0.00           C  
ATOM   2235  HG  LEU B 136     -30.178   0.777   9.438  1.00  0.00           H  
ATOM   2236  CD1 LEU B 136     -32.227   0.351   8.942  1.00  0.00           C  
ATOM   2237 HD11 LEU B 136     -32.629   1.063   9.662  1.00  0.00           H  
ATOM   2238 HD12 LEU B 136     -32.896  -0.507   8.875  1.00  0.00           H  
ATOM   2239 HD13 LEU B 136     -32.168   0.844   7.972  1.00  0.00           H  
ATOM   2240  CD2 LEU B 136     -30.938  -0.683  10.787  1.00  0.00           C  
ATOM   2241 HD21 LEU B 136     -31.609  -1.542  10.788  1.00  0.00           H  
ATOM   2242 HD22 LEU B 136     -31.319   0.072  11.476  1.00  0.00           H  
ATOM   2243 HD23 LEU B 136     -29.955  -1.007  11.127  1.00  0.00           H  
ATOM   2244  C   LEU B 136     -28.862   0.509   7.050  1.00  0.00           C  
ATOM   2245  O   LEU B 136     -29.248   1.666   7.173  1.00  0.00           O  
ATOM   2246  N   GLN B 137     -27.569   0.190   6.946  1.00  0.00           N  
ATOM   2247  H   GLN B 137     -27.321  -0.788   6.874  1.00  0.00           H  
ATOM   2248  CA  GLN B 137     -26.471   1.157   6.874  1.00  0.00           C  
ATOM   2249  HA  GLN B 137     -26.837   2.064   6.389  1.00  0.00           H  
ATOM   2250  CB  GLN B 137     -26.005   1.506   8.301  1.00  0.00           C  
ATOM   2251  HB2 GLN B 137     -26.877   1.561   8.954  1.00  0.00           H  
ATOM   2252  HB3 GLN B 137     -25.349   0.718   8.662  1.00  0.00           H  
ATOM   2253  CG  GLN B 137     -25.256   2.842   8.399  1.00  0.00           C  
ATOM   2254  HG2 GLN B 137     -24.337   2.784   7.814  1.00  0.00           H  
ATOM   2255  HG3 GLN B 137     -25.881   3.627   7.973  1.00  0.00           H  
ATOM   2256  CD  GLN B 137     -24.906   3.240   9.837  1.00  0.00           C  
ATOM   2257  OE1 GLN B 137     -25.204   2.571  10.821  1.00  0.00           O  
ATOM   2258  NE2 GLN B 137     -24.268   4.377  10.022  1.00  0.00           N  
ATOM   2259 HE21 GLN B 137     -24.024   4.614  10.963  1.00  0.00           H  
ATOM   2260 HE22 GLN B 137     -24.001   4.946   9.237  1.00  0.00           H  
ATOM   2261  C   GLN B 137     -25.351   0.552   6.014  1.00  0.00           C  
ATOM   2262  O   GLN B 137     -24.946  -0.587   6.258  1.00  0.00           O  
ATOM   2263  N   GLU B 138     -24.920   1.274   4.978  1.00  0.00           N  
ATOM   2264  H   GLU B 138     -25.282   2.206   4.850  1.00  0.00           H  
ATOM   2265  CA  GLU B 138     -24.139   0.724   3.858  1.00  0.00           C  
ATOM   2266  HA  GLU B 138     -24.646  -0.186   3.561  1.00  0.00           H  
ATOM   2267  CB  GLU B 138     -24.201   1.679   2.650  1.00  0.00           C  
ATOM   2268  HB2 GLU B 138     -23.814   2.659   2.933  1.00  0.00           H  
ATOM   2269  HB3 GLU B 138     -23.563   1.272   1.866  1.00  0.00           H  
ATOM   2270  CG  GLU B 138     -25.636   1.826   2.107  1.00  0.00           C  
ATOM   2271  HG2 GLU B 138     -26.084   0.831   2.037  1.00  0.00           H  
ATOM   2272  HG3 GLU B 138     -26.227   2.407   2.820  1.00  0.00           H  
ATOM   2273  CD  GLU B 138     -25.702   2.473   0.712  1.00  0.00           C  
ATOM   2274  OE1 GLU B 138     -24.842   2.127  -0.133  1.00  0.00           O  
ATOM   2275  OE2 GLU B 138     -26.657   3.248   0.485  1.00  0.00           O  
ATOM   2276  C   GLU B 138     -22.672   0.342   4.186  1.00  0.00           C  
ATOM   2277  O   GLU B 138     -22.094   0.899   5.124  1.00  0.00           O  
ATOM   2278  N   PRO B 139     -22.058  -0.586   3.411  1.00  0.00           N  
ATOM   2279  CD  PRO B 139     -22.716  -1.452   2.438  1.00  0.00           C  
ATOM   2280  HD2 PRO B 139     -22.764  -0.936   1.482  1.00  0.00           H  
ATOM   2281  HD3 PRO B 139     -23.711  -1.760   2.755  1.00  0.00           H  
ATOM   2282  CG  PRO B 139     -21.843  -2.695   2.315  1.00  0.00           C  
ATOM   2283  HG2 PRO B 139     -21.951  -3.173   1.345  1.00  0.00           H  
ATOM   2284  HG3 PRO B 139     -22.084  -3.402   3.110  1.00  0.00           H  
ATOM   2285  CB  PRO B 139     -20.448  -2.124   2.522  1.00  0.00           C  
ATOM   2286  HB2 PRO B 139     -20.096  -1.691   1.585  1.00  0.00           H  
ATOM   2287  HB3 PRO B 139     -19.761  -2.890   2.873  1.00  0.00           H  
ATOM   2288  CA  PRO B 139     -20.673  -1.035   3.581  1.00  0.00           C  
ATOM   2289  HA  PRO B 139     -20.602  -1.516   4.548  1.00  0.00           H  
ATOM   2290  C   PRO B 139     -19.614   0.080   3.541  1.00  0.00           C  
ATOM   2291  O   PRO B 139     -19.130   0.492   2.485  1.00  0.00           O  
ATOM   2292  N   THR B 140     -19.190   0.529   4.721  1.00  0.00           N  
ATOM   2293  H   THR B 140     -19.589   0.092   5.550  1.00  0.00           H  
ATOM   2294  CA  THR B 140     -18.035   1.424   4.896  1.00  0.00           C  
ATOM   2295  HA  THR B 140     -18.036   2.168   4.100  1.00  0.00           H  
ATOM   2296  CB  THR B 140     -18.158   2.150   6.240  1.00  0.00           C  
ATOM   2297  HB  THR B 140     -18.147   1.418   7.048  1.00  0.00           H  
ATOM   2298  CG2 THR B 140     -17.047   3.174   6.471  1.00  0.00           C  
ATOM   2299 HG21 THR B 140     -17.267   3.741   7.376  1.00  0.00           H  
ATOM   2300 HG22 THR B 140     -16.091   2.667   6.604  1.00  0.00           H  
ATOM   2301 HG23 THR B 140     -16.990   3.860   5.625  1.00  0.00           H  
ATOM   2302  OG1 THR B 140     -19.385   2.847   6.270  1.00  0.00           O  
ATOM   2303  HG1 THR B 140     -20.077   2.227   6.003  1.00  0.00           H  
ATOM   2304  C   THR B 140     -16.746   0.600   4.801  1.00  0.00           C  
ATOM   2305  O   THR B 140     -16.750  -0.552   5.230  1.00  0.00           O  
ATOM   2306  N   CYS B 141     -15.649   1.119   4.227  1.00  0.00           N  
ATOM   2307  H   CYS B 141     -15.647   2.089   3.937  1.00  0.00           H  
ATOM   2308  CA  CYS B 141     -14.449   0.314   3.944  1.00  0.00           C  
ATOM   2309  HA  CYS B 141     -14.377  -0.473   4.691  1.00  0.00           H  
ATOM   2310  CB  CYS B 141     -14.650  -0.353   2.574  1.00  0.00           C  
ATOM   2311  HB2 CYS B 141     -15.636  -0.819   2.545  1.00  0.00           H  
ATOM   2312  HB3 CYS B 141     -14.604   0.409   1.795  1.00  0.00           H  
ATOM   2313  SG  CYS B 141     -13.395  -1.628   2.263  1.00  0.00           S  
ATOM   2314  HG  CYS B 141     -13.904  -2.042   1.096  1.00  0.00           H  
ATOM   2315  C   CYS B 141     -13.144   1.132   4.024  1.00  0.00           C  
ATOM   2316  O   CYS B 141     -13.098   2.253   3.523  1.00  0.00           O  
ATOM   2317  N   VAL B 142     -12.097   0.572   4.644  1.00  0.00           N  
ATOM   2318  H   VAL B 142     -12.229  -0.367   5.011  1.00  0.00           H  
ATOM   2319  CA  VAL B 142     -10.848   1.269   5.024  1.00  0.00           C  
ATOM   2320  HA  VAL B 142     -10.731   2.158   4.404  1.00  0.00           H  
ATOM   2321  CB  VAL B 142     -10.902   1.711   6.505  1.00  0.00           C  
ATOM   2322  HB  VAL B 142     -10.780   0.829   7.137  1.00  0.00           H  
ATOM   2323  CG1 VAL B 142      -9.768   2.685   6.832  1.00  0.00           C  
ATOM   2324 HG11 VAL B 142      -9.812   2.949   7.889  1.00  0.00           H  
ATOM   2325 HG12 VAL B 142      -8.803   2.224   6.633  1.00  0.00           H  
ATOM   2326 HG13 VAL B 142      -9.864   3.589   6.230  1.00  0.00           H  
ATOM   2327  CG2 VAL B 142     -12.221   2.385   6.913  1.00  0.00           C  
ATOM   2328 HG21 VAL B 142     -13.041   1.668   6.864  1.00  0.00           H  
ATOM   2329 HG22 VAL B 142     -12.158   2.738   7.942  1.00  0.00           H  
ATOM   2330 HG23 VAL B 142     -12.433   3.228   6.254  1.00  0.00           H  
ATOM   2331  C   VAL B 142      -9.629   0.358   4.812  1.00  0.00           C  
ATOM   2332  O   VAL B 142      -9.706  -0.832   5.116  1.00  0.00           O  
ATOM   2333  N   SER B 143      -8.503   0.880   4.314  1.00  0.00           N  
ATOM   2334  H   SER B 143      -8.475   1.881   4.132  1.00  0.00           H  
ATOM   2335  CA  SER B 143      -7.314   0.085   3.955  1.00  0.00           C  
ATOM   2336  HA  SER B 143      -7.559  -0.971   4.017  1.00  0.00           H  
ATOM   2337  CB  SER B 143      -6.933   0.386   2.508  1.00  0.00           C  
ATOM   2338  HB2 SER B 143      -7.823   0.351   1.883  1.00  0.00           H  
ATOM   2339  HB3 SER B 143      -6.492   1.382   2.441  1.00  0.00           H  
ATOM   2340  OG  SER B 143      -6.014  -0.581   2.047  1.00  0.00           O  
ATOM   2341  HG  SER B 143      -6.501  -1.422   1.989  1.00  0.00           H  
ATOM   2342  C   SER B 143      -6.090   0.319   4.843  1.00  0.00           C  
ATOM   2343  O   SER B 143      -5.863   1.441   5.288  1.00  0.00           O  
ATOM   2344  N   ASP B 144      -5.253  -0.709   5.035  1.00  0.00           N  
ATOM   2345  H   ASP B 144      -5.504  -1.634   4.692  1.00  0.00           H  
ATOM   2346  CA  ASP B 144      -3.891  -0.543   5.566  1.00  0.00           C  
ATOM   2347  HA  ASP B 144      -3.924   0.207   6.360  1.00  0.00           H  
ATOM   2348  CB  ASP B 144      -3.383  -1.858   6.190  1.00  0.00           C  
ATOM   2349  HB2 ASP B 144      -2.568  -1.602   6.869  1.00  0.00           H  
ATOM   2350  HB3 ASP B 144      -4.176  -2.300   6.794  1.00  0.00           H  
ATOM   2351  CG  ASP B 144      -2.859  -2.920   5.208  1.00  0.00           C  
ATOM   2352  OD1 ASP B 144      -3.174  -2.913   4.001  1.00  0.00           O  
ATOM   2353  OD2 ASP B 144      -2.069  -3.781   5.665  1.00  0.00           O  
ATOM   2354  C   ASP B 144      -2.889  -0.037   4.508  1.00  0.00           C  
ATOM   2355  O   ASP B 144      -1.759   0.301   4.856  1.00  0.00           O  
ATOM   2356  N   TYR B 145      -3.283  -0.015   3.228  1.00  0.00           N  
ATOM   2357  H   TYR B 145      -4.231  -0.326   3.043  1.00  0.00           H  
ATOM   2358  CA  TYR B 145      -2.453   0.303   2.058  1.00  0.00           C  
ATOM   2359  HA  TYR B 145      -3.086   0.080   1.201  1.00  0.00           H  
ATOM   2360  CB  TYR B 145      -2.169   1.814   2.011  1.00  0.00           C  
ATOM   2361  HB2 TYR B 145      -2.990   2.336   2.500  1.00  0.00           H  
ATOM   2362  HB3 TYR B 145      -1.266   2.032   2.582  1.00  0.00           H  
ATOM   2363  CG  TYR B 145      -2.061   2.387   0.609  1.00  0.00           C  
ATOM   2364  CD1 TYR B 145      -3.195   2.368  -0.226  1.00  0.00           C  
ATOM   2365  HD1 TYR B 145      -4.124   1.953   0.137  1.00  0.00           H  
ATOM   2366  CE1 TYR B 145      -3.126   2.901  -1.524  1.00  0.00           C  
ATOM   2367  HE1 TYR B 145      -3.981   2.859  -2.180  1.00  0.00           H  
ATOM   2368  CZ  TYR B 145      -1.932   3.491  -1.983  1.00  0.00           C  
ATOM   2369  OH  TYR B 145      -1.914   4.056  -3.217  1.00  0.00           O  
ATOM   2370  HH  TYR B 145      -1.012   4.295  -3.527  1.00  0.00           H  
ATOM   2371  CE2 TYR B 145      -0.795   3.520  -1.147  1.00  0.00           C  
ATOM   2372  HE2 TYR B 145       0.111   3.985  -1.499  1.00  0.00           H  
ATOM   2373  CD2 TYR B 145      -0.860   2.962   0.147  1.00  0.00           C  
ATOM   2374  HD2 TYR B 145       0.008   2.981   0.791  1.00  0.00           H  
ATOM   2375  C   TYR B 145      -1.207  -0.599   1.879  1.00  0.00           C  
ATOM   2376  O   TYR B 145      -0.135  -0.141   1.478  1.00  0.00           O  
ATOM   2377  N   MET B 146      -1.311  -1.889   2.223  1.00  0.00           N  
ATOM   2378  H   MET B 146      -2.182  -2.193   2.651  1.00  0.00           H  
ATOM   2379  CA  MET B 146      -0.175  -2.828   2.233  1.00  0.00           C  
ATOM   2380  HA  MET B 146       0.483  -2.592   1.397  1.00  0.00           H  
ATOM   2381  CB  MET B 146       0.614  -2.603   3.538  1.00  0.00           C  
ATOM   2382  HB2 MET B 146       1.225  -1.717   3.395  1.00  0.00           H  
ATOM   2383  HB3 MET B 146      -0.083  -2.412   4.354  1.00  0.00           H  
ATOM   2384  CG  MET B 146       1.536  -3.745   3.978  1.00  0.00           C  
ATOM   2385  HG2 MET B 146       0.929  -4.630   4.168  1.00  0.00           H  
ATOM   2386  HG3 MET B 146       2.236  -3.973   3.173  1.00  0.00           H  
ATOM   2387  SD  MET B 146       2.468  -3.391   5.490  1.00  0.00           S  
ATOM   2388  CE  MET B 146       3.046  -5.067   5.862  1.00  0.00           C  
ATOM   2389  HE1 MET B 146       2.190  -5.732   5.982  1.00  0.00           H  
ATOM   2390  HE2 MET B 146       3.671  -5.429   5.045  1.00  0.00           H  
ATOM   2391  HE3 MET B 146       3.627  -5.053   6.784  1.00  0.00           H  
ATOM   2392  C   MET B 146      -0.539  -4.310   2.067  1.00  0.00           C  
ATOM   2393  O   MET B 146       0.249  -5.028   1.461  1.00  0.00           O  
ATOM   2394  N   SER B 147      -1.648  -4.782   2.646  1.00  0.00           N  
ATOM   2395  H   SER B 147      -2.243  -4.119   3.131  1.00  0.00           H  
ATOM   2396  CA  SER B 147      -1.991  -6.212   2.727  1.00  0.00           C  
ATOM   2397  HA  SER B 147      -1.773  -6.680   1.768  1.00  0.00           H  
ATOM   2398  CB  SER B 147      -1.104  -6.864   3.796  1.00  0.00           C  
ATOM   2399  HB2 SER B 147      -1.297  -7.938   3.815  1.00  0.00           H  
ATOM   2400  HB3 SER B 147      -0.055  -6.715   3.532  1.00  0.00           H  
ATOM   2401  OG  SER B 147      -1.351  -6.322   5.091  1.00  0.00           O  
ATOM   2402  HG  SER B 147      -1.476  -5.354   5.012  1.00  0.00           H  
ATOM   2403  C   SER B 147      -3.457  -6.525   3.072  1.00  0.00           C  
ATOM   2404  O   SER B 147      -3.940  -7.611   2.745  1.00  0.00           O  
ATOM   2405  N   ILE B 148      -4.174  -5.631   3.767  1.00  0.00           N  
ATOM   2406  H   ILE B 148      -3.766  -4.727   3.989  1.00  0.00           H  
ATOM   2407  CA  ILE B 148      -5.524  -5.895   4.276  1.00  0.00           C  
ATOM   2408  HA  ILE B 148      -6.018  -6.545   3.551  1.00  0.00           H  
ATOM   2409  CB  ILE B 148      -5.469  -6.664   5.621  1.00  0.00           C  
ATOM   2410  HB  ILE B 148      -4.851  -7.549   5.459  1.00  0.00           H  
ATOM   2411  CG2 ILE B 148      -4.815  -5.847   6.752  1.00  0.00           C  
ATOM   2412 HG21 ILE B 148      -3.837  -5.499   6.429  1.00  0.00           H  
ATOM   2413 HG22 ILE B 148      -5.427  -4.982   7.009  1.00  0.00           H  
ATOM   2414 HG23 ILE B 148      -4.678  -6.465   7.637  1.00  0.00           H  
ATOM   2415  CG1 ILE B 148      -6.877  -7.146   6.038  1.00  0.00           C  
ATOM   2416 HG12 ILE B 148      -7.488  -6.296   6.347  1.00  0.00           H  
ATOM   2417 HG13 ILE B 148      -7.355  -7.612   5.175  1.00  0.00           H  
ATOM   2418  CD1 ILE B 148      -6.860  -8.181   7.172  1.00  0.00           C  
ATOM   2419 HD11 ILE B 148      -6.196  -9.005   6.915  1.00  0.00           H  
ATOM   2420 HD12 ILE B 148      -6.518  -7.729   8.101  1.00  0.00           H  
ATOM   2421 HD13 ILE B 148      -7.865  -8.570   7.326  1.00  0.00           H  
ATOM   2422  C   ILE B 148      -6.357  -4.614   4.375  1.00  0.00           C  
ATOM   2423  O   ILE B 148      -5.914  -3.576   4.861  1.00  0.00           O  
ATOM   2424  N   SER B 149      -7.608  -4.706   3.944  1.00  0.00           N  
ATOM   2425  H   SER B 149      -7.906  -5.596   3.554  1.00  0.00           H  
ATOM   2426  CA  SER B 149      -8.625  -3.673   4.132  1.00  0.00           C  
ATOM   2427  HA  SER B 149      -8.215  -2.868   4.741  1.00  0.00           H  
ATOM   2428  CB  SER B 149      -9.038  -3.083   2.776  1.00  0.00           C  
ATOM   2429  HB2 SER B 149      -9.604  -3.827   2.216  1.00  0.00           H  
ATOM   2430  HB3 SER B 149      -9.674  -2.211   2.934  1.00  0.00           H  
ATOM   2431  OG  SER B 149      -7.891  -2.708   2.020  1.00  0.00           O  
ATOM   2432  HG  SER B 149      -7.411  -3.525   1.819  1.00  0.00           H  
ATOM   2433  C   SER B 149      -9.803  -4.268   4.904  1.00  0.00           C  
ATOM   2434  O   SER B 149     -10.064  -5.467   4.801  1.00  0.00           O  
ATOM   2435  N   THR B 150     -10.515  -3.469   5.691  1.00  0.00           N  
ATOM   2436  H   THR B 150     -10.294  -2.477   5.700  1.00  0.00           H  
ATOM   2437  CA  THR B 150     -11.634  -3.925   6.530  1.00  0.00           C  
ATOM   2438  HA  THR B 150     -11.866  -4.955   6.265  1.00  0.00           H  
ATOM   2439  CB  THR B 150     -11.252  -3.940   8.015  1.00  0.00           C  
ATOM   2440  HB  THR B 150     -10.289  -4.438   8.113  1.00  0.00           H  
ATOM   2441  CG2 THR B 150     -11.169  -2.551   8.650  1.00  0.00           C  
ATOM   2442 HG21 THR B 150     -10.738  -2.637   9.646  1.00  0.00           H  
ATOM   2443 HG22 THR B 150     -10.541  -1.899   8.045  1.00  0.00           H  
ATOM   2444 HG23 THR B 150     -12.164  -2.113   8.730  1.00  0.00           H  
ATOM   2445  OG1 THR B 150     -12.197  -4.674   8.758  1.00  0.00           O  
ATOM   2446  HG1 THR B 150     -12.392  -5.503   8.301  1.00  0.00           H  
ATOM   2447  C   THR B 150     -12.894  -3.125   6.244  1.00  0.00           C  
ATOM   2448  O   THR B 150     -12.824  -1.956   5.857  1.00  0.00           O  
ATOM   2449  N   CYS B 151     -14.043  -3.782   6.370  1.00  0.00           N  
ATOM   2450  H   CYS B 151     -14.039  -4.723   6.751  1.00  0.00           H  
ATOM   2451  CA  CYS B 151     -15.319  -3.284   5.885  1.00  0.00           C  
ATOM   2452  HA  CYS B 151     -15.282  -2.201   5.871  1.00  0.00           H  
ATOM   2453  CB  CYS B 151     -15.498  -3.816   4.455  1.00  0.00           C  
ATOM   2454  HB2 CYS B 151     -14.676  -3.453   3.841  1.00  0.00           H  
ATOM   2455  HB3 CYS B 151     -15.464  -4.906   4.467  1.00  0.00           H  
ATOM   2456  SG  CYS B 151     -17.072  -3.289   3.728  1.00  0.00           S  
ATOM   2457  HG  CYS B 151     -16.954  -1.984   4.024  1.00  0.00           H  
ATOM   2458  C   CYS B 151     -16.449  -3.704   6.826  1.00  0.00           C  
ATOM   2459  O   CYS B 151     -16.446  -4.844   7.289  1.00  0.00           O  
ATOM   2460  N   GLU B 152     -17.408  -2.816   7.095  1.00  0.00           N  
ATOM   2461  H   GLU B 152     -17.380  -1.903   6.653  1.00  0.00           H  
ATOM   2462  CA  GLU B 152     -18.573  -3.128   7.927  1.00  0.00           C  
ATOM   2463  HA  GLU B 152     -18.751  -4.196   7.829  1.00  0.00           H  
ATOM   2464  CB  GLU B 152     -18.295  -2.857   9.418  1.00  0.00           C  
ATOM   2465  HB2 GLU B 152     -19.124  -3.306   9.958  1.00  0.00           H  
ATOM   2466  HB3 GLU B 152     -17.387  -3.380   9.720  1.00  0.00           H  
ATOM   2467  CG  GLU B 152     -18.180  -1.371   9.819  1.00  0.00           C  
ATOM   2468  HG2 GLU B 152     -17.152  -1.042   9.640  1.00  0.00           H  
ATOM   2469  HG3 GLU B 152     -18.825  -0.772   9.176  1.00  0.00           H  
ATOM   2470  CD  GLU B 152     -18.588  -1.079  11.279  1.00  0.00           C  
ATOM   2471  OE1 GLU B 152     -18.411   0.085  11.700  1.00  0.00           O  
ATOM   2472  OE2 GLU B 152     -19.109  -1.991  11.973  1.00  0.00           O  
ATOM   2473  C   GLU B 152     -19.866  -2.452   7.448  1.00  0.00           C  
ATOM   2474  O   GLU B 152     -19.842  -1.433   6.759  1.00  0.00           O  
ATOM   2475  N   TRP B 153     -21.000  -3.056   7.804  1.00  0.00           N  
ATOM   2476  H   TRP B 153     -20.919  -3.878   8.399  1.00  0.00           H  
ATOM   2477  CA  TRP B 153     -22.358  -2.619   7.464  1.00  0.00           C  
ATOM   2478  HA  TRP B 153     -22.381  -1.527   7.408  1.00  0.00           H  
ATOM   2479  CB  TRP B 153     -22.768  -3.182   6.095  1.00  0.00           C  
ATOM   2480  HB2 TRP B 153     -23.743  -2.789   5.814  1.00  0.00           H  
ATOM   2481  HB3 TRP B 153     -22.061  -2.817   5.359  1.00  0.00           H  
ATOM   2482  CG  TRP B 153     -22.812  -4.674   5.981  1.00  0.00           C  
ATOM   2483  CD1 TRP B 153     -23.891  -5.456   6.209  1.00  0.00           C  
ATOM   2484  HD1 TRP B 153     -24.870  -5.094   6.498  1.00  0.00           H  
ATOM   2485  NE1 TRP B 153     -23.538  -6.783   6.055  1.00  0.00           N  
ATOM   2486  HE1 TRP B 153     -24.173  -7.546   6.251  1.00  0.00           H  
ATOM   2487  CE2 TRP B 153     -22.208  -6.917   5.710  1.00  0.00           C  
ATOM   2488  CZ2 TRP B 153     -21.387  -8.026   5.455  1.00  0.00           C  
ATOM   2489  HZ2 TRP B 153     -21.785  -9.026   5.532  1.00  0.00           H  
ATOM   2490  CH2 TRP B 153     -20.048  -7.811   5.079  1.00  0.00           C  
ATOM   2491  HH2 TRP B 153     -19.408  -8.648   4.850  1.00  0.00           H  
ATOM   2492  CZ3 TRP B 153     -19.539  -6.501   5.000  1.00  0.00           C  
ATOM   2493  HZ3 TRP B 153     -18.506  -6.333   4.727  1.00  0.00           H  
ATOM   2494  CE3 TRP B 153     -20.366  -5.398   5.284  1.00  0.00           C  
ATOM   2495  HE3 TRP B 153     -19.965  -4.396   5.224  1.00  0.00           H  
ATOM   2496  CD2 TRP B 153     -21.720  -5.579   5.644  1.00  0.00           C  
ATOM   2497  C   TRP B 153     -23.358  -3.060   8.541  1.00  0.00           C  
ATOM   2498  O   TRP B 153     -23.033  -3.802   9.472  1.00  0.00           O  
ATOM   2499  N   LYS B 154     -24.612  -2.620   8.408  1.00  0.00           N  
ATOM   2500  H   LYS B 154     -24.812  -2.034   7.601  1.00  0.00           H  
ATOM   2501  CA  LYS B 154     -25.682  -2.859   9.393  1.00  0.00           C  
ATOM   2502  HA  LYS B 154     -25.345  -3.637  10.079  1.00  0.00           H  
ATOM   2503  CB  LYS B 154     -25.921  -1.565  10.182  1.00  0.00           C  
ATOM   2504  HB2 LYS B 154     -25.034  -0.939  10.079  1.00  0.00           H  
ATOM   2505  HB3 LYS B 154     -26.772  -1.024   9.763  1.00  0.00           H  
ATOM   2506  CG  LYS B 154     -26.138  -1.791  11.682  1.00  0.00           C  
ATOM   2507  HG2 LYS B 154     -27.086  -2.301  11.860  1.00  0.00           H  
ATOM   2508  HG3 LYS B 154     -25.321  -2.402  12.066  1.00  0.00           H  
ATOM   2509  CD  LYS B 154     -26.121  -0.429  12.390  1.00  0.00           C  
ATOM   2510  HD2 LYS B 154     -25.302   0.169  11.983  1.00  0.00           H  
ATOM   2511  HD3 LYS B 154     -27.059   0.095  12.199  1.00  0.00           H  
ATOM   2512  CE  LYS B 154     -25.892  -0.583  13.894  1.00  0.00           C  
ATOM   2513  HE2 LYS B 154     -26.774  -1.043  14.349  1.00  0.00           H  
ATOM   2514  HE3 LYS B 154     -25.039  -1.254  14.044  1.00  0.00           H  
ATOM   2515  NZ  LYS B 154     -25.599   0.739  14.503  1.00  0.00           N  
ATOM   2516  HZ1 LYS B 154     -24.786   1.144  14.050  1.00  0.00           H  
ATOM   2517  HZ2 LYS B 154     -26.376   1.370  14.359  1.00  0.00           H  
ATOM   2518  HZ3 LYS B 154     -25.411   0.651  15.494  1.00  0.00           H  
ATOM   2519  C   LYS B 154     -26.954  -3.367   8.730  1.00  0.00           C  
ATOM   2520  O   LYS B 154     -27.327  -2.875   7.669  1.00  0.00           O  
ATOM   2521  N   MET B 155     -27.610  -4.346   9.350  1.00  0.00           N  
ATOM   2522  H   MET B 155     -27.241  -4.647  10.245  1.00  0.00           H  
ATOM   2523  CA  MET B 155     -28.801  -5.037   8.839  1.00  0.00           C  
ATOM   2524  HA  MET B 155     -28.861  -4.887   7.759  1.00  0.00           H  
ATOM   2525  CB  MET B 155     -28.683  -6.552   9.092  1.00  0.00           C  
ATOM   2526  HB2 MET B 155     -28.657  -6.739  10.167  1.00  0.00           H  
ATOM   2527  HB3 MET B 155     -29.558  -7.057   8.683  1.00  0.00           H  
ATOM   2528  CG  MET B 155     -27.423  -7.159   8.463  1.00  0.00           C  
ATOM   2529  HG2 MET B 155     -26.556  -6.751   8.978  1.00  0.00           H  
ATOM   2530  HG3 MET B 155     -27.432  -8.235   8.638  1.00  0.00           H  
ATOM   2531  SD  MET B 155     -27.201  -6.874   6.684  1.00  0.00           S  
ATOM   2532  CE  MET B 155     -28.593  -7.829   6.034  1.00  0.00           C  
ATOM   2533  HE1 MET B 155     -28.547  -7.830   4.948  1.00  0.00           H  
ATOM   2534  HE2 MET B 155     -28.534  -8.857   6.394  1.00  0.00           H  
ATOM   2535  HE3 MET B 155     -29.535  -7.383   6.353  1.00  0.00           H  
ATOM   2536  C   MET B 155     -30.107  -4.494   9.435  1.00  0.00           C  
ATOM   2537  O   MET B 155     -30.119  -3.915  10.520  1.00  0.00           O  
ATOM   2538  N   ASN B 156     -31.221  -4.720   8.732  1.00  0.00           N  
ATOM   2539  H   ASN B 156     -31.122  -5.173   7.828  1.00  0.00           H  
ATOM   2540  CA  ASN B 156     -32.589  -4.354   9.134  1.00  0.00           C  
ATOM   2541  HA  ASN B 156     -32.587  -3.299   9.407  1.00  0.00           H  
ATOM   2542  CB  ASN B 156     -33.525  -4.547   7.926  1.00  0.00           C  
ATOM   2543  HB2 ASN B 156     -34.502  -4.141   8.184  1.00  0.00           H  
ATOM   2544  HB3 ASN B 156     -33.140  -3.978   7.082  1.00  0.00           H  
ATOM   2545  CG  ASN B 156     -33.689  -6.004   7.501  1.00  0.00           C  
ATOM   2546  OD1 ASN B 156     -32.728  -6.732   7.299  1.00  0.00           O  
ATOM   2547  ND2 ASN B 156     -34.903  -6.468   7.323  1.00  0.00           N  
ATOM   2548 HD21 ASN B 156     -34.993  -7.427   7.018  1.00  0.00           H  
ATOM   2549 HD22 ASN B 156     -35.710  -5.924   7.559  1.00  0.00           H  
ATOM   2550  C   ASN B 156     -33.142  -5.108  10.362  1.00  0.00           C  
ATOM   2551  O   ASN B 156     -34.253  -4.821  10.804  1.00  0.00           O  
ATOM   2552  N   GLY B 157     -32.389  -6.070  10.891  1.00  0.00           N  
ATOM   2553  H   GLY B 157     -31.494  -6.262  10.468  1.00  0.00           H  
ATOM   2554  CA  GLY B 157     -32.717  -6.850  12.076  1.00  0.00           C  
ATOM   2555  HA2 GLY B 157     -32.806  -6.177  12.928  1.00  0.00           H  
ATOM   2556  HA3 GLY B 157     -33.670  -7.355  11.928  1.00  0.00           H  
ATOM   2557  C   GLY B 157     -31.624  -7.886  12.371  1.00  0.00           C  
ATOM   2558  O   GLY B 157     -30.606  -7.913  11.673  1.00  0.00           O  
ATOM   2559  N   PRO B 158     -31.795  -8.722  13.411  1.00  0.00           N  
ATOM   2560  CD  PRO B 158     -32.871  -8.676  14.393  1.00  0.00           C  
ATOM   2561  HD2 PRO B 158     -33.724  -9.252  14.033  1.00  0.00           H  
ATOM   2562  HD3 PRO B 158     -33.174  -7.654  14.621  1.00  0.00           H  
ATOM   2563  CG  PRO B 158     -32.303  -9.339  15.647  1.00  0.00           C  
ATOM   2564  HG2 PRO B 158     -33.084  -9.798  16.253  1.00  0.00           H  
ATOM   2565  HG3 PRO B 158     -31.743  -8.606  16.230  1.00  0.00           H  
ATOM   2566  CB  PRO B 158     -31.345 -10.379  15.069  1.00  0.00           C  
ATOM   2567  HB2 PRO B 158     -31.909 -11.259  14.759  1.00  0.00           H  
ATOM   2568  HB3 PRO B 158     -30.566 -10.653  15.782  1.00  0.00           H  
ATOM   2569  CA  PRO B 158     -30.766  -9.658  13.849  1.00  0.00           C  
ATOM   2570  HA  PRO B 158     -29.928  -9.054  14.183  1.00  0.00           H  
ATOM   2571  C   PRO B 158     -30.265 -10.640  12.778  1.00  0.00           C  
ATOM   2572  O   PRO B 158     -31.023 -11.189  11.965  1.00  0.00           O  
ATOM   2573  N   THR B 159     -28.964 -10.922  12.822  1.00  0.00           N  
ATOM   2574  H   THR B 159     -28.378 -10.436  13.497  1.00  0.00           H  
ATOM   2575  CA  THR B 159     -28.312 -11.904  11.955  1.00  0.00           C  
ATOM   2576  HA  THR B 159     -29.069 -12.625  11.681  1.00  0.00           H  
ATOM   2577  CB  THR B 159     -27.815 -11.252  10.653  1.00  0.00           C  
ATOM   2578  HB  THR B 159     -28.668 -10.804  10.141  1.00  0.00           H  
ATOM   2579  CG2 THR B 159     -26.746 -10.179  10.852  1.00  0.00           C  
ATOM   2580 HG21 THR B 159     -26.401  -9.840   9.877  1.00  0.00           H  
ATOM   2581 HG22 THR B 159     -27.162  -9.333  11.397  1.00  0.00           H  
ATOM   2582 HG23 THR B 159     -25.892 -10.582  11.395  1.00  0.00           H  
ATOM   2583  OG1 THR B 159     -27.258 -12.218   9.801  1.00  0.00           O  
ATOM   2584  HG1 THR B 159     -27.849 -13.001   9.821  1.00  0.00           H  
ATOM   2585  C   THR B 159     -27.216 -12.683  12.678  1.00  0.00           C  
ATOM   2586  O   THR B 159     -26.526 -12.116  13.521  1.00  0.00           O  
ATOM   2587  N   GLN B 160     -27.068 -13.970  12.350  1.00  0.00           N  
ATOM   2588  H   GLN B 160     -27.656 -14.321  11.596  1.00  0.00           H  
ATOM   2589  CA  GLN B 160     -25.890 -14.775  12.679  1.00  0.00           C  
ATOM   2590  HA  GLN B 160     -25.369 -14.321  13.525  1.00  0.00           H  
ATOM   2591  CB  GLN B 160     -26.333 -16.180  13.114  1.00  0.00           C  
ATOM   2592  HB2 GLN B 160     -27.036 -16.058  13.939  1.00  0.00           H  
ATOM   2593  HB3 GLN B 160     -26.848 -16.692  12.299  1.00  0.00           H  
ATOM   2594  CG  GLN B 160     -25.142 -17.027  13.594  1.00  0.00           C  
ATOM   2595  HG2 GLN B 160     -24.651 -17.488  12.738  1.00  0.00           H  
ATOM   2596  HG3 GLN B 160     -24.418 -16.372  14.080  1.00  0.00           H  
ATOM   2597  CD  GLN B 160     -25.514 -18.114  14.604  1.00  0.00           C  
ATOM   2598  OE1 GLN B 160     -26.661 -18.452  14.850  1.00  0.00           O  
ATOM   2599  NE2 GLN B 160     -24.536 -18.705  15.257  1.00  0.00           N  
ATOM   2600 HE21 GLN B 160     -24.798 -19.412  15.918  1.00  0.00           H  
ATOM   2601 HE22 GLN B 160     -23.584 -18.435  15.076  1.00  0.00           H  
ATOM   2602  C   GLN B 160     -24.949 -14.732  11.465  1.00  0.00           C  
ATOM   2603  O   GLN B 160     -25.048 -15.538  10.537  1.00  0.00           O  
ATOM   2604  N   CYS B 161     -24.126 -13.689  11.433  1.00  0.00           N  
ATOM   2605  H   CYS B 161     -24.033 -13.153  12.292  1.00  0.00           H  
ATOM   2606  CA  CYS B 161     -23.585 -13.072  10.225  1.00  0.00           C  
ATOM   2607  HA  CYS B 161     -24.415 -12.703   9.621  1.00  0.00           H  
ATOM   2608  CB  CYS B 161     -22.762 -11.877  10.714  1.00  0.00           C  
ATOM   2609  HB2 CYS B 161     -23.395 -11.213  11.304  1.00  0.00           H  
ATOM   2610  HB3 CYS B 161     -21.958 -12.249  11.351  1.00  0.00           H  
ATOM   2611  SG  CYS B 161     -22.060 -10.939   9.338  1.00  0.00           S  
ATOM   2612  HG  CYS B 161     -21.210 -10.208  10.079  1.00  0.00           H  
ATOM   2613  C   CYS B 161     -22.779 -14.042   9.347  1.00  0.00           C  
ATOM   2614  O   CYS B 161     -23.081 -14.188   8.159  1.00  0.00           O  
ATOM   2615  N   SER B 162     -21.854 -14.791   9.955  1.00  0.00           N  
ATOM   2616  H   SER B 162     -21.697 -14.663  10.949  1.00  0.00           H  
ATOM   2617  CA  SER B 162     -21.024 -15.817   9.305  1.00  0.00           C  
ATOM   2618  HA  SER B 162     -20.511 -15.353   8.463  1.00  0.00           H  
ATOM   2619  CB  SER B 162     -19.953 -16.292  10.299  1.00  0.00           C  
ATOM   2620  HB2 SER B 162     -19.438 -17.169   9.905  1.00  0.00           H  
ATOM   2621  HB3 SER B 162     -19.216 -15.504  10.437  1.00  0.00           H  
ATOM   2622  OG  SER B 162     -20.505 -16.590  11.567  1.00  0.00           O  
ATOM   2623  HG  SER B 162     -19.880 -16.195  12.228  1.00  0.00           H  
ATOM   2624  C   SER B 162     -21.801 -17.012   8.729  1.00  0.00           C  
ATOM   2625  O   SER B 162     -21.208 -17.855   8.054  1.00  0.00           O  
ATOM   2626  N   THR B 163     -23.123 -17.083   8.933  1.00  0.00           N  
ATOM   2627  H   THR B 163     -23.542 -16.356   9.500  1.00  0.00           H  
ATOM   2628  CA  THR B 163     -24.001 -18.131   8.379  1.00  0.00           C  
ATOM   2629  HA  THR B 163     -23.393 -18.816   7.787  1.00  0.00           H  
ATOM   2630  CB  THR B 163     -24.645 -18.970   9.494  1.00  0.00           C  
ATOM   2631  HB  THR B 163     -25.130 -19.829   9.031  1.00  0.00           H  
ATOM   2632  CG2 THR B 163     -23.634 -19.499  10.515  1.00  0.00           C  
ATOM   2633 HG21 THR B 163     -22.853 -20.056   9.998  1.00  0.00           H  
ATOM   2634 HG22 THR B 163     -23.176 -18.678  11.070  1.00  0.00           H  
ATOM   2635 HG23 THR B 163     -24.142 -20.164  11.214  1.00  0.00           H  
ATOM   2636  OG1 THR B 163     -25.627 -18.244  10.195  1.00  0.00           O  
ATOM   2637  HG1 THR B 163     -25.295 -17.351  10.378  1.00  0.00           H  
ATOM   2638  C   THR B 163     -25.078 -17.611   7.419  1.00  0.00           C  
ATOM   2639  O   THR B 163     -25.628 -18.407   6.660  1.00  0.00           O  
ATOM   2640  N   GLU B 164     -25.369 -16.303   7.396  1.00  0.00           N  
ATOM   2641  H   GLU B 164     -24.876 -15.697   8.042  1.00  0.00           H  
ATOM   2642  CA  GLU B 164     -26.435 -15.719   6.561  1.00  0.00           C  
ATOM   2643  HA  GLU B 164     -27.028 -16.521   6.118  1.00  0.00           H  
ATOM   2644  CB  GLU B 164     -27.388 -14.897   7.450  1.00  0.00           C  
ATOM   2645  HB2 GLU B 164     -26.802 -14.251   8.104  1.00  0.00           H  
ATOM   2646  HB3 GLU B 164     -28.014 -14.267   6.819  1.00  0.00           H  
ATOM   2647  CG  GLU B 164     -28.319 -15.790   8.288  1.00  0.00           C  
ATOM   2648  HG2 GLU B 164     -28.905 -16.422   7.615  1.00  0.00           H  
ATOM   2649  HG3 GLU B 164     -27.719 -16.443   8.922  1.00  0.00           H  
ATOM   2650  CD  GLU B 164     -29.259 -14.969   9.180  1.00  0.00           C  
ATOM   2651  OE1 GLU B 164     -30.492 -14.931   8.938  1.00  0.00           O  
ATOM   2652  OE2 GLU B 164     -28.825 -14.312  10.146  1.00  0.00           O  
ATOM   2653  C   GLU B 164     -25.930 -14.879   5.369  1.00  0.00           C  
ATOM   2654  O   GLU B 164     -26.679 -14.693   4.406  1.00  0.00           O  
ATOM   2655  N   LEU B 165     -24.688 -14.369   5.417  1.00  0.00           N  
ATOM   2656  H   LEU B 165     -24.115 -14.613   6.220  1.00  0.00           H  
ATOM   2657  CA  LEU B 165     -24.119 -13.390   4.472  1.00  0.00           C  
ATOM   2658  HA  LEU B 165     -24.808 -13.257   3.638  1.00  0.00           H  
ATOM   2659  CB  LEU B 165     -23.966 -12.038   5.194  1.00  0.00           C  
ATOM   2660  HB2 LEU B 165     -23.416 -12.205   6.123  1.00  0.00           H  
ATOM   2661  HB3 LEU B 165     -23.347 -11.381   4.583  1.00  0.00           H  
ATOM   2662  CG  LEU B 165     -25.298 -11.325   5.494  1.00  0.00           C  
ATOM   2663  HG  LEU B 165     -26.140 -11.942   5.182  1.00  0.00           H  
ATOM   2664  CD1 LEU B 165     -25.431 -11.031   6.987  1.00  0.00           C  
ATOM   2665 HD11 LEU B 165     -26.374 -10.527   7.188  1.00  0.00           H  
ATOM   2666 HD12 LEU B 165     -25.416 -11.969   7.544  1.00  0.00           H  
ATOM   2667 HD13 LEU B 165     -24.604 -10.407   7.331  1.00  0.00           H  
ATOM   2668  CD2 LEU B 165     -25.369  -9.990   4.743  1.00  0.00           C  
ATOM   2669 HD21 LEU B 165     -25.272 -10.175   3.673  1.00  0.00           H  
ATOM   2670 HD22 LEU B 165     -26.333  -9.519   4.931  1.00  0.00           H  
ATOM   2671 HD23 LEU B 165     -24.566  -9.331   5.067  1.00  0.00           H  
ATOM   2672  C   LEU B 165     -22.755 -13.790   3.868  1.00  0.00           C  
ATOM   2673  O   LEU B 165     -22.021 -14.610   4.417  1.00  0.00           O  
ATOM   2674  N   ARG B 166     -22.381 -13.143   2.752  1.00  0.00           N  
ATOM   2675  H   ARG B 166     -23.059 -12.501   2.346  1.00  0.00           H  
ATOM   2676  CA  ARG B 166     -21.031 -13.174   2.146  1.00  0.00           C  
ATOM   2677  HA  ARG B 166     -20.296 -13.392   2.919  1.00  0.00           H  
ATOM   2678  CB  ARG B 166     -20.909 -14.246   1.054  1.00  0.00           C  
ATOM   2679  HB2 ARG B 166     -21.646 -14.052   0.275  1.00  0.00           H  
ATOM   2680  HB3 ARG B 166     -19.917 -14.159   0.607  1.00  0.00           H  
ATOM   2681  CG  ARG B 166     -21.082 -15.678   1.561  1.00  0.00           C  
ATOM   2682  HG2 ARG B 166     -20.417 -15.853   2.407  1.00  0.00           H  
ATOM   2683  HG3 ARG B 166     -22.115 -15.833   1.871  1.00  0.00           H  
ATOM   2684  CD  ARG B 166     -20.731 -16.646   0.428  1.00  0.00           C  
ATOM   2685  HD2 ARG B 166     -21.280 -16.351  -0.469  1.00  0.00           H  
ATOM   2686  HD3 ARG B 166     -19.659 -16.565   0.228  1.00  0.00           H  
ATOM   2687  NE  ARG B 166     -21.094 -18.031   0.775  1.00  0.00           N  
ATOM   2688  HE  ARG B 166     -21.755 -18.143   1.528  1.00  0.00           H  
ATOM   2689  CZ  ARG B 166     -20.686 -19.122   0.157  1.00  0.00           C  
ATOM   2690  NH1 ARG B 166     -19.813 -19.082  -0.812  1.00  0.00           N  
ATOM   2691 HH11 ARG B 166     -19.444 -18.188  -1.091  1.00  0.00           H  
ATOM   2692 HH12 ARG B 166     -19.512 -19.919  -1.273  1.00  0.00           H  
ATOM   2693  NH2 ARG B 166     -21.153 -20.291   0.497  1.00  0.00           N  
ATOM   2694 HH21 ARG B 166     -21.839 -20.365   1.230  1.00  0.00           H  
ATOM   2695 HH22 ARG B 166     -20.846 -21.115   0.018  1.00  0.00           H  
ATOM   2696  C   ARG B 166     -20.664 -11.832   1.520  1.00  0.00           C  
ATOM   2697  O   ARG B 166     -21.536 -11.159   0.971  1.00  0.00           O  
ATOM   2698  N   LEU B 167     -19.373 -11.502   1.526  1.00  0.00           N  
ATOM   2699  H   LEU B 167     -18.716 -12.145   1.956  1.00  0.00           H  
ATOM   2700  CA  LEU B 167     -18.811 -10.405   0.739  1.00  0.00           C  
ATOM   2701  HA  LEU B 167     -19.622  -9.777   0.369  1.00  0.00           H  
ATOM   2702  CB  LEU B 167     -17.909  -9.547   1.646  1.00  0.00           C  
ATOM   2703  HB2 LEU B 167     -18.477  -9.241   2.527  1.00  0.00           H  
ATOM   2704  HB3 LEU B 167     -17.079 -10.170   1.980  1.00  0.00           H  
ATOM   2705  CG  LEU B 167     -17.336  -8.288   0.964  1.00  0.00           C  
ATOM   2706  HG  LEU B 167     -16.852  -8.559   0.027  1.00  0.00           H  
ATOM   2707  CD1 LEU B 167     -18.426  -7.248   0.686  1.00  0.00           C  
ATOM   2708 HD11 LEU B 167     -18.934  -6.977   1.613  1.00  0.00           H  
ATOM   2709 HD12 LEU B 167     -17.978  -6.355   0.254  1.00  0.00           H  
ATOM   2710 HD13 LEU B 167     -19.153  -7.638  -0.026  1.00  0.00           H  
ATOM   2711  CD2 LEU B 167     -16.283  -7.644   1.866  1.00  0.00           C  
ATOM   2712 HD21 LEU B 167     -15.483  -8.357   2.066  1.00  0.00           H  
ATOM   2713 HD22 LEU B 167     -16.735  -7.327   2.806  1.00  0.00           H  
ATOM   2714 HD23 LEU B 167     -15.856  -6.778   1.361  1.00  0.00           H  
ATOM   2715  C   LEU B 167     -18.058 -10.963  -0.477  1.00  0.00           C  
ATOM   2716  O   LEU B 167     -17.333 -11.956  -0.359  1.00  0.00           O  
ATOM   2717  N   LEU B 168     -18.198 -10.314  -1.631  1.00  0.00           N  
ATOM   2718  H   LEU B 168     -18.852  -9.533  -1.675  1.00  0.00           H  
ATOM   2719  CA  LEU B 168     -17.425 -10.577  -2.846  1.00  0.00           C  
ATOM   2720  HA  LEU B 168     -16.665 -11.328  -2.636  1.00  0.00           H  
ATOM   2721  CB  LEU B 168     -18.328 -11.121  -3.971  1.00  0.00           C  
ATOM   2722  HB2 LEU B 168     -19.020 -10.340  -4.279  1.00  0.00           H  
ATOM   2723  HB3 LEU B 168     -17.676 -11.328  -4.821  1.00  0.00           H  
ATOM   2724  CG  LEU B 168     -19.127 -12.398  -3.635  1.00  0.00           C  
ATOM   2725  HG  LEU B 168     -18.589 -12.976  -2.889  1.00  0.00           H  
ATOM   2726  CD1 LEU B 168     -20.534 -12.097  -3.107  1.00  0.00           C  
ATOM   2727 HD11 LEU B 168     -20.479 -11.517  -2.188  1.00  0.00           H  
ATOM   2728 HD12 LEU B 168     -21.094 -11.520  -3.844  1.00  0.00           H  
ATOM   2729 HD13 LEU B 168     -21.058 -13.028  -2.898  1.00  0.00           H  
ATOM   2730  CD2 LEU B 168     -19.290 -13.272  -4.882  1.00  0.00           C  
ATOM   2731 HD21 LEU B 168     -19.847 -14.175  -4.635  1.00  0.00           H  
ATOM   2732 HD22 LEU B 168     -19.820 -12.718  -5.658  1.00  0.00           H  
ATOM   2733 HD23 LEU B 168     -18.308 -13.557  -5.258  1.00  0.00           H  
ATOM   2734  C   LEU B 168     -16.695  -9.298  -3.284  1.00  0.00           C  
ATOM   2735  O   LEU B 168     -17.243  -8.199  -3.166  1.00  0.00           O  
ATOM   2736  N   TYR B 169     -15.465  -9.431  -3.782  1.00  0.00           N  
ATOM   2737  H   TYR B 169     -15.061 -10.361  -3.884  1.00  0.00           H  
ATOM   2738  CA  TYR B 169     -14.657  -8.297  -4.238  1.00  0.00           C  
ATOM   2739  HA  TYR B 169     -15.339  -7.529  -4.603  1.00  0.00           H  
ATOM   2740  CB  TYR B 169     -13.871  -7.684  -3.066  1.00  0.00           C  
ATOM   2741  HB2 TYR B 169     -13.433  -6.747  -3.413  1.00  0.00           H  
ATOM   2742  HB3 TYR B 169     -14.577  -7.423  -2.277  1.00  0.00           H  
ATOM   2743  CG  TYR B 169     -12.757  -8.520  -2.456  1.00  0.00           C  
ATOM   2744  CD1 TYR B 169     -13.010  -9.348  -1.343  1.00  0.00           C  
ATOM   2745  HD1 TYR B 169     -14.016  -9.440  -0.958  1.00  0.00           H  
ATOM   2746  CE1 TYR B 169     -11.951 -10.047  -0.727  1.00  0.00           C  
ATOM   2747  HE1 TYR B 169     -12.137 -10.674   0.130  1.00  0.00           H  
ATOM   2748  CZ  TYR B 169     -10.634  -9.917  -1.221  1.00  0.00           C  
ATOM   2749  OH  TYR B 169      -9.596 -10.537  -0.599  1.00  0.00           O  
ATOM   2750  HH  TYR B 169      -8.749 -10.174  -0.909  1.00  0.00           H  
ATOM   2751  CE2 TYR B 169     -10.384  -9.092  -2.336  1.00  0.00           C  
ATOM   2752  HE2 TYR B 169      -9.380  -9.001  -2.725  1.00  0.00           H  
ATOM   2753  CD2 TYR B 169     -11.444  -8.404  -2.954  1.00  0.00           C  
ATOM   2754  HD2 TYR B 169     -11.246  -7.795  -3.823  1.00  0.00           H  
ATOM   2755  C   TYR B 169     -13.754  -8.676  -5.418  1.00  0.00           C  
ATOM   2756  O   TYR B 169     -13.346  -9.826  -5.544  1.00  0.00           O  
ATOM   2757  N   GLN B 170     -13.471  -7.707  -6.292  1.00  0.00           N  
ATOM   2758  H   GLN B 170     -13.887  -6.795  -6.139  1.00  0.00           H  
ATOM   2759  CA  GLN B 170     -12.810  -7.905  -7.590  1.00  0.00           C  
ATOM   2760  HA  GLN B 170     -12.026  -8.661  -7.501  1.00  0.00           H  
ATOM   2761  CB  GLN B 170     -13.892  -8.397  -8.569  1.00  0.00           C  
ATOM   2762  HB2 GLN B 170     -14.234  -9.380  -8.239  1.00  0.00           H  
ATOM   2763  HB3 GLN B 170     -14.743  -7.719  -8.505  1.00  0.00           H  
ATOM   2764  CG  GLN B 170     -13.474  -8.499 -10.041  1.00  0.00           C  
ATOM   2765  HG2 GLN B 170     -13.208  -7.513 -10.426  1.00  0.00           H  
ATOM   2766  HG3 GLN B 170     -12.604  -9.150 -10.117  1.00  0.00           H  
ATOM   2767  CD  GLN B 170     -14.603  -9.065 -10.904  1.00  0.00           C  
ATOM   2768  OE1 GLN B 170     -15.785  -8.888 -10.659  1.00  0.00           O  
ATOM   2769  NE2 GLN B 170     -14.294  -9.774 -11.962  1.00  0.00           N  
ATOM   2770 HE21 GLN B 170     -15.058 -10.144 -12.493  1.00  0.00           H  
ATOM   2771 HE22 GLN B 170     -13.321  -9.912 -12.224  1.00  0.00           H  
ATOM   2772  C   GLN B 170     -12.173  -6.587  -8.060  1.00  0.00           C  
ATOM   2773  O   GLN B 170     -12.761  -5.528  -7.839  1.00  0.00           O  
ATOM   2774  N   LEU B 171     -10.996  -6.613  -8.695  1.00  0.00           N  
ATOM   2775  H   LEU B 171     -10.599  -7.515  -8.949  1.00  0.00           H  
ATOM   2776  CA  LEU B 171     -10.328  -5.421  -9.235  1.00  0.00           C  
ATOM   2777  HA  LEU B 171     -10.450  -4.594  -8.536  1.00  0.00           H  
ATOM   2778  CB  LEU B 171      -8.823  -5.699  -9.427  1.00  0.00           C  
ATOM   2779  HB2 LEU B 171      -8.716  -6.667  -9.912  1.00  0.00           H  
ATOM   2780  HB3 LEU B 171      -8.410  -4.955 -10.109  1.00  0.00           H  
ATOM   2781  CG  LEU B 171      -7.967  -5.691  -8.149  1.00  0.00           C  
ATOM   2782  HG  LEU B 171      -8.371  -6.393  -7.420  1.00  0.00           H  
ATOM   2783  CD1 LEU B 171      -6.534  -6.098  -8.503  1.00  0.00           C  
ATOM   2784 HD11 LEU B 171      -6.541  -7.083  -8.974  1.00  0.00           H  
ATOM   2785 HD12 LEU B 171      -6.095  -5.375  -9.189  1.00  0.00           H  
ATOM   2786 HD13 LEU B 171      -5.931  -6.155  -7.597  1.00  0.00           H  
ATOM   2787  CD2 LEU B 171      -7.891  -4.287  -7.539  1.00  0.00           C  
ATOM   2788 HD21 LEU B 171      -7.562  -3.569  -8.290  1.00  0.00           H  
ATOM   2789 HD22 LEU B 171      -8.865  -3.992  -7.156  1.00  0.00           H  
ATOM   2790 HD23 LEU B 171      -7.176  -4.284  -6.718  1.00  0.00           H  
ATOM   2791  C   LEU B 171     -10.935  -4.983 -10.576  1.00  0.00           C  
ATOM   2792  O   LEU B 171     -11.095  -5.790 -11.488  1.00  0.00           O  
ATOM   2793  N   VAL B 172     -11.178  -3.679 -10.744  1.00  0.00           N  
ATOM   2794  H   VAL B 172     -11.110  -3.077  -9.929  1.00  0.00           H  
ATOM   2795  CA  VAL B 172     -11.533  -3.061 -12.042  1.00  0.00           C  
ATOM   2796  HA  VAL B 172     -12.414  -3.567 -12.434  1.00  0.00           H  
ATOM   2797  CB  VAL B 172     -11.880  -1.566 -11.841  1.00  0.00           C  
ATOM   2798  HB  VAL B 172     -11.063  -1.083 -11.302  1.00  0.00           H  
ATOM   2799  CG1 VAL B 172     -12.091  -0.800 -13.155  1.00  0.00           C  
ATOM   2800 HG11 VAL B 172     -11.169  -0.774 -13.735  1.00  0.00           H  
ATOM   2801 HG12 VAL B 172     -12.869  -1.283 -13.748  1.00  0.00           H  
ATOM   2802 HG13 VAL B 172     -12.383   0.230 -12.946  1.00  0.00           H  
ATOM   2803  CG2 VAL B 172     -13.170  -1.406 -11.023  1.00  0.00           C  
ATOM   2804 HG21 VAL B 172     -13.350  -0.350 -10.822  1.00  0.00           H  
ATOM   2805 HG22 VAL B 172     -14.013  -1.819 -11.578  1.00  0.00           H  
ATOM   2806 HG23 VAL B 172     -13.086  -1.926 -10.070  1.00  0.00           H  
ATOM   2807  C   VAL B 172     -10.418  -3.243 -13.090  1.00  0.00           C  
ATOM   2808  O   VAL B 172     -10.701  -3.411 -14.276  1.00  0.00           O  
ATOM   2809  N   PHE B 173      -9.151  -3.271 -12.660  1.00  0.00           N  
ATOM   2810  H   PHE B 173      -8.998  -3.179 -11.671  1.00  0.00           H  
ATOM   2811  CA  PHE B 173      -8.002  -3.651 -13.491  1.00  0.00           C  
ATOM   2812  HA  PHE B 173      -7.929  -2.964 -14.335  1.00  0.00           H  
ATOM   2813  CB  PHE B 173      -6.708  -3.524 -12.662  1.00  0.00           C  
ATOM   2814  HB2 PHE B 173      -6.502  -2.465 -12.496  1.00  0.00           H  
ATOM   2815  HB3 PHE B 173      -6.872  -3.974 -11.681  1.00  0.00           H  
ATOM   2816  CG  PHE B 173      -5.471  -4.168 -13.272  1.00  0.00           C  
ATOM   2817  CD1 PHE B 173      -4.767  -3.527 -14.310  1.00  0.00           C  
ATOM   2818  HD1 PHE B 173      -5.122  -2.585 -14.696  1.00  0.00           H  
ATOM   2819  CE1 PHE B 173      -3.601  -4.109 -14.845  1.00  0.00           C  
ATOM   2820  HE1 PHE B 173      -3.046  -3.606 -15.626  1.00  0.00           H  
ATOM   2821  CZ  PHE B 173      -3.153  -5.351 -14.363  1.00  0.00           C  
ATOM   2822  HZ  PHE B 173      -2.264  -5.806 -14.780  1.00  0.00           H  
ATOM   2823  CE2 PHE B 173      -3.866  -6.005 -13.343  1.00  0.00           C  
ATOM   2824  HE2 PHE B 173      -3.527  -6.965 -12.977  1.00  0.00           H  
ATOM   2825  CD2 PHE B 173      -5.013  -5.410 -12.790  1.00  0.00           C  
ATOM   2826  HD2 PHE B 173      -5.541  -5.914 -11.992  1.00  0.00           H  
ATOM   2827  C   PHE B 173      -8.197  -5.074 -14.043  1.00  0.00           C  
ATOM   2828  O   PHE B 173      -8.185  -6.050 -13.290  1.00  0.00           O  
ATOM   2829  N   LEU B 174      -8.389  -5.188 -15.363  1.00  0.00           N  
ATOM   2830  H   LEU B 174      -8.400  -4.331 -15.899  1.00  0.00           H  
ATOM   2831  CA  LEU B 174      -8.621  -6.442 -16.104  1.00  0.00           C  
ATOM   2832  HA  LEU B 174      -8.881  -6.153 -17.122  1.00  0.00           H  
ATOM   2833  CB  LEU B 174      -7.310  -7.266 -16.180  1.00  0.00           C  
ATOM   2834  HB2 LEU B 174      -7.068  -7.611 -15.175  1.00  0.00           H  
ATOM   2835  HB3 LEU B 174      -7.493  -8.151 -16.790  1.00  0.00           H  
ATOM   2836  CG  LEU B 174      -6.076  -6.542 -16.750  1.00  0.00           C  
ATOM   2837  HG  LEU B 174      -5.857  -5.657 -16.153  1.00  0.00           H  
ATOM   2838  CD1 LEU B 174      -4.862  -7.472 -16.697  1.00  0.00           C  
ATOM   2839 HD11 LEU B 174      -5.031  -8.358 -17.307  1.00  0.00           H  
ATOM   2840 HD12 LEU B 174      -3.979  -6.942 -17.051  1.00  0.00           H  
ATOM   2841 HD13 LEU B 174      -4.683  -7.773 -15.664  1.00  0.00           H  
ATOM   2842  CD2 LEU B 174      -6.272  -6.120 -18.209  1.00  0.00           C  
ATOM   2843 HD21 LEU B 174      -6.512  -6.985 -18.824  1.00  0.00           H  
ATOM   2844 HD22 LEU B 174      -7.078  -5.390 -18.274  1.00  0.00           H  
ATOM   2845 HD23 LEU B 174      -5.360  -5.649 -18.575  1.00  0.00           H  
ATOM   2846  C   LEU B 174      -9.820  -7.315 -15.640  1.00  0.00           C  
ATOM   2847  O   LEU B 174      -9.983  -8.416 -16.162  1.00  0.00           O  
ATOM   2848  N   LEU B 175     -10.657  -6.845 -14.698  1.00  0.00           N  
ATOM   2849  H   LEU B 175     -10.475  -5.916 -14.347  1.00  0.00           H  
ATOM   2850  CA  LEU B 175     -11.674  -7.641 -13.974  1.00  0.00           C  
ATOM   2851  HA  LEU B 175     -12.122  -6.974 -13.241  1.00  0.00           H  
ATOM   2852  CB  LEU B 175     -12.826  -8.072 -14.908  1.00  0.00           C  
ATOM   2853  HB2 LEU B 175     -12.446  -8.825 -15.598  1.00  0.00           H  
ATOM   2854  HB3 LEU B 175     -13.599  -8.544 -14.306  1.00  0.00           H  
ATOM   2855  CG  LEU B 175     -13.475  -6.937 -15.722  1.00  0.00           C  
ATOM   2856  HG  LEU B 175     -12.725  -6.465 -16.358  1.00  0.00           H  
ATOM   2857  CD1 LEU B 175     -14.561  -7.518 -16.628  1.00  0.00           C  
ATOM   2858 HD11 LEU B 175     -14.119  -8.270 -17.282  1.00  0.00           H  
ATOM   2859 HD12 LEU B 175     -15.344  -7.980 -16.028  1.00  0.00           H  
ATOM   2860 HD13 LEU B 175     -14.990  -6.729 -17.244  1.00  0.00           H  
ATOM   2861  CD2 LEU B 175     -14.112  -5.868 -14.831  1.00  0.00           C  
ATOM   2862 HD21 LEU B 175     -14.834  -6.327 -14.156  1.00  0.00           H  
ATOM   2863 HD22 LEU B 175     -13.343  -5.362 -14.249  1.00  0.00           H  
ATOM   2864 HD23 LEU B 175     -14.614  -5.126 -15.452  1.00  0.00           H  
ATOM   2865  C   LEU B 175     -11.070  -8.794 -13.127  1.00  0.00           C  
ATOM   2866  O   LEU B 175     -11.677  -9.856 -12.966  1.00  0.00           O  
ATOM   2867  N   SER B 176      -9.854  -8.578 -12.616  1.00  0.00           N  
ATOM   2868  H   SER B 176      -9.492  -7.640 -12.720  1.00  0.00           H  
ATOM   2869  CA  SER B 176      -8.976  -9.566 -11.965  1.00  0.00           C  
ATOM   2870  HA  SER B 176      -9.143 -10.531 -12.445  1.00  0.00           H  
ATOM   2871  CB  SER B 176      -7.510  -9.176 -12.220  1.00  0.00           C  
ATOM   2872  HB2 SER B 176      -6.853  -9.933 -11.789  1.00  0.00           H  
ATOM   2873  HB3 SER B 176      -7.327  -9.147 -13.295  1.00  0.00           H  
ATOM   2874  OG  SER B 176      -7.181  -7.921 -11.658  1.00  0.00           O  
ATOM   2875  HG  SER B 176      -7.520  -7.216 -12.242  1.00  0.00           H  
ATOM   2876  C   SER B 176      -9.221  -9.770 -10.456  1.00  0.00           C  
ATOM   2877  O   SER B 176      -9.980  -9.035  -9.825  1.00  0.00           O  
ATOM   2878  N   GLU B 177      -8.557 -10.787  -9.890  1.00  0.00           N  
ATOM   2879  H   GLU B 177      -7.912 -11.305 -10.469  1.00  0.00           H  
ATOM   2880  CA  GLU B 177      -8.505 -11.085  -8.444  1.00  0.00           C  
ATOM   2881  HA  GLU B 177      -8.160 -12.116  -8.357  1.00  0.00           H  
ATOM   2882  CB  GLU B 177      -7.455 -10.204  -7.735  1.00  0.00           C  
ATOM   2883  HB2 GLU B 177      -7.817  -9.179  -7.695  1.00  0.00           H  
ATOM   2884  HB3 GLU B 177      -7.353 -10.558  -6.710  1.00  0.00           H  
ATOM   2885  CG  GLU B 177      -6.051 -10.203  -8.373  1.00  0.00           C  
ATOM   2886  HG2 GLU B 177      -6.086  -9.569  -9.263  1.00  0.00           H  
ATOM   2887  HG3 GLU B 177      -5.355  -9.733  -7.672  1.00  0.00           H  
ATOM   2888  CD  GLU B 177      -5.514 -11.594  -8.770  1.00  0.00           C  
ATOM   2889  OE1 GLU B 177      -4.767 -11.662  -9.773  1.00  0.00           O  
ATOM   2890  OE2 GLU B 177      -5.883 -12.589  -8.106  1.00  0.00           O  
ATOM   2891  C   GLU B 177      -9.879 -11.106  -7.745  1.00  0.00           C  
ATOM   2892  O   GLU B 177     -10.053 -10.590  -6.640  1.00  0.00           O  
ATOM   2893  N   ALA B 178     -10.866 -11.692  -8.430  1.00  0.00           N  
ATOM   2894  H   ALA B 178     -10.633 -12.072  -9.330  1.00  0.00           H  
ATOM   2895  CA  ALA B 178     -12.223 -11.902  -7.938  1.00  0.00           C  
ATOM   2896  HA  ALA B 178     -12.578 -10.966  -7.515  1.00  0.00           H  
ATOM   2897  CB  ALA B 178     -13.129 -12.268  -9.122  1.00  0.00           C  
ATOM   2898  HB1 ALA B 178     -12.826 -13.227  -9.543  1.00  0.00           H  
ATOM   2899  HB2 ALA B 178     -14.161 -12.340  -8.781  1.00  0.00           H  
ATOM   2900  HB3 ALA B 178     -13.064 -11.504  -9.895  1.00  0.00           H  
ATOM   2901  C   ALA B 178     -12.247 -12.984  -6.845  1.00  0.00           C  
ATOM   2902  O   ALA B 178     -11.904 -14.141  -7.099  1.00  0.00           O  
ATOM   2903  N   HIE B 179     -12.675 -12.619  -5.635  1.00  0.00           N  
ATOM   2904  H   HIE B 179     -12.947 -11.649  -5.508  1.00  0.00           H  
ATOM   2905  CA  HIE B 179     -12.584 -13.453  -4.434  1.00  0.00           C  
ATOM   2906  HA  HIE B 179     -12.624 -14.502  -4.730  1.00  0.00           H  
ATOM   2907  CB  HIE B 179     -11.208 -13.203  -3.793  1.00  0.00           C  
ATOM   2908  HB2 HIE B 179     -10.438 -13.300  -4.559  1.00  0.00           H  
ATOM   2909  HB3 HIE B 179     -11.179 -12.178  -3.417  1.00  0.00           H  
ATOM   2910  CG  HIE B 179     -10.851 -14.148  -2.674  1.00  0.00           C  
ATOM   2911  ND1 HIE B 179     -11.280 -15.475  -2.562  1.00  0.00           N  
ATOM   2912  CE1 HIE B 179     -10.663 -15.969  -1.479  1.00  0.00           C  
ATOM   2913  HE1 HIE B 179     -10.780 -16.982  -1.120  1.00  0.00           H  
ATOM   2914  NE2 HIE B 179      -9.871 -15.037  -0.922  1.00  0.00           N  
ATOM   2915  HE2 HIE B 179      -9.284 -15.174  -0.113  1.00  0.00           H  
ATOM   2916  CD2 HIE B 179      -9.969 -13.885  -1.669  1.00  0.00           C  
ATOM   2917  HD2 HIE B 179      -9.429 -12.960  -1.526  1.00  0.00           H  
ATOM   2918  C   HIE B 179     -13.755 -13.202  -3.468  1.00  0.00           C  
ATOM   2919  O   HIE B 179     -14.536 -12.263  -3.643  1.00  0.00           O  
ATOM   2920  N   THR B 180     -13.930 -14.050  -2.449  1.00  0.00           N  
ATOM   2921  H   THR B 180     -13.226 -14.768  -2.293  1.00  0.00           H  
ATOM   2922  CA  THR B 180     -15.075 -13.960  -1.525  1.00  0.00           C  
ATOM   2923  HA  THR B 180     -15.343 -12.907  -1.466  1.00  0.00           H  
ATOM   2924  CB  THR B 180     -16.306 -14.693  -2.092  1.00  0.00           C  
ATOM   2925  HB  THR B 180     -16.580 -14.226  -3.038  1.00  0.00           H  
ATOM   2926  CG2 THR B 180     -16.109 -16.191  -2.332  1.00  0.00           C  
ATOM   2927 HG21 THR B 180     -17.024 -16.611  -2.751  1.00  0.00           H  
ATOM   2928 HG22 THR B 180     -15.293 -16.351  -3.036  1.00  0.00           H  
ATOM   2929 HG23 THR B 180     -15.877 -16.693  -1.392  1.00  0.00           H  
ATOM   2930  OG1 THR B 180     -17.395 -14.588  -1.204  1.00  0.00           O  
ATOM   2931  HG1 THR B 180     -17.464 -13.654  -0.938  1.00  0.00           H  
ATOM   2932  C   THR B 180     -14.750 -14.387  -0.092  1.00  0.00           C  
ATOM   2933  O   THR B 180     -14.098 -15.405   0.142  1.00  0.00           O  
ATOM   2934  N   CYS B 181     -15.241 -13.596   0.866  1.00  0.00           N  
ATOM   2935  H   CYS B 181     -15.846 -12.835   0.582  1.00  0.00           H  
ATOM   2936  CA  CYS B 181     -15.027 -13.778   2.300  1.00  0.00           C  
ATOM   2937  HA  CYS B 181     -14.390 -14.653   2.445  1.00  0.00           H  
ATOM   2938  CB  CYS B 181     -14.268 -12.568   2.867  1.00  0.00           C  
ATOM   2939  HB2 CYS B 181     -14.787 -11.648   2.593  1.00  0.00           H  
ATOM   2940  HB3 CYS B 181     -14.231 -12.634   3.956  1.00  0.00           H  
ATOM   2941  SG  CYS B 181     -12.569 -12.530   2.229  1.00  0.00           S  
ATOM   2942  HG  CYS B 181     -12.225 -11.360   2.798  1.00  0.00           H  
ATOM   2943  C   CYS B 181     -16.335 -14.031   3.069  1.00  0.00           C  
ATOM   2944  O   CYS B 181     -17.411 -13.526   2.726  1.00  0.00           O  
ATOM   2945  N   ILE B 182     -16.199 -14.793   4.156  1.00  0.00           N  
ATOM   2946  H   ILE B 182     -15.269 -15.106   4.391  1.00  0.00           H  
ATOM   2947  CA  ILE B 182     -17.209 -14.944   5.207  1.00  0.00           C  
ATOM   2948  HA  ILE B 182     -18.193 -14.971   4.746  1.00  0.00           H  
ATOM   2949  CB  ILE B 182     -16.995 -16.287   5.951  1.00  0.00           C  
ATOM   2950  HB  ILE B 182     -15.997 -16.266   6.393  1.00  0.00           H  
ATOM   2951  CG2 ILE B 182     -17.991 -16.479   7.106  1.00  0.00           C  
ATOM   2952 HG21 ILE B 182     -19.018 -16.349   6.764  1.00  0.00           H  
ATOM   2953 HG22 ILE B 182     -17.886 -17.475   7.538  1.00  0.00           H  
ATOM   2954 HG23 ILE B 182     -17.788 -15.755   7.896  1.00  0.00           H  
ATOM   2955  CG1 ILE B 182     -17.041 -17.514   5.006  1.00  0.00           C  
ATOM   2956 HG12 ILE B 182     -16.257 -17.418   4.253  1.00  0.00           H  
ATOM   2957 HG13 ILE B 182     -16.808 -18.407   5.589  1.00  0.00           H  
ATOM   2958  CD1 ILE B 182     -18.376 -17.751   4.283  1.00  0.00           C  
ATOM   2959 HD11 ILE B 182     -18.282 -18.626   3.640  1.00  0.00           H  
ATOM   2960 HD12 ILE B 182     -19.171 -17.935   5.005  1.00  0.00           H  
ATOM   2961 HD13 ILE B 182     -18.632 -16.891   3.666  1.00  0.00           H  
ATOM   2962  C   ILE B 182     -17.108 -13.720   6.148  1.00  0.00           C  
ATOM   2963  O   ILE B 182     -15.997 -13.380   6.564  1.00  0.00           O  
ATOM   2964  N   PRO B 183     -18.210 -13.005   6.437  1.00  0.00           N  
ATOM   2965  CD  PRO B 183     -19.515 -13.159   5.811  1.00  0.00           C  
ATOM   2966  HD2 PRO B 183     -19.933 -14.148   6.004  1.00  0.00           H  
ATOM   2967  HD3 PRO B 183     -19.412 -12.985   4.742  1.00  0.00           H  
ATOM   2968  CG  PRO B 183     -20.416 -12.084   6.413  1.00  0.00           C  
ATOM   2969  HG2 PRO B 183     -20.981 -12.514   7.239  1.00  0.00           H  
ATOM   2970  HG3 PRO B 183     -21.083 -11.656   5.666  1.00  0.00           H  
ATOM   2971  CB  PRO B 183     -19.414 -11.052   6.928  1.00  0.00           C  
ATOM   2972  HB2 PRO B 183     -19.827 -10.408   7.703  1.00  0.00           H  
ATOM   2973  HB3 PRO B 183     -19.068 -10.452   6.091  1.00  0.00           H  
ATOM   2974  CA  PRO B 183     -18.263 -11.924   7.426  1.00  0.00           C  
ATOM   2975  HA  PRO B 183     -17.339 -11.348   7.439  1.00  0.00           H  
ATOM   2976  C   PRO B 183     -18.527 -12.467   8.841  1.00  0.00           C  
ATOM   2977  O   PRO B 183     -18.743 -13.660   9.011  1.00  0.00           O  
ATOM   2978  N   GLU B 184     -18.558 -11.600   9.854  1.00  0.00           N  
ATOM   2979  H   GLU B 184     -18.311 -10.632   9.672  1.00  0.00           H  
ATOM   2980  CA  GLU B 184     -18.921 -11.952  11.235  1.00  0.00           C  
ATOM   2981  HA  GLU B 184     -19.602 -12.802  11.187  1.00  0.00           H  
ATOM   2982  CB  GLU B 184     -17.648 -12.394  11.989  1.00  0.00           C  
ATOM   2983  HB2 GLU B 184     -17.090 -13.075  11.345  1.00  0.00           H  
ATOM   2984  HB3 GLU B 184     -17.014 -11.523  12.160  1.00  0.00           H  
ATOM   2985  CG  GLU B 184     -17.860 -13.123  13.329  1.00  0.00           C  
ATOM   2986  HG2 GLU B 184     -16.913 -13.574  13.634  1.00  0.00           H  
ATOM   2987  HG3 GLU B 184     -18.121 -12.386  14.090  1.00  0.00           H  
ATOM   2988  CD  GLU B 184     -18.959 -14.196  13.256  1.00  0.00           C  
ATOM   2989  OE1 GLU B 184     -18.648 -15.382  13.015  1.00  0.00           O  
ATOM   2990  OE2 GLU B 184     -20.142 -13.813  13.384  1.00  0.00           O  
ATOM   2991  C   GLU B 184     -19.682 -10.799  11.935  1.00  0.00           C  
ATOM   2992  O   GLU B 184     -19.747  -9.682  11.416  1.00  0.00           O  
ATOM   2993  N   ASN B 185     -20.322 -11.053  13.077  1.00  0.00           N  
ATOM   2994  H   ASN B 185     -20.299 -12.015  13.422  1.00  0.00           H  
ATOM   2995  CA  ASN B 185     -21.146 -10.092  13.817  1.00  0.00           C  
ATOM   2996  HA  ASN B 185     -21.806  -9.587  13.112  1.00  0.00           H  
ATOM   2997  CB  ASN B 185     -22.012 -10.881  14.820  1.00  0.00           C  
ATOM   2998  HB2 ASN B 185     -21.458 -11.742  15.202  1.00  0.00           H  
ATOM   2999  HB3 ASN B 185     -22.261 -10.244  15.667  1.00  0.00           H  
ATOM   3000  CG  ASN B 185     -23.317 -11.360  14.227  1.00  0.00           C  
ATOM   3001  OD1 ASN B 185     -23.528 -12.524  13.940  1.00  0.00           O  
ATOM   3002  ND2 ASN B 185     -24.256 -10.471  14.030  1.00  0.00           N  
ATOM   3003 HD21 ASN B 185     -25.158 -10.855  13.773  1.00  0.00           H  
ATOM   3004 HD22 ASN B 185     -24.108  -9.505  14.296  1.00  0.00           H  
ATOM   3005  C   ASN B 185     -20.342  -8.995  14.549  1.00  0.00           C  
ATOM   3006  O   ASN B 185     -19.758  -9.243  15.606  1.00  0.00           O  
ATOM   3007  N   ASN B 186     -20.444  -7.734  14.107  1.00  0.00           N  
ATOM   3008  H   ASN B 186     -21.004  -7.582  13.277  1.00  0.00           H  
ATOM   3009  CA  ASN B 186     -20.193  -6.566  14.972  1.00  0.00           C  
ATOM   3010  HA  ASN B 186     -19.376  -6.817  15.656  1.00  0.00           H  
ATOM   3011  CB  ASN B 186     -19.719  -5.349  14.140  1.00  0.00           C  
ATOM   3012  HB2 ASN B 186     -18.908  -5.657  13.482  1.00  0.00           H  
ATOM   3013  HB3 ASN B 186     -20.530  -4.959  13.528  1.00  0.00           H  
ATOM   3014  CG  ASN B 186     -19.184  -4.226  15.027  1.00  0.00           C  
ATOM   3015  OD1 ASN B 186     -19.055  -4.364  16.234  1.00  0.00           O  
ATOM   3016  ND2 ASN B 186     -18.836  -3.085  14.483  1.00  0.00           N  
ATOM   3017 HD21 ASN B 186     -18.467  -2.375  15.084  1.00  0.00           H  
ATOM   3018 HD22 ASN B 186     -18.972  -2.877  13.487  1.00  0.00           H  
ATOM   3019  C   ASN B 186     -21.444  -6.283  15.842  1.00  0.00           C  
ATOM   3020  O   ASN B 186     -22.215  -5.350  15.601  1.00  0.00           O  
ATOM   3021  N   GLY B 187     -21.709  -7.162  16.813  1.00  0.00           N  
ATOM   3022  H   GLY B 187     -21.060  -7.935  16.914  1.00  0.00           H  
ATOM   3023  CA  GLY B 187     -22.971  -7.188  17.565  1.00  0.00           C  
ATOM   3024  HA2 GLY B 187     -22.843  -7.810  18.452  1.00  0.00           H  
ATOM   3025  HA3 GLY B 187     -23.219  -6.175  17.884  1.00  0.00           H  
ATOM   3026  C   GLY B 187     -24.143  -7.745  16.738  1.00  0.00           C  
ATOM   3027  O   GLY B 187     -23.992  -8.092  15.572  1.00  0.00           O  
ATOM   3028  N   GLY B 188     -25.342  -7.854  17.323  1.00  0.00           N  
ATOM   3029  H   GLY B 188     -25.423  -7.553  18.282  1.00  0.00           H  
ATOM   3030  CA  GLY B 188     -26.443  -8.667  16.764  1.00  0.00           C  
ATOM   3031  HA2 GLY B 188     -26.105  -9.703  16.694  1.00  0.00           H  
ATOM   3032  HA3 GLY B 188     -27.281  -8.631  17.460  1.00  0.00           H  
ATOM   3033  C   GLY B 188     -26.986  -8.272  15.377  1.00  0.00           C  
ATOM   3034  O   GLY B 188     -27.641  -9.090  14.737  1.00  0.00           O  
ATOM   3035  N   ALA B 189     -26.727  -7.046  14.906  1.00  0.00           N  
ATOM   3036  H   ALA B 189     -26.183  -6.432  15.489  1.00  0.00           H  
ATOM   3037  CA  ALA B 189     -27.121  -6.566  13.573  1.00  0.00           C  
ATOM   3038  HA  ALA B 189     -27.255  -7.433  12.923  1.00  0.00           H  
ATOM   3039  CB  ALA B 189     -28.481  -5.858  13.682  1.00  0.00           C  
ATOM   3040  HB1 ALA B 189     -28.393  -4.962  14.297  1.00  0.00           H  
ATOM   3041  HB2 ALA B 189     -28.830  -5.574  12.687  1.00  0.00           H  
ATOM   3042  HB3 ALA B 189     -29.214  -6.533  14.122  1.00  0.00           H  
ATOM   3043  C   ALA B 189     -26.055  -5.688  12.874  1.00  0.00           C  
ATOM   3044  O   ALA B 189     -26.303  -5.198  11.772  1.00  0.00           O  
ATOM   3045  N   GLY B 190     -24.879  -5.487  13.482  1.00  0.00           N  
ATOM   3046  H   GLY B 190     -24.676  -6.016  14.318  1.00  0.00           H  
ATOM   3047  CA  GLY B 190     -23.693  -4.995  12.775  1.00  0.00           C  
ATOM   3048  HA2 GLY B 190     -23.976  -4.343  11.950  1.00  0.00           H  
ATOM   3049  HA3 GLY B 190     -23.055  -4.427  13.449  1.00  0.00           H  
ATOM   3050  C   GLY B 190     -22.900  -6.178  12.226  1.00  0.00           C  
ATOM   3051  O   GLY B 190     -22.925  -7.265  12.799  1.00  0.00           O  
ATOM   3052  N   CYS B 191     -22.241  -5.996  11.090  1.00  0.00           N  
ATOM   3053  H   CYS B 191     -22.275  -5.080  10.647  1.00  0.00           H  
ATOM   3054  CA  CYS B 191     -21.601  -7.058  10.317  1.00  0.00           C  
ATOM   3055  HA  CYS B 191     -21.448  -7.944  10.932  1.00  0.00           H  
ATOM   3056  CB  CYS B 191     -22.507  -7.411   9.130  1.00  0.00           C  
ATOM   3057  HB2 CYS B 191     -22.619  -6.518   8.513  1.00  0.00           H  
ATOM   3058  HB3 CYS B 191     -22.031  -8.189   8.532  1.00  0.00           H  
ATOM   3059  SG  CYS B 191     -24.147  -7.974   9.665  1.00  0.00           S  
ATOM   3060  HG  CYS B 191     -24.486  -6.838  10.285  1.00  0.00           H  
ATOM   3061  C   CYS B 191     -20.252  -6.555   9.805  1.00  0.00           C  
ATOM   3062  O   CYS B 191     -20.218  -5.493   9.192  1.00  0.00           O  
ATOM   3063  N   VAL B 192     -19.164  -7.296  10.018  1.00  0.00           N  
ATOM   3064  H   VAL B 192     -19.273  -8.187  10.496  1.00  0.00           H  
ATOM   3065  CA  VAL B 192     -17.791  -6.884   9.683  1.00  0.00           C  
ATOM   3066  HA  VAL B 192     -17.847  -6.023   9.020  1.00  0.00           H  
ATOM   3067  CB  VAL B 192     -17.042  -6.414  10.949  1.00  0.00           C  
ATOM   3068  HB  VAL B 192     -17.618  -5.601  11.393  1.00  0.00           H  
ATOM   3069  CG1 VAL B 192     -16.893  -7.521  12.003  1.00  0.00           C  
ATOM   3070 HG11 VAL B 192     -16.387  -7.125  12.884  1.00  0.00           H  
ATOM   3071 HG12 VAL B 192     -17.874  -7.884  12.310  1.00  0.00           H  
ATOM   3072 HG13 VAL B 192     -16.316  -8.356  11.606  1.00  0.00           H  
ATOM   3073  CG2 VAL B 192     -15.642  -5.866  10.635  1.00  0.00           C  
ATOM   3074 HG21 VAL B 192     -15.222  -5.408  11.531  1.00  0.00           H  
ATOM   3075 HG22 VAL B 192     -14.976  -6.660  10.298  1.00  0.00           H  
ATOM   3076 HG23 VAL B 192     -15.709  -5.099   9.864  1.00  0.00           H  
ATOM   3077  C   VAL B 192     -17.054  -7.980   8.911  1.00  0.00           C  
ATOM   3078  O   VAL B 192     -17.285  -9.172   9.114  1.00  0.00           O  
ATOM   3079  N   CYS B 193     -16.175  -7.577   7.994  1.00  0.00           N  
ATOM   3080  H   CYS B 193     -16.041  -6.576   7.879  1.00  0.00           H  
ATOM   3081  CA  CYS B 193     -15.440  -8.461   7.093  1.00  0.00           C  
ATOM   3082  HA  CYS B 193     -15.187  -9.378   7.631  1.00  0.00           H  
ATOM   3083  CB  CYS B 193     -16.387  -8.813   5.931  1.00  0.00           C  
ATOM   3084  HB2 CYS B 193     -17.384  -9.000   6.332  1.00  0.00           H  
ATOM   3085  HB3 CYS B 193     -16.448  -7.964   5.247  1.00  0.00           H  
ATOM   3086  SG  CYS B 193     -15.842 -10.295   5.028  1.00  0.00           S  
ATOM   3087  HG  CYS B 193     -16.054 -11.217   5.985  1.00  0.00           H  
ATOM   3088  C   CYS B 193     -14.117  -7.820   6.618  1.00  0.00           C  
ATOM   3089  O   CYS B 193     -13.791  -6.671   6.948  1.00  0.00           O  
ATOM   3090  N   HIE B 194     -13.342  -8.565   5.823  1.00  0.00           N  
ATOM   3091  H   HIE B 194     -13.690  -9.472   5.543  1.00  0.00           H  
ATOM   3092  CA  HIE B 194     -11.978  -8.214   5.418  1.00  0.00           C  
ATOM   3093  HA  HIE B 194     -11.856  -7.136   5.515  1.00  0.00           H  
ATOM   3094  CB  HIE B 194     -10.950  -8.876   6.353  1.00  0.00           C  
ATOM   3095  HB2 HIE B 194     -11.000  -9.960   6.232  1.00  0.00           H  
ATOM   3096  HB3 HIE B 194      -9.950  -8.553   6.066  1.00  0.00           H  
ATOM   3097  CG  HIE B 194     -11.166  -8.551   7.810  1.00  0.00           C  
ATOM   3098  ND1 HIE B 194     -12.090  -9.184   8.643  1.00  0.00           N  
ATOM   3099  CE1 HIE B 194     -12.069  -8.507   9.799  1.00  0.00           C  
ATOM   3100  HE1 HIE B 194     -12.704  -8.729  10.650  1.00  0.00           H  
ATOM   3101  NE2 HIE B 194     -11.185  -7.494   9.734  1.00  0.00           N  
ATOM   3102  HE2 HIE B 194     -11.049  -6.794  10.451  1.00  0.00           H  
ATOM   3103  CD2 HIE B 194     -10.605  -7.506   8.484  1.00  0.00           C  
ATOM   3104  HD2 HIE B 194      -9.893  -6.796   8.085  1.00  0.00           H  
ATOM   3105  C   HIE B 194     -11.696  -8.569   3.956  1.00  0.00           C  
ATOM   3106  O   HIE B 194     -12.187  -9.568   3.431  1.00  0.00           O  
ATOM   3107  N   LEU B 195     -10.878  -7.737   3.316  1.00  0.00           N  
ATOM   3108  H   LEU B 195     -10.511  -6.947   3.837  1.00  0.00           H  
ATOM   3109  CA  LEU B 195     -10.410  -7.865   1.943  1.00  0.00           C  
ATOM   3110  HA  LEU B 195     -10.805  -8.780   1.500  1.00  0.00           H  
ATOM   3111  CB  LEU B 195     -10.862  -6.659   1.095  1.00  0.00           C  
ATOM   3112  HB2 LEU B 195     -10.371  -5.759   1.464  1.00  0.00           H  
ATOM   3113  HB3 LEU B 195     -10.487  -6.841   0.087  1.00  0.00           H  
ATOM   3114  CG  LEU B 195     -12.376  -6.380   1.002  1.00  0.00           C  
ATOM   3115  HG  LEU B 195     -12.920  -7.317   0.877  1.00  0.00           H  
ATOM   3116  CD1 LEU B 195     -12.947  -5.609   2.204  1.00  0.00           C  
ATOM   3117 HD11 LEU B 195     -12.967  -6.238   3.088  1.00  0.00           H  
ATOM   3118 HD12 LEU B 195     -13.973  -5.307   1.998  1.00  0.00           H  
ATOM   3119 HD13 LEU B 195     -12.349  -4.719   2.403  1.00  0.00           H  
ATOM   3120  CD2 LEU B 195     -12.629  -5.497  -0.221  1.00  0.00           C  
ATOM   3121 HD21 LEU B 195     -12.115  -4.541  -0.115  1.00  0.00           H  
ATOM   3122 HD22 LEU B 195     -12.272  -5.999  -1.121  1.00  0.00           H  
ATOM   3123 HD23 LEU B 195     -13.698  -5.327  -0.317  1.00  0.00           H  
ATOM   3124  C   LEU B 195      -8.883  -7.941   1.981  1.00  0.00           C  
ATOM   3125  O   LEU B 195      -8.235  -6.968   2.361  1.00  0.00           O  
ATOM   3126  N   LEU B 196      -8.311  -9.085   1.620  1.00  0.00           N  
ATOM   3127  H   LEU B 196      -8.905  -9.820   1.259  1.00  0.00           H  
ATOM   3128  CA  LEU B 196      -6.864  -9.328   1.587  1.00  0.00           C  
ATOM   3129  HA  LEU B 196      -6.359  -8.639   2.266  1.00  0.00           H  
ATOM   3130  CB  LEU B 196      -6.603 -10.767   2.065  1.00  0.00           C  
ATOM   3131  HB2 LEU B 196      -7.168 -11.435   1.411  1.00  0.00           H  
ATOM   3132  HB3 LEU B 196      -5.545 -11.008   1.943  1.00  0.00           H  
ATOM   3133  CG  LEU B 196      -7.021 -11.013   3.532  1.00  0.00           C  
ATOM   3134  HG  LEU B 196      -7.857 -10.369   3.808  1.00  0.00           H  
ATOM   3135  CD1 LEU B 196      -7.480 -12.456   3.725  1.00  0.00           C  
ATOM   3136 HD11 LEU B 196      -7.773 -12.616   4.763  1.00  0.00           H  
ATOM   3137 HD12 LEU B 196      -8.346 -12.649   3.091  1.00  0.00           H  
ATOM   3138 HD13 LEU B 196      -6.680 -13.147   3.460  1.00  0.00           H  
ATOM   3139  CD2 LEU B 196      -5.871 -10.737   4.496  1.00  0.00           C  
ATOM   3140 HD21 LEU B 196      -6.206 -10.895   5.520  1.00  0.00           H  
ATOM   3141 HD22 LEU B 196      -5.036 -11.407   4.287  1.00  0.00           H  
ATOM   3142 HD23 LEU B 196      -5.535  -9.707   4.378  1.00  0.00           H  
ATOM   3143  C   LEU B 196      -6.295  -9.093   0.176  1.00  0.00           C  
ATOM   3144  O   LEU B 196      -7.005  -9.318  -0.810  1.00  0.00           O  
ATOM   3145  N   MET B 197      -5.023  -8.697   0.093  1.00  0.00           N  
ATOM   3146  H   MET B 197      -4.514  -8.506   0.953  1.00  0.00           H  
ATOM   3147  CA  MET B 197      -4.278  -8.501  -1.159  1.00  0.00           C  
ATOM   3148  HA  MET B 197      -4.542  -9.309  -1.846  1.00  0.00           H  
ATOM   3149  CB  MET B 197      -4.691  -7.173  -1.826  1.00  0.00           C  
ATOM   3150  HB2 MET B 197      -4.143  -7.088  -2.765  1.00  0.00           H  
ATOM   3151  HB3 MET B 197      -5.745  -7.217  -2.093  1.00  0.00           H  
ATOM   3152  CG  MET B 197      -4.426  -5.887  -1.024  1.00  0.00           C  
ATOM   3153  HG2 MET B 197      -3.399  -5.908  -0.659  1.00  0.00           H  
ATOM   3154  HG3 MET B 197      -4.497  -5.068  -1.738  1.00  0.00           H  
ATOM   3155  SD  MET B 197      -5.529  -5.480   0.374  1.00  0.00           S  
ATOM   3156  CE  MET B 197      -7.139  -5.370  -0.455  1.00  0.00           C  
ATOM   3157  HE1 MET B 197      -7.403  -6.333  -0.891  1.00  0.00           H  
ATOM   3158  HE2 MET B 197      -7.901  -5.095   0.273  1.00  0.00           H  
ATOM   3159  HE3 MET B 197      -7.097  -4.615  -1.239  1.00  0.00           H  
ATOM   3160  C   MET B 197      -2.753  -8.578  -0.937  1.00  0.00           C  
ATOM   3161  O   MET B 197      -2.279  -8.490   0.193  1.00  0.00           O  
ATOM   3162  N   ASP B 198      -1.982  -8.757  -2.014  1.00  0.00           N  
ATOM   3163  H   ASP B 198      -2.425  -8.833  -2.914  1.00  0.00           H  
ATOM   3164  CA  ASP B 198      -0.514  -8.921  -1.965  1.00  0.00           C  
ATOM   3165  HA  ASP B 198      -0.264  -9.529  -1.093  1.00  0.00           H  
ATOM   3166  CB  ASP B 198      -0.088  -9.680  -3.240  1.00  0.00           C  
ATOM   3167  HB2 ASP B 198      -0.786 -10.503  -3.409  1.00  0.00           H  
ATOM   3168  HB3 ASP B 198      -0.149  -9.009  -4.100  1.00  0.00           H  
ATOM   3169  CG  ASP B 198       1.316 -10.285  -3.153  1.00  0.00           C  
ATOM   3170  OD1 ASP B 198       1.820 -10.500  -2.031  1.00  0.00           O  
ATOM   3171  OD2 ASP B 198       1.937 -10.557  -4.200  1.00  0.00           O  
ATOM   3172  C   ASP B 198       0.255  -7.582  -1.830  1.00  0.00           C  
ATOM   3173  O   ASP B 198       1.323  -7.512  -1.217  1.00  0.00           O  
ATOM   3174  N   ASP B 199      -0.308  -6.516  -2.404  1.00  0.00           N  
ATOM   3175  H   ASP B 199      -1.165  -6.656  -2.921  1.00  0.00           H  
ATOM   3176  CA  ASP B 199       0.106  -5.120  -2.273  1.00  0.00           C  
ATOM   3177  HA  ASP B 199       0.293  -4.904  -1.219  1.00  0.00           H  
ATOM   3178  CB  ASP B 199       1.405  -4.865  -3.059  1.00  0.00           C  
ATOM   3179  HB2 ASP B 199       1.654  -3.805  -3.001  1.00  0.00           H  
ATOM   3180  HB3 ASP B 199       2.211  -5.397  -2.552  1.00  0.00           H  
ATOM   3181  CG  ASP B 199       1.400  -5.284  -4.536  1.00  0.00           C  
ATOM   3182  OD1 ASP B 199       2.486  -5.713  -4.990  1.00  0.00           O  
ATOM   3183  OD2 ASP B 199       0.419  -5.035  -5.272  1.00  0.00           O  
ATOM   3184  C   ASP B 199      -1.032  -4.200  -2.752  1.00  0.00           C  
ATOM   3185  O   ASP B 199      -2.053  -4.678  -3.252  1.00  0.00           O  
ATOM   3186  N   VAL B 200      -0.865  -2.880  -2.603  1.00  0.00           N  
ATOM   3187  H   VAL B 200       0.011  -2.548  -2.226  1.00  0.00           H  
ATOM   3188  CA  VAL B 200      -1.854  -1.856  -2.999  1.00  0.00           C  
ATOM   3189  HA  VAL B 200      -2.562  -2.308  -3.693  1.00  0.00           H  
ATOM   3190  CB  VAL B 200      -2.650  -1.317  -1.786  1.00  0.00           C  
ATOM   3191  HB  VAL B 200      -2.005  -0.668  -1.192  1.00  0.00           H  
ATOM   3192  CG1 VAL B 200      -3.866  -0.505  -2.254  1.00  0.00           C  
ATOM   3193 HG11 VAL B 200      -4.434  -0.173  -1.387  1.00  0.00           H  
ATOM   3194 HG12 VAL B 200      -3.544   0.376  -2.806  1.00  0.00           H  
ATOM   3195 HG13 VAL B 200      -4.502  -1.118  -2.895  1.00  0.00           H  
ATOM   3196  CG2 VAL B 200      -3.191  -2.408  -0.854  1.00  0.00           C  
ATOM   3197 HG21 VAL B 200      -3.760  -1.963  -0.039  1.00  0.00           H  
ATOM   3198 HG22 VAL B 200      -3.835  -3.074  -1.421  1.00  0.00           H  
ATOM   3199 HG23 VAL B 200      -2.371  -2.980  -0.422  1.00  0.00           H  
ATOM   3200  C   VAL B 200      -1.161  -0.692  -3.712  1.00  0.00           C  
ATOM   3201  O   VAL B 200      -0.105  -0.247  -3.267  1.00  0.00           O  
ATOM   3202  N   VAL B 201      -1.761  -0.173  -4.789  1.00  0.00           N  
ATOM   3203  H   VAL B 201      -2.625  -0.610  -5.102  1.00  0.00           H  
ATOM   3204  CA  VAL B 201      -1.320   1.036  -5.519  1.00  0.00           C  
ATOM   3205  HA  VAL B 201      -0.597   1.563  -4.897  1.00  0.00           H  
ATOM   3206  CB  VAL B 201      -0.613   0.700  -6.853  1.00  0.00           C  
ATOM   3207  HB  VAL B 201      -0.057   1.590  -7.145  1.00  0.00           H  
ATOM   3208  CG1 VAL B 201       0.386  -0.458  -6.736  1.00  0.00           C  
ATOM   3209 HG11 VAL B 201      -0.137  -1.395  -6.551  1.00  0.00           H  
ATOM   3210 HG12 VAL B 201       0.949  -0.553  -7.663  1.00  0.00           H  
ATOM   3211 HG13 VAL B 201       1.078  -0.280  -5.919  1.00  0.00           H  
ATOM   3212  CG2 VAL B 201      -1.548   0.347  -8.017  1.00  0.00           C  
ATOM   3213 HG21 VAL B 201      -2.238   1.160  -8.229  1.00  0.00           H  
ATOM   3214 HG22 VAL B 201      -0.967   0.154  -8.918  1.00  0.00           H  
ATOM   3215 HG23 VAL B 201      -2.120  -0.545  -7.770  1.00  0.00           H  
ATOM   3216  C   VAL B 201      -2.486   2.006  -5.737  1.00  0.00           C  
ATOM   3217  O   VAL B 201      -3.650   1.623  -5.635  1.00  0.00           O  
ATOM   3218  N   SER B 202      -2.219   3.265  -6.087  1.00  0.00           N  
ATOM   3219  H   SER B 202      -1.245   3.560  -6.129  1.00  0.00           H  
ATOM   3220  CA  SER B 202      -3.252   4.315  -6.136  1.00  0.00           C  
ATOM   3221  HA  SER B 202      -3.794   4.239  -5.207  1.00  0.00           H  
ATOM   3222  CB  SER B 202      -2.617   5.708  -6.186  1.00  0.00           C  
ATOM   3223  HB2 SER B 202      -3.403   6.457  -6.270  1.00  0.00           H  
ATOM   3224  HB3 SER B 202      -2.069   5.884  -5.260  1.00  0.00           H  
ATOM   3225  OG  SER B 202      -1.732   5.826  -7.284  1.00  0.00           O  
ATOM   3226  HG  SER B 202      -0.929   5.296  -7.025  1.00  0.00           H  
ATOM   3227  C   SER B 202      -4.303   4.159  -7.238  1.00  0.00           C  
ATOM   3228  O   SER B 202      -5.421   4.661  -7.077  1.00  0.00           O  
ATOM   3229  N   ALA B 203      -3.955   3.428  -8.297  1.00  0.00           N  
ATOM   3230  H   ALA B 203      -2.993   3.132  -8.328  1.00  0.00           H  
ATOM   3231  CA  ALA B 203      -4.833   3.011  -9.389  1.00  0.00           C  
ATOM   3232  HA  ALA B 203      -5.472   3.852  -9.662  1.00  0.00           H  
ATOM   3233  CB  ALA B 203      -3.933   2.686 -10.585  1.00  0.00           C  
ATOM   3234  HB1 ALA B 203      -3.261   3.523 -10.771  1.00  0.00           H  
ATOM   3235  HB2 ALA B 203      -3.344   1.791 -10.383  1.00  0.00           H  
ATOM   3236  HB3 ALA B 203      -4.548   2.513 -11.468  1.00  0.00           H  
ATOM   3237  C   ALA B 203      -5.765   1.826  -9.043  1.00  0.00           C  
ATOM   3238  O   ALA B 203      -6.647   1.489  -9.838  1.00  0.00           O  
ATOM   3239  N   ASP B 204      -5.600   1.188  -7.880  1.00  0.00           N  
ATOM   3240  H   ASP B 204      -4.881   1.491  -7.236  1.00  0.00           H  
ATOM   3241  CA  ASP B 204      -6.481   0.107  -7.450  1.00  0.00           C  
ATOM   3242  HA  ASP B 204      -6.599  -0.574  -8.293  1.00  0.00           H  
ATOM   3243  CB  ASP B 204      -5.868  -0.711  -6.303  1.00  0.00           C  
ATOM   3244  HB2 ASP B 204      -5.659  -0.053  -5.460  1.00  0.00           H  
ATOM   3245  HB3 ASP B 204      -6.604  -1.447  -5.971  1.00  0.00           H  
ATOM   3246  CG  ASP B 204      -4.591  -1.461  -6.697  1.00  0.00           C  
ATOM   3247  OD1 ASP B 204      -4.353  -1.693  -7.899  1.00  0.00           O  
ATOM   3248  OD2 ASP B 204      -3.840  -1.886  -5.790  1.00  0.00           O  
ATOM   3249  C   ASP B 204      -7.870   0.638  -7.087  1.00  0.00           C  
ATOM   3250  O   ASP B 204      -8.044   1.502  -6.227  1.00  0.00           O  
ATOM   3251  N   GLN B 205      -8.878   0.067  -7.737  1.00  0.00           N  
ATOM   3252  H   GLN B 205      -8.657  -0.591  -8.470  1.00  0.00           H  
ATOM   3253  CA  GLN B 205     -10.285   0.263  -7.430  1.00  0.00           C  
ATOM   3254  HA  GLN B 205     -10.372   0.592  -6.394  1.00  0.00           H  
ATOM   3255  CB  GLN B 205     -10.878   1.365  -8.324  1.00  0.00           C  
ATOM   3256  HB2 GLN B 205     -10.306   2.279  -8.159  1.00  0.00           H  
ATOM   3257  HB3 GLN B 205     -10.790   1.087  -9.376  1.00  0.00           H  
ATOM   3258  CG  GLN B 205     -12.354   1.623  -7.987  1.00  0.00           C  
ATOM   3259  HG2 GLN B 205     -12.956   0.799  -8.371  1.00  0.00           H  
ATOM   3260  HG3 GLN B 205     -12.475   1.651  -6.906  1.00  0.00           H  
ATOM   3261  CD  GLN B 205     -12.914   2.934  -8.534  1.00  0.00           C  
ATOM   3262  OE1 GLN B 205     -12.233   3.810  -9.039  1.00  0.00           O  
ATOM   3263  NE2 GLN B 205     -14.209   3.126  -8.415  1.00  0.00           N  
ATOM   3264 HE21 GLN B 205     -14.579   3.978  -8.794  1.00  0.00           H  
ATOM   3265 HE22 GLN B 205     -14.783   2.430  -7.946  1.00  0.00           H  
ATOM   3266  C   GLN B 205     -10.999  -1.085  -7.563  1.00  0.00           C  
ATOM   3267  O   GLN B 205     -10.918  -1.746  -8.598  1.00  0.00           O  
ATOM   3268  N   TYR B 206     -11.662  -1.497  -6.491  1.00  0.00           N  
ATOM   3269  H   TYR B 206     -11.707  -0.874  -5.693  1.00  0.00           H  
ATOM   3270  CA  TYR B 206     -12.409  -2.741  -6.401  1.00  0.00           C  
ATOM   3271  HA  TYR B 206     -12.024  -3.430  -7.148  1.00  0.00           H  
ATOM   3272  CB  TYR B 206     -12.193  -3.374  -5.014  1.00  0.00           C  
ATOM   3273  HB2 TYR B 206     -12.528  -2.672  -4.249  1.00  0.00           H  
ATOM   3274  HB3 TYR B 206     -12.831  -4.256  -4.936  1.00  0.00           H  
ATOM   3275  CG  TYR B 206     -10.758  -3.787  -4.701  1.00  0.00           C  
ATOM   3276  CD1 TYR B 206      -9.815  -2.837  -4.247  1.00  0.00           C  
ATOM   3277  HD1 TYR B 206     -10.111  -1.804  -4.124  1.00  0.00           H  
ATOM   3278  CE1 TYR B 206      -8.484  -3.226  -3.982  1.00  0.00           C  
ATOM   3279  HE1 TYR B 206      -7.752  -2.504  -3.663  1.00  0.00           H  
ATOM   3280  CZ  TYR B 206      -8.094  -4.574  -4.137  1.00  0.00           C  
ATOM   3281  OH  TYR B 206      -6.807  -4.952  -3.912  1.00  0.00           O  
ATOM   3282  HH  TYR B 206      -6.157  -4.271  -4.108  1.00  0.00           H  
ATOM   3283  CE2 TYR B 206      -9.042  -5.526  -4.564  1.00  0.00           C  
ATOM   3284  HE2 TYR B 206      -8.728  -6.550  -4.701  1.00  0.00           H  
ATOM   3285  CD2 TYR B 206     -10.364  -5.131  -4.862  1.00  0.00           C  
ATOM   3286  HD2 TYR B 206     -11.072  -5.863  -5.229  1.00  0.00           H  
ATOM   3287  C   TYR B 206     -13.895  -2.482  -6.686  1.00  0.00           C  
ATOM   3288  O   TYR B 206     -14.452  -1.471  -6.248  1.00  0.00           O  
ATOM   3289  N   THR B 207     -14.571  -3.388  -7.385  1.00  0.00           N  
ATOM   3290  H   THR B 207     -14.060  -4.186  -7.757  1.00  0.00           H  
ATOM   3291  CA  THR B 207     -16.034  -3.552  -7.290  1.00  0.00           C  
ATOM   3292  HA  THR B 207     -16.511  -2.586  -7.132  1.00  0.00           H  
ATOM   3293  CB  THR B 207     -16.627  -4.170  -8.561  1.00  0.00           C  
ATOM   3294  HB  THR B 207     -17.682  -4.386  -8.392  1.00  0.00           H  
ATOM   3295  CG2 THR B 207     -16.516  -3.216  -9.749  1.00  0.00           C  
ATOM   3296 HG21 THR B 207     -17.175  -2.363  -9.594  1.00  0.00           H  
ATOM   3297 HG22 THR B 207     -15.489  -2.870  -9.861  1.00  0.00           H  
ATOM   3298 HG23 THR B 207     -16.813  -3.739 -10.657  1.00  0.00           H  
ATOM   3299  OG1 THR B 207     -15.971  -5.366  -8.903  1.00  0.00           O  
ATOM   3300  HG1 THR B 207     -16.190  -6.041  -8.252  1.00  0.00           H  
ATOM   3301  C   THR B 207     -16.356  -4.444  -6.098  1.00  0.00           C  
ATOM   3302  O   THR B 207     -15.611  -5.388  -5.827  1.00  0.00           O  
ATOM   3303  N   LEU B 208     -17.449  -4.156  -5.389  1.00  0.00           N  
ATOM   3304  H   LEU B 208     -18.068  -3.418  -5.720  1.00  0.00           H  
ATOM   3305  CA  LEU B 208     -17.893  -4.897  -4.206  1.00  0.00           C  
ATOM   3306  HA  LEU B 208     -17.275  -5.783  -4.066  1.00  0.00           H  
ATOM   3307  CB  LEU B 208     -17.783  -4.014  -2.948  1.00  0.00           C  
ATOM   3308  HB2 LEU B 208     -18.482  -3.182  -3.057  1.00  0.00           H  
ATOM   3309  HB3 LEU B 208     -18.109  -4.612  -2.096  1.00  0.00           H  
ATOM   3310  CG  LEU B 208     -16.401  -3.422  -2.628  1.00  0.00           C  
ATOM   3311  HG  LEU B 208     -16.079  -2.759  -3.432  1.00  0.00           H  
ATOM   3312  CD1 LEU B 208     -16.507  -2.610  -1.335  1.00  0.00           C  
ATOM   3313 HD11 LEU B 208     -16.959  -3.215  -0.546  1.00  0.00           H  
ATOM   3314 HD12 LEU B 208     -15.520  -2.304  -1.001  1.00  0.00           H  
ATOM   3315 HD13 LEU B 208     -17.121  -1.725  -1.502  1.00  0.00           H  
ATOM   3316  CD2 LEU B 208     -15.335  -4.492  -2.410  1.00  0.00           C  
ATOM   3317 HD21 LEU B 208     -15.640  -5.153  -1.597  1.00  0.00           H  
ATOM   3318 HD22 LEU B 208     -15.219  -5.083  -3.315  1.00  0.00           H  
ATOM   3319 HD23 LEU B 208     -14.380  -4.024  -2.180  1.00  0.00           H  
ATOM   3320  C   LEU B 208     -19.341  -5.360  -4.376  1.00  0.00           C  
ATOM   3321  O   LEU B 208     -20.206  -4.545  -4.701  1.00  0.00           O  
ATOM   3322  N   ASP B 209     -19.613  -6.628  -4.070  1.00  0.00           N  
ATOM   3323  H   ASP B 209     -18.847  -7.229  -3.779  1.00  0.00           H  
ATOM   3324  CA  ASP B 209     -20.951  -7.222  -4.106  1.00  0.00           C  
ATOM   3325  HA  ASP B 209     -21.693  -6.437  -4.253  1.00  0.00           H  
ATOM   3326  CB  ASP B 209     -21.086  -8.211  -5.279  1.00  0.00           C  
ATOM   3327  HB2 ASP B 209     -20.191  -8.826  -5.337  1.00  0.00           H  
ATOM   3328  HB3 ASP B 209     -21.925  -8.873  -5.079  1.00  0.00           H  
ATOM   3329  CG  ASP B 209     -21.301  -7.558  -6.647  1.00  0.00           C  
ATOM   3330  OD1 ASP B 209     -20.735  -6.485  -6.950  1.00  0.00           O  
ATOM   3331  OD2 ASP B 209     -22.128  -8.062  -7.438  1.00  0.00           O  
ATOM   3332  C   ASP B 209     -21.272  -7.901  -2.768  1.00  0.00           C  
ATOM   3333  O   ASP B 209     -20.454  -8.636  -2.213  1.00  0.00           O  
ATOM   3334  N   LEU B 210     -22.474  -7.662  -2.243  1.00  0.00           N  
ATOM   3335  H   LEU B 210     -23.114  -7.052  -2.743  1.00  0.00           H  
ATOM   3336  CA  LEU B 210     -22.942  -8.245  -0.985  1.00  0.00           C  
ATOM   3337  HA  LEU B 210     -22.117  -8.771  -0.505  1.00  0.00           H  
ATOM   3338  CB  LEU B 210     -23.389  -7.104  -0.056  1.00  0.00           C  
ATOM   3339  HB2 LEU B 210     -22.578  -6.379   0.025  1.00  0.00           H  
ATOM   3340  HB3 LEU B 210     -24.242  -6.615  -0.525  1.00  0.00           H  
ATOM   3341  CG  LEU B 210     -23.794  -7.543   1.361  1.00  0.00           C  
ATOM   3342  HG  LEU B 210     -24.513  -8.361   1.307  1.00  0.00           H  
ATOM   3343  CD1 LEU B 210     -22.591  -7.987   2.190  1.00  0.00           C  
ATOM   3344 HD11 LEU B 210     -22.081  -8.815   1.707  1.00  0.00           H  
ATOM   3345 HD12 LEU B 210     -22.931  -8.323   3.167  1.00  0.00           H  
ATOM   3346 HD13 LEU B 210     -21.888  -7.161   2.318  1.00  0.00           H  
ATOM   3347  CD2 LEU B 210     -24.453  -6.372   2.090  1.00  0.00           C  
ATOM   3348 HD21 LEU B 210     -23.781  -5.512   2.095  1.00  0.00           H  
ATOM   3349 HD22 LEU B 210     -24.674  -6.652   3.119  1.00  0.00           H  
ATOM   3350 HD23 LEU B 210     -25.381  -6.104   1.588  1.00  0.00           H  
ATOM   3351  C   LEU B 210     -24.055  -9.263  -1.260  1.00  0.00           C  
ATOM   3352  O   LEU B 210     -25.034  -8.944  -1.935  1.00  0.00           O  
ATOM   3353  N   TRP B 211     -23.914 -10.466  -0.708  1.00  0.00           N  
ATOM   3354  H   TRP B 211     -23.093 -10.639  -0.133  1.00  0.00           H  
ATOM   3355  CA  TRP B 211     -24.840 -11.593  -0.874  1.00  0.00           C  
ATOM   3356  HA  TRP B 211     -25.660 -11.301  -1.526  1.00  0.00           H  
ATOM   3357  CB  TRP B 211     -24.075 -12.737  -1.557  1.00  0.00           C  
ATOM   3358  HB2 TRP B 211     -23.697 -12.382  -2.515  1.00  0.00           H  
ATOM   3359  HB3 TRP B 211     -23.205 -12.971  -0.946  1.00  0.00           H  
ATOM   3360  CG  TRP B 211     -24.815 -14.021  -1.793  1.00  0.00           C  
ATOM   3361  CD1 TRP B 211     -25.376 -14.399  -2.965  1.00  0.00           C  
ATOM   3362  HD1 TRP B 211     -25.365 -13.807  -3.872  1.00  0.00           H  
ATOM   3363  NE1 TRP B 211     -25.973 -15.637  -2.821  1.00  0.00           N  
ATOM   3364  HE1 TRP B 211     -26.507 -16.090  -3.556  1.00  0.00           H  
ATOM   3365  CE2 TRP B 211     -25.818 -16.126  -1.542  1.00  0.00           C  
ATOM   3366  CZ2 TRP B 211     -26.230 -17.309  -0.912  1.00  0.00           C  
ATOM   3367  HZ2 TRP B 211     -26.777 -18.062  -1.459  1.00  0.00           H  
ATOM   3368  CH2 TRP B 211     -25.949 -17.491   0.453  1.00  0.00           C  
ATOM   3369  HH2 TRP B 211     -26.308 -18.376   0.963  1.00  0.00           H  
ATOM   3370  CZ3 TRP B 211     -25.234 -16.509   1.160  1.00  0.00           C  
ATOM   3371  HZ3 TRP B 211     -25.038 -16.646   2.216  1.00  0.00           H  
ATOM   3372  CE3 TRP B 211     -24.797 -15.340   0.510  1.00  0.00           C  
ATOM   3373  HE3 TRP B 211     -24.259 -14.589   1.068  1.00  0.00           H  
ATOM   3374  CD2 TRP B 211     -25.089 -15.109  -0.854  1.00  0.00           C  
ATOM   3375  C   TRP B 211     -25.443 -12.019   0.472  1.00  0.00           C  
ATOM   3376  O   TRP B 211     -24.760 -11.961   1.498  1.00  0.00           O  
ATOM   3377  N   ALA B 212     -26.700 -12.474   0.481  1.00  0.00           N  
ATOM   3378  H   ALA B 212     -27.210 -12.507  -0.398  1.00  0.00           H  
ATOM   3379  CA  ALA B 212     -27.342 -13.075   1.651  1.00  0.00           C  
ATOM   3380  HA  ALA B 212     -26.579 -13.595   2.228  1.00  0.00           H  
ATOM   3381  CB  ALA B 212     -27.950 -11.974   2.527  1.00  0.00           C  
ATOM   3382  HB1 ALA B 212     -28.772 -11.498   1.992  1.00  0.00           H  
ATOM   3383  HB2 ALA B 212     -28.330 -12.414   3.451  1.00  0.00           H  
ATOM   3384  HB3 ALA B 212     -27.194 -11.231   2.773  1.00  0.00           H  
ATOM   3385  C   ALA B 212     -28.416 -14.103   1.259  1.00  0.00           C  
ATOM   3386  O   ALA B 212     -29.148 -13.899   0.287  1.00  0.00           O  
ATOM   3387  N   GLY B 213     -28.546 -15.179   2.044  1.00  0.00           N  
ATOM   3388  H   GLY B 213     -27.910 -15.248   2.834  1.00  0.00           H  
ATOM   3389  CA  GLY B 213     -29.578 -16.219   1.900  1.00  0.00           C  
ATOM   3390  HA2 GLY B 213     -29.507 -16.906   2.744  1.00  0.00           H  
ATOM   3391  HA3 GLY B 213     -30.560 -15.744   1.933  1.00  0.00           H  
ATOM   3392  C   GLY B 213     -29.491 -17.049   0.608  1.00  0.00           C  
ATOM   3393  O   GLY B 213     -29.145 -18.226   0.646  1.00  0.00           O  
ATOM   3394  N   GLN B 214     -29.806 -16.435  -0.534  1.00  0.00           N  
ATOM   3395  H   GLN B 214     -30.066 -15.457  -0.454  1.00  0.00           H  
ATOM   3396  CA  GLN B 214     -29.711 -17.031  -1.871  1.00  0.00           C  
ATOM   3397  HA  GLN B 214     -28.972 -17.830  -1.831  1.00  0.00           H  
ATOM   3398  CB  GLN B 214     -31.057 -17.695  -2.238  1.00  0.00           C  
ATOM   3399  HB2 GLN B 214     -30.899 -18.275  -3.149  1.00  0.00           H  
ATOM   3400  HB3 GLN B 214     -31.332 -18.405  -1.457  1.00  0.00           H  
ATOM   3401  CG  GLN B 214     -32.242 -16.745  -2.497  1.00  0.00           C  
ATOM   3402  HG2 GLN B 214     -31.951 -15.969  -3.202  1.00  0.00           H  
ATOM   3403  HG3 GLN B 214     -33.045 -17.321  -2.959  1.00  0.00           H  
ATOM   3404  CD  GLN B 214     -32.798 -16.093  -1.235  1.00  0.00           C  
ATOM   3405  OE1 GLN B 214     -32.490 -14.959  -0.907  1.00  0.00           O  
ATOM   3406  NE2 GLN B 214     -33.639 -16.764  -0.479  1.00  0.00           N  
ATOM   3407 HE21 GLN B 214     -33.982 -16.290   0.340  1.00  0.00           H  
ATOM   3408 HE22 GLN B 214     -33.887 -17.710  -0.702  1.00  0.00           H  
ATOM   3409  C   GLN B 214     -29.226 -16.055  -2.966  1.00  0.00           C  
ATOM   3410  O   GLN B 214     -28.885 -16.508  -4.058  1.00  0.00           O  
ATOM   3411  N   GLN B 215     -29.180 -14.740  -2.707  1.00  0.00           N  
ATOM   3412  H   GLN B 215     -29.312 -14.421  -1.753  1.00  0.00           H  
ATOM   3413  CA  GLN B 215     -29.085 -13.707  -3.753  1.00  0.00           C  
ATOM   3414  HA  GLN B 215     -28.612 -14.144  -4.635  1.00  0.00           H  
ATOM   3415  CB  GLN B 215     -30.507 -13.270  -4.160  1.00  0.00           C  
ATOM   3416  HB2 GLN B 215     -30.453 -12.646  -5.053  1.00  0.00           H  
ATOM   3417  HB3 GLN B 215     -31.082 -14.159  -4.422  1.00  0.00           H  
ATOM   3418  CG  GLN B 215     -31.248 -12.492  -3.057  1.00  0.00           C  
ATOM   3419  HG2 GLN B 215     -31.109 -12.992  -2.099  1.00  0.00           H  
ATOM   3420  HG3 GLN B 215     -30.839 -11.488  -2.970  1.00  0.00           H  
ATOM   3421  CD  GLN B 215     -32.744 -12.385  -3.339  1.00  0.00           C  
ATOM   3422  OE1 GLN B 215     -33.197 -11.802  -4.306  1.00  0.00           O  
ATOM   3423  NE2 GLN B 215     -33.584 -12.939  -2.501  1.00  0.00           N  
ATOM   3424 HE21 GLN B 215     -34.542 -12.973  -2.797  1.00  0.00           H  
ATOM   3425 HE22 GLN B 215     -33.228 -13.502  -1.730  1.00  0.00           H  
ATOM   3426  C   GLN B 215     -28.225 -12.497  -3.352  1.00  0.00           C  
ATOM   3427  O   GLN B 215     -27.804 -12.355  -2.205  1.00  0.00           O  
ATOM   3428  N   LEU B 216     -27.960 -11.609  -4.315  1.00  0.00           N  
ATOM   3429  H   LEU B 216     -28.405 -11.732  -5.210  1.00  0.00           H  
ATOM   3430  CA  LEU B 216     -27.325 -10.314  -4.059  1.00  0.00           C  
ATOM   3431  HA  LEU B 216     -26.499 -10.464  -3.369  1.00  0.00           H  
ATOM   3432  CB  LEU B 216     -26.779  -9.711  -5.363  1.00  0.00           C  
ATOM   3433  HB2 LEU B 216     -27.575  -9.716  -6.110  1.00  0.00           H  
ATOM   3434  HB3 LEU B 216     -26.506  -8.670  -5.179  1.00  0.00           H  
ATOM   3435  CG  LEU B 216     -25.547 -10.439  -5.926  1.00  0.00           C  
ATOM   3436  HG  LEU B 216     -25.784 -11.489  -6.102  1.00  0.00           H  
ATOM   3437  CD1 LEU B 216     -25.150  -9.799  -7.254  1.00  0.00           C  
ATOM   3438 HD11 LEU B 216     -24.285 -10.317  -7.669  1.00  0.00           H  
ATOM   3439 HD12 LEU B 216     -25.975  -9.861  -7.961  1.00  0.00           H  
ATOM   3440 HD13 LEU B 216     -24.878  -8.755  -7.094  1.00  0.00           H  
ATOM   3441  CD2 LEU B 216     -24.349 -10.343  -4.980  1.00  0.00           C  
ATOM   3442 HD21 LEU B 216     -24.527 -10.931  -4.085  1.00  0.00           H  
ATOM   3443 HD22 LEU B 216     -23.454 -10.724  -5.472  1.00  0.00           H  
ATOM   3444 HD23 LEU B 216     -24.185  -9.303  -4.695  1.00  0.00           H  
ATOM   3445  C   LEU B 216     -28.294  -9.343  -3.376  1.00  0.00           C  
ATOM   3446  O   LEU B 216     -29.491  -9.350  -3.651  1.00  0.00           O  
ATOM   3447  N   LEU B 217     -27.744  -8.493  -2.509  1.00  0.00           N  
ATOM   3448  H   LEU B 217     -26.749  -8.596  -2.345  1.00  0.00           H  
ATOM   3449  CA  LEU B 217     -28.494  -7.616  -1.608  1.00  0.00           C  
ATOM   3450  HA  LEU B 217     -29.539  -7.633  -1.916  1.00  0.00           H  
ATOM   3451  CB  LEU B 217     -28.373  -8.239  -0.202  1.00  0.00           C  
ATOM   3452  HB2 LEU B 217     -28.689  -9.283  -0.257  1.00  0.00           H  
ATOM   3453  HB3 LEU B 217     -27.324  -8.227   0.098  1.00  0.00           H  
ATOM   3454  CG  LEU B 217     -29.202  -7.540   0.885  1.00  0.00           C  
ATOM   3455  HG  LEU B 217     -28.841  -6.523   1.023  1.00  0.00           H  
ATOM   3456  CD1 LEU B 217     -30.682  -7.504   0.510  1.00  0.00           C  
ATOM   3457 HD11 LEU B 217     -31.055  -8.514   0.339  1.00  0.00           H  
ATOM   3458 HD12 LEU B 217     -30.840  -6.896  -0.379  1.00  0.00           H  
ATOM   3459 HD13 LEU B 217     -31.249  -7.050   1.306  1.00  0.00           H  
ATOM   3460  CD2 LEU B 217     -29.063  -8.281   2.214  1.00  0.00           C  
ATOM   3461 HD21 LEU B 217     -29.616  -7.746   2.982  1.00  0.00           H  
ATOM   3462 HD22 LEU B 217     -29.468  -9.288   2.115  1.00  0.00           H  
ATOM   3463 HD23 LEU B 217     -28.011  -8.338   2.495  1.00  0.00           H  
ATOM   3464  C   LEU B 217     -28.051  -6.138  -1.656  1.00  0.00           C  
ATOM   3465  O   LEU B 217     -28.833  -5.249  -1.326  1.00  0.00           O  
ATOM   3466  N   TRP B 218     -26.810  -5.879  -2.075  1.00  0.00           N  
ATOM   3467  H   TRP B 218     -26.224  -6.667  -2.316  1.00  0.00           H  
ATOM   3468  CA  TRP B 218     -26.223  -4.552  -2.304  1.00  0.00           C  
ATOM   3469  HA  TRP B 218     -26.959  -3.910  -2.792  1.00  0.00           H  
ATOM   3470  CB  TRP B 218     -25.851  -3.915  -0.952  1.00  0.00           C  
ATOM   3471  HB2 TRP B 218     -26.773  -3.682  -0.419  1.00  0.00           H  
ATOM   3472  HB3 TRP B 218     -25.315  -4.651  -0.355  1.00  0.00           H  
ATOM   3473  CG  TRP B 218     -25.001  -2.679  -0.980  1.00  0.00           C  
ATOM   3474  CD1 TRP B 218     -25.445  -1.409  -0.839  1.00  0.00           C  
ATOM   3475  HD1 TRP B 218     -26.478  -1.113  -0.702  1.00  0.00           H  
ATOM   3476  NE1 TRP B 218     -24.377  -0.532  -0.882  1.00  0.00           N  
ATOM   3477  HE1 TRP B 218     -24.481   0.488  -0.754  1.00  0.00           H  
ATOM   3478  CE2 TRP B 218     -23.183  -1.198  -1.062  1.00  0.00           C  
ATOM   3479  CZ2 TRP B 218     -21.846  -0.775  -1.126  1.00  0.00           C  
ATOM   3480  HZ2 TRP B 218     -21.612   0.274  -1.020  1.00  0.00           H  
ATOM   3481  CH2 TRP B 218     -20.829  -1.731  -1.291  1.00  0.00           C  
ATOM   3482  HH2 TRP B 218     -19.792  -1.422  -1.310  1.00  0.00           H  
ATOM   3483  CZ3 TRP B 218     -21.164  -3.091  -1.420  1.00  0.00           C  
ATOM   3484  HZ3 TRP B 218     -20.385  -3.824  -1.563  1.00  0.00           H  
ATOM   3485  CE3 TRP B 218     -22.506  -3.507  -1.343  1.00  0.00           C  
ATOM   3486  HE3 TRP B 218     -22.741  -4.557  -1.430  1.00  0.00           H  
ATOM   3487  CD2 TRP B 218     -23.550  -2.575  -1.141  1.00  0.00           C  
ATOM   3488  C   TRP B 218     -25.013  -4.680  -3.246  1.00  0.00           C  
ATOM   3489  O   TRP B 218     -24.414  -5.757  -3.339  1.00  0.00           O  
ATOM   3490  N   LYS B 219     -24.644  -3.598  -3.943  1.00  0.00           N  
ATOM   3491  H   LYS B 219     -25.115  -2.725  -3.735  1.00  0.00           H  
ATOM   3492  CA  LYS B 219     -23.450  -3.499  -4.801  1.00  0.00           C  
ATOM   3493  HA  LYS B 219     -22.705  -4.233  -4.484  1.00  0.00           H  
ATOM   3494  CB  LYS B 219     -23.797  -3.728  -6.282  1.00  0.00           C  
ATOM   3495  HB2 LYS B 219     -24.572  -3.018  -6.579  1.00  0.00           H  
ATOM   3496  HB3 LYS B 219     -22.902  -3.516  -6.869  1.00  0.00           H  
ATOM   3497  CG  LYS B 219     -24.263  -5.153  -6.613  1.00  0.00           C  
ATOM   3498  HG2 LYS B 219     -23.485  -5.860  -6.331  1.00  0.00           H  
ATOM   3499  HG3 LYS B 219     -25.156  -5.381  -6.030  1.00  0.00           H  
ATOM   3500  CD  LYS B 219     -24.617  -5.327  -8.101  1.00  0.00           C  
ATOM   3501  HD2 LYS B 219     -24.939  -6.357  -8.256  1.00  0.00           H  
ATOM   3502  HD3 LYS B 219     -25.469  -4.681  -8.321  1.00  0.00           H  
ATOM   3503  CE  LYS B 219     -23.500  -4.998  -9.108  1.00  0.00           C  
ATOM   3504  HE2 LYS B 219     -23.914  -5.120 -10.112  1.00  0.00           H  
ATOM   3505  HE3 LYS B 219     -23.203  -3.952  -8.991  1.00  0.00           H  
ATOM   3506  NZ  LYS B 219     -22.318  -5.877  -8.957  1.00  0.00           N  
ATOM   3507  HZ1 LYS B 219     -22.560  -6.845  -8.722  1.00  0.00           H  
ATOM   3508  HZ2 LYS B 219     -21.686  -5.879  -9.740  1.00  0.00           H  
ATOM   3509  HZ3 LYS B 219     -21.758  -5.663  -8.123  1.00  0.00           H  
ATOM   3510  C   LYS B 219     -22.820  -2.114  -4.667  1.00  0.00           C  
ATOM   3511  O   LYS B 219     -23.540  -1.126  -4.553  1.00  0.00           O  
ATOM   3512  N   GLY B 220     -21.502  -2.029  -4.804  1.00  0.00           N  
ATOM   3513  H   GLY B 220     -20.974  -2.893  -4.895  1.00  0.00           H  
ATOM   3514  CA  GLY B 220     -20.770  -0.768  -4.782  1.00  0.00           C  
ATOM   3515  HA2 GLY B 220     -21.308  -0.019  -5.364  1.00  0.00           H  
ATOM   3516  HA3 GLY B 220     -20.718  -0.413  -3.752  1.00  0.00           H  
ATOM   3517  C   GLY B 220     -19.352  -0.887  -5.337  1.00  0.00           C  
ATOM   3518  O   GLY B 220     -19.019  -1.793  -6.104  1.00  0.00           O  
ATOM   3519  N   SER B 221     -18.489   0.044  -4.938  1.00  0.00           N  
ATOM   3520  H   SER B 221     -18.802   0.735  -4.269  1.00  0.00           H  
ATOM   3521  CA  SER B 221     -17.071   0.077  -5.298  1.00  0.00           C  
ATOM   3522  HA  SER B 221     -16.714  -0.948  -5.385  1.00  0.00           H  
ATOM   3523  CB  SER B 221     -16.874   0.774  -6.653  1.00  0.00           C  
ATOM   3524  HB2 SER B 221     -17.371   0.189  -7.429  1.00  0.00           H  
ATOM   3525  HB3 SER B 221     -17.330   1.764  -6.618  1.00  0.00           H  
ATOM   3526  OG  SER B 221     -15.501   0.915  -6.984  1.00  0.00           O  
ATOM   3527  HG  SER B 221     -15.083   0.034  -6.903  1.00  0.00           H  
ATOM   3528  C   SER B 221     -16.263   0.752  -4.192  1.00  0.00           C  
ATOM   3529  O   SER B 221     -16.784   1.564  -3.433  1.00  0.00           O  
ATOM   3530  N   PHE B 222     -14.983   0.402  -4.100  1.00  0.00           N  
ATOM   3531  H   PHE B 222     -14.623  -0.258  -4.781  1.00  0.00           H  
ATOM   3532  CA  PHE B 222     -14.052   0.883  -3.086  1.00  0.00           C  
ATOM   3533  HA  PHE B 222     -14.436   1.806  -2.647  1.00  0.00           H  
ATOM   3534  CB  PHE B 222     -13.976  -0.171  -1.977  1.00  0.00           C  
ATOM   3535  HB2 PHE B 222     -14.908  -0.130  -1.413  1.00  0.00           H  
ATOM   3536  HB3 PHE B 222     -13.908  -1.158  -2.437  1.00  0.00           H  
ATOM   3537  CG  PHE B 222     -12.828  -0.017  -1.004  1.00  0.00           C  
ATOM   3538  CD1 PHE B 222     -12.759   1.113  -0.168  1.00  0.00           C  
ATOM   3539  HD1 PHE B 222     -13.521   1.879  -0.209  1.00  0.00           H  
ATOM   3540  CE1 PHE B 222     -11.708   1.235   0.755  1.00  0.00           C  
ATOM   3541  HE1 PHE B 222     -11.669   2.092   1.413  1.00  0.00           H  
ATOM   3542  CZ  PHE B 222     -10.736   0.227   0.857  1.00  0.00           C  
ATOM   3543  HZ  PHE B 222      -9.953   0.314   1.594  1.00  0.00           H  
ATOM   3544  CE2 PHE B 222     -10.801  -0.902   0.022  1.00  0.00           C  
ATOM   3545  HE2 PHE B 222     -10.061  -1.685   0.114  1.00  0.00           H  
ATOM   3546  CD2 PHE B 222     -11.842  -1.019  -0.916  1.00  0.00           C  
ATOM   3547  HD2 PHE B 222     -11.892  -1.892  -1.553  1.00  0.00           H  
ATOM   3548  C   PHE B 222     -12.691   1.203  -3.710  1.00  0.00           C  
ATOM   3549  O   PHE B 222     -12.219   0.492  -4.598  1.00  0.00           O  
ATOM   3550  N   LYS B 223     -12.052   2.277  -3.241  1.00  0.00           N  
ATOM   3551  H   LYS B 223     -12.478   2.799  -2.487  1.00  0.00           H  
ATOM   3552  CA  LYS B 223     -10.776   2.777  -3.760  1.00  0.00           C  
ATOM   3553  HA  LYS B 223     -10.329   2.042  -4.427  1.00  0.00           H  
ATOM   3554  CB  LYS B 223     -11.055   4.024  -4.616  1.00  0.00           C  
ATOM   3555  HB2 LYS B 223     -11.915   3.839  -5.264  1.00  0.00           H  
ATOM   3556  HB3 LYS B 223     -11.283   4.879  -3.978  1.00  0.00           H  
ATOM   3557  CG  LYS B 223      -9.844   4.331  -5.498  1.00  0.00           C  
ATOM   3558  HG2 LYS B 223      -8.962   4.441  -4.867  1.00  0.00           H  
ATOM   3559  HG3 LYS B 223      -9.688   3.504  -6.189  1.00  0.00           H  
ATOM   3560  CD  LYS B 223     -10.045   5.614  -6.303  1.00  0.00           C  
ATOM   3561  HD2 LYS B 223     -10.884   5.499  -6.993  1.00  0.00           H  
ATOM   3562  HD3 LYS B 223     -10.256   6.434  -5.617  1.00  0.00           H  
ATOM   3563  CE  LYS B 223      -8.759   5.901  -7.078  1.00  0.00           C  
ATOM   3564  HE2 LYS B 223      -7.904   5.631  -6.449  1.00  0.00           H  
ATOM   3565  HE3 LYS B 223      -8.733   5.270  -7.972  1.00  0.00           H  
ATOM   3566  NZ  LYS B 223      -8.664   7.334  -7.430  1.00  0.00           N  
ATOM   3567  HZ1 LYS B 223      -9.451   7.629  -7.986  1.00  0.00           H  
ATOM   3568  HZ2 LYS B 223      -8.676   7.897  -6.572  1.00  0.00           H  
ATOM   3569  HZ3 LYS B 223      -7.793   7.533  -7.897  1.00  0.00           H  
ATOM   3570  C   LYS B 223      -9.818   3.031  -2.583  1.00  0.00           C  
ATOM   3571  O   LYS B 223      -9.963   4.061  -1.921  1.00  0.00           O  
ATOM   3572  N   PRO B 224      -8.882   2.104  -2.280  1.00  0.00           N  
ATOM   3573  CD  PRO B 224      -8.609   0.876  -3.017  1.00  0.00           C  
ATOM   3574  HD2 PRO B 224      -7.970   1.109  -3.867  1.00  0.00           H  
ATOM   3575  HD3 PRO B 224      -9.524   0.384  -3.349  1.00  0.00           H  
ATOM   3576  CG  PRO B 224      -7.848  -0.039  -2.067  1.00  0.00           C  
ATOM   3577  HG2 PRO B 224      -7.141  -0.671  -2.600  1.00  0.00           H  
ATOM   3578  HG3 PRO B 224      -8.544  -0.637  -1.482  1.00  0.00           H  
ATOM   3579  CB  PRO B 224      -7.120   0.949  -1.171  1.00  0.00           C  
ATOM   3580  HB2 PRO B 224      -6.205   1.267  -1.671  1.00  0.00           H  
ATOM   3581  HB3 PRO B 224      -6.886   0.512  -0.207  1.00  0.00           H  
ATOM   3582  CA  PRO B 224      -8.081   2.134  -1.051  1.00  0.00           C  
ATOM   3583  HA  PRO B 224      -8.740   1.989  -0.195  1.00  0.00           H  
ATOM   3584  C   PRO B 224      -7.275   3.416  -0.847  1.00  0.00           C  
ATOM   3585  O   PRO B 224      -7.114   3.871   0.281  1.00  0.00           O  
ATOM   3586  N   SER B 225      -6.780   3.998  -1.941  1.00  0.00           N  
ATOM   3587  H   SER B 225      -6.976   3.588  -2.842  1.00  0.00           H  
ATOM   3588  CA  SER B 225      -5.926   5.188  -1.960  1.00  0.00           C  
ATOM   3589  HA  SER B 225      -5.076   5.011  -1.302  1.00  0.00           H  
ATOM   3590  CB  SER B 225      -5.386   5.367  -3.383  1.00  0.00           C  
ATOM   3591  HB2 SER B 225      -4.982   6.373  -3.509  1.00  0.00           H  
ATOM   3592  HB3 SER B 225      -4.572   4.657  -3.482  1.00  0.00           H  
ATOM   3593  OG  SER B 225      -6.367   5.098  -4.387  1.00  0.00           O  
ATOM   3594  HG  SER B 225      -5.933   4.919  -5.240  1.00  0.00           H  
ATOM   3595  C   SER B 225      -6.590   6.471  -1.456  1.00  0.00           C  
ATOM   3596  O   SER B 225      -5.880   7.410  -1.103  1.00  0.00           O  
ATOM   3597  N   GLU B 226      -7.925   6.503  -1.383  1.00  0.00           N  
ATOM   3598  H   GLU B 226      -8.436   5.686  -1.690  1.00  0.00           H  
ATOM   3599  CA  GLU B 226      -8.708   7.607  -0.809  1.00  0.00           C  
ATOM   3600  HA  GLU B 226      -8.081   8.497  -0.743  1.00  0.00           H  
ATOM   3601  CB  GLU B 226      -9.901   7.955  -1.730  1.00  0.00           C  
ATOM   3602  HB2 GLU B 226     -10.690   7.237  -1.498  1.00  0.00           H  
ATOM   3603  HB3 GLU B 226     -10.287   8.938  -1.460  1.00  0.00           H  
ATOM   3604  CG  GLU B 226      -9.717   7.890  -3.267  1.00  0.00           C  
ATOM   3605  HG2 GLU B 226      -9.283   6.924  -3.535  1.00  0.00           H  
ATOM   3606  HG3 GLU B 226     -10.724   7.885  -3.692  1.00  0.00           H  
ATOM   3607  CD  GLU B 226      -8.934   9.018  -3.984  1.00  0.00           C  
ATOM   3608  OE1 GLU B 226      -8.512  10.018  -3.367  1.00  0.00           O  
ATOM   3609  OE2 GLU B 226      -8.789   8.889  -5.230  1.00  0.00           O  
ATOM   3610  C   GLU B 226      -9.196   7.285   0.633  1.00  0.00           C  
ATOM   3611  O   GLU B 226      -9.924   8.079   1.220  1.00  0.00           O  
ATOM   3612  N   HIE B 227      -8.832   6.115   1.198  1.00  0.00           N  
ATOM   3613  H   HIE B 227      -8.218   5.518   0.655  1.00  0.00           H  
ATOM   3614  CA  HIE B 227      -9.340   5.562   2.477  1.00  0.00           C  
ATOM   3615  HA  HIE B 227      -9.690   6.389   3.100  1.00  0.00           H  
ATOM   3616  CB  HIE B 227     -10.551   4.650   2.208  1.00  0.00           C  
ATOM   3617  HB2 HIE B 227     -10.274   3.901   1.467  1.00  0.00           H  
ATOM   3618  HB3 HIE B 227     -10.826   4.136   3.130  1.00  0.00           H  
ATOM   3619  CG  HIE B 227     -11.782   5.384   1.750  1.00  0.00           C  
ATOM   3620  ND1 HIE B 227     -12.664   6.062   2.592  1.00  0.00           N  
ATOM   3621  CE1 HIE B 227     -13.588   6.604   1.788  1.00  0.00           C  
ATOM   3622  HE1 HIE B 227     -14.416   7.209   2.133  1.00  0.00           H  
ATOM   3623  NE2 HIE B 227     -13.336   6.298   0.503  1.00  0.00           N  
ATOM   3624  HE2 HIE B 227     -13.873   6.625  -0.286  1.00  0.00           H  
ATOM   3625  CD2 HIE B 227     -12.199   5.523   0.458  1.00  0.00           C  
ATOM   3626  HD2 HIE B 227     -11.700   5.129  -0.415  1.00  0.00           H  
ATOM   3627  C   HIE B 227      -8.252   4.834   3.301  1.00  0.00           C  
ATOM   3628  O   HIE B 227      -8.436   3.705   3.770  1.00  0.00           O  
ATOM   3629  N   VAL B 228      -7.083   5.463   3.444  1.00  0.00           N  
ATOM   3630  H   VAL B 228      -6.993   6.388   3.048  1.00  0.00           H  
ATOM   3631  CA  VAL B 228      -5.908   4.878   4.117  1.00  0.00           C  
ATOM   3632  HA  VAL B 228      -5.956   3.794   3.986  1.00  0.00           H  
ATOM   3633  CB  VAL B 228      -4.588   5.337   3.468  1.00  0.00           C  
ATOM   3634  HB  VAL B 228      -4.534   6.421   3.517  1.00  0.00           H  
ATOM   3635  CG1 VAL B 228      -3.366   4.747   4.194  1.00  0.00           C  
ATOM   3636 HG11 VAL B 228      -2.458   4.988   3.642  1.00  0.00           H  
ATOM   3637 HG12 VAL B 228      -3.277   5.177   5.190  1.00  0.00           H  
ATOM   3638 HG13 VAL B 228      -3.462   3.664   4.281  1.00  0.00           H  
ATOM   3639  CG2 VAL B 228      -4.513   4.925   1.991  1.00  0.00           C  
ATOM   3640 HG21 VAL B 228      -3.542   5.188   1.570  1.00  0.00           H  
ATOM   3641 HG22 VAL B 228      -4.678   3.854   1.887  1.00  0.00           H  
ATOM   3642 HG23 VAL B 228      -5.275   5.456   1.423  1.00  0.00           H  
ATOM   3643  C   VAL B 228      -5.909   5.146   5.627  1.00  0.00           C  
ATOM   3644  O   VAL B 228      -5.932   6.288   6.086  1.00  0.00           O  
ATOM   3645  N   BCN B 229      -5.857   4.061   6.395  1.00  0.00           N  
ATOM   3646  H27 BCN B 229      -5.872   3.169   5.910  1.00  0.00           H  
ATOM   3647  C2  BCN B 229      -5.634   4.017   7.824  1.00  0.00           C  
ATOM   3648  H   BCN B 229      -5.695   5.030   8.210  1.00  0.00           H  
ATOM   3649  C4  BCN B 229      -6.782   3.261   8.498  1.00  0.00           C  
ATOM   3650  H1  BCN B 229      -7.695   3.860   8.401  1.00  0.00           H  
ATOM   3651  H2  BCN B 229      -6.956   2.321   7.958  1.00  0.00           H  
ATOM   3652  C5  BCN B 229      -6.582   2.900   9.985  1.00  0.00           C  
ATOM   3653  H3  BCN B 229      -7.519   2.457  10.350  1.00  0.00           H  
ATOM   3654  H4  BCN B 229      -5.821   2.113  10.057  1.00  0.00           H  
ATOM   3655  C6  BCN B 229      -6.183   4.077  10.907  1.00  0.00           C  
ATOM   3656  H8  BCN B 229      -6.863   4.920  10.744  1.00  0.00           H  
ATOM   3657  H9  BCN B 229      -5.173   4.424  10.660  1.00  0.00           H  
ATOM   3658  C7  BCN B 229      -6.230   3.697  12.405  1.00  0.00           C  
ATOM   3659  H5  BCN B 229      -7.281   3.630  12.720  1.00  0.00           H  
ATOM   3660  H6  BCN B 229      -5.760   4.491  12.999  1.00  0.00           H  
ATOM   3661  N2  BCN B 229      -5.562   2.414  12.676  1.00  0.00           N  
ATOM   3662  H7  BCN B 229      -4.560   2.334  12.625  1.00  0.00           H  
ATOM   3663  C8  BCN B 229      -6.245   1.232  12.772  1.00  0.00           C  
ATOM   3664  O1  BCN B 229      -7.456   1.127  12.734  1.00  0.00           O  
ATOM   3665  O2  BCN B 229      -5.360   0.214  12.914  1.00  0.00           O  
ATOM   3666  C9  BCN B 229      -5.876  -1.129  12.956  1.00  0.00           C  
ATOM   3667  H21 BCN B 229      -6.896  -1.159  13.366  1.00  0.00           H  
ATOM   3668  H22 BCN B 229      -5.241  -1.738  13.610  1.00  0.00           H  
ATOM   3669  C10 BCN B 229      -5.827  -1.714  11.544  1.00  0.00           C  
ATOM   3670  H23 BCN B 229      -4.810  -1.816  11.178  1.00  0.00           H  
ATOM   3671  C11 BCN B 229      -6.876  -1.395  10.497  1.00  0.00           C  
ATOM   3672  H12 BCN B 229      -7.708  -0.772  10.822  1.00  0.00           H  
ATOM   3673  C12 BCN B 229      -6.433  -1.025   9.054  1.00  0.00           C  
ATOM   3674  H13 BCN B 229      -5.490  -1.533   8.816  1.00  0.00           H  
ATOM   3675  H14 BCN B 229      -6.209   0.047   9.008  1.00  0.00           H  
ATOM   3676  C13 BCN B 229      -7.483  -1.360   7.949  1.00  0.00           C  
ATOM   3677  H19 BCN B 229      -8.410  -0.793   8.103  1.00  0.00           H  
ATOM   3678  H20 BCN B 229      -7.097  -1.136   6.951  1.00  0.00           H  
ATOM   3679  C14 BCN B 229      -7.724  -2.785   8.086  1.00  0.00           C  
ATOM   3680  C15 BCN B 229      -7.678  -3.859   8.597  1.00  0.00           C  
ATOM   3681  C16 BCN B 229      -7.332  -4.838   9.610  1.00  0.00           C  
ATOM   3682  H17 BCN B 229      -6.891  -5.729   9.152  1.00  0.00           H  
ATOM   3683  H18 BCN B 229      -8.225  -5.131  10.177  1.00  0.00           H  
ATOM   3684  C17 BCN B 229      -6.299  -4.106  10.523  1.00  0.00           C  
ATOM   3685  H15 BCN B 229      -5.997  -4.787  11.328  1.00  0.00           H  
ATOM   3686  H16 BCN B 229      -5.390  -3.902   9.941  1.00  0.00           H  
ATOM   3687  C18 BCN B 229      -6.821  -2.785  11.148  1.00  0.00           C  
ATOM   3688  H11 BCN B 229      -7.640  -2.978  11.840  1.00  0.00           H  
ATOM   3689  C3  BCN B 229      -4.248   3.450   8.119  1.00  0.00           C  
ATOM   3690  O3  BCN B 229      -4.037   2.242   8.117  1.00  0.00           O  
ATOM   3691  N   PRO B 230      -3.237   4.316   8.334  1.00  0.00           N  
ATOM   3692  CD  PRO B 230      -3.307   5.769   8.393  1.00  0.00           C  
ATOM   3693  HD2 PRO B 230      -4.072   6.105   9.093  1.00  0.00           H  
ATOM   3694  HD3 PRO B 230      -3.502   6.166   7.397  1.00  0.00           H  
ATOM   3695  CG  PRO B 230      -1.936   6.236   8.873  1.00  0.00           C  
ATOM   3696  HG2 PRO B 230      -1.932   6.304   9.959  1.00  0.00           H  
ATOM   3697  HG3 PRO B 230      -1.670   7.192   8.427  1.00  0.00           H  
ATOM   3698  CB  PRO B 230      -0.986   5.128   8.431  1.00  0.00           C  
ATOM   3699  HB2 PRO B 230      -0.119   5.052   9.089  1.00  0.00           H  
ATOM   3700  HB3 PRO B 230      -0.666   5.318   7.405  1.00  0.00           H  
ATOM   3701  CA  PRO B 230      -1.858   3.869   8.462  1.00  0.00           C  
ATOM   3702  HA  PRO B 230      -1.619   3.280   7.581  1.00  0.00           H  
ATOM   3703  C   PRO B 230      -1.631   2.987   9.699  1.00  0.00           C  
ATOM   3704  O   PRO B 230      -2.231   3.171  10.765  1.00  0.00           O  
ATOM   3705  N   ARG B 231      -0.728   2.014   9.541  1.00  0.00           N  
ATOM   3706  H   ARG B 231      -0.341   1.900   8.611  1.00  0.00           H  
ATOM   3707  CA  ARG B 231      -0.268   1.113  10.606  1.00  0.00           C  
ATOM   3708  HA  ARG B 231      -1.150   0.675  11.074  1.00  0.00           H  
ATOM   3709  CB  ARG B 231       0.577  -0.012   9.971  1.00  0.00           C  
ATOM   3710  HB2 ARG B 231       1.345   0.425   9.330  1.00  0.00           H  
ATOM   3711  HB3 ARG B 231       1.071  -0.580  10.760  1.00  0.00           H  
ATOM   3712  CG  ARG B 231      -0.296  -0.980   9.146  1.00  0.00           C  
ATOM   3713  HG2 ARG B 231      -0.960  -1.511   9.830  1.00  0.00           H  
ATOM   3714  HG3 ARG B 231      -0.916  -0.421   8.444  1.00  0.00           H  
ATOM   3715  CD  ARG B 231       0.534  -1.996   8.344  1.00  0.00           C  
ATOM   3716  HD2 ARG B 231       0.986  -1.484   7.491  1.00  0.00           H  
ATOM   3717  HD3 ARG B 231       1.347  -2.375   8.963  1.00  0.00           H  
ATOM   3718  NE  ARG B 231      -0.311  -3.112   7.860  1.00  0.00           N  
ATOM   3719  HE  ARG B 231      -0.799  -2.985   6.978  1.00  0.00           H  
ATOM   3720  CZ  ARG B 231      -0.532  -4.272   8.443  1.00  0.00           C  
ATOM   3721  NH1 ARG B 231       0.087  -4.639   9.528  1.00  0.00           N  
ATOM   3722 HH11 ARG B 231       0.779  -4.024   9.909  1.00  0.00           H  
ATOM   3723 HH12 ARG B 231      -0.200  -5.472   9.995  1.00  0.00           H  
ATOM   3724  NH2 ARG B 231      -1.411  -5.086   7.952  1.00  0.00           N  
ATOM   3725 HH21 ARG B 231      -1.852  -4.793   7.075  1.00  0.00           H  
ATOM   3726 HH22 ARG B 231      -1.470  -6.044   8.228  1.00  0.00           H  
ATOM   3727  C   ARG B 231       0.469   1.888  11.716  1.00  0.00           C  
ATOM   3728  O   ARG B 231       1.104   2.910  11.460  1.00  0.00           O  
ATOM   3729  N   ALA B 232       0.370   1.405  12.957  1.00  0.00           N  
ATOM   3730  H   ALA B 232      -0.137   0.550  13.096  1.00  0.00           H  
ATOM   3731  CA  ALA B 232       0.982   2.033  14.133  1.00  0.00           C  
ATOM   3732  HA  ALA B 232       0.728   3.091  14.121  1.00  0.00           H  
ATOM   3733  CB  ALA B 232       0.362   1.420  15.395  1.00  0.00           C  
ATOM   3734  HB1 ALA B 232       0.578   0.353  15.443  1.00  0.00           H  
ATOM   3735  HB2 ALA B 232       0.780   1.905  16.279  1.00  0.00           H  
ATOM   3736  HB3 ALA B 232      -0.717   1.574  15.392  1.00  0.00           H  
ATOM   3737  C   ALA B 232       2.520   1.866  14.136  1.00  0.00           C  
ATOM   3738  O   ALA B 232       2.982   0.760  13.837  1.00  0.00           O  
ATOM   3739  N   PRO B 233       3.323   2.896  14.484  1.00  0.00           N  
ATOM   3740  CD  PRO B 233       2.936   4.280  14.711  1.00  0.00           C  
ATOM   3741  HD2 PRO B 233       2.675   4.419  15.762  1.00  0.00           H  
ATOM   3742  HD3 PRO B 233       2.116   4.587  14.065  1.00  0.00           H  
ATOM   3743  CG  PRO B 233       4.173   5.103  14.360  1.00  0.00           C  
ATOM   3744  HG2 PRO B 233       4.199   6.053  14.893  1.00  0.00           H  
ATOM   3745  HG3 PRO B 233       4.202   5.266  13.282  1.00  0.00           H  
ATOM   3746  CB  PRO B 233       5.327   4.191  14.764  1.00  0.00           C  
ATOM   3747  HB2 PRO B 233       5.537   4.311  15.826  1.00  0.00           H  
ATOM   3748  HB3 PRO B 233       6.224   4.391  14.176  1.00  0.00           H  
ATOM   3749  CA  PRO B 233       4.783   2.785  14.500  1.00  0.00           C  
ATOM   3750  HA  PRO B 233       5.110   2.466  13.510  1.00  0.00           H  
ATOM   3751  C   PRO B 233       5.305   1.786  15.541  1.00  0.00           C  
ATOM   3752  O   PRO B 233       4.769   1.670  16.647  1.00  0.00           O  
ATOM   3753  N   GLY B 234       6.391   1.091  15.196  1.00  0.00           N  
ATOM   3754  H   GLY B 234       6.843   1.316  14.319  1.00  0.00           H  
ATOM   3755  CA  GLY B 234       7.002   0.060  16.042  1.00  0.00           C  
ATOM   3756  HA2 GLY B 234       6.246  -0.359  16.708  1.00  0.00           H  
ATOM   3757  HA3 GLY B 234       7.367  -0.751  15.412  1.00  0.00           H  
ATOM   3758  C   GLY B 234       8.175   0.561  16.890  1.00  0.00           C  
ATOM   3759  O   GLY B 234       8.761   1.603  16.603  1.00  0.00           O  
ATOM   3760  N   ASN B 235       8.547  -0.240  17.897  1.00  0.00           N  
ATOM   3761  H   ASN B 235       8.050  -1.117  17.969  1.00  0.00           H  
ATOM   3762  CA  ASN B 235       9.863  -0.209  18.552  1.00  0.00           C  
ATOM   3763  HA  ASN B 235       9.789  -0.843  19.436  1.00  0.00           H  
ATOM   3764  CB  ASN B 235      10.914  -0.865  17.624  1.00  0.00           C  
ATOM   3765  HB2 ASN B 235      11.044  -0.247  16.737  1.00  0.00           H  
ATOM   3766  HB3 ASN B 235      11.871  -0.881  18.146  1.00  0.00           H  
ATOM   3767  CG  ASN B 235      10.577  -2.281  17.167  1.00  0.00           C  
ATOM   3768  OD1 ASN B 235       9.484  -2.584  16.717  1.00  0.00           O  
ATOM   3769  ND2 ASN B 235      11.507  -3.204  17.258  1.00  0.00           N  
ATOM   3770 HD21 ASN B 235      11.266  -4.114  16.906  1.00  0.00           H  
ATOM   3771 HD22 ASN B 235      12.419  -2.979  17.614  1.00  0.00           H  
ATOM   3772  C   ASN B 235      10.294   1.173  19.096  1.00  0.00           C  
ATOM   3773  O   ASN B 235      11.444   1.571  18.931  1.00  0.00           O  
ATOM   3774  N   LEU B 236       9.371   1.920  19.715  1.00  0.00           N  
ATOM   3775  H   LEU B 236       8.437   1.558  19.794  1.00  0.00           H  
ATOM   3776  CA  LEU B 236       9.659   3.227  20.318  1.00  0.00           C  
ATOM   3777  HA  LEU B 236      10.111   3.853  19.549  1.00  0.00           H  
ATOM   3778  CB  LEU B 236       8.339   3.886  20.768  1.00  0.00           C  
ATOM   3779  HB2 LEU B 236       7.704   4.042  19.896  1.00  0.00           H  
ATOM   3780  HB3 LEU B 236       7.828   3.193  21.438  1.00  0.00           H  
ATOM   3781  CG  LEU B 236       8.515   5.227  21.512  1.00  0.00           C  
ATOM   3782  HG  LEU B 236       9.197   5.089  22.346  1.00  0.00           H  
ATOM   3783  CD1 LEU B 236       9.062   6.340  20.621  1.00  0.00           C  
ATOM   3784 HD11 LEU B 236      10.077   6.101  20.321  1.00  0.00           H  
ATOM   3785 HD12 LEU B 236       8.440   6.459  19.736  1.00  0.00           H  
ATOM   3786 HD13 LEU B 236       9.092   7.278  21.173  1.00  0.00           H  
ATOM   3787  CD2 LEU B 236       7.182   5.697  22.087  1.00  0.00           C  
ATOM   3788 HD21 LEU B 236       6.490   5.892  21.272  1.00  0.00           H  
ATOM   3789 HD22 LEU B 236       6.771   4.931  22.745  1.00  0.00           H  
ATOM   3790 HD23 LEU B 236       7.332   6.613  22.657  1.00  0.00           H  
ATOM   3791  C   LEU B 236      10.663   3.107  21.482  1.00  0.00           C  
ATOM   3792  O   LEU B 236      10.464   2.316  22.405  1.00  0.00           O  
ATOM   3793  N   THR B 237      11.698   3.943  21.471  1.00  0.00           N  
ATOM   3794  H   THR B 237      11.812   4.559  20.669  1.00  0.00           H  
ATOM   3795  CA  THR B 237      12.760   3.983  22.483  1.00  0.00           C  
ATOM   3796  HA  THR B 237      12.340   3.671  23.437  1.00  0.00           H  
ATOM   3797  CB  THR B 237      13.854   2.960  22.132  1.00  0.00           C  
ATOM   3798  HB  THR B 237      13.387   1.985  21.987  1.00  0.00           H  
ATOM   3799  CG2 THR B 237      14.663   3.306  20.887  1.00  0.00           C  
ATOM   3800 HG21 THR B 237      15.235   4.218  21.052  1.00  0.00           H  
ATOM   3801 HG22 THR B 237      15.346   2.490  20.655  1.00  0.00           H  
ATOM   3802 HG23 THR B 237      13.995   3.447  20.037  1.00  0.00           H  
ATOM   3803  OG1 THR B 237      14.769   2.856  23.194  1.00  0.00           O  
ATOM   3804  HG1 THR B 237      15.452   2.238  22.918  1.00  0.00           H  
ATOM   3805  C   THR B 237      13.294   5.408  22.686  1.00  0.00           C  
ATOM   3806  O   THR B 237      12.916   6.331  21.959  1.00  0.00           O  
ATOM   3807  N   VAL B 238      14.118   5.610  23.714  1.00  0.00           N  
ATOM   3808  H   VAL B 238      14.470   4.790  24.196  1.00  0.00           H  
ATOM   3809  CA  VAL B 238      14.594   6.914  24.195  1.00  0.00           C  
ATOM   3810  HA  VAL B 238      14.646   7.588  23.346  1.00  0.00           H  
ATOM   3811  CB  VAL B 238      13.588   7.517  25.201  1.00  0.00           C  
ATOM   3812  HB  VAL B 238      12.633   7.627  24.686  1.00  0.00           H  
ATOM   3813  CG1 VAL B 238      13.348   6.629  26.430  1.00  0.00           C  
ATOM   3814 HG11 VAL B 238      12.990   5.645  26.128  1.00  0.00           H  
ATOM   3815 HG12 VAL B 238      14.267   6.512  27.006  1.00  0.00           H  
ATOM   3816 HG13 VAL B 238      12.597   7.085  27.067  1.00  0.00           H  
ATOM   3817  CG2 VAL B 238      13.999   8.906  25.707  1.00  0.00           C  
ATOM   3818 HG21 VAL B 238      14.863   8.833  26.368  1.00  0.00           H  
ATOM   3819 HG22 VAL B 238      14.241   9.553  24.865  1.00  0.00           H  
ATOM   3820 HG23 VAL B 238      13.172   9.347  26.265  1.00  0.00           H  
ATOM   3821  C   VAL B 238      16.005   6.785  24.779  1.00  0.00           C  
ATOM   3822  O   VAL B 238      16.311   5.798  25.442  1.00  0.00           O  
ATOM   3823  N   HIE B 239      16.862   7.781  24.545  1.00  0.00           N  
ATOM   3824  H   HIE B 239      16.555   8.531  23.934  1.00  0.00           H  
ATOM   3825  CA  HIE B 239      18.245   7.840  25.047  1.00  0.00           C  
ATOM   3826  HA  HIE B 239      18.305   7.273  25.978  1.00  0.00           H  
ATOM   3827  CB  HIE B 239      19.173   7.161  24.028  1.00  0.00           C  
ATOM   3828  HB2 HIE B 239      18.846   6.130  23.883  1.00  0.00           H  
ATOM   3829  HB3 HIE B 239      19.086   7.683  23.074  1.00  0.00           H  
ATOM   3830  CG  HIE B 239      20.625   7.137  24.436  1.00  0.00           C  
ATOM   3831  ND1 HIE B 239      21.099   6.805  25.708  1.00  0.00           N  
ATOM   3832  CE1 HIE B 239      22.437   6.824  25.617  1.00  0.00           C  
ATOM   3833  HE1 HIE B 239      23.110   6.594  26.432  1.00  0.00           H  
ATOM   3834  NE2 HIE B 239      22.820   7.152  24.371  1.00  0.00           N  
ATOM   3835  HE2 HIE B 239      23.776   7.206  24.050  1.00  0.00           H  
ATOM   3836  CD2 HIE B 239      21.690   7.349  23.609  1.00  0.00           C  
ATOM   3837  HD2 HIE B 239      21.641   7.587  22.556  1.00  0.00           H  
ATOM   3838  C   HIE B 239      18.681   9.282  25.354  1.00  0.00           C  
ATOM   3839  O   HIE B 239      18.174  10.231  24.755  1.00  0.00           O  
ATOM   3840  N   THR B 240      19.618   9.475  26.284  1.00  0.00           N  
ATOM   3841  H   THR B 240      20.098   8.655  26.637  1.00  0.00           H  
ATOM   3842  CA  THR B 240      20.126  10.810  26.662  1.00  0.00           C  
ATOM   3843  HA  THR B 240      19.271  11.478  26.758  1.00  0.00           H  
ATOM   3844  CB  THR B 240      20.804  10.765  28.042  1.00  0.00           C  
ATOM   3845  HB  THR B 240      20.110  10.321  28.758  1.00  0.00           H  
ATOM   3846  CG2 THR B 240      22.103   9.957  28.060  1.00  0.00           C  
ATOM   3847 HG21 THR B 240      22.842  10.408  27.397  1.00  0.00           H  
ATOM   3848 HG22 THR B 240      22.502   9.945  29.075  1.00  0.00           H  
ATOM   3849 HG23 THR B 240      21.912   8.931  27.748  1.00  0.00           H  
ATOM   3850  OG1 THR B 240      21.128  12.064  28.479  1.00  0.00           O  
ATOM   3851  HG1 THR B 240      20.335  12.508  28.798  1.00  0.00           H  
ATOM   3852  C   THR B 240      21.039  11.410  25.581  1.00  0.00           C  
ATOM   3853  O   THR B 240      21.612  10.683  24.765  1.00  0.00           O  
ATOM   3854  N   GLN B 241      21.174  12.739  25.540  1.00  0.00           N  
ATOM   3855  H   GLN B 241      20.696  13.290  26.250  1.00  0.00           H  
ATOM   3856  CA  GLN B 241      21.963  13.487  24.557  1.00  0.00           C  
ATOM   3857  HA  GLN B 241      22.784  12.859  24.211  1.00  0.00           H  
ATOM   3858  CB  GLN B 241      21.079  13.860  23.352  1.00  0.00           C  
ATOM   3859  HB2 GLN B 241      20.142  14.270  23.726  1.00  0.00           H  
ATOM   3860  HB3 GLN B 241      21.581  14.634  22.770  1.00  0.00           H  
ATOM   3861  CG  GLN B 241      20.733  12.707  22.403  1.00  0.00           C  
ATOM   3862  HG2 GLN B 241      20.186  11.928  22.933  1.00  0.00           H  
ATOM   3863  HG3 GLN B 241      20.081  13.109  21.631  1.00  0.00           H  
ATOM   3864  CD  GLN B 241      21.950  12.124  21.699  1.00  0.00           C  
ATOM   3865  OE1 GLN B 241      22.532  12.748  20.828  1.00  0.00           O  
ATOM   3866  NE2 GLN B 241      22.378  10.929  22.038  1.00  0.00           N  
ATOM   3867 HE21 GLN B 241      23.173  10.570  21.544  1.00  0.00           H  
ATOM   3868 HE22 GLN B 241      22.014  10.504  22.889  1.00  0.00           H  
ATOM   3869  C   GLN B 241      22.594  14.751  25.170  1.00  0.00           C  
ATOM   3870  O   GLN B 241      22.066  15.343  26.111  1.00  0.00           O  
ATOM   3871  N   VAL B 242      23.722  15.191  24.601  1.00  0.00           N  
ATOM   3872  H   VAL B 242      24.091  14.676  23.818  1.00  0.00           H  
ATOM   3873  CA  VAL B 242      24.510  16.342  25.093  1.00  0.00           C  
ATOM   3874  HA  VAL B 242      24.826  16.107  26.110  1.00  0.00           H  
ATOM   3875  CB  VAL B 242      25.786  16.561  24.251  1.00  0.00           C  
ATOM   3876  HB  VAL B 242      26.397  17.309  24.759  1.00  0.00           H  
ATOM   3877  CG1 VAL B 242      26.625  15.280  24.148  1.00  0.00           C  
ATOM   3878 HG11 VAL B 242      26.122  14.531  23.536  1.00  0.00           H  
ATOM   3879 HG12 VAL B 242      27.588  15.513  23.692  1.00  0.00           H  
ATOM   3880 HG13 VAL B 242      26.803  14.874  25.144  1.00  0.00           H  
ATOM   3881  CG2 VAL B 242      25.497  17.077  22.834  1.00  0.00           C  
ATOM   3882 HG21 VAL B 242      25.041  18.066  22.884  1.00  0.00           H  
ATOM   3883 HG22 VAL B 242      26.434  17.169  22.282  1.00  0.00           H  
ATOM   3884 HG23 VAL B 242      24.836  16.391  22.305  1.00  0.00           H  
ATOM   3885  C   VAL B 242      23.696  17.642  25.171  1.00  0.00           C  
ATOM   3886  O   VAL B 242      22.678  17.785  24.488  1.00  0.00           O  
ATOM   3887  N   SER B 243      24.167  18.603  25.972  1.00  0.00           N  
ATOM   3888  H   SER B 243      25.006  18.428  26.500  1.00  0.00           H  
ATOM   3889  CA  SER B 243      23.475  19.884  26.213  1.00  0.00           C  
ATOM   3890  HA  SER B 243      24.018  20.409  26.999  1.00  0.00           H  
ATOM   3891  CB  SER B 243      23.495  20.777  24.961  1.00  0.00           C  
ATOM   3892  HB2 SER B 243      22.848  20.345  24.196  1.00  0.00           H  
ATOM   3893  HB3 SER B 243      23.112  21.766  25.216  1.00  0.00           H  
ATOM   3894  OG  SER B 243      24.807  20.895  24.439  1.00  0.00           O  
ATOM   3895  HG  SER B 243      25.307  21.473  25.023  1.00  0.00           H  
ATOM   3896  C   SER B 243      22.056  19.674  26.754  1.00  0.00           C  
ATOM   3897  O   SER B 243      21.098  20.232  26.227  1.00  0.00           O  
ATOM   3898  N   ASP B 244      21.947  18.815  27.769  1.00  0.00           N  
ATOM   3899  H   ASP B 244      22.804  18.588  28.257  1.00  0.00           H  
ATOM   3900  CA  ASP B 244      20.746  18.556  28.564  1.00  0.00           C  
ATOM   3901  HA  ASP B 244      20.958  17.657  29.144  1.00  0.00           H  
ATOM   3902  CB  ASP B 244      20.522  19.671  29.601  1.00  0.00           C  
ATOM   3903  HB2 ASP B 244      20.202  20.573  29.076  1.00  0.00           H  
ATOM   3904  HB3 ASP B 244      19.710  19.361  30.262  1.00  0.00           H  
ATOM   3905  CG  ASP B 244      21.747  20.025  30.466  1.00  0.00           C  
ATOM   3906  OD1 ASP B 244      22.871  19.519  30.208  1.00  0.00           O  
ATOM   3907  OD2 ASP B 244      21.530  20.828  31.396  1.00  0.00           O  
ATOM   3908  C   ASP B 244      19.521  18.207  27.706  1.00  0.00           C  
ATOM   3909  O   ASP B 244      18.444  18.799  27.813  1.00  0.00           O  
ATOM   3910  N   THR B 245      19.699  17.237  26.806  1.00  0.00           N  
ATOM   3911  H   THR B 245      20.581  16.734  26.817  1.00  0.00           H  
ATOM   3912  CA  THR B 245      18.649  16.756  25.904  1.00  0.00           C  
ATOM   3913  HA  THR B 245      17.702  17.197  26.202  1.00  0.00           H  
ATOM   3914  CB  THR B 245      18.899  17.177  24.439  1.00  0.00           C  
ATOM   3915  HB  THR B 245      18.170  16.672  23.805  1.00  0.00           H  
ATOM   3916  CG2 THR B 245      18.767  18.667  24.142  1.00  0.00           C  
ATOM   3917 HG21 THR B 245      17.719  18.948  24.150  1.00  0.00           H  
ATOM   3918 HG22 THR B 245      19.295  19.251  24.890  1.00  0.00           H  
ATOM   3919 HG23 THR B 245      19.172  18.896  23.157  1.00  0.00           H  
ATOM   3920  OG1 THR B 245      20.168  16.792  23.978  1.00  0.00           O  
ATOM   3921  HG1 THR B 245      20.810  17.131  24.630  1.00  0.00           H  
ATOM   3922  C   THR B 245      18.457  15.246  26.023  1.00  0.00           C  
ATOM   3923  O   THR B 245      19.225  14.518  26.650  1.00  0.00           O  
ATOM   3924  N   LEU B 246      17.409  14.761  25.376  1.00  0.00           N  
ATOM   3925  H   LEU B 246      16.768  15.423  24.950  1.00  0.00           H  
ATOM   3926  CA  LEU B 246      17.170  13.351  25.114  1.00  0.00           C  
ATOM   3927  HA  LEU B 246      18.135  12.845  25.075  1.00  0.00           H  
ATOM   3928  CB  LEU B 246      16.375  12.700  26.268  1.00  0.00           C  
ATOM   3929  HB2 LEU B 246      16.086  11.687  25.983  1.00  0.00           H  
ATOM   3930  HB3 LEU B 246      17.085  12.591  27.089  1.00  0.00           H  
ATOM   3931  CG  LEU B 246      15.140  13.463  26.803  1.00  0.00           C  
ATOM   3932  HG  LEU B 246      15.207  14.528  26.586  1.00  0.00           H  
ATOM   3933  CD1 LEU B 246      13.842  12.929  26.196  1.00  0.00           C  
ATOM   3934 HD11 LEU B 246      12.999  13.506  26.576  1.00  0.00           H  
ATOM   3935 HD12 LEU B 246      13.872  13.017  25.111  1.00  0.00           H  
ATOM   3936 HD13 LEU B 246      13.703  11.885  26.475  1.00  0.00           H  
ATOM   3937  CD2 LEU B 246      15.053  13.306  28.323  1.00  0.00           C  
ATOM   3938 HD21 LEU B 246      14.947  12.255  28.592  1.00  0.00           H  
ATOM   3939 HD22 LEU B 246      14.199  13.859  28.713  1.00  0.00           H  
ATOM   3940 HD23 LEU B 246      15.954  13.700  28.793  1.00  0.00           H  
ATOM   3941  C   LEU B 246      16.566  13.195  23.717  1.00  0.00           C  
ATOM   3942  O   LEU B 246      16.029  14.146  23.146  1.00  0.00           O  
ATOM   3943  N   LEU B 247      16.712  12.007  23.146  1.00  0.00           N  
ATOM   3944  H   LEU B 247      17.146  11.272  23.697  1.00  0.00           H  
ATOM   3945  CA  LEU B 247      16.336  11.656  21.785  1.00  0.00           C  
ATOM   3946  HA  LEU B 247      15.784  12.473  21.323  1.00  0.00           H  
ATOM   3947  CB  LEU B 247      17.624  11.413  20.981  1.00  0.00           C  
ATOM   3948  HB2 LEU B 247      18.157  12.357  20.901  1.00  0.00           H  
ATOM   3949  HB3 LEU B 247      18.245  10.713  21.542  1.00  0.00           H  
ATOM   3950  CG  LEU B 247      17.430  10.843  19.565  1.00  0.00           C  
ATOM   3951  HG  LEU B 247      16.856   9.920  19.611  1.00  0.00           H  
ATOM   3952  CD1 LEU B 247      16.718  11.842  18.655  1.00  0.00           C  
ATOM   3953 HD11 LEU B 247      15.695  11.987  18.996  1.00  0.00           H  
ATOM   3954 HD12 LEU B 247      17.248  12.793  18.645  1.00  0.00           H  
ATOM   3955 HD13 LEU B 247      16.681  11.448  17.639  1.00  0.00           H  
ATOM   3956  CD2 LEU B 247      18.799  10.533  18.963  1.00  0.00           C  
ATOM   3957 HD21 LEU B 247      19.405  11.437  18.907  1.00  0.00           H  
ATOM   3958 HD22 LEU B 247      19.310   9.789  19.574  1.00  0.00           H  
ATOM   3959 HD23 LEU B 247      18.672  10.123  17.960  1.00  0.00           H  
ATOM   3960  C   LEU B 247      15.429  10.432  21.823  1.00  0.00           C  
ATOM   3961  O   LEU B 247      15.830   9.378  22.315  1.00  0.00           O  
ATOM   3962  N   LEU B 248      14.213  10.596  21.309  1.00  0.00           N  
ATOM   3963  H   LEU B 248      13.965  11.514  20.955  1.00  0.00           H  
ATOM   3964  CA  LEU B 248      13.275   9.516  21.020  1.00  0.00           C  
ATOM   3965  HA  LEU B 248      13.497   8.674  21.673  1.00  0.00           H  
ATOM   3966  CB  LEU B 248      11.838   9.979  21.306  1.00  0.00           C  
ATOM   3967  HB2 LEU B 248      11.611  10.837  20.672  1.00  0.00           H  
ATOM   3968  HB3 LEU B 248      11.159   9.172  21.024  1.00  0.00           H  
ATOM   3969  CG  LEU B 248      11.624  10.338  22.793  1.00  0.00           C  
ATOM   3970  HG  LEU B 248      12.537  10.167  23.362  1.00  0.00           H  
ATOM   3971  CD1 LEU B 248      11.238  11.810  22.950  1.00  0.00           C  
ATOM   3972 HD11 LEU B 248      10.311  12.018  22.415  1.00  0.00           H  
ATOM   3973 HD12 LEU B 248      11.104  12.038  24.008  1.00  0.00           H  
ATOM   3974 HD13 LEU B 248      12.034  12.441  22.553  1.00  0.00           H  
ATOM   3975  CD2 LEU B 248      10.524   9.476  23.416  1.00  0.00           C  
ATOM   3976 HD21 LEU B 248      10.778   8.422  23.286  1.00  0.00           H  
ATOM   3977 HD22 LEU B 248      10.447   9.686  24.484  1.00  0.00           H  
ATOM   3978 HD23 LEU B 248       9.566   9.676  22.936  1.00  0.00           H  
ATOM   3979  C   LEU B 248      13.439   9.047  19.569  1.00  0.00           C  
ATOM   3980  O   LEU B 248      13.716   9.855  18.682  1.00  0.00           O  
ATOM   3981  N   THR B 249      13.269   7.745  19.348  1.00  0.00           N  
ATOM   3982  H   THR B 249      13.005   7.162  20.140  1.00  0.00           H  
ATOM   3983  CA  THR B 249      13.411   7.062  18.045  1.00  0.00           C  
ATOM   3984  HA  THR B 249      13.183   7.761  17.239  1.00  0.00           H  
ATOM   3985  CB  THR B 249      14.838   6.522  17.822  1.00  0.00           C  
ATOM   3986  HB  THR B 249      14.815   5.797  17.009  1.00  0.00           H  
ATOM   3987  CG2 THR B 249      15.858   7.592  17.452  1.00  0.00           C  
ATOM   3988 HG21 THR B 249      15.888   8.376  18.206  1.00  0.00           H  
ATOM   3989 HG22 THR B 249      16.847   7.140  17.361  1.00  0.00           H  
ATOM   3990 HG23 THR B 249      15.591   8.023  16.490  1.00  0.00           H  
ATOM   3991  OG1 THR B 249      15.322   5.877  18.973  1.00  0.00           O  
ATOM   3992  HG1 THR B 249      15.321   6.526  19.681  1.00  0.00           H  
ATOM   3993  C   THR B 249      12.405   5.913  17.946  1.00  0.00           C  
ATOM   3994  O   THR B 249      11.973   5.369  18.965  1.00  0.00           O  
ATOM   3995  N   TRP B 250      11.993   5.557  16.729  1.00  0.00           N  
ATOM   3996  H   TRP B 250      12.363   6.052  15.920  1.00  0.00           H  
ATOM   3997  CA  TRP B 250      11.028   4.485  16.440  1.00  0.00           C  
ATOM   3998  HA  TRP B 250      11.188   3.657  17.133  1.00  0.00           H  
ATOM   3999  CB  TRP B 250       9.595   5.019  16.637  1.00  0.00           C  
ATOM   4000  HB2 TRP B 250       8.878   4.248  16.360  1.00  0.00           H  
ATOM   4001  HB3 TRP B 250       9.451   5.204  17.702  1.00  0.00           H  
ATOM   4002  CG  TRP B 250       9.245   6.284  15.911  1.00  0.00           C  
ATOM   4003  CD1 TRP B 250       8.695   6.358  14.678  1.00  0.00           C  
ATOM   4004  HD1 TRP B 250       8.443   5.504  14.061  1.00  0.00           H  
ATOM   4005  NE1 TRP B 250       8.549   7.683  14.313  1.00  0.00           N  
ATOM   4006  HE1 TRP B 250       8.155   7.984  13.426  1.00  0.00           H  
ATOM   4007  CE2 TRP B 250       9.022   8.531  15.288  1.00  0.00           C  
ATOM   4008  CZ2 TRP B 250       9.114   9.926  15.376  1.00  0.00           C  
ATOM   4009  HZ2 TRP B 250       8.828  10.541  14.539  1.00  0.00           H  
ATOM   4010  CH2 TRP B 250       9.614  10.506  16.550  1.00  0.00           C  
ATOM   4011  HH2 TRP B 250       9.699  11.580  16.622  1.00  0.00           H  
ATOM   4012  CZ3 TRP B 250      10.023   9.688  17.618  1.00  0.00           C  
ATOM   4013  HZ3 TRP B 250      10.426  10.143  18.511  1.00  0.00           H  
ATOM   4014  CE3 TRP B 250       9.942   8.286  17.513  1.00  0.00           C  
ATOM   4015  HE3 TRP B 250      10.273   7.667  18.331  1.00  0.00           H  
ATOM   4016  CD2 TRP B 250       9.448   7.668  16.341  1.00  0.00           C  
ATOM   4017  C   TRP B 250      11.261   3.935  15.022  1.00  0.00           C  
ATOM   4018  O   TRP B 250      12.153   4.405  14.319  1.00  0.00           O  
ATOM   4019  N   SER B 251      10.494   2.923  14.604  1.00  0.00           N  
ATOM   4020  H   SER B 251       9.787   2.569  15.239  1.00  0.00           H  
ATOM   4021  CA  SER B 251      10.589   2.326  13.260  1.00  0.00           C  
ATOM   4022  HA  SER B 251      11.452   2.758  12.749  1.00  0.00           H  
ATOM   4023  CB  SER B 251      10.853   0.821  13.356  1.00  0.00           C  
ATOM   4024  HB2 SER B 251      11.688   0.641  14.034  1.00  0.00           H  
ATOM   4025  HB3 SER B 251       9.963   0.320  13.740  1.00  0.00           H  
ATOM   4026  OG  SER B 251      11.181   0.309  12.076  1.00  0.00           O  
ATOM   4027  HG  SER B 251      10.674  -0.489  11.895  1.00  0.00           H  
ATOM   4028  C   SER B 251       9.364   2.603  12.371  1.00  0.00           C  
ATOM   4029  O   SER B 251       8.237   2.740  12.861  1.00  0.00           O  
ATOM   4030  N   ASN B 252       9.585   2.624  11.050  1.00  0.00           N  
ATOM   4031  H   ASN B 252      10.524   2.407  10.745  1.00  0.00           H  
ATOM   4032  CA  ASN B 252       8.545   2.735  10.018  1.00  0.00           C  
ATOM   4033  HA  ASN B 252       7.893   3.559  10.309  1.00  0.00           H  
ATOM   4034  CB  ASN B 252       9.205   3.101   8.671  1.00  0.00           C  
ATOM   4035  HB2 ASN B 252       9.929   3.896   8.831  1.00  0.00           H  
ATOM   4036  HB3 ASN B 252       9.730   2.237   8.271  1.00  0.00           H  
ATOM   4037  CG  ASN B 252       8.191   3.557   7.635  1.00  0.00           C  
ATOM   4038  OD1 ASN B 252       7.249   2.859   7.287  1.00  0.00           O  
ATOM   4039  ND2 ASN B 252       8.315   4.765   7.123  1.00  0.00           N  
ATOM   4040 HD21 ASN B 252       7.630   5.039   6.437  1.00  0.00           H  
ATOM   4041 HD22 ASN B 252       9.188   5.260   7.203  1.00  0.00           H  
ATOM   4042  C   ASN B 252       7.735   1.416   9.907  1.00  0.00           C  
ATOM   4043  O   ASN B 252       8.343   0.361   9.713  1.00  0.00           O  
ATOM   4044  N   PRO B 253       6.390   1.431  10.018  1.00  0.00           N  
ATOM   4045  CD  PRO B 253       5.588   2.604  10.339  1.00  0.00           C  
ATOM   4046  HD2 PRO B 253       5.643   3.337   9.539  1.00  0.00           H  
ATOM   4047  HD3 PRO B 253       5.935   3.046  11.274  1.00  0.00           H  
ATOM   4048  CG  PRO B 253       4.155   2.113  10.515  1.00  0.00           C  
ATOM   4049  HG2 PRO B 253       3.611   2.199   9.575  1.00  0.00           H  
ATOM   4050  HG3 PRO B 253       3.651   2.664  11.307  1.00  0.00           H  
ATOM   4051  CB  PRO B 253       4.337   0.642  10.878  1.00  0.00           C  
ATOM   4052  HB2 PRO B 253       3.448   0.051  10.662  1.00  0.00           H  
ATOM   4053  HB3 PRO B 253       4.593   0.563  11.934  1.00  0.00           H  
ATOM   4054  CA  PRO B 253       5.559   0.220  10.062  1.00  0.00           C  
ATOM   4055  HA  PRO B 253       6.088  -0.552  10.621  1.00  0.00           H  
ATOM   4056  C   PRO B 253       5.205  -0.398   8.690  1.00  0.00           C  
ATOM   4057  O   PRO B 253       4.273  -1.200   8.595  1.00  0.00           O  
ATOM   4058  N   TYR B 254       5.941  -0.051   7.632  1.00  0.00           N  
ATOM   4059  H   TYR B 254       6.715   0.585   7.777  1.00  0.00           H  
ATOM   4060  CA  TYR B 254       5.778  -0.570   6.270  1.00  0.00           C  
ATOM   4061  HA  TYR B 254       5.043  -1.375   6.283  1.00  0.00           H  
ATOM   4062  CB  TYR B 254       5.244   0.548   5.366  1.00  0.00           C  
ATOM   4063  HB2 TYR B 254       5.861   1.440   5.478  1.00  0.00           H  
ATOM   4064  HB3 TYR B 254       5.322   0.231   4.329  1.00  0.00           H  
ATOM   4065  CG  TYR B 254       3.798   0.883   5.652  1.00  0.00           C  
ATOM   4066  CD1 TYR B 254       2.785   0.196   4.962  1.00  0.00           C  
ATOM   4067  HD1 TYR B 254       3.039  -0.535   4.211  1.00  0.00           H  
ATOM   4068  CE1 TYR B 254       1.436   0.447   5.263  1.00  0.00           C  
ATOM   4069  HE1 TYR B 254       0.656  -0.068   4.729  1.00  0.00           H  
ATOM   4070  CZ  TYR B 254       1.099   1.370   6.270  1.00  0.00           C  
ATOM   4071  OH  TYR B 254      -0.203   1.566   6.584  1.00  0.00           O  
ATOM   4072  HH  TYR B 254      -0.772   1.140   5.909  1.00  0.00           H  
ATOM   4073  CE2 TYR B 254       2.113   2.071   6.956  1.00  0.00           C  
ATOM   4074  HE2 TYR B 254       1.846   2.790   7.715  1.00  0.00           H  
ATOM   4075  CD2 TYR B 254       3.465   1.829   6.639  1.00  0.00           C  
ATOM   4076  HD2 TYR B 254       4.256   2.348   7.163  1.00  0.00           H  
ATOM   4077  C   TYR B 254       7.098  -1.142   5.725  1.00  0.00           C  
ATOM   4078  O   TYR B 254       8.170  -0.689   6.129  1.00  0.00           O  
ATOM   4079  N   PRO B 255       7.064  -2.132   4.811  1.00  0.00           N  
ATOM   4080  CD  PRO B 255       5.892  -2.796   4.260  1.00  0.00           C  
ATOM   4081  HD2 PRO B 255       5.150  -2.081   3.907  1.00  0.00           H  
ATOM   4082  HD3 PRO B 255       5.460  -3.445   5.022  1.00  0.00           H  
ATOM   4083  CG  PRO B 255       6.410  -3.642   3.095  1.00  0.00           C  
ATOM   4084  HG2 PRO B 255       6.422  -3.050   2.180  1.00  0.00           H  
ATOM   4085  HG3 PRO B 255       5.817  -4.546   2.957  1.00  0.00           H  
ATOM   4086  CB  PRO B 255       7.846  -3.960   3.510  1.00  0.00           C  
ATOM   4087  HB2 PRO B 255       8.480  -4.191   2.655  1.00  0.00           H  
ATOM   4088  HB3 PRO B 255       7.844  -4.796   4.211  1.00  0.00           H  
ATOM   4089  CA  PRO B 255       8.286  -2.688   4.236  1.00  0.00           C  
ATOM   4090  HA  PRO B 255       8.948  -2.961   5.055  1.00  0.00           H  
ATOM   4091  C   PRO B 255       8.997  -1.676   3.308  1.00  0.00           C  
ATOM   4092  O   PRO B 255       8.341  -0.794   2.744  1.00  0.00           O  
ATOM   4093  N   PRO B 256      10.326  -1.799   3.092  1.00  0.00           N  
ATOM   4094  CD  PRO B 256      11.228  -2.753   3.731  1.00  0.00           C  
ATOM   4095  HD2 PRO B 256      11.240  -3.681   3.158  1.00  0.00           H  
ATOM   4096  HD3 PRO B 256      10.960  -2.951   4.768  1.00  0.00           H  
ATOM   4097  CG  PRO B 256      12.609  -2.103   3.698  1.00  0.00           C  
ATOM   4098  HG2 PRO B 256      13.408  -2.845   3.686  1.00  0.00           H  
ATOM   4099  HG3 PRO B 256      12.719  -1.429   4.549  1.00  0.00           H  
ATOM   4100  CB  PRO B 256      12.562  -1.296   2.405  1.00  0.00           C  
ATOM   4101  HB2 PRO B 256      12.752  -1.957   1.558  1.00  0.00           H  
ATOM   4102  HB3 PRO B 256      13.273  -0.469   2.416  1.00  0.00           H  
ATOM   4103  CA  PRO B 256      11.116  -0.795   2.368  1.00  0.00           C  
ATOM   4104  HA  PRO B 256      11.064   0.130   2.933  1.00  0.00           H  
ATOM   4105  C   PRO B 256      10.679  -0.477   0.933  1.00  0.00           C  
ATOM   4106  O   PRO B 256      10.967   0.618   0.447  1.00  0.00           O  
ATOM   4107  N   ASP B 257       9.984  -1.387   0.247  1.00  0.00           N  
ATOM   4108  H   ASP B 257       9.762  -2.275   0.691  1.00  0.00           H  
ATOM   4109  CA  ASP B 257       9.442  -1.183  -1.103  1.00  0.00           C  
ATOM   4110  HA  ASP B 257      10.161  -0.621  -1.700  1.00  0.00           H  
ATOM   4111  CB  ASP B 257       9.259  -2.555  -1.762  1.00  0.00           C  
ATOM   4112  HB2 ASP B 257       8.874  -2.417  -2.776  1.00  0.00           H  
ATOM   4113  HB3 ASP B 257      10.233  -3.045  -1.828  1.00  0.00           H  
ATOM   4114  CG  ASP B 257       8.299  -3.445  -0.972  1.00  0.00           C  
ATOM   4115  OD1 ASP B 257       7.161  -3.627  -1.463  1.00  0.00           O  
ATOM   4116  OD2 ASP B 257       8.693  -3.919   0.116  1.00  0.00           O  
ATOM   4117  C   ASP B 257       8.103  -0.409  -1.130  1.00  0.00           C  
ATOM   4118  O   ASP B 257       7.730   0.121  -2.177  1.00  0.00           O  
ATOM   4119  N   ASN B 258       7.380  -0.298  -0.010  1.00  0.00           N  
ATOM   4120  H   ASN B 258       7.756  -0.688   0.848  1.00  0.00           H  
ATOM   4121  CA  ASN B 258       6.076   0.376   0.058  1.00  0.00           C  
ATOM   4122  HA  ASN B 258       5.492   0.050  -0.805  1.00  0.00           H  
ATOM   4123  CB  ASN B 258       5.342  -0.097   1.329  1.00  0.00           C  
ATOM   4124  HB2 ASN B 258       5.294  -1.184   1.322  1.00  0.00           H  
ATOM   4125  HB3 ASN B 258       5.919   0.214   2.196  1.00  0.00           H  
ATOM   4126  CG  ASN B 258       3.930   0.457   1.479  1.00  0.00           C  
ATOM   4127  OD1 ASN B 258       3.737   1.639   1.708  1.00  0.00           O  
ATOM   4128  ND2 ASN B 258       2.913  -0.368   1.361  1.00  0.00           N  
ATOM   4129 HD21 ASN B 258       1.974   0.021   1.441  1.00  0.00           H  
ATOM   4130 HD22 ASN B 258       3.047  -1.337   1.145  1.00  0.00           H  
ATOM   4131  C   ASN B 258       6.206   1.913  -0.035  1.00  0.00           C  
ATOM   4132  O   ASN B 258       7.175   2.512   0.434  1.00  0.00           O  
ATOM   4133  N   TYR B 259       5.212   2.568  -0.633  1.00  0.00           N  
ATOM   4134  H   TYR B 259       4.426   2.034  -0.978  1.00  0.00           H  
ATOM   4135  CA  TYR B 259       5.177   4.016  -0.866  1.00  0.00           C  
ATOM   4136  HA  TYR B 259       6.049   4.292  -1.458  1.00  0.00           H  
ATOM   4137  CB  TYR B 259       3.914   4.312  -1.698  1.00  0.00           C  
ATOM   4138  HB2 TYR B 259       3.034   4.194  -1.062  1.00  0.00           H  
ATOM   4139  HB3 TYR B 259       3.948   5.351  -2.028  1.00  0.00           H  
ATOM   4140  CG  TYR B 259       3.766   3.415  -2.923  1.00  0.00           C  
ATOM   4141  CD1 TYR B 259       2.603   2.652  -3.144  1.00  0.00           C  
ATOM   4142  HD1 TYR B 259       1.767   2.716  -2.462  1.00  0.00           H  
ATOM   4143  CE1 TYR B 259       2.510   1.814  -4.271  1.00  0.00           C  
ATOM   4144  HE1 TYR B 259       1.605   1.258  -4.444  1.00  0.00           H  
ATOM   4145  CZ  TYR B 259       3.587   1.703  -5.175  1.00  0.00           C  
ATOM   4146  OH  TYR B 259       3.497   0.935  -6.294  1.00  0.00           O  
ATOM   4147  HH  TYR B 259       4.314   0.983  -6.811  1.00  0.00           H  
ATOM   4148  CE2 TYR B 259       4.765   2.432  -4.928  1.00  0.00           C  
ATOM   4149  HE2 TYR B 259       5.601   2.321  -5.598  1.00  0.00           H  
ATOM   4150  CD2 TYR B 259       4.834   3.308  -3.830  1.00  0.00           C  
ATOM   4151  HD2 TYR B 259       5.707   3.911  -3.672  1.00  0.00           H  
ATOM   4152  C   TYR B 259       5.249   4.858   0.424  1.00  0.00           C  
ATOM   4153  O   TYR B 259       5.929   5.883   0.453  1.00  0.00           O  
ATOM   4154  N   LEU B 260       4.636   4.386   1.515  1.00  0.00           N  
ATOM   4155  H   LEU B 260       4.158   3.492   1.444  1.00  0.00           H  
ATOM   4156  CA  LEU B 260       4.612   5.055   2.823  1.00  0.00           C  
ATOM   4157  HA  LEU B 260       4.408   6.113   2.668  1.00  0.00           H  
ATOM   4158  CB  LEU B 260       3.464   4.454   3.665  1.00  0.00           C  
ATOM   4159  HB2 LEU B 260       3.628   3.381   3.765  1.00  0.00           H  
ATOM   4160  HB3 LEU B 260       3.493   4.883   4.666  1.00  0.00           H  
ATOM   4161  CG  LEU B 260       2.055   4.691   3.077  1.00  0.00           C  
ATOM   4162  HG  LEU B 260       2.014   4.323   2.052  1.00  0.00           H  
ATOM   4163  CD1 LEU B 260       0.998   3.942   3.887  1.00  0.00           C  
ATOM   4164 HD11 LEU B 260       1.215   2.876   3.854  1.00  0.00           H  
ATOM   4165 HD12 LEU B 260       0.997   4.285   4.921  1.00  0.00           H  
ATOM   4166 HD13 LEU B 260       0.014   4.105   3.448  1.00  0.00           H  
ATOM   4167  CD2 LEU B 260       1.680   6.174   3.082  1.00  0.00           C  
ATOM   4168 HD21 LEU B 260       0.649   6.300   2.748  1.00  0.00           H  
ATOM   4169 HD22 LEU B 260       1.785   6.571   4.089  1.00  0.00           H  
ATOM   4170 HD23 LEU B 260       2.320   6.728   2.399  1.00  0.00           H  
ATOM   4171  C   LEU B 260       5.961   4.997   3.559  1.00  0.00           C  
ATOM   4172  O   LEU B 260       6.204   5.809   4.457  1.00  0.00           O  
ATOM   4173  N   TYR B 261       6.882   4.119   3.137  1.00  0.00           N  
ATOM   4174  H   TYR B 261       6.659   3.513   2.354  1.00  0.00           H  
ATOM   4175  CA  TYR B 261       8.211   3.998   3.746  1.00  0.00           C  
ATOM   4176  HA  TYR B 261       8.077   3.700   4.783  1.00  0.00           H  
ATOM   4177  CB  TYR B 261       8.995   2.883   3.046  1.00  0.00           C  
ATOM   4178  HB2 TYR B 261       8.360   1.998   2.983  1.00  0.00           H  
ATOM   4179  HB3 TYR B 261       9.229   3.197   2.029  1.00  0.00           H  
ATOM   4180  CG  TYR B 261      10.275   2.488   3.760  1.00  0.00           C  
ATOM   4181  CD1 TYR B 261      11.533   2.889   3.267  1.00  0.00           C  
ATOM   4182  HD1 TYR B 261      11.591   3.533   2.404  1.00  0.00           H  
ATOM   4183  CE1 TYR B 261      12.714   2.469   3.914  1.00  0.00           C  
ATOM   4184  HE1 TYR B 261      13.679   2.777   3.541  1.00  0.00           H  
ATOM   4185  CZ  TYR B 261      12.636   1.648   5.062  1.00  0.00           C  
ATOM   4186  OH  TYR B 261      13.766   1.221   5.684  1.00  0.00           O  
ATOM   4187  HH  TYR B 261      14.559   1.594   5.297  1.00  0.00           H  
ATOM   4188  CE2 TYR B 261      11.375   1.261   5.561  1.00  0.00           C  
ATOM   4189  HE2 TYR B 261      11.318   0.633   6.438  1.00  0.00           H  
ATOM   4190  CD2 TYR B 261      10.199   1.691   4.917  1.00  0.00           C  
ATOM   4191  HD2 TYR B 261       9.234   1.399   5.307  1.00  0.00           H  
ATOM   4192  C   TYR B 261       8.998   5.321   3.731  1.00  0.00           C  
ATOM   4193  O   TYR B 261       9.832   5.551   4.601  1.00  0.00           O  
ATOM   4194  N   ASN B 262       8.688   6.229   2.792  1.00  0.00           N  
ATOM   4195  H   ASN B 262       7.961   5.984   2.129  1.00  0.00           H  
ATOM   4196  CA  ASN B 262       9.307   7.557   2.686  1.00  0.00           C  
ATOM   4197  HA  ASN B 262       9.966   7.699   3.545  1.00  0.00           H  
ATOM   4198  CB  ASN B 262      10.186   7.612   1.417  1.00  0.00           C  
ATOM   4199  HB2 ASN B 262       9.548   7.520   0.538  1.00  0.00           H  
ATOM   4200  HB3 ASN B 262      10.683   8.582   1.367  1.00  0.00           H  
ATOM   4201  CG  ASN B 262      11.246   6.527   1.363  1.00  0.00           C  
ATOM   4202  OD1 ASN B 262      11.058   5.465   0.779  1.00  0.00           O  
ATOM   4203  ND2 ASN B 262      12.400   6.753   1.948  1.00  0.00           N  
ATOM   4204 HD21 ASN B 262      13.057   5.995   1.997  1.00  0.00           H  
ATOM   4205 HD22 ASN B 262      12.550   7.617   2.441  1.00  0.00           H  
ATOM   4206  C   ASN B 262       8.304   8.732   2.767  1.00  0.00           C  
ATOM   4207  O   ASN B 262       8.674   9.845   2.409  1.00  0.00           O  
ATOM   4208  N   HIE B 263       7.054   8.507   3.200  1.00  0.00           N  
ATOM   4209  H   HIE B 263       6.809   7.567   3.481  1.00  0.00           H  
ATOM   4210  CA  HIE B 263       5.976   9.528   3.187  1.00  0.00           C  
ATOM   4211  HA  HIE B 263       6.424  10.515   3.056  1.00  0.00           H  
ATOM   4212  CB  HIE B 263       5.068   9.297   1.965  1.00  0.00           C  
ATOM   4213  HB2 HIE B 263       4.887   8.232   1.831  1.00  0.00           H  
ATOM   4214  HB3 HIE B 263       4.102   9.764   2.148  1.00  0.00           H  
ATOM   4215  CG  HIE B 263       5.606   9.889   0.680  1.00  0.00           C  
ATOM   4216  ND1 HIE B 263       5.568  11.246   0.346  1.00  0.00           N  
ATOM   4217  CE1 HIE B 263       6.112  11.341  -0.875  1.00  0.00           C  
ATOM   4218  HE1 HIE B 263       6.230  12.262  -1.431  1.00  0.00           H  
ATOM   4219  NE2 HIE B 263       6.469  10.129  -1.327  1.00  0.00           N  
ATOM   4220  HE2 HIE B 263       6.853   9.955  -2.246  1.00  0.00           H  
ATOM   4221  CD2 HIE B 263       6.163   9.199  -0.357  1.00  0.00           C  
ATOM   4222  HD2 HIE B 263       6.302   8.129  -0.403  1.00  0.00           H  
ATOM   4223  C   HIE B 263       5.164   9.658   4.494  1.00  0.00           C  
ATOM   4224  O   HIE B 263       4.287  10.520   4.587  1.00  0.00           O  
ATOM   4225  N   LEU B 264       5.453   8.848   5.520  1.00  0.00           N  
ATOM   4226  H   LEU B 264       6.185   8.167   5.401  1.00  0.00           H  
ATOM   4227  CA  LEU B 264       4.880   9.038   6.859  1.00  0.00           C  
ATOM   4228  HA  LEU B 264       3.820   9.246   6.734  1.00  0.00           H  
ATOM   4229  CB  LEU B 264       5.029   7.773   7.720  1.00  0.00           C  
ATOM   4230  HB2 LEU B 264       6.070   7.450   7.687  1.00  0.00           H  
ATOM   4231  HB3 LEU B 264       4.802   8.030   8.756  1.00  0.00           H  
ATOM   4232  CG  LEU B 264       4.120   6.605   7.302  1.00  0.00           C  
ATOM   4233  HG  LEU B 264       4.319   6.348   6.265  1.00  0.00           H  
ATOM   4234  CD1 LEU B 264       4.432   5.390   8.172  1.00  0.00           C  
ATOM   4235 HD11 LEU B 264       5.474   5.106   8.031  1.00  0.00           H  
ATOM   4236 HD12 LEU B 264       4.263   5.626   9.223  1.00  0.00           H  
ATOM   4237 HD13 LEU B 264       3.799   4.556   7.882  1.00  0.00           H  
ATOM   4238  CD2 LEU B 264       2.626   6.903   7.458  1.00  0.00           C  
ATOM   4239 HD21 LEU B 264       2.395   7.183   8.482  1.00  0.00           H  
ATOM   4240 HD22 LEU B 264       2.335   7.712   6.797  1.00  0.00           H  
ATOM   4241 HD23 LEU B 264       2.044   6.022   7.185  1.00  0.00           H  
ATOM   4242  C   LEU B 264       5.478  10.251   7.591  1.00  0.00           C  
ATOM   4243  O   LEU B 264       6.690  10.430   7.645  1.00  0.00           O  
ATOM   4244  N   THR B 265       4.602  11.038   8.208  1.00  0.00           N  
ATOM   4245  H   THR B 265       3.623  10.784   8.123  1.00  0.00           H  
ATOM   4246  CA  THR B 265       4.905  12.176   9.082  1.00  0.00           C  
ATOM   4247  HA  THR B 265       5.980  12.364   9.096  1.00  0.00           H  
ATOM   4248  CB  THR B 265       4.190  13.429   8.557  1.00  0.00           C  
ATOM   4249  HB  THR B 265       3.114  13.299   8.674  1.00  0.00           H  
ATOM   4250  CG2 THR B 265       4.622  14.705   9.276  1.00  0.00           C  
ATOM   4251 HG21 THR B 265       4.098  15.558   8.844  1.00  0.00           H  
ATOM   4252 HG22 THR B 265       4.393  14.650  10.339  1.00  0.00           H  
ATOM   4253 HG23 THR B 265       5.695  14.854   9.148  1.00  0.00           H  
ATOM   4254  OG1 THR B 265       4.466  13.619   7.188  1.00  0.00           O  
ATOM   4255  HG1 THR B 265       4.476  12.753   6.766  1.00  0.00           H  
ATOM   4256  C   THR B 265       4.432  11.840  10.499  1.00  0.00           C  
ATOM   4257  O   THR B 265       3.376  11.220  10.655  1.00  0.00           O  
ATOM   4258  N   TYR B 266       5.181  12.221  11.539  1.00  0.00           N  
ATOM   4259  H   TYR B 266       6.009  12.776  11.369  1.00  0.00           H  
ATOM   4260  CA  TYR B 266       4.954  11.707  12.897  1.00  0.00           C  
ATOM   4261  HA  TYR B 266       4.183  10.940  12.851  1.00  0.00           H  
ATOM   4262  CB  TYR B 266       6.224  10.993  13.386  1.00  0.00           C  
ATOM   4263  HB2 TYR B 266       7.045  11.706  13.401  1.00  0.00           H  
ATOM   4264  HB3 TYR B 266       6.066  10.646  14.409  1.00  0.00           H  
ATOM   4265  CG  TYR B 266       6.636   9.800  12.537  1.00  0.00           C  
ATOM   4266  CD1 TYR B 266       5.959   8.574  12.686  1.00  0.00           C  
ATOM   4267  HD1 TYR B 266       5.167   8.484  13.416  1.00  0.00           H  
ATOM   4268  CE1 TYR B 266       6.317   7.466  11.894  1.00  0.00           C  
ATOM   4269  HE1 TYR B 266       5.813   6.519  12.001  1.00  0.00           H  
ATOM   4270  CZ  TYR B 266       7.346   7.584  10.938  1.00  0.00           C  
ATOM   4271  OH  TYR B 266       7.675   6.504  10.185  1.00  0.00           O  
ATOM   4272  HH  TYR B 266       8.329   6.747   9.527  1.00  0.00           H  
ATOM   4273  CE2 TYR B 266       8.039   8.807  10.800  1.00  0.00           C  
ATOM   4274  HE2 TYR B 266       8.832   8.912  10.069  1.00  0.00           H  
ATOM   4275  CD2 TYR B 266       7.688   9.910  11.604  1.00  0.00           C  
ATOM   4276  HD2 TYR B 266       8.226  10.845  11.488  1.00  0.00           H  
ATOM   4277  C   TYR B 266       4.437  12.751  13.904  1.00  0.00           C  
ATOM   4278  O   TYR B 266       4.638  13.958  13.766  1.00  0.00           O  
ATOM   4279  N   ALA B 267       3.803  12.266  14.972  1.00  0.00           N  
ATOM   4280  H   ALA B 267       3.604  11.270  15.002  1.00  0.00           H  
ATOM   4281  CA  ALA B 267       3.559  13.040  16.184  1.00  0.00           C  
ATOM   4282  HA  ALA B 267       4.273  13.865  16.228  1.00  0.00           H  
ATOM   4283  CB  ALA B 267       2.152  13.644  16.159  1.00  0.00           C  
ATOM   4284  HB1 ALA B 267       1.965  14.177  17.092  1.00  0.00           H  
ATOM   4285  HB2 ALA B 267       2.076  14.354  15.334  1.00  0.00           H  
ATOM   4286  HB3 ALA B 267       1.406  12.858  16.036  1.00  0.00           H  
ATOM   4287  C   ALA B 267       3.786  12.165  17.419  1.00  0.00           C  
ATOM   4288  O   ALA B 267       3.311  11.028  17.488  1.00  0.00           O  
ATOM   4289  N   VAL B 268       4.496  12.718  18.398  1.00  0.00           N  
ATOM   4290  H   VAL B 268       4.775  13.690  18.283  1.00  0.00           H  
ATOM   4291  CA  VAL B 268       4.829  12.081  19.677  1.00  0.00           C  
ATOM   4292  HA  VAL B 268       4.645  11.010  19.605  1.00  0.00           H  
ATOM   4293  CB  VAL B 268       6.329  12.278  20.000  1.00  0.00           C  
ATOM   4294  HB  VAL B 268       6.525  13.346  20.092  1.00  0.00           H  
ATOM   4295  CG1 VAL B 268       6.748  11.599  21.311  1.00  0.00           C  
ATOM   4296 HG11 VAL B 268       6.535  10.530  21.268  1.00  0.00           H  
ATOM   4297 HG12 VAL B 268       7.816  11.742  21.479  1.00  0.00           H  
ATOM   4298 HG13 VAL B 268       6.212  12.038  22.148  1.00  0.00           H  
ATOM   4299  CG2 VAL B 268       7.238  11.722  18.893  1.00  0.00           C  
ATOM   4300 HG21 VAL B 268       8.283  11.900  19.147  1.00  0.00           H  
ATOM   4301 HG22 VAL B 268       7.084  10.650  18.780  1.00  0.00           H  
ATOM   4302 HG23 VAL B 268       7.033  12.216  17.944  1.00  0.00           H  
ATOM   4303  C   VAL B 268       3.921  12.652  20.772  1.00  0.00           C  
ATOM   4304  O   VAL B 268       3.635  13.849  20.789  1.00  0.00           O  
ATOM   4305  N   ASN B 269       3.495  11.809  21.710  1.00  0.00           N  
ATOM   4306  H   ASN B 269       3.770  10.834  21.635  1.00  0.00           H  
ATOM   4307  CA  ASN B 269       2.866  12.203  22.971  1.00  0.00           C  
ATOM   4308  HA  ASN B 269       2.762  13.286  23.007  1.00  0.00           H  
ATOM   4309  CB  ASN B 269       1.466  11.575  23.055  1.00  0.00           C  
ATOM   4310  HB2 ASN B 269       0.804  12.092  22.366  1.00  0.00           H  
ATOM   4311  HB3 ASN B 269       1.524  10.526  22.766  1.00  0.00           H  
ATOM   4312  CG  ASN B 269       0.834  11.629  24.435  1.00  0.00           C  
ATOM   4313  OD1 ASN B 269       0.350  10.634  24.938  1.00  0.00           O  
ATOM   4314  ND2 ASN B 269       0.838  12.755  25.104  1.00  0.00           N  
ATOM   4315 HD21 ASN B 269       0.377  12.739  26.002  1.00  0.00           H  
ATOM   4316 HD22 ASN B 269       1.252  13.609  24.752  1.00  0.00           H  
ATOM   4317  C   ASN B 269       3.762  11.777  24.141  1.00  0.00           C  
ATOM   4318  O   ASN B 269       4.266  10.652  24.148  1.00  0.00           O  
ATOM   4319  N   ILE B 270       3.937  12.670  25.116  1.00  0.00           N  
ATOM   4320  H   ILE B 270       3.438  13.552  25.056  1.00  0.00           H  
ATOM   4321  CA  ILE B 270       4.720  12.455  26.340  1.00  0.00           C  
ATOM   4322  HA  ILE B 270       4.942  11.394  26.438  1.00  0.00           H  
ATOM   4323  CB  ILE B 270       6.063  13.226  26.275  1.00  0.00           C  
ATOM   4324  HB  ILE B 270       5.840  14.291  26.199  1.00  0.00           H  
ATOM   4325  CG2 ILE B 270       6.891  13.020  27.558  1.00  0.00           C  
ATOM   4326 HG21 ILE B 270       7.086  11.959  27.712  1.00  0.00           H  
ATOM   4327 HG22 ILE B 270       7.835  13.561  27.507  1.00  0.00           H  
ATOM   4328 HG23 ILE B 270       6.357  13.412  28.424  1.00  0.00           H  
ATOM   4329  CG1 ILE B 270       6.848  12.812  25.010  1.00  0.00           C  
ATOM   4330 HG12 ILE B 270       6.926  11.727  24.971  1.00  0.00           H  
ATOM   4331 HG13 ILE B 270       6.290  13.145  24.138  1.00  0.00           H  
ATOM   4332  CD1 ILE B 270       8.253  13.398  24.872  1.00  0.00           C  
ATOM   4333 HD11 ILE B 270       8.624  13.177  23.872  1.00  0.00           H  
ATOM   4334 HD12 ILE B 270       8.219  14.478  25.015  1.00  0.00           H  
ATOM   4335 HD13 ILE B 270       8.932  12.953  25.598  1.00  0.00           H  
ATOM   4336  C   ILE B 270       3.877  12.869  27.550  1.00  0.00           C  
ATOM   4337  O   ILE B 270       3.142  13.857  27.473  1.00  0.00           O  
ATOM   4338  N   TRP B 271       3.994  12.133  28.656  1.00  0.00           N  
ATOM   4339  H   TRP B 271       4.593  11.313  28.637  1.00  0.00           H  
ATOM   4340  CA  TRP B 271       3.415  12.497  29.955  1.00  0.00           C  
ATOM   4341  HA  TRP B 271       3.462  13.580  30.053  1.00  0.00           H  
ATOM   4342  CB  TRP B 271       1.936  12.085  30.016  1.00  0.00           C  
ATOM   4343  HB2 TRP B 271       1.481  12.593  30.868  1.00  0.00           H  
ATOM   4344  HB3 TRP B 271       1.429  12.458  29.126  1.00  0.00           H  
ATOM   4345  CG  TRP B 271       1.646  10.618  30.138  1.00  0.00           C  
ATOM   4346  CD1 TRP B 271       1.247  10.009  31.277  1.00  0.00           C  
ATOM   4347  HD1 TRP B 271       1.100  10.511  32.230  1.00  0.00           H  
ATOM   4348  NE1 TRP B 271       1.043   8.665  31.044  1.00  0.00           N  
ATOM   4349  HE1 TRP B 271       0.732   8.032  31.766  1.00  0.00           H  
ATOM   4350  CE2 TRP B 271       1.296   8.333  29.730  1.00  0.00           C  
ATOM   4351  CZ2 TRP B 271       1.219   7.125  29.018  1.00  0.00           C  
ATOM   4352  HZ2 TRP B 271       0.881   6.229  29.514  1.00  0.00           H  
ATOM   4353  CH2 TRP B 271       1.571   7.106  27.658  1.00  0.00           C  
ATOM   4354  HH2 TRP B 271       1.503   6.188  27.092  1.00  0.00           H  
ATOM   4355  CZ3 TRP B 271       1.982   8.296  27.030  1.00  0.00           C  
ATOM   4356  HZ3 TRP B 271       2.218   8.303  25.974  1.00  0.00           H  
ATOM   4357  CE3 TRP B 271       2.043   9.504  27.754  1.00  0.00           C  
ATOM   4358  HE3 TRP B 271       2.321  10.414  27.244  1.00  0.00           H  
ATOM   4359  CD2 TRP B 271       1.708   9.560  29.125  1.00  0.00           C  
ATOM   4360  C   TRP B 271       4.230  11.900  31.114  1.00  0.00           C  
ATOM   4361  O   TRP B 271       5.069  11.016  30.900  1.00  0.00           O  
ATOM   4362  N   SER B 272       4.034  12.399  32.340  1.00  0.00           N  
ATOM   4363  H   SER B 272       3.319  13.103  32.474  1.00  0.00           H  
ATOM   4364  CA  SER B 272       4.700  11.854  33.534  1.00  0.00           C  
ATOM   4365  HA  SER B 272       5.702  11.547  33.251  1.00  0.00           H  
ATOM   4366  CB  SER B 272       4.862  12.918  34.621  1.00  0.00           C  
ATOM   4367  HB2 SER B 272       5.435  13.762  34.239  1.00  0.00           H  
ATOM   4368  HB3 SER B 272       3.882  13.273  34.919  1.00  0.00           H  
ATOM   4369  OG  SER B 272       5.521  12.366  35.748  1.00  0.00           O  
ATOM   4370  HG  SER B 272       6.425  12.128  35.478  1.00  0.00           H  
ATOM   4371  C   SER B 272       3.967  10.634  34.096  1.00  0.00           C  
ATOM   4372  O   SER B 272       2.742  10.604  34.149  1.00  0.00           O  
ATOM   4373  N   GLU B 273       4.718   9.645  34.587  1.00  0.00           N  
ATOM   4374  H   GLU B 273       5.723   9.770  34.565  1.00  0.00           H  
ATOM   4375  CA  GLU B 273       4.179   8.526  35.380  1.00  0.00           C  
ATOM   4376  HA  GLU B 273       3.249   8.173  34.927  1.00  0.00           H  
ATOM   4377  CB  GLU B 273       5.214   7.388  35.331  1.00  0.00           C  
ATOM   4378  HB2 GLU B 273       5.601   7.285  34.315  1.00  0.00           H  
ATOM   4379  HB3 GLU B 273       6.050   7.682  35.965  1.00  0.00           H  
ATOM   4380  CG  GLU B 273       4.721   6.011  35.807  1.00  0.00           C  
ATOM   4381  HG2 GLU B 273       5.574   5.498  36.256  1.00  0.00           H  
ATOM   4382  HG3 GLU B 273       3.970   6.106  36.586  1.00  0.00           H  
ATOM   4383  CD  GLU B 273       4.174   5.148  34.663  1.00  0.00           C  
ATOM   4384  OE1 GLU B 273       4.724   4.044  34.443  1.00  0.00           O  
ATOM   4385  OE2 GLU B 273       3.245   5.560  33.942  1.00  0.00           O  
ATOM   4386  C   GLU B 273       3.861   8.938  36.842  1.00  0.00           C  
ATOM   4387  O   GLU B 273       3.122   8.251  37.543  1.00  0.00           O  
ATOM   4388  N   ASN B 274       4.418  10.062  37.315  1.00  0.00           N  
ATOM   4389  H   ASN B 274       5.004  10.600  36.687  1.00  0.00           H  
ATOM   4390  CA  ASN B 274       4.111  10.658  38.620  1.00  0.00           C  
ATOM   4391  HA  ASN B 274       3.743   9.884  39.296  1.00  0.00           H  
ATOM   4392  CB  ASN B 274       5.394  11.268  39.208  1.00  0.00           C  
ATOM   4393  HB2 ASN B 274       5.793  11.993  38.503  1.00  0.00           H  
ATOM   4394  HB3 ASN B 274       5.142  11.807  40.120  1.00  0.00           H  
ATOM   4395  CG  ASN B 274       6.462  10.247  39.546  1.00  0.00           C  
ATOM   4396  OD1 ASN B 274       7.442  10.055  38.839  1.00  0.00           O  
ATOM   4397  ND2 ASN B 274       6.317   9.563  40.658  1.00  0.00           N  
ATOM   4398 HD21 ASN B 274       7.042   8.911  40.887  1.00  0.00           H  
ATOM   4399 HD22 ASN B 274       5.504   9.707  41.229  1.00  0.00           H  
ATOM   4400  C   ASN B 274       3.023  11.744  38.558  1.00  0.00           C  
ATOM   4401  O   ASN B 274       2.475  12.100  39.600  1.00  0.00           O  
ATOM   4402  N   ASP B 275       2.746  12.299  37.375  1.00  0.00           N  
ATOM   4403  H   ASP B 275       3.254  11.984  36.559  1.00  0.00           H  
ATOM   4404  CA  ASP B 275       1.875  13.465  37.213  1.00  0.00           C  
ATOM   4405  HA  ASP B 275       1.167  13.504  38.040  1.00  0.00           H  
ATOM   4406  CB  ASP B 275       2.725  14.737  37.325  1.00  0.00           C  
ATOM   4407  HB2 ASP B 275       3.211  14.752  38.303  1.00  0.00           H  
ATOM   4408  HB3 ASP B 275       3.508  14.725  36.568  1.00  0.00           H  
ATOM   4409  CG  ASP B 275       1.918  16.026  37.171  1.00  0.00           C  
ATOM   4410  OD1 ASP B 275       0.671  15.964  37.038  1.00  0.00           O  
ATOM   4411  OD2 ASP B 275       2.572  17.087  37.204  1.00  0.00           O  
ATOM   4412  C   ASP B 275       1.066  13.406  35.899  1.00  0.00           C  
ATOM   4413  O   ASP B 275       1.555  13.827  34.845  1.00  0.00           O  
ATOM   4414  N   PRO B 276      -0.187  12.918  35.945  1.00  0.00           N  
ATOM   4415  CD  PRO B 276      -0.794  12.210  37.062  1.00  0.00           C  
ATOM   4416  HD2 PRO B 276      -1.283  12.927  37.723  1.00  0.00           H  
ATOM   4417  HD3 PRO B 276      -0.063  11.620  37.617  1.00  0.00           H  
ATOM   4418  CG  PRO B 276      -1.830  11.287  36.431  1.00  0.00           C  
ATOM   4419  HG2 PRO B 276      -2.639  11.052  37.125  1.00  0.00           H  
ATOM   4420  HG3 PRO B 276      -1.344  10.376  36.075  1.00  0.00           H  
ATOM   4421  CB  PRO B 276      -2.317  12.115  35.243  1.00  0.00           C  
ATOM   4422  HB2 PRO B 276      -3.064  12.831  35.590  1.00  0.00           H  
ATOM   4423  HB3 PRO B 276      -2.732  11.485  34.455  1.00  0.00           H  
ATOM   4424  CA  PRO B 276      -1.058  12.855  34.773  1.00  0.00           C  
ATOM   4425  HA  PRO B 276      -0.559  12.257  34.010  1.00  0.00           H  
ATOM   4426  C   PRO B 276      -1.424  14.213  34.151  1.00  0.00           C  
ATOM   4427  O   PRO B 276      -1.923  14.226  33.028  1.00  0.00           O  
ATOM   4428  N   ALA B 277      -1.217  15.342  34.844  1.00  0.00           N  
ATOM   4429  H   ALA B 277      -0.719  15.306  35.731  1.00  0.00           H  
ATOM   4430  CA  ALA B 277      -1.529  16.672  34.310  1.00  0.00           C  
ATOM   4431  HA  ALA B 277      -2.434  16.605  33.704  1.00  0.00           H  
ATOM   4432  CB  ALA B 277      -1.819  17.619  35.482  1.00  0.00           C  
ATOM   4433  HB1 ALA B 277      -0.923  17.748  36.090  1.00  0.00           H  
ATOM   4434  HB2 ALA B 277      -2.125  18.591  35.095  1.00  0.00           H  
ATOM   4435  HB3 ALA B 277      -2.620  17.215  36.100  1.00  0.00           H  
ATOM   4436  C   ALA B 277      -0.416  17.225  33.397  1.00  0.00           C  
ATOM   4437  O   ALA B 277      -0.688  18.074  32.549  1.00  0.00           O  
ATOM   4438  N   ASP B 278       0.825  16.744  33.528  1.00  0.00           N  
ATOM   4439  H   ASP B 278       0.977  16.047  34.249  1.00  0.00           H  
ATOM   4440  CA  ASP B 278       1.960  17.127  32.672  1.00  0.00           C  
ATOM   4441  HA  ASP B 278       1.858  18.194  32.456  1.00  0.00           H  
ATOM   4442  CB  ASP B 278       3.273  16.944  33.457  1.00  0.00           C  
ATOM   4443  HB2 ASP B 278       3.137  17.348  34.461  1.00  0.00           H  
ATOM   4444  HB3 ASP B 278       3.515  15.883  33.551  1.00  0.00           H  
ATOM   4445  CG  ASP B 278       4.458  17.689  32.843  1.00  0.00           C  
ATOM   4446  OD1 ASP B 278       5.589  17.550  33.361  1.00  0.00           O  
ATOM   4447  OD2 ASP B 278       4.288  18.481  31.891  1.00  0.00           O  
ATOM   4448  C   ASP B 278       1.934  16.405  31.302  1.00  0.00           C  
ATOM   4449  O   ASP B 278       2.886  15.736  30.896  1.00  0.00           O  
ATOM   4450  N   PHE B 279       0.794  16.481  30.610  1.00  0.00           N  
ATOM   4451  H   PHE B 279       0.064  17.071  30.996  1.00  0.00           H  
ATOM   4452  CA  PHE B 279       0.517  15.816  29.334  1.00  0.00           C  
ATOM   4453  HA  PHE B 279       1.169  14.947  29.246  1.00  0.00           H  
ATOM   4454  CB  PHE B 279      -0.935  15.320  29.345  1.00  0.00           C  
ATOM   4455  HB2 PHE B 279      -1.068  14.658  30.203  1.00  0.00           H  
ATOM   4456  HB3 PHE B 279      -1.595  16.178  29.490  1.00  0.00           H  
ATOM   4457  CG  PHE B 279      -1.362  14.586  28.086  1.00  0.00           C  
ATOM   4458  CD1 PHE B 279      -1.808  15.308  26.961  1.00  0.00           C  
ATOM   4459  HD1 PHE B 279      -1.850  16.388  26.997  1.00  0.00           H  
ATOM   4460  CE1 PHE B 279      -2.207  14.629  25.796  1.00  0.00           C  
ATOM   4461  HE1 PHE B 279      -2.545  15.188  24.937  1.00  0.00           H  
ATOM   4462  CZ  PHE B 279      -2.180  13.224  25.761  1.00  0.00           C  
ATOM   4463  HZ  PHE B 279      -2.487  12.697  24.867  1.00  0.00           H  
ATOM   4464  CE2 PHE B 279      -1.739  12.499  26.883  1.00  0.00           C  
ATOM   4465  HE2 PHE B 279      -1.711  11.417  26.849  1.00  0.00           H  
ATOM   4466  CD2 PHE B 279      -1.325  13.179  28.042  1.00  0.00           C  
ATOM   4467  HD2 PHE B 279      -0.994  12.620  28.907  1.00  0.00           H  
ATOM   4468  C   PHE B 279       0.792  16.743  28.139  1.00  0.00           C  
ATOM   4469  O   PHE B 279       0.367  17.901  28.121  1.00  0.00           O  
ATOM   4470  N   ARG B 280       1.511  16.243  27.123  1.00  0.00           N  
ATOM   4471  H   ARG B 280       1.853  15.289  27.215  1.00  0.00           H  
ATOM   4472  CA  ARG B 280       2.063  17.065  26.029  1.00  0.00           C  
ATOM   4473  HA  ARG B 280       1.461  17.970  25.931  1.00  0.00           H  
ATOM   4474  CB  ARG B 280       3.508  17.466  26.364  1.00  0.00           C  
ATOM   4475  HB2 ARG B 280       4.134  16.574  26.299  1.00  0.00           H  
ATOM   4476  HB3 ARG B 280       3.857  18.182  25.618  1.00  0.00           H  
ATOM   4477  CG  ARG B 280       3.689  18.074  27.764  1.00  0.00           C  
ATOM   4478  HG2 ARG B 280       3.072  18.969  27.872  1.00  0.00           H  
ATOM   4479  HG3 ARG B 280       3.413  17.344  28.526  1.00  0.00           H  
ATOM   4480  CD  ARG B 280       5.157  18.424  27.962  1.00  0.00           C  
ATOM   4481  HD2 ARG B 280       5.771  17.588  27.625  1.00  0.00           H  
ATOM   4482  HD3 ARG B 280       5.395  19.302  27.358  1.00  0.00           H  
ATOM   4483  NE  ARG B 280       5.457  18.686  29.375  1.00  0.00           N  
ATOM   4484  HE  ARG B 280       4.726  18.562  30.082  1.00  0.00           H  
ATOM   4485  CZ  ARG B 280       6.615  19.074  29.847  1.00  0.00           C  
ATOM   4486  NH1 ARG B 280       7.645  19.249  29.077  1.00  0.00           N  
ATOM   4487 HH11 ARG B 280       7.585  18.996  28.109  1.00  0.00           H  
ATOM   4488 HH12 ARG B 280       8.492  19.575  29.515  1.00  0.00           H  
ATOM   4489  NH2 ARG B 280       6.769  19.325  31.107  1.00  0.00           N  
ATOM   4490 HH21 ARG B 280       5.985  19.089  31.730  1.00  0.00           H  
ATOM   4491 HH22 ARG B 280       7.646  19.690  31.449  1.00  0.00           H  
ATOM   4492  C   ARG B 280       2.050  16.341  24.687  1.00  0.00           C  
ATOM   4493  O   ARG B 280       2.195  15.121  24.635  1.00  0.00           O  
ATOM   4494  N   ILE B 281       1.965  17.079  23.583  1.00  0.00           N  
ATOM   4495  H   ILE B 281       1.906  18.083  23.672  1.00  0.00           H  
ATOM   4496  CA  ILE B 281       2.116  16.536  22.223  1.00  0.00           C  
ATOM   4497  HA  ILE B 281       2.524  15.529  22.291  1.00  0.00           H  
ATOM   4498  CB  ILE B 281       0.744  16.419  21.508  1.00  0.00           C  
ATOM   4499  HB  ILE B 281       0.254  17.395  21.538  1.00  0.00           H  
ATOM   4500  CG2 ILE B 281       0.905  16.021  20.026  1.00  0.00           C  
ATOM   4501 HG21 ILE B 281       1.392  15.049  19.945  1.00  0.00           H  
ATOM   4502 HG22 ILE B 281      -0.066  15.982  19.535  1.00  0.00           H  
ATOM   4503 HG23 ILE B 281       1.492  16.766  19.491  1.00  0.00           H  
ATOM   4504  CG1 ILE B 281      -0.142  15.394  22.264  1.00  0.00           C  
ATOM   4505 HG12 ILE B 281       0.392  14.444  22.336  1.00  0.00           H  
ATOM   4506 HG13 ILE B 281      -0.320  15.762  23.276  1.00  0.00           H  
ATOM   4507  CD1 ILE B 281      -1.520  15.122  21.647  1.00  0.00           C  
ATOM   4508 HD11 ILE B 281      -1.421  14.572  20.712  1.00  0.00           H  
ATOM   4509 HD12 ILE B 281      -2.106  14.516  22.337  1.00  0.00           H  
ATOM   4510 HD13 ILE B 281      -2.045  16.061  21.470  1.00  0.00           H  
ATOM   4511  C   ILE B 281       3.161  17.358  21.463  1.00  0.00           C  
ATOM   4512  O   ILE B 281       3.215  18.577  21.600  1.00  0.00           O  
ATOM   4513  N   TYR B 282       3.986  16.675  20.670  1.00  0.00           N  
ATOM   4514  H   TYR B 282       3.858  15.670  20.611  1.00  0.00           H  
ATOM   4515  CA  TYR B 282       5.069  17.243  19.874  1.00  0.00           C  
ATOM   4516  HA  TYR B 282       5.030  18.332  19.918  1.00  0.00           H  
ATOM   4517  CB  TYR B 282       6.421  16.790  20.451  1.00  0.00           C  
ATOM   4518  HB2 TYR B 282       6.462  15.700  20.424  1.00  0.00           H  
ATOM   4519  HB3 TYR B 282       7.203  17.157  19.784  1.00  0.00           H  
ATOM   4520  CG  TYR B 282       6.751  17.242  21.870  1.00  0.00           C  
ATOM   4521  CD1 TYR B 282       7.550  18.386  22.075  1.00  0.00           C  
ATOM   4522  HD1 TYR B 282       7.889  18.964  21.226  1.00  0.00           H  
ATOM   4523  CE1 TYR B 282       7.921  18.777  23.378  1.00  0.00           C  
ATOM   4524  HE1 TYR B 282       8.538  19.651  23.522  1.00  0.00           H  
ATOM   4525  CZ  TYR B 282       7.476  18.034  24.491  1.00  0.00           C  
ATOM   4526  OH  TYR B 282       7.862  18.395  25.747  1.00  0.00           O  
ATOM   4527  HH  TYR B 282       8.652  18.941  25.714  1.00  0.00           H  
ATOM   4528  CE2 TYR B 282       6.665  16.896  24.292  1.00  0.00           C  
ATOM   4529  HE2 TYR B 282       6.336  16.328  25.147  1.00  0.00           H  
ATOM   4530  CD2 TYR B 282       6.318  16.493  22.986  1.00  0.00           C  
ATOM   4531  HD2 TYR B 282       5.724  15.601  22.837  1.00  0.00           H  
ATOM   4532  C   TYR B 282       4.907  16.802  18.408  1.00  0.00           C  
ATOM   4533  O   TYR B 282       4.938  15.607  18.101  1.00  0.00           O  
ATOM   4534  N   GLN B 283       4.721  17.763  17.502  1.00  0.00           N  
ATOM   4535  H   GLN B 283       4.730  18.722  17.810  1.00  0.00           H  
ATOM   4536  CA  GLN B 283       4.636  17.511  16.060  1.00  0.00           C  
ATOM   4537  HA  GLN B 283       4.009  16.632  15.886  1.00  0.00           H  
ATOM   4538  CB  GLN B 283       3.978  18.729  15.384  1.00  0.00           C  
ATOM   4539  HB2 GLN B 283       3.081  19.018  15.933  1.00  0.00           H  
ATOM   4540  HB3 GLN B 283       4.675  19.567  15.444  1.00  0.00           H  
ATOM   4541  CG  GLN B 283       3.618  18.511  13.901  1.00  0.00           C  
ATOM   4542  HG2 GLN B 283       3.609  19.484  13.411  1.00  0.00           H  
ATOM   4543  HG3 GLN B 283       4.382  17.914  13.405  1.00  0.00           H  
ATOM   4544  CD  GLN B 283       2.248  17.870  13.669  1.00  0.00           C  
ATOM   4545  OE1 GLN B 283       1.509  17.510  14.572  1.00  0.00           O  
ATOM   4546  NE2 GLN B 283       1.846  17.696  12.428  1.00  0.00           N  
ATOM   4547 HE21 GLN B 283       0.936  17.288  12.306  1.00  0.00           H  
ATOM   4548 HE22 GLN B 283       2.436  17.953  11.655  1.00  0.00           H  
ATOM   4549  C   GLN B 283       6.040  17.253  15.491  1.00  0.00           C  
ATOM   4550  O   GLN B 283       6.945  18.053  15.731  1.00  0.00           O  
ATOM   4551  N   VAL B 284       6.229  16.184  14.713  1.00  0.00           N  
ATOM   4552  H   VAL B 284       5.453  15.564  14.505  1.00  0.00           H  
ATOM   4553  CA  VAL B 284       7.467  15.968  13.950  1.00  0.00           C  
ATOM   4554  HA  VAL B 284       8.286  16.474  14.462  1.00  0.00           H  
ATOM   4555  CB  VAL B 284       7.861  14.481  13.859  1.00  0.00           C  
ATOM   4556  HB  VAL B 284       7.162  13.959  13.209  1.00  0.00           H  
ATOM   4557  CG1 VAL B 284       9.271  14.325  13.277  1.00  0.00           C  
ATOM   4558 HG11 VAL B 284      10.004  14.830  13.907  1.00  0.00           H  
ATOM   4559 HG12 VAL B 284       9.538  13.268  13.220  1.00  0.00           H  
ATOM   4560 HG13 VAL B 284       9.315  14.732  12.269  1.00  0.00           H  
ATOM   4561  CG2 VAL B 284       7.855  13.816  15.246  1.00  0.00           C  
ATOM   4562 HG21 VAL B 284       8.222  12.795  15.165  1.00  0.00           H  
ATOM   4563 HG22 VAL B 284       8.505  14.369  15.924  1.00  0.00           H  
ATOM   4564 HG23 VAL B 284       6.845  13.791  15.650  1.00  0.00           H  
ATOM   4565  C   VAL B 284       7.292  16.608  12.576  1.00  0.00           C  
ATOM   4566  O   VAL B 284       6.453  16.202  11.774  1.00  0.00           O  
ATOM   4567  N   THR B 285       8.069  17.654  12.311  1.00  0.00           N  
ATOM   4568  H   THR B 285       8.756  17.931  13.000  1.00  0.00           H  
ATOM   4569  CA  THR B 285       7.999  18.486  11.097  1.00  0.00           C  
ATOM   4570  HA  THR B 285       6.959  18.730  10.888  1.00  0.00           H  
ATOM   4571  CB  THR B 285       8.771  19.794  11.347  1.00  0.00           C  
ATOM   4572  HB  THR B 285       8.855  20.362  10.420  1.00  0.00           H  
ATOM   4573  CG2 THR B 285       8.107  20.680  12.402  1.00  0.00           C  
ATOM   4574 HG21 THR B 285       8.078  20.168  13.366  1.00  0.00           H  
ATOM   4575 HG22 THR B 285       8.670  21.607  12.509  1.00  0.00           H  
ATOM   4576 HG23 THR B 285       7.089  20.918  12.093  1.00  0.00           H  
ATOM   4577  OG1 THR B 285      10.061  19.483  11.825  1.00  0.00           O  
ATOM   4578  HG1 THR B 285      10.613  20.258  11.705  1.00  0.00           H  
ATOM   4579  C   THR B 285       8.555  17.808   9.838  1.00  0.00           C  
ATOM   4580  O   THR B 285       8.632  18.448   8.792  1.00  0.00           O  
ATOM   4581  N   TYR B 286       8.989  16.550   9.924  1.00  0.00           N  
ATOM   4582  H   TYR B 286       8.782  16.026  10.760  1.00  0.00           H  
ATOM   4583  CA  TYR B 286       9.850  15.906   8.937  1.00  0.00           C  
ATOM   4584  HA  TYR B 286       9.627  16.324   7.954  1.00  0.00           H  
ATOM   4585  CB  TYR B 286      11.311  16.241   9.294  1.00  0.00           C  
ATOM   4586  HB2 TYR B 286      11.371  17.292   9.584  1.00  0.00           H  
ATOM   4587  HB3 TYR B 286      11.603  15.655  10.166  1.00  0.00           H  
ATOM   4588  CG  TYR B 286      12.321  16.044   8.180  1.00  0.00           C  
ATOM   4589  CD1 TYR B 286      12.239  16.831   7.014  1.00  0.00           C  
ATOM   4590  HD1 TYR B 286      11.445  17.558   6.903  1.00  0.00           H  
ATOM   4591  CE1 TYR B 286      13.217  16.703   6.008  1.00  0.00           C  
ATOM   4592  HE1 TYR B 286      13.171  17.312   5.119  1.00  0.00           H  
ATOM   4593  CZ  TYR B 286      14.280  15.790   6.164  1.00  0.00           C  
ATOM   4594  OH  TYR B 286      15.231  15.694   5.198  1.00  0.00           O  
ATOM   4595  HH  TYR B 286      15.887  15.026   5.405  1.00  0.00           H  
ATOM   4596  CE2 TYR B 286      14.356  14.993   7.327  1.00  0.00           C  
ATOM   4597  HE2 TYR B 286      15.167  14.290   7.454  1.00  0.00           H  
ATOM   4598  CD2 TYR B 286      13.381  15.131   8.335  1.00  0.00           C  
ATOM   4599  HD2 TYR B 286      13.469  14.556   9.245  1.00  0.00           H  
ATOM   4600  C   TYR B 286       9.585  14.395   8.868  1.00  0.00           C  
ATOM   4601  O   TYR B 286       8.964  13.815   9.760  1.00  0.00           O  
ATOM   4602  N   LEU B 287      10.046  13.766   7.787  1.00  0.00           N  
ATOM   4603  H   LEU B 287      10.575  14.306   7.119  1.00  0.00           H  
ATOM   4604  CA  LEU B 287       9.792  12.355   7.461  1.00  0.00           C  
ATOM   4605  HA  LEU B 287       8.755  12.119   7.707  1.00  0.00           H  
ATOM   4606  CB  LEU B 287       9.996  12.180   5.941  1.00  0.00           C  
ATOM   4607  HB2 LEU B 287      11.028  12.450   5.705  1.00  0.00           H  
ATOM   4608  HB3 LEU B 287       9.862  11.128   5.680  1.00  0.00           H  
ATOM   4609  CG  LEU B 287       9.045  13.035   5.072  1.00  0.00           C  
ATOM   4610  HG  LEU B 287       9.040  14.067   5.424  1.00  0.00           H  
ATOM   4611  CD1 LEU B 287       9.522  13.063   3.621  1.00  0.00           C  
ATOM   4612 HD11 LEU B 287       8.838  13.661   3.020  1.00  0.00           H  
ATOM   4613 HD12 LEU B 287      10.515  13.508   3.570  1.00  0.00           H  
ATOM   4614 HD13 LEU B 287       9.558  12.053   3.218  1.00  0.00           H  
ATOM   4615  CD2 LEU B 287       7.612  12.502   5.117  1.00  0.00           C  
ATOM   4616 HD21 LEU B 287       7.609  11.445   4.858  1.00  0.00           H  
ATOM   4617 HD22 LEU B 287       7.206  12.624   6.119  1.00  0.00           H  
ATOM   4618 HD23 LEU B 287       6.982  13.050   4.417  1.00  0.00           H  
ATOM   4619  C   LEU B 287      10.655  11.366   8.276  1.00  0.00           C  
ATOM   4620  O   LEU B 287      10.443  10.155   8.218  1.00  0.00           O  
ATOM   4621  N   GLU B 288      11.633  11.872   9.032  1.00  0.00           N  
ATOM   4622  H   GLU B 288      11.697  12.872   9.102  1.00  0.00           H  
ATOM   4623  CA  GLU B 288      12.541  11.075   9.863  1.00  0.00           C  
ATOM   4624  HA  GLU B 288      12.895  10.244   9.254  1.00  0.00           H  
ATOM   4625  CB  GLU B 288      13.753  11.946  10.239  1.00  0.00           C  
ATOM   4626  HB2 GLU B 288      14.184  12.371   9.333  1.00  0.00           H  
ATOM   4627  HB3 GLU B 288      13.398  12.771  10.858  1.00  0.00           H  
ATOM   4628  CG  GLU B 288      14.872  11.229  11.008  1.00  0.00           C  
ATOM   4629  HG2 GLU B 288      15.501  12.000  11.456  1.00  0.00           H  
ATOM   4630  HG3 GLU B 288      14.452  10.645  11.830  1.00  0.00           H  
ATOM   4631  CD  GLU B 288      15.750  10.337  10.114  1.00  0.00           C  
ATOM   4632  OE1 GLU B 288      15.223   9.786   9.121  1.00  0.00           O  
ATOM   4633  OE2 GLU B 288      16.945  10.213  10.449  1.00  0.00           O  
ATOM   4634  C   GLU B 288      11.837  10.527  11.126  1.00  0.00           C  
ATOM   4635  O   GLU B 288      11.147  11.286  11.813  1.00  0.00           O  
ATOM   4636  N   PRO B 289      12.000   9.239  11.489  1.00  0.00           N  
ATOM   4637  CD  PRO B 289      12.719   8.214  10.741  1.00  0.00           C  
ATOM   4638  HD2 PRO B 289      13.780   8.447  10.669  1.00  0.00           H  
ATOM   4639  HD3 PRO B 289      12.286   8.119   9.745  1.00  0.00           H  
ATOM   4640  CG  PRO B 289      12.534   6.906  11.512  1.00  0.00           C  
ATOM   4641  HG2 PRO B 289      13.361   6.770  12.212  1.00  0.00           H  
ATOM   4642  HG3 PRO B 289      12.452   6.050  10.842  1.00  0.00           H  
ATOM   4643  CB  PRO B 289      11.239   7.149  12.283  1.00  0.00           C  
ATOM   4644  HB2 PRO B 289      11.146   6.501  13.152  1.00  0.00           H  
ATOM   4645  HB3 PRO B 289      10.390   6.998  11.615  1.00  0.00           H  
ATOM   4646  CA  PRO B 289      11.341   8.635  12.646  1.00  0.00           C  
ATOM   4647  HA  PRO B 289      10.336   9.043  12.737  1.00  0.00           H  
ATOM   4648  C   PRO B 289      12.077   8.920  13.974  1.00  0.00           C  
ATOM   4649  O   PRO B 289      12.438   7.997  14.709  1.00  0.00           O  
ATOM   4650  N   SER B 290      12.314  10.196  14.304  1.00  0.00           N  
ATOM   4651  H   SER B 290      11.988  10.931  13.684  1.00  0.00           H  
ATOM   4652  CA  SER B 290      12.960  10.585  15.569  1.00  0.00           C  
ATOM   4653  HA  SER B 290      12.646   9.880  16.338  1.00  0.00           H  
ATOM   4654  CB  SER B 290      14.479  10.466  15.423  1.00  0.00           C  
ATOM   4655  HB2 SER B 290      14.940  10.590  16.402  1.00  0.00           H  
ATOM   4656  HB3 SER B 290      14.734   9.476  15.046  1.00  0.00           H  
ATOM   4657  OG  SER B 290      14.991  11.442  14.545  1.00  0.00           O  
ATOM   4658  HG  SER B 290      14.807  11.162  13.641  1.00  0.00           H  
ATOM   4659  C   SER B 290      12.570  11.985  16.067  1.00  0.00           C  
ATOM   4660  O   SER B 290      12.046  12.809  15.315  1.00  0.00           O  
ATOM   4661  N   LEU B 291      12.808  12.265  17.356  1.00  0.00           N  
ATOM   4662  H   LEU B 291      13.204  11.525  17.930  1.00  0.00           H  
ATOM   4663  CA  LEU B 291      12.560  13.572  17.974  1.00  0.00           C  
ATOM   4664  HA  LEU B 291      12.742  14.339  17.218  1.00  0.00           H  
ATOM   4665  CB  LEU B 291      11.079  13.660  18.397  1.00  0.00           C  
ATOM   4666  HB2 LEU B 291      10.450  13.560  17.511  1.00  0.00           H  
ATOM   4667  HB3 LEU B 291      10.864  12.823  19.063  1.00  0.00           H  
ATOM   4668  CG  LEU B 291      10.707  14.969  19.118  1.00  0.00           C  
ATOM   4669  HG  LEU B 291      11.352  15.105  19.984  1.00  0.00           H  
ATOM   4670  CD1 LEU B 291      10.845  16.191  18.210  1.00  0.00           C  
ATOM   4671 HD11 LEU B 291      10.503  17.082  18.736  1.00  0.00           H  
ATOM   4672 HD12 LEU B 291      11.889  16.341  17.940  1.00  0.00           H  
ATOM   4673 HD13 LEU B 291      10.255  16.057  17.303  1.00  0.00           H  
ATOM   4674  CD2 LEU B 291       9.272  14.898  19.628  1.00  0.00           C  
ATOM   4675 HD21 LEU B 291       9.151  14.023  20.265  1.00  0.00           H  
ATOM   4676 HD22 LEU B 291       9.064  15.787  20.220  1.00  0.00           H  
ATOM   4677 HD23 LEU B 291       8.576  14.838  18.791  1.00  0.00           H  
ATOM   4678  C   LEU B 291      13.500  13.832  19.162  1.00  0.00           C  
ATOM   4679  O   LEU B 291      13.431  13.145  20.183  1.00  0.00           O  
ATOM   4680  N   ARG B 292      14.350  14.862  19.059  1.00  0.00           N  
ATOM   4681  H   ARG B 292      14.321  15.403  18.207  1.00  0.00           H  
ATOM   4682  CA  ARG B 292      15.176  15.366  20.173  1.00  0.00           C  
ATOM   4683  HA  ARG B 292      15.369  14.534  20.847  1.00  0.00           H  
ATOM   4684  CB  ARG B 292      16.527  15.872  19.635  1.00  0.00           C  
ATOM   4685  HB2 ARG B 292      16.903  15.145  18.913  1.00  0.00           H  
ATOM   4686  HB3 ARG B 292      16.371  16.819  19.113  1.00  0.00           H  
ATOM   4687  CG  ARG B 292      17.597  16.058  20.729  1.00  0.00           C  
ATOM   4688  HG2 ARG B 292      17.294  16.859  21.404  1.00  0.00           H  
ATOM   4689  HG3 ARG B 292      17.710  15.132  21.294  1.00  0.00           H  
ATOM   4690  CD  ARG B 292      18.945  16.412  20.084  1.00  0.00           C  
ATOM   4691  HD2 ARG B 292      19.280  15.566  19.481  1.00  0.00           H  
ATOM   4692  HD3 ARG B 292      18.793  17.271  19.427  1.00  0.00           H  
ATOM   4693  NE  ARG B 292      19.987  16.750  21.076  1.00  0.00           N  
ATOM   4694  HE  ARG B 292      19.786  16.615  22.063  1.00  0.00           H  
ATOM   4695  CZ  ARG B 292      21.157  17.308  20.820  1.00  0.00           C  
ATOM   4696  NH1 ARG B 292      21.575  17.487  19.598  1.00  0.00           N  
ATOM   4697 HH11 ARG B 292      21.010  17.136  18.847  1.00  0.00           H  
ATOM   4698 HH12 ARG B 292      22.475  17.890  19.423  1.00  0.00           H  
ATOM   4699  NH2 ARG B 292      21.920  17.709  21.791  1.00  0.00           N  
ATOM   4700 HH21 ARG B 292      21.627  17.565  22.758  1.00  0.00           H  
ATOM   4701 HH22 ARG B 292      22.789  18.178  21.634  1.00  0.00           H  
ATOM   4702  C   ARG B 292      14.412  16.423  20.979  1.00  0.00           C  
ATOM   4703  O   ARG B 292      13.686  17.226  20.400  1.00  0.00           O  
ATOM   4704  N   ILE B 293      14.593  16.443  22.300  1.00  0.00           N  
ATOM   4705  H   ILE B 293      15.189  15.723  22.697  1.00  0.00           H  
ATOM   4706  CA  ILE B 293      13.887  17.329  23.244  1.00  0.00           C  
ATOM   4707  HA  ILE B 293      13.499  18.191  22.697  1.00  0.00           H  
ATOM   4708  CB  ILE B 293      12.686  16.588  23.896  1.00  0.00           C  
ATOM   4709  HB  ILE B 293      13.079  15.746  24.468  1.00  0.00           H  
ATOM   4710  CG2 ILE B 293      11.925  17.505  24.875  1.00  0.00           C  
ATOM   4711 HG21 ILE B 293      11.510  18.363  24.344  1.00  0.00           H  
ATOM   4712 HG22 ILE B 293      12.578  17.844  25.676  1.00  0.00           H  
ATOM   4713 HG23 ILE B 293      11.119  16.956  25.360  1.00  0.00           H  
ATOM   4714  CG1 ILE B 293      11.730  16.015  22.823  1.00  0.00           C  
ATOM   4715 HG12 ILE B 293      11.421  16.811  22.149  1.00  0.00           H  
ATOM   4716 HG13 ILE B 293      12.265  15.274  22.234  1.00  0.00           H  
ATOM   4717  CD1 ILE B 293      10.481  15.320  23.363  1.00  0.00           C  
ATOM   4718 HD11 ILE B 293       9.992  14.777  22.553  1.00  0.00           H  
ATOM   4719 HD12 ILE B 293       9.782  16.055  23.763  1.00  0.00           H  
ATOM   4720 HD13 ILE B 293      10.773  14.617  24.145  1.00  0.00           H  
ATOM   4721  C   ILE B 293      14.873  17.841  24.304  1.00  0.00           C  
ATOM   4722  O   ILE B 293      15.738  17.090  24.749  1.00  0.00           O  
ATOM   4723  N   ALA B 294      14.745  19.101  24.735  1.00  0.00           N  
ATOM   4724  H   ALA B 294      14.026  19.678  24.331  1.00  0.00           H  
ATOM   4725  CA  ALA B 294      15.448  19.622  25.912  1.00  0.00           C  
ATOM   4726  HA  ALA B 294      16.502  19.352  25.860  1.00  0.00           H  
ATOM   4727  CB  ALA B 294      15.367  21.152  25.901  1.00  0.00           C  
ATOM   4728  HB1 ALA B 294      15.873  21.545  25.018  1.00  0.00           H  
ATOM   4729  HB2 ALA B 294      14.326  21.475  25.891  1.00  0.00           H  
ATOM   4730  HB3 ALA B 294      15.856  21.549  26.792  1.00  0.00           H  
ATOM   4731  C   ALA B 294      14.878  19.016  27.208  1.00  0.00           C  
ATOM   4732  O   ALA B 294      13.708  19.221  27.545  1.00  0.00           O  
ATOM   4733  N   ALA B 295      15.708  18.273  27.941  1.00  0.00           N  
ATOM   4734  H   ALA B 295      16.690  18.256  27.685  1.00  0.00           H  
ATOM   4735  CA  ALA B 295      15.334  17.559  29.162  1.00  0.00           C  
ATOM   4736  HA  ALA B 295      14.469  16.927  28.951  1.00  0.00           H  
ATOM   4737  CB  ALA B 295      16.506  16.658  29.568  1.00  0.00           C  
ATOM   4738  HB1 ALA B 295      16.786  16.011  28.737  1.00  0.00           H  
ATOM   4739  HB2 ALA B 295      17.366  17.267  29.854  1.00  0.00           H  
ATOM   4740  HB3 ALA B 295      16.211  16.039  30.417  1.00  0.00           H  
ATOM   4741  C   ALA B 295      14.941  18.512  30.304  1.00  0.00           C  
ATOM   4742  O   ALA B 295      14.093  18.166  31.117  1.00  0.00           O  
ATOM   4743  N   SER B 296      15.465  19.741  30.306  1.00  0.00           N  
ATOM   4744  H   SER B 296      16.163  19.955  29.608  1.00  0.00           H  
ATOM   4745  CA  SER B 296      15.066  20.829  31.214  1.00  0.00           C  
ATOM   4746  HA  SER B 296      15.163  20.477  32.242  1.00  0.00           H  
ATOM   4747  CB  SER B 296      16.025  22.002  31.012  1.00  0.00           C  
ATOM   4748  HB2 SER B 296      15.760  22.812  31.693  1.00  0.00           H  
ATOM   4749  HB3 SER B 296      17.045  21.678  31.230  1.00  0.00           H  
ATOM   4750  OG  SER B 296      15.948  22.456  29.672  1.00  0.00           O  
ATOM   4751  HG  SER B 296      16.566  23.189  29.575  1.00  0.00           H  
ATOM   4752  C   SER B 296      13.616  21.315  31.035  1.00  0.00           C  
ATOM   4753  O   SER B 296      13.135  22.119  31.831  1.00  0.00           O  
ATOM   4754  N   THR B 297      12.890  20.835  30.016  1.00  0.00           N  
ATOM   4755  H   THR B 297      13.346  20.204  29.368  1.00  0.00           H  
ATOM   4756  CA  THR B 297      11.431  21.027  29.910  1.00  0.00           C  
ATOM   4757  HA  THR B 297      11.186  22.020  30.288  1.00  0.00           H  
ATOM   4758  CB  THR B 297      10.937  20.960  28.453  1.00  0.00           C  
ATOM   4759  HB  THR B 297       9.876  21.208  28.453  1.00  0.00           H  
ATOM   4760  CG2 THR B 297      11.635  21.956  27.527  1.00  0.00           C  
ATOM   4761 HG21 THR B 297      11.231  21.864  26.520  1.00  0.00           H  
ATOM   4762 HG22 THR B 297      11.459  22.969  27.889  1.00  0.00           H  
ATOM   4763 HG23 THR B 297      12.706  21.770  27.509  1.00  0.00           H  
ATOM   4764  OG1 THR B 297      11.062  19.660  27.915  1.00  0.00           O  
ATOM   4765  HG1 THR B 297      12.014  19.464  27.814  1.00  0.00           H  
ATOM   4766  C   THR B 297      10.634  20.027  30.757  1.00  0.00           C  
ATOM   4767  O   THR B 297       9.437  20.227  30.961  1.00  0.00           O  
ATOM   4768  N   LEU B 298      11.253  18.943  31.225  1.00  0.00           N  
ATOM   4769  H   LEU B 298      12.256  18.874  31.097  1.00  0.00           H  
ATOM   4770  CA  LEU B 298      10.655  17.874  32.026  1.00  0.00           C  
ATOM   4771  HA  LEU B 298       9.570  17.952  32.003  1.00  0.00           H  
ATOM   4772  CB  LEU B 298      11.062  16.513  31.419  1.00  0.00           C  
ATOM   4773  HB2 LEU B 298      12.147  16.434  31.483  1.00  0.00           H  
ATOM   4774  HB3 LEU B 298      10.642  15.704  32.019  1.00  0.00           H  
ATOM   4775  CG  LEU B 298      10.650  16.314  29.942  1.00  0.00           C  
ATOM   4776  HG  LEU B 298      10.899  17.202  29.361  1.00  0.00           H  
ATOM   4777  CD1 LEU B 298      11.392  15.141  29.305  1.00  0.00           C  
ATOM   4778 HD11 LEU B 298      11.174  14.226  29.857  1.00  0.00           H  
ATOM   4779 HD12 LEU B 298      11.097  15.027  28.262  1.00  0.00           H  
ATOM   4780 HD13 LEU B 298      12.464  15.329  29.358  1.00  0.00           H  
ATOM   4781  CD2 LEU B 298       9.149  16.055  29.804  1.00  0.00           C  
ATOM   4782 HD21 LEU B 298       8.893  15.115  30.289  1.00  0.00           H  
ATOM   4783 HD22 LEU B 298       8.585  16.858  30.273  1.00  0.00           H  
ATOM   4784 HD23 LEU B 298       8.875  16.000  28.751  1.00  0.00           H  
ATOM   4785  C   LEU B 298      11.088  18.030  33.495  1.00  0.00           C  
ATOM   4786  O   LEU B 298      12.104  18.661  33.794  1.00  0.00           O  
ATOM   4787  N   LYS B 299      10.310  17.507  34.444  1.00  0.00           N  
ATOM   4788  H   LYS B 299       9.486  16.980  34.169  1.00  0.00           H  
ATOM   4789  CA  LYS B 299      10.626  17.614  35.877  1.00  0.00           C  
ATOM   4790  HA  LYS B 299      10.920  18.642  36.084  1.00  0.00           H  
ATOM   4791  CB  LYS B 299       9.380  17.283  36.716  1.00  0.00           C  
ATOM   4792  HB2 LYS B 299       9.007  16.299  36.433  1.00  0.00           H  
ATOM   4793  HB3 LYS B 299       9.655  17.258  37.771  1.00  0.00           H  
ATOM   4794  CG  LYS B 299       8.269  18.330  36.521  1.00  0.00           C  
ATOM   4795  HG2 LYS B 299       8.591  19.276  36.959  1.00  0.00           H  
ATOM   4796  HG3 LYS B 299       8.088  18.492  35.458  1.00  0.00           H  
ATOM   4797  CD  LYS B 299       6.951  17.895  37.174  1.00  0.00           C  
ATOM   4798  HD2 LYS B 299       6.639  16.934  36.757  1.00  0.00           H  
ATOM   4799  HD3 LYS B 299       7.095  17.795  38.252  1.00  0.00           H  
ATOM   4800  CE  LYS B 299       5.880  18.949  36.869  1.00  0.00           C  
ATOM   4801  HE2 LYS B 299       6.255  19.924  37.189  1.00  0.00           H  
ATOM   4802  HE3 LYS B 299       5.720  18.982  35.784  1.00  0.00           H  
ATOM   4803  NZ  LYS B 299       4.602  18.661  37.558  1.00  0.00           N  
ATOM   4804  HZ1 LYS B 299       4.701  18.505  38.549  1.00  0.00           H  
ATOM   4805  HZ2 LYS B 299       3.898  19.364  37.387  1.00  0.00           H  
ATOM   4806  HZ3 LYS B 299       4.144  17.822  37.184  1.00  0.00           H  
ATOM   4807  C   LYS B 299      11.827  16.725  36.225  1.00  0.00           C  
ATOM   4808  O   LYS B 299      11.836  15.543  35.893  1.00  0.00           O  
ATOM   4809  N   SER B 300      12.820  17.300  36.909  1.00  0.00           N  
ATOM   4810  H   SER B 300      12.763  18.284  37.101  1.00  0.00           H  
ATOM   4811  CA  SER B 300      14.007  16.568  37.367  1.00  0.00           C  
ATOM   4812  HA  SER B 300      14.438  16.089  36.498  1.00  0.00           H  
ATOM   4813  CB  SER B 300      15.067  17.534  37.905  1.00  0.00           C  
ATOM   4814  HB2 SER B 300      15.337  18.240  37.120  1.00  0.00           H  
ATOM   4815  HB3 SER B 300      14.655  18.086  38.751  1.00  0.00           H  
ATOM   4816  OG  SER B 300      16.229  16.850  38.331  1.00  0.00           O  
ATOM   4817  HG  SER B 300      16.585  16.343  37.590  1.00  0.00           H  
ATOM   4818  C   SER B 300      13.656  15.492  38.410  1.00  0.00           C  
ATOM   4819  O   SER B 300      12.851  15.749  39.307  1.00  0.00           O  
ATOM   4820  N   GLY B 301      14.242  14.296  38.297  1.00  0.00           N  
ATOM   4821  H   GLY B 301      14.793  14.116  37.453  1.00  0.00           H  
ATOM   4822  CA  GLY B 301      14.079  13.176  39.234  1.00  0.00           C  
ATOM   4823  HA2 GLY B 301      14.858  12.442  39.025  1.00  0.00           H  
ATOM   4824  HA3 GLY B 301      14.211  13.546  40.251  1.00  0.00           H  
ATOM   4825  C   GLY B 301      12.724  12.458  39.157  1.00  0.00           C  
ATOM   4826  O   GLY B 301      12.437  11.585  39.981  1.00  0.00           O  
ATOM   4827  N   ILE B 302      11.880  12.824  38.189  1.00  0.00           N  
ATOM   4828  H   ILE B 302      12.214  13.528  37.542  1.00  0.00           H  
ATOM   4829  CA  ILE B 302      10.525  12.300  37.963  1.00  0.00           C  
ATOM   4830  HA  ILE B 302      10.188  11.770  38.852  1.00  0.00           H  
ATOM   4831  CB  ILE B 302       9.582  13.504  37.716  1.00  0.00           C  
ATOM   4832  HB  ILE B 302      10.076  14.158  37.001  1.00  0.00           H  
ATOM   4833  CG2 ILE B 302       8.243  13.128  37.072  1.00  0.00           C  
ATOM   4834 HG21 ILE B 302       8.411  12.785  36.053  1.00  0.00           H  
ATOM   4835 HG22 ILE B 302       7.767  12.333  37.636  1.00  0.00           H  
ATOM   4836 HG23 ILE B 302       7.584  13.995  37.031  1.00  0.00           H  
ATOM   4837  CG1 ILE B 302       9.341  14.340  38.996  1.00  0.00           C  
ATOM   4838 HG12 ILE B 302      10.301  14.677  39.388  1.00  0.00           H  
ATOM   4839 HG13 ILE B 302       8.777  15.232  38.724  1.00  0.00           H  
ATOM   4840  CD1 ILE B 302       8.576  13.639  40.128  1.00  0.00           C  
ATOM   4841 HD11 ILE B 302       8.461  14.331  40.962  1.00  0.00           H  
ATOM   4842 HD12 ILE B 302       7.585  13.339  39.788  1.00  0.00           H  
ATOM   4843 HD13 ILE B 302       9.124  12.765  40.477  1.00  0.00           H  
ATOM   4844  C   ILE B 302      10.519  11.276  36.815  1.00  0.00           C  
ATOM   4845  O   ILE B 302      11.306  11.373  35.875  1.00  0.00           O  
ATOM   4846  N   SER B 303       9.625  10.285  36.856  1.00  0.00           N  
ATOM   4847  H   SER B 303       8.940  10.269  37.604  1.00  0.00           H  
ATOM   4848  CA  SER B 303       9.474   9.344  35.742  1.00  0.00           C  
ATOM   4849  HA  SER B 303      10.454   9.193  35.294  1.00  0.00           H  
ATOM   4850  CB  SER B 303       9.028   7.973  36.241  1.00  0.00           C  
ATOM   4851  HB2 SER B 303       9.749   7.605  36.969  1.00  0.00           H  
ATOM   4852  HB3 SER B 303       8.057   8.061  36.728  1.00  0.00           H  
ATOM   4853  OG  SER B 303       8.951   7.063  35.156  1.00  0.00           O  
ATOM   4854  HG  SER B 303       9.786   7.128  34.652  1.00  0.00           H  
ATOM   4855  C   SER B 303       8.556   9.897  34.645  1.00  0.00           C  
ATOM   4856  O   SER B 303       7.523  10.519  34.916  1.00  0.00           O  
ATOM   4857  N   TYR B 304       8.924   9.632  33.392  1.00  0.00           N  
ATOM   4858  H   TYR B 304       9.747   9.059  33.253  1.00  0.00           H  
ATOM   4859  CA  TYR B 304       8.199  10.037  32.187  1.00  0.00           C  
ATOM   4860  HA  TYR B 304       7.180  10.312  32.454  1.00  0.00           H  
ATOM   4861  CB  TYR B 304       8.862  11.262  31.536  1.00  0.00           C  
ATOM   4862  HB2 TYR B 304       9.942  11.115  31.518  1.00  0.00           H  
ATOM   4863  HB3 TYR B 304       8.531  11.334  30.498  1.00  0.00           H  
ATOM   4864  CG  TYR B 304       8.546  12.584  32.207  1.00  0.00           C  
ATOM   4865  CD1 TYR B 304       7.435  13.339  31.779  1.00  0.00           C  
ATOM   4866  HD1 TYR B 304       6.814  12.973  30.975  1.00  0.00           H  
ATOM   4867  CE1 TYR B 304       7.134  14.574  32.385  1.00  0.00           C  
ATOM   4868  HE1 TYR B 304       6.278  15.151  32.065  1.00  0.00           H  
ATOM   4869  CZ  TYR B 304       7.960  15.058  33.420  1.00  0.00           C  
ATOM   4870  OH  TYR B 304       7.705  16.254  34.005  1.00  0.00           O  
ATOM   4871  HH  TYR B 304       6.867  16.675  33.691  1.00  0.00           H  
ATOM   4872  CE2 TYR B 304       9.077  14.307  33.843  1.00  0.00           C  
ATOM   4873  HE2 TYR B 304       9.712  14.682  34.630  1.00  0.00           H  
ATOM   4874  CD2 TYR B 304       9.367  13.069  33.241  1.00  0.00           C  
ATOM   4875  HD2 TYR B 304      10.220  12.495  33.580  1.00  0.00           H  
ATOM   4876  C   TYR B 304       8.084   8.876  31.200  1.00  0.00           C  
ATOM   4877  O   TYR B 304       8.833   7.896  31.258  1.00  0.00           O  
ATOM   4878  N   ARG B 305       7.111   8.976  30.291  1.00  0.00           N  
ATOM   4879  H   ARG B 305       6.513   9.800  30.318  1.00  0.00           H  
ATOM   4880  CA  ARG B 305       6.812   7.952  29.282  1.00  0.00           C  
ATOM   4881  HA  ARG B 305       7.754   7.511  28.964  1.00  0.00           H  
ATOM   4882  CB  ARG B 305       5.950   6.851  29.917  1.00  0.00           C  
ATOM   4883  HB2 ARG B 305       5.847   6.028  29.213  1.00  0.00           H  
ATOM   4884  HB3 ARG B 305       6.465   6.469  30.799  1.00  0.00           H  
ATOM   4885  CG  ARG B 305       4.547   7.325  30.316  1.00  0.00           C  
ATOM   4886  HG2 ARG B 305       4.615   8.201  30.964  1.00  0.00           H  
ATOM   4887  HG3 ARG B 305       3.976   7.585  29.426  1.00  0.00           H  
ATOM   4888  CD  ARG B 305       3.839   6.212  31.086  1.00  0.00           C  
ATOM   4889  HD2 ARG B 305       4.469   5.969  31.941  1.00  0.00           H  
ATOM   4890  HD3 ARG B 305       2.882   6.582  31.459  1.00  0.00           H  
ATOM   4891  NE  ARG B 305       3.632   4.994  30.276  1.00  0.00           N  
ATOM   4892  HE  ARG B 305       3.755   5.072  29.278  1.00  0.00           H  
ATOM   4893  CZ  ARG B 305       3.332   3.807  30.764  1.00  0.00           C  
ATOM   4894  NH1 ARG B 305       3.067   3.600  32.018  1.00  0.00           N  
ATOM   4895 HH11 ARG B 305       3.146   4.383  32.684  1.00  0.00           H  
ATOM   4896 HH12 ARG B 305       2.925   2.695  32.411  1.00  0.00           H  
ATOM   4897  NH2 ARG B 305       3.291   2.781  29.962  1.00  0.00           N  
ATOM   4898 HH21 ARG B 305       3.553   2.923  28.997  1.00  0.00           H  
ATOM   4899 HH22 ARG B 305       3.031   1.880  30.320  1.00  0.00           H  
ATOM   4900  C   ARG B 305       6.168   8.541  28.034  1.00  0.00           C  
ATOM   4901  O   ARG B 305       5.689   9.675  28.060  1.00  0.00           O  
ATOM   4902  N   ALA B 306       6.156   7.763  26.951  1.00  0.00           N  
ATOM   4903  H   ALA B 306       6.572   6.842  27.024  1.00  0.00           H  
ATOM   4904  CA  ALA B 306       5.719   8.220  25.634  1.00  0.00           C  
ATOM   4905  HA  ALA B 306       4.994   9.022  25.776  1.00  0.00           H  
ATOM   4906  CB  ALA B 306       6.944   8.806  24.912  1.00  0.00           C  
ATOM   4907  HB1 ALA B 306       6.645   9.250  23.962  1.00  0.00           H  
ATOM   4908  HB2 ALA B 306       7.401   9.580  25.526  1.00  0.00           H  
ATOM   4909  HB3 ALA B 306       7.681   8.027  24.720  1.00  0.00           H  
ATOM   4910  C   ALA B 306       5.023   7.141  24.780  1.00  0.00           C  
ATOM   4911  O   ALA B 306       5.129   5.931  25.033  1.00  0.00           O  
ATOM   4912  N   ARG B 307       4.341   7.625  23.734  1.00  0.00           N  
ATOM   4913  H   ARG B 307       4.296   8.642  23.675  1.00  0.00           H  
ATOM   4914  CA  ARG B 307       3.847   6.898  22.549  1.00  0.00           C  
ATOM   4915  HA  ARG B 307       4.446   5.999  22.403  1.00  0.00           H  
ATOM   4916  CB  ARG B 307       2.372   6.469  22.712  1.00  0.00           C  
ATOM   4917  HB2 ARG B 307       1.743   7.360  22.779  1.00  0.00           H  
ATOM   4918  HB3 ARG B 307       2.100   5.922  21.812  1.00  0.00           H  
ATOM   4919  CG  ARG B 307       2.083   5.562  23.924  1.00  0.00           C  
ATOM   4920  HG2 ARG B 307       2.752   4.700  23.900  1.00  0.00           H  
ATOM   4921  HG3 ARG B 307       2.292   6.126  24.830  1.00  0.00           H  
ATOM   4922  CD  ARG B 307       0.620   5.072  23.995  1.00  0.00           C  
ATOM   4923  HD2 ARG B 307       0.414   4.756  25.019  1.00  0.00           H  
ATOM   4924  HD3 ARG B 307      -0.049   5.899  23.750  1.00  0.00           H  
ATOM   4925  NE  ARG B 307       0.381   3.923  23.100  1.00  0.00           N  
ATOM   4926  HE  ARG B 307       1.198   3.503  22.670  1.00  0.00           H  
ATOM   4927  CZ  ARG B 307      -0.764   3.397  22.688  1.00  0.00           C  
ATOM   4928  NH1 ARG B 307      -1.944   3.818  23.038  1.00  0.00           N  
ATOM   4929 HH11 ARG B 307      -2.051   4.592  23.661  1.00  0.00           H  
ATOM   4930 HH12 ARG B 307      -2.726   3.447  22.499  1.00  0.00           H  
ATOM   4931  NH2 ARG B 307      -0.756   2.441  21.816  1.00  0.00           N  
ATOM   4932 HH21 ARG B 307       0.095   2.207  21.327  1.00  0.00           H  
ATOM   4933 HH22 ARG B 307      -1.642   2.236  21.339  1.00  0.00           H  
ATOM   4934  C   ARG B 307       4.031   7.788  21.302  1.00  0.00           C  
ATOM   4935  O   ARG B 307       4.129   9.009  21.424  1.00  0.00           O  
ATOM   4936  N   VAL B 308       4.053   7.205  20.106  1.00  0.00           N  
ATOM   4937  H   VAL B 308       4.027   6.192  20.073  1.00  0.00           H
[truncated: 30,538 more chars]
