# Supplementary material for: Insights into receptor structure and dynamics at the surface of living cells
Source: Nat Commun. 2023 Mar 22;14:1596. doi: 10.1038/s41467-023-37284-4 (PMC10033668; doi:10.1038/s41467-023-37284-4)
Supplement: Supplementary file 15 — Source Data [file 41467_2023_37284_MOESM15_ESM.zip › Source data/Main/Figure 5/b/Average structures of MD sub-trajectories/K97B/MD_sub-average_3bpn_K97B_7.pdb]

ATOM      1  N   CYS A   1       0.902  14.652  -9.309  1.00  0.00           N  
ATOM      2  H1  CYS A   1       0.416  14.874 -10.167  1.00  0.00           H  
ATOM      3  H2  CYS A   1       1.142  15.500  -8.813  1.00  0.00           H  
ATOM      4  H3  CYS A   1       0.298  14.081  -8.729  1.00  0.00           H  
ATOM      5  CA  CYS A   1       2.134  13.886  -9.595  1.00  0.00           C  
ATOM      6  HA  CYS A   1       2.717  14.399 -10.361  1.00  0.00           H  
ATOM      7  CB  CYS A   1       2.989  13.749  -8.321  1.00  0.00           C  
ATOM      8  HB2 CYS A   1       2.498  13.083  -7.603  1.00  0.00           H  
ATOM      9  HB3 CYS A   1       3.961  13.320  -8.576  1.00  0.00           H  
ATOM     10  SG  CYS A   1       3.201  15.391  -7.576  1.00  0.00           S  
ATOM     11  HG  CYS A   1       4.476  15.254  -7.160  1.00  0.00           H  
ATOM     12  C   CYS A   1       1.739  12.511 -10.109  1.00  0.00           C  
ATOM     13  O   CYS A   1       0.798  11.956  -9.550  1.00  0.00           O  
ATOM     14  N   ASP A   2       2.425  11.947 -11.106  1.00  0.00           N  
ATOM     15  H   ASP A   2       3.195  12.420 -11.559  1.00  0.00           H  
ATOM     16  CA  ASP A   2       2.296  10.507 -11.371  1.00  0.00           C  
ATOM     17  HA  ASP A   2       1.246  10.221 -11.273  1.00  0.00           H  
ATOM     18  CB  ASP A   2       2.703  10.132 -12.806  1.00  0.00           C  
ATOM     19  HB2 ASP A   2       2.129  10.747 -13.502  1.00  0.00           H  
ATOM     20  HB3 ASP A   2       3.764  10.339 -12.953  1.00  0.00           H  
ATOM     21  CG  ASP A   2       2.418   8.650 -13.111  1.00  0.00           C  
ATOM     22  OD1 ASP A   2       2.742   8.210 -14.232  1.00  0.00           O  
ATOM     23  OD2 ASP A   2       1.868   7.965 -12.214  1.00  0.00           O  
ATOM     24  C   ASP A   2       3.088   9.736 -10.304  1.00  0.00           C  
ATOM     25  O   ASP A   2       4.306   9.553 -10.386  1.00  0.00           O  
ATOM     26  N   ILE A   3       2.380   9.365  -9.236  1.00  0.00           N  
ATOM     27  H   ILE A   3       1.395   9.592  -9.233  1.00  0.00           H  
ATOM     28  CA  ILE A   3       2.929   8.645  -8.082  1.00  0.00           C  
ATOM     29  HA  ILE A   3       3.785   9.204  -7.714  1.00  0.00           H  
ATOM     30  CB  ILE A   3       1.860   8.594  -6.963  1.00  0.00           C  
ATOM     31  HB  ILE A   3       0.927   8.241  -7.408  1.00  0.00           H  
ATOM     32  CG2 ILE A   3       2.207   7.616  -5.835  1.00  0.00           C  
ATOM     33 HG21 ILE A   3       3.220   7.783  -5.469  1.00  0.00           H  
ATOM     34 HG22 ILE A   3       2.119   6.592  -6.197  1.00  0.00           H  
ATOM     35 HG23 ILE A   3       1.505   7.742  -5.013  1.00  0.00           H  
ATOM     36  CG1 ILE A   3       1.584   9.999  -6.369  1.00  0.00           C  
ATOM     37 HG12 ILE A   3       1.317  10.684  -7.173  1.00  0.00           H  
ATOM     38 HG13 ILE A   3       0.714   9.931  -5.713  1.00  0.00           H  
ATOM     39  CD1 ILE A   3       2.733  10.624  -5.560  1.00  0.00           C  
ATOM     40 HD11 ILE A   3       3.642  10.687  -6.156  1.00  0.00           H  
ATOM     41 HD12 ILE A   3       2.450  11.632  -5.257  1.00  0.00           H  
ATOM     42 HD13 ILE A   3       2.925  10.036  -4.663  1.00  0.00           H  
ATOM     43  C   ILE A   3       3.491   7.270  -8.483  1.00  0.00           C  
ATOM     44  O   ILE A   3       4.479   6.835  -7.886  1.00  0.00           O  
ATOM     45  N   THR A   4       2.994   6.669  -9.570  1.00  0.00           N  
ATOM     46  H   THR A   4       2.224   7.101 -10.065  1.00  0.00           H  
ATOM     47  CA  THR A   4       3.528   5.429 -10.149  1.00  0.00           C  
ATOM     48  HA  THR A   4       3.319   4.605  -9.466  1.00  0.00           H  
ATOM     49  CB  THR A   4       2.878   5.127 -11.513  1.00  0.00           C  
ATOM     50  HB  THR A   4       3.374   5.716 -12.285  1.00  0.00           H  
ATOM     51  CG2 THR A   4       3.017   3.649 -11.868  1.00  0.00           C  
ATOM     52 HG21 THR A   4       4.070   3.394 -11.992  1.00  0.00           H  
ATOM     53 HG22 THR A   4       2.584   3.034 -11.080  1.00  0.00           H  
ATOM     54 HG23 THR A   4       2.494   3.454 -12.804  1.00  0.00           H  
ATOM     55  OG1 THR A   4       1.513   5.459 -11.548  1.00  0.00           O  
ATOM     56  HG1 THR A   4       1.491   6.394 -11.859  1.00  0.00           H  
ATOM     57  C   THR A   4       5.041   5.517 -10.364  1.00  0.00           C  
ATOM     58  O   THR A   4       5.756   4.560 -10.080  1.00  0.00           O  
ATOM     59  N   LEU A   5       5.546   6.679 -10.798  1.00  0.00           N  
ATOM     60  H   LEU A   5       4.899   7.444 -10.959  1.00  0.00           H  
ATOM     61  CA  LEU A   5       6.965   6.904 -11.080  1.00  0.00           C  
ATOM     62  HA  LEU A   5       7.327   6.010 -11.586  1.00  0.00           H  
ATOM     63  CB  LEU A   5       7.074   8.081 -12.071  1.00  0.00           C  
ATOM     64  HB2 LEU A   5       6.355   7.917 -12.876  1.00  0.00           H  
ATOM     65  HB3 LEU A   5       6.786   8.999 -11.558  1.00  0.00           H  
ATOM     66  CG  LEU A   5       8.463   8.281 -12.708  1.00  0.00           C  
ATOM     67  HG  LEU A   5       9.183   8.552 -11.938  1.00  0.00           H  
ATOM     68  CD1 LEU A   5       8.962   7.031 -13.439  1.00  0.00           C  
ATOM     69 HD11 LEU A   5       9.140   6.226 -12.728  1.00  0.00           H  
ATOM     70 HD12 LEU A   5       8.230   6.711 -14.182  1.00  0.00           H  
ATOM     71 HD13 LEU A   5       9.911   7.246 -13.925  1.00  0.00           H  
ATOM     72  CD2 LEU A   5       8.395   9.426 -13.720  1.00  0.00           C  
ATOM     73 HD21 LEU A   5       9.371   9.586 -14.174  1.00  0.00           H  
ATOM     74 HD22 LEU A   5       7.669   9.196 -14.501  1.00  0.00           H  
ATOM     75 HD23 LEU A   5       8.094  10.345 -13.217  1.00  0.00           H  
ATOM     76  C   LEU A   5       7.837   7.073  -9.814  1.00  0.00           C  
ATOM     77  O   LEU A   5       9.050   6.890  -9.889  1.00  0.00           O  
ATOM     78  N   GLN A   6       7.251   7.358  -8.643  1.00  0.00           N  
ATOM     79  H   GLN A   6       6.241   7.443  -8.632  1.00  0.00           H  
ATOM     80  CA  GLN A   6       7.943   7.249  -7.344  1.00  0.00           C  
ATOM     81  HA  GLN A   6       9.001   7.478  -7.471  1.00  0.00           H  
ATOM     82  CB  GLN A   6       7.355   8.235  -6.324  1.00  0.00           C  
ATOM     83  HB2 GLN A   6       6.289   8.051  -6.186  1.00  0.00           H  
ATOM     84  HB3 GLN A   6       7.851   8.039  -5.373  1.00  0.00           H  
ATOM     85  CG  GLN A   6       7.567   9.705  -6.712  1.00  0.00           C  
ATOM     86  HG2 GLN A   6       8.500   9.805  -7.266  1.00  0.00           H  
ATOM     87  HG3 GLN A   6       6.751  10.023  -7.364  1.00  0.00           H  
ATOM     88  CD  GLN A   6       7.655  10.613  -5.491  1.00  0.00           C  
ATOM     89  OE1 GLN A   6       8.285  10.321  -4.490  1.00  0.00           O  
ATOM     90  NE2 GLN A   6       7.024  11.761  -5.513  1.00  0.00           N  
ATOM     91 HE21 GLN A   6       7.113  12.330  -4.689  1.00  0.00           H  
ATOM     92 HE22 GLN A   6       6.474  12.020  -6.307  1.00  0.00           H  
ATOM     93  C   GLN A   6       7.854   5.834  -6.756  1.00  0.00           C  
ATOM     94  O   GLN A   6       8.839   5.276  -6.267  1.00  0.00           O  
ATOM     95  N   GLU A   7       6.657   5.247  -6.798  1.00  0.00           N  
ATOM     96  H   GLU A   7       5.874   5.775  -7.176  1.00  0.00           H  
ATOM     97  CA  GLU A   7       6.382   3.895  -6.297  1.00  0.00           C  
ATOM     98  HA  GLU A   7       6.611   3.846  -5.233  1.00  0.00           H  
ATOM     99  CB  GLU A   7       4.897   3.558  -6.487  1.00  0.00           C  
ATOM    100  HB2 GLU A   7       4.585   3.792  -7.507  1.00  0.00           H  
ATOM    101  HB3 GLU A   7       4.755   2.492  -6.326  1.00  0.00           H  
ATOM    102  CG  GLU A   7       4.027   4.325  -5.485  1.00  0.00           C  
ATOM    103  HG2 GLU A   7       4.425   4.173  -4.483  1.00  0.00           H  
ATOM    104  HG3 GLU A   7       4.089   5.391  -5.696  1.00  0.00           H  
ATOM    105  CD  GLU A   7       2.562   3.878  -5.514  1.00  0.00           C  
ATOM    106  OE1 GLU A   7       2.124   3.269  -6.516  1.00  0.00           O  
ATOM    107  OE2 GLU A   7       1.832   4.188  -4.540  1.00  0.00           O  
ATOM    108  C   GLU A   7       7.258   2.848  -6.986  1.00  0.00           C  
ATOM    109  O   GLU A   7       7.949   2.086  -6.311  1.00  0.00           O  
ATOM    110  N   ILE A   8       7.338   2.871  -8.320  1.00  0.00           N  
ATOM    111  H   ILE A   8       6.753   3.530  -8.834  1.00  0.00           H  
ATOM    112  CA  ILE A   8       8.150   1.918  -9.086  1.00  0.00           C  
ATOM    113  HA  ILE A   8       7.791   0.916  -8.840  1.00  0.00           H  
ATOM    114  CB  ILE A   8       7.936   2.143 -10.599  1.00  0.00           C  
ATOM    115  HB  ILE A   8       6.864   2.237 -10.768  1.00  0.00           H  
ATOM    116  CG2 ILE A   8       8.604   3.436 -11.105  1.00  0.00           C  
ATOM    117 HG21 ILE A   8       8.332   4.269 -10.461  1.00  0.00           H  
ATOM    118 HG22 ILE A   8       9.687   3.341 -11.111  1.00  0.00           H  
ATOM    119 HG23 ILE A   8       8.263   3.663 -12.115  1.00  0.00           H  
ATOM    120  CG1 ILE A   8       8.429   0.914 -11.386  1.00  0.00           C  
ATOM    121 HG12 ILE A   8       9.517   0.902 -11.400  1.00  0.00           H  
ATOM    122 HG13 ILE A   8       8.089   0.009 -10.882  1.00  0.00           H  
ATOM    123  CD1 ILE A   8       7.913   0.861 -12.826  1.00  0.00           C  
ATOM    124 HD11 ILE A   8       8.305  -0.034 -13.307  1.00  0.00           H  
ATOM    125 HD12 ILE A   8       6.824   0.826 -12.838  1.00  0.00           H  
ATOM    126 HD13 ILE A   8       8.253   1.732 -13.380  1.00  0.00           H  
ATOM    127  C   ILE A   8       9.633   1.976  -8.692  1.00  0.00           C  
ATOM    128  O   ILE A   8      10.299   0.946  -8.679  1.00  0.00           O  
ATOM    129  N   ILE A   9      10.156   3.151  -8.316  1.00  0.00           N  
ATOM    130  H   ILE A   9       9.547   3.960  -8.296  1.00  0.00           H  
ATOM    131  CA  ILE A   9      11.546   3.296  -7.858  1.00  0.00           C  
ATOM    132  HA  ILE A   9      12.202   2.787  -8.564  1.00  0.00           H  
ATOM    133  CB  ILE A   9      11.952   4.787  -7.811  1.00  0.00           C  
ATOM    134  HB  ILE A   9      11.190   5.328  -7.251  1.00  0.00           H  
ATOM    135  CG2 ILE A   9      13.283   5.005  -7.068  1.00  0.00           C  
ATOM    136 HG21 ILE A   9      13.590   6.047  -7.170  1.00  0.00           H  
ATOM    137 HG22 ILE A   9      13.159   4.795  -6.005  1.00  0.00           H  
ATOM    138 HG23 ILE A   9      14.057   4.352  -7.471  1.00  0.00           H  
ATOM    139  CG1 ILE A   9      12.007   5.417  -9.221  1.00  0.00           C  
ATOM    140 HG12 ILE A   9      11.058   5.244  -9.727  1.00  0.00           H  
ATOM    141 HG13 ILE A   9      12.116   6.496  -9.111  1.00  0.00           H  
ATOM    142  CD1 ILE A   9      13.130   4.916 -10.140  1.00  0.00           C  
ATOM    143 HD11 ILE A   9      13.034   3.846 -10.320  1.00  0.00           H  
ATOM    144 HD12 ILE A   9      13.052   5.437 -11.091  1.00  0.00           H  
ATOM    145 HD13 ILE A   9      14.106   5.133  -9.708  1.00  0.00           H  
ATOM    146  C   ILE A   9      11.740   2.591  -6.512  1.00  0.00           C  
ATOM    147  O   ILE A   9      12.702   1.840  -6.345  1.00  0.00           O  
ATOM    148  N   LYS A  10      10.799   2.743  -5.568  1.00  0.00           N  
ATOM    149  H   LYS A  10      10.005   3.342  -5.778  1.00  0.00           H  
ATOM    150  CA  LYS A  10      10.805   1.988  -4.300  1.00  0.00           C  
ATOM    151  HA  LYS A  10      11.800   2.079  -3.864  1.00  0.00           H  
ATOM    152  CB  LYS A  10       9.783   2.603  -3.324  1.00  0.00           C  
ATOM    153  HB2 LYS A  10      10.093   3.625  -3.094  1.00  0.00           H  
ATOM    154  HB3 LYS A  10       8.819   2.657  -3.828  1.00  0.00           H  
ATOM    155  CG  LYS A  10       9.591   1.836  -1.997  1.00  0.00           C  
ATOM    156  HG2 LYS A  10       8.870   2.380  -1.387  1.00  0.00           H  
ATOM    157  HG3 LYS A  10       9.167   0.853  -2.209  1.00  0.00           H  
ATOM    158  CD  LYS A  10      10.881   1.662  -1.177  1.00  0.00           C  
ATOM    159  HD2 LYS A  10      11.653   1.204  -1.792  1.00  0.00           H  
ATOM    160  HD3 LYS A  10      11.244   2.635  -0.843  1.00  0.00           H  
ATOM    161  CE  LYS A  10      10.665   0.741   0.027  1.00  0.00           C  
ATOM    162  HE2 LYS A  10      10.150  -0.169  -0.301  1.00  0.00           H  
ATOM    163  HE3 LYS A  10      11.645   0.437   0.411  1.00  0.00           H  
ATOM    164  NZ  LYS A  10       9.904   1.398   1.114  1.00  0.00           N  
ATOM    165  HZ1 LYS A  10       8.912   1.488   0.917  1.00  0.00           H  
ATOM    166  HZ2 LYS A  10       9.978   0.832   1.957  1.00  0.00           H  
ATOM    167  HZ3 LYS A  10      10.284   2.311   1.345  1.00  0.00           H  
ATOM    168  C   LYS A  10      10.573   0.486  -4.516  1.00  0.00           C  
ATOM    169  O   LYS A  10      11.209  -0.319  -3.837  1.00  0.00           O  
ATOM    170  N   THR A  11       9.735   0.078  -5.470  1.00  0.00           N  
ATOM    171  H   THR A  11       9.173   0.776  -5.948  1.00  0.00           H  
ATOM    172  CA  THR A  11       9.591  -1.334  -5.869  1.00  0.00           C  
ATOM    173  HA  THR A  11       9.325  -1.926  -4.992  1.00  0.00           H  
ATOM    174  CB  THR A  11       8.491  -1.542  -6.926  1.00  0.00           C  
ATOM    175  HB  THR A  11       8.743  -0.992  -7.831  1.00  0.00           H  
ATOM    176  CG2 THR A  11       8.301  -3.014  -7.279  1.00  0.00           C  
ATOM    177 HG21 THR A  11       7.426  -3.117  -7.916  1.00  0.00           H  
ATOM    178 HG22 THR A  11       9.169  -3.396  -7.817  1.00  0.00           H  
ATOM    179 HG23 THR A  11       8.149  -3.604  -6.375  1.00  0.00           H  
ATOM    180  OG1 THR A  11       7.242  -1.091  -6.464  1.00  0.00           O  
ATOM    181  HG1 THR A  11       6.682  -0.993  -7.267  1.00  0.00           H  
ATOM    182  C   THR A  11      10.917  -1.877  -6.408  1.00  0.00           C  
ATOM    183  O   THR A  11      11.377  -2.915  -5.949  1.00  0.00           O  
ATOM    184  N   LEU A  12      11.572  -1.166  -7.331  1.00  0.00           N  
ATOM    185  H   LEU A  12      11.150  -0.303  -7.665  1.00  0.00           H  
ATOM    186  CA  LEU A  12      12.837  -1.596  -7.942  1.00  0.00           C  
ATOM    187  HA  LEU A  12      12.726  -2.628  -8.280  1.00  0.00           H  
ATOM    188  CB  LEU A  12      13.150  -0.710  -9.157  1.00  0.00           C  
ATOM    189  HB2 LEU A  12      13.072   0.335  -8.854  1.00  0.00           H  
ATOM    190  HB3 LEU A  12      14.179  -0.895  -9.459  1.00  0.00           H  
ATOM    191  CG  LEU A  12      12.242  -0.970 -10.373  1.00  0.00           C  
ATOM    192  HG  LEU A  12      11.211  -1.110 -10.051  1.00  0.00           H  
ATOM    193  CD1 LEU A  12      12.292   0.217 -11.333  1.00  0.00           C  
ATOM    194 HD11 LEU A  12      13.312   0.390 -11.658  1.00  0.00           H  
ATOM    195 HD12 LEU A  12      11.667   0.013 -12.203  1.00  0.00           H  
ATOM    196 HD13 LEU A  12      11.921   1.108 -10.829  1.00  0.00           H  
ATOM    197  CD2 LEU A  12      12.693  -2.216 -11.139  1.00  0.00           C  
ATOM    198 HD21 LEU A  12      13.712  -2.090 -11.508  1.00  0.00           H  
ATOM    199 HD22 LEU A  12      12.652  -3.091 -10.492  1.00  0.00           H  
ATOM    200 HD23 LEU A  12      12.027  -2.385 -11.985  1.00  0.00           H  
ATOM    201  C   LEU A  12      14.014  -1.589  -6.956  1.00  0.00           C  
ATOM    202  O   LEU A  12      14.905  -2.426  -7.091  1.00  0.00           O  
ATOM    203  N   ASN A  13      14.018  -0.704  -5.955  1.00  0.00           N  
ATOM    204  H   ASN A  13      13.331   0.041  -5.960  1.00  0.00           H  
ATOM    205  CA  ASN A  13      14.956  -0.805  -4.836  1.00  0.00           C  
ATOM    206  HA  ASN A  13      15.966  -0.936  -5.234  1.00  0.00           H  
ATOM    207  CB  ASN A  13      14.948   0.479  -3.987  1.00  0.00           C  
ATOM    208  HB2 ASN A  13      13.924   0.725  -3.711  1.00  0.00           H  
ATOM    209  HB3 ASN A  13      15.513   0.295  -3.071  1.00  0.00           H  
ATOM    210  CG  ASN A  13      15.588   1.674  -4.682  1.00  0.00           C  
ATOM    211  OD1 ASN A  13      16.367   1.567  -5.618  1.00  0.00           O  
ATOM    212  ND2 ASN A  13      15.290   2.871  -4.231  1.00  0.00           N  
ATOM    213 HD21 ASN A  13      15.724   3.645  -4.697  1.00  0.00           H  
ATOM    214 HD22 ASN A  13      14.691   2.976  -3.436  1.00  0.00           H  
ATOM    215  C   ASN A  13      14.665  -2.069  -4.014  1.00  0.00           C  
ATOM    216  O   ASN A  13      15.520  -2.938  -3.954  1.00  0.00           O  
ATOM    217  N   SER A  14      13.439  -2.257  -3.506  1.00  0.00           N  
ATOM    218  H   SER A  14      12.752  -1.529  -3.638  1.00  0.00           H  
ATOM    219  CA  SER A  14      13.053  -3.438  -2.696  1.00  0.00           C  
ATOM    220  HA  SER A  14      13.616  -3.422  -1.761  1.00  0.00           H  
ATOM    221  CB  SER A  14      11.551  -3.384  -2.359  1.00  0.00           C  
ATOM    222  HB2 SER A  14      10.970  -3.604  -3.255  1.00  0.00           H  
ATOM    223  HB3 SER A  14      11.330  -4.155  -1.620  1.00  0.00           H  
ATOM    224  OG  SER A  14      11.137  -2.126  -1.845  1.00  0.00           O  
ATOM    225  HG  SER A  14      11.122  -1.487  -2.579  1.00  0.00           H  
ATOM    226  C   SER A  14      13.332  -4.790  -3.389  1.00  0.00           C  
ATOM    227  O   SER A  14      13.689  -5.776  -2.746  1.00  0.00           O  
ATOM    228  N   LEU A  15      13.174  -4.832  -4.718  1.00  0.00           N  
ATOM    229  H   LEU A  15      12.812  -3.998  -5.167  1.00  0.00           H  
ATOM    230  CA  LEU A  15      13.406  -5.999  -5.574  1.00  0.00           C  
ATOM    231  HA  LEU A  15      13.014  -6.881  -5.071  1.00  0.00           H  
ATOM    232  CB  LEU A  15      12.606  -5.760  -6.869  1.00  0.00           C  
ATOM    233  HB2 LEU A  15      11.558  -5.612  -6.612  1.00  0.00           H  
ATOM    234  HB3 LEU A  15      12.972  -4.834  -7.309  1.00  0.00           H  
ATOM    235  CG  LEU A  15      12.701  -6.857  -7.945  1.00  0.00           C  
ATOM    236  HG  LEU A  15      13.736  -6.967  -8.256  1.00  0.00           H  
ATOM    237  CD1 LEU A  15      12.159  -8.213  -7.496  1.00  0.00           C  
ATOM    238 HD11 LEU A  15      12.368  -8.954  -8.265  1.00  0.00           H  
ATOM    239 HD12 LEU A  15      11.083  -8.158  -7.336  1.00  0.00           H  
ATOM    240 HD13 LEU A  15      12.657  -8.531  -6.582  1.00  0.00           H  
ATOM    241  CD2 LEU A  15      11.892  -6.425  -9.163  1.00  0.00           C  
ATOM    242 HD21 LEU A  15      12.237  -5.450  -9.501  1.00  0.00           H  
ATOM    243 HD22 LEU A  15      12.046  -7.143  -9.964  1.00  0.00           H  
ATOM    244 HD23 LEU A  15      10.830  -6.372  -8.919  1.00  0.00           H  
ATOM    245  C   LEU A  15      14.893  -6.286  -5.866  1.00  0.00           C  
ATOM    246  O   LEU A  15      15.225  -7.409  -6.236  1.00  0.00           O  
ATOM    247  N   THR A  16      15.778  -5.291  -5.721  1.00  0.00           N  
ATOM    248  H   THR A  16      15.439  -4.402  -5.371  1.00  0.00           H  
ATOM    249  CA  THR A  16      17.231  -5.428  -5.986  1.00  0.00           C  
ATOM    250  HA  THR A  16      17.427  -6.437  -6.349  1.00  0.00           H  
ATOM    251  CB  THR A  16      17.709  -4.470  -7.087  1.00  0.00           C  
ATOM    252  HB  THR A  16      18.783  -4.608  -7.212  1.00  0.00           H  
ATOM    253  CG2 THR A  16      17.043  -4.746  -8.435  1.00  0.00           C  
ATOM    254 HG21 THR A  16      15.967  -4.582  -8.374  1.00  0.00           H  
ATOM    255 HG22 THR A  16      17.471  -4.091  -9.193  1.00  0.00           H  
ATOM    256 HG23 THR A  16      17.230  -5.783  -8.720  1.00  0.00           H  
ATOM    257  OG1 THR A  16      17.478  -3.114  -6.758  1.00  0.00           O  
ATOM    258  HG1 THR A  16      16.509  -2.991  -6.756  1.00  0.00           H  
ATOM    259  C   THR A  16      18.118  -5.289  -4.746  1.00  0.00           C  
ATOM    260  O   THR A  16      19.269  -5.710  -4.764  1.00  0.00           O  
ATOM    261  N   GLU A  17      17.573  -4.785  -3.643  1.00  0.00           N  
ATOM    262  H   GLU A  17      16.657  -4.361  -3.721  1.00  0.00           H  
ATOM    263  CA  GLU A  17      18.158  -4.775  -2.298  1.00  0.00           C  
ATOM    264  HA  GLU A  17      19.146  -4.316  -2.334  1.00  0.00           H  
ATOM    265  CB  GLU A  17      17.234  -3.903  -1.431  1.00  0.00           C  
ATOM    266  HB2 GLU A  17      17.143  -2.941  -1.931  1.00  0.00           H  
ATOM    267  HB3 GLU A  17      16.242  -4.359  -1.397  1.00  0.00           H  
ATOM    268  CG  GLU A  17      17.706  -3.635   0.003  1.00  0.00           C  
ATOM    269  HG2 GLU A  17      17.399  -4.459   0.650  1.00  0.00           H  
ATOM    270  HG3 GLU A  17      18.797  -3.574   0.022  1.00  0.00           H  
ATOM    271  CD  GLU A  17      17.126  -2.304   0.500  1.00  0.00           C  
ATOM    272  OE1 GLU A  17      16.146  -2.332   1.286  1.00  0.00           O  
ATOM    273  OE2 GLU A  17      17.620  -1.254   0.042  1.00  0.00           O  
ATOM    274  C   GLU A  17      18.318  -6.188  -1.706  1.00  0.00           C  
ATOM    275  O   GLU A  17      19.037  -6.372  -0.725  1.00  0.00           O  
ATOM    276  N   GLN A  18      17.670  -7.204  -2.293  1.00  0.00           N  
ATOM    277  H   GLN A  18      17.116  -7.007  -3.113  1.00  0.00           H  
ATOM    278  CA  GLN A  18      17.741  -8.579  -1.804  1.00  0.00           C  
ATOM    279  HA  GLN A  18      18.589  -8.616  -1.121  1.00  0.00           H  
ATOM    280  CB  GLN A  18      16.521  -8.892  -0.908  1.00  0.00           C  
ATOM    281  HB2 GLN A  18      16.922  -9.253   0.040  1.00  0.00           H  
ATOM    282  HB3 GLN A  18      16.014  -7.957  -0.656  1.00  0.00           H  
ATOM    283  CG  GLN A  18      15.449  -9.890  -1.394  1.00  0.00           C  
ATOM    284  HG2 GLN A  18      14.516  -9.347  -1.560  1.00  0.00           H  
ATOM    285  HG3 GLN A  18      15.708 -10.374  -2.329  1.00  0.00           H  
ATOM    286  CD  GLN A  18      15.233 -10.990  -0.368  1.00  0.00           C  
ATOM    287  OE1 GLN A  18      16.101 -11.811  -0.096  1.00  0.00           O  
ATOM    288  NE2 GLN A  18      14.088 -11.023   0.276  1.00  0.00           N  
ATOM    289 HE21 GLN A  18      14.012 -11.645   1.058  1.00  0.00           H  
ATOM    290 HE22 GLN A  18      13.412 -10.306   0.076  1.00  0.00           H  
ATOM    291  C   GLN A  18      18.090  -9.585  -2.911  1.00  0.00           C  
ATOM    292  O   GLN A  18      17.383  -9.750  -3.900  1.00  0.00           O  
ATOM    293  N   LYS A  19      19.210 -10.286  -2.715  1.00  0.00           N  
ATOM    294  H   LYS A  19      19.760 -10.041  -1.906  1.00  0.00           H  
ATOM    295  CA  LYS A  19      19.719 -11.333  -3.610  1.00  0.00           C  
ATOM    296  HA  LYS A  19      19.485 -11.047  -4.638  1.00  0.00           H  
ATOM    297  CB  LYS A  19      21.252 -11.402  -3.440  1.00  0.00           C  
ATOM    298  HB2 LYS A  19      21.648 -10.388  -3.348  1.00  0.00           H  
ATOM    299  HB3 LYS A  19      21.478 -11.918  -2.505  1.00  0.00           H  
ATOM    300  CG  LYS A  19      22.009 -12.102  -4.581  1.00  0.00           C  
ATOM    301  HG2 LYS A  19      23.017 -12.323  -4.226  1.00  0.00           H  
ATOM    302  HG3 LYS A  19      21.522 -13.045  -4.833  1.00  0.00           H  
ATOM    303  CD  LYS A  19      22.126 -11.219  -5.834  1.00  0.00           C  
ATOM    304  HD2 LYS A  19      21.139 -11.051  -6.268  1.00  0.00           H  
ATOM    305  HD3 LYS A  19      22.544 -10.248  -5.562  1.00  0.00           H  
ATOM    306  CE  LYS A  19      23.059 -11.856  -6.872  1.00  0.00           C  
ATOM    307  HE2 LYS A  19      23.849 -11.139  -7.116  1.00  0.00           H  
ATOM    308  HE3 LYS A  19      23.516 -12.761  -6.465  1.00  0.00           H  
ATOM    309  NZ  LYS A  19      22.332 -12.187  -8.109  1.00  0.00           N  
ATOM    310  HZ1 LYS A  19      22.924 -12.671  -8.785  1.00  0.00           H  
ATOM    311  HZ2 LYS A  19      21.617 -12.887  -7.927  1.00  0.00           H  
ATOM    312  HZ3 LYS A  19      21.893 -11.355  -8.509  1.00  0.00           H  
ATOM    313  C   LYS A  19      19.044 -12.675  -3.305  1.00  0.00           C  
ATOM    314  O   LYS A  19      18.959 -13.060  -2.137  1.00  0.00           O  
ATOM    315  N   THR A  20      18.648 -13.443  -4.318  1.00  0.00           N  
ATOM    316  H   THR A  20      18.750 -13.084  -5.258  1.00  0.00           H  
ATOM    317  CA  THR A  20      18.245 -14.858  -4.180  1.00  0.00           C  
ATOM    318  HA  THR A  20      18.886 -15.317  -3.430  1.00  0.00           H  
ATOM    319  CB  THR A  20      16.794 -14.984  -3.682  1.00  0.00           C  
ATOM    320  HB  THR A  20      16.650 -14.319  -2.830  1.00  0.00           H  
ATOM    321  CG2 THR A  20      15.744 -14.653  -4.742  1.00  0.00           C  
ATOM    322 HG21 THR A  20      15.718 -15.423  -5.514  1.00  0.00           H  
ATOM    323 HG22 THR A  20      14.767 -14.588  -4.270  1.00  0.00           H  
ATOM    324 HG23 THR A  20      15.972 -13.690  -5.196  1.00  0.00           H  
ATOM    325  OG1 THR A  20      16.572 -16.307  -3.252  1.00  0.00           O  
ATOM    326  HG1 THR A  20      17.018 -16.420  -2.393  1.00  0.00           H  
ATOM    327  C   THR A  20      18.483 -15.613  -5.492  1.00  0.00           C  
ATOM    328  O   THR A  20      18.575 -14.986  -6.540  1.00  0.00           O  
ATOM    329  N   LEU A  21      18.604 -16.944  -5.457  1.00  0.00           N  
ATOM    330  H   LEU A  21      18.392 -17.403  -4.587  1.00  0.00           H  
ATOM    331  CA  LEU A  21      19.169 -17.763  -6.552  1.00  0.00           C  
ATOM    332  HA  LEU A  21      20.207 -17.463  -6.713  1.00  0.00           H  
ATOM    333  CB  LEU A  21      19.129 -19.249  -6.139  1.00  0.00           C  
ATOM    334  HB2 LEU A  21      18.091 -19.518  -5.937  1.00  0.00           H  
ATOM    335  HB3 LEU A  21      19.464 -19.857  -6.983  1.00  0.00           H  
ATOM    336  CG  LEU A  21      19.983 -19.606  -4.908  1.00  0.00           C  
ATOM    337  HG  LEU A  21      19.730 -18.939  -4.086  1.00  0.00           H  
ATOM    338  CD1 LEU A  21      19.686 -21.034  -4.450  1.00  0.00           C  
ATOM    339 HD11 LEU A  21      20.319 -21.304  -3.604  1.00  0.00           H  
ATOM    340 HD12 LEU A  21      18.644 -21.119  -4.145  1.00  0.00           H  
ATOM    341 HD13 LEU A  21      19.875 -21.733  -5.267  1.00  0.00           H  
ATOM    342  CD2 LEU A  21      21.484 -19.499  -5.178  1.00  0.00           C  
ATOM    343 HD21 LEU A  21      21.754 -20.147  -6.013  1.00  0.00           H  
ATOM    344 HD22 LEU A  21      21.752 -18.474  -5.432  1.00  0.00           H  
ATOM    345 HD23 LEU A  21      22.052 -19.802  -4.299  1.00  0.00           H  
ATOM    346  C   LEU A  21      18.465 -17.576  -7.911  1.00  0.00           C  
ATOM    347  O   LEU A  21      19.113 -17.581  -8.956  1.00  0.00           O  
ATOM    348  N   CYS A  22      17.156 -17.317  -7.895  1.00  0.00           N  
ATOM    349  H   CYS A  22      16.672 -17.381  -7.014  1.00  0.00           H  
ATOM    350  CA  CYS A  22      16.384 -17.031  -9.099  1.00  0.00           C  
ATOM    351  HA  CYS A  22      16.537 -17.856  -9.797  1.00  0.00           H  
ATOM    352  CB  CYS A  22      14.905 -17.015  -8.696  1.00  0.00           C  
ATOM    353  HB2 CYS A  22      14.677 -17.881  -8.068  1.00  0.00           H  
ATOM    354  HB3 CYS A  22      14.673 -16.105  -8.140  1.00  0.00           H  
ATOM    355  SG  CYS A  22      13.883 -17.110 -10.183  1.00  0.00           S  
ATOM    356  HG  CYS A  22      14.512 -16.126 -10.843  1.00  0.00           H  
ATOM    357  C   CYS A  22      16.826 -15.741  -9.835  1.00  0.00           C  
ATOM    358  O   CYS A  22      16.418 -15.529 -10.973  1.00  0.00           O  
ATOM    359  N   THR A  23      17.664 -14.880  -9.234  1.00  0.00           N  
ATOM    360  H   THR A  23      17.982 -15.115  -8.302  1.00  0.00           H  
ATOM    361  CA  THR A  23      18.287 -13.709  -9.898  1.00  0.00           C  
ATOM    362  HA  THR A  23      17.540 -13.238 -10.532  1.00  0.00           H  
ATOM    363  CB  THR A  23      18.758 -12.635  -8.900  1.00  0.00           C  
ATOM    364  HB  THR A  23      19.216 -11.817  -9.458  1.00  0.00           H  
ATOM    365  CG2 THR A  23      17.623 -12.052  -8.064  1.00  0.00           C  
ATOM    366 HG21 THR A  23      18.023 -11.281  -7.403  1.00  0.00           H  
ATOM    367 HG22 THR A  23      16.888 -11.593  -8.724  1.00  0.00           H  
ATOM    368 HG23 THR A  23      17.146 -12.828  -7.466  1.00  0.00           H  
ATOM    369  OG1 THR A  23      19.714 -13.137  -7.999  1.00  0.00           O  
ATOM    370  HG1 THR A  23      19.338 -13.908  -7.534  1.00  0.00           H  
ATOM    371  C   THR A  23      19.459 -14.064 -10.822  1.00  0.00           C  
ATOM    372  O   THR A  23      19.792 -13.271 -11.705  1.00  0.00           O  
ATOM    373  N   GLU A  24      20.042 -15.264 -10.691  1.00  0.00           N  
ATOM    374  H   GLU A  24      19.735 -15.889  -9.953  1.00  0.00           H  
ATOM    375  CA  GLU A  24      21.141 -15.723 -11.557  1.00  0.00           C  
ATOM    376  HA  GLU A  24      21.796 -14.878 -11.766  1.00  0.00           H  
ATOM    377  CB  GLU A  24      21.980 -16.810 -10.854  1.00  0.00           C  
ATOM    378  HB2 GLU A  24      21.447 -17.758 -10.925  1.00  0.00           H  
ATOM    379  HB3 GLU A  24      22.899 -16.924 -11.430  1.00  0.00           H  
ATOM    380  CG  GLU A  24      22.384 -16.626  -9.374  1.00  0.00           C  
ATOM    381  HG2 GLU A  24      21.627 -17.115  -8.759  1.00  0.00           H  
ATOM    382  HG3 GLU A  24      23.316 -17.169  -9.201  1.00  0.00           H  
ATOM    383  CD  GLU A  24      22.545 -15.185  -8.873  1.00  0.00           C  
ATOM    384  OE1 GLU A  24      22.120 -14.914  -7.721  1.00  0.00           O  
ATOM    385  OE2 GLU A  24      23.104 -14.323  -9.592  1.00  0.00           O  
ATOM    386  C   GLU A  24      20.642 -16.264 -12.918  1.00  0.00           C  
ATOM    387  O   GLU A  24      21.442 -16.555 -13.806  1.00  0.00           O  
ATOM    388  N   LEU A  25      19.325 -16.442 -13.095  1.00  0.00           N  
ATOM    389  H   LEU A  25      18.707 -16.135 -12.357  1.00  0.00           H  
ATOM    390  CA  LEU A  25      18.729 -16.993 -14.317  1.00  0.00           C  
ATOM    391  HA  LEU A  25      19.375 -17.792 -14.678  1.00  0.00           H  
ATOM    392  CB  LEU A  25      17.334 -17.582 -14.023  1.00  0.00           C  
ATOM    393  HB2 LEU A  25      16.709 -16.782 -13.624  1.00  0.00           H  
ATOM    394  HB3 LEU A  25      16.895 -17.906 -14.967  1.00  0.00           H  
ATOM    395  CG  LEU A  25      17.303 -18.768 -13.042  1.00  0.00           C  
ATOM    396  HG  LEU A  25      17.685 -18.455 -12.070  1.00  0.00           H  
ATOM    397  CD1 LEU A  25      15.858 -19.240 -12.868  1.00  0.00           C  
ATOM    398 HD11 LEU A  25      15.456 -19.567 -13.826  1.00  0.00           H  
ATOM    399 HD12 LEU A  25      15.821 -20.064 -12.158  1.00  0.00           H  
ATOM    400 HD13 LEU A  25      15.247 -18.423 -12.484  1.00  0.00           H  
ATOM    401  CD2 LEU A  25      18.119 -19.969 -13.535  1.00  0.00           C  
ATOM    402 HD21 LEU A  25      17.777 -20.278 -14.523  1.00  0.00           H  
ATOM    403 HD22 LEU A  25      19.176 -19.708 -13.578  1.00  0.00           H  
ATOM    404 HD23 LEU A  25      18.012 -20.799 -12.839  1.00  0.00           H  
ATOM    405  C   LEU A  25      18.640 -15.955 -15.447  1.00  0.00           C  
ATOM    406  O   LEU A  25      18.402 -14.771 -15.218  1.00  0.00           O  
ATOM    407  N   THR A  26      18.762 -16.406 -16.695  1.00  0.00           N  
ATOM    408  H   THR A  26      18.967 -17.384 -16.849  1.00  0.00           H  
ATOM    409  CA  THR A  26      18.467 -15.594 -17.885  1.00  0.00           C  
ATOM    410  HA  THR A  26      18.990 -14.644 -17.805  1.00  0.00           H  
ATOM    411  CB  THR A  26      18.947 -16.299 -19.162  1.00  0.00           C  
ATOM    412  HB  THR A  26      18.460 -15.855 -20.032  1.00  0.00           H  
ATOM    413  CG2 THR A  26      20.456 -16.155 -19.343  1.00  0.00           C  
ATOM    414 HG21 THR A  26      20.713 -15.100 -19.444  1.00  0.00           H  
ATOM    415 HG22 THR A  26      20.984 -16.576 -18.485  1.00  0.00           H  
ATOM    416 HG23 THR A  26      20.761 -16.679 -20.249  1.00  0.00           H  
ATOM    417  OG1 THR A  26      18.629 -17.673 -19.108  1.00  0.00           O  
ATOM    418  HG1 THR A  26      17.668 -17.755 -19.127  1.00  0.00           H  
ATOM    419  C   THR A  26      16.978 -15.283 -18.040  1.00  0.00           C  
ATOM    420  O   THR A  26      16.120 -16.133 -17.786  1.00  0.00           O  
ATOM    421  N   VAL A  27      16.701 -14.094 -18.582  1.00  0.00           N  
ATOM    422  H   VAL A  27      17.465 -13.438 -18.719  1.00  0.00           H  
ATOM    423  CA  VAL A  27      15.440 -13.706 -19.223  1.00  0.00           C  
ATOM    424  HA  VAL A  27      14.817 -14.594 -19.342  1.00  0.00           H  
ATOM    425  CB  VAL A  27      14.657 -12.684 -18.369  1.00  0.00           C  
ATOM    426  HB  VAL A  27      13.692 -12.532 -18.851  1.00  0.00           H  
ATOM    427  CG1 VAL A  27      14.378 -13.223 -16.964  1.00  0.00           C  
ATOM    428 HG11 VAL A  27      13.631 -12.604 -16.469  1.00  0.00           H  
ATOM    429 HG12 VAL A  27      15.295 -13.226 -16.373  1.00  0.00           H  
ATOM    430 HG13 VAL A  27      14.012 -14.243 -17.044  1.00  0.00           H  
ATOM    431  CG2 VAL A  27      15.335 -11.314 -18.245  1.00  0.00           C  
ATOM    432 HG21 VAL A  27      14.716 -10.653 -17.638  1.00  0.00           H  
ATOM    433 HG22 VAL A  27      15.454 -10.860 -19.228  1.00  0.00           H  
ATOM    434 HG23 VAL A  27      16.312 -11.419 -17.775  1.00  0.00           H  
ATOM    435  C   VAL A  27      15.728 -13.156 -20.627  1.00  0.00           C  
ATOM    436  O   VAL A  27      16.861 -12.795 -20.946  1.00  0.00           O  
ATOM    437  N   THR A  28      14.697 -13.042 -21.464  1.00  0.00           N  
ATOM    438  H   THR A  28      13.794 -13.382 -21.174  1.00  0.00           H  
ATOM    439  CA  THR A  28      14.785 -12.380 -22.779  1.00  0.00           C  
ATOM    440  HA  THR A  28      15.558 -12.871 -23.371  1.00  0.00           H  
ATOM    441  CB  THR A  28      13.451 -12.520 -23.527  1.00  0.00           C  
ATOM    442  HB  THR A  28      12.649 -12.147 -22.889  1.00  0.00           H  
ATOM    443  CG2 THR A  28      13.388 -11.773 -24.860  1.00  0.00           C  
ATOM    444 HG21 THR A  28      14.242 -12.041 -25.482  1.00  0.00           H  
ATOM    445 HG22 THR A  28      12.464 -12.023 -25.380  1.00  0.00           H  
ATOM    446 HG23 THR A  28      13.399 -10.696 -24.689  1.00  0.00           H  
ATOM    447  OG1 THR A  28      13.224 -13.889 -23.781  1.00  0.00           O  
ATOM    448  HG1 THR A  28      12.338 -13.982 -24.141  1.00  0.00           H  
ATOM    449  C   THR A  28      15.143 -10.900 -22.626  1.00  0.00           C  
ATOM    450  O   THR A  28      14.448 -10.160 -21.929  1.00  0.00           O  
ATOM    451  N   ASP A  29      16.197 -10.437 -23.303  1.00  0.00           N  
ATOM    452  H   ASP A  29      16.664 -11.078 -23.937  1.00  0.00           H  
ATOM    453  CA  ASP A  29      16.600  -9.023 -23.315  1.00  0.00           C  
ATOM    454  HA  ASP A  29      16.484  -8.632 -22.303  1.00  0.00           H  
ATOM    455  CB  ASP A  29      18.084  -8.853 -23.674  1.00  0.00           C  
ATOM    456  HB2 ASP A  29      18.673  -9.488 -23.014  1.00  0.00           H  
ATOM    457  HB3 ASP A  29      18.247  -9.189 -24.695  1.00  0.00           H  
ATOM    458  CG  ASP A  29      18.585  -7.401 -23.540  1.00  0.00           C  
ATOM    459  OD1 ASP A  29      17.794  -6.433 -23.529  1.00  0.00           O  
ATOM    460  OD2 ASP A  29      19.804  -7.210 -23.349  1.00  0.00           O  
ATOM    461  C   ASP A  29      15.685  -8.200 -24.228  1.00  0.00           C  
ATOM    462  O   ASP A  29      15.969  -7.949 -25.406  1.00  0.00           O  
ATOM    463  N   ILE A  30      14.570  -7.747 -23.649  1.00  0.00           N  
ATOM    464  H   ILE A  30      14.333  -8.120 -22.737  1.00  0.00           H  
ATOM    465  CA  ILE A  30      13.595  -6.909 -24.352  1.00  0.00           C  
ATOM    466  HA  ILE A  30      13.289  -7.471 -25.230  1.00  0.00           H  
ATOM    467  CB  ILE A  30      12.326  -6.644 -23.505  1.00  0.00           C  
ATOM    468  HB  ILE A  30      11.559  -6.293 -24.196  1.00  0.00           H  
ATOM    469  CG2 ILE A  30      11.789  -7.950 -22.901  1.00  0.00           C  
ATOM    470 HG21 ILE A  30      10.792  -7.786 -22.493  1.00  0.00           H  
ATOM    471 HG22 ILE A  30      11.719  -8.706 -23.683  1.00  0.00           H  
ATOM    472 HG23 ILE A  30      12.437  -8.312 -22.102  1.00  0.00           H  
ATOM    473  CG1 ILE A  30      12.492  -5.570 -22.404  1.00  0.00           C  
ATOM    474 HG12 ILE A  30      11.889  -5.847 -21.544  1.00  0.00           H  
ATOM    475 HG13 ILE A  30      13.528  -5.522 -22.068  1.00  0.00           H  
ATOM    476  CD1 ILE A  30      12.021  -4.175 -22.839  1.00  0.00           C  
ATOM    477 HD11 ILE A  30      12.632  -3.793 -23.654  1.00  0.00           H  
ATOM    478 HD12 ILE A  30      10.980  -4.217 -23.161  1.00  0.00           H  
ATOM    479 HD13 ILE A  30      12.096  -3.487 -21.999  1.00  0.00           H  
ATOM    480  C   ILE A  30      14.191  -5.594 -24.865  1.00  0.00           C  
ATOM    481  O   ILE A  30      13.674  -5.061 -25.841  1.00  0.00           O  
ATOM    482  N   PHE A  31      15.248  -5.050 -24.256  1.00  0.00           N  
ATOM    483  H   PHE A  31      15.750  -5.587 -23.557  1.00  0.00           H  
ATOM    484  CA  PHE A  31      15.791  -3.739 -24.632  1.00  0.00           C  
ATOM    485  HA  PHE A  31      14.957  -3.059 -24.806  1.00  0.00           H  
ATOM    486  CB  PHE A  31      16.632  -3.176 -23.481  1.00  0.00           C  
ATOM    487  HB2 PHE A  31      17.535  -3.776 -23.379  1.00  0.00           H  
ATOM    488  HB3 PHE A  31      16.941  -2.163 -23.741  1.00  0.00           H  
ATOM    489  CG  PHE A  31      15.907  -3.138 -22.148  1.00  0.00           C  
ATOM    490  CD1 PHE A  31      14.916  -2.165 -21.915  1.00  0.00           C  
ATOM    491  HD1 PHE A  31      14.679  -1.436 -22.679  1.00  0.00           H  
ATOM    492  CE1 PHE A  31      14.226  -2.142 -20.690  1.00  0.00           C  
ATOM    493  HE1 PHE A  31      13.465  -1.396 -20.510  1.00  0.00           H  
ATOM    494  CZ  PHE A  31      14.524  -3.092 -19.698  1.00  0.00           C  
ATOM    495  HZ  PHE A  31      13.990  -3.078 -18.759  1.00  0.00           H  
ATOM    496  CE2 PHE A  31      15.512  -4.066 -19.926  1.00  0.00           C  
ATOM    497  HE2 PHE A  31      15.735  -4.799 -19.162  1.00  0.00           H  
ATOM    498  CD2 PHE A  31      16.202  -4.092 -21.152  1.00  0.00           C  
ATOM    499  HD2 PHE A  31      16.952  -4.850 -21.329  1.00  0.00           H  
ATOM    500  C   PHE A  31      16.601  -3.805 -25.932  1.00  0.00           C  
ATOM    501  O   PHE A  31      16.467  -2.923 -26.780  1.00  0.00           O  
ATOM    502  N   ALA A  32      17.358  -4.890 -26.129  1.00  0.00           N  
ATOM    503  H   ALA A  32      17.434  -5.567 -25.372  1.00  0.00           H  
ATOM    504  CA  ALA A  32      17.981  -5.209 -27.412  1.00  0.00           C  
ATOM    505  HA  ALA A  32      18.611  -4.373 -27.718  1.00  0.00           H  
ATOM    506  CB  ALA A  32      18.870  -6.442 -27.204  1.00  0.00           C  
ATOM    507  HB1 ALA A  32      18.268  -7.286 -26.868  1.00  0.00           H  
ATOM    508  HB2 ALA A  32      19.364  -6.705 -28.140  1.00  0.00           H  
ATOM    509  HB3 ALA A  32      19.630  -6.230 -26.450  1.00  0.00           H  
ATOM    510  C   ALA A  32      16.926  -5.431 -28.519  1.00  0.00           C  
ATOM    511  O   ALA A  32      17.097  -4.970 -29.649  1.00  0.00           O  
ATOM    512  N   ALA A  33      15.814  -6.100 -28.186  1.00  0.00           N  
ATOM    513  H   ALA A  33      15.767  -6.503 -27.256  1.00  0.00           H  
ATOM    514  CA  ALA A  33      14.696  -6.352 -29.103  1.00  0.00           C  
ATOM    515  HA  ALA A  33      15.108  -6.651 -30.069  1.00  0.00           H  
ATOM    516  CB  ALA A  33      13.902  -7.538 -28.541  1.00  0.00           C  
ATOM    517  HB1 ALA A  33      13.108  -7.813 -29.236  1.00  0.00           H  
ATOM    518  HB2 ALA A  33      14.558  -8.399 -28.401  1.00  0.00           H  
ATOM    519  HB3 ALA A  33      13.460  -7.267 -27.583  1.00  0.00           H  
ATOM    520  C   ALA A  33      13.768  -5.139 -29.373  1.00  0.00           C  
ATOM    521  O   ALA A  33      13.007  -5.159 -30.341  1.00  0.00           O  
ATOM    522  N   SER A  34      13.792  -4.089 -28.541  1.00  0.00           N  
ATOM    523  H   SER A  34      14.421  -4.141 -27.749  1.00  0.00           H  
ATOM    524  CA  SER A  34      12.876  -2.926 -28.610  1.00  0.00           C  
ATOM    525  HA  SER A  34      12.067  -3.171 -29.295  1.00  0.00           H  
ATOM    526  CB  SER A  34      12.208  -2.649 -27.255  1.00  0.00           C  
ATOM    527  HB2 SER A  34      12.955  -2.312 -26.534  1.00  0.00           H  
ATOM    528  HB3 SER A  34      11.449  -1.876 -27.365  1.00  0.00           H  
ATOM    529  OG  SER A  34      11.589  -3.838 -26.788  1.00  0.00           O  
ATOM    530  HG  SER A  34      12.322  -4.370 -26.410  1.00  0.00           H  
ATOM    531  C   SER A  34      13.525  -1.692 -29.243  1.00  0.00           C  
ATOM    532  O   SER A  34      13.364  -0.553 -28.801  1.00  0.00           O  
ATOM    533  N   LYS A  35      14.271  -1.920 -30.328  1.00  0.00           N  
ATOM    534  H   LYS A  35      14.310  -2.873 -30.662  1.00  0.00           H  
ATOM    535  CA  LYS A  35      14.944  -0.871 -31.101  1.00  0.00           C  
ATOM    536  HA  LYS A  35      15.579  -0.316 -30.410  1.00  0.00           H  
ATOM    537  CB  LYS A  35      15.824  -1.544 -32.165  1.00  0.00           C  
ATOM    538  HB2 LYS A  35      16.266  -2.443 -31.729  1.00  0.00           H  
ATOM    539  HB3 LYS A  35      15.215  -1.844 -33.022  1.00  0.00           H  
ATOM    540  CG  LYS A  35      16.963  -0.627 -32.624  1.00  0.00           C  
ATOM    541  HG2 LYS A  35      16.559   0.202 -33.203  1.00  0.00           H  
ATOM    542  HG3 LYS A  35      17.475  -0.232 -31.745  1.00  0.00           H  
ATOM    543  CD  LYS A  35      17.972  -1.407 -33.474  1.00  0.00           C  
ATOM    544  HD2 LYS A  35      18.260  -2.315 -32.941  1.00  0.00           H  
ATOM    545  HD3 LYS A  35      17.509  -1.681 -34.424  1.00  0.00           H  
ATOM    546  CE  LYS A  35      19.217  -0.548 -33.717  1.00  0.00           C  
ATOM    547  HE2 LYS A  35      18.930   0.335 -34.296  1.00  0.00           H  
ATOM    548  HE3 LYS A  35      19.589  -0.205 -32.745  1.00  0.00           H  
ATOM    549  NZ  LYS A  35      20.275  -1.317 -34.419  1.00  0.00           N  
ATOM    550  HZ1 LYS A  35      21.106  -0.750 -34.538  1.00  0.00           H  
ATOM    551  HZ2 LYS A  35      20.521  -2.141 -33.881  1.00  0.00           H  
ATOM    552  HZ3 LYS A  35      19.954  -1.614 -35.332  1.00  0.00           H  
ATOM    553  C   LYS A  35      13.918   0.104 -31.695  1.00  0.00           C  
ATOM    554  O   LYS A  35      12.975  -0.320 -32.357  1.00  0.00           O  
ATOM    555  N   ASN A  36      14.096   1.399 -31.431  1.00  0.00           N  
ATOM    556  H   ASN A  36      14.904   1.654 -30.887  1.00  0.00           H  
ATOM    557  CA  ASN A  36      13.213   2.490 -31.876  1.00  0.00           C  
ATOM    558  HA  ASN A  36      13.552   3.395 -31.370  1.00  0.00           H  
ATOM    559  CB  ASN A  36      13.381   2.732 -33.396  1.00  0.00           C  
ATOM    560  HB2 ASN A  36      12.940   1.894 -33.937  1.00  0.00           H  
ATOM    561  HB3 ASN A  36      12.808   3.621 -33.661  1.00  0.00           H  
ATOM    562  CG  ASN A  36      14.802   2.928 -33.915  1.00  0.00           C  
ATOM    563  OD1 ASN A  36      15.813   2.730 -33.260  1.00  0.00           O  
ATOM    564  ND2 ASN A  36      14.927   3.330 -35.158  1.00  0.00           N  
ATOM    565 HD21 ASN A  36      15.856   3.520 -35.484  1.00  0.00           H  
ATOM    566 HD22 ASN A  36      14.103   3.514 -35.703  1.00  0.00           H  
ATOM    567  C   ASN A  36      11.728   2.322 -31.452  1.00  0.00           C  
ATOM    568  O   ASN A  36      10.841   2.905 -32.071  1.00  0.00           O  
ATOM    569  N   THR A  37      11.450   1.498 -30.436  1.00  0.00           N  
ATOM    570  H   THR A  37      12.223   1.112 -29.908  1.00  0.00           H  
ATOM    571  CA  THR A  37      10.094   1.163 -29.960  1.00  0.00           C  
ATOM    572  HA  THR A  37       9.406   1.156 -30.806  1.00  0.00           H  
ATOM    573  CB  THR A  37      10.120  -0.243 -29.350  1.00  0.00           C  
ATOM    574  HB  THR A  37      10.849  -0.246 -28.542  1.00  0.00           H  
ATOM    575  CG2 THR A  37       8.786  -0.737 -28.798  1.00  0.00           C  
ATOM    576 HG21 THR A  37       8.038  -0.763 -29.591  1.00  0.00           H  
ATOM    577 HG22 THR A  37       8.919  -1.733 -28.386  1.00  0.00           H  
ATOM    578 HG23 THR A  37       8.440  -0.093 -27.992  1.00  0.00           H  
ATOM    579  OG1 THR A  37      10.517  -1.164 -30.349  1.00  0.00           O  
ATOM    580  HG1 THR A  37      11.168  -0.726 -30.913  1.00  0.00           H  
ATOM    581  C   THR A  37       9.592   2.192 -28.942  1.00  0.00           C  
ATOM    582  O   THR A  37      10.381   2.743 -28.178  1.00  0.00           O  
ATOM    583  N   THR A  38       8.282   2.466 -28.905  1.00  0.00           N  
ATOM    584  H   THR A  38       7.651   1.936 -29.492  1.00  0.00           H  
ATOM    585  CA  THR A  38       7.727   3.457 -27.968  1.00  0.00           C  
ATOM    586  HA  THR A  38       8.331   4.358 -28.078  1.00  0.00           H  
ATOM    587  CB  THR A  38       6.292   3.867 -28.337  1.00  0.00           C  
ATOM    588  HB  THR A  38       6.288   4.209 -29.373  1.00  0.00           H  
ATOM    589  CG2 THR A  38       5.248   2.767 -28.176  1.00  0.00           C  
ATOM    590 HG21 THR A  38       5.172   2.470 -27.133  1.00  0.00           H  
ATOM    591 HG22 THR A  38       4.278   3.129 -28.517  1.00  0.00           H  
ATOM    592 HG23 THR A  38       5.523   1.902 -28.782  1.00  0.00           H  
ATOM    593  OG1 THR A  38       5.872   4.933 -27.512  1.00  0.00           O  
ATOM    594  HG1 THR A  38       5.136   5.361 -27.960  1.00  0.00           H  
ATOM    595  C   THR A  38       7.862   3.026 -26.500  1.00  0.00           C  
ATOM    596  O   THR A  38       7.837   1.842 -26.156  1.00  0.00           O  
ATOM    597  N   GLU A  39       8.003   4.007 -25.610  1.00  0.00           N  
ATOM    598  H   GLU A  39       7.978   4.948 -25.971  1.00  0.00           H  
ATOM    599  CA  GLU A  39       8.329   3.836 -24.192  1.00  0.00           C  
ATOM    600  HA  GLU A  39       9.295   3.336 -24.102  1.00  0.00           H  
ATOM    601  CB  GLU A  39       8.450   5.246 -23.599  1.00  0.00           C  
ATOM    602  HB2 GLU A  39       9.223   5.794 -24.141  1.00  0.00           H  
ATOM    603  HB3 GLU A  39       7.501   5.765 -23.743  1.00  0.00           H  
ATOM    604  CG  GLU A  39       8.796   5.251 -22.114  1.00  0.00           C  
ATOM    605  HG2 GLU A  39       8.058   4.661 -21.569  1.00  0.00           H  
ATOM    606  HG3 GLU A  39       9.781   4.799 -21.974  1.00  0.00           H  
ATOM    607  CD  GLU A  39       8.778   6.682 -21.575  1.00  0.00           C  
ATOM    608  OE1 GLU A  39       9.827   7.190 -21.137  1.00  0.00           O  
ATOM    609  OE2 GLU A  39       7.699   7.317 -21.536  1.00  0.00           O  
ATOM    610  C   GLU A  39       7.294   2.983 -23.438  1.00  0.00           C  
ATOM    611  O   GLU A  39       7.643   1.987 -22.808  1.00  0.00           O  
ATOM    612  N   LYS A  40       6.005   3.324 -23.561  1.00  0.00           N  
ATOM    613  H   LYS A  40       5.805   4.167 -24.081  1.00  0.00           H  
ATOM    614  CA  LYS A  40       4.889   2.598 -22.928  1.00  0.00           C  
ATOM    615  HA  LYS A  40       5.032   2.592 -21.845  1.00  0.00           H  
ATOM    616  CB  LYS A  40       3.571   3.303 -23.275  1.00  0.00           C  
ATOM    617  HB2 LYS A  40       3.515   3.484 -24.350  1.00  0.00           H  
ATOM    618  HB3 LYS A  40       2.743   2.652 -22.993  1.00  0.00           H  
ATOM    619  CG  LYS A  40       3.440   4.626 -22.511  1.00  0.00           C  
ATOM    620  HG2 LYS A  40       3.554   4.410 -21.449  1.00  0.00           H  
ATOM    621  HG3 LYS A  40       4.232   5.315 -22.809  1.00  0.00           H  
ATOM    622  CD  LYS A  40       2.078   5.289 -22.765  1.00  0.00           C  
ATOM    623  HD2 LYS A  40       2.149   5.943 -23.637  1.00  0.00           H  
ATOM    624  HD3 LYS A  40       1.332   4.525 -22.985  1.00  0.00           H  
ATOM    625  CE  LYS A  40       1.660   6.102 -21.531  1.00  0.00           C  
ATOM    626  HE2 LYS A  40       2.422   5.970 -20.754  1.00  0.00           H  
ATOM    627  HE3 LYS A  40       1.630   7.165 -21.782  1.00  0.00           H  
ATOM    628  NZ  LYS A  40       0.358   5.642 -20.993  1.00  0.00           N  
ATOM    629  HZ1 LYS A  40       0.372   4.627 -20.904  1.00  0.00           H  
ATOM    630  HZ2 LYS A  40       0.206   6.015 -20.064  1.00  0.00           H  
ATOM    631  HZ3 LYS A  40      -0.406   5.884 -21.607  1.00  0.00           H  
ATOM    632  C   LYS A  40       4.815   1.133 -23.353  1.00  0.00           C  
ATOM    633  O   LYS A  40       4.596   0.249 -22.528  1.00  0.00           O  
ATOM    634  N   GLU A  41       5.013   0.879 -24.643  1.00  0.00           N  
ATOM    635  H   GLU A  41       5.239   1.647 -25.254  1.00  0.00           H  
ATOM    636  CA  GLU A  41       5.098  -0.479 -25.176  1.00  0.00           C  
ATOM    637  HA  GLU A  41       4.215  -1.041 -24.870  1.00  0.00           H  
ATOM    638  CB  GLU A  41       5.123  -0.439 -26.708  1.00  0.00           C  
ATOM    639  HB2 GLU A  41       4.290   0.167 -27.067  1.00  0.00           H  
ATOM    640  HB3 GLU A  41       6.058   0.021 -27.029  1.00  0.00           H  
ATOM    641  CG  GLU A  41       5.009  -1.842 -27.317  1.00  0.00           C  
ATOM    642  HG2 GLU A  41       5.668  -2.521 -26.775  1.00  0.00           H  
ATOM    643  HG3 GLU A  41       3.982  -2.196 -27.198  1.00  0.00           H  
ATOM    644  CD  GLU A  41       5.409  -1.873 -28.794  1.00  0.00           C  
ATOM    645  OE1 GLU A  41       5.916  -2.942 -29.212  1.00  0.00           O  
ATOM    646  OE2 GLU A  41       5.284  -0.836 -29.480  1.00  0.00           O  
ATOM    647  C   GLU A  41       6.320  -1.199 -24.598  1.00  0.00           C  
ATOM    648  O   GLU A  41       6.182  -2.303 -24.091  1.00  0.00           O  
ATOM    649  N   THR A  42       7.486  -0.553 -24.570  1.00  0.00           N  
ATOM    650  H   THR A  42       7.525   0.365 -25.000  1.00  0.00           H  
ATOM    651  CA  THR A  42       8.730  -1.096 -23.996  1.00  0.00           C  
ATOM    652  HA  THR A  42       8.974  -2.018 -24.521  1.00  0.00           H  
ATOM    653  CB  THR A  42       9.888  -0.114 -24.244  1.00  0.00           C  
ATOM    654  HB  THR A  42       9.686   0.834 -23.747  1.00  0.00           H  
ATOM    655  CG2 THR A  42      11.236  -0.643 -23.757  1.00  0.00           C  
ATOM    656 HG21 THR A  42      11.445  -1.603 -24.230  1.00  0.00           H  
ATOM    657 HG22 THR A  42      12.019   0.064 -24.035  1.00  0.00           H  
ATOM    658 HG23 THR A  42      11.232  -0.756 -22.674  1.00  0.00           H  
ATOM    659  OG1 THR A  42      10.035   0.107 -25.633  1.00  0.00           O  
ATOM    660  HG1 THR A  42       9.333   0.710 -25.925  1.00  0.00           H  
ATOM    661  C   THR A  42       8.585  -1.444 -22.502  1.00  0.00           C  
ATOM    662  O   THR A  42       9.024  -2.510 -22.070  1.00  0.00           O  
ATOM    663  N   PHE A  43       7.889  -0.617 -21.711  1.00  0.00           N  
ATOM    664  H   PHE A  43       7.594   0.280 -22.090  1.00  0.00           H  
ATOM    665  CA  PHE A  43       7.511  -0.950 -20.329  1.00  0.00           C  
ATOM    666  HA  PHE A  43       8.405  -1.213 -19.762  1.00  0.00           H  
ATOM    667  CB  PHE A  43       6.843   0.270 -19.665  1.00  0.00           C  
ATOM    668  HB2 PHE A  43       5.977   0.552 -20.264  1.00  0.00           H  
ATOM    669  HB3 PHE A  43       6.460  -0.036 -18.692  1.00  0.00           H  
ATOM    670  CG  PHE A  43       7.691   1.518 -19.449  1.00  0.00           C  
ATOM    671  CD1 PHE A  43       9.103   1.490 -19.470  1.00  0.00           C  
ATOM    672  HD1 PHE A  43       9.637   0.574 -19.669  1.00  0.00           H  
ATOM    673  CE1 PHE A  43       9.840   2.667 -19.246  1.00  0.00           C  
ATOM    674  HE1 PHE A  43      10.921   2.647 -19.279  1.00  0.00           H  
ATOM    675  CZ  PHE A  43       9.176   3.877 -18.985  1.00  0.00           C  
ATOM    676  HZ  PHE A  43       9.746   4.783 -18.828  1.00  0.00           H  
ATOM    677  CE2 PHE A  43       7.772   3.912 -18.951  1.00  0.00           C  
ATOM    678  HE2 PHE A  43       7.260   4.845 -18.763  1.00  0.00           H  
ATOM    679  CD2 PHE A  43       7.034   2.737 -19.187  1.00  0.00           C  
ATOM    680  HD2 PHE A  43       5.955   2.769 -19.169  1.00  0.00           H  
ATOM    681  C   PHE A  43       6.591  -2.181 -20.270  1.00  0.00           C  
ATOM    682  O   PHE A  43       6.833  -3.094 -19.480  1.00  0.00           O  
ATOM    683  N   CYS A  44       5.585  -2.258 -21.148  1.00  0.00           N  
ATOM    684  H   CYS A  44       5.427  -1.472 -21.770  1.00  0.00           H  
ATOM    685  CA  CYS A  44       4.686  -3.414 -21.263  1.00  0.00           C  
ATOM    686  HA  CYS A  44       4.259  -3.613 -20.280  1.00  0.00           H  
ATOM    687  CB  CYS A  44       3.551  -3.025 -22.215  1.00  0.00           C  
ATOM    688  HB2 CYS A  44       3.126  -2.066 -21.914  1.00  0.00           H  
ATOM    689  HB3 CYS A  44       3.950  -2.929 -23.224  1.00  0.00           H  
ATOM    690  SG  CYS A  44       2.263  -4.300 -22.207  1.00  0.00           S  
ATOM    691  HG  CYS A  44       1.590  -3.861 -21.129  1.00  0.00           H  
ATOM    692  C   CYS A  44       5.391  -4.707 -21.732  1.00  0.00           C  
ATOM    693  O   CYS A  44       5.070  -5.797 -21.265  1.00  0.00           O  
ATOM    694  N   ARG A  45       6.399  -4.598 -22.607  1.00  0.00           N  
ATOM    695  H   ARG A  45       6.553  -3.672 -22.998  1.00  0.00           H  
ATOM    696  CA  ARG A  45       7.283  -5.687 -23.078  1.00  0.00           C  
ATOM    697  HA  ARG A  45       6.684  -6.509 -23.476  1.00  0.00           H  
ATOM    698  CB  ARG A  45       8.195  -5.147 -24.195  1.00  0.00           C  
ATOM    699  HB2 ARG A  45       8.593  -4.177 -23.905  1.00  0.00           H  
ATOM    700  HB3 ARG A  45       9.050  -5.809 -24.294  1.00  0.00           H  
ATOM    701  CG  ARG A  45       7.522  -5.016 -25.571  1.00  0.00           C  
ATOM    702  HG2 ARG A  45       7.136  -5.987 -25.883  1.00  0.00           H  
ATOM    703  HG3 ARG A  45       6.699  -4.309 -25.516  1.00  0.00           H  
ATOM    704  CD  ARG A  45       8.563  -4.519 -26.583  1.00  0.00           C  
ATOM    705  HD2 ARG A  45       8.952  -3.555 -26.249  1.00  0.00           H  
ATOM    706  HD3 ARG A  45       9.384  -5.233 -26.595  1.00  0.00           H  
ATOM    707  NE  ARG A  45       8.034  -4.369 -27.950  1.00  0.00           N  
ATOM    708  HE  ARG A  45       7.062  -4.085 -28.072  1.00  0.00           H  
ATOM    709  CZ  ARG A  45       8.732  -4.385 -29.072  1.00  0.00           C  
ATOM    710  NH1 ARG A  45      10.007  -4.661 -29.096  1.00  0.00           N  
ATOM    711 HH11 ARG A  45      10.501  -4.658 -28.214  1.00  0.00           H  
ATOM    712 HH12 ARG A  45      10.515  -4.648 -29.960  1.00  0.00           H  
ATOM    713  NH2 ARG A  45       8.151  -4.078 -30.188  1.00  0.00           N  
ATOM    714 HH21 ARG A  45       7.200  -3.695 -30.084  1.00  0.00           H  
ATOM    715 HH22 ARG A  45       8.680  -3.860 -31.005  1.00  0.00           H  
ATOM    716  C   ARG A  45       8.143  -6.267 -21.954  1.00  0.00           C  
ATOM    717  O   ARG A  45       8.214  -7.487 -21.794  1.00  0.00           O  
ATOM    718  N   ALA A  46       8.735  -5.391 -21.140  1.00  0.00           N  
ATOM    719  H   ALA A  46       8.656  -4.406 -21.367  1.00  0.00           H  
ATOM    720  CA  ALA A  46       9.480  -5.769 -19.937  1.00  0.00           C  
ATOM    721  HA  ALA A  46      10.254  -6.485 -20.214  1.00  0.00           H  
ATOM    722  CB  ALA A  46      10.155  -4.523 -19.346  1.00  0.00           C  
ATOM    723  HB1 ALA A  46       9.407  -3.782 -19.061  1.00  0.00           H  
ATOM    724  HB2 ALA A  46      10.730  -4.808 -18.464  1.00  0.00           H  
ATOM    725  HB3 ALA A  46      10.829  -4.080 -20.080  1.00  0.00           H  
ATOM    726  C   ALA A  46       8.571  -6.450 -18.901  1.00  0.00           C  
ATOM    727  O   ALA A  46       8.896  -7.536 -18.424  1.00  0.00           O  
ATOM    728  N   ALA A  47       7.409  -5.847 -18.623  1.00  0.00           N  
ATOM    729  H   ALA A  47       7.236  -4.933 -19.027  1.00  0.00           H  
ATOM    730  CA  ALA A  47       6.358  -6.424 -17.783  1.00  0.00           C  
ATOM    731  HA  ALA A  47       6.749  -6.564 -16.773  1.00  0.00           H  
ATOM    732  CB  ALA A  47       5.170  -5.451 -17.709  1.00  0.00           C  
ATOM    733  HB1 ALA A  47       4.674  -5.368 -18.674  1.00  0.00           H  
ATOM    734  HB2 ALA A  47       4.448  -5.813 -16.981  1.00  0.00           H  
ATOM    735  HB3 ALA A  47       5.505  -4.465 -17.397  1.00  0.00           H  
ATOM    736  C   ALA A  47       5.918  -7.801 -18.302  1.00  0.00           C  
ATOM    737  O   ALA A  47       5.832  -8.737 -17.525  1.00  0.00           O  
ATOM    738  N   THR A  48       5.714  -7.969 -19.611  1.00  0.00           N  
ATOM    739  H   THR A  48       5.791  -7.158 -20.213  1.00  0.00           H  
ATOM    740  CA  THR A  48       5.271  -9.243 -20.207  1.00  0.00           C  
ATOM    741  HA  THR A  48       4.357  -9.558 -19.707  1.00  0.00           H  
ATOM    742  CB  THR A  48       4.949  -9.060 -21.696  1.00  0.00           C  
ATOM    743  HB  THR A  48       5.831  -8.689 -22.219  1.00  0.00           H  
ATOM    744  CG2 THR A  48       4.468 -10.341 -22.378  1.00  0.00           C  
ATOM    745 HG21 THR A  48       5.280 -11.068 -22.430  1.00  0.00           H  
ATOM    746 HG22 THR A  48       3.632 -10.765 -21.824  1.00  0.00           H  
ATOM    747 HG23 THR A  48       4.143 -10.110 -23.392  1.00  0.00           H  
ATOM    748  OG1 THR A  48       3.908  -8.118 -21.813  1.00  0.00           O  
ATOM    749  HG1 THR A  48       4.282  -7.256 -21.543  1.00  0.00           H  
ATOM    750  C   THR A  48       6.294 -10.362 -20.008  1.00  0.00           C  
ATOM    751  O   THR A  48       5.928 -11.452 -19.571  1.00  0.00           O  
ATOM    752  N   VAL A  49       7.580 -10.093 -20.251  1.00  0.00           N  
ATOM    753  H   VAL A  49       7.827  -9.175 -20.607  1.00  0.00           H  
ATOM    754  CA  VAL A  49       8.657 -11.075 -20.031  1.00  0.00           C  
ATOM    755  HA  VAL A  49       8.366 -12.017 -20.502  1.00  0.00           H  
ATOM    756  CB  VAL A  49       9.951 -10.590 -20.716  1.00  0.00           C  
ATOM    757  HB  VAL A  49      10.070  -9.518 -20.545  1.00  0.00           H  
ATOM    758  CG1 VAL A  49      11.232 -11.282 -20.232  1.00  0.00           C  
ATOM    759 HG11 VAL A  49      11.133 -12.363 -20.322  1.00  0.00           H  
ATOM    760 HG12 VAL A  49      12.082 -10.940 -20.824  1.00  0.00           H  
ATOM    761 HG13 VAL A  49      11.425 -11.018 -19.192  1.00  0.00           H  
ATOM    762  CG2 VAL A  49       9.804 -10.843 -22.225  1.00  0.00           C  
ATOM    763 HG21 VAL A  49      10.719 -10.556 -22.740  1.00  0.00           H  
ATOM    764 HG22 VAL A  49       9.620 -11.902 -22.415  1.00  0.00           H  
ATOM    765 HG23 VAL A  49       8.976 -10.258 -22.626  1.00  0.00           H  
ATOM    766  C   VAL A  49       8.839 -11.399 -18.544  1.00  0.00           C  
ATOM    767  O   VAL A  49       8.974 -12.572 -18.191  1.00  0.00           O  
ATOM    768  N   LEU A  50       8.768 -10.403 -17.656  1.00  0.00           N  
ATOM    769  H   LEU A  50       8.664  -9.453 -17.999  1.00  0.00           H  
ATOM    770  CA  LEU A  50       8.815 -10.638 -16.209  1.00  0.00           C  
ATOM    771  HA  LEU A  50       9.655 -11.297 -15.994  1.00  0.00           H  
ATOM    772  CB  LEU A  50       9.035  -9.307 -15.467  1.00  0.00           C  
ATOM    773  HB2 LEU A  50       8.266  -8.603 -15.786  1.00  0.00           H  
ATOM    774  HB3 LEU A  50       8.901  -9.477 -14.398  1.00  0.00           H  
ATOM    775  CG  LEU A  50      10.424  -8.674 -15.688  1.00  0.00           C  
ATOM    776  HG  LEU A  50      10.618  -8.562 -16.752  1.00  0.00           H  
ATOM    777  CD1 LEU A  50      10.450  -7.288 -15.042  1.00  0.00           C  
ATOM    778 HD11 LEU A  50      11.429  -6.832 -15.171  1.00  0.00           H  
ATOM    779 HD12 LEU A  50       9.698  -6.654 -15.512  1.00  0.00           H  
ATOM    780 HD13 LEU A  50      10.237  -7.375 -13.977  1.00  0.00           H  
ATOM    781  CD2 LEU A  50      11.561  -9.502 -15.077  1.00  0.00           C  
ATOM    782 HD21 LEU A  50      11.405  -9.631 -14.007  1.00  0.00           H  
ATOM    783 HD22 LEU A  50      11.622 -10.476 -15.559  1.00  0.00           H  
ATOM    784 HD23 LEU A  50      12.509  -8.993 -15.241  1.00  0.00           H  
ATOM    785  C   LEU A  50       7.566 -11.377 -15.697  1.00  0.00           C  
ATOM    786  O   LEU A  50       7.680 -12.194 -14.786  1.00  0.00           O  
ATOM    787  N   ARG A  51       6.387 -11.153 -16.290  1.00  0.00           N  
ATOM    788  H   ARG A  51       6.349 -10.407 -16.979  1.00  0.00           H  
ATOM    789  CA  ARG A  51       5.136 -11.871 -15.991  1.00  0.00           C  
ATOM    790  HA  ARG A  51       4.987 -11.882 -14.914  1.00  0.00           H  
ATOM    791  CB  ARG A  51       3.959 -11.128 -16.638  1.00  0.00           C  
ATOM    792  HB2 ARG A  51       4.011 -10.087 -16.318  1.00  0.00           H  
ATOM    793  HB3 ARG A  51       4.053 -11.164 -17.725  1.00  0.00           H  
ATOM    794  CG  ARG A  51       2.591 -11.692 -16.222  1.00  0.00           C  
ATOM    795  HG2 ARG A  51       2.539 -12.755 -16.455  1.00  0.00           H  
ATOM    796  HG3 ARG A  51       2.470 -11.574 -15.150  1.00  0.00           H  
ATOM    797  CD  ARG A  51       1.428 -10.992 -16.933  1.00  0.00           C  
ATOM    798  HD2 ARG A  51       1.438 -11.307 -17.976  1.00  0.00           H  
ATOM    799  HD3 ARG A  51       0.492 -11.327 -16.480  1.00  0.00           H  
ATOM    800  NE  ARG A  51       1.517  -9.524 -16.842  1.00  0.00           N  
ATOM    801  HE  ARG A  51       1.873  -9.128 -15.968  1.00  0.00           H  
ATOM    802  CZ  ARG A  51       1.247  -8.651 -17.788  1.00  0.00           C  
ATOM    803  NH1 ARG A  51       0.826  -9.010 -18.963  1.00  0.00           N  
ATOM    804 HH11 ARG A  51       0.744  -9.978 -19.187  1.00  0.00           H  
ATOM    805 HH12 ARG A  51       0.614  -8.273 -19.626  1.00  0.00           H  
ATOM    806  NH2 ARG A  51       1.393  -7.380 -17.609  1.00  0.00           N  
ATOM    807 HH21 ARG A  51       1.823  -7.053 -16.734  1.00  0.00           H  
ATOM    808 HH22 ARG A  51       1.126  -6.732 -18.326  1.00  0.00           H  
ATOM    809  C   ARG A  51       5.190 -13.329 -16.422  1.00  0.00           C  
ATOM    810  O   ARG A  51       4.793 -14.195 -15.640  1.00  0.00           O  
ATOM    811  N   GLN A  52       5.703 -13.617 -17.618  1.00  0.00           N  
ATOM    812  H   GLN A  52       5.972 -12.854 -18.234  1.00  0.00           H  
ATOM    813  CA  GLN A  52       6.003 -14.994 -18.020  1.00  0.00           C  
ATOM    814  HA  GLN A  52       5.087 -15.583 -17.977  1.00  0.00           H  
ATOM    815  CB  GLN A  52       6.542 -15.026 -19.460  1.00  0.00           C  
ATOM    816  HB2 GLN A  52       7.294 -14.246 -19.589  1.00  0.00           H  
ATOM    817  HB3 GLN A  52       7.015 -15.993 -19.639  1.00  0.00           H  
ATOM    818  CG  GLN A  52       5.417 -14.845 -20.490  1.00  0.00           C  
ATOM    819  HG2 GLN A  52       4.688 -15.647 -20.360  1.00  0.00           H  
ATOM    820  HG3 GLN A  52       4.910 -13.895 -20.326  1.00  0.00           H  
ATOM    821  CD  GLN A  52       5.940 -14.869 -21.923  1.00  0.00           C  
ATOM    822  OE1 GLN A  52       6.837 -14.140 -22.301  1.00  0.00           O  
ATOM    823  NE2 GLN A  52       5.386 -15.691 -22.787  1.00  0.00           N  
ATOM    824 HE21 GLN A  52       5.820 -15.719 -23.697  1.00  0.00           H  
ATOM    825 HE22 GLN A  52       4.675 -16.340 -22.502  1.00  0.00           H  
ATOM    826  C   GLN A  52       6.986 -15.648 -17.041  1.00  0.00           C  
ATOM    827  O   GLN A  52       6.778 -16.796 -16.654  1.00  0.00           O  
ATOM    828  N   PHE A  53       7.994 -14.905 -16.574  1.00  0.00           N  
ATOM    829  H   PHE A  53       8.140 -13.982 -16.971  1.00  0.00           H  
ATOM    830  CA  PHE A  53       8.972 -15.395 -15.602  1.00  0.00           C  
ATOM    831  HA  PHE A  53       9.369 -16.338 -15.979  1.00  0.00           H  
ATOM    832  CB  PHE A  53      10.135 -14.399 -15.520  1.00  0.00           C  
ATOM    833  HB2 PHE A  53      10.465 -14.160 -16.533  1.00  0.00           H  
ATOM    834  HB3 PHE A  53       9.792 -13.474 -15.065  1.00  0.00           H  
ATOM    835  CG  PHE A  53      11.334 -14.891 -14.740  1.00  0.00           C  
ATOM    836  CD1 PHE A  53      12.373 -15.558 -15.414  1.00  0.00           C  
ATOM    837  HD1 PHE A  53      12.299 -15.738 -16.477  1.00  0.00           H  
ATOM    838  CE1 PHE A  53      13.532 -15.943 -14.720  1.00  0.00           C  
ATOM    839  HE1 PHE A  53      14.353 -16.407 -15.251  1.00  0.00           H  
ATOM    840  CZ  PHE A  53      13.636 -15.694 -13.342  1.00  0.00           C  
ATOM    841  HZ  PHE A  53      14.534 -15.976 -12.814  1.00  0.00           H  
ATOM    842  CE2 PHE A  53      12.581 -15.063 -12.656  1.00  0.00           C  
ATOM    843  HE2 PHE A  53      12.662 -14.879 -11.593  1.00  0.00           H  
ATOM    844  CD2 PHE A  53      11.433 -14.653 -13.356  1.00  0.00           C  
ATOM    845  HD2 PHE A  53      10.634 -14.151 -12.829  1.00  0.00           H  
ATOM    846  C   PHE A  53       8.359 -15.700 -14.223  1.00  0.00           C  
ATOM    847  O   PHE A  53       8.505 -16.822 -13.737  1.00  0.00           O  
ATOM    848  N   TYR A  54       7.639 -14.759 -13.592  1.00  0.00           N  
ATOM    849  H   TYR A  54       7.548 -13.838 -14.011  1.00  0.00           H  
ATOM    850  CA  TYR A  54       7.054 -15.012 -12.265  1.00  0.00           C  
ATOM    851  HA  TYR A  54       7.838 -15.479 -11.667  1.00  0.00           H  
ATOM    852  CB  TYR A  54       6.680 -13.714 -11.515  1.00  0.00           C  
ATOM    853  HB2 TYR A  54       6.573 -13.971 -10.461  1.00  0.00           H  
ATOM    854  HB3 TYR A  54       7.532 -13.037 -11.572  1.00  0.00           H  
ATOM    855  CG  TYR A  54       5.416 -12.953 -11.903  1.00  0.00           C  
ATOM    856  CD1 TYR A  54       5.518 -11.635 -12.392  1.00  0.00           C  
ATOM    857  HD1 TYR A  54       6.490 -11.193 -12.552  1.00  0.00           H  
ATOM    858  CE1 TYR A  54       4.359 -10.885 -12.675  1.00  0.00           C  
ATOM    859  HE1 TYR A  54       4.441  -9.879 -13.052  1.00  0.00           H  
ATOM    860  CZ  TYR A  54       3.083 -11.454 -12.489  1.00  0.00           C  
ATOM    861  OH  TYR A  54       1.956 -10.749 -12.777  1.00  0.00           O  
ATOM    862  HH  TYR A  54       2.130  -9.956 -13.332  1.00  0.00           H  
ATOM    863  CE2 TYR A  54       2.976 -12.771 -11.994  1.00  0.00           C  
ATOM    864  HE2 TYR A  54       1.996 -13.204 -11.865  1.00  0.00           H  
ATOM    865  CD2 TYR A  54       4.136 -13.504 -11.673  1.00  0.00           C  
ATOM    866  HD2 TYR A  54       4.036 -14.493 -11.250  1.00  0.00           H  
ATOM    867  C   TYR A  54       5.917 -16.044 -12.315  1.00  0.00           C  
ATOM    868  O   TYR A  54       5.810 -16.848 -11.393  1.00  0.00           O  
ATOM    869  N   SER A  55       5.124 -16.101 -13.398  1.00  0.00           N  
ATOM    870  H   SER A  55       5.248 -15.405 -14.126  1.00  0.00           H  
ATOM    871  CA  SER A  55       4.084 -17.140 -13.570  1.00  0.00           C  
ATOM    872  HA  SER A  55       3.340 -17.035 -12.779  1.00  0.00           H  
ATOM    873  CB  SER A  55       3.377 -17.013 -14.927  1.00  0.00           C  
ATOM    874  HB2 SER A  55       4.105 -17.118 -15.734  1.00  0.00           H  
ATOM    875  HB3 SER A  55       2.648 -17.820 -15.016  1.00  0.00           H  
ATOM    876  OG  SER A  55       2.692 -15.785 -15.065  1.00  0.00           O  
ATOM    877  HG  SER A  55       3.358 -15.094 -15.233  1.00  0.00           H  
ATOM    878  C   SER A  55       4.646 -18.565 -13.497  1.00  0.00           C  
ATOM    879  O   SER A  55       3.944 -19.477 -13.055  1.00  0.00           O  
ATOM    880  N   HIE A  56       5.893 -18.752 -13.945  1.00  0.00           N  
ATOM    881  H   HIE A  56       6.391 -17.954 -14.322  1.00  0.00           H  
ATOM    882  CA  HIE A  56       6.607 -20.026 -13.902  1.00  0.00           C  
ATOM    883  HA  HIE A  56       5.899 -20.845 -14.035  1.00  0.00           H  
ATOM    884  CB  HIE A  56       7.593 -20.070 -15.079  1.00  0.00           C  
ATOM    885  HB2 HIE A  56       7.048 -19.889 -16.006  1.00  0.00           H  
ATOM    886  HB3 HIE A  56       8.340 -19.283 -14.968  1.00  0.00           H  
ATOM    887  CG  HIE A  56       8.296 -21.392 -15.201  1.00  0.00           C  
ATOM    888  ND1 HIE A  56       7.806 -22.514 -15.870  1.00  0.00           N  
ATOM    889  CE1 HIE A  56       8.679 -23.498 -15.610  1.00  0.00           C  
ATOM    890  HE1 HIE A  56       8.570 -24.519 -15.949  1.00  0.00           H  
ATOM    891  NE2 HIE A  56       9.676 -23.053 -14.828  1.00  0.00           N  
ATOM    892  HE2 HIE A  56      10.392 -23.635 -14.387  1.00  0.00           H  
ATOM    893  CD2 HIE A  56       9.443 -21.729 -14.552  1.00  0.00           C  
ATOM    894  HD2 HIE A  56      10.005 -21.093 -13.886  1.00  0.00           H  
ATOM    895  C   HIE A  56       7.298 -20.257 -12.547  1.00  0.00           C  
ATOM    896  O   HIE A  56       6.996 -21.226 -11.845  1.00  0.00           O  
ATOM    897  N   HIE A  57       8.198 -19.354 -12.137  1.00  0.00           N  
ATOM    898  H   HIE A  57       8.365 -18.541 -12.722  1.00  0.00           H  
ATOM    899  CA  HIE A  57       9.033 -19.534 -10.935  1.00  0.00           C  
ATOM    900  HA  HIE A  57       9.347 -20.579 -10.904  1.00  0.00           H  
ATOM    901  CB  HIE A  57      10.324 -18.713 -11.037  1.00  0.00           C  
ATOM    902  HB2 HIE A  57      10.076 -17.655 -11.123  1.00  0.00           H  
ATOM    903  HB3 HIE A  57      10.904 -18.851 -10.126  1.00  0.00           H  
ATOM    904  CG  HIE A  57      11.200 -19.119 -12.196  1.00  0.00           C  
ATOM    905  ND1 HIE A  57      11.904 -20.324 -12.321  1.00  0.00           N  
ATOM    906  CE1 HIE A  57      12.567 -20.249 -13.484  1.00  0.00           C  
ATOM    907  HE1 HIE A  57      13.216 -21.023 -13.871  1.00  0.00           H  
ATOM    908  NE2 HIE A  57      12.311 -19.078 -14.091  1.00  0.00           N  
ATOM    909  HE2 HIE A  57      12.716 -18.756 -14.959  1.00  0.00           H  
ATOM    910  CD2 HIE A  57      11.445 -18.360 -13.298  1.00  0.00           C  
ATOM    911  HD2 HIE A  57      11.053 -17.370 -13.482  1.00  0.00           H  
ATOM    912  C   HIE A  57       8.306 -19.301  -9.603  1.00  0.00           C  
ATOM    913  O   HIE A  57       8.859 -19.623  -8.556  1.00  0.00           O  
ATOM    914  N   GLU A  58       7.050 -18.837  -9.588  1.00  0.00           N  
ATOM    915  H   GLU A  58       6.637 -18.489 -10.447  1.00  0.00           H  
ATOM    916  CA  GLU A  58       6.199 -18.938  -8.383  1.00  0.00           C  
ATOM    917  HA  GLU A  58       6.739 -18.496  -7.545  1.00  0.00           H  
ATOM    918  CB  GLU A  58       4.891 -18.134  -8.581  1.00  0.00           C  
ATOM    919  HB2 GLU A  58       5.165 -17.113  -8.851  1.00  0.00           H  
ATOM    920  HB3 GLU A  58       4.315 -18.570  -9.401  1.00  0.00           H  
ATOM    921  CG  GLU A  58       4.001 -18.072  -7.324  1.00  0.00           C  
ATOM    922  HG2 GLU A  58       3.471 -19.021  -7.217  1.00  0.00           H  
ATOM    923  HG3 GLU A  58       4.638 -17.942  -6.443  1.00  0.00           H  
ATOM    924  CD  GLU A  58       2.983 -16.923  -7.380  1.00  0.00           C  
ATOM    925  OE1 GLU A  58       3.021 -16.021  -6.515  1.00  0.00           O  
ATOM    926  OE2 GLU A  58       2.110 -16.914  -8.291  1.00  0.00           O  
ATOM    927  C   GLU A  58       5.922 -20.408  -7.987  1.00  0.00           C  
ATOM    928  O   GLU A  58       5.558 -20.680  -6.841  1.00  0.00           O  
ATOM    929  N   LYS A  59       6.112 -21.356  -8.922  1.00  0.00           N  
ATOM    930  H   LYS A  59       6.410 -21.040  -9.838  1.00  0.00           H  
ATOM    931  CA  LYS A  59       5.825 -22.792  -8.761  1.00  0.00           C  
ATOM    932  HA  LYS A  59       5.481 -22.982  -7.744  1.00  0.00           H  
ATOM    933  CB  LYS A  59       4.705 -23.181  -9.739  1.00  0.00           C  
ATOM    934  HB2 LYS A  59       5.051 -22.996 -10.758  1.00  0.00           H  
ATOM    935  HB3 LYS A  59       4.496 -24.248  -9.637  1.00  0.00           H  
ATOM    936  CG  LYS A  59       3.409 -22.391  -9.491  1.00  0.00           C  
ATOM    937  HG2 LYS A  59       2.995 -22.673  -8.521  1.00  0.00           H  
ATOM    938  HG3 LYS A  59       3.618 -21.321  -9.485  1.00  0.00           H  
ATOM    939  CD  LYS A  59       2.382 -22.655 -10.593  1.00  0.00           C  
ATOM    940  HD2 LYS A  59       2.836 -22.424 -11.559  1.00  0.00           H  
ATOM    941  HD3 LYS A  59       2.079 -23.704 -10.571  1.00  0.00           H  
ATOM    942  CE  LYS A  59       1.172 -21.745 -10.363  1.00  0.00           C  
ATOM    943  HE2 LYS A  59       1.534 -20.719 -10.231  1.00  0.00           H  
ATOM    944  HE3 LYS A  59       0.675 -22.045  -9.435  1.00  0.00           H  
ATOM    945  NZ  LYS A  59       0.234 -21.801 -11.508  1.00  0.00           N  
ATOM    946  HZ1 LYS A  59       0.703 -21.458 -12.339  1.00  0.00           H  
ATOM    947  HZ2 LYS A  59      -0.577 -21.219 -11.329  1.00  0.00           H  
ATOM    948  HZ3 LYS A  59      -0.066 -22.754 -11.667  1.00  0.00           H  
ATOM    949  C   LYS A  59       7.046 -23.692  -8.969  1.00  0.00           C  
ATOM    950  O   LYS A  59       7.169 -24.704  -8.284  1.00  0.00           O  
ATOM    951  N   ASP A  60       7.941 -23.361  -9.902  1.00  0.00           N  
ATOM    952  H   ASP A  60       7.752 -22.559 -10.490  1.00  0.00           H  
ATOM    953  CA  ASP A  60       9.136 -24.169 -10.181  1.00  0.00           C  
ATOM    954  HA  ASP A  60       8.845 -25.220 -10.146  1.00  0.00           H  
ATOM    955  CB  ASP A  60       9.632 -23.904 -11.608  1.00  0.00           C  
ATOM    956  HB2 ASP A  60       8.785 -24.007 -12.288  1.00  0.00           H  
ATOM    957  HB3 ASP A  60      10.005 -22.880 -11.683  1.00  0.00           H  
ATOM    958  CG  ASP A  60      10.727 -24.881 -12.058  1.00  0.00           C  
ATOM    959  OD1 ASP A  60      11.116 -24.821 -13.247  1.00  0.00           O  
ATOM    960  OD2 ASP A  60      11.159 -25.764 -11.280  1.00  0.00           O  
ATOM    961  C   ASP A  60      10.242 -23.983  -9.124  1.00  0.00           C  
ATOM    962  O   ASP A  60      11.168 -23.184  -9.279  1.00  0.00           O  
ATOM    963  N   THR A  61      10.177 -24.768  -8.045  1.00  0.00           N  
ATOM    964  H   THR A  61       9.364 -25.366  -7.944  1.00  0.00           H  
ATOM    965  CA  THR A  61      11.132 -24.713  -6.921  1.00  0.00           C  
ATOM    966  HA  THR A  61      11.135 -23.692  -6.538  1.00  0.00           H  
ATOM    967  CB  THR A  61      10.693 -25.650  -5.783  1.00  0.00           C  
ATOM    968  HB  THR A  61      11.444 -25.622  -4.993  1.00  0.00           H  
ATOM    969  CG2 THR A  61       9.359 -25.229  -5.172  1.00  0.00           C  
ATOM    970 HG21 THR A  61       9.416 -24.191  -4.839  1.00  0.00           H  
ATOM    971 HG22 THR A  61       8.556 -25.327  -5.904  1.00  0.00           H  
ATOM    972 HG23 THR A  61       9.137 -25.867  -4.316  1.00  0.00           H  
ATOM    973  OG1 THR A  61      10.566 -26.978  -6.240  1.00  0.00           O  
ATOM    974  HG1 THR A  61      11.433 -27.387  -6.258  1.00  0.00           H  
ATOM    975  C   THR A  61      12.581 -25.045  -7.297  1.00  0.00           C  
ATOM    976  O   THR A  61      13.482 -24.839  -6.477  1.00  0.00           O  
ATOM    977  N   ARG A  62      12.848 -25.545  -8.516  1.00  0.00           N  
ATOM    978  H   ARG A  62      12.077 -25.626  -9.176  1.00  0.00           H  
ATOM    979  CA  ARG A  62      14.211 -25.827  -9.001  1.00  0.00           C  
ATOM    980  HA  ARG A  62      14.712 -26.481  -8.286  1.00  0.00           H  
ATOM    981  CB  ARG A  62      14.169 -26.538 -10.363  1.00  0.00           C  
ATOM    982  HB2 ARG A  62      13.695 -25.876 -11.087  1.00  0.00           H  
ATOM    983  HB3 ARG A  62      15.193 -26.713 -10.696  1.00  0.00           H  
ATOM    984  CG  ARG A  62      13.437 -27.894 -10.313  1.00  0.00           C  
ATOM    985  HG2 ARG A  62      13.966 -28.558  -9.629  1.00  0.00           H  
ATOM    986  HG3 ARG A  62      12.420 -27.759  -9.944  1.00  0.00           H  
ATOM    987  CD  ARG A  62      13.370 -28.561 -11.693  1.00  0.00           C  
ATOM    988  HD2 ARG A  62      14.387 -28.716 -12.062  1.00  0.00           H  
ATOM    989  HD3 ARG A  62      12.879 -29.530 -11.588  1.00  0.00           H  
ATOM    990  NE  ARG A  62      12.613 -27.734 -12.646  1.00  0.00           N  
ATOM    991  HE  ARG A  62      12.121 -26.922 -12.254  1.00  0.00           H  
ATOM    992  CZ  ARG A  62      12.501 -27.893 -13.947  1.00  0.00           C  
ATOM    993  NH1 ARG A  62      12.967 -28.944 -14.564  1.00  0.00           N  
ATOM    994 HH11 ARG A  62      13.396 -29.662 -14.012  1.00  0.00           H  
ATOM    995 HH12 ARG A  62      12.842 -29.044 -15.552  1.00  0.00           H  
ATOM    996  NH2 ARG A  62      11.917 -26.983 -14.656  1.00  0.00           N  
ATOM    997 HH21 ARG A  62      11.585 -26.148 -14.158  1.00  0.00           H  
ATOM    998 HH22 ARG A  62      11.805 -27.052 -15.643  1.00  0.00           H  
ATOM    999  C   ARG A  62      15.060 -24.558  -9.099  1.00  0.00           C  
ATOM   1000  O   ARG A  62      16.259 -24.647  -8.860  1.00  0.00           O  
ATOM   1001  N   CYS A  63      14.461 -23.385  -9.336  1.00  0.00           N  
ATOM   1002  H   CYS A  63      13.459 -23.374  -9.488  1.00  0.00           H  
ATOM   1003  CA  CYS A  63      15.182 -22.098  -9.355  1.00  0.00           C  
ATOM   1004  HA  CYS A  63      15.986 -22.171 -10.088  1.00  0.00           H  
ATOM   1005  CB  CYS A  63      14.228 -20.988  -9.810  1.00  0.00           C  
ATOM   1006  HB2 CYS A  63      14.792 -20.060  -9.921  1.00  0.00           H  
ATOM   1007  HB3 CYS A  63      13.779 -21.240 -10.770  1.00  0.00           H  
ATOM   1008  SG  CYS A  63      12.932 -20.728  -8.574  1.00  0.00           S  
ATOM   1009  HG  CYS A  63      12.037 -21.597  -9.073  1.00  0.00           H  
ATOM   1010  C   CYS A  63      15.856 -21.724  -8.014  1.00  0.00           C  
ATOM   1011  O   CYS A  63      16.694 -20.826  -7.982  1.00  0.00           O  
ATOM   1012  N   LEU A  64      15.533 -22.434  -6.926  1.00  0.00           N  
ATOM   1013  H   LEU A  64      14.777 -23.099  -7.010  1.00  0.00           H  
ATOM   1014  CA  LEU A  64      16.213 -22.328  -5.636  1.00  0.00           C  
ATOM   1015  HA  LEU A  64      17.155 -21.810  -5.808  1.00  0.00           H  
ATOM   1016  CB  LEU A  64      15.381 -21.451  -4.676  1.00  0.00           C  
ATOM   1017  HB2 LEU A  64      16.027 -21.220  -3.829  1.00  0.00           H  
ATOM   1018  HB3 LEU A  64      15.145 -20.502  -5.159  1.00  0.00           H  
ATOM   1019  CG  LEU A  64      14.082 -22.101  -4.147  1.00  0.00           C  
ATOM   1020  HG  LEU A  64      14.202 -23.178  -4.076  1.00  0.00           H  
ATOM   1021  CD1 LEU A  64      13.778 -21.579  -2.746  1.00  0.00           C  
ATOM   1022 HD11 LEU A  64      13.656 -20.496  -2.779  1.00  0.00           H  
ATOM   1023 HD12 LEU A  64      12.870 -22.048  -2.373  1.00  0.00           H  
ATOM   1024 HD13 LEU A  64      14.597 -21.835  -2.077  1.00  0.00           H  
ATOM   1025  CD2 LEU A  64      12.866 -21.804  -5.022  1.00  0.00           C  
ATOM   1026 HD21 LEU A  64      11.972 -22.260  -4.596  1.00  0.00           H  
ATOM   1027 HD22 LEU A  64      12.718 -20.728  -5.106  1.00  0.00           H  
ATOM   1028 HD23 LEU A  64      13.018 -22.206  -6.020  1.00  0.00           H  
ATOM   1029  C   LEU A  64      16.603 -23.692  -5.038  1.00  0.00           C  
ATOM   1030  O   LEU A  64      16.925 -23.759  -3.853  1.00  0.00           O  
ATOM   1031  N   GLY A  65      16.522 -24.788  -5.802  1.00  0.00           N  
ATOM   1032  H   GLY A  65      16.330 -24.667  -6.789  1.00  0.00           H  
ATOM   1033  CA  GLY A  65      16.737 -26.157  -5.303  1.00  0.00           C  
ATOM   1034  HA2 GLY A  65      16.549 -26.859  -6.114  1.00  0.00           H  
ATOM   1035  HA3 GLY A  65      17.778 -26.264  -4.994  1.00  0.00           H  
ATOM   1036  C   GLY A  65      15.846 -26.563  -4.115  1.00  0.00           C  
ATOM   1037  O   GLY A  65      16.237 -27.431  -3.344  1.00  0.00           O  
ATOM   1038  N   ALA A  66      14.700 -25.893  -3.924  1.00  0.00           N  
ATOM   1039  H   ALA A  66      14.416 -25.267  -4.667  1.00  0.00           H  
ATOM   1040  CA  ALA A  66      13.857 -25.934  -2.717  1.00  0.00           C  
ATOM   1041  HA  ALA A  66      13.087 -25.178  -2.869  1.00  0.00           H  
ATOM   1042  CB  ALA A  66      13.117 -27.281  -2.650  1.00  0.00           C  
ATOM   1043  HB1 ALA A  66      12.370 -27.253  -1.856  1.00  0.00           H  
ATOM   1044  HB2 ALA A  66      12.616 -27.482  -3.598  1.00  0.00           H  
ATOM   1045  HB3 ALA A  66      13.822 -28.086  -2.437  1.00  0.00           H  
ATOM   1046  C   ALA A  66      14.558 -25.512  -1.391  1.00  0.00           C  
ATOM   1047  O   ALA A  66      14.105 -25.858  -0.300  1.00  0.00           O  
ATOM   1048  N   THR A  67      15.643 -24.731  -1.461  1.00  0.00           N  
ATOM   1049  H   THR A  67      15.974 -24.466  -2.381  1.00  0.00           H  
ATOM   1050  CA  THR A  67      16.458 -24.329  -0.296  1.00  0.00           C  
ATOM   1051  HA  THR A  67      16.798 -25.234   0.209  1.00  0.00           H  
ATOM   1052  CB  THR A  67      17.702 -23.533  -0.735  1.00  0.00           C  
ATOM   1053  HB  THR A  67      17.390 -22.590  -1.179  1.00  0.00           H  
ATOM   1054  CG2 THR A  67      18.651 -23.242   0.429  1.00  0.00           C  
ATOM   1055 HG21 THR A  67      19.538 -22.732   0.052  1.00  0.00           H  
ATOM   1056 HG22 THR A  67      18.169 -22.606   1.167  1.00  0.00           H  
ATOM   1057 HG23 THR A  67      18.956 -24.179   0.897  1.00  0.00           H  
ATOM   1058  OG1 THR A  67      18.456 -24.231  -1.689  1.00  0.00           O  
ATOM   1059  HG1 THR A  67      17.968 -24.214  -2.530  1.00  0.00           H  
ATOM   1060  C   THR A  67      15.668 -23.472   0.702  1.00  0.00           C  
ATOM   1061  O   THR A  67      15.296 -22.340   0.388  1.00  0.00           O  
ATOM   1062  N   ALA A  68      15.490 -23.941   1.942  1.00  0.00           N  
ATOM   1063  H   ALA A  68      15.774 -24.891   2.132  1.00  0.00           H  
ATOM   1064  CA  ALA A  68      14.715 -23.242   2.978  1.00  0.00           C  
ATOM   1065  HA  ALA A  68      13.681 -23.175   2.637  1.00  0.00           H  
ATOM   1066  CB  ALA A  68      14.738 -24.099   4.250  1.00  0.00           C  
ATOM   1067  HB1 ALA A  68      15.761 -24.213   4.612  1.00  0.00           H  
ATOM   1068  HB2 ALA A  68      14.137 -23.620   5.024  1.00  0.00           H  
ATOM   1069  HB3 ALA A  68      14.318 -25.084   4.041  1.00  0.00           H  
ATOM   1070  C   ALA A  68      15.198 -21.800   3.256  1.00  0.00           C  
ATOM   1071  O   ALA A  68      14.397 -20.865   3.244  1.00  0.00           O  
ATOM   1072  N   GLN A  69      16.516 -21.591   3.384  1.00  0.00           N  
ATOM   1073  H   GLN A  69      17.109 -22.409   3.485  1.00  0.00           H  
ATOM   1074  CA  GLN A  69      17.159 -20.273   3.541  1.00  0.00           C  
ATOM   1075  HA  GLN A  69      16.738 -19.792   4.425  1.00  0.00           H  
ATOM   1076  CB  GLN A  69      18.681 -20.445   3.747  1.00  0.00           C  
ATOM   1077  HB2 GLN A  69      19.080 -21.162   3.028  1.00  0.00           H  
ATOM   1078  HB3 GLN A  69      19.167 -19.489   3.547  1.00  0.00           H  
ATOM   1079  CG  GLN A  69      19.093 -20.844   5.174  1.00  0.00           C  
ATOM   1080  HG2 GLN A  69      20.162 -20.659   5.284  1.00  0.00           H  
ATOM   1081  HG3 GLN A  69      18.574 -20.207   5.893  1.00  0.00           H  
ATOM   1082  CD  GLN A  69      18.847 -22.306   5.526  1.00  0.00           C  
ATOM   1083  OE1 GLN A  69      18.404 -23.115   4.728  1.00  0.00           O  
ATOM   1084  NE2 GLN A  69      19.132 -22.701   6.745  1.00  0.00           N  
ATOM   1085 HE21 GLN A  69      18.993 -23.678   6.937  1.00  0.00           H  
ATOM   1086 HE22 GLN A  69      19.537 -22.072   7.414  1.00  0.00           H  
ATOM   1087  C   GLN A  69      16.924 -19.304   2.368  1.00  0.00           C  
ATOM   1088  O   GLN A  69      17.241 -18.118   2.490  1.00  0.00           O  
ATOM   1089  N   GLN A  70      16.382 -19.779   1.242  1.00  0.00           N  
ATOM   1090  H   GLN A  70      16.136 -20.762   1.211  1.00  0.00           H  
ATOM   1091  CA  GLN A  70      16.004 -18.971   0.082  1.00  0.00           C  
ATOM   1092  HA  GLN A  70      16.306 -17.938   0.245  1.00  0.00           H  
ATOM   1093  CB  GLN A  70      16.737 -19.483  -1.173  1.00  0.00           C  
ATOM   1094  HB2 GLN A  70      16.469 -20.527  -1.321  1.00  0.00           H  
ATOM   1095  HB3 GLN A  70      16.387 -18.931  -2.047  1.00  0.00           H  
ATOM   1096  CG  GLN A  70      18.275 -19.383  -1.107  1.00  0.00           C  
ATOM   1097  HG2 GLN A  70      18.646 -19.802  -0.173  1.00  0.00           H  
ATOM   1098  HG3 GLN A  70      18.679 -19.993  -1.913  1.00  0.00           H  
ATOM   1099  CD  GLN A  70      18.824 -17.964  -1.269  1.00  0.00           C  
ATOM   1100  OE1 GLN A  70      18.136 -16.961  -1.147  1.00  0.00           O  
ATOM   1101  NE2 GLN A  70      20.086 -17.804  -1.602  1.00  0.00           N  
ATOM   1102 HE21 GLN A  70      20.394 -16.862  -1.763  1.00  0.00           H  
ATOM   1103 HE22 GLN A  70      20.689 -18.596  -1.750  1.00  0.00           H  
ATOM   1104  C   GLN A  70      14.484 -18.935  -0.142  1.00  0.00           C  
ATOM   1105  O   GLN A  70      14.007 -17.980  -0.735  1.00  0.00           O  
ATOM   1106  N   PHE A  71      13.699 -19.896   0.356  1.00  0.00           N  
ATOM   1107  H   PHE A  71      14.141 -20.673   0.832  1.00  0.00           H  
ATOM   1108  CA  PHE A  71      12.266 -20.034   0.041  1.00  0.00           C  
ATOM   1109  HA  PHE A  71      12.166 -20.223  -1.027  1.00  0.00           H  
ATOM   1110  CB  PHE A  71      11.720 -21.260   0.787  1.00  0.00           C  
ATOM   1111  HB2 PHE A  71      12.353 -22.119   0.556  1.00  0.00           H  
ATOM   1112  HB3 PHE A  71      11.789 -21.084   1.862  1.00  0.00           H  
ATOM   1113  CG  PHE A  71      10.290 -21.619   0.427  1.00  0.00           C  
ATOM   1114  CD1 PHE A  71       9.227 -21.292   1.292  1.00  0.00           C  
ATOM   1115  HD1 PHE A  71       9.425 -20.779   2.221  1.00  0.00           H  
ATOM   1116  CE1 PHE A  71       7.907 -21.646   0.955  1.00  0.00           C  
ATOM   1117  HE1 PHE A  71       7.096 -21.415   1.630  1.00  0.00           H  
ATOM   1118  CZ  PHE A  71       7.645 -22.323  -0.249  1.00  0.00           C  
ATOM   1119  HZ  PHE A  71       6.634 -22.606  -0.507  1.00  0.00           H  
ATOM   1120  CE2 PHE A  71       8.703 -22.648  -1.116  1.00  0.00           C  
ATOM   1121  HE2 PHE A  71       8.503 -23.177  -2.040  1.00  0.00           H  
ATOM   1122  CD2 PHE A  71      10.022 -22.300  -0.775  1.00  0.00           C  
ATOM   1123  HD2 PHE A  71      10.831 -22.573  -1.435  1.00  0.00           H  
ATOM   1124  C   PHE A  71      11.437 -18.770   0.328  1.00  0.00           C  
ATOM   1125  O   PHE A  71      10.706 -18.300  -0.542  1.00  0.00           O  
ATOM   1126  N   HIE A  72      11.610 -18.149   1.501  1.00  0.00           N  
ATOM   1127  H   HIE A  72      12.217 -18.580   2.182  1.00  0.00           H  
ATOM   1128  CA  HIE A  72      10.965 -16.867   1.825  1.00  0.00           C  
ATOM   1129  HA  HIE A  72       9.888 -16.953   1.677  1.00  0.00           H  
ATOM   1130  CB  HIE A  72      11.215 -16.546   3.307  1.00  0.00           C  
ATOM   1131  HB2 HIE A  72      10.773 -17.330   3.921  1.00  0.00           H  
ATOM   1132  HB3 HIE A  72      12.289 -16.532   3.497  1.00  0.00           H  
ATOM   1133  CG  HIE A  72      10.638 -15.224   3.744  1.00  0.00           C  
ATOM   1134  ND1 HIE A  72       9.363 -14.769   3.419  1.00  0.00           N  
ATOM   1135  CE1 HIE A  72       9.210 -13.599   4.054  1.00  0.00           C  
ATOM   1136  HE1 HIE A  72       8.311 -12.996   4.018  1.00  0.00           H  
ATOM   1137  NE2 HIE A  72      10.314 -13.306   4.763  1.00  0.00           N  
ATOM   1138  HE2 HIE A  72      10.418 -12.510   5.377  1.00  0.00           H  
ATOM   1139  CD2 HIE A  72      11.225 -14.325   4.587  1.00  0.00           C  
ATOM   1140  HD2 HIE A  72      12.194 -14.425   5.058  1.00  0.00           H  
ATOM   1141  C   HIE A  72      11.440 -15.728   0.908  1.00  0.00           C  
ATOM   1142  O   HIE A  72      10.647 -14.973   0.355  1.00  0.00           O  
ATOM   1143  N   ARG A  73      12.751 -15.639   0.677  1.00  0.00           N  
ATOM   1144  H   ARG A  73      13.328 -16.385   1.037  1.00  0.00           H  
ATOM   1145  CA  ARG A  73      13.401 -14.599  -0.143  1.00  0.00           C  
ATOM   1146  HA  ARG A  73      13.099 -13.608   0.200  1.00  0.00           H  
ATOM   1147  CB  ARG A  73      14.917 -14.758   0.010  1.00  0.00           C  
ATOM   1148  HB2 ARG A  73      15.207 -15.774  -0.259  1.00  0.00           H  
ATOM   1149  HB3 ARG A  73      15.424 -14.085  -0.678  1.00  0.00           H  
ATOM   1150  CG  ARG A  73      15.355 -14.470   1.459  1.00  0.00           C  
ATOM   1151  HG2 ARG A  73      15.258 -13.410   1.687  1.00  0.00           H  
ATOM   1152  HG3 ARG A  73      14.719 -15.010   2.159  1.00  0.00           H  
ATOM   1153  CD  ARG A  73      16.781 -14.936   1.719  1.00  0.00           C  
ATOM   1154  HD2 ARG A  73      16.986 -14.835   2.787  1.00  0.00           H  
ATOM   1155  HD3 ARG A  73      16.845 -15.988   1.445  1.00  0.00           H  
ATOM   1156  NE  ARG A  73      17.787 -14.175   0.963  1.00  0.00           N  
ATOM   1157  HE  ARG A  73      17.462 -13.391   0.401  1.00  0.00           H  
ATOM   1158  CZ  ARG A  73      19.081 -14.421   1.006  1.00  0.00           C  
ATOM   1159  NH1 ARG A  73      19.566 -15.407   1.710  1.00  0.00           N  
ATOM   1160 HH11 ARG A  73      18.915 -16.047   2.141  1.00  0.00           H  
ATOM   1161 HH12 ARG A  73      20.547 -15.584   1.731  1.00  0.00           H  
ATOM   1162  NH2 ARG A  73      19.917 -13.690   0.337  1.00  0.00           N  
ATOM   1163 HH21 ARG A  73      19.530 -13.109  -0.406  1.00  0.00           H  
ATOM   1164 HH22 ARG A  73      20.901 -13.856   0.376  1.00  0.00           H  
ATOM   1165  C   ARG A  73      12.979 -14.674  -1.609  1.00  0.00           C  
ATOM   1166  O   ARG A  73      12.656 -13.654  -2.210  1.00  0.00           O  
ATOM   1167  N   HIE A  74      12.862 -15.881  -2.146  1.00  0.00           N  
ATOM   1168  H   HIE A  74      13.189 -16.672  -1.605  1.00  0.00           H  
ATOM   1169  CA  HIE A  74      12.285 -16.147  -3.454  1.00  0.00           C  
ATOM   1170  HA  HIE A  74      12.813 -15.580  -4.221  1.00  0.00           H  
ATOM   1171  CB  HIE A  74      12.482 -17.630  -3.748  1.00  0.00           C  
ATOM   1172  HB2 HIE A  74      13.543 -17.877  -3.691  1.00  0.00           H  
ATOM   1173  HB3 HIE A  74      11.943 -18.232  -3.016  1.00  0.00           H  
ATOM   1174  CG  HIE A  74      11.994 -17.955  -5.120  1.00  0.00           C  
ATOM   1175  ND1 HIE A  74      12.597 -17.506  -6.290  1.00  0.00           N  
ATOM   1176  CE1 HIE A  74      11.809 -17.954  -7.279  1.00  0.00           C  
ATOM   1177  HE1 HIE A  74      12.000 -17.810  -8.334  1.00  0.00           H  
ATOM   1178  NE2 HIE A  74      10.771 -18.647  -6.784  1.00  0.00           N  
ATOM   1179  HE2 HIE A  74      10.073 -19.134  -7.345  1.00  0.00           H  
ATOM   1180  CD2 HIE A  74      10.857 -18.644  -5.415  1.00  0.00           C  
ATOM   1181  HD2 HIE A  74      10.164 -19.087  -4.715  1.00  0.00           H  
ATOM   1182  C   HIE A  74      10.809 -15.736  -3.535  1.00  0.00           C  
ATOM   1183  O   HIE A  74      10.413 -15.041  -4.467  1.00  0.00           O  
ATOM   1184  N   LYS A  75      10.001 -16.070  -2.520  1.00  0.00           N  
ATOM   1185  H   LYS A  75      10.378 -16.654  -1.780  1.00  0.00           H  
ATOM   1186  CA  LYS A  75       8.596 -15.642  -2.441  1.00  0.00           C  
ATOM   1187  HA  LYS A  75       8.096 -15.961  -3.358  1.00  0.00           H  
ATOM   1188  CB  LYS A  75       7.936 -16.359  -1.253  1.00  0.00           C  
ATOM   1189  HB2 LYS A  75       8.094 -17.432  -1.380  1.00  0.00           H  
ATOM   1190  HB3 LYS A  75       8.408 -16.053  -0.319  1.00  0.00           H  
ATOM   1191  CG  LYS A  75       6.430 -16.084  -1.166  1.00  0.00           C  
ATOM   1192  HG2 LYS A  75       6.266 -15.083  -0.761  1.00  0.00           H  
ATOM   1193  HG3 LYS A  75       5.992 -16.138  -2.164  1.00  0.00           H  
ATOM   1194  CD  LYS A  75       5.740 -17.124  -0.273  1.00  0.00           C  
ATOM   1195  HD2 LYS A  75       5.865 -18.109  -0.729  1.00  0.00           H  
ATOM   1196  HD3 LYS A  75       6.202 -17.128   0.717  1.00  0.00           H  
ATOM   1197  CE  LYS A  75       4.247 -16.792  -0.153  1.00  0.00           C  
ATOM   1198  HE2 LYS A  75       4.138 -15.921   0.500  1.00  0.00           H  
ATOM   1199  HE3 LYS A  75       3.870 -16.514  -1.143  1.00  0.00           H  
ATOM   1200  NZ  LYS A  75       3.471 -17.942   0.375  1.00  0.00           N  
ATOM   1201  HZ1 LYS A  75       3.502 -18.708  -0.286  1.00  0.00           H  
ATOM   1202  HZ2 LYS A  75       3.856 -18.259   1.255  1.00  0.00           H  
ATOM   1203  HZ3 LYS A  75       2.503 -17.679   0.514  1.00  0.00           H  
ATOM   1204  C   LYS A  75       8.462 -14.113  -2.395  1.00  0.00           C  
ATOM   1205  O   LYS A  75       7.568 -13.571  -3.041  1.00  0.00           O  
ATOM   1206  N   GLN A  76       9.366 -13.415  -1.704  1.00  0.00           N  
ATOM   1207  H   GLN A  76      10.025 -13.933  -1.138  1.00  0.00           H  
ATOM   1208  CA  GLN A  76       9.442 -11.950  -1.730  1.00  0.00           C  
ATOM   1209  HA  GLN A  76       8.453 -11.549  -1.507  1.00  0.00           H  
ATOM   1210  CB  GLN A  76      10.433 -11.423  -0.676  1.00  0.00           C  
ATOM   1211  HB2 GLN A  76      11.413 -11.863  -0.862  1.00  0.00           H  
ATOM   1212  HB3 GLN A  76      10.531 -10.343  -0.793  1.00  0.00           H  
ATOM   1213  CG  GLN A  76      10.046 -11.712   0.785  1.00  0.00           C  
ATOM   1214  HG2 GLN A  76       9.794 -12.758   0.916  1.00  0.00           H  
ATOM   1215  HG3 GLN A  76      10.911 -11.508   1.415  1.00  0.00           H  
ATOM   1216  CD  GLN A  76       8.866 -10.888   1.278  1.00  0.00           C  
ATOM   1217  OE1 GLN A  76       7.766 -10.940   0.747  1.00  0.00           O  
ATOM   1218  NE2 GLN A  76       9.035 -10.114   2.331  1.00  0.00           N  
ATOM   1219 HE21 GLN A  76       8.267  -9.513   2.579  1.00  0.00           H  
ATOM   1220 HE22 GLN A  76       9.948 -10.000   2.735  1.00  0.00           H  
ATOM   1221  C   GLN A  76       9.804 -11.413  -3.122  1.00  0.00           C  
ATOM   1222  O   GLN A  76       9.135 -10.487  -3.574  1.00  0.00           O  
ATOM   1223  N   LEU A  77      10.780 -12.006  -3.829  1.00  0.00           N  
ATOM   1224  H   LEU A  77      11.303 -12.768  -3.407  1.00  0.00           H  
ATOM   1225  CA  LEU A  77      11.109 -11.637  -5.214  1.00  0.00           C  
ATOM   1226  HA  LEU A  77      11.410 -10.587  -5.231  1.00  0.00           H  
ATOM   1227  CB  LEU A  77      12.305 -12.489  -5.697  1.00  0.00           C  
ATOM   1228  HB2 LEU A  77      13.135 -12.346  -5.004  1.00  0.00           H  
ATOM   1229  HB3 LEU A  77      12.025 -13.539  -5.639  1.00  0.00           H  
ATOM   1230  CG  LEU A  77      12.776 -12.179  -7.140  1.00  0.00           C  
ATOM   1231  HG  LEU A  77      12.069 -11.515  -7.632  1.00  0.00           H  
ATOM   1232  CD1 LEU A  77      14.142 -11.491  -7.140  1.00  0.00           C  
ATOM   1233 HD11 LEU A  77      14.095 -10.563  -6.568  1.00  0.00           H  
ATOM   1234 HD12 LEU A  77      14.892 -12.141  -6.693  1.00  0.00           H  
ATOM   1235 HD13 LEU A  77      14.438 -11.256  -8.162  1.00  0.00           H  
ATOM   1236  CD2 LEU A  77      12.878 -13.457  -7.978  1.00  0.00           C  
ATOM   1237 HD21 LEU A  77      13.581 -14.149  -7.516  1.00  0.00           H  
ATOM   1238 HD22 LEU A  77      11.898 -13.932  -8.038  1.00  0.00           H  
ATOM   1239 HD23 LEU A  77      13.215 -13.214  -8.986  1.00  0.00           H  
ATOM   1240  C   LEU A  77       9.880 -11.770  -6.132  1.00  0.00           C  
ATOM   1241  O   LEU A  77       9.569 -10.830  -6.856  1.00  0.00           O  
ATOM   1242  N   ILE A  78       9.135 -12.880  -6.054  1.00  0.00           N  
ATOM   1243  H   ILE A  78       9.462 -13.635  -5.455  1.00  0.00           H  
ATOM   1244  CA  ILE A  78       7.879 -13.067  -6.801  1.00  0.00           C  
ATOM   1245  HA  ILE A  78       8.094 -12.976  -7.864  1.00  0.00           H  
ATOM   1246  CB  ILE A  78       7.336 -14.491  -6.541  1.00  0.00           C  
ATOM   1247  HB  ILE A  78       7.279 -14.631  -5.461  1.00  0.00           H  
ATOM   1248  CG2 ILE A  78       5.911 -14.677  -7.083  1.00  0.00           C  
ATOM   1249 HG21 ILE A  78       5.609 -15.711  -6.944  1.00  0.00           H  
ATOM   1250 HG22 ILE A  78       5.203 -14.058  -6.534  1.00  0.00           H  
ATOM   1251 HG23 ILE A  78       5.865 -14.424  -8.142  1.00  0.00           H  
ATOM   1252  CG1 ILE A  78       8.266 -15.603  -7.090  1.00  0.00           C  
ATOM   1253 HG12 ILE A  78       9.259 -15.490  -6.661  1.00  0.00           H  
ATOM   1254 HG13 ILE A  78       7.890 -16.567  -6.746  1.00  0.00           H  
ATOM   1255  CD1 ILE A  78       8.428 -15.671  -8.614  1.00  0.00           C  
ATOM   1256 HD11 ILE A  78       9.121 -16.476  -8.861  1.00  0.00           H  
ATOM   1257 HD12 ILE A  78       7.470 -15.881  -9.089  1.00  0.00           H  
ATOM   1258 HD13 ILE A  78       8.834 -14.736  -8.997  1.00  0.00           H  
ATOM   1259  C   ILE A  78       6.834 -11.976  -6.479  1.00  0.00           C  
ATOM   1260  O   ILE A  78       6.229 -11.419  -7.396  1.00  0.00           O  
ATOM   1261  N   ARG A  79       6.629 -11.627  -5.200  1.00  0.00           N  
ATOM   1262  H   ARG A  79       7.136 -12.142  -4.486  1.00  0.00           H  
ATOM   1263  CA  ARG A  79       5.703 -10.545  -4.787  1.00  0.00           C  
ATOM   1264  HA  ARG A  79       4.722 -10.727  -5.225  1.00  0.00           H  
ATOM   1265  CB  ARG A  79       5.559 -10.521  -3.255  1.00  0.00           C  
ATOM   1266  HB2 ARG A  79       6.551 -10.479  -2.803  1.00  0.00           H  
ATOM   1267  HB3 ARG A  79       5.010  -9.622  -2.970  1.00  0.00           H  
ATOM   1268  CG  ARG A  79       4.798 -11.744  -2.723  1.00  0.00           C  
ATOM   1269  HG2 ARG A  79       3.766 -11.711  -3.075  1.00  0.00           H  
ATOM   1270  HG3 ARG A  79       5.246 -12.653  -3.118  1.00  0.00           H  
ATOM   1271  CD  ARG A  79       4.826 -11.822  -1.188  1.00  0.00           C  
ATOM   1272  HD2 ARG A  79       4.481 -12.814  -0.903  1.00  0.00           H  
ATOM   1273  HD3 ARG A  79       5.853 -11.713  -0.842  1.00  0.00           H  
ATOM   1274  NE  ARG A  79       3.927 -10.833  -0.564  1.00  0.00           N  
ATOM   1275  HE  ARG A  79       2.931 -10.919  -0.799  1.00  0.00           H  
ATOM   1276  CZ  ARG A  79       4.215  -9.770   0.165  1.00  0.00           C  
ATOM   1277  NH1 ARG A  79       5.430  -9.468   0.523  1.00  0.00           N  
ATOM   1278 HH11 ARG A  79       6.194 -10.097   0.292  1.00  0.00           H  
ATOM   1279 HH12 ARG A  79       5.591  -8.621   1.028  1.00  0.00           H  
ATOM   1280  NH2 ARG A  79       3.269  -8.974   0.566  1.00  0.00           N  
ATOM   1281 HH21 ARG A  79       2.301  -9.253   0.362  1.00  0.00           H  
ATOM   1282 HH22 ARG A  79       3.417  -8.134   1.085  1.00  0.00           H  
ATOM   1283  C   ARG A  79       6.144  -9.168  -5.299  1.00  0.00           C  
ATOM   1284  O   ARG A  79       5.344  -8.435  -5.873  1.00  0.00           O  
ATOM   1285  N   PHE A  80       7.424  -8.832  -5.169  1.00  0.00           N  
ATOM   1286  H   PHE A  80       8.033  -9.453  -4.648  1.00  0.00           H  
ATOM   1287  CA  PHE A  80       7.983  -7.593  -5.712  1.00  0.00           C  
ATOM   1288  HA  PHE A  80       7.328  -6.772  -5.424  1.00  0.00           H  
ATOM   1289  CB  PHE A  80       9.359  -7.337  -5.086  1.00  0.00           C  
ATOM   1290  HB2 PHE A  80      10.014  -8.167  -5.352  1.00  0.00           H  
ATOM   1291  HB3 PHE A  80       9.763  -6.430  -5.532  1.00  0.00           H  
ATOM   1292  CG  PHE A  80       9.422  -7.160  -3.574  1.00  0.00           C  
ATOM   1293  CD1 PHE A  80      10.672  -7.298  -2.941  1.00  0.00           C  
ATOM   1294  HD1 PHE A  80      11.549  -7.545  -3.521  1.00  0.00           H  
ATOM   1295  CE1 PHE A  80      10.798  -7.105  -1.556  1.00  0.00           C  
ATOM   1296  HE1 PHE A  80      11.771  -7.182  -1.092  1.00  0.00           H  
ATOM   1297  CZ  PHE A  80       9.666  -6.792  -0.786  1.00  0.00           C  
ATOM   1298  HZ  PHE A  80       9.763  -6.648   0.281  1.00  0.00           H  
ATOM   1299  CE2 PHE A  80       8.413  -6.653  -1.405  1.00  0.00           C  
ATOM   1300  HE2 PHE A  80       7.546  -6.398  -0.811  1.00  0.00           H  
ATOM   1301  CD2 PHE A  80       8.289  -6.830  -2.795  1.00  0.00           C  
ATOM   1302  HD2 PHE A  80       7.317  -6.712  -3.247  1.00  0.00           H  
ATOM   1303  C   PHE A  80       8.033  -7.555  -7.253  1.00  0.00           C  
ATOM   1304  O   PHE A  80       7.939  -6.469  -7.824  1.00  0.00           O  
ATOM   1305  N   LEU A  81       8.090  -8.702  -7.947  1.00  0.00           N  
ATOM   1306  H   LEU A  81       8.305  -9.556  -7.440  1.00  0.00           H  
ATOM   1307  CA  LEU A  81       7.873  -8.797  -9.400  1.00  0.00           C  
ATOM   1308  HA  LEU A  81       8.422  -7.990  -9.880  1.00  0.00           H  
ATOM   1309  CB  LEU A  81       8.408 -10.143  -9.937  1.00  0.00           C  
ATOM   1310  HB2 LEU A  81       8.032 -10.945  -9.302  1.00  0.00           H  
ATOM   1311  HB3 LEU A  81       8.005 -10.305 -10.937  1.00  0.00           H  
ATOM   1312  CG  LEU A  81       9.945 -10.242 -10.022  1.00  0.00           C  
ATOM   1313  HG  LEU A  81      10.390  -9.952  -9.075  1.00  0.00           H  
ATOM   1314  CD1 LEU A  81      10.368 -11.677 -10.348  1.00  0.00           C  
ATOM   1315 HD11 LEU A  81       9.979 -12.354  -9.586  1.00  0.00           H  
ATOM   1316 HD12 LEU A  81       9.989 -11.977 -11.324  1.00  0.00           H  
ATOM   1317 HD13 LEU A  81      11.455 -11.751 -10.347  1.00  0.00           H  
ATOM   1318  CD2 LEU A  81      10.507  -9.344 -11.123  1.00  0.00           C  
ATOM   1319 HD21 LEU A  81      10.073  -9.621 -12.083  1.00  0.00           H  
ATOM   1320 HD22 LEU A  81      10.280  -8.303 -10.916  1.00  0.00           H  
ATOM   1321 HD23 LEU A  81      11.590  -9.455 -11.172  1.00  0.00           H  
ATOM   1322  C   LEU A  81       6.396  -8.589  -9.795  1.00  0.00           C  
ATOM   1323  O   LEU A  81       6.127  -7.864 -10.752  1.00  0.00           O  
ATOM   1324  N   LYS A  82       5.432  -9.139  -9.043  1.00  0.00           N  
ATOM   1325  H   LYS A  82       5.707  -9.784  -8.308  1.00  0.00           H  
ATOM   1326  CA  LYS A  82       3.993  -8.846  -9.212  1.00  0.00           C  
ATOM   1327  HA  LYS A  82       3.709  -9.046 -10.248  1.00  0.00           H  
ATOM   1328  CB  LYS A  82       3.155  -9.742  -8.284  1.00  0.00           C  
ATOM   1329  HB2 LYS A  82       3.614  -9.791  -7.296  1.00  0.00           H  
ATOM   1330  HB3 LYS A  82       2.158  -9.310  -8.177  1.00  0.00           H  
ATOM   1331  CG  LYS A  82       2.999 -11.154  -8.859  1.00  0.00           C  
ATOM   1332  HG2 LYS A  82       2.429 -11.083  -9.785  1.00  0.00           H  
ATOM   1333  HG3 LYS A  82       3.980 -11.580  -9.078  1.00  0.00           H  
ATOM   1334  CD  LYS A  82       2.254 -12.073  -7.886  1.00  0.00           C  
ATOM   1335  HD2 LYS A  82       2.873 -12.238  -7.002  1.00  0.00           H  
ATOM   1336  HD3 LYS A  82       1.314 -11.606  -7.586  1.00  0.00           H  
ATOM   1337  CE  LYS A  82       1.963 -13.407  -8.579  1.00  0.00           C  
ATOM   1338  HE2 LYS A  82       1.323 -13.224  -9.445  1.00  0.00           H  
ATOM   1339  HE3 LYS A  82       2.908 -13.831  -8.934  1.00  0.00           H  
ATOM   1340  NZ  LYS A  82       1.310 -14.372  -7.667  1.00  0.00           N  
ATOM   1341  HZ1 LYS A  82       1.222 -15.293  -8.106  1.00  0.00           H  
ATOM   1342  HZ2 LYS A  82       1.958 -14.642  -6.922  1.00  0.00           H  
ATOM   1343  HZ3 LYS A  82       0.433 -14.058  -7.278  1.00  0.00           H  
ATOM   1344  C   LYS A  82       3.673  -7.369  -8.962  1.00  0.00           C  
ATOM   1345  O   LYS A  82       2.926  -6.762  -9.726  1.00  0.00           O  
ATOM   1346  N   ARG A  83       4.274  -6.763  -7.931  1.00  0.00           N  
ATOM   1347  H   ARG A  83       4.793  -7.358  -7.294  1.00  0.00           H  
ATOM   1348  CA  ARG A  83       4.190  -5.320  -7.635  1.00  0.00           C  
ATOM   1349  HA  ARG A  83       3.139  -5.034  -7.546  1.00  0.00           H  
ATOM   1350  CB  ARG A  83       4.886  -5.045  -6.291  1.00  0.00           C  
ATOM   1351  HB2 ARG A  83       4.556  -5.795  -5.571  1.00  0.00           H  
ATOM   1352  HB3 ARG A  83       5.967  -5.133  -6.408  1.00  0.00           H  
ATOM   1353  CG  ARG A  83       4.547  -3.651  -5.736  1.00  0.00           C  
ATOM   1354  HG2 ARG A  83       4.823  -2.894  -6.469  1.00  0.00           H  
ATOM   1355  HG3 ARG A  83       3.471  -3.592  -5.560  1.00  0.00           H  
ATOM   1356  CD  ARG A  83       5.290  -3.355  -4.425  1.00  0.00           C  
ATOM   1357  HD2 ARG A  83       6.364  -3.390  -4.608  1.00  0.00           H  
ATOM   1358  HD3 ARG A  83       5.016  -2.356  -4.086  1.00  0.00           H  
ATOM   1359  NE  ARG A  83       4.928  -4.319  -3.379  1.00  0.00           N  
ATOM   1360  HE  ARG A  83       4.144  -4.940  -3.590  1.00  0.00           H  
ATOM   1361  CZ  ARG A  83       5.372  -4.407  -2.148  1.00  0.00           C  
ATOM   1362  NH1 ARG A  83       6.278  -3.621  -1.651  1.00  0.00           N  
ATOM   1363 HH11 ARG A  83       6.624  -2.834  -2.163  1.00  0.00           H  
ATOM   1364 HH12 ARG A  83       6.479  -3.732  -0.657  1.00  0.00           H  
ATOM   1365  NH2 ARG A  83       4.874  -5.310  -1.364  1.00  0.00           N  
ATOM   1366 HH21 ARG A  83       4.083  -5.847  -1.704  1.00  0.00           H  
ATOM   1367 HH22 ARG A  83       5.178  -5.300  -0.391  1.00  0.00           H  
ATOM   1368  C   ARG A  83       4.783  -4.478  -8.769  1.00  0.00           C  
ATOM   1369  O   ARG A  83       4.160  -3.513  -9.203  1.00  0.00           O  
ATOM   1370  N   LEU A  84       5.942  -4.869  -9.303  1.00  0.00           N  
ATOM   1371  H   LEU A  84       6.437  -5.633  -8.858  1.00  0.00           H  
ATOM   1372  CA  LEU A  84       6.572  -4.196 -10.446  1.00  0.00           C  
ATOM   1373  HA  LEU A  84       6.695  -3.143 -10.189  1.00  0.00           H  
ATOM   1374  CB  LEU A  84       7.963  -4.810 -10.672  1.00  0.00           C  
ATOM   1375  HB2 LEU A  84       8.584  -4.622  -9.795  1.00  0.00           H  
ATOM   1376  HB3 LEU A  84       7.839  -5.886 -10.765  1.00  0.00           H  
ATOM   1377  CG  LEU A  84       8.698  -4.310 -11.927  1.00  0.00           C  
ATOM   1378  HG  LEU A  84       8.118  -4.553 -12.817  1.00  0.00           H  
ATOM   1379  CD1 LEU A  84       8.963  -2.801 -11.890  1.00  0.00           C  
ATOM   1380 HD11 LEU A  84       8.018  -2.259 -11.900  1.00  0.00           H  
ATOM   1381 HD12 LEU A  84       9.515  -2.545 -10.986  1.00  0.00           H  
ATOM   1382 HD13 LEU A  84       9.535  -2.507 -12.768  1.00  0.00           H  
ATOM   1383  CD2 LEU A  84      10.038  -5.035 -12.024  1.00  0.00           C  
ATOM   1384 HD21 LEU A  84       9.882  -6.110 -11.959  1.00  0.00           H  
ATOM   1385 HD22 LEU A  84      10.507  -4.812 -12.977  1.00  0.00           H  
ATOM   1386 HD23 LEU A  84      10.691  -4.720 -11.211  1.00  0.00           H  
ATOM   1387  C   LEU A  84       5.705  -4.262 -11.713  1.00  0.00           C  
ATOM   1388  O   LEU A  84       5.568  -3.262 -12.409  1.00  0.00           O  
ATOM   1389  N   ASP A  85       5.091  -5.414 -11.998  1.00  0.00           N  
ATOM   1390  H   ASP A  85       5.286  -6.226 -11.419  1.00  0.00           H  
ATOM   1391  CA  ASP A  85       4.132  -5.583 -13.104  1.00  0.00           C  
ATOM   1392  HA  ASP A  85       4.635  -5.344 -14.040  1.00  0.00           H  
ATOM   1393  CB  ASP A  85       3.720  -7.067 -13.147  1.00  0.00           C  
ATOM   1394  HB2 ASP A  85       4.631  -7.663 -13.151  1.00  0.00           H  
ATOM   1395  HB3 ASP A  85       3.160  -7.311 -12.247  1.00  0.00           H  
ATOM   1396  CG  ASP A  85       2.895  -7.514 -14.357  1.00  0.00           C  
ATOM   1397  OD1 ASP A  85       2.746  -6.763 -15.345  1.00  0.00           O  
ATOM   1398  OD2 ASP A  85       2.419  -8.674 -14.333  1.00  0.00           O  
ATOM   1399  C   ASP A  85       2.927  -4.627 -12.971  1.00  0.00           C  
ATOM   1400  O   ASP A  85       2.617  -3.890 -13.909  1.00  0.00           O  
ATOM   1401  N   ARG A  86       2.322  -4.522 -11.774  1.00  0.00           N  
ATOM   1402  H   ARG A  86       2.614  -5.148 -11.028  1.00  0.00           H  
ATOM   1403  CA  ARG A  86       1.242  -3.543 -11.515  1.00  0.00           C  
ATOM   1404  HA  ARG A  86       0.504  -3.658 -12.310  1.00  0.00           H  
ATOM   1405  CB  ARG A  86       0.516  -3.802 -10.182  1.00  0.00           C  
ATOM   1406  HB2 ARG A  86       1.195  -3.614  -9.348  1.00  0.00           H  
ATOM   1407  HB3 ARG A  86      -0.308  -3.089 -10.117  1.00  0.00           H  
ATOM   1408  CG  ARG A  86      -0.053  -5.227 -10.064  1.00  0.00           C  
ATOM   1409  HG2 ARG A  86      -0.224  -5.631 -11.062  1.00  0.00           H  
ATOM   1410  HG3 ARG A  86       0.677  -5.856  -9.565  1.00  0.00           H  
ATOM   1411  CD  ARG A  86      -1.378  -5.323  -9.295  1.00  0.00           C  
ATOM   1412  HD2 ARG A  86      -2.162  -4.898  -9.924  1.00  0.00           H  
ATOM   1413  HD3 ARG A  86      -1.621  -6.375  -9.135  1.00  0.00           H  
ATOM   1414  NE  ARG A  86      -1.395  -4.604  -8.007  1.00  0.00           N  
ATOM   1415  HE  ARG A  86      -2.018  -3.796  -7.974  1.00  0.00           H  
ATOM   1416  CZ  ARG A  86      -0.853  -4.928  -6.849  1.00  0.00           C  
ATOM   1417  NH1 ARG A  86       0.027  -5.870  -6.716  1.00  0.00           N  
ATOM   1418 HH11 ARG A  86       0.384  -6.359  -7.509  1.00  0.00           H  
ATOM   1419 HH12 ARG A  86       0.379  -6.020  -5.763  1.00  0.00           H  
ATOM   1420  NH2 ARG A  86      -1.160  -4.303  -5.762  1.00  0.00           N  
ATOM   1421 HH21 ARG A  86      -1.856  -3.557  -5.786  1.00  0.00           H  
ATOM   1422 HH22 ARG A  86      -0.783  -4.649  -4.884  1.00  0.00           H  
ATOM   1423  C   ARG A  86       1.702  -2.079 -11.593  1.00  0.00           C  
ATOM   1424  O   ARG A  86       0.894  -1.226 -11.951  1.00  0.00           O  
ATOM   1425  N   ASN A  87       2.969  -1.764 -11.303  1.00  0.00           N  
ATOM   1426  H   ASN A  87       3.569  -2.497 -10.944  1.00  0.00           H  
ATOM   1427  CA  ASN A  87       3.519  -0.423 -11.542  1.00  0.00           C  
ATOM   1428  HA  ASN A  87       2.794   0.323 -11.209  1.00  0.00           H  
ATOM   1429  CB  ASN A  87       4.814  -0.226 -10.730  1.00  0.00           C  
ATOM   1430  HB2 ASN A  87       5.560  -0.950 -11.052  1.00  0.00           H  
ATOM   1431  HB3 ASN A  87       5.188   0.769 -10.956  1.00  0.00           H  
ATOM   1432  CG  ASN A  87       4.703  -0.303  -9.213  1.00  0.00           C  
ATOM   1433  OD1 ASN A  87       5.642  -0.715  -8.543  1.00  0.00           O  
ATOM   1434  ND2 ASN A  87       3.626   0.142  -8.605  1.00  0.00           N  
ATOM   1435 HD21 ASN A  87       3.616   0.105  -7.597  1.00  0.00           H  
ATOM   1436 HD22 ASN A  87       2.869   0.545  -9.126  1.00  0.00           H  
ATOM   1437  C   ASN A  87       3.756  -0.136 -13.044  1.00  0.00           C  
ATOM   1438  O   ASN A  87       3.363   0.925 -13.531  1.00  0.00           O  
ATOM   1439  N   LEU A  88       4.362  -1.067 -13.796  1.00  0.00           N  
ATOM   1440  H   LEU A  88       4.645  -1.932 -13.346  1.00  0.00           H  
ATOM   1441  CA  LEU A  88       4.603  -0.919 -15.241  1.00  0.00           C  
ATOM   1442  HA  LEU A  88       5.124   0.021 -15.418  1.00  0.00           H  
ATOM   1443  CB  LEU A  88       5.463  -2.090 -15.755  1.00  0.00           C  
ATOM   1444  HB2 LEU A  88       5.008  -3.021 -15.413  1.00  0.00           H  
ATOM   1445  HB3 LEU A  88       5.438  -2.091 -16.846  1.00  0.00           H  
ATOM   1446  CG  LEU A  88       6.938  -2.056 -15.313  1.00  0.00           C  
ATOM   1447  HG  LEU A  88       6.993  -1.929 -14.234  1.00  0.00           H  
ATOM   1448  CD1 LEU A  88       7.621  -3.374 -15.686  1.00  0.00           C  
ATOM   1449 HD11 LEU A  88       8.642  -3.387 -15.308  1.00  0.00           H  
ATOM   1450 HD12 LEU A  88       7.076  -4.205 -15.237  1.00  0.00           H  
ATOM   1451 HD13 LEU A  88       7.634  -3.498 -16.769  1.00  0.00           H  
ATOM   1452  CD2 LEU A  88       7.726  -0.931 -15.989  1.00  0.00           C  
ATOM   1453 HD21 LEU A  88       7.288   0.037 -15.754  1.00  0.00           H  
ATOM   1454 HD22 LEU A  88       8.754  -0.942 -15.629  1.00  0.00           H  
ATOM   1455 HD23 LEU A  88       7.727  -1.078 -17.067  1.00  0.00           H  
ATOM   1456  C   LEU A  88       3.290  -0.838 -16.032  1.00  0.00           C  
ATOM   1457  O   LEU A  88       3.207  -0.083 -17.001  1.00  0.00           O  
ATOM   1458  N   TRP A  89       2.254  -1.556 -15.582  1.00  0.00           N  
ATOM   1459  H   TRP A  89       2.421  -2.220 -14.830  1.00  0.00           H  
ATOM   1460  CA  TRP A  89       0.884  -1.426 -16.079  1.00  0.00           C  
ATOM   1461  HA  TRP A  89       0.848  -1.755 -17.117  1.00  0.00           H  
ATOM   1462  CB  TRP A  89      -0.051  -2.324 -15.254  1.00  0.00           C  
ATOM   1463  HB2 TRP A  89      -0.020  -3.331 -15.670  1.00  0.00           H  
ATOM   1464  HB3 TRP A  89       0.324  -2.382 -14.234  1.00  0.00           H  
ATOM   1465  CG  TRP A  89      -1.479  -1.869 -15.179  1.00  0.00           C  
ATOM   1466  CD1 TRP A  89      -2.079  -1.363 -14.077  1.00  0.00           C  
ATOM   1467  HD1 TRP A  89      -1.597  -1.240 -13.111  1.00  0.00           H  
ATOM   1468  NE1 TRP A  89      -3.377  -0.999 -14.374  1.00  0.00           N  
ATOM   1469  HE1 TRP A  89      -3.993  -0.562 -13.696  1.00  0.00           H  
ATOM   1470  CE2 TRP A  89      -3.680  -1.253 -15.700  1.00  0.00           C  
ATOM   1471  CZ2 TRP A  89      -4.832  -1.062 -16.481  1.00  0.00           C  
ATOM   1472  HZ2 TRP A  89      -5.724  -0.637 -16.045  1.00  0.00           H  
ATOM   1473  CH2 TRP A  89      -4.805  -1.427 -17.839  1.00  0.00           C  
ATOM   1474  HH2 TRP A  89      -5.685  -1.292 -18.453  1.00  0.00           H  
ATOM   1475  CZ3 TRP A  89      -3.636  -1.971 -18.402  1.00  0.00           C  
ATOM   1476  HZ3 TRP A  89      -3.625  -2.256 -19.444  1.00  0.00           H  
ATOM   1477  CE3 TRP A  89      -2.485  -2.159 -17.611  1.00  0.00           C  
ATOM   1478  HE3 TRP A  89      -1.594  -2.580 -18.054  1.00  0.00           H  
ATOM   1479  CD2 TRP A  89      -2.480  -1.810 -16.241  1.00  0.00           C  
ATOM   1480  C   TRP A  89       0.405   0.028 -16.057  1.00  0.00           C  
ATOM   1481  O   TRP A  89      -0.017   0.528 -17.097  1.00  0.00           O  
ATOM   1482  N   GLY A  90       0.529   0.712 -14.912  1.00  0.00           N  
ATOM   1483  H   GLY A  90       0.923   0.225 -14.116  1.00  0.00           H  
ATOM   1484  CA  GLY A  90       0.100   2.103 -14.732  1.00  0.00           C  
ATOM   1485  HA2 GLY A  90      -0.979   2.177 -14.878  1.00  0.00           H  
ATOM   1486  HA3 GLY A  90       0.339   2.417 -13.718  1.00  0.00           H  
ATOM   1487  C   GLY A  90       0.790   3.075 -15.690  1.00  0.00           C  
ATOM   1488  O   GLY A  90       0.117   3.835 -16.388  1.00  0.00           O  
ATOM   1489  N   LEU A  91       2.120   2.990 -15.802  1.00  0.00           N  
ATOM   1490  H   LEU A  91       2.611   2.355 -15.185  1.00  0.00           H  
ATOM   1491  CA  LEU A  91       2.893   3.809 -16.747  1.00  0.00           C  
ATOM   1492  HA  LEU A  91       2.704   4.864 -16.538  1.00  0.00           H  
ATOM   1493  CB  LEU A  91       4.396   3.514 -16.572  1.00  0.00           C  
ATOM   1494  HB2 LEU A  91       4.562   2.455 -16.771  1.00  0.00           H  
ATOM   1495  HB3 LEU A  91       4.942   4.081 -17.326  1.00  0.00           H  
ATOM   1496  CG  LEU A  91       4.996   3.850 -15.193  1.00  0.00           C  
ATOM   1497  HG  LEU A  91       4.450   3.321 -14.416  1.00  0.00           H  
ATOM   1498  CD1 LEU A  91       6.449   3.369 -15.166  1.00  0.00           C  
ATOM   1499 HD11 LEU A  91       7.025   3.862 -15.950  1.00  0.00           H  
ATOM   1500 HD12 LEU A  91       6.894   3.608 -14.200  1.00  0.00           H  
ATOM   1501 HD13 LEU A  91       6.486   2.291 -15.315  1.00  0.00           H  
ATOM   1502  CD2 LEU A  91       4.975   5.351 -14.894  1.00  0.00           C  
ATOM   1503 HD21 LEU A  91       3.945   5.705 -14.823  1.00  0.00           H  
ATOM   1504 HD22 LEU A  91       5.466   5.547 -13.940  1.00  0.00           H  
ATOM   1505 HD23 LEU A  91       5.484   5.901 -15.684  1.00  0.00           H  
ATOM   1506  C   LEU A  91       2.472   3.552 -18.207  1.00  0.00           C  
ATOM   1507  O   LEU A  91       2.344   4.485 -19.007  1.00  0.00           O  
ATOM   1508  N   ALA A  92       2.278   2.281 -18.575  1.00  0.00           N  
ATOM   1509  H   ALA A  92       2.374   1.559 -17.866  1.00  0.00           H  
ATOM   1510  CA  ALA A  92       1.984   1.863 -19.942  1.00  0.00           C  
ATOM   1511  HA  ALA A  92       2.639   2.418 -20.613  1.00  0.00           H  
ATOM   1512  CB  ALA A  92       2.328   0.374 -20.094  1.00  0.00           C  
ATOM   1513  HB1 ALA A  92       3.378   0.210 -19.848  1.00  0.00           H  
ATOM   1514  HB2 ALA A  92       1.711  -0.229 -19.427  1.00  0.00           H  
ATOM   1515  HB3 ALA A  92       2.157   0.065 -21.125  1.00  0.00           H  
ATOM   1516  C   ALA A  92       0.535   2.158 -20.366  1.00  0.00           C  
ATOM   1517  O   ALA A  92       0.316   2.853 -21.360  1.00  0.00           O  
ATOM   1518  N   GLY A  93      -0.454   1.643 -19.636  1.00  0.00           N  
ATOM   1519  H   GLY A  93      -0.225   1.231 -18.733  1.00  0.00           H  
ATOM   1520  CA  GLY A  93      -1.837   1.510 -20.108  1.00  0.00           C  
ATOM   1521  HA2 GLY A  93      -2.472   1.280 -19.250  1.00  0.00           H  
ATOM   1522  HA3 GLY A  93      -2.174   2.449 -20.547  1.00  0.00           H  
ATOM   1523  C   GLY A  93      -2.030   0.387 -21.143  1.00  0.00           C  
ATOM   1524  O   GLY A  93      -2.990   0.421 -21.906  1.00  0.00           O  
ATOM   1525  N   LEU A  94      -1.125  -0.599 -21.190  1.00  0.00           N  
ATOM   1526  H   LEU A  94      -0.395  -0.587 -20.494  1.00  0.00           H  
ATOM   1527  CA  LEU A  94      -1.158  -1.752 -22.104  1.00  0.00           C  
ATOM   1528  HA  LEU A  94      -2.092  -1.749 -22.666  1.00  0.00           H  
ATOM   1529  CB  LEU A  94       0.016  -1.662 -23.102  1.00  0.00           C  
ATOM   1530  HB2 LEU A  94       0.940  -1.606 -22.528  1.00  0.00           H  
ATOM   1531  HB3 LEU A  94       0.053  -2.581 -23.688  1.00  0.00           H  
ATOM   1532  CG  LEU A  94      -0.018  -0.469 -24.077  1.00  0.00           C  
ATOM   1533  HG  LEU A  94      -0.139   0.460 -23.520  1.00  0.00           H  
ATOM   1534  CD1 LEU A  94       1.305  -0.397 -24.842  1.00  0.00           C  
ATOM   1535 HD11 LEU A  94       1.469  -1.321 -25.396  1.00  0.00           H  
ATOM   1536 HD12 LEU A  94       1.287   0.440 -25.540  1.00  0.00           H  
ATOM   1537 HD13 LEU A  94       2.120  -0.250 -24.135  1.00  0.00           H  
ATOM   1538  CD2 LEU A  94      -1.157  -0.598 -25.089  1.00  0.00           C  
ATOM   1539 HD21 LEU A  94      -1.058  -1.525 -25.653  1.00  0.00           H  
ATOM   1540 HD22 LEU A  94      -2.119  -0.581 -24.576  1.00  0.00           H  
ATOM   1541 HD23 LEU A  94      -1.131   0.243 -25.781  1.00  0.00           H  
ATOM   1542  C   LEU A  94      -1.100  -3.066 -21.307  1.00  0.00           C  
ATOM   1543  O   LEU A  94      -0.271  -3.202 -20.409  1.00  0.00           O  
ATOM   1544  N   ASN A  95      -1.957  -4.039 -21.641  1.00  0.00           N  
ATOM   1545  H   ASN A  95      -2.625  -3.858 -22.373  1.00  0.00           H  
ATOM   1546  CA  ASN A  95      -2.043  -5.305 -20.894  1.00  0.00           C  
ATOM   1547  HA  ASN A  95      -2.051  -5.078 -19.824  1.00  0.00           H  
ATOM   1548  CB  ASN A  95      -3.357  -6.037 -21.251  1.00  0.00           C  
ATOM   1549  HB2 ASN A  95      -3.573  -5.925 -22.314  1.00  0.00           H  
ATOM   1550  HB3 ASN A  95      -3.243  -7.101 -21.044  1.00  0.00           H  
ATOM   1551  CG  ASN A  95      -4.549  -5.583 -20.427  1.00  0.00           C  
ATOM   1552  OD1 ASN A  95      -4.452  -5.313 -19.247  1.00  0.00           O  
ATOM   1553  ND2 ASN A  95      -5.729  -5.525 -20.992  1.00  0.00           N  
ATOM   1554 HD21 ASN A  95      -6.472  -5.231 -20.379  1.00  0.00           H  
ATOM   1555 HD22 ASN A  95      -5.877  -5.783 -21.948  1.00  0.00           H  
ATOM   1556  C   ASN A  95      -0.834  -6.235 -21.115  1.00  0.00           C  
ATOM   1557  O   ASN A  95      -0.274  -6.760 -20.153  1.00  0.00           O  
ATOM   1558  N   SER A  96      -0.455  -6.502 -22.366  1.00  0.00           N  
ATOM   1559  H   SER A  96      -0.884  -5.996 -23.128  1.00  0.00           H  
ATOM   1560  CA  SER A  96       0.585  -7.480 -22.720  1.00  0.00           C  
ATOM   1561  HA  SER A  96       1.394  -7.424 -21.992  1.00  0.00           H  
ATOM   1562  CB  SER A  96      -0.008  -8.897 -22.690  1.00  0.00           C  
ATOM   1563  HB2 SER A  96      -0.484  -9.071 -21.725  1.00  0.00           H  
ATOM   1564  HB3 SER A  96      -0.759  -8.988 -23.477  1.00  0.00           H  
ATOM   1565  OG  SER A  96       0.990  -9.880 -22.884  1.00  0.00           O  
ATOM   1566  HG  SER A  96       0.572 -10.743 -22.969  1.00  0.00           H  
ATOM   1567  C   SER A  96       1.162  -7.190 -24.105  1.00  0.00           C  
ATOM   1568  O   SER A  96       0.405  -6.862 -25.020  1.00  0.00           O  
ATOM   1569  N   CYS A  97       2.478  -7.333 -24.264  1.00  0.00           N  
ATOM   1570  H   CYS A  97       3.018  -7.641 -23.460  1.00  0.00           H  
ATOM   1571  CA  CYS A  97       3.193  -7.127 -25.521  1.00  0.00           C  
ATOM   1572  HA  CYS A  97       2.504  -7.256 -26.354  1.00  0.00           H  
ATOM   1573  CB  CYS A  97       3.698  -5.678 -25.570  1.00  0.00           C  
ATOM   1574  HB2 CYS A  97       2.866  -4.986 -25.433  1.00  0.00           H  
ATOM   1575  HB3 CYS A  97       4.428  -5.521 -24.774  1.00  0.00           H  
ATOM   1576  SG  CYS A  97       4.488  -5.380 -27.175  1.00  0.00           S  
ATOM   1577  HG  CYS A  97       3.389  -5.164 -27.908  1.00  0.00           H  
ATOM   1578  C   CYS A  97       4.335  -8.159 -25.628  1.00  0.00           C  
ATOM   1579  O   CYS A  97       5.349  -8.004 -24.941  1.00  0.00           O  
ATOM   1580  N   PRO A  98       4.173  -9.253 -26.402  1.00  0.00           N  
ATOM   1581  CD  PRO A  98       3.017  -9.568 -27.230  1.00  0.00           C  
ATOM   1582  HD2 PRO A  98       2.778  -8.744 -27.903  1.00  0.00           H  
ATOM   1583  HD3 PRO A  98       2.162  -9.796 -26.592  1.00  0.00           H  
ATOM   1584  CG  PRO A  98       3.403 -10.800 -28.047  1.00  0.00           C  
ATOM   1585  HG2 PRO A  98       3.877 -10.489 -28.980  1.00  0.00           H  
ATOM   1586  HG3 PRO A  98       2.541 -11.437 -28.247  1.00  0.00           H  
ATOM   1587  CB  PRO A  98       4.429 -11.499 -27.156  1.00  0.00           C  
ATOM   1588  HB2 PRO A  98       5.102 -12.134 -27.735  1.00  0.00           H  
ATOM   1589  HB3 PRO A  98       3.911 -12.088 -26.397  1.00  0.00           H  
ATOM   1590  CA  PRO A  98       5.159 -10.332 -26.486  1.00  0.00           C  
ATOM   1591  HA  PRO A  98       5.465 -10.631 -25.483  1.00  0.00           H  
ATOM   1592  C   PRO A  98       6.412  -9.919 -27.270  1.00  0.00           C  
ATOM   1593  O   PRO A  98       6.351  -9.109 -28.193  1.00  0.00           O  
ATOM   1594  N   VAL A  99       7.558 -10.518 -26.921  1.00  0.00           N  
ATOM   1595  H   VAL A  99       7.536 -11.230 -26.204  1.00  0.00           H  
ATOM   1596  CA  VAL A  99       8.886 -10.178 -27.466  1.00  0.00           C  
ATOM   1597  HA  VAL A  99       8.762  -9.561 -28.356  1.00  0.00           H  
ATOM   1598  CB  VAL A  99       9.727  -9.389 -26.444  1.00  0.00           C  
ATOM   1599  HB  VAL A  99       9.942 -10.028 -25.587  1.00  0.00           H  
ATOM   1600  CG1 VAL A  99      11.056  -8.907 -27.038  1.00  0.00           C  
ATOM   1601 HG11 VAL A  99      11.583  -8.303 -26.303  1.00  0.00           H  
ATOM   1602 HG12 VAL A  99      11.700  -9.751 -27.281  1.00  0.00           H  
ATOM   1603 HG13 VAL A  99      10.876  -8.306 -27.929  1.00  0.00           H  
ATOM   1604  CG2 VAL A  99       9.001  -8.148 -25.937  1.00  0.00           C  
ATOM   1605 HG21 VAL A  99       9.664  -7.605 -25.270  1.00  0.00           H  
ATOM   1606 HG22 VAL A  99       8.713  -7.521 -26.781  1.00  0.00           H  
ATOM   1607 HG23 VAL A  99       8.109  -8.429 -25.376  1.00  0.00           H  
ATOM   1608  C   VAL A  99       9.646 -11.441 -27.850  1.00  0.00           C  
ATOM   1609  O   VAL A  99       9.598 -12.428 -27.119  1.00  0.00           O  
ATOM   1610  N   LYS A 100      10.381 -11.400 -28.970  1.00  0.00           N  
ATOM   1611  H   LYS A 100      10.401 -10.537 -29.489  1.00  0.00           H  
ATOM   1612  CA  LYS A 100      11.272 -12.487 -29.387  1.00  0.00           C  
ATOM   1613  HA  LYS A 100      10.695 -13.417 -29.376  1.00  0.00           H  
ATOM   1614  CB  LYS A 100      11.802 -12.271 -30.810  1.00  0.00           C  
ATOM   1615  HB2 LYS A 100      12.131 -11.240 -30.946  1.00  0.00           H  
ATOM   1616  HB3 LYS A 100      12.666 -12.923 -30.955  1.00  0.00           H  
ATOM   1617  CG  LYS A 100      10.735 -12.639 -31.848  1.00  0.00           C  
ATOM   1618  HG2 LYS A 100      10.248 -13.568 -31.544  1.00  0.00           H  
ATOM   1619  HG3 LYS A 100       9.985 -11.848 -31.904  1.00  0.00           H  
ATOM   1620  CD  LYS A 100      11.368 -12.865 -33.224  1.00  0.00           C  
ATOM   1621  HD2 LYS A 100      11.780 -11.927 -33.602  1.00  0.00           H  
ATOM   1622  HD3 LYS A 100      12.169 -13.601 -33.122  1.00  0.00           H  
ATOM   1623  CE  LYS A 100      10.300 -13.407 -34.177  1.00  0.00           C  
ATOM   1624  HE2 LYS A 100       9.771 -14.220 -33.666  1.00  0.00           H  
ATOM   1625  HE3 LYS A 100       9.578 -12.612 -34.389  1.00  0.00           H  
ATOM   1626  NZ  LYS A 100      10.908 -13.919 -35.428  1.00  0.00           N  
ATOM   1627  HZ1 LYS A 100      11.405 -13.185 -35.915  1.00  0.00           H  
ATOM   1628  HZ2 LYS A 100      10.191 -14.293 -36.035  1.00  0.00           H  
ATOM   1629  HZ3 LYS A 100      11.559 -14.662 -35.202  1.00  0.00           H  
ATOM   1630  C   LYS A 100      12.438 -12.708 -28.422  1.00  0.00           C  
ATOM   1631  O   LYS A 100      13.152 -11.784 -28.051  1.00  0.00           O  
ATOM   1632  N   GLU A 101      12.672 -13.981 -28.153  1.00  0.00           N  
ATOM   1633  H   GLU A 101      12.084 -14.619 -28.676  1.00  0.00           H  
ATOM   1634  CA  GLU A 101      13.764 -14.624 -27.415  1.00  0.00           C  
ATOM   1635  HA  GLU A 101      13.788 -14.227 -26.400  1.00  0.00           H  
ATOM   1636  CB  GLU A 101      13.409 -16.125 -27.349  1.00  0.00           C  
ATOM   1637  HB2 GLU A 101      14.115 -16.602 -26.666  1.00  0.00           H  
ATOM   1638  HB3 GLU A 101      12.418 -16.230 -26.903  1.00  0.00           H  
ATOM   1639  CG  GLU A 101      13.443 -16.905 -28.690  1.00  0.00           C  
ATOM   1640  HG2 GLU A 101      14.436 -16.808 -29.130  1.00  0.00           H  
ATOM   1641  HG3 GLU A 101      13.303 -17.963 -28.455  1.00  0.00           H  
ATOM   1642  CD  GLU A 101      12.383 -16.476 -29.730  1.00  0.00           C  
ATOM   1643  OE1 GLU A 101      12.631 -15.482 -30.461  1.00  0.00           O  
ATOM   1644  OE2 GLU A 101      11.293 -17.078 -29.756  1.00  0.00           O  
ATOM   1645  C   GLU A 101      15.180 -14.435 -28.007  1.00  0.00           C  
ATOM   1646  O   GLU A 101      16.160 -14.910 -27.433  1.00  0.00           O  
ATOM   1647  N   ALA A 102      15.300 -13.751 -29.148  1.00  0.00           N  
ATOM   1648  H   ALA A 102      14.437 -13.449 -29.571  1.00  0.00           H  
ATOM   1649  CA  ALA A 102      16.528 -13.604 -29.940  1.00  0.00           C  
ATOM   1650  HA  ALA A 102      16.897 -14.606 -30.167  1.00  0.00           H  
ATOM   1651  CB  ALA A 102      16.135 -12.926 -31.259  1.00  0.00           C  
ATOM   1652  HB1 ALA A 102      15.359 -13.509 -31.756  1.00  0.00           H  
ATOM   1653  HB2 ALA A 102      15.769 -11.917 -31.067  1.00  0.00           H  
ATOM   1654  HB3 ALA A 102      17.007 -12.871 -31.913  1.00  0.00           H  
ATOM   1655  C   ALA A 102      17.699 -12.855 -29.255  1.00  0.00           C  
ATOM   1656  O   ALA A 102      18.782 -12.773 -29.828  1.00  0.00           O  
ATOM   1657  N   ASN A 103      17.501 -12.310 -28.051  1.00  0.00           N  
ATOM   1658  H   ASN A 103      16.605 -12.482 -27.614  1.00  0.00           H  
ATOM   1659  CA  ASN A 103      18.556 -11.806 -27.163  1.00  0.00           C  
ATOM   1660  HA  ASN A 103      19.503 -12.289 -27.421  1.00  0.00           H  
ATOM   1661  CB  ASN A 103      18.728 -10.285 -27.318  1.00  0.00           C  
ATOM   1662  HB2 ASN A 103      17.758  -9.789 -27.288  1.00  0.00           H  
ATOM   1663  HB3 ASN A 103      19.327  -9.914 -26.490  1.00  0.00           H  
ATOM   1664  CG  ASN A 103      19.482  -9.903 -28.573  1.00  0.00           C  
ATOM   1665  OD1 ASN A 103      20.699  -9.921 -28.615  1.00  0.00           O  
ATOM   1666  ND2 ASN A 103      18.802  -9.502 -29.618  1.00  0.00           N  
ATOM   1667 HD21 ASN A 103      19.348  -9.385 -30.452  1.00  0.00           H  
ATOM   1668 HD22 ASN A 103      17.802  -9.542 -29.604  1.00  0.00           H  
ATOM   1669  C   ASN A 103      18.228 -12.188 -25.712  1.00  0.00           C  
ATOM   1670  O   ASN A 103      17.060 -12.307 -25.343  1.00  0.00           O  
ATOM   1671  N   GLN A 104      19.254 -12.360 -24.874  1.00  0.00           N  
ATOM   1672  H   GLN A 104      20.185 -12.153 -25.207  1.00  0.00           H  
ATOM   1673  CA  GLN A 104      19.153 -12.899 -23.512  1.00  0.00           C  
ATOM   1674  HA  GLN A 104      18.115 -12.876 -23.175  1.00  0.00           H  
ATOM   1675  CB  GLN A 104      19.646 -14.361 -23.493  1.00  0.00           C  
ATOM   1676  HB2 GLN A 104      20.699 -14.363 -23.780  1.00  0.00           H  
ATOM   1677  HB3 GLN A 104      19.592 -14.742 -22.472  1.00  0.00           H  
ATOM   1678  CG  GLN A 104      18.908 -15.334 -24.435  1.00  0.00           C  
ATOM   1679  HG2 GLN A 104      18.803 -14.902 -25.429  1.00  0.00           H  
ATOM   1680  HG3 GLN A 104      19.516 -16.232 -24.544  1.00  0.00           H  
ATOM   1681  CD  GLN A 104      17.544 -15.780 -23.918  1.00  0.00           C  
ATOM   1682  OE1 GLN A 104      17.336 -16.010 -22.738  1.00  0.00           O  
ATOM   1683  NE2 GLN A 104      16.570 -15.965 -24.778  1.00  0.00           N  
ATOM   1684 HE21 GLN A 104      15.687 -16.234 -24.388  1.00  0.00           H  
ATOM   1685 HE22 GLN A 104      16.665 -15.711 -25.757  1.00  0.00           H  
ATOM   1686  C   GLN A 104      19.999 -12.059 -22.541  1.00  0.00           C  
ATOM   1687  O   GLN A 104      21.087 -11.609 -22.898  1.00  0.00           O  
ATOM   1688  N   SER A 105      19.536 -11.875 -21.303  1.00  0.00           N  
ATOM   1689  H   SER A 105      18.619 -12.250 -21.067  1.00  0.00           H  
ATOM   1690  CA  SER A 105      20.303 -11.221 -20.231  1.00  0.00           C  
ATOM   1691  HA  SER A 105      21.356 -11.451 -20.390  1.00  0.00           H  
ATOM   1692  CB  SER A 105      20.132  -9.695 -20.314  1.00  0.00           C  
ATOM   1693  HB2 SER A 105      20.283  -9.378 -21.347  1.00  0.00           H  
ATOM   1694  HB3 SER A 105      19.116  -9.430 -20.014  1.00  0.00           H  
ATOM   1695  OG  SER A 105      21.067  -9.004 -19.498  1.00  0.00           O  
ATOM   1696  HG  SER A 105      21.951  -9.233 -19.813  1.00  0.00           H  
ATOM   1697  C   SER A 105      19.914 -11.766 -18.850  1.00  0.00           C  
ATOM   1698  O   SER A 105      18.748 -12.048 -18.586  1.00  0.00           O  
ATOM   1699  N   THR A 106      20.895 -11.951 -17.969  1.00  0.00           N  
ATOM   1700  H   THR A 106      21.846 -11.776 -18.254  1.00  0.00           H  
ATOM   1701  CA  THR A 106      20.705 -12.451 -16.593  1.00  0.00           C  
ATOM   1702  HA  THR A 106      20.242 -13.436 -16.625  1.00  0.00           H  
ATOM   1703  CB  THR A 106      22.070 -12.587 -15.911  1.00  0.00           C  
ATOM   1704  HB  THR A 106      22.529 -11.602 -15.796  1.00  0.00           H  
ATOM   1705  CG2 THR A 106      21.992 -13.265 -14.548  1.00  0.00           C  
ATOM   1706 HG21 THR A 106      22.992 -13.495 -14.180  1.00  0.00           H  
ATOM   1707 HG22 THR A 106      21.504 -12.612 -13.825  1.00  0.00           H  
ATOM   1708 HG23 THR A 106      21.418 -14.186 -14.638  1.00  0.00           H  
ATOM   1709  OG1 THR A 106      22.888 -13.373 -16.744  1.00  0.00           O  
ATOM   1710  HG1 THR A 106      23.563 -13.772 -16.188  1.00  0.00           H  
ATOM   1711  C   THR A 106      19.815 -11.517 -15.779  1.00  0.00           C  
ATOM   1712  O   THR A 106      19.973 -10.303 -15.885  1.00  0.00           O  
ATOM   1713  N   LEU A 107      18.908 -12.043 -14.949  1.00  0.00           N  
ATOM   1714  H   LEU A 107      18.820 -13.054 -14.904  1.00  0.00           H  
ATOM   1715  CA  LEU A 107      17.898 -11.245 -14.248  1.00  0.00           C  
ATOM   1716  HA  LEU A 107      17.321 -10.735 -15.018  1.00  0.00           H  
ATOM   1717  CB  LEU A 107      16.933 -12.181 -13.489  1.00  0.00           C  
ATOM   1718  HB2 LEU A 107      16.504 -12.891 -14.197  1.00  0.00           H  
ATOM   1719  HB3 LEU A 107      17.501 -12.752 -12.759  1.00  0.00           H  
ATOM   1720  CG  LEU A 107      15.786 -11.453 -12.761  1.00  0.00           C  
ATOM   1721  HG  LEU A 107      16.198 -10.757 -12.034  1.00  0.00           H  
ATOM   1722  CD1 LEU A 107      14.865 -10.698 -13.726  1.00  0.00           C  
ATOM   1723 HD11 LEU A 107      14.450 -11.391 -14.458  1.00  0.00           H  
ATOM   1724 HD12 LEU A 107      14.054 -10.234 -13.166  1.00  0.00           H  
ATOM   1725 HD13 LEU A 107      15.419  -9.918 -14.244  1.00  0.00           H  
ATOM   1726  CD2 LEU A 107      14.912 -12.454 -12.015  1.00  0.00           C  
ATOM   1727 HD21 LEU A 107      15.510 -13.019 -11.304  1.00  0.00           H  
ATOM   1728 HD22 LEU A 107      14.124 -11.933 -11.472  1.00  0.00           H  
ATOM   1729 HD23 LEU A 107      14.471 -13.146 -12.730  1.00  0.00           H  
ATOM   1730  C   LEU A 107      18.515 -10.149 -13.360  1.00  0.00           C  
ATOM   1731  O   LEU A 107      17.982  -9.045 -13.343  1.00  0.00           O  
ATOM   1732  N   GLU A 108      19.668 -10.399 -12.729  1.00  0.00           N  
ATOM   1733  H   GLU A 108      19.959 -11.371 -12.668  1.00  0.00           H  
ATOM   1734  CA  GLU A 108      20.511  -9.388 -12.064  1.00  0.00           C  
ATOM   1735  HA  GLU A 108      20.014  -9.035 -11.158  1.00  0.00           H  
ATOM   1736  CB  GLU A 108      21.838 -10.069 -11.668  1.00  0.00           C  
ATOM   1737  HB2 GLU A 108      21.634 -10.999 -11.136  1.00  0.00           H  
ATOM   1738  HB3 GLU A 108      22.366 -10.352 -12.580  1.00  0.00           H  
ATOM   1739  CG  GLU A 108      22.779  -9.187 -10.827  1.00  0.00           C  
ATOM   1740  HG2 GLU A 108      23.806  -9.470 -11.067  1.00  0.00           H  
ATOM   1741  HG3 GLU A 108      22.662  -8.135 -11.092  1.00  0.00           H  
ATOM   1742  CD  GLU A 108      22.554  -9.379  -9.324  1.00  0.00           C  
ATOM   1743  OE1 GLU A 108      23.540  -9.348  -8.561  1.00  0.00           O  
ATOM   1744  OE2 GLU A 108      21.406  -9.706  -8.938  1.00  0.00           O  
ATOM   1745  C   GLU A 108      20.803  -8.170 -12.968  1.00  0.00           C  
ATOM   1746  O   GLU A 108      20.492  -7.023 -12.637  1.00  0.00           O  
ATOM   1747  N   ASN A 109      21.372  -8.425 -14.153  1.00  0.00           N  
ATOM   1748  H   ASN A 109      21.478  -9.395 -14.418  1.00  0.00           H  
ATOM   1749  CA  ASN A 109      21.676  -7.391 -15.144  1.00  0.00           C  
ATOM   1750  HA  ASN A 109      22.240  -6.589 -14.665  1.00  0.00           H  
ATOM   1751  CB  ASN A 109      22.502  -7.989 -16.303  1.00  0.00           C  
ATOM   1752  HB2 ASN A 109      22.008  -8.886 -16.675  1.00  0.00           H  
ATOM   1753  HB3 ASN A 109      22.514  -7.263 -17.116  1.00  0.00           H  
ATOM   1754  CG  ASN A 109      23.958  -8.339 -16.031  1.00  0.00           C  
ATOM   1755  OD1 ASN A 109      24.625  -8.878 -16.895  1.00  0.00           O  
ATOM   1756  ND2 ASN A 109      24.522  -8.032 -14.888  1.00  0.00           N  
ATOM   1757 HD21 ASN A 109      25.488  -8.293 -14.790  1.00  0.00           H  
ATOM   1758 HD22 ASN A 109      24.008  -7.592 -14.145  1.00  0.00           H  
ATOM   1759  C   ASN A 109      20.396  -6.747 -15.695  1.00  0.00           C  
ATOM   1760  O   ASN A 109      20.358  -5.529 -15.864  1.00  0.00           O  
ATOM   1761  N   PHE A 110      19.355  -7.535 -15.977  1.00  0.00           N  
ATOM   1762  H   PHE A 110      19.450  -8.536 -15.821  1.00  0.00           H  
ATOM   1763  CA  PHE A 110      18.087  -7.027 -16.506  1.00  0.00           C  
ATOM   1764  HA  PHE A 110      18.296  -6.464 -17.415  1.00  0.00           H  
ATOM   1765  CB  PHE A 110      17.174  -8.207 -16.873  1.00  0.00           C  
ATOM   1766  HB2 PHE A 110      17.738  -8.913 -17.488  1.00  0.00           H  
ATOM   1767  HB3 PHE A 110      16.886  -8.730 -15.962  1.00  0.00           H  
ATOM   1768  CG  PHE A 110      15.918  -7.808 -17.629  1.00  0.00           C  
ATOM   1769  CD1 PHE A 110      15.928  -7.772 -19.036  1.00  0.00           C  
ATOM   1770  HD1 PHE A 110      16.826  -8.036 -19.577  1.00  0.00           H  
ATOM   1771  CE1 PHE A 110      14.765  -7.420 -19.744  1.00  0.00           C  
ATOM   1772  HE1 PHE A 110      14.778  -7.402 -20.823  1.00  0.00           H  
ATOM   1773  CZ  PHE A 110      13.584  -7.106 -19.050  1.00  0.00           C  
ATOM   1774  HZ  PHE A 110      12.684  -6.853 -19.592  1.00  0.00           H  
ATOM   1775  CE2 PHE A 110      13.571  -7.136 -17.646  1.00  0.00           C  
ATOM   1776  HE2 PHE A 110      12.656  -6.907 -17.121  1.00  0.00           H  
ATOM   1777  CD2 PHE A 110      14.734  -7.486 -16.935  1.00  0.00           C  
ATOM   1778  HD2 PHE A 110      14.717  -7.517 -15.854  1.00  0.00           H  
ATOM   1779  C   PHE A 110      17.407  -6.067 -15.522  1.00  0.00           C  
ATOM   1780  O   PHE A 110      16.944  -5.000 -15.927  1.00  0.00           O  
ATOM   1781  N   LEU A 111      17.396  -6.408 -14.228  1.00  0.00           N  
ATOM   1782  H   LEU A 111      17.815  -7.295 -13.954  1.00  0.00           H  
ATOM   1783  CA  LEU A 111      16.805  -5.588 -13.170  1.00  0.00           C  
ATOM   1784  HA  LEU A 111      15.838  -5.234 -13.522  1.00  0.00           H  
ATOM   1785  CB  LEU A 111      16.583  -6.406 -11.884  1.00  0.00           C  
ATOM   1786  HB2 LEU A 111      17.512  -6.920 -11.632  1.00  0.00           H  
ATOM   1787  HB3 LEU A 111      16.360  -5.710 -11.076  1.00  0.00           H  
ATOM   1788  CG  LEU A 111      15.434  -7.433 -11.952  1.00  0.00           C  
ATOM   1789  HG  LEU A 111      15.597  -8.116 -12.780  1.00  0.00           H  
ATOM   1790  CD1 LEU A 111      15.393  -8.227 -10.646  1.00  0.00           C  
ATOM   1791 HD11 LEU A 111      16.327  -8.778 -10.532  1.00  0.00           H  
ATOM   1792 HD12 LEU A 111      15.282  -7.552  -9.798  1.00  0.00           H  
ATOM   1793 HD13 LEU A 111      14.566  -8.935 -10.657  1.00  0.00           H  
ATOM   1794  CD2 LEU A 111      14.068  -6.761 -12.134  1.00  0.00           C  
ATOM   1795 HD21 LEU A 111      13.277  -7.509 -12.075  1.00  0.00           H  
ATOM   1796 HD22 LEU A 111      13.910  -6.006 -11.364  1.00  0.00           H  
ATOM   1797 HD23 LEU A 111      14.009  -6.300 -13.118  1.00  0.00           H  
ATOM   1798  C   LEU A 111      17.616  -4.325 -12.874  1.00  0.00           C  
ATOM   1799  O   LEU A 111      16.997  -3.272 -12.729  1.00  0.00           O  
ATOM   1800  N   GLU A 112      18.958  -4.349 -12.828  1.00  0.00           N  
ATOM   1801  H   GLU A 112      19.457  -5.238 -12.848  1.00  0.00           H  
ATOM   1802  CA  GLU A 112      19.701  -3.078 -12.693  1.00  0.00           C  
ATOM   1803  HA  GLU A 112      19.203  -2.516 -11.902  1.00  0.00           H  
ATOM   1804  CB  GLU A 112      21.165  -3.258 -12.254  1.00  0.00           C  
ATOM   1805  HB2 GLU A 112      21.193  -3.866 -11.348  1.00  0.00           H  
ATOM   1806  HB3 GLU A 112      21.717  -3.783 -13.037  1.00  0.00           H  
ATOM   1807  CG  GLU A 112      21.851  -1.894 -11.972  1.00  0.00           C  
ATOM   1808  HG2 GLU A 112      22.838  -2.087 -11.541  1.00  0.00           H  
ATOM   1809  HG3 GLU A 112      22.011  -1.371 -12.919  1.00  0.00           H  
ATOM   1810  CD  GLU A 112      21.038  -1.003 -11.008  1.00  0.00           C  
ATOM   1811  OE1 GLU A 112      20.758   0.192 -11.312  1.00  0.00           O  
ATOM   1812  OE2 GLU A 112      20.634  -1.519  -9.949  1.00  0.00           O  
ATOM   1813  C   GLU A 112      19.627  -2.215 -13.959  1.00  0.00           C  
ATOM   1814  O   GLU A 112      19.548  -0.993 -13.860  1.00  0.00           O  
ATOM   1815  N   ARG A 113      19.588  -2.803 -15.162  1.00  0.00           N  
ATOM   1816  H   ARG A 113      19.684  -3.816 -15.209  1.00  0.00           H  
ATOM   1817  CA  ARG A 113      19.357  -2.041 -16.404  1.00  0.00           C  
ATOM   1818  HA  ARG A 113      20.074  -1.219 -16.454  1.00  0.00           H  
ATOM   1819  CB  ARG A 113      19.558  -2.942 -17.631  1.00  0.00           C  
ATOM   1820  HB2 ARG A 113      19.015  -3.878 -17.486  1.00  0.00           H  
ATOM   1821  HB3 ARG A 113      19.151  -2.445 -18.513  1.00  0.00           H  
ATOM   1822  CG  ARG A 113      21.054  -3.223 -17.867  1.00  0.00           C  
ATOM   1823  HG2 ARG A 113      21.536  -2.323 -18.251  1.00  0.00           H  
ATOM   1824  HG3 ARG A 113      21.537  -3.485 -16.925  1.00  0.00           H  
ATOM   1825  CD  ARG A 113      21.275  -4.379 -18.846  1.00  0.00           C  
ATOM   1826  HD2 ARG A 113      22.346  -4.577 -18.924  1.00  0.00           H  
ATOM   1827  HD3 ARG A 113      20.791  -5.271 -18.442  1.00  0.00           H  
ATOM   1828  NE  ARG A 113      20.739  -4.081 -20.186  1.00  0.00           N  
ATOM   1829  HE  ARG A 113      20.570  -3.118 -20.415  1.00  0.00           H  
ATOM   1830  CZ  ARG A 113      20.445  -4.971 -21.113  1.00  0.00           C  
ATOM   1831  NH1 ARG A 113      20.656  -6.240 -20.968  1.00  0.00           N  
ATOM   1832 HH11 ARG A 113      20.997  -6.649 -20.118  1.00  0.00           H  
ATOM   1833 HH12 ARG A 113      20.454  -6.818 -21.787  1.00  0.00           H  
ATOM   1834  NH2 ARG A 113      19.921  -4.615 -22.241  1.00  0.00           N  
ATOM   1835 HH21 ARG A 113      19.754  -3.662 -22.480  1.00  0.00           H  
ATOM   1836 HH22 ARG A 113      19.651  -5.374 -22.880  1.00  0.00           H  
ATOM   1837  C   ARG A 113      17.977  -1.386 -16.403  1.00  0.00           C  
ATOM   1838  O   ARG A 113      17.884  -0.196 -16.691  1.00  0.00           O  
ATOM   1839  N   LEU A 114      16.936  -2.115 -15.990  1.00  0.00           N  
ATOM   1840  H   LEU A 114      17.095  -3.101 -15.793  1.00  0.00           H  
ATOM   1841  CA  LEU A 114      15.585  -1.580 -15.796  1.00  0.00           C  
ATOM   1842  HA  LEU A 114      15.268  -1.116 -16.731  1.00  0.00           H  
ATOM   1843  CB  LEU A 114      14.635  -2.751 -15.477  1.00  0.00           C  
ATOM   1844  HB2 LEU A 114      14.634  -3.439 -16.323  1.00  0.00           H  
ATOM   1845  HB3 LEU A 114      15.039  -3.288 -14.620  1.00  0.00           H  
ATOM   1846  CG  LEU A 114      13.180  -2.365 -15.146  1.00  0.00           C  
ATOM   1847  HG  LEU A 114      13.166  -1.672 -14.304  1.00  0.00           H  
ATOM   1848  CD1 LEU A 114      12.434  -1.726 -16.322  1.00  0.00           C  
ATOM   1849 HD11 LEU A 114      12.396  -2.418 -17.163  1.00  0.00           H  
ATOM   1850 HD12 LEU A 114      11.416  -1.475 -16.020  1.00  0.00           H  
ATOM   1851 HD13 LEU A 114      12.938  -0.808 -16.626  1.00  0.00           H  
ATOM   1852  CD2 LEU A 114      12.421  -3.624 -14.736  1.00  0.00           C  
ATOM   1853 HD21 LEU A 114      12.445  -4.360 -15.541  1.00  0.00           H  
ATOM   1854 HD22 LEU A 114      12.875  -4.057 -13.843  1.00  0.00           H  
ATOM   1855 HD23 LEU A 114      11.385  -3.365 -14.516  1.00  0.00           H  
ATOM   1856  C   LEU A 114      15.557  -0.489 -14.714  1.00  0.00           C  
ATOM   1857  O   LEU A 114      15.020   0.584 -14.970  1.00  0.00           O  
ATOM   1858  N   LYS A 115      16.183  -0.716 -13.552  1.00  0.00           N  
ATOM   1859  H   LYS A 115      16.568  -1.645 -13.395  1.00  0.00           H  
ATOM   1860  CA  LYS A 115      16.301   0.275 -12.469  1.00  0.00           C  
ATOM   1861  HA  LYS A 115      15.304   0.630 -12.224  1.00  0.00           H  
ATOM   1862  CB  LYS A 115      16.909  -0.390 -11.222  1.00  0.00           C  
ATOM   1863  HB2 LYS A 115      16.398  -1.342 -11.062  1.00  0.00           H  
ATOM   1864  HB3 LYS A 115      17.968  -0.589 -11.393  1.00  0.00           H  
ATOM   1865  CG  LYS A 115      16.740   0.459  -9.948  1.00  0.00           C  
ATOM   1866  HG2 LYS A 115      17.305   1.387 -10.032  1.00  0.00           H  
ATOM   1867  HG3 LYS A 115      15.689   0.724  -9.844  1.00  0.00           H  
ATOM   1868  CD  LYS A 115      17.181  -0.313  -8.692  1.00  0.00           C  
ATOM   1869  HD2 LYS A 115      16.543  -0.025  -7.856  1.00  0.00           H  
ATOM   1870  HD3 LYS A 115      17.042  -1.383  -8.857  1.00  0.00           H  
ATOM   1871  CE  LYS A 115      18.634  -0.013  -8.302  1.00  0.00           C  
ATOM   1872  HE2 LYS A 115      19.198   0.252  -9.203  1.00  0.00           H  
ATOM   1873  HE3 LYS A 115      18.637   0.839  -7.617  1.00  0.00           H  
ATOM   1874  NZ  LYS A 115      19.302  -1.179  -7.679  1.00  0.00           N  
ATOM   1875  HZ1 LYS A 115      19.774  -1.690  -8.432  1.00  0.00           H  
ATOM   1876  HZ2 LYS A 115      20.033  -0.910  -7.041  1.00  0.00           H  
ATOM   1877  HZ3 LYS A 115      18.646  -1.806  -7.219  1.00  0.00           H  
ATOM   1878  C   LYS A 115      17.089   1.509 -12.896  1.00  0.00           C  
ATOM   1879  O   LYS A 115      16.737   2.608 -12.491  1.00  0.00           O  
ATOM   1880  N   THR A 116      18.102   1.355 -13.741  1.00  0.00           N  
ATOM   1881  H   THR A 116      18.385   0.409 -13.968  1.00  0.00           H  
ATOM   1882  CA  THR A 116      18.855   2.466 -14.334  1.00  0.00           C  
ATOM   1883  HA  THR A 116      19.133   3.155 -13.543  1.00  0.00           H  
ATOM   1884  CB  THR A 116      20.153   1.955 -14.981  1.00  0.00           C  
ATOM   1885  HB  THR A 116      19.923   1.169 -15.699  1.00  0.00           H  
ATOM   1886  CG2 THR A 116      20.942   3.056 -15.689  1.00  0.00           C  
ATOM   1887 HG21 THR A 116      21.910   2.664 -16.002  1.00  0.00           H  
ATOM   1888 HG22 THR A 116      20.404   3.392 -16.576  1.00  0.00           H  
ATOM   1889 HG23 THR A 116      21.096   3.900 -15.019  1.00  0.00           H  
ATOM   1890  OG1 THR A 116      21.003   1.434 -13.979  1.00  0.00           O  
ATOM   1891  HG1 THR A 116      20.623   0.593 -13.661  1.00  0.00           H  
ATOM   1892  C   THR A 116      17.990   3.270 -15.306  1.00  0.00           C  
ATOM   1893  O   THR A 116      17.884   4.480 -15.140  1.00  0.00           O  
ATOM   1894  N   ILE A 117      17.307   2.621 -16.255  1.00  0.00           N  
ATOM   1895  H   ILE A 117      17.436   1.616 -16.341  1.00  0.00           H  
ATOM   1896  CA  ILE A 117      16.406   3.276 -17.225  1.00  0.00           C  
ATOM   1897  HA  ILE A 117      16.964   4.051 -17.752  1.00  0.00           H  
ATOM   1898  CB  ILE A 117      15.930   2.235 -18.270  1.00  0.00           C  
ATOM   1899  HB  ILE A 117      15.572   1.357 -17.730  1.00  0.00           H  
ATOM   1900  CG2 ILE A 117      14.769   2.759 -19.137  1.00  0.00           C  
ATOM   1901 HG21 ILE A 117      14.487   2.019 -19.885  1.00  0.00           H  
ATOM   1902 HG22 ILE A 117      13.889   2.951 -18.523  1.00  0.00           H  
ATOM   1903 HG23 ILE A 117      15.062   3.682 -19.640  1.00  0.00           H  
ATOM   1904  CG1 ILE A 117      17.110   1.810 -19.179  1.00  0.00           C  
ATOM   1905 HG12 ILE A 117      17.321   2.604 -19.896  1.00  0.00           H  
ATOM   1906 HG13 ILE A 117      18.008   1.673 -18.579  1.00  0.00           H  
ATOM   1907  CD1 ILE A 117      16.873   0.496 -19.937  1.00  0.00           C  
ATOM   1908 HD11 ILE A 117      17.784   0.219 -20.470  1.00  0.00           H  
ATOM   1909 HD12 ILE A 117      16.620  -0.301 -19.236  1.00  0.00           H  
ATOM   1910 HD13 ILE A 117      16.068   0.610 -20.663  1.00  0.00           H  
ATOM   1911  C   ILE A 117      15.231   3.986 -16.523  1.00  0.00           C  
ATOM   1912  O   ILE A 117      14.860   5.098 -16.897  1.00  0.00           O  
ATOM   1913  N   MET A 118      14.670   3.381 -15.471  1.00  0.00           N  
ATOM   1914  H   MET A 118      14.968   2.437 -15.245  1.00  0.00           H  
ATOM   1915  CA  MET A 118      13.579   3.978 -14.693  1.00  0.00           C  
ATOM   1916  HA  MET A 118      12.867   4.402 -15.401  1.00  0.00           H  
ATOM   1917  CB  MET A 118      12.860   2.872 -13.907  1.00  0.00           C  
ATOM   1918  HB2 MET A 118      12.700   2.010 -14.557  1.00  0.00           H  
ATOM   1919  HB3 MET A 118      13.490   2.555 -13.075  1.00  0.00           H  
ATOM   1920  CG  MET A 118      11.498   3.322 -13.361  1.00  0.00           C  
ATOM   1921  HG2 MET A 118      11.066   2.487 -12.810  1.00  0.00           H  
ATOM   1922  HG3 MET A 118      11.656   4.137 -12.654  1.00  0.00           H  
ATOM   1923  SD  MET A 118      10.272   3.872 -14.588  1.00  0.00           S  
ATOM   1924  CE  MET A 118      10.094   2.391 -15.622  1.00  0.00           C  
ATOM   1925  HE1 MET A 118       9.900   1.521 -14.996  1.00  0.00           H  
ATOM   1926  HE2 MET A 118       9.261   2.530 -16.313  1.00  0.00           H  
ATOM   1927  HE3 MET A 118      11.006   2.232 -16.195  1.00  0.00           H  
ATOM   1928  C   MET A 118      14.047   5.129 -13.784  1.00  0.00           C  
ATOM   1929  O   MET A 118      13.323   6.103 -13.617  1.00  0.00           O  
ATOM   1930  N   ARG A 119      15.269   5.066 -13.235  1.00  0.00           N  
ATOM   1931  H   ARG A 119      15.809   4.223 -13.400  1.00  0.00           H  
ATOM   1932  CA  ARG A 119      15.919   6.140 -12.448  1.00  0.00           C  
ATOM   1933  HA  ARG A 119      15.227   6.497 -11.683  1.00  0.00           H  
ATOM   1934  CB  ARG A 119      17.141   5.502 -11.764  1.00  0.00           C  
ATOM   1935  HB2 ARG A 119      16.769   4.674 -11.163  1.00  0.00           H  
ATOM   1936  HB3 ARG A 119      17.803   5.102 -12.531  1.00  0.00           H  
ATOM   1937  CG  ARG A 119      17.970   6.384 -10.825  1.00  0.00           C  
ATOM   1938  HG2 ARG A 119      18.476   7.168 -11.391  1.00  0.00           H  
ATOM   1939  HG3 ARG A 119      17.301   6.847 -10.097  1.00  0.00           H  
ATOM   1940  CD  ARG A 119      19.005   5.525 -10.067  1.00  0.00           C  
ATOM   1941  HD2 ARG A 119      19.465   6.151  -9.299  1.00  0.00           H  
ATOM   1942  HD3 ARG A 119      18.487   4.712  -9.554  1.00  0.00           H  
ATOM   1943  NE  ARG A 119      20.080   4.994 -10.941  1.00  0.00           N  
ATOM   1944  HE  ARG A 119      20.645   5.690 -11.400  1.00  0.00           H  
ATOM   1945  CZ  ARG A 119      20.404   3.729 -11.192  1.00  0.00           C  
ATOM   1946  NH1 ARG A 119      19.759   2.701 -10.723  1.00  0.00           N  
ATOM   1947 HH11 ARG A 119      18.919   2.842 -10.203  1.00  0.00           H  
ATOM   1948 HH12 ARG A 119      20.116   1.754 -10.922  1.00  0.00           H  
ATOM   1949  NH2 ARG A 119      21.414   3.452 -11.959  1.00  0.00           N  
ATOM   1950 HH21 ARG A 119      21.988   4.161 -12.371  1.00  0.00           H  
ATOM   1951 HH22 ARG A 119      21.522   2.487 -12.269  1.00  0.00           H  
ATOM   1952  C   ARG A 119      16.277   7.357 -13.315  1.00  0.00           C  
ATOM   1953  O   ARG A 119      16.107   8.497 -12.888  1.00  0.00           O  
ATOM   1954  N   GLU A 120      16.709   7.097 -14.545  1.00  0.00           N  
ATOM   1955  H   GLU A 120      16.871   6.123 -14.770  1.00  0.00           H  
ATOM   1956  CA  GLU A 120      16.884   8.055 -15.647  1.00  0.00           C  
ATOM   1957  HA  GLU A 120      17.557   8.858 -15.340  1.00  0.00           H  
ATOM   1958  CB  GLU A 120      17.581   7.246 -16.769  1.00  0.00           C  
ATOM   1959  HB2 GLU A 120      18.617   7.109 -16.447  1.00  0.00           H  
ATOM   1960  HB3 GLU A 120      17.133   6.255 -16.792  1.00  0.00           H  
ATOM   1961  CG  GLU A 120      17.613   7.682 -18.239  1.00  0.00           C  
ATOM   1962  HG2 GLU A 120      18.459   7.171 -18.713  1.00  0.00           H  
ATOM   1963  HG3 GLU A 120      16.698   7.312 -18.717  1.00  0.00           H  
ATOM   1964  CD  GLU A 120      17.733   9.177 -18.527  1.00  0.00           C  
ATOM   1965  OE1 GLU A 120      18.102   9.967 -17.636  1.00  0.00           O  
ATOM   1966  OE2 GLU A 120      17.450   9.525 -19.695  1.00  0.00           O  
ATOM   1967  C   GLU A 120      15.539   8.728 -16.004  1.00  0.00           C  
ATOM   1968  O   GLU A 120      15.389   9.936 -15.834  1.00  0.00           O  
ATOM   1969  N   LYS A 121      14.491   7.947 -16.313  1.00  0.00           N  
ATOM   1970  H   LYS A 121      14.669   6.956 -16.449  1.00  0.00           H  
ATOM   1971  CA  LYS A 121      13.110   8.440 -16.524  1.00  0.00           C  
ATOM   1972  HA  LYS A 121      13.111   9.079 -17.406  1.00  0.00           H  
ATOM   1973  CB  LYS A 121      12.185   7.233 -16.781  1.00  0.00           C  
ATOM   1974  HB2 LYS A 121      12.525   6.707 -17.675  1.00  0.00           H  
ATOM   1975  HB3 LYS A 121      12.269   6.539 -15.946  1.00  0.00           H  
ATOM   1976  CG  LYS A 121      10.694   7.577 -16.945  1.00  0.00           C  
ATOM   1977  HG2 LYS A 121      10.145   6.643 -17.074  1.00  0.00           H  
ATOM   1978  HG3 LYS A 121      10.322   8.063 -16.044  1.00  0.00           H  
ATOM   1979  CD  LYS A 121      10.424   8.481 -18.151  1.00  0.00           C  
ATOM   1980  HD2 LYS A 121      10.891   9.456 -18.007  1.00  0.00           H  
ATOM   1981  HD3 LYS A 121      10.854   8.007 -19.033  1.00  0.00           H  
ATOM   1982  CE  LYS A 121       8.914   8.665 -18.330  1.00  0.00           C  
ATOM   1983  HE2 LYS A 121       8.428   7.695 -18.197  1.00  0.00           H  
ATOM   1984  HE3 LYS A 121       8.539   9.349 -17.561  1.00  0.00           H  
ATOM   1985  NZ  LYS A 121       8.599   9.164 -19.686  1.00  0.00           N  
ATOM   1986  HZ1 LYS A 121       7.603   9.217 -19.852  1.00  0.00           H  
ATOM   1987  HZ2 LYS A 121       9.052  10.040 -19.883  1.00  0.00           H  
ATOM   1988  HZ3 LYS A 121       8.926   8.470 -20.374  1.00  0.00           H  
ATOM   1989  C   LYS A 121      12.574   9.301 -15.368  1.00  0.00           C  
ATOM   1990  O   LYS A 121      12.016  10.364 -15.621  1.00  0.00           O  
ATOM   1991  N   TYR A 122      12.758   8.847 -14.129  1.00  0.00           N  
ATOM   1992  H   TYR A 122      13.170   7.927 -14.032  1.00  0.00           H  
ATOM   1993  CA  TYR A 122      12.378   9.552 -12.898  1.00  0.00           C  
ATOM   1994  HA  TYR A 122      11.306   9.745 -12.909  1.00  0.00           H  
ATOM   1995  CB  TYR A 122      12.687   8.629 -11.706  1.00  0.00           C  
ATOM   1996  HB2 TYR A 122      11.959   7.817 -11.696  1.00  0.00           H  
ATOM   1997  HB3 TYR A 122      13.665   8.178 -11.859  1.00  0.00           H  
ATOM   1998  CG  TYR A 122      12.697   9.294 -10.342  1.00  0.00           C  
ATOM   1999  CD1 TYR A 122      11.484   9.586  -9.689  1.00  0.00           C  
ATOM   2000  HD1 TYR A 122      10.546   9.323 -10.158  1.00  0.00           H  
ATOM   2001  CE1 TYR A 122      11.494  10.231  -8.437  1.00  0.00           C  
ATOM   2002  HE1 TYR A 122      10.566  10.469  -7.948  1.00  0.00           H  
ATOM   2003  CZ  TYR A 122      12.721  10.574  -7.828  1.00  0.00           C  
ATOM   2004  OH  TYR A 122      12.737  11.212  -6.628  1.00  0.00           O  
ATOM   2005  HH  TYR A 122      11.895  11.619  -6.424  1.00  0.00           H  
ATOM   2006  CE2 TYR A 122      13.936  10.258  -8.472  1.00  0.00           C  
ATOM   2007  HE2 TYR A 122      14.867  10.535  -8.001  1.00  0.00           H  
ATOM   2008  CD2 TYR A 122      13.924   9.627  -9.731  1.00  0.00           C  
ATOM   2009  HD2 TYR A 122      14.858   9.418 -10.238  1.00  0.00           H  
ATOM   2010  C   TYR A 122      13.074  10.919 -12.775  1.00  0.00           C  
ATOM   2011  O   TYR A 122      12.414  11.923 -12.514  1.00  0.00           O  
ATOM   2012  N   SER A 123      14.383  10.970 -13.043  1.00  0.00           N  
ATOM   2013  H   SER A 123      14.857  10.105 -13.267  1.00  0.00           H  
ATOM   2014  CA  SER A 123      15.179  12.211 -13.023  1.00  0.00           C  
ATOM   2015  HA  SER A 123      15.036  12.705 -12.063  1.00  0.00           H  
ATOM   2016  CB  SER A 123      16.669  11.887 -13.183  1.00  0.00           C  
ATOM   2017  HB2 SER A 123      16.857  11.486 -14.181  1.00  0.00           H  
ATOM   2018  HB3 SER A 123      17.248  12.805 -13.059  1.00  0.00           H  
ATOM   2019  OG  SER A 123      17.088  10.942 -12.216  1.00  0.00           O  
ATOM   2020  HG  SER A 123      16.758  10.067 -12.488  1.00  0.00           H  
ATOM   2021  C   SER A 123      14.788  13.206 -14.123  1.00  0.00           C  
ATOM   2022  O   SER A 123      15.039  14.401 -13.995  1.00  0.00           O  
ATOM   2023  N   LYS A 124      14.196  12.715 -15.219  1.00  0.00           N  
ATOM   2024  H   LYS A 124      14.081  11.709 -15.262  1.00  0.00           H  
ATOM   2025  CA  LYS A 124      13.823  13.491 -16.413  1.00  0.00           C  
ATOM   2026  HA  LYS A 124      14.536  14.311 -16.521  1.00  0.00           H  
ATOM   2027  CB  LYS A 124      13.918  12.565 -17.643  1.00  0.00           C  
ATOM   2028  HB2 LYS A 124      14.063  11.533 -17.331  1.00  0.00           H  
ATOM   2029  HB3 LYS A 124      12.990  12.590 -18.217  1.00  0.00           H  
ATOM   2030  CG  LYS A 124      15.073  12.981 -18.556  1.00  0.00           C  
ATOM   2031  HG2 LYS A 124      14.897  13.990 -18.932  1.00  0.00           H  
ATOM   2032  HG3 LYS A 124      16.006  12.961 -17.991  1.00  0.00           H  
ATOM   2033  CD  LYS A 124      15.170  12.004 -19.729  1.00  0.00           C  
ATOM   2034  HD2 LYS A 124      15.326  11.001 -19.326  1.00  0.00           H  
ATOM   2035  HD3 LYS A 124      14.241  12.020 -20.303  1.00  0.00           H  
ATOM   2036  CE  LYS A 124      16.346  12.387 -20.627  1.00  0.00           C  
ATOM   2037  HE2 LYS A 124      16.098  13.294 -21.185  1.00  0.00           H  
ATOM   2038  HE3 LYS A 124      17.206  12.596 -19.983  1.00  0.00           H  
ATOM   2039  NZ  LYS A 124      16.692  11.270 -21.530  1.00  0.00           N  
ATOM   2040  HZ1 LYS A 124      15.909  10.975 -22.088  1.00  0.00           H  
ATOM   2041  HZ2 LYS A 124      17.493  11.484 -22.100  1.00  0.00           H  
ATOM   2042  HZ3 LYS A 124      16.965  10.478 -20.934  1.00  0.00           H  
ATOM   2043  C   LYS A 124      12.449  14.174 -16.358  1.00  0.00           C  
ATOM   2044  O   LYS A 124      12.049  14.751 -17.369  1.00  0.00           O  
ATOM   2045  N   CYS A 125      11.714  14.068 -15.249  1.00  0.00           N  
ATOM   2046  H   CYS A 125      12.140  13.635 -14.442  1.00  0.00           H  
ATOM   2047  CA  CYS A 125      10.294  14.431 -15.171  1.00  0.00           C  
ATOM   2048  HA  CYS A 125      10.019  14.981 -16.073  1.00  0.00           H  
ATOM   2049  CB  CYS A 125       9.486  13.118 -15.170  1.00  0.00           C  
ATOM   2050  HB2 CYS A 125       9.956  12.410 -15.857  1.00  0.00           H  
ATOM   2051  HB3 CYS A 125       9.497  12.672 -14.174  1.00  0.00           H  
ATOM   2052  SG  CYS A 125       7.776  13.403 -15.737  1.00  0.00           S  
ATOM   2053  HG  CYS A 125       7.440  14.512 -15.031  1.00  0.00           H  
ATOM   2054  C   CYS A 125       9.994  15.392 -14.000  1.00  0.00           C  
ATOM   2055  O   CYS A 125      10.713  16.371 -13.815  1.00  0.00           O  
ATOM   2056  N   SER A 126       8.962  15.090 -13.198  1.00  0.00           N  
ATOM   2057  H   SER A 126       8.486  14.238 -13.445  1.00  0.00           H  
ATOM   2058  CA  SER A 126       8.118  16.030 -12.422  1.00  0.00           C  
ATOM   2059  HA  SER A 126       7.514  15.433 -11.747  1.00  0.00           H  
ATOM   2060  CB  SER A 126       8.913  16.991 -11.530  1.00  0.00           C  
ATOM   2061  HB2 SER A 126       9.409  17.743 -12.149  1.00  0.00           H  
ATOM   2062  HB3 SER A 126       8.230  17.505 -10.851  1.00  0.00           H  
ATOM   2063  OG  SER A 126       9.869  16.248 -10.803  1.00  0.00           O  
ATOM   2064  HG  SER A 126      10.546  16.026 -11.455  1.00  0.00           H  
ATOM   2065  C   SER A 126       7.080  16.735 -13.297  1.00  0.00           C  
ATOM   2066  O   SER A 126       6.769  17.911 -13.033  1.00  0.00           O  
ATOM   2067  OXT SER A 126       6.541  16.002 -14.162  1.00  0.00           O  
TER    2068      SER   126                                                      
ATOM   2068  N   MET B 127     -33.935 -10.739   6.445  1.00  0.00           N  
ATOM   2069  H1  MET B 127     -33.097 -10.237   6.162  1.00  0.00           H  
ATOM   2070  H2  MET B 127     -33.719 -11.725   6.435  1.00  0.00           H  
ATOM   2071  H3  MET B 127     -34.211 -10.443   7.371  1.00  0.00           H  
ATOM   2072  CA  MET B 127     -35.002 -10.444   5.467  1.00  0.00           C  
ATOM   2073  HA  MET B 127     -34.611 -10.662   4.475  1.00  0.00           H  
ATOM   2074  CB  MET B 127     -36.292 -11.272   5.645  1.00  0.00           C  
ATOM   2075  HB2 MET B 127     -36.918 -10.825   6.419  1.00  0.00           H  
ATOM   2076  HB3 MET B 127     -36.847 -11.232   4.706  1.00  0.00           H  
ATOM   2077  CG  MET B 127     -36.070 -12.738   6.027  1.00  0.00           C  
ATOM   2078  HG2 MET B 127     -35.750 -12.782   7.068  1.00  0.00           H  
ATOM   2079  HG3 MET B 127     -37.027 -13.258   5.959  1.00  0.00           H  
ATOM   2080  SD  MET B 127     -34.845 -13.621   5.024  1.00  0.00           S  
ATOM   2081  CE  MET B 127     -35.913 -14.778   4.125  1.00  0.00           C  
ATOM   2082  HE1 MET B 127     -35.298 -15.427   3.501  1.00  0.00           H  
ATOM   2083  HE2 MET B 127     -36.470 -15.392   4.834  1.00  0.00           H  
ATOM   2084  HE3 MET B 127     -36.611 -14.228   3.494  1.00  0.00           H  
ATOM   2085  C   MET B 127     -35.345  -8.967   5.516  1.00  0.00           C  
ATOM   2086  O   MET B 127     -35.800  -8.497   6.556  1.00  0.00           O  
ATOM   2087  N   HIE B 128     -35.159  -8.277   4.397  1.00  0.00           N  
ATOM   2088  H   HIE B 128     -34.615  -8.729   3.664  1.00  0.00           H  
ATOM   2089  CA  HIE B 128     -35.797  -7.008   4.054  1.00  0.00           C  
ATOM   2090  HA  HIE B 128     -35.565  -6.255   4.803  1.00  0.00           H  
ATOM   2091  CB  HIE B 128     -35.190  -6.572   2.714  1.00  0.00           C  
ATOM   2092  HB2 HIE B 128     -35.297  -7.399   2.012  1.00  0.00           H  
ATOM   2093  HB3 HIE B 128     -34.125  -6.388   2.860  1.00  0.00           H  
ATOM   2094  CG  HIE B 128     -35.777  -5.356   2.055  1.00  0.00           C  
ATOM   2095  ND1 HIE B 128     -36.034  -4.129   2.661  1.00  0.00           N  
ATOM   2096  CE1 HIE B 128     -36.406  -3.303   1.671  1.00  0.00           C  
ATOM   2097  HE1 HIE B 128     -36.666  -2.262   1.813  1.00  0.00           H  
ATOM   2098  NE2 HIE B 128     -36.378  -3.943   0.488  1.00  0.00           N  
ATOM   2099  HE2 HIE B 128     -36.568  -3.545  -0.427  1.00  0.00           H  
ATOM   2100  CD2 HIE B 128     -35.976  -5.236   0.715  1.00  0.00           C  
ATOM   2101  HD2 HIE B 128     -35.812  -6.013  -0.021  1.00  0.00           H  
ATOM   2102  C   HIE B 128     -37.323  -7.170   4.021  1.00  0.00           C  
ATOM   2103  O   HIE B 128     -37.828  -8.268   3.776  1.00  0.00           O  
ATOM   2104  N   HIE B 129     -38.076  -6.101   4.290  1.00  0.00           N  
ATOM   2105  H   HIE B 129     -37.618  -5.205   4.420  1.00  0.00           H  
ATOM   2106  CA  HIE B 129     -39.547  -6.144   4.377  1.00  0.00           C  
ATOM   2107  HA  HIE B 129     -39.831  -7.075   4.868  1.00  0.00           H  
ATOM   2108  CB  HIE B 129     -40.034  -4.984   5.259  1.00  0.00           C  
ATOM   2109  HB2 HIE B 129     -39.559  -5.060   6.237  1.00  0.00           H  
ATOM   2110  HB3 HIE B 129     -41.111  -5.075   5.412  1.00  0.00           H  
ATOM   2111  CG  HIE B 129     -39.737  -3.622   4.686  1.00  0.00           C  
ATOM   2112  ND1 HIE B 129     -38.559  -2.899   4.882  1.00  0.00           N  
ATOM   2113  CE1 HIE B 129     -38.693  -1.776   4.164  1.00  0.00           C  
ATOM   2114  HE1 HIE B 129     -37.951  -0.990   4.108  1.00  0.00           H  
ATOM   2115  NE2 HIE B 129     -39.879  -1.759   3.534  1.00  0.00           N  
ATOM   2116  HE2 HIE B 129     -40.213  -1.012   2.943  1.00  0.00           H  
ATOM   2117  CD2 HIE B 129     -40.551  -2.920   3.847  1.00  0.00           C  
ATOM   2118  HD2 HIE B 129     -41.523  -3.239   3.492  1.00  0.00           H  
ATOM   2119  C   HIE B 129     -40.258  -6.159   3.009  1.00  0.00           C  
ATOM   2120  O   HIE B 129     -41.474  -5.978   2.941  1.00  0.00           O  
ATOM   2121  N   HIE B 130     -39.512  -6.338   1.915  1.00  0.00           N  
ATOM   2122  H   HIE B 130     -38.532  -6.546   2.054  1.00  0.00           H  
ATOM   2123  CA  HIE B 130     -39.978  -6.260   0.527  1.00  0.00           C  
ATOM   2124  HA  HIE B 130     -40.982  -6.682   0.467  1.00  0.00           H  
ATOM   2125  CB  HIE B 130     -40.043  -4.772   0.136  1.00  0.00           C  
ATOM   2126  HB2 HIE B 130     -39.040  -4.350   0.169  1.00  0.00           H  
ATOM   2127  HB3 HIE B 130     -40.651  -4.239   0.868  1.00  0.00           H  
ATOM   2128  CG  HIE B 130     -40.624  -4.512  -1.225  1.00  0.00           C  
ATOM   2129  ND1 HIE B 130     -39.906  -4.517  -2.420  1.00  0.00           N  
ATOM   2130  CE1 HIE B 130     -40.807  -4.333  -3.393  1.00  0.00           C  
ATOM   2131  HE1 HIE B 130     -40.570  -4.320  -4.450  1.00  0.00           H  
ATOM   2132  NE2 HIE B 130     -42.037  -4.192  -2.870  1.00  0.00           N  
ATOM   2133  HE2 HIE B 130     -42.887  -4.061  -3.399  1.00  0.00           H  
ATOM   2134  CD2 HIE B 130     -41.942  -4.312  -1.502  1.00  0.00           C  
ATOM   2135  HD2 HIE B 130     -42.746  -4.292  -0.781  1.00  0.00           H  
ATOM   2136  C   HIE B 130     -39.067  -7.089  -0.399  1.00  0.00           C  
ATOM   2137  O   HIE B 130     -37.934  -7.405  -0.040  1.00  0.00           O  
ATOM   2138  N   HIE B 131     -39.544  -7.484  -1.584  1.00  0.00           N  
ATOM   2139  H   HIE B 131     -40.469  -7.184  -1.870  1.00  0.00           H  
ATOM   2140  CA  HIE B 131     -38.790  -8.338  -2.520  1.00  0.00           C  
ATOM   2141  HA  HIE B 131     -38.192  -9.038  -1.933  1.00  0.00           H  
ATOM   2142  CB  HIE B 131     -39.776  -9.169  -3.351  1.00  0.00           C  
ATOM   2143  HB2 HIE B 131     -40.380  -9.775  -2.675  1.00  0.00           H  
ATOM   2144  HB3 HIE B 131     -39.220  -9.852  -3.995  1.00  0.00           H  
ATOM   2145  CG  HIE B 131     -40.705  -8.341  -4.199  1.00  0.00           C  
ATOM   2146  ND1 HIE B 131     -41.874  -7.729  -3.747  1.00  0.00           N  
ATOM   2147  CE1 HIE B 131     -42.394  -7.109  -4.815  1.00  0.00           C  
ATOM   2148  HE1 HIE B 131     -43.324  -6.557  -4.807  1.00  0.00           H  
ATOM   2149  NE2 HIE B 131     -41.604  -7.275  -5.891  1.00  0.00           N  
ATOM   2150  HE2 HIE B 131     -41.783  -6.907  -6.813  1.00  0.00           H  
ATOM   2151  CD2 HIE B 131     -40.531  -8.054  -5.520  1.00  0.00           C  
ATOM   2152  HD2 HIE B 131     -39.706  -8.382  -6.136  1.00  0.00           H  
ATOM   2153  C   HIE B 131     -37.777  -7.595  -3.415  1.00  0.00           C  
ATOM   2154  O   HIE B 131     -37.094  -8.231  -4.218  1.00  0.00           O  
ATOM   2155  N   HIE B 132     -37.654  -6.269  -3.291  1.00  0.00           N  
ATOM   2156  H   HIE B 132     -38.299  -5.797  -2.667  1.00  0.00           H  
ATOM   2157  CA  HIE B 132     -36.640  -5.444  -3.961  1.00  0.00           C  
ATOM   2158  HA  HIE B 132     -35.974  -6.082  -4.542  1.00  0.00           H  
ATOM   2159  CB  HIE B 132     -37.299  -4.444  -4.931  1.00  0.00           C  
ATOM   2160  HB2 HIE B 132     -36.541  -3.722  -5.234  1.00  0.00           H  
ATOM   2161  HB3 HIE B 132     -38.074  -3.889  -4.404  1.00  0.00           H  
ATOM   2162  CG  HIE B 132     -37.890  -5.002  -6.207  1.00  0.00           C  
ATOM   2163  ND1 HIE B 132     -38.652  -4.252  -7.107  1.00  0.00           N  
ATOM   2164  CE1 HIE B 132     -38.837  -5.032  -8.182  1.00  0.00           C  
ATOM   2165  HE1 HIE B 132     -39.364  -4.729  -9.078  1.00  0.00           H  
ATOM   2166  NE2 HIE B 132     -38.241  -6.224  -8.005  1.00  0.00           N  
ATOM   2167  HE2 HIE B 132     -38.189  -6.964  -8.693  1.00  0.00           H  
ATOM   2168  CD2 HIE B 132     -37.630  -6.221  -6.770  1.00  0.00           C  
ATOM   2169  HD2 HIE B 132     -37.015  -7.005  -6.349  1.00  0.00           H  
ATOM   2170  C   HIE B 132     -35.758  -4.713  -2.939  1.00  0.00           C  
ATOM   2171  O   HIE B 132     -36.103  -3.637  -2.437  1.00  0.00           O  
ATOM   2172  N   HIE B 133     -34.585  -5.283  -2.661  1.00  0.00           N  
ATOM   2173  H   HIE B 133     -34.403  -6.216  -3.010  1.00  0.00           H  
ATOM   2174  CA  HIE B 133     -33.510  -4.619  -1.919  1.00  0.00           C  
ATOM   2175  HA  HIE B 133     -33.913  -4.249  -0.973  1.00  0.00           H  
ATOM   2176  CB  HIE B 133     -32.394  -5.635  -1.610  1.00  0.00           C  
ATOM   2177  HB2 HIE B 133     -31.625  -5.142  -1.022  1.00  0.00           H  
ATOM   2178  HB3 HIE B 133     -31.938  -5.949  -2.550  1.00  0.00           H  
ATOM   2179  CG  HIE B 133     -32.833  -6.881  -0.877  1.00  0.00           C  
ATOM   2180  ND1 HIE B 133     -33.540  -7.939  -1.453  1.00  0.00           N  
ATOM   2181  CE1 HIE B 133     -33.707  -8.844  -0.475  1.00  0.00           C  
ATOM   2182  HE1 HIE B 133     -34.232  -9.782  -0.592  1.00  0.00           H  
ATOM   2183  NE2 HIE B 133     -33.140  -8.418   0.666  1.00  0.00           N  
ATOM   2184  HE2 HIE B 133     -33.159  -8.924   1.559  1.00  0.00           H  
ATOM   2185  CD2 HIE B 133     -32.584  -7.177   0.433  1.00  0.00           C  
ATOM   2186  HD2 HIE B 133     -32.056  -6.559   1.145  1.00  0.00           H  
ATOM   2187  C   HIE B 133     -32.937  -3.428  -2.711  1.00  0.00           C  
ATOM   2188  O   HIE B 133     -32.557  -3.568  -3.874  1.00  0.00           O  
ATOM   2189  N   LYS B 134     -32.809  -2.264  -2.065  1.00  0.00           N  
ATOM   2190  H   LYS B 134     -33.222  -2.188  -1.137  1.00  0.00           H  
ATOM   2191  CA  LYS B 134     -32.102  -1.074  -2.577  1.00  0.00           C  
ATOM   2192  HA  LYS B 134     -31.515  -1.349  -3.455  1.00  0.00           H  
ATOM   2193  CB  LYS B 134     -33.092   0.036  -2.967  1.00  0.00           C  
ATOM   2194  HB2 LYS B 134     -33.864   0.125  -2.204  1.00  0.00           H  
ATOM   2195  HB3 LYS B 134     -32.549   0.983  -2.995  1.00  0.00           H  
ATOM   2196  CG  LYS B 134     -33.747  -0.166  -4.336  1.00  0.00           C  
ATOM   2197  HG2 LYS B 134     -32.965  -0.262  -5.091  1.00  0.00           H  
ATOM   2198  HG3 LYS B 134     -34.358  -1.070  -4.329  1.00  0.00           H  
ATOM   2199  CD  LYS B 134     -34.619   1.056  -4.659  1.00  0.00           C  
ATOM   2200  HD2 LYS B 134     -35.474   1.075  -3.980  1.00  0.00           H  
ATOM   2201  HD3 LYS B 134     -34.029   1.963  -4.510  1.00  0.00           H  
ATOM   2202  CE  LYS B 134     -35.105   1.008  -6.110  1.00  0.00           C  
ATOM   2203  HE2 LYS B 134     -35.766   0.142  -6.227  1.00  0.00           H  
ATOM   2204  HE3 LYS B 134     -34.235   0.857  -6.758  1.00  0.00           H  
ATOM   2205  NZ  LYS B 134     -35.807   2.263  -6.484  1.00  0.00           N  
ATOM   2206  HZ1 LYS B 134     -36.603   2.412  -5.878  1.00  0.00           H  
ATOM   2207  HZ2 LYS B 134     -35.182   3.056  -6.393  1.00  0.00           H  
ATOM   2208  HZ3 LYS B 134     -36.129   2.220  -7.443  1.00  0.00           H  
ATOM   2209  C   LYS B 134     -31.136  -0.514  -1.540  1.00  0.00           C  
ATOM   2210  O   LYS B 134     -31.444  -0.490  -0.348  1.00  0.00           O  
ATOM   2211  N   VAL B 135     -30.004   0.018  -1.993  1.00  0.00           N  
ATOM   2212  H   VAL B 135     -29.817   0.003  -2.982  1.00  0.00           H  
ATOM   2213  CA  VAL B 135     -29.190   0.916  -1.167  1.00  0.00           C  
ATOM   2214  HA  VAL B 135     -29.078   0.452  -0.188  1.00  0.00           H  
ATOM   2215  CB  VAL B 135     -27.765   1.111  -1.729  1.00  0.00           C  
ATOM   2216  HB  VAL B 135     -27.316   1.973  -1.237  1.00  0.00           H  
ATOM   2217  CG1 VAL B 135     -26.910  -0.117  -1.393  1.00  0.00           C  
ATOM   2218 HG11 VAL B 135     -27.351  -1.018  -1.819  1.00  0.00           H  
ATOM   2219 HG12 VAL B 135     -26.842  -0.229  -0.311  1.00  0.00           H  
ATOM   2220 HG13 VAL B 135     -25.903   0.006  -1.787  1.00  0.00           H  
ATOM   2221  CG2 VAL B 135     -27.709   1.342  -3.244  1.00  0.00           C  
ATOM   2222 HG21 VAL B 135     -26.684   1.571  -3.537  1.00  0.00           H  
ATOM   2223 HG22 VAL B 135     -28.343   2.187  -3.514  1.00  0.00           H  
ATOM   2224 HG23 VAL B 135     -28.033   0.453  -3.784  1.00  0.00           H  
ATOM   2225  C   VAL B 135     -29.929   2.244  -0.948  1.00  0.00           C  
ATOM   2226  O   VAL B 135     -30.503   2.822  -1.869  1.00  0.00           O  
ATOM   2227  N   LEU B 136     -29.954   2.684   0.309  1.00  0.00           N  
ATOM   2228  H   LEU B 136     -29.508   2.078   0.986  1.00  0.00           H  
ATOM   2229  CA  LEU B 136     -30.418   3.982   0.807  1.00  0.00           C  
ATOM   2230  HA  LEU B 136     -31.126   4.409   0.094  1.00  0.00           H  
ATOM   2231  CB  LEU B 136     -31.127   3.714   2.150  1.00  0.00           C  
ATOM   2232  HB2 LEU B 136     -31.848   2.911   2.006  1.00  0.00           H  
ATOM   2233  HB3 LEU B 136     -30.378   3.361   2.860  1.00  0.00           H  
ATOM   2234  CG  LEU B 136     -31.868   4.910   2.777  1.00  0.00           C  
ATOM   2235  HG  LEU B 136     -31.221   5.784   2.803  1.00  0.00           H  
ATOM   2236  CD1 LEU B 136     -33.144   5.248   2.003  1.00  0.00           C  
ATOM   2237 HD11 LEU B 136     -33.816   4.391   1.985  1.00  0.00           H  
ATOM   2238 HD12 LEU B 136     -33.651   6.088   2.480  1.00  0.00           H  
ATOM   2239 HD13 LEU B 136     -32.893   5.537   0.983  1.00  0.00           H  
ATOM   2240  CD2 LEU B 136     -32.259   4.575   4.217  1.00  0.00           C  
ATOM   2241 HD21 LEU B 136     -32.808   5.409   4.655  1.00  0.00           H  
ATOM   2242 HD22 LEU B 136     -32.882   3.681   4.240  1.00  0.00           H  
ATOM   2243 HD23 LEU B 136     -31.361   4.395   4.807  1.00  0.00           H  
ATOM   2244  C   LEU B 136     -29.252   4.980   0.967  1.00  0.00           C  
ATOM   2245  O   LEU B 136     -29.470   6.186   0.919  1.00  0.00           O  
ATOM   2246  N   GLN B 137     -28.025   4.474   1.131  1.00  0.00           N  
ATOM   2247  H   GLN B 137     -27.948   3.466   1.172  1.00  0.00           H  
ATOM   2248  CA  GLN B 137     -26.750   5.187   0.988  1.00  0.00           C  
ATOM   2249  HA  GLN B 137     -26.885   6.036   0.314  1.00  0.00           H  
ATOM   2250  CB  GLN B 137     -26.225   5.704   2.347  1.00  0.00           C  
ATOM   2251  HB2 GLN B 137     -26.433   4.963   3.115  1.00  0.00           H  
ATOM   2252  HB3 GLN B 137     -25.142   5.821   2.284  1.00  0.00           H  
ATOM   2253  CG  GLN B 137     -26.826   7.058   2.770  1.00  0.00           C  
ATOM   2254  HG2 GLN B 137     -26.502   7.819   2.058  1.00  0.00           H  
ATOM   2255  HG3 GLN B 137     -27.912   7.007   2.738  1.00  0.00           H  
ATOM   2256  CD  GLN B 137     -26.423   7.483   4.185  1.00  0.00           C  
ATOM   2257  OE1 GLN B 137     -26.967   7.039   5.194  1.00  0.00           O  
ATOM   2258  NE2 GLN B 137     -25.468   8.379   4.324  1.00  0.00           N  
ATOM   2259 HE21 GLN B 137     -25.196   8.634   5.254  1.00  0.00           H  
ATOM   2260 HE22 GLN B 137     -25.007   8.756   3.513  1.00  0.00           H  
ATOM   2261  C   GLN B 137     -25.761   4.211   0.331  1.00  0.00           C  
ATOM   2262  O   GLN B 137     -25.685   3.051   0.744  1.00  0.00           O  
ATOM   2263  N   GLU B 138     -25.069   4.661  -0.719  1.00  0.00           N  
ATOM   2264  H   GLU B 138     -25.144   5.633  -0.977  1.00  0.00           H  
ATOM   2265  CA  GLU B 138     -24.242   3.817  -1.597  1.00  0.00           C  
ATOM   2266  HA  GLU B 138     -24.818   2.919  -1.806  1.00  0.00           H  
ATOM   2267  CB  GLU B 138     -24.000   4.533  -2.938  1.00  0.00           C  
ATOM   2268  HB2 GLU B 138     -23.507   5.490  -2.757  1.00  0.00           H  
ATOM   2269  HB3 GLU B 138     -23.333   3.916  -3.540  1.00  0.00           H  
ATOM   2270  CG  GLU B 138     -25.300   4.776  -3.724  1.00  0.00           C  
ATOM   2271  HG2 GLU B 138     -25.825   3.825  -3.830  1.00  0.00           H  
ATOM   2272  HG3 GLU B 138     -25.942   5.453  -3.155  1.00  0.00           H  
ATOM   2273  CD  GLU B 138     -25.040   5.354  -5.124  1.00  0.00           C  
ATOM   2274  OE1 GLU B 138     -25.807   6.254  -5.527  1.00  0.00           O  
ATOM   2275  OE2 GLU B 138     -24.101   4.861  -5.794  1.00  0.00           O  
ATOM   2276  C   GLU B 138     -22.884   3.397  -0.982  1.00  0.00           C  
ATOM   2277  O   GLU B 138     -22.354   4.131  -0.142  1.00  0.00           O  
ATOM   2278  N   PRO B 139     -22.293   2.257  -1.416  1.00  0.00           N  
ATOM   2279  CD  PRO B 139     -22.918   1.254  -2.271  1.00  0.00           C  
ATOM   2280  HD2 PRO B 139     -22.834   1.572  -3.305  1.00  0.00           H  
ATOM   2281  HD3 PRO B 139     -23.960   1.086  -2.012  1.00  0.00           H  
ATOM   2282  CG  PRO B 139     -22.145  -0.043  -2.056  1.00  0.00           C  
ATOM   2283  HG2 PRO B 139     -22.169  -0.683  -2.935  1.00  0.00           H  
ATOM   2284  HG3 PRO B 139     -22.539  -0.575  -1.189  1.00  0.00           H  
ATOM   2285  CB  PRO B 139     -20.742   0.465  -1.759  1.00  0.00           C  
ATOM   2286  HB2 PRO B 139     -20.243   0.698  -2.700  1.00  0.00           H  
ATOM   2287  HB3 PRO B 139     -20.169  -0.268  -1.194  1.00  0.00           H  
ATOM   2288  CA  PRO B 139     -20.999   1.743  -0.948  1.00  0.00           C  
ATOM   2289  HA  PRO B 139     -21.124   1.446   0.086  1.00  0.00           H  
ATOM   2290  C   PRO B 139     -19.820   2.732  -1.019  1.00  0.00           C  
ATOM   2291  O   PRO B 139     -19.159   2.879  -2.048  1.00  0.00           O  
ATOM   2292  N   THR B 140     -19.504   3.352   0.121  1.00  0.00           N  
ATOM   2293  H   THR B 140     -20.062   3.107   0.935  1.00  0.00           H  
ATOM   2294  CA  THR B 140     -18.319   4.207   0.331  1.00  0.00           C  
ATOM   2295  HA  THR B 140     -17.971   4.582  -0.631  1.00  0.00           H  
ATOM   2296  CB  THR B 140     -18.703   5.423   1.187  1.00  0.00           C  
ATOM   2297  HB  THR B 140     -19.255   5.088   2.066  1.00  0.00           H  
ATOM   2298  CG2 THR B 140     -17.524   6.280   1.651  1.00  0.00           C  
ATOM   2299 HG21 THR B 140     -16.924   5.727   2.373  1.00  0.00           H  
ATOM   2300 HG22 THR B 140     -16.911   6.567   0.798  1.00  0.00           H  
ATOM   2301 HG23 THR B 140     -17.902   7.179   2.138  1.00  0.00           H  
ATOM   2302  OG1 THR B 140     -19.534   6.255   0.409  1.00  0.00           O  
ATOM   2303  HG1 THR B 140     -20.286   5.716   0.129  1.00  0.00           H  
ATOM   2304  C   THR B 140     -17.182   3.382   0.947  1.00  0.00           C  
ATOM   2305  O   THR B 140     -17.450   2.485   1.744  1.00  0.00           O  
ATOM   2306  N   CYS B 141     -15.917   3.638   0.581  1.00  0.00           N  
ATOM   2307  H   CYS B 141     -15.732   4.429  -0.017  1.00  0.00           H  
ATOM   2308  CA  CYS B 141     -14.783   2.754   0.904  1.00  0.00           C  
ATOM   2309  HA  CYS B 141     -14.988   2.260   1.851  1.00  0.00           H  
ATOM   2310  CB  CYS B 141     -14.724   1.687  -0.204  1.00  0.00           C  
ATOM   2311  HB2 CYS B 141     -15.678   1.158  -0.230  1.00  0.00           H  
ATOM   2312  HB3 CYS B 141     -14.576   2.173  -1.169  1.00  0.00           H  
ATOM   2313  SG  CYS B 141     -13.396   0.476   0.056  1.00  0.00           S  
ATOM   2314  HG  CYS B 141     -12.386   1.265  -0.334  1.00  0.00           H  
ATOM   2315  C   CYS B 141     -13.443   3.504   1.062  1.00  0.00           C  
ATOM   2316  O   CYS B 141     -13.158   4.409   0.281  1.00  0.00           O  
ATOM   2317  N   VAL B 142     -12.607   3.093   2.029  1.00  0.00           N  
ATOM   2318  H   VAL B 142     -12.912   2.301   2.591  1.00  0.00           H  
ATOM   2319  CA  VAL B 142     -11.259   3.640   2.316  1.00  0.00           C  
ATOM   2320  HA  VAL B 142     -10.933   4.231   1.460  1.00  0.00           H  
ATOM   2321  CB  VAL B 142     -11.254   4.572   3.548  1.00  0.00           C  
ATOM   2322  HB  VAL B 142     -10.232   4.921   3.695  1.00  0.00           H  
ATOM   2323  CG1 VAL B 142     -12.125   5.814   3.339  1.00  0.00           C  
ATOM   2324 HG11 VAL B 142     -11.813   6.336   2.434  1.00  0.00           H  
ATOM   2325 HG12 VAL B 142     -13.172   5.529   3.244  1.00  0.00           H  
ATOM   2326 HG13 VAL B 142     -12.019   6.488   4.190  1.00  0.00           H  
ATOM   2327  CG2 VAL B 142     -11.681   3.869   4.846  1.00  0.00           C  
ATOM   2328 HG21 VAL B 142     -11.642   4.573   5.679  1.00  0.00           H  
ATOM   2329 HG22 VAL B 142     -12.698   3.487   4.755  1.00  0.00           H  
ATOM   2330 HG23 VAL B 142     -11.006   3.044   5.068  1.00  0.00           H  
ATOM   2331  C   VAL B 142     -10.226   2.525   2.510  1.00  0.00           C  
ATOM   2332  O   VAL B 142     -10.568   1.431   2.957  1.00  0.00           O  
ATOM   2333  N   SER B 143      -8.959   2.775   2.174  1.00  0.00           N  
ATOM   2334  H   SER B 143      -8.724   3.719   1.874  1.00  0.00           H  
ATOM   2335  CA  SER B 143      -7.873   1.785   2.212  1.00  0.00           C  
ATOM   2336  HA  SER B 143      -8.290   0.796   2.379  1.00  0.00           H  
ATOM   2337  CB  SER B 143      -7.161   1.775   0.862  1.00  0.00           C  
ATOM   2338  HB2 SER B 143      -7.894   1.666   0.066  1.00  0.00           H  
ATOM   2339  HB3 SER B 143      -6.628   2.717   0.719  1.00  0.00           H  
ATOM   2340  OG  SER B 143      -6.251   0.701   0.799  1.00  0.00           O  
ATOM   2341  HG  SER B 143      -6.777  -0.114   0.748  1.00  0.00           H  
ATOM   2342  C   SER B 143      -6.851   2.054   3.314  1.00  0.00           C  
ATOM   2343  O   SER B 143      -6.566   3.211   3.609  1.00  0.00           O  
ATOM   2344  N   ASP B 144      -6.235   1.005   3.871  1.00  0.00           N  
ATOM   2345  H   ASP B 144      -6.518   0.060   3.618  1.00  0.00           H  
ATOM   2346  CA  ASP B 144      -5.041   1.148   4.714  1.00  0.00           C  
ATOM   2347  HA  ASP B 144      -5.182   2.002   5.375  1.00  0.00           H  
ATOM   2348  CB  ASP B 144      -4.861  -0.097   5.603  1.00  0.00           C  
ATOM   2349  HB2 ASP B 144      -4.174   0.168   6.406  1.00  0.00           H  
ATOM   2350  HB3 ASP B 144      -5.818  -0.346   6.065  1.00  0.00           H  
ATOM   2351  CG  ASP B 144      -4.311  -1.351   4.910  1.00  0.00           C  
ATOM   2352  OD1 ASP B 144      -4.374  -1.492   3.679  1.00  0.00           O  
ATOM   2353  OD2 ASP B 144      -3.741  -2.206   5.632  1.00  0.00           O  
ATOM   2354  C   ASP B 144      -3.767   1.427   3.890  1.00  0.00           C  
ATOM   2355  O   ASP B 144      -2.723   1.756   4.457  1.00  0.00           O  
ATOM   2356  N   TYR B 145      -3.849   1.282   2.561  1.00  0.00           N  
ATOM   2357  H   TYR B 145      -4.756   1.012   2.197  1.00  0.00           H  
ATOM   2358  CA  TYR B 145      -2.745   1.329   1.597  1.00  0.00           C  
ATOM   2359  HA  TYR B 145      -3.175   0.981   0.660  1.00  0.00           H  
ATOM   2360  CB  TYR B 145      -2.304   2.780   1.364  1.00  0.00           C  
ATOM   2361  HB2 TYR B 145      -3.154   3.436   1.540  1.00  0.00           H  
ATOM   2362  HB3 TYR B 145      -1.530   3.046   2.083  1.00  0.00           H  
ATOM   2363  CG  TYR B 145      -1.830   3.037  -0.050  1.00  0.00           C  
ATOM   2364  CD1 TYR B 145      -2.777   3.032  -1.092  1.00  0.00           C  
ATOM   2365  HD1 TYR B 145      -3.819   2.846  -0.875  1.00  0.00           H  
ATOM   2366  CE1 TYR B 145      -2.368   3.250  -2.418  1.00  0.00           C  
ATOM   2367  HE1 TYR B 145      -3.077   3.216  -3.228  1.00  0.00           H  
ATOM   2368  CZ  TYR B 145      -1.011   3.492  -2.703  1.00  0.00           C  
ATOM   2369  OH  TYR B 145      -0.650   3.719  -3.988  1.00  0.00           O  
ATOM   2370  HH  TYR B 145       0.319   3.849  -4.109  1.00  0.00           H  
ATOM   2371  CE2 TYR B 145      -0.059   3.502  -1.663  1.00  0.00           C  
ATOM   2372  HE2 TYR B 145       0.974   3.697  -1.896  1.00  0.00           H  
ATOM   2373  CD2 TYR B 145      -0.469   3.266  -0.335  1.00  0.00           C  
ATOM   2374  HD2 TYR B 145       0.257   3.253   0.465  1.00  0.00           H  
ATOM   2375  C   TYR B 145      -1.606   0.329   1.892  1.00  0.00           C  
ATOM   2376  O   TYR B 145      -0.417   0.643   1.779  1.00  0.00           O  
ATOM   2377  N   MET B 146      -1.975  -0.892   2.308  1.00  0.00           N  
ATOM   2378  H   MET B 146      -2.963  -1.034   2.503  1.00  0.00           H  
ATOM   2379  CA  MET B 146      -1.045  -1.969   2.678  1.00  0.00           C  
ATOM   2380  HA  MET B 146      -0.188  -1.921   2.009  1.00  0.00           H  
ATOM   2381  CB  MET B 146      -0.545  -1.697   4.108  1.00  0.00           C  
ATOM   2382  HB2 MET B 146       0.197  -0.905   4.050  1.00  0.00           H  
ATOM   2383  HB3 MET B 146      -1.383  -1.348   4.710  1.00  0.00           H  
ATOM   2384  CG  MET B 146       0.090  -2.884   4.842  1.00  0.00           C  
ATOM   2385  HG2 MET B 146      -0.649  -3.679   4.934  1.00  0.00           H  
ATOM   2386  HG3 MET B 146       0.937  -3.260   4.265  1.00  0.00           H  
ATOM   2387  SD  MET B 146       0.648  -2.468   6.514  1.00  0.00           S  
ATOM   2388  CE  MET B 146       0.861  -4.140   7.176  1.00  0.00           C  
ATOM   2389  HE1 MET B 146       1.623  -4.666   6.602  1.00  0.00           H  
ATOM   2390  HE2 MET B 146       1.169  -4.081   8.220  1.00  0.00           H  
ATOM   2391  HE3 MET B 146      -0.082  -4.684   7.106  1.00  0.00           H  
ATOM   2392  C   MET B 146      -1.597  -3.400   2.551  1.00  0.00           C  
ATOM   2393  O   MET B 146      -0.832  -4.267   2.144  1.00  0.00           O  
ATOM   2394  N   SER B 147      -2.842  -3.679   2.952  1.00  0.00           N  
ATOM   2395  H   SER B 147      -3.417  -2.901   3.261  1.00  0.00           H  
ATOM   2396  CA  SER B 147      -3.367  -5.051   3.125  1.00  0.00           C  
ATOM   2397  HA  SER B 147      -3.032  -5.670   2.291  1.00  0.00           H  
ATOM   2398  CB  SER B 147      -2.792  -5.629   4.424  1.00  0.00           C  
ATOM   2399  HB2 SER B 147      -3.126  -6.661   4.537  1.00  0.00           H  
ATOM   2400  HB3 SER B 147      -1.702  -5.634   4.364  1.00  0.00           H  
ATOM   2401  OG  SER B 147      -3.212  -4.872   5.558  1.00  0.00           O  
ATOM   2402  HG  SER B 147      -3.194  -3.923   5.328  1.00  0.00           H  
ATOM   2403  C   SER B 147      -4.897  -5.184   3.208  1.00  0.00           C  
ATOM   2404  O   SER B 147      -5.431  -6.272   2.985  1.00  0.00           O  
ATOM   2405  N   ILE B 148      -5.625  -4.123   3.573  1.00  0.00           N  
ATOM   2406  H   ILE B 148      -5.165  -3.229   3.714  1.00  0.00           H  
ATOM   2407  CA  ILE B 148      -7.079  -4.165   3.765  1.00  0.00           C  
ATOM   2408  HA  ILE B 148      -7.478  -4.893   3.058  1.00  0.00           H  
ATOM   2409  CB  ILE B 148      -7.447  -4.666   5.186  1.00  0.00           C  
ATOM   2410  HB  ILE B 148      -6.960  -5.633   5.321  1.00  0.00           H  
ATOM   2411  CG2 ILE B 148      -6.930  -3.731   6.293  1.00  0.00           C  
ATOM   2412 HG21 ILE B 148      -7.450  -2.773   6.258  1.00  0.00           H  
ATOM   2413 HG22 ILE B 148      -7.072  -4.185   7.271  1.00  0.00           H  
ATOM   2414 HG23 ILE B 148      -5.869  -3.560   6.147  1.00  0.00           H  
ATOM   2415  CG1 ILE B 148      -8.970  -4.889   5.329  1.00  0.00           C  
ATOM   2416 HG12 ILE B 148      -9.493  -3.932   5.298  1.00  0.00           H  
ATOM   2417 HG13 ILE B 148      -9.312  -5.489   4.487  1.00  0.00           H  
ATOM   2418  CD1 ILE B 148      -9.377  -5.625   6.613  1.00  0.00           C  
ATOM   2419 HD11 ILE B 148      -9.199  -4.998   7.484  1.00  0.00           H  
ATOM   2420 HD12 ILE B 148     -10.440  -5.863   6.576  1.00  0.00           H  
ATOM   2421 HD13 ILE B 148      -8.808  -6.549   6.712  1.00  0.00           H  
ATOM   2422  C   ILE B 148      -7.719  -2.817   3.425  1.00  0.00           C  
ATOM   2423  O   ILE B 148      -7.239  -1.745   3.792  1.00  0.00           O  
ATOM   2424  N   SER B 149      -8.852  -2.869   2.741  1.00  0.00           N  
ATOM   2425  H   SER B 149      -9.213  -3.788   2.496  1.00  0.00           H  
ATOM   2426  CA  SER B 149      -9.720  -1.716   2.519  1.00  0.00           C  
ATOM   2427  HA  SER B 149      -9.341  -0.863   3.079  1.00  0.00           H  
ATOM   2428  CB  SER B 149      -9.745  -1.337   1.033  1.00  0.00           C  
ATOM   2429  HB2 SER B 149     -10.273  -2.109   0.474  1.00  0.00           H  
ATOM   2430  HB3 SER B 149     -10.275  -0.391   0.914  1.00  0.00           H  
ATOM   2431  OG  SER B 149      -8.422  -1.214   0.513  1.00  0.00           O  
ATOM   2432  HG  SER B 149      -8.048  -2.106   0.496  1.00  0.00           H  
ATOM   2433  C   SER B 149     -11.099  -2.036   3.088  1.00  0.00           C  
ATOM   2434  O   SER B 149     -11.540  -3.185   3.044  1.00  0.00           O  
ATOM   2435  N   THR B 150     -11.781  -1.044   3.651  1.00  0.00           N  
ATOM   2436  H   THR B 150     -11.404  -0.101   3.601  1.00  0.00           H  
ATOM   2437  CA  THR B 150     -13.059  -1.226   4.351  1.00  0.00           C  
ATOM   2438  HA  THR B 150     -13.392  -2.255   4.214  1.00  0.00           H  
ATOM   2439  CB  THR B 150     -12.905  -1.026   5.863  1.00  0.00           C  
ATOM   2440  HB  THR B 150     -12.055  -1.614   6.213  1.00  0.00           H  
ATOM   2441  CG2 THR B 150     -12.715   0.428   6.289  1.00  0.00           C  
ATOM   2442 HG21 THR B 150     -11.883   0.867   5.745  1.00  0.00           H  
ATOM   2443 HG22 THR B 150     -13.621   1.004   6.094  1.00  0.00           H  
ATOM   2444 HG23 THR B 150     -12.501   0.461   7.357  1.00  0.00           H  
ATOM   2445  OG1 THR B 150     -14.068  -1.493   6.500  1.00  0.00           O  
ATOM   2446  HG1 THR B 150     -14.073  -2.458   6.393  1.00  0.00           H  
ATOM   2447  C   THR B 150     -14.145  -0.338   3.757  1.00  0.00           C  
ATOM   2448  O   THR B 150     -13.876   0.790   3.336  1.00  0.00           O  
ATOM   2449  N   CYS B 151     -15.363  -0.873   3.699  1.00  0.00           N  
ATOM   2450  H   CYS B 151     -15.515  -1.777   4.137  1.00  0.00           H  
ATOM   2451  CA  CYS B 151     -16.495  -0.305   2.981  1.00  0.00           C  
ATOM   2452  HA  CYS B 151     -16.323   0.759   2.845  1.00  0.00           H  
ATOM   2453  CB  CYS B 151     -16.561  -1.001   1.611  1.00  0.00           C  
ATOM   2454  HB2 CYS B 151     -15.641  -0.804   1.062  1.00  0.00           H  
ATOM   2455  HB3 CYS B 151     -16.650  -2.080   1.760  1.00  0.00           H  
ATOM   2456  SG  CYS B 151     -17.984  -0.434   0.641  1.00  0.00           S  
ATOM   2457  HG  CYS B 151     -17.812   0.881   0.849  1.00  0.00           H  
ATOM   2458  C   CYS B 151     -17.794  -0.478   3.776  1.00  0.00           C  
ATOM   2459  O   CYS B 151     -18.005  -1.542   4.353  1.00  0.00           O  
ATOM   2460  N   GLU B 152     -18.676   0.525   3.773  1.00  0.00           N  
ATOM   2461  H   GLU B 152     -18.469   1.349   3.218  1.00  0.00           H  
ATOM   2462  CA  GLU B 152     -20.040   0.411   4.308  1.00  0.00           C  
ATOM   2463  HA  GLU B 152     -20.248  -0.649   4.444  1.00  0.00           H  
ATOM   2464  CB  GLU B 152     -20.180   1.069   5.701  1.00  0.00           C  
ATOM   2465  HB2 GLU B 152     -21.086   0.653   6.139  1.00  0.00           H  
ATOM   2466  HB3 GLU B 152     -19.351   0.756   6.338  1.00  0.00           H  
ATOM   2467  CG  GLU B 152     -20.284   2.612   5.723  1.00  0.00           C  
ATOM   2468  HG2 GLU B 152     -19.275   3.025   5.650  1.00  0.00           H  
ATOM   2469  HG3 GLU B 152     -20.837   2.958   4.850  1.00  0.00           H  
ATOM   2470  CD  GLU B 152     -21.010   3.175   6.966  1.00  0.00           C  
ATOM   2471  OE1 GLU B 152     -22.022   2.561   7.400  1.00  0.00           O  
ATOM   2472  OE2 GLU B 152     -20.577   4.237   7.462  1.00  0.00           O  
ATOM   2473  C   GLU B 152     -21.100   0.913   3.318  1.00  0.00           C  
ATOM   2474  O   GLU B 152     -20.807   1.672   2.393  1.00  0.00           O  
ATOM   2475  N   TRP B 153     -22.346   0.490   3.530  1.00  0.00           N  
ATOM   2476  H   TRP B 153     -22.497  -0.142   4.313  1.00  0.00           H  
ATOM   2477  CA  TRP B 153     -23.541   0.959   2.825  1.00  0.00           C  
ATOM   2478  HA  TRP B 153     -23.428   2.025   2.618  1.00  0.00           H  
ATOM   2479  CB  TRP B 153     -23.714   0.223   1.488  1.00  0.00           C  
ATOM   2480  HB2 TRP B 153     -24.554   0.658   0.946  1.00  0.00           H  
ATOM   2481  HB3 TRP B 153     -22.827   0.404   0.889  1.00  0.00           H  
ATOM   2482  CG  TRP B 153     -23.919  -1.258   1.570  1.00  0.00           C  
ATOM   2483  CD1 TRP B 153     -25.110  -1.884   1.700  1.00  0.00           C  
ATOM   2484  HD1 TRP B 153     -26.069  -1.385   1.752  1.00  0.00           H  
ATOM   2485  NE1 TRP B 153     -24.912  -3.249   1.771  1.00  0.00           N  
ATOM   2486  HE1 TRP B 153     -25.670  -3.905   1.885  1.00  0.00           H  
ATOM   2487  CE2 TRP B 153     -23.575  -3.574   1.681  1.00  0.00           C  
ATOM   2488  CZ2 TRP B 153     -22.881  -4.793   1.687  1.00  0.00           C  
ATOM   2489  HZ2 TRP B 153     -23.417  -5.723   1.784  1.00  0.00           H  
ATOM   2490  CH2 TRP B 153     -21.483  -4.784   1.536  1.00  0.00           C  
ATOM   2491  HH2 TRP B 153     -20.933  -5.715   1.519  1.00  0.00           H  
ATOM   2492  CZ3 TRP B 153     -20.800  -3.560   1.411  1.00  0.00           C  
ATOM   2493  HZ3 TRP B 153     -19.724  -3.547   1.302  1.00  0.00           H  
ATOM   2494  CE3 TRP B 153     -21.508  -2.342   1.425  1.00  0.00           C  
ATOM   2495  HE3 TRP B 153     -20.975  -1.405   1.334  1.00  0.00           H  
ATOM   2496  CD2 TRP B 153     -22.913  -2.316   1.554  1.00  0.00           C  
ATOM   2497  C   TRP B 153     -24.781   0.772   3.704  1.00  0.00           C  
ATOM   2498  O   TRP B 153     -24.749   0.108   4.742  1.00  0.00           O  
ATOM   2499  N   LYS B 154     -25.912   1.336   3.279  1.00  0.00           N  
ATOM   2500  H   LYS B 154     -25.889   1.832   2.391  1.00  0.00           H  
ATOM   2501  CA  LYS B 154     -27.165   1.335   4.050  1.00  0.00           C  
ATOM   2502  HA  LYS B 154     -27.065   0.661   4.901  1.00  0.00           H  
ATOM   2503  CB  LYS B 154     -27.386   2.761   4.562  1.00  0.00           C  
ATOM   2504  HB2 LYS B 154     -26.402   3.227   4.655  1.00  0.00           H  
ATOM   2505  HB3 LYS B 154     -27.957   3.331   3.828  1.00  0.00           H  
ATOM   2506  CG  LYS B 154     -28.065   2.864   5.932  1.00  0.00           C  
ATOM   2507  HG2 LYS B 154     -29.103   2.534   5.875  1.00  0.00           H  
ATOM   2508  HG3 LYS B 154     -27.520   2.257   6.656  1.00  0.00           H  
ATOM   2509  CD  LYS B 154     -27.986   4.341   6.337  1.00  0.00           C  
ATOM   2510  HD2 LYS B 154     -26.965   4.685   6.162  1.00  0.00           H  
ATOM   2511  HD3 LYS B 154     -28.660   4.924   5.705  1.00  0.00           H  
ATOM   2512  CE  LYS B 154     -28.291   4.613   7.806  1.00  0.00           C  
ATOM   2513  HE2 LYS B 154     -29.352   4.427   7.997  1.00  0.00           H  
ATOM   2514  HE3 LYS B 154     -27.698   3.925   8.419  1.00  0.00           H  
ATOM   2515  NZ  LYS B 154     -27.926   6.018   8.112  1.00  0.00           N  
ATOM   2516  HZ1 LYS B 154     -26.954   6.173   7.869  1.00  0.00           H  
ATOM   2517  HZ2 LYS B 154     -28.460   6.651   7.528  1.00  0.00           H  
ATOM   2518  HZ3 LYS B 154     -28.067   6.238   9.089  1.00  0.00           H  
ATOM   2519  C   LYS B 154     -28.304   0.837   3.177  1.00  0.00           C  
ATOM   2520  O   LYS B 154     -28.380   1.245   2.025  1.00  0.00           O  
ATOM   2521  N   MET B 155     -29.179  -0.024   3.684  1.00  0.00           N  
ATOM   2522  H   MET B 155     -29.076  -0.298   4.655  1.00  0.00           H  
ATOM   2523  CA  MET B 155     -30.323  -0.565   2.939  1.00  0.00           C  
ATOM   2524  HA  MET B 155     -30.107  -0.512   1.873  1.00  0.00           H  
ATOM   2525  CB  MET B 155     -30.521  -2.045   3.297  1.00  0.00           C  
ATOM   2526  HB2 MET B 155     -30.741  -2.130   4.361  1.00  0.00           H  
ATOM   2527  HB3 MET B 155     -31.373  -2.438   2.743  1.00  0.00           H  
ATOM   2528  CG  MET B 155     -29.282  -2.899   2.982  1.00  0.00           C  
ATOM   2529  HG2 MET B 155     -28.490  -2.624   3.678  1.00  0.00           H  
ATOM   2530  HG3 MET B 155     -29.533  -3.943   3.168  1.00  0.00           H  
ATOM   2531  SD  MET B 155     -28.614  -2.770   1.296  1.00  0.00           S  
ATOM   2532  CE  MET B 155     -30.005  -3.432   0.347  1.00  0.00           C  
ATOM   2533  HE1 MET B 155     -30.889  -2.814   0.494  1.00  0.00           H  
ATOM   2534  HE2 MET B 155     -29.748  -3.445  -0.713  1.00  0.00           H  
ATOM   2535  HE3 MET B 155     -30.219  -4.447   0.682  1.00  0.00           H  
ATOM   2536  C   MET B 155     -31.607   0.246   3.170  1.00  0.00           C  
ATOM   2537  O   MET B 155     -31.743   0.941   4.176  1.00  0.00           O  
ATOM   2538  N   ASN B 156     -32.564   0.151   2.241  1.00  0.00           N  
ATOM   2539  H   ASN B 156     -32.363  -0.399   1.409  1.00  0.00           H  
ATOM   2540  CA  ASN B 156     -33.891   0.783   2.309  1.00  0.00           C  
ATOM   2541  HA  ASN B 156     -33.762   1.767   2.763  1.00  0.00           H  
ATOM   2542  CB  ASN B 156     -34.430   0.990   0.882  1.00  0.00           C  
ATOM   2543  HB2 ASN B 156     -35.248   1.707   0.933  1.00  0.00           H  
ATOM   2544  HB3 ASN B 156     -33.651   1.409   0.246  1.00  0.00           H  
ATOM   2545  CG  ASN B 156     -34.947  -0.292   0.241  1.00  0.00           C  
ATOM   2546  OD1 ASN B 156     -34.286  -1.312   0.193  1.00  0.00           O  
ATOM   2547  ND2 ASN B 156     -36.136  -0.282  -0.315  1.00  0.00           N  
ATOM   2548 HD21 ASN B 156     -36.426  -1.142  -0.751  1.00  0.00           H  
ATOM   2549 HD22 ASN B 156     -36.750   0.497  -0.173  1.00  0.00           H  
ATOM   2550  C   ASN B 156     -34.913   0.047   3.205  1.00  0.00           C  
ATOM   2551  O   ASN B 156     -36.117   0.268   3.073  1.00  0.00           O  
ATOM   2552  N   GLY B 157     -34.442  -0.831   4.087  1.00  0.00           N  
ATOM   2553  H   GLY B 157     -33.441  -0.952   4.146  1.00  0.00           H  
ATOM   2554  CA  GLY B 157     -35.220  -1.614   5.042  1.00  0.00           C  
ATOM   2555  HA2 GLY B 157     -35.837  -0.942   5.638  1.00  0.00           H  
ATOM   2556  HA3 GLY B 157     -35.866  -2.316   4.518  1.00  0.00           H  
ATOM   2557  C   GLY B 157     -34.287  -2.404   5.968  1.00  0.00           C  
ATOM   2558  O   GLY B 157     -33.073  -2.408   5.735  1.00  0.00           O  
ATOM   2559  N   PRO B 158     -34.804  -3.034   7.038  1.00  0.00           N  
ATOM   2560  CD  PRO B 158     -36.194  -3.063   7.456  1.00  0.00           C  
ATOM   2561  HD2 PRO B 158     -36.709  -3.871   6.933  1.00  0.00           H  
ATOM   2562  HD3 PRO B 158     -36.702  -2.115   7.276  1.00  0.00           H  
ATOM   2563  CG  PRO B 158     -36.153  -3.354   8.954  1.00  0.00           C  
ATOM   2564  HG2 PRO B 158     -37.043  -3.893   9.280  1.00  0.00           H  
ATOM   2565  HG3 PRO B 158     -36.051  -2.418   9.505  1.00  0.00           H  
ATOM   2566  CB  PRO B 158     -34.888  -4.197   9.136  1.00  0.00           C  
ATOM   2567  HB2 PRO B 158     -35.148  -5.255   9.086  1.00  0.00           H  
ATOM   2568  HB3 PRO B 158     -34.404  -3.975  10.088  1.00  0.00           H  
ATOM   2569  CA  PRO B 158     -33.982  -3.812   7.959  1.00  0.00           C  
ATOM   2570  HA  PRO B 158     -33.177  -3.174   8.315  1.00  0.00           H  
ATOM   2571  C   PRO B 158     -33.384  -5.050   7.279  1.00  0.00           C  
ATOM   2572  O   PRO B 158     -33.968  -5.610   6.358  1.00  0.00           O  
ATOM   2573  N   THR B 159     -32.227  -5.524   7.734  1.00  0.00           N  
ATOM   2574  H   THR B 159     -31.752  -5.030   8.485  1.00  0.00           H  
ATOM   2575  CA  THR B 159     -31.611  -6.759   7.217  1.00  0.00           C  
ATOM   2576  HA  THR B 159     -32.402  -7.484   7.036  1.00  0.00           H  
ATOM   2577  CB  THR B 159     -30.907  -6.512   5.865  1.00  0.00           C  
ATOM   2578  HB  THR B 159     -31.664  -6.298   5.109  1.00  0.00           H  
ATOM   2579  CG2 THR B 159     -29.906  -5.355   5.881  1.00  0.00           C  
ATOM   2580 HG21 THR B 159     -29.348  -5.346   4.946  1.00  0.00           H  
ATOM   2581 HG22 THR B 159     -30.442  -4.413   5.980  1.00  0.00           H  
ATOM   2582 HG23 THR B 159     -29.207  -5.468   6.709  1.00  0.00           H  
ATOM   2583  OG1 THR B 159     -30.182  -7.642   5.444  1.00  0.00           O  
ATOM   2584  HG1 THR B 159     -30.830  -8.354   5.237  1.00  0.00           H  
ATOM   2585  C   THR B 159     -30.662  -7.366   8.245  1.00  0.00           C  
ATOM   2586  O   THR B 159     -30.050  -6.637   9.019  1.00  0.00           O  
ATOM   2587  N   GLN B 160     -30.535  -8.695   8.235  1.00  0.00           N  
ATOM   2588  H   GLN B 160     -31.039  -9.189   7.513  1.00  0.00           H  
ATOM   2589  CA  GLN B 160     -29.412  -9.421   8.836  1.00  0.00           C  
ATOM   2590  HA  GLN B 160     -28.892  -8.794   9.561  1.00  0.00           H  
ATOM   2591  CB  GLN B 160     -29.926 -10.666   9.572  1.00  0.00           C  
ATOM   2592  HB2 GLN B 160     -30.619 -11.205   8.922  1.00  0.00           H  
ATOM   2593  HB3 GLN B 160     -29.091 -11.330   9.804  1.00  0.00           H  
ATOM   2594  CG  GLN B 160     -30.616 -10.270  10.887  1.00  0.00           C  
ATOM   2595  HG2 GLN B 160     -29.881 -10.305  11.692  1.00  0.00           H  
ATOM   2596  HG3 GLN B 160     -30.987  -9.246  10.834  1.00  0.00           H  
ATOM   2597  CD  GLN B 160     -31.809 -11.156  11.221  1.00  0.00           C  
ATOM   2598  OE1 GLN B 160     -32.749 -11.305  10.453  1.00  0.00           O  
ATOM   2599  NE2 GLN B 160     -31.825 -11.736  12.401  1.00  0.00           N  
ATOM   2600 HE21 GLN B 160     -32.618 -12.311  12.620  1.00  0.00           H  
ATOM   2601 HE22 GLN B 160     -31.043 -11.617  13.020  1.00  0.00           H  
ATOM   2602  C   GLN B 160     -28.435  -9.750   7.705  1.00  0.00           C  
ATOM   2603  O   GLN B 160     -28.486 -10.831   7.118  1.00  0.00           O  
ATOM   2604  N   CYS B 161     -27.643  -8.756   7.308  1.00  0.00           N  
ATOM   2605  H   CYS B 161     -27.581  -7.943   7.912  1.00  0.00           H  
ATOM   2606  CA  CYS B 161     -27.018  -8.687   5.988  1.00  0.00           C  
ATOM   2607  HA  CYS B 161     -27.805  -8.815   5.246  1.00  0.00           H  
ATOM   2608  CB  CYS B 161     -26.430  -7.286   5.790  1.00  0.00           C  
ATOM   2609  HB2 CYS B 161     -26.064  -7.195   4.767  1.00  0.00           H  
ATOM   2610  HB3 CYS B 161     -27.213  -6.542   5.945  1.00  0.00           H  
ATOM   2611  SG  CYS B 161     -25.062  -6.964   6.932  1.00  0.00           S  
ATOM   2612  HG  CYS B 161     -25.749  -7.096   8.080  1.00  0.00           H  
ATOM   2613  C   CYS B 161     -25.999  -9.807   5.734  1.00  0.00           C  
ATOM   2614  O   CYS B 161     -25.897 -10.268   4.600  1.00  0.00           O  
ATOM   2615  N   SER B 162     -25.343 -10.318   6.777  1.00  0.00           N  
ATOM   2616  H   SER B 162     -25.481  -9.900   7.689  1.00  0.00           H  
ATOM   2617  CA  SER B 162     -24.485 -11.508   6.744  1.00  0.00           C  
ATOM   2618  HA  SER B 162     -23.678 -11.315   6.042  1.00  0.00           H  
ATOM   2619  CB  SER B 162     -23.861 -11.708   8.135  1.00  0.00           C  
ATOM   2620  HB2 SER B 162     -23.368 -12.680   8.187  1.00  0.00           H  
ATOM   2621  HB3 SER B 162     -23.112 -10.937   8.305  1.00  0.00           H  
ATOM   2622  OG  SER B 162     -24.832 -11.592   9.162  1.00  0.00           O  
ATOM   2623  HG  SER B 162     -24.423 -11.066   9.884  1.00  0.00           H  
ATOM   2624  C   SER B 162     -25.206 -12.783   6.266  1.00  0.00           C  
ATOM   2625  O   SER B 162     -24.561 -13.718   5.793  1.00  0.00           O  
ATOM   2626  N   THR B 163     -26.544 -12.814   6.313  1.00  0.00           N  
ATOM   2627  H   THR B 163     -27.005 -12.018   6.736  1.00  0.00           H  
ATOM   2628  CA  THR B 163     -27.389 -13.895   5.761  1.00  0.00           C  
ATOM   2629  HA  THR B 163     -26.773 -14.782   5.629  1.00  0.00           H  
ATOM   2630  CB  THR B 163     -28.530 -14.271   6.729  1.00  0.00           C  
ATOM   2631  HB  THR B 163     -28.997 -15.184   6.360  1.00  0.00           H  
ATOM   2632  CG2 THR B 163     -28.051 -14.538   8.154  1.00  0.00           C  
ATOM   2633 HG21 THR B 163     -27.275 -15.303   8.138  1.00  0.00           H  
ATOM   2634 HG22 THR B 163     -27.651 -13.626   8.600  1.00  0.00           H  
ATOM   2635 HG23 THR B 163     -28.890 -14.890   8.753  1.00  0.00           H  
ATOM   2636  OG1 THR B 163     -29.531 -13.278   6.803  1.00  0.00           O  
ATOM   2637  HG1 THR B 163     -29.095 -12.420   6.949  1.00  0.00           H  
ATOM   2638  C   THR B 163     -27.994 -13.588   4.383  1.00  0.00           C  
ATOM   2639  O   THR B 163     -28.673 -14.442   3.818  1.00  0.00           O  
ATOM   2640  N   GLU B 164     -27.815 -12.376   3.847  1.00  0.00           N  
ATOM   2641  H   GLU B 164     -27.172 -11.748   4.317  1.00  0.00           H  
ATOM   2642  CA  GLU B 164     -28.771 -11.796   2.885  1.00  0.00           C  
ATOM   2643  HA  GLU B 164     -29.345 -12.594   2.413  1.00  0.00           H  
ATOM   2644  CB  GLU B 164     -29.754 -10.951   3.716  1.00  0.00           C  
ATOM   2645  HB2 GLU B 164     -30.258 -11.622   4.411  1.00  0.00           H  
ATOM   2646  HB3 GLU B 164     -29.206 -10.212   4.297  1.00  0.00           H  
ATOM   2647  CG  GLU B 164     -30.828 -10.217   2.914  1.00  0.00           C  
ATOM   2648  HG2 GLU B 164     -30.394  -9.342   2.428  1.00  0.00           H  
ATOM   2649  HG3 GLU B 164     -31.207 -10.881   2.134  1.00  0.00           H  
ATOM   2650  CD  GLU B 164     -32.005  -9.774   3.794  1.00  0.00           C  
ATOM   2651  OE1 GLU B 164     -33.111  -9.628   3.238  1.00  0.00           O  
ATOM   2652  OE2 GLU B 164     -31.871  -9.587   5.033  1.00  0.00           O  
ATOM   2653  C   GLU B 164     -28.128 -11.000   1.730  1.00  0.00           C  
ATOM   2654  O   GLU B 164     -28.697 -10.917   0.637  1.00  0.00           O  
ATOM   2655  N   LEU B 165     -26.922 -10.464   1.936  1.00  0.00           N  
ATOM   2656  H   LEU B 165     -26.471 -10.646   2.829  1.00  0.00           H  
ATOM   2657  CA  LEU B 165     -26.155  -9.655   0.983  1.00  0.00           C  
ATOM   2658  HA  LEU B 165     -26.607  -9.737  -0.005  1.00  0.00           H  
ATOM   2659  CB  LEU B 165     -26.176  -8.175   1.419  1.00  0.00           C  
ATOM   2660  HB2 LEU B 165     -25.876  -8.105   2.465  1.00  0.00           H  
ATOM   2661  HB3 LEU B 165     -25.418  -7.649   0.839  1.00  0.00           H  
ATOM   2662  CG  LEU B 165     -27.534  -7.473   1.210  1.00  0.00           C  
ATOM   2663  HG  LEU B 165     -28.179  -8.097   0.594  1.00  0.00           H  
ATOM   2664  CD1 LEU B 165     -28.250  -7.175   2.530  1.00  0.00           C  
ATOM   2665 HD11 LEU B 165     -28.391  -8.100   3.087  1.00  0.00           H  
ATOM   2666 HD12 LEU B 165     -27.669  -6.479   3.134  1.00  0.00           H  
ATOM   2667 HD13 LEU B 165     -29.228  -6.742   2.328  1.00  0.00           H  
ATOM   2668  CD2 LEU B 165     -27.332  -6.137   0.493  1.00  0.00           C  
ATOM   2669 HD21 LEU B 165     -28.299  -5.686   0.289  1.00  0.00           H  
ATOM   2670 HD22 LEU B 165     -26.735  -5.465   1.106  1.00  0.00           H  
ATOM   2671 HD23 LEU B 165     -26.823  -6.306  -0.456  1.00  0.00           H  
ATOM   2672  C   LEU B 165     -24.705 -10.152   0.867  1.00  0.00           C  
ATOM   2673  O   LEU B 165     -24.193 -10.810   1.767  1.00  0.00           O  
ATOM   2674  N   ARG B 166     -24.019  -9.790  -0.223  1.00  0.00           N  
ATOM   2675  H   ARG B 166     -24.517  -9.260  -0.936  1.00  0.00           H  
ATOM   2676  CA  ARG B 166     -22.554  -9.910  -0.351  1.00  0.00           C  
ATOM   2677  HA  ARG B 166     -22.116  -9.588   0.587  1.00  0.00           H  
ATOM   2678  CB  ARG B 166     -22.094 -11.365  -0.546  1.00  0.00           C  
ATOM   2679  HB2 ARG B 166     -21.017 -11.378  -0.712  1.00  0.00           H  
ATOM   2680  HB3 ARG B 166     -22.292 -11.916   0.374  1.00  0.00           H  
ATOM   2681  CG  ARG B 166     -22.763 -12.099  -1.708  1.00  0.00           C  
ATOM   2682  HG2 ARG B 166     -23.841 -12.106  -1.560  1.00  0.00           H  
ATOM   2683  HG3 ARG B 166     -22.525 -11.598  -2.646  1.00  0.00           H  
ATOM   2684  CD  ARG B 166     -22.266 -13.545  -1.747  1.00  0.00           C  
ATOM   2685  HD2 ARG B 166     -21.183 -13.562  -1.889  1.00  0.00           H  
ATOM   2686  HD3 ARG B 166     -22.485 -14.020  -0.788  1.00  0.00           H  
ATOM   2687  NE  ARG B 166     -22.944 -14.291  -2.819  1.00  0.00           N  
ATOM   2688  HE  ARG B 166     -23.786 -14.779  -2.558  1.00  0.00           H  
ATOM   2689  CZ  ARG B 166     -22.613 -14.301  -4.095  1.00  0.00           C  
ATOM   2690  NH1 ARG B 166     -21.539 -13.711  -4.554  1.00  0.00           N  
ATOM   2691 HH11 ARG B 166     -20.896 -13.247  -3.916  1.00  0.00           H  
ATOM   2692 HH12 ARG B 166     -21.327 -13.706  -5.530  1.00  0.00           H  
ATOM   2693  NH2 ARG B 166     -23.381 -14.924  -4.947  1.00  0.00           N  
ATOM   2694 HH21 ARG B 166     -24.233 -15.362  -4.633  1.00  0.00           H  
ATOM   2695 HH22 ARG B 166     -23.160 -14.905  -5.924  1.00  0.00           H  
ATOM   2696  C   ARG B 166     -21.983  -8.975  -1.409  1.00  0.00           C  
ATOM   2697  O   ARG B 166     -22.626  -8.697  -2.421  1.00  0.00           O  
ATOM   2698  N   LEU B 167     -20.773  -8.491  -1.155  1.00  0.00           N  
ATOM   2699  H   LEU B 167     -20.284  -8.857  -0.345  1.00  0.00           H  
ATOM   2700  CA  LEU B 167     -19.986  -7.679  -2.077  1.00  0.00           C  
ATOM   2701  HA  LEU B 167     -20.662  -7.052  -2.662  1.00  0.00           H  
ATOM   2702  CB  LEU B 167     -19.067  -6.766  -1.236  1.00  0.00           C  
ATOM   2703  HB2 LEU B 167     -19.687  -6.183  -0.554  1.00  0.00           H  
ATOM   2704  HB3 LEU B 167     -18.433  -7.409  -0.629  1.00  0.00           H  
ATOM   2705  CG  LEU B 167     -18.162  -5.794  -2.021  1.00  0.00           C  
ATOM   2706  HG  LEU B 167     -17.589  -6.338  -2.768  1.00  0.00           H  
ATOM   2707  CD1 LEU B 167     -18.980  -4.695  -2.706  1.00  0.00           C  
ATOM   2708 HD11 LEU B 167     -19.667  -5.132  -3.427  1.00  0.00           H  
ATOM   2709 HD12 LEU B 167     -19.545  -4.129  -1.965  1.00  0.00           H  
ATOM   2710 HD13 LEU B 167     -18.311  -4.020  -3.238  1.00  0.00           H  
ATOM   2711  CD2 LEU B 167     -17.166  -5.122  -1.073  1.00  0.00           C  
ATOM   2712 HD21 LEU B 167     -16.510  -4.461  -1.638  1.00  0.00           H  
ATOM   2713 HD22 LEU B 167     -17.699  -4.545  -0.316  1.00  0.00           H  
ATOM   2714 HD23 LEU B 167     -16.557  -5.881  -0.581  1.00  0.00           H  
ATOM   2715  C   LEU B 167     -19.214  -8.588  -3.047  1.00  0.00           C  
ATOM   2716  O   LEU B 167     -18.852  -9.722  -2.717  1.00  0.00           O  
ATOM   2717  N   LEU B 168     -18.960  -8.092  -4.252  1.00  0.00           N  
ATOM   2718  H   LEU B 168     -19.383  -7.201  -4.500  1.00  0.00           H  
ATOM   2719  CA  LEU B 168     -18.021  -8.637  -5.225  1.00  0.00           C  
ATOM   2720  HA  LEU B 168     -17.493  -9.487  -4.796  1.00  0.00           H  
ATOM   2721  CB  LEU B 168     -18.750  -9.095  -6.499  1.00  0.00           C  
ATOM   2722  HB2 LEU B 168     -19.211  -8.225  -6.955  1.00  0.00           H  
ATOM   2723  HB3 LEU B 168     -17.979  -9.443  -7.187  1.00  0.00           H  
ATOM   2724  CG  LEU B 168     -19.807 -10.214  -6.365  1.00  0.00           C  
ATOM   2725  HG  LEU B 168     -19.412 -11.003  -5.728  1.00  0.00           H  
ATOM   2726  CD1 LEU B 168     -21.174  -9.776  -5.824  1.00  0.00           C  
ATOM   2727 HD11 LEU B 168     -21.099  -9.467  -4.786  1.00  0.00           H  
ATOM   2728 HD12 LEU B 168     -21.552  -8.936  -6.409  1.00  0.00           H  
ATOM   2729 HD13 LEU B 168     -21.876 -10.605  -5.875  1.00  0.00           H  
ATOM   2730  CD2 LEU B 168     -20.077 -10.810  -7.749  1.00  0.00           C  
ATOM   2731 HD21 LEU B 168     -20.449 -10.032  -8.418  1.00  0.00           H  
ATOM   2732 HD22 LEU B 168     -19.151 -11.213  -8.162  1.00  0.00           H  
ATOM   2733 HD23 LEU B 168     -20.807 -11.614  -7.683  1.00  0.00           H  
ATOM   2734  C   LEU B 168     -16.989  -7.551  -5.567  1.00  0.00           C  
ATOM   2735  O   LEU B 168     -17.346  -6.373  -5.652  1.00  0.00           O  
ATOM   2736  N   TYR B 169     -15.731  -7.939  -5.776  1.00  0.00           N  
ATOM   2737  H   TYR B 169     -15.504  -8.928  -5.719  1.00  0.00           H  
ATOM   2738  CA  TYR B 169     -14.655  -7.030  -6.190  1.00  0.00           C  
ATOM   2739  HA  TYR B 169     -15.114  -6.219  -6.755  1.00  0.00           H  
ATOM   2740  CB  TYR B 169     -13.973  -6.391  -4.965  1.00  0.00           C  
ATOM   2741  HB2 TYR B 169     -13.340  -5.582  -5.328  1.00  0.00           H  
ATOM   2742  HB3 TYR B 169     -14.744  -5.926  -4.349  1.00  0.00           H  
ATOM   2743  CG  TYR B 169     -13.111  -7.268  -4.066  1.00  0.00           C  
ATOM   2744  CD1 TYR B 169     -13.633  -7.792  -2.865  1.00  0.00           C  
ATOM   2745  HD1 TYR B 169     -14.682  -7.660  -2.631  1.00  0.00           H  
ATOM   2746  CE1 TYR B 169     -12.785  -8.464  -1.957  1.00  0.00           C  
ATOM   2747  HE1 TYR B 169     -13.176  -8.851  -1.029  1.00  0.00           H  
ATOM   2748  CZ  TYR B 169     -11.410  -8.614  -2.250  1.00  0.00           C  
ATOM   2749  OH  TYR B 169     -10.573  -9.209  -1.358  1.00  0.00           O  
ATOM   2750  HH  TYR B 169      -9.638  -9.046  -1.571  1.00  0.00           H  
ATOM   2751  CE2 TYR B 169     -10.897  -8.112  -3.462  1.00  0.00           C  
ATOM   2752  HE2 TYR B 169      -9.851  -8.238  -3.697  1.00  0.00           H  
ATOM   2753  CD2 TYR B 169     -11.747  -7.446  -4.366  1.00  0.00           C  
ATOM   2754  HD2 TYR B 169     -11.343  -7.070  -5.294  1.00  0.00           H  
ATOM   2755  C   TYR B 169     -13.660  -7.715  -7.137  1.00  0.00           C  
ATOM   2756  O   TYR B 169     -13.426  -8.912  -7.022  1.00  0.00           O  
ATOM   2757  N   GLN B 170     -13.085  -6.957  -8.075  1.00  0.00           N  
ATOM   2758  H   GLN B 170     -13.388  -5.992  -8.152  1.00  0.00           H  
ATOM   2759  CA  GLN B 170     -12.172  -7.442  -9.123  1.00  0.00           C  
ATOM   2760  HA  GLN B 170     -11.571  -8.271  -8.744  1.00  0.00           H  
ATOM   2761  CB  GLN B 170     -13.023  -7.931 -10.310  1.00  0.00           C  
ATOM   2762  HB2 GLN B 170     -13.651  -8.758  -9.976  1.00  0.00           H  
ATOM   2763  HB3 GLN B 170     -13.678  -7.116 -10.627  1.00  0.00           H  
ATOM   2764  CG  GLN B 170     -12.208  -8.403 -11.523  1.00  0.00           C  
ATOM   2765  HG2 GLN B 170     -11.585  -7.595 -11.905  1.00  0.00           H  
ATOM   2766  HG3 GLN B 170     -11.562  -9.222 -11.213  1.00  0.00           H  
ATOM   2767  CD  GLN B 170     -13.095  -8.888 -12.664  1.00  0.00           C  
ATOM   2768  OE1 GLN B 170     -14.205  -8.430 -12.889  1.00  0.00           O  
ATOM   2769  NE2 GLN B 170     -12.640  -9.838 -13.446  1.00  0.00           N  
ATOM   2770 HE21 GLN B 170     -13.242 -10.137 -14.185  1.00  0.00           H  
ATOM   2771 HE22 GLN B 170     -11.691 -10.186 -13.330  1.00  0.00           H  
ATOM   2772  C   GLN B 170     -11.228  -6.312  -9.558  1.00  0.00           C  
ATOM   2773  O   GLN B 170     -11.685  -5.180  -9.715  1.00  0.00           O  
ATOM   2774  N   LEU B 171      -9.938  -6.572  -9.783  1.00  0.00           N  
ATOM   2775  H   LEU B 171      -9.627  -7.540  -9.768  1.00  0.00           H  
ATOM   2776  CA  LEU B 171      -9.004  -5.570 -10.319  1.00  0.00           C  
ATOM   2777  HA  LEU B 171      -9.160  -4.632  -9.788  1.00  0.00           H  
ATOM   2778  CB  LEU B 171      -7.544  -6.028 -10.127  1.00  0.00           C  
ATOM   2779  HB2 LEU B 171      -7.490  -7.098 -10.321  1.00  0.00           H  
ATOM   2780  HB3 LEU B 171      -6.926  -5.542 -10.882  1.00  0.00           H  
ATOM   2781  CG  LEU B 171      -6.909  -5.741  -8.756  1.00  0.00           C  
ATOM   2782  HG  LEU B 171      -7.470  -6.246  -7.971  1.00  0.00           H  
ATOM   2783  CD1 LEU B 171      -5.470  -6.265  -8.772  1.00  0.00           C  
ATOM   2784 HD11 LEU B 171      -4.889  -5.749  -9.537  1.00  0.00           H  
ATOM   2785 HD12 LEU B 171      -5.473  -7.336  -8.979  1.00  0.00           H  
ATOM   2786 HD13 LEU B 171      -5.006  -6.101  -7.798  1.00  0.00           H  
ATOM   2787  CD2 LEU B 171      -6.840  -4.237  -8.458  1.00  0.00           C  
ATOM   2788 HD21 LEU B 171      -6.259  -4.073  -7.550  1.00  0.00           H  
ATOM   2789 HD22 LEU B 171      -6.356  -3.716  -9.284  1.00  0.00           H  
ATOM   2790 HD23 LEU B 171      -7.839  -3.836  -8.302  1.00  0.00           H  
ATOM   2791  C   LEU B 171      -9.251  -5.286 -11.809  1.00  0.00           C  
ATOM   2792  O   LEU B 171      -9.464  -6.190 -12.609  1.00  0.00           O  
ATOM   2793  N   VAL B 172      -9.106  -4.018 -12.205  1.00  0.00           N  
ATOM   2794  H   VAL B 172      -8.997  -3.312 -11.484  1.00  0.00           H  
ATOM   2795  CA  VAL B 172      -9.057  -3.586 -13.618  1.00  0.00           C  
ATOM   2796  HA  VAL B 172      -9.911  -4.012 -14.144  1.00  0.00           H  
ATOM   2797  CB  VAL B 172      -9.157  -2.046 -13.697  1.00  0.00           C  
ATOM   2798  HB  VAL B 172      -8.406  -1.613 -13.034  1.00  0.00           H  
ATOM   2799  CG1 VAL B 172      -8.921  -1.481 -15.103  1.00  0.00           C  
ATOM   2800 HG11 VAL B 172      -7.907  -1.700 -15.439  1.00  0.00           H  
ATOM   2801 HG12 VAL B 172      -9.629  -1.921 -15.807  1.00  0.00           H  
ATOM   2802 HG13 VAL B 172      -9.046  -0.398 -15.093  1.00  0.00           H  
ATOM   2803  CG2 VAL B 172     -10.545  -1.564 -13.246  1.00  0.00           C  
ATOM   2804 HG21 VAL B 172     -10.774  -1.929 -12.247  1.00  0.00           H  
ATOM   2805 HG22 VAL B 172     -10.568  -0.475 -13.228  1.00  0.00           H  
ATOM   2806 HG23 VAL B 172     -11.307  -1.927 -13.937  1.00  0.00           H  
ATOM   2807  C   VAL B 172      -7.796  -4.106 -14.332  1.00  0.00           C  
ATOM   2808  O   VAL B 172      -7.856  -4.468 -15.507  1.00  0.00           O  
ATOM   2809  N   PHE B 173      -6.665  -4.200 -13.621  1.00  0.00           N  
ATOM   2810  H   PHE B 173      -6.697  -3.946 -12.648  1.00  0.00           H  
ATOM   2811  CA  PHE B 173      -5.431  -4.826 -14.112  1.00  0.00           C  
ATOM   2812  HA  PHE B 173      -5.079  -4.283 -14.991  1.00  0.00           H  
ATOM   2813  CB  PHE B 173      -4.353  -4.722 -13.016  1.00  0.00           C  
ATOM   2814  HB2 PHE B 173      -4.037  -3.679 -12.938  1.00  0.00           H  
ATOM   2815  HB3 PHE B 173      -4.800  -4.993 -12.058  1.00  0.00           H  
ATOM   2816  CG  PHE B 173      -3.118  -5.586 -13.216  1.00  0.00           C  
ATOM   2817  CD1 PHE B 173      -2.118  -5.203 -14.130  1.00  0.00           C  
ATOM   2818  HD1 PHE B 173      -2.240  -4.305 -14.712  1.00  0.00           H  
ATOM   2819  CE1 PHE B 173      -0.957  -5.985 -14.284  1.00  0.00           C  
ATOM   2820  HE1 PHE B 173      -0.177  -5.683 -14.971  1.00  0.00           H  
ATOM   2821  CZ  PHE B 173      -0.805  -7.167 -13.541  1.00  0.00           C  
ATOM   2822  HZ  PHE B 173       0.081  -7.774 -13.662  1.00  0.00           H  
ATOM   2823  CE2 PHE B 173      -1.810  -7.565 -12.643  1.00  0.00           C  
ATOM   2824  HE2 PHE B 173      -1.697  -8.481 -12.077  1.00  0.00           H  
ATOM   2825  CD2 PHE B 173      -2.957  -6.772 -12.471  1.00  0.00           C  
ATOM   2826  HD2 PHE B 173      -3.716  -7.079 -11.764  1.00  0.00           H  
ATOM   2827  C   PHE B 173      -5.702  -6.284 -14.518  1.00  0.00           C  
ATOM   2828  O   PHE B 173      -6.073  -7.102 -13.676  1.00  0.00           O  
ATOM   2829  N   LEU B 174      -5.547  -6.604 -15.808  1.00  0.00           N  
ATOM   2830  H   LEU B 174      -5.280  -5.860 -16.438  1.00  0.00           H  
ATOM   2831  CA  LEU B 174      -5.792  -7.932 -16.407  1.00  0.00           C  
ATOM   2832  HA  LEU B 174      -5.726  -7.799 -17.485  1.00  0.00           H  
ATOM   2833  CB  LEU B 174      -4.668  -8.923 -16.005  1.00  0.00           C  
ATOM   2834  HB2 LEU B 174      -4.755  -9.121 -14.936  1.00  0.00           H  
ATOM   2835  HB3 LEU B 174      -4.840  -9.869 -16.520  1.00  0.00           H  
ATOM   2836  CG  LEU B 174      -3.218  -8.487 -16.299  1.00  0.00           C  
ATOM   2837  HG  LEU B 174      -3.007  -7.557 -15.776  1.00  0.00           H  
ATOM   2838  CD1 LEU B 174      -2.241  -9.555 -15.800  1.00  0.00           C  
ATOM   2839 HD11 LEU B 174      -2.394  -9.715 -14.731  1.00  0.00           H  
ATOM   2840 HD12 LEU B 174      -2.397 -10.494 -16.330  1.00  0.00           H  
ATOM   2841 HD13 LEU B 174      -1.219  -9.212 -15.950  1.00  0.00           H  
ATOM   2842  CD2 LEU B 174      -2.956  -8.286 -17.795  1.00  0.00           C  
ATOM   2843 HD21 LEU B 174      -1.921  -7.978 -17.943  1.00  0.00           H  
ATOM   2844 HD22 LEU B 174      -3.147  -9.208 -18.341  1.00  0.00           H  
ATOM   2845 HD23 LEU B 174      -3.600  -7.497 -18.174  1.00  0.00           H  
ATOM   2846  C   LEU B 174      -7.203  -8.540 -16.177  1.00  0.00           C  
ATOM   2847  O   LEU B 174      -7.418  -9.681 -16.572  1.00  0.00           O  
ATOM   2848  N   LEU B 175      -8.153  -7.822 -15.556  1.00  0.00           N  
ATOM   2849  H   LEU B 175      -7.920  -6.878 -15.276  1.00  0.00           H  
ATOM   2850  CA  LEU B 175      -9.401  -8.390 -15.002  1.00  0.00           C  
ATOM   2851  HA  LEU B 175      -9.894  -7.587 -14.461  1.00  0.00           H  
ATOM   2852  CB  LEU B 175     -10.386  -8.805 -16.117  1.00  0.00           C  
ATOM   2853  HB2 LEU B 175      -9.989  -9.678 -16.636  1.00  0.00           H  
ATOM   2854  HB3 LEU B 175     -11.322  -9.108 -15.653  1.00  0.00           H  
ATOM   2855  CG  LEU B 175     -10.701  -7.710 -17.153  1.00  0.00           C  
ATOM   2856  HG  LEU B 175      -9.789  -7.431 -17.679  1.00  0.00           H  
ATOM   2857  CD1 LEU B 175     -11.694  -8.254 -18.182  1.00  0.00           C  
ATOM   2858 HD11 LEU B 175     -12.631  -8.517 -17.690  1.00  0.00           H  
ATOM   2859 HD12 LEU B 175     -11.884  -7.504 -18.950  1.00  0.00           H  
ATOM   2860 HD13 LEU B 175     -11.276  -9.144 -18.654  1.00  0.00           H  
ATOM   2861  CD2 LEU B 175     -11.308  -6.456 -16.516  1.00  0.00           C  
ATOM   2862 HD21 LEU B 175     -12.191  -6.723 -15.934  1.00  0.00           H  
ATOM   2863 HD22 LEU B 175     -10.579  -5.980 -15.860  1.00  0.00           H  
ATOM   2864 HD23 LEU B 175     -11.585  -5.744 -17.293  1.00  0.00           H  
ATOM   2865  C   LEU B 175      -9.155  -9.472 -13.921  1.00  0.00           C  
ATOM   2866  O   LEU B 175      -9.908 -10.441 -13.800  1.00  0.00           O  
ATOM   2867  N   SER B 176      -8.083  -9.300 -13.141  1.00  0.00           N  
ATOM   2868  H   SER B 176      -7.567  -8.443 -13.272  1.00  0.00           H  
ATOM   2869  CA  SER B 176      -7.592 -10.222 -12.101  1.00  0.00           C  
ATOM   2870  HA  SER B 176      -7.749 -11.244 -12.447  1.00  0.00           H  
ATOM   2871  CB  SER B 176      -6.078 -10.023 -11.940  1.00  0.00           C  
ATOM   2872  HB2 SER B 176      -5.694 -10.716 -11.194  1.00  0.00           H  
ATOM   2873  HB3 SER B 176      -5.584 -10.238 -12.888  1.00  0.00           H  
ATOM   2874  OG  SER B 176      -5.761  -8.701 -11.551  1.00  0.00           O  
ATOM   2875  HG  SER B 176      -5.858  -8.115 -12.326  1.00  0.00           H  
ATOM   2876  C   SER B 176      -8.309 -10.096 -10.743  1.00  0.00           C  
ATOM   2877  O   SER B 176      -9.108  -9.188 -10.512  1.00  0.00           O  
ATOM   2878  N   GLU B 177      -8.036 -11.035  -9.827  1.00  0.00           N  
ATOM   2879  H   GLU B 177      -7.258 -11.664 -10.030  1.00  0.00           H  
ATOM   2880  CA  GLU B 177      -8.437 -11.017  -8.406  1.00  0.00           C  
ATOM   2881  HA  GLU B 177      -8.250 -12.022  -8.027  1.00  0.00           H  
ATOM   2882  CB  GLU B 177      -7.506 -10.087  -7.595  1.00  0.00           C  
ATOM   2883  HB2 GLU B 177      -7.715  -9.043  -7.847  1.00  0.00           H  
ATOM   2884  HB3 GLU B 177      -7.726 -10.231  -6.536  1.00  0.00           H  
ATOM   2885  CG  GLU B 177      -6.001 -10.364  -7.814  1.00  0.00           C  
ATOM   2886  HG2 GLU B 177      -5.667  -9.766  -8.664  1.00  0.00           H  
ATOM   2887  HG3 GLU B 177      -5.444 -10.017  -6.939  1.00  0.00           H  
ATOM   2888  CD  GLU B 177      -5.690 -11.845  -8.099  1.00  0.00           C  
ATOM   2889  OE1 GLU B 177      -5.802 -12.654  -7.153  1.00  0.00           O  
ATOM   2890  OE2 GLU B 177      -5.467 -12.175  -9.292  1.00  0.00           O  
ATOM   2891  C   GLU B 177      -9.944 -10.818  -8.146  1.00  0.00           C  
ATOM   2892  O   GLU B 177     -10.359 -10.095  -7.238  1.00  0.00           O  
ATOM   2893  N   ALA B 178     -10.773 -11.467  -8.971  1.00  0.00           N  
ATOM   2894  H   ALA B 178     -10.358 -12.035  -9.692  1.00  0.00           H  
ATOM   2895  CA  ALA B 178     -12.224 -11.499  -8.825  1.00  0.00           C  
ATOM   2896  HA  ALA B 178     -12.575 -10.480  -8.679  1.00  0.00           H  
ATOM   2897  CB  ALA B 178     -12.836 -12.028 -10.127  1.00  0.00           C  
ATOM   2898  HB1 ALA B 178     -13.923 -11.989 -10.058  1.00  0.00           H  
ATOM   2899  HB2 ALA B 178     -12.510 -11.417 -10.966  1.00  0.00           H  
ATOM   2900  HB3 ALA B 178     -12.522 -13.060 -10.291  1.00  0.00           H  
ATOM   2901  C   ALA B 178     -12.646 -12.342  -7.606  1.00  0.00           C  
ATOM   2902  O   ALA B 178     -12.432 -13.555  -7.576  1.00  0.00           O  
ATOM   2903  N   HIE B 179     -13.264 -11.705  -6.610  1.00  0.00           N  
ATOM   2904  H   HIE B 179     -13.389 -10.702  -6.709  1.00  0.00           H  
ATOM   2905  CA  HIE B 179     -13.563 -12.286  -5.300  1.00  0.00           C  
ATOM   2906  HA  HIE B 179     -13.604 -13.372  -5.399  1.00  0.00           H  
ATOM   2907  CB  HIE B 179     -12.397 -11.944  -4.354  1.00  0.00           C  
ATOM   2908  HB2 HIE B 179     -11.458 -12.055  -4.900  1.00  0.00           H  
ATOM   2909  HB3 HIE B 179     -12.480 -10.899  -4.052  1.00  0.00           H  
ATOM   2910  CG  HIE B 179     -12.288 -12.808  -3.120  1.00  0.00           C  
ATOM   2911  ND1 HIE B 179     -13.037 -13.958  -2.844  1.00  0.00           N  
ATOM   2912  CE1 HIE B 179     -12.534 -14.466  -1.711  1.00  0.00           C  
ATOM   2913  HE1 HIE B 179     -12.887 -15.374  -1.236  1.00  0.00           H  
ATOM   2914  NE2 HIE B 179     -11.515 -13.707  -1.270  1.00  0.00           N  
ATOM   2915  HE2 HIE B 179     -10.941 -13.908  -0.466  1.00  0.00           H  
ATOM   2916  CD2 HIE B 179     -11.343 -12.660  -2.148  1.00  0.00           C  
ATOM   2917  HD2 HIE B 179     -10.574 -11.897  -2.126  1.00  0.00           H  
ATOM   2918  C   HIE B 179     -14.926 -11.812  -4.763  1.00  0.00           C  
ATOM   2919  O   HIE B 179     -15.528 -10.868  -5.278  1.00  0.00           O  
ATOM   2920  N   THR B 180     -15.443 -12.463  -3.717  1.00  0.00           N  
ATOM   2921  H   THR B 180     -14.874 -13.188  -3.285  1.00  0.00           H  
ATOM   2922  CA  THR B 180     -16.722 -12.101  -3.081  1.00  0.00           C  
ATOM   2923  HA  THR B 180     -16.854 -11.032  -3.228  1.00  0.00           H  
ATOM   2924  CB  THR B 180     -17.910 -12.798  -3.775  1.00  0.00           C  
ATOM   2925  HB  THR B 180     -17.871 -12.556  -4.835  1.00  0.00           H  
ATOM   2926  CG2 THR B 180     -17.906 -14.322  -3.633  1.00  0.00           C  
ATOM   2927 HG21 THR B 180     -18.027 -14.609  -2.587  1.00  0.00           H  
ATOM   2928 HG22 THR B 180     -18.722 -14.748  -4.218  1.00  0.00           H  
ATOM   2929 HG23 THR B 180     -16.964 -14.727  -4.003  1.00  0.00           H  
ATOM   2930  OG1 THR B 180     -19.156 -12.350  -3.271  1.00  0.00           O  
ATOM   2931  HG1 THR B 180     -19.074 -11.380  -3.162  1.00  0.00           H  
ATOM   2932  C   THR B 180     -16.691 -12.322  -1.568  1.00  0.00           C  
ATOM   2933  O   THR B 180     -16.145 -13.311  -1.078  1.00  0.00           O  
ATOM   2934  N   CYS B 181     -17.280 -11.386  -0.823  1.00  0.00           N  
ATOM   2935  H   CYS B 181     -17.759 -10.623  -1.291  1.00  0.00           H  
ATOM   2936  CA  CYS B 181     -17.176 -11.304   0.633  1.00  0.00           C  
ATOM   2937  HA  CYS B 181     -16.933 -12.298   1.015  1.00  0.00           H  
ATOM   2938  CB  CYS B 181     -16.013 -10.374   1.018  1.00  0.00           C  
ATOM   2939  HB2 CYS B 181     -16.047 -10.167   2.090  1.00  0.00           H  
ATOM   2940  HB3 CYS B 181     -15.069 -10.872   0.793  1.00  0.00           H  
ATOM   2941  SG  CYS B 181     -16.068  -8.804   0.105  1.00  0.00           S  
ATOM   2942  HG  CYS B 181     -15.156  -8.150   0.851  1.00  0.00           H  
ATOM   2943  C   CYS B 181     -18.511 -10.898   1.278  1.00  0.00           C  
ATOM   2944  O   CYS B 181     -19.311 -10.148   0.714  1.00  0.00           O  
ATOM   2945  N   ILE B 182     -18.766 -11.445   2.466  1.00  0.00           N  
ATOM   2946  H   ILE B 182     -18.035 -11.967   2.925  1.00  0.00           H  
ATOM   2947  CA  ILE B 182     -20.029 -11.293   3.197  1.00  0.00           C  
ATOM   2948  HA  ILE B 182     -20.817 -11.077   2.476  1.00  0.00           H  
ATOM   2949  CB  ILE B 182     -20.388 -12.649   3.860  1.00  0.00           C  
ATOM   2950  HB  ILE B 182     -19.540 -12.968   4.471  1.00  0.00           H  
ATOM   2951  CG2 ILE B 182     -21.613 -12.555   4.776  1.00  0.00           C  
ATOM   2952 HG21 ILE B 182     -21.792 -13.505   5.280  1.00  0.00           H  
ATOM   2953 HG22 ILE B 182     -21.439 -11.820   5.558  1.00  0.00           H  
ATOM   2954 HG23 ILE B 182     -22.502 -12.288   4.206  1.00  0.00           H  
ATOM   2955  CG1 ILE B 182     -20.642 -13.718   2.764  1.00  0.00           C  
ATOM   2956 HG12 ILE B 182     -21.515 -13.429   2.176  1.00  0.00           H  
ATOM   2957 HG13 ILE B 182     -19.788 -13.759   2.089  1.00  0.00           H  
ATOM   2958  CD1 ILE B 182     -20.856 -15.145   3.287  1.00  0.00           C  
ATOM   2959 HD11 ILE B 182     -21.803 -15.219   3.821  1.00  0.00           H  
ATOM   2960 HD12 ILE B 182     -20.884 -15.835   2.443  1.00  0.00           H  
ATOM   2961 HD13 ILE B 182     -20.037 -15.427   3.949  1.00  0.00           H  
ATOM   2962  C   ILE B 182     -19.913 -10.094   4.173  1.00  0.00           C  
ATOM   2963  O   ILE B 182     -18.867  -9.946   4.813  1.00  0.00           O  
ATOM   2964  N   PRO B 183     -20.914  -9.192   4.243  1.00  0.00           N  
ATOM   2965  CD  PRO B 183     -22.140  -9.199   3.464  1.00  0.00           C  
ATOM   2966  HD2 PRO B 183     -22.650 -10.157   3.539  1.00  0.00           H  
ATOM   2967  HD3 PRO B 183     -21.888  -8.962   2.436  1.00  0.00           H  
ATOM   2968  CG  PRO B 183     -23.029  -8.092   4.019  1.00  0.00           C  
ATOM   2969  HG2 PRO B 183     -23.651  -8.492   4.818  1.00  0.00           H  
ATOM   2970  HG3 PRO B 183     -23.639  -7.636   3.242  1.00  0.00           H  
ATOM   2971  CB  PRO B 183     -22.005  -7.117   4.589  1.00  0.00           C  
ATOM   2972  HB2 PRO B 183     -22.445  -6.452   5.332  1.00  0.00           H  
ATOM   2973  HB3 PRO B 183     -21.568  -6.537   3.779  1.00  0.00           H  
ATOM   2974  CA  PRO B 183     -20.953  -8.068   5.176  1.00  0.00           C  
ATOM   2975  HA  PRO B 183     -19.984  -7.576   5.229  1.00  0.00           H  
ATOM   2976  C   PRO B 183     -21.364  -8.518   6.584  1.00  0.00           C  
ATOM   2977  O   PRO B 183     -21.723  -9.670   6.796  1.00  0.00           O  
ATOM   2978  N   GLU B 184     -21.394  -7.579   7.524  1.00  0.00           N  
ATOM   2979  H   GLU B 184     -21.044  -6.655   7.291  1.00  0.00           H  
ATOM   2980  CA  GLU B 184     -22.056  -7.717   8.820  1.00  0.00           C  
ATOM   2981  HA  GLU B 184     -22.820  -8.488   8.717  1.00  0.00           H  
ATOM   2982  CB  GLU B 184     -21.034  -8.170   9.881  1.00  0.00           C  
ATOM   2983  HB2 GLU B 184     -20.509  -9.050   9.506  1.00  0.00           H  
ATOM   2984  HB3 GLU B 184     -20.295  -7.379  10.021  1.00  0.00           H  
ATOM   2985  CG  GLU B 184     -21.632  -8.534  11.250  1.00  0.00           C  
ATOM   2986  HG2 GLU B 184     -20.818  -8.867  11.899  1.00  0.00           H  
ATOM   2987  HG3 GLU B 184     -22.059  -7.639  11.707  1.00  0.00           H  
ATOM   2988  CD  GLU B 184     -22.699  -9.635  11.140  1.00  0.00           C  
ATOM   2989  OE1 GLU B 184     -22.383 -10.798  11.458  1.00  0.00           O  
ATOM   2990  OE2 GLU B 184     -23.831  -9.324  10.687  1.00  0.00           O  
ATOM   2991  C   GLU B 184     -22.768  -6.405   9.193  1.00  0.00           C  
ATOM   2992  O   GLU B 184     -22.377  -5.327   8.736  1.00  0.00           O  
ATOM   2993  N   ASN B 185     -23.834  -6.458   9.991  1.00  0.00           N  
ATOM   2994  H   ASN B 185     -24.119  -7.366  10.362  1.00  0.00           H  
ATOM   2995  CA  ASN B 185     -24.583  -5.253  10.359  1.00  0.00           C  
ATOM   2996  HA  ASN B 185     -24.800  -4.695   9.448  1.00  0.00           H  
ATOM   2997  CB  ASN B 185     -25.914  -5.661  11.000  1.00  0.00           C  
ATOM   2998  HB2 ASN B 185     -25.754  -6.494  11.685  1.00  0.00           H  
ATOM   2999  HB3 ASN B 185     -26.309  -4.828  11.579  1.00  0.00           H  
ATOM   3000  CG  ASN B 185     -26.943  -6.055   9.970  1.00  0.00           C  
ATOM   3001  OD1 ASN B 185     -27.051  -7.196   9.563  1.00  0.00           O  
ATOM   3002  ND2 ASN B 185     -27.732  -5.123   9.505  1.00  0.00           N  
ATOM   3003 HD21 ASN B 185     -28.561  -5.463   9.032  1.00  0.00           H  
ATOM   3004 HD22 ASN B 185     -27.630  -4.167   9.821  1.00  0.00           H  
ATOM   3005  C   ASN B 185     -23.801  -4.326  11.305  1.00  0.00           C  
ATOM   3006  O   ASN B 185     -23.492  -4.710  12.431  1.00  0.00           O  
ATOM   3007  N   ASN B 186     -23.593  -3.059  10.918  1.00  0.00           N  
ATOM   3008  H   ASN B 186     -23.905  -2.786   9.995  1.00  0.00           H  
ATOM   3009  CA  ASN B 186     -23.198  -1.994  11.862  1.00  0.00           C  
ATOM   3010  HA  ASN B 186     -22.623  -2.458  12.667  1.00  0.00           H  
ATOM   3011  CB  ASN B 186     -22.246  -0.987  11.178  1.00  0.00           C  
ATOM   3012  HB2 ASN B 186     -21.812  -0.348  11.947  1.00  0.00           H  
ATOM   3013  HB3 ASN B 186     -21.431  -1.544  10.716  1.00  0.00           H  
ATOM   3014  CG  ASN B 186     -22.864  -0.069  10.131  1.00  0.00           C  
ATOM   3015  OD1 ASN B 186     -24.056   0.189  10.111  1.00  0.00           O  
ATOM   3016  ND2 ASN B 186     -22.048   0.469   9.254  1.00  0.00           N  
ATOM   3017 HD21 ASN B 186     -22.376   1.206   8.618  1.00  0.00           H  
ATOM   3018 HD22 ASN B 186     -21.063   0.318   9.314  1.00  0.00           H  
ATOM   3019  C   ASN B 186     -24.414  -1.336  12.561  1.00  0.00           C  
ATOM   3020  O   ASN B 186     -24.267  -0.625  13.553  1.00  0.00           O  
ATOM   3021  N   GLY B 187     -25.625  -1.616  12.072  1.00  0.00           N  
ATOM   3022  H   GLY B 187     -25.656  -2.151  11.212  1.00  0.00           H  
ATOM   3023  CA  GLY B 187     -26.914  -1.235  12.646  1.00  0.00           C  
ATOM   3024  HA2 GLY B 187     -26.942  -1.518  13.699  1.00  0.00           H  
ATOM   3025  HA3 GLY B 187     -27.046  -0.155  12.565  1.00  0.00           H  
ATOM   3026  C   GLY B 187     -28.051  -1.945  11.901  1.00  0.00           C  
ATOM   3027  O   GLY B 187     -27.803  -2.630  10.914  1.00  0.00           O  
ATOM   3028  N   GLY B 188     -29.313  -1.772  12.312  1.00  0.00           N  
ATOM   3029  H   GLY B 188     -29.478  -1.197  13.125  1.00  0.00           H  
ATOM   3030  CA  GLY B 188     -30.446  -2.572  11.786  1.00  0.00           C  
ATOM   3031  HA2 GLY B 188     -30.302  -3.612  12.081  1.00  0.00           H  
ATOM   3032  HA3 GLY B 188     -31.365  -2.216  12.250  1.00  0.00           H  
ATOM   3033  C   GLY B 188     -30.661  -2.551  10.258  1.00  0.00           C  
ATOM   3034  O   GLY B 188     -31.268  -3.470   9.715  1.00  0.00           O  
ATOM   3035  N   ALA B 189     -30.138  -1.531   9.572  1.00  0.00           N  
ATOM   3036  H   ALA B 189     -29.680  -0.814  10.106  1.00  0.00           H  
ATOM   3037  CA  ALA B 189     -30.104  -1.409   8.109  1.00  0.00           C  
ATOM   3038  HA  ALA B 189     -30.240  -2.398   7.666  1.00  0.00           H  
ATOM   3039  CB  ALA B 189     -31.278  -0.525   7.667  1.00  0.00           C  
ATOM   3040  HB1 ALA B 189     -31.156   0.485   8.058  1.00  0.00           H  
ATOM   3041  HB2 ALA B 189     -31.311  -0.480   6.577  1.00  0.00           H  
ATOM   3042  HB3 ALA B 189     -32.218  -0.947   8.023  1.00  0.00           H  
ATOM   3043  C   ALA B 189     -28.752  -0.870   7.582  1.00  0.00           C  
ATOM   3044  O   ALA B 189     -28.630  -0.565   6.399  1.00  0.00           O  
ATOM   3045  N   GLY B 190     -27.743  -0.720   8.445  1.00  0.00           N  
ATOM   3046  H   GLY B 190     -27.827  -1.178   9.344  1.00  0.00           H  
ATOM   3047  CA  GLY B 190     -26.386  -0.322   8.059  1.00  0.00           C  
ATOM   3048  HA2 GLY B 190     -26.379   0.150   7.076  1.00  0.00           H  
ATOM   3049  HA3 GLY B 190     -26.000   0.400   8.775  1.00  0.00           H  
ATOM   3050  C   GLY B 190     -25.474  -1.546   8.026  1.00  0.00           C  
ATOM   3051  O   GLY B 190     -25.591  -2.416   8.890  1.00  0.00           O  
ATOM   3052  N   CYS B 191     -24.629  -1.654   7.002  1.00  0.00           N  
ATOM   3053  H   CYS B 191     -24.558  -0.880   6.346  1.00  0.00           H  
ATOM   3054  CA  CYS B 191     -23.914  -2.881   6.631  1.00  0.00           C  
ATOM   3055  HA  CYS B 191     -23.968  -3.615   7.437  1.00  0.00           H  
ATOM   3056  CB  CYS B 191     -24.564  -3.480   5.368  1.00  0.00           C  
ATOM   3057  HB2 CYS B 191     -24.341  -2.828   4.520  1.00  0.00           H  
ATOM   3058  HB3 CYS B 191     -24.119  -4.457   5.176  1.00  0.00           H  
ATOM   3059  SG  CYS B 191     -26.369  -3.656   5.513  1.00  0.00           S  
ATOM   3060  HG  CYS B 191     -26.613  -2.345   5.643  1.00  0.00           H  
ATOM   3061  C   CYS B 191     -22.441  -2.569   6.338  1.00  0.00           C  
ATOM   3062  O   CYS B 191     -22.169  -1.695   5.518  1.00  0.00           O  
ATOM   3063  N   VAL B 192     -21.493  -3.290   6.941  1.00  0.00           N  
ATOM   3064  H   VAL B 192     -21.771  -4.038   7.575  1.00  0.00           H  
ATOM   3065  CA  VAL B 192     -20.049  -3.079   6.735  1.00  0.00           C  
ATOM   3066  HA  VAL B 192     -19.921  -2.318   5.969  1.00  0.00           H  
ATOM   3067  CB  VAL B 192     -19.392  -2.511   8.010  1.00  0.00           C  
ATOM   3068  HB  VAL B 192     -19.976  -1.647   8.330  1.00  0.00           H  
ATOM   3069  CG1 VAL B 192     -19.358  -3.510   9.173  1.00  0.00           C  
ATOM   3070 HG11 VAL B 192     -18.768  -4.385   8.901  1.00  0.00           H  
ATOM   3071 HG12 VAL B 192     -18.917  -3.040  10.051  1.00  0.00           H  
ATOM   3072 HG13 VAL B 192     -20.370  -3.829   9.420  1.00  0.00           H  
ATOM   3073  CG2 VAL B 192     -17.961  -2.019   7.762  1.00  0.00           C  
ATOM   3074 HG21 VAL B 192     -17.573  -1.542   8.661  1.00  0.00           H  
ATOM   3075 HG22 VAL B 192     -17.307  -2.846   7.489  1.00  0.00           H  
ATOM   3076 HG23 VAL B 192     -17.958  -1.279   6.962  1.00  0.00           H  
ATOM   3077  C   VAL B 192     -19.380  -4.343   6.193  1.00  0.00           C  
ATOM   3078  O   VAL B 192     -19.771  -5.460   6.527  1.00  0.00           O  
ATOM   3079  N   CYS B 193     -18.375  -4.186   5.332  1.00  0.00           N  
ATOM   3080  H   CYS B 193     -18.095  -3.239   5.083  1.00  0.00           H  
ATOM   3081  CA  CYS B 193     -17.649  -5.284   4.695  1.00  0.00           C  
ATOM   3082  HA  CYS B 193     -17.604  -6.120   5.395  1.00  0.00           H  
ATOM   3083  CB  CYS B 193     -18.445  -5.725   3.458  1.00  0.00           C  
ATOM   3084  HB2 CYS B 193     -19.505  -5.752   3.707  1.00  0.00           H  
ATOM   3085  HB3 CYS B 193     -18.305  -4.995   2.659  1.00  0.00           H  
ATOM   3086  SG  CYS B 193     -17.933  -7.375   2.890  1.00  0.00           S  
ATOM   3087  HG  CYS B 193     -18.427  -8.106   3.909  1.00  0.00           H  
ATOM   3088  C   CYS B 193     -16.198  -4.878   4.364  1.00  0.00           C  
ATOM   3089  O   CYS B 193     -15.828  -3.705   4.444  1.00  0.00           O  
ATOM   3090  N   HIE B 194     -15.363  -5.850   3.983  1.00  0.00           N  
ATOM   3091  H   HIE B 194     -15.742  -6.773   3.821  1.00  0.00           H  
ATOM   3092  CA  HIE B 194     -13.920  -5.659   3.796  1.00  0.00           C  
ATOM   3093  HA  HIE B 194     -13.714  -4.589   3.739  1.00  0.00           H  
ATOM   3094  CB  HIE B 194     -13.148  -6.199   5.010  1.00  0.00           C  
ATOM   3095  HB2 HIE B 194     -13.241  -7.285   5.038  1.00  0.00           H  
ATOM   3096  HB3 HIE B 194     -12.093  -5.953   4.889  1.00  0.00           H  
ATOM   3097  CG  HIE B 194     -13.622  -5.633   6.326  1.00  0.00           C  
ATOM   3098  ND1 HIE B 194     -13.435  -4.319   6.754  1.00  0.00           N  
ATOM   3099  CE1 HIE B 194     -14.097  -4.210   7.917  1.00  0.00           C  
ATOM   3100  HE1 HIE B 194     -14.180  -3.297   8.494  1.00  0.00           H  
ATOM   3101  NE2 HIE B 194     -14.688  -5.375   8.230  1.00  0.00           N  
ATOM   3102  HE2 HIE B 194     -15.303  -5.521   9.018  1.00  0.00           H  
ATOM   3103  CD2 HIE B 194     -14.398  -6.286   7.239  1.00  0.00           C  
ATOM   3104  HD2 HIE B 194     -14.750  -7.304   7.165  1.00  0.00           H  
ATOM   3105  C   HIE B 194     -13.404  -6.280   2.497  1.00  0.00           C  
ATOM   3106  O   HIE B 194     -13.923  -7.287   2.014  1.00  0.00           O  
ATOM   3107  N   LEU B 195     -12.347  -5.673   1.964  1.00  0.00           N  
ATOM   3108  H   LEU B 195     -11.979  -4.860   2.451  1.00  0.00           H  
ATOM   3109  CA  LEU B 195     -11.610  -6.087   0.776  1.00  0.00           C  
ATOM   3110  HA  LEU B 195     -12.018  -7.027   0.401  1.00  0.00           H  
ATOM   3111  CB  LEU B 195     -11.691  -5.027  -0.344  1.00  0.00           C  
ATOM   3112  HB2 LEU B 195     -11.089  -4.165  -0.061  1.00  0.00           H  
ATOM   3113  HB3 LEU B 195     -11.217  -5.473  -1.220  1.00  0.00           H  
ATOM   3114  CG  LEU B 195     -13.090  -4.525  -0.760  1.00  0.00           C  
ATOM   3115  HG  LEU B 195     -13.782  -5.364  -0.819  1.00  0.00           H  
ATOM   3116  CD1 LEU B 195     -13.660  -3.450   0.176  1.00  0.00           C  
ATOM   3117 HD11 LEU B 195     -14.544  -2.997  -0.273  1.00  0.00           H  
ATOM   3118 HD12 LEU B 195     -13.966  -3.886   1.122  1.00  0.00           H  
ATOM   3119 HD13 LEU B 195     -12.915  -2.675   0.354  1.00  0.00           H  
ATOM   3120  CD2 LEU B 195     -12.993  -3.876  -2.143  1.00  0.00           C  
ATOM   3121 HD21 LEU B 195     -13.980  -3.536  -2.455  1.00  0.00           H  
ATOM   3122 HD22 LEU B 195     -12.311  -3.027  -2.112  1.00  0.00           H  
ATOM   3123 HD23 LEU B 195     -12.631  -4.606  -2.868  1.00  0.00           H  
ATOM   3124  C   LEU B 195     -10.154  -6.307   1.194  1.00  0.00           C  
ATOM   3125  O   LEU B 195      -9.564  -5.448   1.846  1.00  0.00           O  
ATOM   3126  N   LEU B 196      -9.573  -7.440   0.819  1.00  0.00           N  
ATOM   3127  H   LEU B 196     -10.098  -8.069   0.225  1.00  0.00           H  
ATOM   3128  CA  LEU B 196      -8.245  -7.893   1.244  1.00  0.00           C  
ATOM   3129  HA  LEU B 196      -7.790  -7.153   1.907  1.00  0.00           H  
ATOM   3130  CB  LEU B 196      -8.407  -9.217   2.017  1.00  0.00           C  
ATOM   3131  HB2 LEU B 196      -8.968  -9.905   1.380  1.00  0.00           H  
ATOM   3132  HB3 LEU B 196      -7.425  -9.660   2.185  1.00  0.00           H  
ATOM   3133  CG  LEU B 196      -9.133  -9.070   3.370  1.00  0.00           C  
ATOM   3134  HG  LEU B 196      -9.930  -8.329   3.294  1.00  0.00           H  
ATOM   3135  CD1 LEU B 196      -9.777 -10.395   3.789  1.00  0.00           C  
ATOM   3136 HD11 LEU B 196     -10.262 -10.278   4.758  1.00  0.00           H  
ATOM   3137 HD12 LEU B 196     -10.530 -10.678   3.053  1.00  0.00           H  
ATOM   3138 HD13 LEU B 196      -9.021 -11.177   3.850  1.00  0.00           H  
ATOM   3139  CD2 LEU B 196      -8.162  -8.634   4.465  1.00  0.00           C  
ATOM   3140 HD21 LEU B 196      -7.388  -9.390   4.604  1.00  0.00           H  
ATOM   3141 HD22 LEU B 196      -7.689  -7.693   4.183  1.00  0.00           H  
ATOM   3142 HD23 LEU B 196      -8.703  -8.497   5.399  1.00  0.00           H  
ATOM   3143  C   LEU B 196      -7.315  -8.063   0.037  1.00  0.00           C  
ATOM   3144  O   LEU B 196      -7.785  -8.408  -1.054  1.00  0.00           O  
ATOM   3145  N   MET B 197      -6.014  -7.846   0.256  1.00  0.00           N  
ATOM   3146  H   MET B 197      -5.725  -7.541   1.180  1.00  0.00           H  
ATOM   3147  CA  MET B 197      -4.953  -7.919  -0.756  1.00  0.00           C  
ATOM   3148  HA  MET B 197      -5.155  -8.777  -1.398  1.00  0.00           H  
ATOM   3149  CB  MET B 197      -4.985  -6.653  -1.640  1.00  0.00           C  
ATOM   3150  HB2 MET B 197      -4.187  -6.743  -2.379  1.00  0.00           H  
ATOM   3151  HB3 MET B 197      -5.919  -6.633  -2.200  1.00  0.00           H  
ATOM   3152  CG  MET B 197      -4.799  -5.305  -0.921  1.00  0.00           C  
ATOM   3153  HG2 MET B 197      -3.925  -5.373  -0.272  1.00  0.00           H  
ATOM   3154  HG3 MET B 197      -4.564  -4.575  -1.693  1.00  0.00           H  
ATOM   3155  SD  MET B 197      -6.188  -4.626   0.055  1.00  0.00           S  
ATOM   3156  CE  MET B 197      -7.497  -4.466  -1.187  1.00  0.00           C  
ATOM   3157  HE1 MET B 197      -7.174  -3.779  -1.968  1.00  0.00           H  
ATOM   3158  HE2 MET B 197      -7.720  -5.440  -1.622  1.00  0.00           H  
ATOM   3159  HE3 MET B 197      -8.397  -4.077  -0.712  1.00  0.00           H  
ATOM   3160  C   MET B 197      -3.560  -8.141  -0.125  1.00  0.00           C  
ATOM   3161  O   MET B 197      -3.367  -7.907   1.065  1.00  0.00           O  
ATOM   3162  N   ASP B 198      -2.591  -8.607  -0.924  1.00  0.00           N  
ATOM   3163  H   ASP B 198      -2.826  -8.821  -1.879  1.00  0.00           H  
ATOM   3164  CA  ASP B 198      -1.195  -8.866  -0.507  1.00  0.00           C  
ATOM   3165  HA  ASP B 198      -1.199  -9.313   0.487  1.00  0.00           H  
ATOM   3166  CB  ASP B 198      -0.618  -9.887  -1.509  1.00  0.00           C  
ATOM   3167  HB2 ASP B 198      -1.332 -10.706  -1.619  1.00  0.00           H  
ATOM   3168  HB3 ASP B 198      -0.516  -9.404  -2.483  1.00  0.00           H  
ATOM   3169  CG  ASP B 198       0.728 -10.504  -1.110  1.00  0.00           C  
ATOM   3170  OD1 ASP B 198       1.099 -10.523   0.080  1.00  0.00           O  
ATOM   3171  OD2 ASP B 198       1.449 -11.002  -2.002  1.00  0.00           O  
ATOM   3172  C   ASP B 198      -0.324  -7.587  -0.443  1.00  0.00           C  
ATOM   3173  O   ASP B 198       0.632  -7.501   0.330  1.00  0.00           O  
ATOM   3174  N   ASP B 199      -0.656  -6.593  -1.271  1.00  0.00           N  
ATOM   3175  H   ASP B 199      -1.404  -6.756  -1.928  1.00  0.00           H  
ATOM   3176  CA  ASP B 199      -0.143  -5.223  -1.251  1.00  0.00           C  
ATOM   3177  HA  ASP B 199      -0.132  -4.874  -0.220  1.00  0.00           H  
ATOM   3178  CB  ASP B 199       1.302  -5.170  -1.778  1.00  0.00           C  
ATOM   3179  HB2 ASP B 199       1.661  -4.142  -1.716  1.00  0.00           H  
ATOM   3180  HB3 ASP B 199       1.932  -5.755  -1.109  1.00  0.00           H  
ATOM   3181  CG  ASP B 199       1.546  -5.666  -3.204  1.00  0.00           C  
ATOM   3182  OD1 ASP B 199       0.624  -5.712  -4.054  1.00  0.00           O  
ATOM   3183  OD2 ASP B 199       2.742  -5.916  -3.477  1.00  0.00           O  
ATOM   3184  C   ASP B 199      -1.065  -4.286  -2.055  1.00  0.00           C  
ATOM   3185  O   ASP B 199      -2.037  -4.730  -2.669  1.00  0.00           O  
ATOM   3186  N   VAL B 200      -0.764  -2.981  -2.053  1.00  0.00           N  
ATOM   3187  H   VAL B 200       0.065  -2.689  -1.556  1.00  0.00           H  
ATOM   3188  CA  VAL B 200      -1.489  -1.936  -2.800  1.00  0.00           C  
ATOM   3189  HA  VAL B 200      -2.139  -2.410  -3.535  1.00  0.00           H  
ATOM   3190  CB  VAL B 200      -2.372  -1.080  -1.858  1.00  0.00           C  
ATOM   3191  HB  VAL B 200      -1.726  -0.493  -1.203  1.00  0.00           H  
ATOM   3192  CG1 VAL B 200      -3.264  -0.114  -2.650  1.00  0.00           C  
ATOM   3193 HG11 VAL B 200      -3.889  -0.671  -3.349  1.00  0.00           H  
ATOM   3194 HG12 VAL B 200      -3.895   0.451  -1.966  1.00  0.00           H  
ATOM   3195 HG13 VAL B 200      -2.651   0.592  -3.210  1.00  0.00           H  
ATOM   3196  CG2 VAL B 200      -3.315  -1.905  -0.970  1.00  0.00           C  
ATOM   3197 HG21 VAL B 200      -3.979  -2.493  -1.600  1.00  0.00           H  
ATOM   3198 HG22 VAL B 200      -2.743  -2.576  -0.329  1.00  0.00           H  
ATOM   3199 HG23 VAL B 200      -3.909  -1.248  -0.335  1.00  0.00           H  
ATOM   3200  C   VAL B 200      -0.486  -1.054  -3.556  1.00  0.00           C  
ATOM   3201  O   VAL B 200       0.564  -0.716  -3.007  1.00  0.00           O  
ATOM   3202  N   VAL B 201      -0.815  -0.653  -4.790  1.00  0.00           N  
ATOM   3203  H   VAL B 201      -1.688  -1.005  -5.177  1.00  0.00           H  
ATOM   3204  CA  VAL B 201      -0.092   0.349  -5.600  1.00  0.00           C  
ATOM   3205  HA  VAL B 201       0.597   0.885  -4.947  1.00  0.00           H  
ATOM   3206  CB  VAL B 201       0.755  -0.298  -6.723  1.00  0.00           C  
ATOM   3207  HB  VAL B 201       1.444   0.469  -7.078  1.00  0.00           H  
ATOM   3208  CG1 VAL B 201       1.593  -1.492  -6.245  1.00  0.00           C  
ATOM   3209 HG11 VAL B 201       0.947  -2.328  -5.974  1.00  0.00           H  
ATOM   3210 HG12 VAL B 201       2.269  -1.815  -7.037  1.00  0.00           H  
ATOM   3211 HG13 VAL B 201       2.181  -1.215  -5.373  1.00  0.00           H  
ATOM   3212  CG2 VAL B 201      -0.050  -0.782  -7.934  1.00  0.00           C  
ATOM   3213 HG21 VAL B 201      -0.716  -1.588  -7.632  1.00  0.00           H  
ATOM   3214 HG22 VAL B 201      -0.641   0.024  -8.366  1.00  0.00           H  
ATOM   3215 HG23 VAL B 201       0.628  -1.153  -8.702  1.00  0.00           H  
ATOM   3216  C   VAL B 201      -1.055   1.409  -6.159  1.00  0.00           C  
ATOM   3217  O   VAL B 201      -2.271   1.218  -6.170  1.00  0.00           O  
ATOM   3218  N   SER B 202      -0.539   2.533  -6.653  1.00  0.00           N  
ATOM   3219  H   SER B 202       0.466   2.673  -6.569  1.00  0.00           H  
ATOM   3220  CA  SER B 202      -1.352   3.706  -7.027  1.00  0.00           C  
ATOM   3221  HA  SER B 202      -2.068   3.862  -6.226  1.00  0.00           H  
ATOM   3222  CB  SER B 202      -0.475   4.961  -7.112  1.00  0.00           C  
ATOM   3223  HB2 SER B 202      -1.078   5.798  -7.467  1.00  0.00           H  
ATOM   3224  HB3 SER B 202      -0.097   5.209  -6.120  1.00  0.00           H  
ATOM   3225  OG  SER B 202       0.620   4.770  -7.982  1.00  0.00           O  
ATOM   3226  HG  SER B 202       1.265   4.194  -7.501  1.00  0.00           H  
ATOM   3227  C   SER B 202      -2.172   3.518  -8.305  1.00  0.00           C  
ATOM   3228  O   SER B 202      -3.248   4.116  -8.422  1.00  0.00           O  
ATOM   3229  N   ALA B 203      -1.702   2.652  -9.207  1.00  0.00           N  
ATOM   3230  H   ALA B 203      -0.777   2.289  -9.035  1.00  0.00           H  
ATOM   3231  CA  ALA B 203      -2.394   2.192 -10.410  1.00  0.00           C  
ATOM   3232  HA  ALA B 203      -2.878   3.049 -10.881  1.00  0.00           H  
ATOM   3233  CB  ALA B 203      -1.327   1.658 -11.375  1.00  0.00           C  
ATOM   3234  HB1 ALA B 203      -0.843   0.775 -10.952  1.00  0.00           H  
ATOM   3235  HB2 ALA B 203      -1.791   1.388 -12.325  1.00  0.00           H  
ATOM   3236  HB3 ALA B 203      -0.576   2.429 -11.553  1.00  0.00           H  
ATOM   3237  C   ALA B 203      -3.497   1.139 -10.146  1.00  0.00           C  
ATOM   3238  O   ALA B 203      -4.201   0.741 -11.078  1.00  0.00           O  
ATOM   3239  N   ASP B 204      -3.678   0.687  -8.897  1.00  0.00           N  
ATOM   3240  H   ASP B 204      -3.117   1.070  -8.146  1.00  0.00           H  
ATOM   3241  CA  ASP B 204      -4.764  -0.228  -8.549  1.00  0.00           C  
ATOM   3242  HA  ASP B 204      -4.774  -1.029  -9.289  1.00  0.00           H  
ATOM   3243  CB  ASP B 204      -4.581  -0.883  -7.167  1.00  0.00           C  
ATOM   3244  HB2 ASP B 204      -4.444  -0.112  -6.407  1.00  0.00           H  
ATOM   3245  HB3 ASP B 204      -5.501  -1.417  -6.924  1.00  0.00           H  
ATOM   3246  CG  ASP B 204      -3.441  -1.901  -7.111  1.00  0.00           C  
ATOM   3247  OD1 ASP B 204      -3.113  -2.494  -8.164  1.00  0.00           O  
ATOM   3248  OD2 ASP B 204      -2.927  -2.168  -6.002  1.00  0.00           O  
ATOM   3249  C   ASP B 204      -6.117   0.485  -8.619  1.00  0.00           C  
ATOM   3250  O   ASP B 204      -6.344   1.516  -7.986  1.00  0.00           O  
ATOM   3251  N   GLN B 205      -7.055  -0.127  -9.336  1.00  0.00           N  
ATOM   3252  H   GLN B 205      -6.795  -0.948  -9.860  1.00  0.00           H  
ATOM   3253  CA  GLN B 205      -8.460   0.262  -9.359  1.00  0.00           C  
ATOM   3254  HA  GLN B 205      -8.696   0.758  -8.418  1.00  0.00           H  
ATOM   3255  CB  GLN B 205      -8.718   1.267 -10.496  1.00  0.00           C  
ATOM   3256  HB2 GLN B 205      -8.074   2.134 -10.337  1.00  0.00           H  
ATOM   3257  HB3 GLN B 205      -8.456   0.815 -11.454  1.00  0.00           H  
ATOM   3258  CG  GLN B 205     -10.183   1.735 -10.546  1.00  0.00           C  
ATOM   3259  HG2 GLN B 205     -10.812   0.907 -10.879  1.00  0.00           H  
ATOM   3260  HG3 GLN B 205     -10.502   2.020  -9.544  1.00  0.00           H  
ATOM   3261  CD  GLN B 205     -10.425   2.934 -11.464  1.00  0.00           C  
ATOM   3262  OE1 GLN B 205      -9.533   3.543 -12.027  1.00  0.00           O  
ATOM   3263  NE2 GLN B 205     -11.666   3.325 -11.634  1.00  0.00           N  
ATOM   3264 HE21 GLN B 205     -11.814   4.099 -12.256  1.00  0.00           H  
ATOM   3265 HE22 GLN B 205     -12.420   2.841 -11.157  1.00  0.00           H  
ATOM   3266  C   GLN B 205      -9.313  -1.004  -9.457  1.00  0.00           C  
ATOM   3267  O   GLN B 205      -9.060  -1.868 -10.295  1.00  0.00           O  
ATOM   3268  N   TYR B 206     -10.289  -1.132  -8.565  1.00  0.00           N  
ATOM   3269  H   TYR B 206     -10.444  -0.368  -7.919  1.00  0.00           H  
ATOM   3270  CA  TYR B 206     -11.215  -2.256  -8.476  1.00  0.00           C  
ATOM   3271  HA  TYR B 206     -10.781  -3.110  -8.988  1.00  0.00           H  
ATOM   3272  CB  TYR B 206     -11.426  -2.639  -7.002  1.00  0.00           C  
ATOM   3273  HB2 TYR B 206     -11.818  -1.775  -6.462  1.00  0.00           H  
ATOM   3274  HB3 TYR B 206     -12.189  -3.416  -6.954  1.00  0.00           H  
ATOM   3275  CG  TYR B 206     -10.181  -3.141  -6.288  1.00  0.00           C  
ATOM   3276  CD1 TYR B 206      -9.273  -2.232  -5.703  1.00  0.00           C  
ATOM   3277  HD1 TYR B 206      -9.466  -1.169  -5.752  1.00  0.00           H  
ATOM   3278  CE1 TYR B 206      -8.105  -2.712  -5.074  1.00  0.00           C  
ATOM   3279  HE1 TYR B 206      -7.391  -2.032  -4.642  1.00  0.00           H  
ATOM   3280  CZ  TYR B 206      -7.858  -4.099  -5.004  1.00  0.00           C  
ATOM   3281  OH  TYR B 206      -6.728  -4.563  -4.414  1.00  0.00           O  
ATOM   3282  HH  TYR B 206      -5.965  -3.996  -4.555  1.00  0.00           H  
ATOM   3283  CE2 TYR B 206      -8.781  -5.006  -5.563  1.00  0.00           C  
ATOM   3284  HE2 TYR B 206      -8.577  -6.066  -5.514  1.00  0.00           H  
ATOM   3285  CD2 TYR B 206      -9.934  -4.526  -6.216  1.00  0.00           C  
ATOM   3286  HD2 TYR B 206     -10.623  -5.227  -6.669  1.00  0.00           H  
ATOM   3287  C   TYR B 206     -12.549  -1.899  -9.138  1.00  0.00           C  
ATOM   3288  O   TYR B 206     -13.073  -0.804  -8.921  1.00  0.00           O  
ATOM   3289  N   THR B 207     -13.135  -2.817  -9.901  1.00  0.00           N  
ATOM   3290  H   THR B 207     -12.654  -3.707 -10.001  1.00  0.00           H  
ATOM   3291  CA  THR B 207     -14.586  -2.834 -10.156  1.00  0.00           C  
ATOM   3292  HA  THR B 207     -14.955  -1.818 -10.283  1.00  0.00           H  
ATOM   3293  CB  THR B 207     -14.922  -3.611 -11.436  1.00  0.00           C  
ATOM   3294  HB  THR B 207     -14.567  -4.638 -11.347  1.00  0.00           H  
ATOM   3295  CG2 THR B 207     -16.414  -3.618 -11.762  1.00  0.00           C  
ATOM   3296 HG21 THR B 207     -16.565  -4.081 -12.737  1.00  0.00           H  
ATOM   3297 HG22 THR B 207     -16.961  -4.205 -11.021  1.00  0.00           H  
ATOM   3298 HG23 THR B 207     -16.799  -2.598 -11.779  1.00  0.00           H  
ATOM   3299  OG1 THR B 207     -14.264  -2.990 -12.516  1.00  0.00           O  
ATOM   3300  HG1 THR B 207     -13.388  -3.378 -12.562  1.00  0.00           H  
ATOM   3301  C   THR B 207     -15.279  -3.460  -8.947  1.00  0.00           C  
ATOM   3302  O   THR B 207     -14.726  -4.398  -8.365  1.00  0.00           O  
ATOM   3303  N   LEU B 208     -16.445  -2.935  -8.555  1.00  0.00           N  
ATOM   3304  H   LEU B 208     -16.869  -2.211  -9.129  1.00  0.00           H  
ATOM   3305  CA  LEU B 208     -17.252  -3.428  -7.437  1.00  0.00           C  
ATOM   3306  HA  LEU B 208     -16.836  -4.370  -7.078  1.00  0.00           H  
ATOM   3307  CB  LEU B 208     -17.265  -2.414  -6.276  1.00  0.00           C  
ATOM   3308  HB2 LEU B 208     -17.811  -1.533  -6.615  1.00  0.00           H  
ATOM   3309  HB3 LEU B 208     -17.836  -2.861  -5.460  1.00  0.00           H  
ATOM   3310  CG  LEU B 208     -15.916  -1.930  -5.715  1.00  0.00           C  
ATOM   3311  HG  LEU B 208     -15.359  -1.397  -6.488  1.00  0.00           H  
ATOM   3312  CD1 LEU B 208     -16.199  -0.969  -4.557  1.00  0.00           C  
ATOM   3313 HD11 LEU B 208     -16.694  -0.072  -4.929  1.00  0.00           H  
ATOM   3314 HD12 LEU B 208     -16.838  -1.448  -3.813  1.00  0.00           H  
ATOM   3315 HD13 LEU B 208     -15.270  -0.683  -4.073  1.00  0.00           H  
ATOM   3316  CD2 LEU B 208     -15.046  -3.055  -5.163  1.00  0.00           C  
ATOM   3317 HD21 LEU B 208     -14.806  -3.753  -5.958  1.00  0.00           H  
ATOM   3318 HD22 LEU B 208     -14.116  -2.651  -4.766  1.00  0.00           H  
ATOM   3319 HD23 LEU B 208     -15.583  -3.592  -4.380  1.00  0.00           H  
ATOM   3320  C   LEU B 208     -18.698  -3.698  -7.874  1.00  0.00           C  
ATOM   3321  O   LEU B 208     -19.279  -2.914  -8.629  1.00  0.00           O  
ATOM   3322  N   ASP B 209     -19.317  -4.729  -7.299  1.00  0.00           N  
ATOM   3323  H   ASP B 209     -18.765  -5.337  -6.701  1.00  0.00           H  
ATOM   3324  CA  ASP B 209     -20.725  -5.085  -7.506  1.00  0.00           C  
ATOM   3325  HA  ASP B 209     -21.266  -4.204  -7.852  1.00  0.00           H  
ATOM   3326  CB  ASP B 209     -20.894  -6.181  -8.571  1.00  0.00           C  
ATOM   3327  HB2 ASP B 209     -20.483  -7.116  -8.205  1.00  0.00           H  
ATOM   3328  HB3 ASP B 209     -21.962  -6.341  -8.714  1.00  0.00           H  
ATOM   3329  CG  ASP B 209     -20.257  -5.879  -9.927  1.00  0.00           C  
ATOM   3330  OD1 ASP B 209     -19.026  -5.963 -10.083  1.00  0.00           O  
ATOM   3331  OD2 ASP B 209     -21.051  -5.607 -10.857  1.00  0.00           O  
ATOM   3332  C   ASP B 209     -21.374  -5.546  -6.198  1.00  0.00           C  
ATOM   3333  O   ASP B 209     -20.777  -6.302  -5.431  1.00  0.00           O  
ATOM   3334  N   LEU B 210     -22.616  -5.138  -5.936  1.00  0.00           N  
ATOM   3335  H   LEU B 210     -23.092  -4.558  -6.622  1.00  0.00           H  
ATOM   3336  CA  LEU B 210     -23.343  -5.542  -4.731  1.00  0.00           C  
ATOM   3337  HA  LEU B 210     -22.653  -6.058  -4.064  1.00  0.00           H  
ATOM   3338  CB  LEU B 210     -23.847  -4.295  -3.989  1.00  0.00           C  
ATOM   3339  HB2 LEU B 210     -23.009  -3.618  -3.810  1.00  0.00           H  
ATOM   3340  HB3 LEU B 210     -24.564  -3.796  -4.638  1.00  0.00           H  
ATOM   3341  CG  LEU B 210     -24.532  -4.610  -2.648  1.00  0.00           C  
ATOM   3342  HG  LEU B 210     -25.321  -5.345  -2.799  1.00  0.00           H  
ATOM   3343  CD1 LEU B 210     -23.547  -5.161  -1.620  1.00  0.00           C  
ATOM   3344 HD11 LEU B 210     -24.081  -5.363  -0.693  1.00  0.00           H  
ATOM   3345 HD12 LEU B 210     -23.111  -6.095  -1.963  1.00  0.00           H  
ATOM   3346 HD13 LEU B 210     -22.753  -4.436  -1.431  1.00  0.00           H  
ATOM   3347  CD2 LEU B 210     -25.168  -3.341  -2.084  1.00  0.00           C  
ATOM   3348 HD21 LEU B 210     -25.672  -3.562  -1.143  1.00  0.00           H  
ATOM   3349 HD22 LEU B 210     -24.398  -2.589  -1.907  1.00  0.00           H  
ATOM   3350 HD23 LEU B 210     -25.897  -2.950  -2.792  1.00  0.00           H  
ATOM   3351  C   LEU B 210     -24.471  -6.516  -5.070  1.00  0.00           C  
ATOM   3352  O   LEU B 210     -25.322  -6.207  -5.906  1.00  0.00           O  
ATOM   3353  N   TRP B 211     -24.490  -7.663  -4.389  1.00  0.00           N  
ATOM   3354  H   TRP B 211     -23.752  -7.828  -3.710  1.00  0.00           H  
ATOM   3355  CA  TRP B 211     -25.502  -8.714  -4.500  1.00  0.00           C  
ATOM   3356  HA  TRP B 211     -26.129  -8.509  -5.365  1.00  0.00           H  
ATOM   3357  CB  TRP B 211     -24.784 -10.052  -4.737  1.00  0.00           C  
ATOM   3358  HB2 TRP B 211     -24.116  -9.937  -5.589  1.00  0.00           H  
ATOM   3359  HB3 TRP B 211     -24.162 -10.261  -3.869  1.00  0.00           H  
ATOM   3360  CG  TRP B 211     -25.641 -11.258  -4.978  1.00  0.00           C  
ATOM   3361  CD1 TRP B 211     -25.950 -11.772  -6.191  1.00  0.00           C  
ATOM   3362  HD1 TRP B 211     -25.626 -11.358  -7.138  1.00  0.00           H  
ATOM   3363  NE1 TRP B 211     -26.772 -12.871  -6.035  1.00  0.00           N  
ATOM   3364  HE1 TRP B 211     -27.282 -13.314  -6.800  1.00  0.00           H  
ATOM   3365  CE2 TRP B 211     -27.029 -13.124  -4.707  1.00  0.00           C  
ATOM   3366  CZ2 TRP B 211     -27.800 -14.096  -4.056  1.00  0.00           C  
ATOM   3367  HZ2 TRP B 211     -28.330 -14.848  -4.623  1.00  0.00           H  
ATOM   3368  CH2 TRP B 211     -27.907 -14.059  -2.656  1.00  0.00           C  
ATOM   3369  HH2 TRP B 211     -28.525 -14.786  -2.143  1.00  0.00           H  
ATOM   3370  CZ3 TRP B 211     -27.240 -13.057  -1.929  1.00  0.00           C  
ATOM   3371  HZ3 TRP B 211     -27.344 -13.019  -0.852  1.00  0.00           H  
ATOM   3372  CE3 TRP B 211     -26.459 -12.092  -2.595  1.00  0.00           C  
ATOM   3373  HE3 TRP B 211     -25.970 -11.318  -2.023  1.00  0.00           H  
ATOM   3374  CD2 TRP B 211     -26.334 -12.098  -4.001  1.00  0.00           C  
ATOM   3375  C   TRP B 211     -26.409  -8.760  -3.260  1.00  0.00           C  
ATOM   3376  O   TRP B 211     -25.930  -8.604  -2.134  1.00  0.00           O  
ATOM   3377  N   ALA B 212     -27.704  -9.018  -3.454  1.00  0.00           N  
ATOM   3378  H   ALA B 212     -28.036  -9.142  -4.406  1.00  0.00           H  
ATOM   3379  CA  ALA B 212     -28.703  -9.190  -2.399  1.00  0.00           C  
ATOM   3380  HA  ALA B 212     -28.220  -9.587  -1.507  1.00  0.00           H  
ATOM   3381  CB  ALA B 212     -29.320  -7.828  -2.062  1.00  0.00           C  
ATOM   3382  HB1 ALA B 212     -30.002  -7.932  -1.217  1.00  0.00           H  
ATOM   3383  HB2 ALA B 212     -28.537  -7.120  -1.806  1.00  0.00           H  
ATOM   3384  HB3 ALA B 212     -29.873  -7.446  -2.921  1.00  0.00           H  
ATOM   3385  C   ALA B 212     -29.794 -10.176  -2.842  1.00  0.00           C  
ATOM   3386  O   ALA B 212     -30.274 -10.088  -3.976  1.00  0.00           O  
ATOM   3387  N   GLY B 213     -30.194 -11.092  -1.950  1.00  0.00           N  
ATOM   3388  H   GLY B 213     -29.705 -11.104  -1.057  1.00  0.00           H  
ATOM   3389  CA  GLY B 213     -31.327 -12.023  -2.092  1.00  0.00           C  
ATOM   3390  HA2 GLY B 213     -31.467 -12.548  -1.147  1.00  0.00           H  
ATOM   3391  HA3 GLY B 213     -32.233 -11.447  -2.285  1.00  0.00           H  
ATOM   3392  C   GLY B 213     -31.197 -13.080  -3.201  1.00  0.00           C  
ATOM   3393  O   GLY B 213     -31.241 -14.273  -2.924  1.00  0.00           O  
ATOM   3394  N   GLN B 214     -31.041 -12.634  -4.450  1.00  0.00           N  
ATOM   3395  H   GLN B 214     -31.009 -11.626  -4.540  1.00  0.00           H  
ATOM   3396  CA  GLN B 214     -30.880 -13.426  -5.677  1.00  0.00           C  
ATOM   3397  HA  GLN B 214     -30.547 -14.435  -5.428  1.00  0.00           H  
ATOM   3398  CB  GLN B 214     -32.241 -13.500  -6.400  1.00  0.00           C  
ATOM   3399  HB2 GLN B 214     -32.714 -12.517  -6.360  1.00  0.00           H  
ATOM   3400  HB3 GLN B 214     -32.079 -13.732  -7.455  1.00  0.00           H  
ATOM   3401  CG  GLN B 214     -33.211 -14.545  -5.826  1.00  0.00           C  
ATOM   3402  HG2 GLN B 214     -33.269 -14.456  -4.741  1.00  0.00           H  
ATOM   3403  HG3 GLN B 214     -34.201 -14.340  -6.233  1.00  0.00           H  
ATOM   3404  CD  GLN B 214     -32.846 -15.980  -6.205  1.00  0.00           C  
ATOM   3405  OE1 GLN B 214     -31.815 -16.279  -6.777  1.00  0.00           O  
ATOM   3406  NE2 GLN B 214     -33.705 -16.939  -5.942  1.00  0.00           N  
ATOM   3407 HE21 GLN B 214     -33.422 -17.864  -6.219  1.00  0.00           H  
ATOM   3408 HE22 GLN B 214     -34.576 -16.735  -5.490  1.00  0.00           H  
ATOM   3409  C   GLN B 214     -29.849 -12.832  -6.658  1.00  0.00           C  
ATOM   3410  O   GLN B 214     -29.252 -13.566  -7.446  1.00  0.00           O  
ATOM   3411  N   GLN B 215     -29.631 -11.511  -6.650  1.00  0.00           N  
ATOM   3412  H   GLN B 215     -29.991 -10.956  -5.882  1.00  0.00           H  
ATOM   3413  CA  GLN B 215     -29.117 -10.780  -7.817  1.00  0.00           C  
ATOM   3414  HA  GLN B 215     -28.436 -11.425  -8.372  1.00  0.00           H  
ATOM   3415  CB  GLN B 215     -30.307 -10.452  -8.740  1.00  0.00           C  
ATOM   3416  HB2 GLN B 215     -29.945 -10.053  -9.689  1.00  0.00           H  
ATOM   3417  HB3 GLN B 215     -30.828 -11.387  -8.957  1.00  0.00           H  
ATOM   3418  CG  GLN B 215     -31.305  -9.451  -8.127  1.00  0.00           C  
ATOM   3419  HG2 GLN B 215     -31.321  -9.558  -7.042  1.00  0.00           H  
ATOM   3420  HG3 GLN B 215     -30.991  -8.432  -8.346  1.00  0.00           H  
ATOM   3421  CD  GLN B 215     -32.726  -9.658  -8.638  1.00  0.00           C  
ATOM   3422  OE1 GLN B 215     -32.979 -10.066  -9.756  1.00  0.00           O  
ATOM   3423  NE2 GLN B 215     -33.724  -9.392  -7.827  1.00  0.00           N  
ATOM   3424 HE21 GLN B 215     -34.640  -9.554  -8.201  1.00  0.00           H  
ATOM   3425 HE22 GLN B 215     -33.561  -9.023  -6.907  1.00  0.00           H  
ATOM   3426  C   GLN B 215     -28.335  -9.512  -7.445  1.00  0.00           C  
ATOM   3427  O   GLN B 215     -28.278  -9.114  -6.283  1.00  0.00           O  
ATOM   3428  N   LEU B 216     -27.716  -8.876  -8.443  1.00  0.00           N  
ATOM   3429  H   LEU B 216     -27.866  -9.206  -9.384  1.00  0.00           H  
ATOM   3430  CA  LEU B 216     -27.071  -7.571  -8.276  1.00  0.00           C  
ATOM   3431  HA  LEU B 216     -26.518  -7.595  -7.343  1.00  0.00           H  
ATOM   3432  CB  LEU B 216     -26.077  -7.295  -9.419  1.00  0.00           C  
ATOM   3433  HB2 LEU B 216     -26.635  -7.225 -10.353  1.00  0.00           H  
ATOM   3434  HB3 LEU B 216     -25.612  -6.325  -9.236  1.00  0.00           H  
ATOM   3435  CG  LEU B 216     -24.962  -8.343  -9.590  1.00  0.00           C  
ATOM   3436  HG  LEU B 216     -25.404  -9.306  -9.845  1.00  0.00           H  
ATOM   3437  CD1 LEU B 216     -24.043  -7.922 -10.734  1.00  0.00           C  
ATOM   3438 HD11 LEU B 216     -24.625  -7.803 -11.648  1.00  0.00           H  
ATOM   3439 HD12 LEU B 216     -23.552  -6.977 -10.494  1.00  0.00           H  
ATOM   3440 HD13 LEU B 216     -23.279  -8.682 -10.900  1.00  0.00           H  
ATOM   3441  CD2 LEU B 216     -24.123  -8.509  -8.324  1.00  0.00           C  
ATOM   3442 HD21 LEU B 216     -23.271  -9.160  -8.521  1.00  0.00           H  
ATOM   3443 HD22 LEU B 216     -23.762  -7.538  -7.986  1.00  0.00           H  
ATOM   3444 HD23 LEU B 216     -24.731  -8.949  -7.539  1.00  0.00           H  
ATOM   3445  C   LEU B 216     -28.104  -6.439  -8.171  1.00  0.00           C  
ATOM   3446  O   LEU B 216     -29.096  -6.444  -8.897  1.00  0.00           O  
ATOM   3447  N   LEU B 217     -27.834  -5.446  -7.315  1.00  0.00           N  
ATOM   3448  H   LEU B 217     -27.011  -5.553  -6.732  1.00  0.00           H  
ATOM   3449  CA  LEU B 217     -28.683  -4.249  -7.137  1.00  0.00           C  
ATOM   3450  HA  LEU B 217     -29.323  -4.180  -8.018  1.00  0.00           H  
ATOM   3451  CB  LEU B 217     -29.646  -4.445  -5.939  1.00  0.00           C  
ATOM   3452  HB2 LEU B 217     -30.464  -3.734  -6.060  1.00  0.00           H  
ATOM   3453  HB3 LEU B 217     -30.097  -5.434  -6.038  1.00  0.00           H  
ATOM   3454  CG  LEU B 217     -29.141  -4.310  -4.483  1.00  0.00           C  
ATOM   3455  HG  LEU B 217     -29.957  -4.638  -3.840  1.00  0.00           H  
ATOM   3456  CD1 LEU B 217     -27.940  -5.197  -4.172  1.00  0.00           C  
ATOM   3457 HD11 LEU B 217     -27.058  -4.820  -4.683  1.00  0.00           H  
ATOM   3458 HD12 LEU B 217     -27.755  -5.192  -3.100  1.00  0.00           H  
ATOM   3459 HD13 LEU B 217     -28.144  -6.219  -4.492  1.00  0.00           H  
ATOM   3460  CD2 LEU B 217     -28.795  -2.878  -4.065  1.00  0.00           C  
ATOM   3461 HD21 LEU B 217     -29.577  -2.201  -4.405  1.00  0.00           H  
ATOM   3462 HD22 LEU B 217     -28.724  -2.831  -2.979  1.00  0.00           H  
ATOM   3463 HD23 LEU B 217     -27.843  -2.566  -4.489  1.00  0.00           H  
ATOM   3464  C   LEU B 217     -27.922  -2.908  -7.126  1.00  0.00           C  
ATOM   3465  O   LEU B 217     -28.546  -1.848  -7.150  1.00  0.00           O  
ATOM   3466  N   TRP B 218     -26.585  -2.939  -7.128  1.00  0.00           N  
ATOM   3467  H   TRP B 218     -26.125  -3.840  -7.117  1.00  0.00           H  
ATOM   3468  CA  TRP B 218     -25.708  -1.770  -7.276  1.00  0.00           C  
ATOM   3469  HA  TRP B 218     -26.178  -1.061  -7.958  1.00  0.00           H  
ATOM   3470  CB  TRP B 218     -25.530  -1.062  -5.922  1.00  0.00           C  
ATOM   3471  HB2 TRP B 218     -26.497  -0.665  -5.609  1.00  0.00           H  
ATOM   3472  HB3 TRP B 218     -25.227  -1.790  -5.174  1.00  0.00           H  
ATOM   3473  CG  TRP B 218     -24.532   0.056  -5.891  1.00  0.00           C  
ATOM   3474  CD1 TRP B 218     -24.821   1.371  -6.007  1.00  0.00           C  
ATOM   3475  HD1 TRP B 218     -25.812   1.791  -6.132  1.00  0.00           H  
ATOM   3476  NE1 TRP B 218     -23.659   2.114  -5.952  1.00  0.00           N  
ATOM   3477  HE1 TRP B 218     -23.651   3.143  -6.018  1.00  0.00           H  
ATOM   3478  CE2 TRP B 218     -22.549   1.309  -5.813  1.00  0.00           C  
ATOM   3479  CZ2 TRP B 218     -21.179   1.576  -5.681  1.00  0.00           C  
ATOM   3480  HZ2 TRP B 218     -20.831   2.598  -5.675  1.00  0.00           H  
ATOM   3481  CH2 TRP B 218     -20.282   0.505  -5.525  1.00  0.00           C  
ATOM   3482  HH2 TRP B 218     -19.226   0.700  -5.391  1.00  0.00           H  
ATOM   3483  CZ3 TRP B 218     -20.762  -0.816  -5.528  1.00  0.00           C  
ATOM   3484  HZ3 TRP B 218     -20.069  -1.637  -5.416  1.00  0.00           H  
ATOM   3485  CE3 TRP B 218     -22.141  -1.074  -5.648  1.00  0.00           C  
ATOM   3486  HE3 TRP B 218     -22.494  -2.093  -5.632  1.00  0.00           H  
ATOM   3487  CD2 TRP B 218     -23.074  -0.018  -5.773  1.00  0.00           C  
ATOM   3488  C   TRP B 218     -24.367  -2.188  -7.904  1.00  0.00           C  
ATOM   3489  O   TRP B 218     -23.962  -3.349  -7.788  1.00  0.00           O  
ATOM   3490  N   LYS B 219     -23.690  -1.253  -8.580  1.00  0.00           N  
ATOM   3491  H   LYS B 219     -24.022  -0.296  -8.515  1.00  0.00           H  
ATOM   3492  CA  LYS B 219     -22.390  -1.437  -9.243  1.00  0.00           C  
ATOM   3493  HA  LYS B 219     -21.835  -2.246  -8.765  1.00  0.00           H  
ATOM   3494  CB  LYS B 219     -22.579  -1.757 -10.740  1.00  0.00           C  
ATOM   3495  HB2 LYS B 219     -23.067  -0.905 -11.218  1.00  0.00           H  
ATOM   3496  HB3 LYS B 219     -21.588  -1.870 -11.182  1.00  0.00           H  
ATOM   3497  CG  LYS B 219     -23.398  -3.025 -11.044  1.00  0.00           C  
ATOM   3498  HG2 LYS B 219     -22.898  -3.892 -10.618  1.00  0.00           H  
ATOM   3499  HG3 LYS B 219     -24.380  -2.941 -10.576  1.00  0.00           H  
ATOM   3500  CD  LYS B 219     -23.634  -3.237 -12.551  1.00  0.00           C  
ATOM   3501  HD2 LYS B 219     -24.215  -4.150 -12.686  1.00  0.00           H  
ATOM   3502  HD3 LYS B 219     -24.244  -2.408 -12.913  1.00  0.00           H  
ATOM   3503  CE  LYS B 219     -22.369  -3.305 -13.423  1.00  0.00           C  
ATOM   3504  HE2 LYS B 219     -22.679  -3.300 -14.472  1.00  0.00           H  
ATOM   3505  HE3 LYS B 219     -21.769  -2.408 -13.248  1.00  0.00           H  
ATOM   3506  NZ  LYS B 219     -21.557  -4.516 -13.152  1.00  0.00           N  
ATOM   3507  HZ1 LYS B 219     -21.262  -4.569 -12.168  1.00  0.00           H  
ATOM   3508  HZ2 LYS B 219     -22.081  -5.372 -13.257  1.00  0.00           H  
ATOM   3509  HZ3 LYS B 219     -20.709  -4.564 -13.695  1.00  0.00           H  
ATOM   3510  C   LYS B 219     -21.565  -0.157  -9.101  1.00  0.00           C  
ATOM   3511  O   LYS B 219     -22.135   0.930  -9.136  1.00  0.00           O  
ATOM   3512  N   GLY B 220     -20.242  -0.268  -9.045  1.00  0.00           N  
ATOM   3513  H   GLY B 220     -19.831  -1.196  -9.011  1.00  0.00           H  
ATOM   3514  CA  GLY B 220     -19.351   0.889  -8.973  1.00  0.00           C  
ATOM   3515  HA2 GLY B 220     -19.636   1.616  -9.735  1.00  0.00           H  
ATOM   3516  HA3 GLY B 220     -19.474   1.365  -8.000  1.00  0.00           H  
ATOM   3517  C   GLY B 220     -17.879   0.534  -9.168  1.00  0.00           C  
ATOM   3518  O   GLY B 220     -17.532  -0.499  -9.738  1.00  0.00           O  
ATOM   3519  N   SER B 221     -16.985   1.403  -8.700  1.00  0.00           N  
ATOM   3520  H   SER B 221     -17.313   2.228  -8.212  1.00  0.00           H  
ATOM   3521  CA  SER B 221     -15.532   1.198  -8.762  1.00  0.00           C  
ATOM   3522  HA  SER B 221     -15.338   0.134  -8.641  1.00  0.00           H  
ATOM   3523  CB  SER B 221     -14.990   1.631 -10.132  1.00  0.00           C  
ATOM   3524  HB2 SER B 221     -15.433   1.001 -10.906  1.00  0.00           H  
ATOM   3525  HB3 SER B 221     -15.272   2.668 -10.320  1.00  0.00           H  
ATOM   3526  OG  SER B 221     -13.579   1.519 -10.198  1.00  0.00           O  
ATOM   3527  HG  SER B 221     -13.351   0.602  -9.948  1.00  0.00           H  
ATOM   3528  C   SER B 221     -14.823   1.934  -7.624  1.00  0.00           C  
ATOM   3529  O   SER B 221     -15.310   2.949  -7.135  1.00  0.00           O  
ATOM   3530  N   PHE B 222     -13.666   1.429  -7.198  1.00  0.00           N  
ATOM   3531  H   PHE B 222     -13.298   0.609  -7.673  1.00  0.00           H  
ATOM   3532  CA  PHE B 222     -12.883   1.973  -6.092  1.00  0.00           C  
ATOM   3533  HA  PHE B 222     -13.227   2.984  -5.869  1.00  0.00           H  
ATOM   3534  CB  PHE B 222     -13.144   1.103  -4.857  1.00  0.00           C  
ATOM   3535  HB2 PHE B 222     -14.168   1.284  -4.529  1.00  0.00           H  
ATOM   3536  HB3 PHE B 222     -13.072   0.054  -5.150  1.00  0.00           H  
ATOM   3537  CG  PHE B 222     -12.227   1.336  -3.676  1.00  0.00           C  
ATOM   3538  CD1 PHE B 222     -12.234   2.575  -3.011  1.00  0.00           C  
ATOM   3539  HD1 PHE B 222     -12.893   3.370  -3.336  1.00  0.00           H  
ATOM   3540  CE1 PHE B 222     -11.404   2.776  -1.897  1.00  0.00           C  
ATOM   3541  HE1 PHE B 222     -11.428   3.723  -1.378  1.00  0.00           H  
ATOM   3542  CZ  PHE B 222     -10.572   1.742  -1.437  1.00  0.00           C  
ATOM   3543  HZ  PHE B 222      -9.955   1.898  -0.565  1.00  0.00           H  
ATOM   3544  CE2 PHE B 222     -10.569   0.500  -2.094  1.00  0.00           C  
ATOM   3545  HE2 PHE B 222      -9.947  -0.305  -1.727  1.00  0.00           H  
ATOM   3546  CD2 PHE B 222     -11.394   0.297  -3.215  1.00  0.00           C  
ATOM   3547  HD2 PHE B 222     -11.405  -0.667  -3.706  1.00  0.00           H  
ATOM   3548  C   PHE B 222     -11.401   2.060  -6.468  1.00  0.00           C  
ATOM   3549  O   PHE B 222     -10.834   1.116  -7.017  1.00  0.00           O  
ATOM   3550  N   LYS B 223     -10.755   3.189  -6.166  1.00  0.00           N  
ATOM   3551  H   LYS B 223     -11.270   3.916  -5.685  1.00  0.00           H  
ATOM   3552  CA  LYS B 223      -9.331   3.438  -6.435  1.00  0.00           C  
ATOM   3553  HA  LYS B 223      -8.868   2.549  -6.859  1.00  0.00           H  
ATOM   3554  CB  LYS B 223      -9.219   4.535  -7.511  1.00  0.00           C  
ATOM   3555  HB2 LYS B 223      -9.812   4.235  -8.377  1.00  0.00           H  
ATOM   3556  HB3 LYS B 223      -9.618   5.478  -7.130  1.00  0.00           H  
ATOM   3557  CG  LYS B 223      -7.767   4.738  -7.963  1.00  0.00           C  
ATOM   3558  HG2 LYS B 223      -7.193   5.157  -7.137  1.00  0.00           H  
ATOM   3559  HG3 LYS B 223      -7.339   3.777  -8.233  1.00  0.00           H  
ATOM   3560  CD  LYS B 223      -7.677   5.659  -9.187  1.00  0.00           C  
ATOM   3561  HD2 LYS B 223      -8.225   5.201 -10.013  1.00  0.00           H  
ATOM   3562  HD3 LYS B 223      -8.137   6.624  -8.965  1.00  0.00           H  
ATOM   3563  CE  LYS B 223      -6.223   5.864  -9.626  1.00  0.00           C  
ATOM   3564  HE2 LYS B 223      -5.747   4.887  -9.752  1.00  0.00           H  
ATOM   3565  HE3 LYS B 223      -6.227   6.374 -10.594  1.00  0.00           H  
ATOM   3566  NZ  LYS B 223      -5.471   6.678  -8.646  1.00  0.00           N  
ATOM   3567  HZ1 LYS B 223      -4.534   6.867  -8.965  1.00  0.00           H  
ATOM   3568  HZ2 LYS B 223      -5.951   7.570  -8.483  1.00  0.00           H  
ATOM   3569  HZ3 LYS B 223      -5.416   6.205  -7.751  1.00  0.00           H  
ATOM   3570  C   LYS B 223      -8.632   3.780  -5.107  1.00  0.00           C  
ATOM   3571  O   LYS B 223      -8.810   4.902  -4.635  1.00  0.00           O  
ATOM   3572  N   PRO B 224      -7.896   2.839  -4.473  1.00  0.00           N  
ATOM   3573  CD  PRO B 224      -7.637   1.483  -4.944  1.00  0.00           C  
ATOM   3574  HD2 PRO B 224      -6.815   1.512  -5.655  1.00  0.00           H  
ATOM   3575  HD3 PRO B 224      -8.519   1.027  -5.394  1.00  0.00           H  
ATOM   3576  CG  PRO B 224      -7.203   0.673  -3.728  1.00  0.00           C  
ATOM   3577  HG2 PRO B 224      -6.485  -0.101  -3.998  1.00  0.00           H  
ATOM   3578  HG3 PRO B 224      -8.073   0.246  -3.231  1.00  0.00           H  
ATOM   3579  CB  PRO B 224      -6.558   1.727  -2.843  1.00  0.00           C  
ATOM   3580  HB2 PRO B 224      -5.529   1.884  -3.175  1.00  0.00           H  
ATOM   3581  HB3 PRO B 224      -6.571   1.430  -1.799  1.00  0.00           H  
ATOM   3582  CA  PRO B 224      -7.398   2.983  -3.098  1.00  0.00           C  
ATOM   3583  HA  PRO B 224      -8.246   3.000  -2.413  1.00  0.00           H  
ATOM   3584  C   PRO B 224      -6.541   4.223  -2.850  1.00  0.00           C  
ATOM   3585  O   PRO B 224      -6.605   4.806  -1.771  1.00  0.00           O  
ATOM   3586  N   SER B 225      -5.751   4.617  -3.851  1.00  0.00           N  
ATOM   3587  H   SER B 225      -5.769   4.101  -4.717  1.00  0.00           H  
ATOM   3588  CA  SER B 225      -4.840   5.762  -3.795  1.00  0.00           C  
ATOM   3589  HA  SER B 225      -4.189   5.638  -2.929  1.00  0.00           H  
ATOM   3590  CB  SER B 225      -3.945   5.746  -5.045  1.00  0.00           C  
ATOM   3591  HB2 SER B 225      -3.465   6.720  -5.165  1.00  0.00           H  
ATOM   3592  HB3 SER B 225      -3.164   5.007  -4.875  1.00  0.00           H  
ATOM   3593  OG  SER B 225      -4.648   5.394  -6.236  1.00  0.00           O  
ATOM   3594  HG  SER B 225      -4.101   4.774  -6.753  1.00  0.00           H  
ATOM   3595  C   SER B 225      -5.542   7.114  -3.607  1.00  0.00           C  
ATOM   3596  O   SER B 225      -4.924   8.025  -3.064  1.00  0.00           O  
ATOM   3597  N   GLU B 226      -6.824   7.232  -3.977  1.00  0.00           N  
ATOM   3598  H   GLU B 226      -7.287   6.424  -4.371  1.00  0.00           H  
ATOM   3599  CA  GLU B 226      -7.644   8.437  -3.751  1.00  0.00           C  
ATOM   3600  HA  GLU B 226      -7.008   9.323  -3.819  1.00  0.00           H  
ATOM   3601  CB  GLU B 226      -8.744   8.554  -4.831  1.00  0.00           C  
ATOM   3602  HB2 GLU B 226      -9.528   7.848  -4.574  1.00  0.00           H  
ATOM   3603  HB3 GLU B 226      -9.182   9.551  -4.778  1.00  0.00           H  
ATOM   3604  CG  GLU B 226      -8.379   8.256  -6.295  1.00  0.00           C  
ATOM   3605  HG2 GLU B 226      -7.979   7.242  -6.359  1.00  0.00           H  
ATOM   3606  HG3 GLU B 226      -9.306   8.261  -6.874  1.00  0.00           H  
ATOM   3607  CD  GLU B 226      -7.388   9.222  -6.962  1.00  0.00           C  
ATOM   3608  OE1 GLU B 226      -7.027  10.259  -6.377  1.00  0.00           O  
ATOM   3609  OE2 GLU B 226      -6.951   8.868  -8.087  1.00  0.00           O  
ATOM   3610  C   GLU B 226      -8.321   8.454  -2.358  1.00  0.00           C  
ATOM   3611  O   GLU B 226      -8.987   9.425  -2.010  1.00  0.00           O  
ATOM   3612  N   HIE B 227      -8.210   7.369  -1.574  1.00  0.00           N  
ATOM   3613  H   HIE B 227      -7.612   6.619  -1.900  1.00  0.00           H  
ATOM   3614  CA  HIE B 227      -9.016   7.120  -0.360  1.00  0.00           C  
ATOM   3615  HA  HIE B 227      -9.374   8.077   0.027  1.00  0.00           H  
ATOM   3616  CB  HIE B 227     -10.254   6.280  -0.718  1.00  0.00           C  
ATOM   3617  HB2 HIE B 227      -9.924   5.358  -1.196  1.00  0.00           H  
ATOM   3618  HB3 HIE B 227     -10.785   6.022   0.196  1.00  0.00           H  
ATOM   3619  CG  HIE B 227     -11.247   6.978  -1.603  1.00  0.00           C  
ATOM   3620  ND1 HIE B 227     -12.165   7.937  -1.173  1.00  0.00           N  
ATOM   3621  CE1 HIE B 227     -12.809   8.343  -2.275  1.00  0.00           C  
ATOM   3622  HE1 HIE B 227     -13.577   9.105  -2.284  1.00  0.00           H  
ATOM   3623  NE2 HIE B 227     -12.354   7.685  -3.357  1.00  0.00           N  
ATOM   3624  HE2 HIE B 227     -12.637   7.870  -4.307  1.00  0.00           H  
ATOM   3625  CD2 HIE B 227     -11.373   6.808  -2.949  1.00  0.00           C  
ATOM   3626  HD2 HIE B 227     -10.766   6.162  -3.565  1.00  0.00           H  
ATOM   3627  C   HIE B 227      -8.199   6.470   0.770  1.00  0.00           C  
ATOM   3628  O   HIE B 227      -8.594   5.449   1.338  1.00  0.00           O  
ATOM   3629  N   VAL B 228      -7.022   7.019   1.075  1.00  0.00           N  
ATOM   3630  H   VAL B 228      -6.731   7.843   0.567  1.00  0.00           H  
ATOM   3631  CA  VAL B 228      -6.113   6.444   2.081  1.00  0.00           C  
ATOM   3632  HA  VAL B 228      -6.239   5.361   2.051  1.00  0.00           H  
ATOM   3633  CB  VAL B 228      -4.636   6.693   1.737  1.00  0.00           C  
ATOM   3634  HB  VAL B 228      -4.477   7.765   1.708  1.00  0.00           H  
ATOM   3635  CG1 VAL B 228      -3.708   6.071   2.793  1.00  0.00           C  
ATOM   3636 HG11 VAL B 228      -3.965   5.023   2.949  1.00  0.00           H  
ATOM   3637 HG12 VAL B 228      -2.671   6.140   2.463  1.00  0.00           H  
ATOM   3638 HG13 VAL B 228      -3.800   6.602   3.739  1.00  0.00           H  
ATOM   3639  CG2 VAL B 228      -4.258   6.113   0.365  1.00  0.00           C  
ATOM   3640 HG21 VAL B 228      -3.195   6.261   0.169  1.00  0.00           H  
ATOM   3641 HG22 VAL B 228      -4.490   5.049   0.332  1.00  0.00           H  
ATOM   3642 HG23 VAL B 228      -4.817   6.620  -0.422  1.00  0.00           H  
ATOM   3643  C   VAL B 228      -6.470   6.895   3.505  1.00  0.00           C  
ATOM   3644  O   VAL B 228      -6.466   8.085   3.847  1.00  0.00           O  
ATOM   3645  N   BCN B 229      -6.753   5.908   4.354  1.00  0.00           N  
ATOM   3646  H27 BCN B 229      -6.738   4.967   3.971  1.00  0.00           H  
ATOM   3647  C2  BCN B 229      -6.842   6.006   5.791  1.00  0.00           C  
ATOM   3648  H   BCN B 229      -6.803   7.052   6.049  1.00  0.00           H  
ATOM   3649  C4  BCN B 229      -8.212   5.528   6.294  1.00  0.00           C  
ATOM   3650  H1  BCN B 229      -8.987   6.204   5.910  1.00  0.00           H  
ATOM   3651  H2  BCN B 229      -8.428   4.534   5.877  1.00  0.00           H  
ATOM   3652  C5  BCN B 229      -8.337   5.441   7.835  1.00  0.00           C  
ATOM   3653  H3  BCN B 229      -9.376   5.201   8.096  1.00  0.00           H  
ATOM   3654  H4  BCN B 229      -7.737   4.594   8.180  1.00  0.00           H  
ATOM   3655  C6  BCN B 229      -7.903   6.723   8.594  1.00  0.00           C  
ATOM   3656  H8  BCN B 229      -8.542   7.563   8.294  1.00  0.00           H  
ATOM   3657  H9  BCN B 229      -6.876   6.997   8.333  1.00  0.00           H  
ATOM   3658  C7  BCN B 229      -7.966   6.569  10.125  1.00  0.00           C  
ATOM   3659  H5  BCN B 229      -9.017   6.467  10.428  1.00  0.00           H  
ATOM   3660  H6  BCN B 229      -7.585   7.483  10.597  1.00  0.00           H  
ATOM   3661  N2  BCN B 229      -7.191   5.407  10.596  1.00  0.00           N  
ATOM   3662  H7  BCN B 229      -6.201   5.325  10.384  1.00  0.00           H  
ATOM   3663  C8  BCN B 229      -7.802   4.261  11.030  1.00  0.00           C  
ATOM   3664  O1  BCN B 229      -9.003   4.134  11.163  1.00  0.00           O  
ATOM   3665  O2  BCN B 229      -6.866   3.318  11.305  1.00  0.00           O  
ATOM   3666  C9  BCN B 229      -7.341   2.000  11.639  1.00  0.00           C  
ATOM   3667  H21 BCN B 229      -8.340   2.032  12.097  1.00  0.00           H  
ATOM   3668  H22 BCN B 229      -6.665   1.542  12.372  1.00  0.00           H  
ATOM   3669  C10 BCN B 229      -7.346   1.150  10.367  1.00  0.00           C  
ATOM   3670  H23 BCN B 229      -6.345   0.861  10.062  1.00  0.00           H  
ATOM   3671  C11 BCN B 229      -8.324   1.391   9.233  1.00  0.00           C  
ATOM   3672  H12 BCN B 229      -9.087   2.152   9.387  1.00  0.00           H  
ATOM   3673  C12 BCN B 229      -7.796   1.417   7.772  1.00  0.00           C  
ATOM   3674  H13 BCN B 229      -6.934   0.746   7.690  1.00  0.00           H  
ATOM   3675  H14 BCN B 229      -7.413   2.417   7.545  1.00  0.00           H  
ATOM   3676  C13 BCN B 229      -8.849   1.033   6.685  1.00  0.00           C  
ATOM   3677  H19 BCN B 229      -9.676   1.752   6.671  1.00  0.00           H  
ATOM   3678  H20 BCN B 229      -8.397   0.994   5.687  1.00  0.00           H  
ATOM   3679  C14 BCN B 229      -9.324  -0.280   7.079  1.00  0.00           C  
ATOM   3680  C15 BCN B 229      -9.455  -1.230   7.786  1.00  0.00           C  
ATOM   3681  C16 BCN B 229      -9.263  -2.042   8.973  1.00  0.00           C  
ATOM   3682  H17 BCN B 229      -8.956  -3.057   8.702  1.00  0.00           H  
ATOM   3683  H18 BCN B 229     -10.195  -2.094   9.552  1.00  0.00           H  
ATOM   3684  C17 BCN B 229      -8.139  -1.312   9.774  1.00  0.00           C  
ATOM   3685  H15 BCN B 229      -7.948  -1.869  10.699  1.00  0.00           H  
ATOM   3686  H16 BCN B 229      -7.205  -1.349   9.198  1.00  0.00           H  
ATOM   3687  C18 BCN B 229      -8.469   0.159  10.136  1.00  0.00           C  
ATOM   3688  H11 BCN B 229      -9.313   0.211  10.822  1.00  0.00           H  
ATOM   3689  C3  BCN B 229      -5.644   5.331   6.452  1.00  0.00           C  
ATOM   3690  O3  BCN B 229      -5.625   4.126   6.654  1.00  0.00           O  
ATOM   3691  N   PRO B 230      -4.576   6.087   6.780  1.00  0.00           N  
ATOM   3692  CD  PRO B 230      -4.430   7.530   6.663  1.00  0.00           C  
ATOM   3693  HD2 PRO B 230      -5.246   8.055   7.156  1.00  0.00           H  
ATOM   3694  HD3 PRO B 230      -4.382   7.811   5.612  1.00  0.00           H  
ATOM   3695  CG  PRO B 230      -3.113   7.879   7.355  1.00  0.00           C  
ATOM   3696  HG2 PRO B 230      -3.296   8.077   8.410  1.00  0.00           H  
ATOM   3697  HG3 PRO B 230      -2.628   8.733   6.887  1.00  0.00           H  
ATOM   3698  CB  PRO B 230      -2.281   6.611   7.209  1.00  0.00           C  
ATOM   3699  HB2 PRO B 230      -1.531   6.524   7.997  1.00  0.00           H  
ATOM   3700  HB3 PRO B 230      -1.801   6.604   6.229  1.00  0.00           H  
ATOM   3701  CA  PRO B 230      -3.336   5.502   7.265  1.00  0.00           C  
ATOM   3702  HA  PRO B 230      -3.040   4.719   6.572  1.00  0.00           H  
ATOM   3703  C   PRO B 230      -3.486   4.870   8.656  1.00  0.00           C  
ATOM   3704  O   PRO B 230      -4.303   5.277   9.493  1.00  0.00           O  
ATOM   3705  N   ARG B 231      -2.661   3.846   8.891  1.00  0.00           N  
ATOM   3706  H   ARG B 231      -2.040   3.580   8.133  1.00  0.00           H  
ATOM   3707  CA  ARG B 231      -2.550   3.130  10.168  1.00  0.00           C  
ATOM   3708  HA  ARG B 231      -3.562   2.899  10.510  1.00  0.00           H  
ATOM   3709  CB  ARG B 231      -1.774   1.818   9.937  1.00  0.00           C  
ATOM   3710  HB2 ARG B 231      -0.830   2.038   9.433  1.00  0.00           H  
ATOM   3711  HB3 ARG B 231      -1.550   1.359  10.900  1.00  0.00           H  
ATOM   3712  CG  ARG B 231      -2.591   0.819   9.093  1.00  0.00           C  
ATOM   3713  HG2 ARG B 231      -3.462   0.510   9.671  1.00  0.00           H  
ATOM   3714  HG3 ARG B 231      -2.944   1.302   8.182  1.00  0.00           H  
ATOM   3715  CD  ARG B 231      -1.780  -0.423   8.690  1.00  0.00           C  
ATOM   3716  HD2 ARG B 231      -1.042  -0.129   7.940  1.00  0.00           H  
ATOM   3717  HD3 ARG B 231      -1.234  -0.807   9.554  1.00  0.00           H  
ATOM   3718  NE  ARG B 231      -2.653  -1.479   8.125  1.00  0.00           N  
ATOM   3719  HE  ARG B 231      -2.809  -1.475   7.117  1.00  0.00           H  
ATOM   3720  CZ  ARG B 231      -3.277  -2.454   8.758  1.00  0.00           C  
ATOM   3721  NH1 ARG B 231      -3.129  -2.668  10.031  1.00  0.00           N  
ATOM   3722 HH11 ARG B 231      -2.465  -2.099  10.517  1.00  0.00           H  
ATOM   3723 HH12 ARG B 231      -3.610  -3.425  10.469  1.00  0.00           H  
ATOM   3724  NH2 ARG B 231      -4.070  -3.242   8.106  1.00  0.00           N  
ATOM   3725 HH21 ARG B 231      -4.105  -3.100   7.091  1.00  0.00           H  
ATOM   3726 HH22 ARG B 231      -4.456  -4.077   8.495  1.00  0.00           H  
ATOM   3727  C   ARG B 231      -1.912   4.020  11.250  1.00  0.00           C  
ATOM   3728  O   ARG B 231      -1.068   4.866  10.956  1.00  0.00           O  
ATOM   3729  N   ALA B 232      -2.328   3.834  12.504  1.00  0.00           N  
ATOM   3730  H   ALA B 232      -2.994   3.103  12.676  1.00  0.00           H  
ATOM   3731  CA  ALA B 232      -1.843   4.593  13.663  1.00  0.00           C  
ATOM   3732  HA  ALA B 232      -1.918   5.651  13.425  1.00  0.00           H  
ATOM   3733  CB  ALA B 232      -2.775   4.320  14.853  1.00  0.00           C  
ATOM   3734  HB1 ALA B 232      -3.803   4.579  14.594  1.00  0.00           H  
ATOM   3735  HB2 ALA B 232      -2.732   3.269  15.138  1.00  0.00           H  
ATOM   3736  HB3 ALA B 232      -2.470   4.926  15.707  1.00  0.00           H  
ATOM   3737  C   ALA B 232      -0.381   4.232  14.024  1.00  0.00           C  
ATOM   3738  O   ALA B 232      -0.047   3.045  13.976  1.00  0.00           O  
ATOM   3739  N   PRO B 233       0.490   5.188  14.419  1.00  0.00           N  
ATOM   3740  CD  PRO B 233       0.311   6.629  14.315  1.00  0.00           C  
ATOM   3741  HD2 PRO B 233      -0.100   7.018  15.249  1.00  0.00           H  
ATOM   3742  HD3 PRO B 233      -0.321   6.906  13.472  1.00  0.00           H  
ATOM   3743  CG  PRO B 233       1.712   7.183  14.078  1.00  0.00           C  
ATOM   3744  HG2 PRO B 233       1.801   8.217  14.412  1.00  0.00           H  
ATOM   3745  HG3 PRO B 233       1.967   7.095  13.021  1.00  0.00           H  
ATOM   3746  CB  PRO B 233       2.599   6.242  14.888  1.00  0.00           C  
ATOM   3747  HB2 PRO B 233       2.658   6.586  15.919  1.00  0.00           H  
ATOM   3748  HB3 PRO B 233       3.598   6.176  14.458  1.00  0.00           H  
ATOM   3749  CA  PRO B 233       1.871   4.895  14.830  1.00  0.00           C  
ATOM   3750  HA  PRO B 233       2.330   4.285  14.053  1.00  0.00           H  
ATOM   3751  C   PRO B 233       1.987   4.145  16.172  1.00  0.00           C  
ATOM   3752  O   PRO B 233       1.162   4.318  17.071  1.00  0.00           O  
ATOM   3753  N   GLY B 234       3.054   3.352  16.330  1.00  0.00           N  
ATOM   3754  H   GLY B 234       3.750   3.327  15.594  1.00  0.00           H  
ATOM   3755  CA  GLY B 234       3.275   2.511  17.515  1.00  0.00           C  
ATOM   3756  HA2 GLY B 234       2.333   2.390  18.053  1.00  0.00           H  
ATOM   3757  HA3 GLY B 234       3.582   1.517  17.192  1.00  0.00           H  
ATOM   3758  C   GLY B 234       4.325   3.030  18.505  1.00  0.00           C  
ATOM   3759  O   GLY B 234       5.186   3.838  18.156  1.00  0.00           O  
ATOM   3760  N   ASN B 235       4.275   2.503  19.734  1.00  0.00           N  
ATOM   3761  H   ASN B 235       3.582   1.782  19.881  1.00  0.00           H  
ATOM   3762  CA  ASN B 235       5.365   2.510  20.724  1.00  0.00           C  
ATOM   3763  HA  ASN B 235       4.923   2.171  21.663  1.00  0.00           H  
ATOM   3764  CB  ASN B 235       6.408   1.435  20.338  1.00  0.00           C  
ATOM   3765  HB2 ASN B 235       6.863   1.691  19.381  1.00  0.00           H  
ATOM   3766  HB3 ASN B 235       7.199   1.442  21.088  1.00  0.00           H  
ATOM   3767  CG  ASN B 235       5.854   0.014  20.247  1.00  0.00           C  
ATOM   3768  OD1 ASN B 235       4.694  -0.231  19.956  1.00  0.00           O  
ATOM   3769  ND2 ASN B 235       6.675  -0.976  20.510  1.00  0.00           N  
ATOM   3770 HD21 ASN B 235       6.290  -1.905  20.461  1.00  0.00           H  
ATOM   3771 HD22 ASN B 235       7.625  -0.791  20.778  1.00  0.00           H  
ATOM   3772  C   ASN B 235       5.960   3.899  21.067  1.00  0.00           C  
ATOM   3773  O   ASN B 235       7.174   4.044  21.215  1.00  0.00           O  
ATOM   3774  N   LEU B 236       5.108   4.924  21.216  1.00  0.00           N  
ATOM   3775  H   LEU B 236       4.126   4.750  21.086  1.00  0.00           H  
ATOM   3776  CA  LEU B 236       5.535   6.282  21.586  1.00  0.00           C  
ATOM   3777  HA  LEU B 236       6.265   6.602  20.843  1.00  0.00           H  
ATOM   3778  CB  LEU B 236       4.333   7.247  21.521  1.00  0.00           C  
ATOM   3779  HB2 LEU B 236       3.920   7.228  20.511  1.00  0.00           H  
ATOM   3780  HB3 LEU B 236       3.566   6.880  22.206  1.00  0.00           H  
ATOM   3781  CG  LEU B 236       4.662   8.707  21.901  1.00  0.00           C  
ATOM   3782  HG  LEU B 236       5.101   8.734  22.895  1.00  0.00           H  
ATOM   3783  CD1 LEU B 236       5.638   9.370  20.927  1.00  0.00           C  
ATOM   3784 HD11 LEU B 236       5.239   9.340  19.913  1.00  0.00           H  
ATOM   3785 HD12 LEU B 236       5.794  10.408  21.216  1.00  0.00           H  
ATOM   3786 HD13 LEU B 236       6.602   8.866  20.959  1.00  0.00           H  
ATOM   3787  CD2 LEU B 236       3.377   9.535  21.933  1.00  0.00           C  
ATOM   3788 HD21 LEU B 236       3.609  10.558  22.224  1.00  0.00           H  
ATOM   3789 HD22 LEU B 236       2.921   9.539  20.946  1.00  0.00           H  
ATOM   3790 HD23 LEU B 236       2.682   9.104  22.654  1.00  0.00           H  
ATOM   3791  C   LEU B 236       6.230   6.308  22.963  1.00  0.00           C  
ATOM   3792  O   LEU B 236       5.656   5.906  23.973  1.00  0.00           O  
ATOM   3793  N   THR B 237       7.457   6.821  22.989  1.00  0.00           N  
ATOM   3794  H   THR B 237       7.838   7.160  22.110  1.00  0.00           H  
ATOM   3795  CA  THR B 237       8.399   6.817  24.119  1.00  0.00           C  
ATOM   3796  HA  THR B 237       7.879   6.548  25.038  1.00  0.00           H  
ATOM   3797  CB  THR B 237       9.488   5.760  23.855  1.00  0.00           C  
ATOM   3798  HB  THR B 237      10.016   6.016  22.936  1.00  0.00           H  
ATOM   3799  CG2 THR B 237      10.515   5.623  24.980  1.00  0.00           C  
ATOM   3800 HG21 THR B 237      11.132   6.517  25.043  1.00  0.00           H  
ATOM   3801 HG22 THR B 237      10.009   5.460  25.932  1.00  0.00           H  
ATOM   3802 HG23 THR B 237      11.167   4.775  24.774  1.00  0.00           H  
ATOM   3803  OG1 THR B 237       8.904   4.485  23.689  1.00  0.00           O  
ATOM   3804  HG1 THR B 237       8.373   4.490  22.879  1.00  0.00           H  
ATOM   3805  C   THR B 237       9.001   8.220  24.290  1.00  0.00           C  
ATOM   3806  O   THR B 237       9.015   8.998  23.335  1.00  0.00           O  
ATOM   3807  N   VAL B 238       9.489   8.570  25.485  1.00  0.00           N  
ATOM   3808  H   VAL B 238       9.513   7.885  26.228  1.00  0.00           H  
ATOM   3809  CA  VAL B 238      10.080   9.885  25.793  1.00  0.00           C  
ATOM   3810  HA  VAL B 238      10.401  10.336  24.856  1.00  0.00           H  
ATOM   3811  CB  VAL B 238       9.030  10.833  26.410  1.00  0.00           C  
ATOM   3812  HB  VAL B 238       8.225  10.950  25.684  1.00  0.00           H  
ATOM   3813  CG1 VAL B 238       8.411  10.307  27.712  1.00  0.00           C  
ATOM   3814 HG11 VAL B 238       7.912   9.355  27.539  1.00  0.00           H  
ATOM   3815 HG12 VAL B 238       9.179  10.175  28.475  1.00  0.00           H  
ATOM   3816 HG13 VAL B 238       7.678  11.020  28.080  1.00  0.00           H  
ATOM   3817  CG2 VAL B 238       9.605  12.227  26.696  1.00  0.00           C  
ATOM   3818 HG21 VAL B 238      10.165  12.591  25.835  1.00  0.00           H  
ATOM   3819 HG22 VAL B 238       8.786  12.914  26.910  1.00  0.00           H  
ATOM   3820 HG23 VAL B 238      10.272  12.196  27.559  1.00  0.00           H  
ATOM   3821  C   VAL B 238      11.336   9.754  26.659  1.00  0.00           C  
ATOM   3822  O   VAL B 238      11.387   8.926  27.565  1.00  0.00           O  
ATOM   3823  N   HIE B 239      12.335  10.589  26.372  1.00  0.00           N  
ATOM   3824  H   HIE B 239      12.198  11.217  25.588  1.00  0.00           H  
ATOM   3825  CA  HIE B 239      13.672  10.601  26.966  1.00  0.00           C  
ATOM   3826  HA  HIE B 239      13.687   9.939  27.834  1.00  0.00           H  
ATOM   3827  CB  HIE B 239      14.698  10.093  25.934  1.00  0.00           C  
ATOM   3828  HB2 HIE B 239      14.842  10.865  25.178  1.00  0.00           H  
ATOM   3829  HB3 HIE B 239      15.655   9.939  26.433  1.00  0.00           H  
ATOM   3830  CG  HIE B 239      14.319   8.817  25.223  1.00  0.00           C  
ATOM   3831  ND1 HIE B 239      14.530   7.527  25.702  1.00  0.00           N  
ATOM   3832  CE1 HIE B 239      14.021   6.703  24.772  1.00  0.00           C  
ATOM   3833  HE1 HIE B 239      14.023   5.624  24.852  1.00  0.00           H  
ATOM   3834  NE2 HIE B 239      13.505   7.405  23.746  1.00  0.00           N  
ATOM   3835  HE2 HIE B 239      13.043   7.020  22.927  1.00  0.00           H  
ATOM   3836  CD2 HIE B 239      13.690   8.741  24.013  1.00  0.00           C  
ATOM   3837  HD2 HIE B 239      13.385   9.576  23.399  1.00  0.00           H  
ATOM   3838  C   HIE B 239      14.060  12.022  27.397  1.00  0.00           C  
ATOM   3839  O   HIE B 239      13.569  13.004  26.836  1.00  0.00           O  
ATOM   3840  N   THR B 240      15.008  12.145  28.326  1.00  0.00           N  
ATOM   3841  H   THR B 240      15.408  11.298  28.702  1.00  0.00           H  
ATOM   3842  CA  THR B 240      15.790  13.387  28.482  1.00  0.00           C  
ATOM   3843  HA  THR B 240      15.127  14.252  28.432  1.00  0.00           H  
ATOM   3844  CB  THR B 240      16.482  13.400  29.850  1.00  0.00           C  
ATOM   3845  HB  THR B 240      17.023  12.463  29.989  1.00  0.00           H  
ATOM   3846  CG2 THR B 240      17.441  14.566  30.089  1.00  0.00           C  
ATOM   3847 HG21 THR B 240      17.758  14.563  31.132  1.00  0.00           H  
ATOM   3848 HG22 THR B 240      18.326  14.462  29.462  1.00  0.00           H  
ATOM   3849 HG23 THR B 240      16.942  15.511  29.872  1.00  0.00           H  
ATOM   3850  OG1 THR B 240      15.482  13.504  30.831  1.00  0.00           O  
ATOM   3851  HG1 THR B 240      14.758  12.917  30.602  1.00  0.00           H  
ATOM   3852  C   THR B 240      16.817  13.511  27.353  1.00  0.00           C  
ATOM   3853  O   THR B 240      17.349  12.504  26.889  1.00  0.00           O  
ATOM   3854  N   GLN B 241      17.122  14.733  26.920  1.00  0.00           N  
ATOM   3855  H   GLN B 241      16.620  15.527  27.312  1.00  0.00           H  
ATOM   3856  CA  GLN B 241      18.147  15.033  25.920  1.00  0.00           C  
ATOM   3857  HA  GLN B 241      18.903  14.247  25.951  1.00  0.00           H  
ATOM   3858  CB  GLN B 241      17.481  15.001  24.528  1.00  0.00           C  
ATOM   3859  HB2 GLN B 241      17.104  13.991  24.362  1.00  0.00           H  
ATOM   3860  HB3 GLN B 241      16.616  15.665  24.542  1.00  0.00           H  
ATOM   3861  CG  GLN B 241      18.352  15.382  23.318  1.00  0.00           C  
ATOM   3862  HG2 GLN B 241      17.729  15.350  22.424  1.00  0.00           H  
ATOM   3863  HG3 GLN B 241      18.708  16.405  23.434  1.00  0.00           H  
ATOM   3864  CD  GLN B 241      19.560  14.468  23.120  1.00  0.00           C  
ATOM   3865  OE1 GLN B 241      20.514  14.505  23.876  1.00  0.00           O  
ATOM   3866  NE2 GLN B 241      19.603  13.655  22.085  1.00  0.00           N  
ATOM   3867 HE21 GLN B 241      20.411  13.057  22.039  1.00  0.00           H  
ATOM   3868 HE22 GLN B 241      18.829  13.562  21.457  1.00  0.00           H  
ATOM   3869  C   GLN B 241      18.855  16.355  26.278  1.00  0.00           C  
ATOM   3870  O   GLN B 241      18.254  17.247  26.880  1.00  0.00           O  
ATOM   3871  N   VAL B 242      20.137  16.477  25.918  1.00  0.00           N  
ATOM   3872  H   VAL B 242      20.537  15.717  25.374  1.00  0.00           H  
ATOM   3873  CA  VAL B 242      21.044  17.574  26.326  1.00  0.00           C  
ATOM   3874  HA  VAL B 242      21.182  17.498  27.404  1.00  0.00           H  
ATOM   3875  CB  VAL B 242      22.434  17.423  25.668  1.00  0.00           C  
ATOM   3876  HB  VAL B 242      23.082  18.200  26.074  1.00  0.00           H  
ATOM   3877  CG1 VAL B 242      23.081  16.075  26.011  1.00  0.00           C  
ATOM   3878 HG11 VAL B 242      24.106  16.057  25.640  1.00  0.00           H  
ATOM   3879 HG12 VAL B 242      23.100  15.939  27.092  1.00  0.00           H  
ATOM   3880 HG13 VAL B 242      22.532  15.252  25.554  1.00  0.00           H  
ATOM   3881  CG2 VAL B 242      22.407  17.594  24.142  1.00  0.00           C  
ATOM   3882 HG21 VAL B 242      21.751  16.851  23.688  1.00  0.00           H  
ATOM   3883 HG22 VAL B 242      22.058  18.593  23.882  1.00  0.00           H  
ATOM   3884 HG23 VAL B 242      23.413  17.468  23.743  1.00  0.00           H  
ATOM   3885  C   VAL B 242      20.477  18.974  26.050  1.00  0.00           C  
ATOM   3886  O   VAL B 242      19.568  19.132  25.234  1.00  0.00           O  
ATOM   3887  N   SER B 243      21.039  20.001  26.696  1.00  0.00           N  
ATOM   3888  H   SER B 243      21.787  19.814  27.345  1.00  0.00           H  
ATOM   3889  CA  SER B 243      20.581  21.399  26.573  1.00  0.00           C  
ATOM   3890  HA  SER B 243      21.154  21.995  27.284  1.00  0.00           H  
ATOM   3891  CB  SER B 243      20.853  21.965  25.168  1.00  0.00           C  
ATOM   3892  HB2 SER B 243      20.130  21.549  24.467  1.00  0.00           H  
ATOM   3893  HB3 SER B 243      20.722  23.048  25.185  1.00  0.00           H  
ATOM   3894  OG  SER B 243      22.158  21.653  24.706  1.00  0.00           O  
ATOM   3895  HG  SER B 243      22.783  22.200  25.193  1.00  0.00           H  
ATOM   3896  C   SER B 243      19.106  21.570  26.971  1.00  0.00           C  
ATOM   3897  O   SER B 243      18.330  22.183  26.243  1.00  0.00           O  
ATOM   3898  N   ASP B 244      18.727  20.970  28.101  1.00  0.00           N  
ATOM   3899  H   ASP B 244      19.460  20.669  28.731  1.00  0.00           H  
ATOM   3900  CA  ASP B 244      17.416  21.100  28.750  1.00  0.00           C  
ATOM   3901  HA  ASP B 244      17.398  20.344  29.535  1.00  0.00           H  
ATOM   3902  CB  ASP B 244      17.304  22.447  29.489  1.00  0.00           C  
ATOM   3903  HB2 ASP B 244      17.228  23.246  28.749  1.00  0.00           H  
ATOM   3904  HB3 ASP B 244      16.384  22.446  30.077  1.00  0.00           H  
ATOM   3905  CG  ASP B 244      18.481  22.764  30.429  1.00  0.00           C  
ATOM   3906  OD1 ASP B 244      18.488  23.895  30.951  1.00  0.00           O  
ATOM   3907  OD2 ASP B 244      19.376  21.895  30.606  1.00  0.00           O  
ATOM   3908  C   ASP B 244      16.230  20.756  27.832  1.00  0.00           C  
ATOM   3909  O   ASP B 244      15.249  21.497  27.716  1.00  0.00           O  
ATOM   3910  N   THR B 245      16.314  19.601  27.159  1.00  0.00           N  
ATOM   3911  H   THR B 245      17.107  18.997  27.345  1.00  0.00           H  
ATOM   3912  CA  THR B 245      15.271  19.117  26.244  1.00  0.00           C  
ATOM   3913  HA  THR B 245      14.434  19.807  26.290  1.00  0.00           H  
ATOM   3914  CB  THR B 245      15.736  19.102  24.774  1.00  0.00           C  
ATOM   3915  HB  THR B 245      14.920  18.717  24.162  1.00  0.00           H  
ATOM   3916  CG2 THR B 245      16.099  20.481  24.231  1.00  0.00           C  
ATOM   3917 HG21 THR B 245      16.160  20.452  23.146  1.00  0.00           H  
ATOM   3918 HG22 THR B 245      15.339  21.203  24.514  1.00  0.00           H  
ATOM   3919 HG23 THR B 245      17.055  20.801  24.638  1.00  0.00           H  
ATOM   3920  OG1 THR B 245      16.863  18.284  24.547  1.00  0.00           O  
ATOM   3921  HG1 THR B 245      17.391  18.298  25.366  1.00  0.00           H  
ATOM   3922  C   THR B 245      14.699  17.760  26.645  1.00  0.00           C  
ATOM   3923  O   THR B 245      15.352  16.940  27.289  1.00  0.00           O  
ATOM   3924  N   LEU B 246      13.470  17.503  26.200  1.00  0.00           N  
ATOM   3925  H   LEU B 246      12.999  18.248  25.700  1.00  0.00           H  
ATOM   3926  CA  LEU B 246      12.974  16.151  25.969  1.00  0.00           C  
ATOM   3927  HA  LEU B 246      13.493  15.458  26.631  1.00  0.00           H  
ATOM   3928  CB  LEU B 246      11.464  16.057  26.249  1.00  0.00           C  
ATOM   3929  HB2 LEU B 246      10.932  16.680  25.527  1.00  0.00           H  
ATOM   3930  HB3 LEU B 246      11.160  15.022  26.084  1.00  0.00           H  
ATOM   3931  CG  LEU B 246      11.019  16.469  27.662  1.00  0.00           C  
ATOM   3932  HG  LEU B 246      11.122  17.548  27.773  1.00  0.00           H  
ATOM   3933  CD1 LEU B 246       9.548  16.092  27.830  1.00  0.00           C  
ATOM   3934 HD11 LEU B 246       9.420  15.016  27.739  1.00  0.00           H  
ATOM   3935 HD12 LEU B 246       9.216  16.389  28.822  1.00  0.00           H  
ATOM   3936 HD13 LEU B 246       8.942  16.595  27.076  1.00  0.00           H  
ATOM   3937  CD2 LEU B 246      11.811  15.777  28.773  1.00  0.00           C  
ATOM   3938 HD21 LEU B 246      11.401  16.059  29.745  1.00  0.00           H  
ATOM   3939 HD22 LEU B 246      12.853  16.094  28.744  1.00  0.00           H  
ATOM   3940 HD23 LEU B 246      11.754  14.694  28.658  1.00  0.00           H  
ATOM   3941  C   LEU B 246      13.257  15.729  24.524  1.00  0.00           C  
ATOM   3942  O   LEU B 246      13.306  16.564  23.615  1.00  0.00           O  
ATOM   3943  N   LEU B 247      13.351  14.422  24.307  1.00  0.00           N  
ATOM   3944  H   LEU B 247      13.332  13.814  25.123  1.00  0.00           H  
ATOM   3945  CA  LEU B 247      13.270  13.782  22.997  1.00  0.00           C  
ATOM   3946  HA  LEU B 247      12.999  14.520  22.243  1.00  0.00           H  
ATOM   3947  CB  LEU B 247      14.649  13.196  22.653  1.00  0.00           C  
ATOM   3948  HB2 LEU B 247      15.382  14.002  22.637  1.00  0.00           H  
ATOM   3949  HB3 LEU B 247      14.932  12.503  23.447  1.00  0.00           H  
ATOM   3950  CG  LEU B 247      14.694  12.445  21.310  1.00  0.00           C  
ATOM   3951  HG  LEU B 247      13.883  11.722  21.254  1.00  0.00           H  
ATOM   3952  CD1 LEU B 247      14.581  13.426  20.144  1.00  0.00           C  
ATOM   3953 HD11 LEU B 247      13.576  13.847  20.113  1.00  0.00           H  
ATOM   3954 HD12 LEU B 247      14.750  12.894  19.211  1.00  0.00           H  
ATOM   3955 HD13 LEU B 247      15.316  14.222  20.239  1.00  0.00           H  
ATOM   3956  CD2 LEU B 247      16.015  11.689  21.186  1.00  0.00           C  
ATOM   3957 HD21 LEU B 247      16.099  10.966  21.999  1.00  0.00           H  
ATOM   3958 HD22 LEU B 247      16.033  11.141  20.242  1.00  0.00           H  
ATOM   3959 HD23 LEU B 247      16.853  12.381  21.226  1.00  0.00           H  
ATOM   3960  C   LEU B 247      12.174  12.714  23.038  1.00  0.00           C  
ATOM   3961  O   LEU B 247      12.266  11.786  23.835  1.00  0.00           O  
ATOM   3962  N   LEU B 248      11.153  12.836  22.191  1.00  0.00           N  
ATOM   3963  H   LEU B 248      11.148  13.623  21.551  1.00  0.00           H  
ATOM   3964  CA  LEU B 248      10.137  11.803  21.968  1.00  0.00           C  
ATOM   3965  HA  LEU B 248      10.143  11.117  22.812  1.00  0.00           H  
ATOM   3966  CB  LEU B 248       8.727  12.411  21.865  1.00  0.00           C  
ATOM   3967  HB2 LEU B 248       8.693  13.114  21.031  1.00  0.00           H  
ATOM   3968  HB3 LEU B 248       8.036  11.601  21.634  1.00  0.00           H  
ATOM   3969  CG  LEU B 248       8.277  13.100  23.169  1.00  0.00           C  
ATOM   3970  HG  LEU B 248       8.954  12.829  23.974  1.00  0.00           H  
ATOM   3971  CD1 LEU B 248       8.286  14.621  23.018  1.00  0.00           C  
ATOM   3972 HD11 LEU B 248       7.592  14.922  22.234  1.00  0.00           H  
ATOM   3973 HD12 LEU B 248       7.987  15.081  23.961  1.00  0.00           H  
ATOM   3974 HD13 LEU B 248       9.290  14.962  22.764  1.00  0.00           H  
ATOM   3975  CD2 LEU B 248       6.870  12.665  23.585  1.00  0.00           C  
ATOM   3976 HD21 LEU B 248       6.609  13.131  24.536  1.00  0.00           H  
ATOM   3977 HD22 LEU B 248       6.145  12.953  22.823  1.00  0.00           H  
ATOM   3978 HD23 LEU B 248       6.850  11.582  23.710  1.00  0.00           H  
ATOM   3979  C   LEU B 248      10.472  10.989  20.718  1.00  0.00           C  
ATOM   3980  O   LEU B 248      11.011  11.533  19.755  1.00  0.00           O  
ATOM   3981  N   THR B 249      10.122   9.703  20.733  1.00  0.00           N  
ATOM   3982  H   THR B 249       9.681   9.345  21.576  1.00  0.00           H  
ATOM   3983  CA  THR B 249      10.426   8.730  19.668  1.00  0.00           C  
ATOM   3984  HA  THR B 249      10.561   9.257  18.723  1.00  0.00           H  
ATOM   3985  CB  THR B 249      11.719   7.945  19.976  1.00  0.00           C  
ATOM   3986  HB  THR B 249      11.861   7.208  19.184  1.00  0.00           H  
ATOM   3987  CG2 THR B 249      12.968   8.826  20.027  1.00  0.00           C  
ATOM   3988 HG21 THR B 249      12.917   9.507  20.875  1.00  0.00           H  
ATOM   3989 HG22 THR B 249      13.852   8.196  20.128  1.00  0.00           H  
ATOM   3990 HG23 THR B 249      13.047   9.402  19.104  1.00  0.00           H  
ATOM   3991  OG1 THR B 249      11.632   7.259  21.214  1.00  0.00           O  
ATOM   3992  HG1 THR B 249      10.792   6.785  21.205  1.00  0.00           H  
ATOM   3993  C   THR B 249       9.268   7.747  19.491  1.00  0.00           C  
ATOM   3994  O   THR B 249       8.698   7.297  20.487  1.00  0.00           O  
ATOM   3995  N   TRP B 250       8.936   7.374  18.252  1.00  0.00           N  
ATOM   3996  H   TRP B 250       9.439   7.787  17.466  1.00  0.00           H  
ATOM   3997  CA  TRP B 250       7.896   6.381  17.915  1.00  0.00           C  
ATOM   3998  HA  TRP B 250       7.783   5.686  18.749  1.00  0.00           H  
ATOM   3999  CB  TRP B 250       6.543   7.093  17.716  1.00  0.00           C  
ATOM   4000  HB2 TRP B 250       5.773   6.354  17.494  1.00  0.00           H  
ATOM   4001  HB3 TRP B 250       6.264   7.544  18.667  1.00  0.00           H  
ATOM   4002  CG  TRP B 250       6.476   8.171  16.674  1.00  0.00           C  
ATOM   4003  CD1 TRP B 250       6.079   8.014  15.389  1.00  0.00           C  
ATOM   4004  HD1 TRP B 250       5.772   7.074  14.944  1.00  0.00           H  
ATOM   4005  NE1 TRP B 250       6.171   9.222  14.723  1.00  0.00           N  
ATOM   4006  HE1 TRP B 250       5.959   9.339  13.737  1.00  0.00           H  
ATOM   4007  CE2 TRP B 250       6.657  10.216  15.542  1.00  0.00           C  
ATOM   4008  CZ2 TRP B 250       6.967  11.565  15.328  1.00  0.00           C  
ATOM   4009  HZ2 TRP B 250       6.862  11.999  14.346  1.00  0.00           H  
ATOM   4010  CH2 TRP B 250       7.467  12.329  16.395  1.00  0.00           C  
ATOM   4011  HH2 TRP B 250       7.749  13.360  16.236  1.00  0.00           H  
ATOM   4012  CZ3 TRP B 250       7.646  11.739  17.658  1.00  0.00           C  
ATOM   4013  HZ3 TRP B 250       8.062  12.322  18.467  1.00  0.00           H  
ATOM   4014  CE3 TRP B 250       7.332  10.383  17.860  1.00  0.00           C  
ATOM   4015  HE3 TRP B 250       7.506   9.934  18.823  1.00  0.00           H  
ATOM   4016  CD2 TRP B 250       6.843   9.580  16.805  1.00  0.00           C  
ATOM   4017  C   TRP B 250       8.302   5.526  16.697  1.00  0.00           C  
ATOM   4018  O   TRP B 250       9.412   5.658  16.189  1.00  0.00           O  
ATOM   4019  N   SER B 251       7.428   4.612  16.258  1.00  0.00           N  
ATOM   4020  H   SER B 251       6.547   4.520  16.749  1.00  0.00           H  
ATOM   4021  CA  SER B 251       7.666   3.723  15.108  1.00  0.00           C  
ATOM   4022  HA  SER B 251       8.685   3.877  14.750  1.00  0.00           H  
ATOM   4023  CB  SER B 251       7.574   2.269  15.567  1.00  0.00           C  
ATOM   4024  HB2 SER B 251       8.227   2.118  16.428  1.00  0.00           H  
ATOM   4025  HB3 SER B 251       6.545   2.041  15.849  1.00  0.00           H  
ATOM   4026  OG  SER B 251       7.983   1.415  14.522  1.00  0.00           O  
ATOM   4027  HG  SER B 251       7.865   0.500  14.792  1.00  0.00           H  
ATOM   4028  C   SER B 251       6.730   3.982  13.915  1.00  0.00           C  
ATOM   4029  O   SER B 251       5.590   4.424  14.091  1.00  0.00           O  
ATOM   4030  N   ASN B 252       7.205   3.682  12.700  1.00  0.00           N  
ATOM   4031  H   ASN B 252       8.099   3.212  12.665  1.00  0.00           H  
ATOM   4032  CA  ASN B 252       6.440   3.766  11.449  1.00  0.00           C  
ATOM   4033  HA  ASN B 252       5.845   4.679  11.481  1.00  0.00           H  
ATOM   4034  CB  ASN B 252       7.431   3.897  10.276  1.00  0.00           C  
ATOM   4035  HB2 ASN B 252       8.155   4.674  10.518  1.00  0.00           H  
ATOM   4036  HB3 ASN B 252       7.968   2.960  10.130  1.00  0.00           H  
ATOM   4037  CG  ASN B 252       6.755   4.269   8.962  1.00  0.00           C  
ATOM   4038  OD1 ASN B 252       5.635   3.880   8.663  1.00  0.00           O  
ATOM   4039  ND2 ASN B 252       7.404   5.060   8.142  1.00  0.00           N  
ATOM   4040 HD21 ASN B 252       6.919   5.376   7.321  1.00  0.00           H  
ATOM   4041 HD22 ASN B 252       8.358   5.327   8.320  1.00  0.00           H  
ATOM   4042  C   ASN B 252       5.518   2.528  11.291  1.00  0.00           C  
ATOM   4043  O   ASN B 252       6.027   1.406  11.307  1.00  0.00           O  
ATOM   4044  N   PRO B 253       4.188   2.684  11.137  1.00  0.00           N  
ATOM   4045  CD  PRO B 253       3.477   3.953  11.135  1.00  0.00           C  
ATOM   4046  HD2 PRO B 253       3.807   4.586  10.314  1.00  0.00           H  
ATOM   4047  HD3 PRO B 253       3.633   4.466  12.085  1.00  0.00           H  
ATOM   4048  CG  PRO B 253       1.997   3.619  10.977  1.00  0.00           C  
ATOM   4049  HG2 PRO B 253       1.725   3.613   9.922  1.00  0.00           H  
ATOM   4050  HG3 PRO B 253       1.378   4.319  11.533  1.00  0.00           H  
ATOM   4051  CB  PRO B 253       1.905   2.206  11.544  1.00  0.00           C  
ATOM   4052  HB2 PRO B 253       1.033   1.671  11.169  1.00  0.00           H  
ATOM   4053  HB3 PRO B 253       1.877   2.254  12.631  1.00  0.00           H  
ATOM   4054  CA  PRO B 253       3.233   1.567  11.136  1.00  0.00           C  
ATOM   4055  HA  PRO B 253       3.525   0.856  11.910  1.00  0.00           H  
ATOM   4056  C   PRO B 253       3.142   0.766   9.820  1.00  0.00           C  
ATOM   4057  O   PRO B 253       2.184   0.016   9.624  1.00  0.00           O  
ATOM   4058  N   TYR B 254       4.116   0.907   8.917  1.00  0.00           N  
ATOM   4059  H   TYR B 254       4.910   1.484   9.166  1.00  0.00           H  
ATOM   4060  CA  TYR B 254       4.182   0.204   7.629  1.00  0.00           C  
ATOM   4061  HA  TYR B 254       3.327  -0.470   7.555  1.00  0.00           H  
ATOM   4062  CB  TYR B 254       4.069   1.223   6.488  1.00  0.00           C  
ATOM   4063  HB2 TYR B 254       4.781   2.035   6.645  1.00  0.00           H  
ATOM   4064  HB3 TYR B 254       4.328   0.741   5.548  1.00  0.00           H  
ATOM   4065  CG  TYR B 254       2.668   1.779   6.370  1.00  0.00           C  
ATOM   4066  CD1 TYR B 254       1.720   1.086   5.595  1.00  0.00           C  
ATOM   4067  HD1 TYR B 254       2.011   0.204   5.047  1.00  0.00           H  
ATOM   4068  CE1 TYR B 254       0.387   1.527   5.552  1.00  0.00           C  
ATOM   4069  HE1 TYR B 254      -0.344   1.006   4.956  1.00  0.00           H  
ATOM   4070  CZ  TYR B 254      -0.005   2.647   6.308  1.00  0.00           C  
ATOM   4071  OH  TYR B 254      -1.305   3.027   6.315  1.00  0.00           O  
ATOM   4072  HH  TYR B 254      -1.791   2.575   5.595  1.00  0.00           H  
ATOM   4073  CE2 TYR B 254       0.945   3.354   7.076  1.00  0.00           C  
ATOM   4074  HE2 TYR B 254       0.634   4.215   7.646  1.00  0.00           H  
ATOM   4075  CD2 TYR B 254       2.287   2.924   7.097  1.00  0.00           C  
ATOM   4076  HD2 TYR B 254       3.024   3.446   7.693  1.00  0.00           H  
ATOM   4077  C   TYR B 254       5.460  -0.643   7.503  1.00  0.00           C  
ATOM   4078  O   TYR B 254       6.491  -0.262   8.058  1.00  0.00           O  
ATOM   4079  N   PRO B 255       5.429  -1.782   6.781  1.00  0.00           N  
ATOM   4080  CD  PRO B 255       4.285  -2.369   6.100  1.00  0.00           C  
ATOM   4081  HD2 PRO B 255       3.765  -1.640   5.476  1.00  0.00           H  
ATOM   4082  HD3 PRO B 255       3.602  -2.781   6.843  1.00  0.00           H  
ATOM   4083  CG  PRO B 255       4.846  -3.500   5.235  1.00  0.00           C  
ATOM   4084  HG2 PRO B 255       5.134  -3.113   4.257  1.00  0.00           H  
ATOM   4085  HG3 PRO B 255       4.135  -4.320   5.130  1.00  0.00           H  
ATOM   4086  CB  PRO B 255       6.098  -3.928   5.999  1.00  0.00           C  
ATOM   4087  HB2 PRO B 255       6.828  -4.408   5.347  1.00  0.00           H  
ATOM   4088  HB3 PRO B 255       5.817  -4.600   6.811  1.00  0.00           H  
ATOM   4089  CA  PRO B 255       6.615  -2.611   6.584  1.00  0.00           C  
ATOM   4090  HA  PRO B 255       7.060  -2.803   7.556  1.00  0.00           H  
ATOM   4091  C   PRO B 255       7.644  -1.922   5.660  1.00  0.00           C  
ATOM   4092  O   PRO B 255       7.249  -1.136   4.791  1.00  0.00           O  
ATOM   4093  N   PRO B 256       8.950  -2.239   5.781  1.00  0.00           N  
ATOM   4094  CD  PRO B 256       9.551  -3.121   6.775  1.00  0.00           C  
ATOM   4095  HD2 PRO B 256       9.505  -4.153   6.420  1.00  0.00           H  
ATOM   4096  HD3 PRO B 256       9.074  -3.034   7.751  1.00  0.00           H  
ATOM   4097  CG  PRO B 256      11.007  -2.677   6.898  1.00  0.00           C  
ATOM   4098  HG2 PRO B 256      11.658  -3.497   7.199  1.00  0.00           H  
ATOM   4099  HG3 PRO B 256      11.078  -1.847   7.602  1.00  0.00           H  
ATOM   4100  CB  PRO B 256      11.321  -2.188   5.490  1.00  0.00           C  
ATOM   4101  HB2 PRO B 256      11.541  -3.040   4.847  1.00  0.00           H  
ATOM   4102  HB3 PRO B 256      12.150  -1.479   5.483  1.00  0.00           H  
ATOM   4103  CA  PRO B 256      10.009  -1.527   5.061  1.00  0.00           C  
ATOM   4104  HA  PRO B 256      10.012  -0.498   5.420  1.00  0.00           H  
ATOM   4105  C   PRO B 256       9.883  -1.492   3.531  1.00  0.00           C  
ATOM   4106  O   PRO B 256      10.398  -0.563   2.914  1.00  0.00           O  
ATOM   4107  N   ASP B 257       9.194  -2.447   2.896  1.00  0.00           N  
ATOM   4108  H   ASP B 257       8.792  -3.213   3.431  1.00  0.00           H  
ATOM   4109  CA  ASP B 257       8.977  -2.470   1.440  1.00  0.00           C  
ATOM   4110  HA  ASP B 257       9.892  -2.140   0.950  1.00  0.00           H  
ATOM   4111  CB  ASP B 257       8.720  -3.915   0.988  1.00  0.00           C  
ATOM   4112  HB2 ASP B 257       8.644  -3.942  -0.103  1.00  0.00           H  
ATOM   4113  HB3 ASP B 257       9.582  -4.518   1.271  1.00  0.00           H  
ATOM   4114  CG  ASP B 257       7.469  -4.534   1.625  1.00  0.00           C  
ATOM   4115  OD1 ASP B 257       7.532  -4.902   2.815  1.00  0.00           O  
ATOM   4116  OD2 ASP B 257       6.442  -4.625   0.904  1.00  0.00           O  
ATOM   4117  C   ASP B 257       7.839  -1.546   0.949  1.00  0.00           C  
ATOM   4118  O   ASP B 257       7.783  -1.206  -0.234  1.00  0.00           O  
ATOM   4119  N   ASN B 258       6.942  -1.099   1.832  1.00  0.00           N  
ATOM   4120  H   ASN B 258       7.076  -1.316   2.815  1.00  0.00           H  
ATOM   4121  CA  ASN B 258       5.779  -0.272   1.477  1.00  0.00           C  
ATOM   4122  HA  ASN B 258       5.330  -0.687   0.574  1.00  0.00           H  
ATOM   4123  CB  ASN B 258       4.753  -0.417   2.621  1.00  0.00           C  
ATOM   4124  HB2 ASN B 258       4.476  -1.469   2.716  1.00  0.00           H  
ATOM   4125  HB3 ASN B 258       5.228  -0.112   3.555  1.00  0.00           H  
ATOM   4126  CG  ASN B 258       3.500   0.421   2.456  1.00  0.00           C  
ATOM   4127  OD1 ASN B 258       3.552   1.629   2.564  1.00  0.00           O  
ATOM   4128  ND2 ASN B 258       2.357  -0.174   2.203  1.00  0.00           N  
ATOM   4129 HD21 ASN B 258       1.531   0.409   2.086  1.00  0.00           H  
ATOM   4130 HD22 ASN B 258       2.299  -1.164   2.075  1.00  0.00           H  
ATOM   4131  C   ASN B 258       6.176   1.189   1.161  1.00  0.00           C  
ATOM   4132  O   ASN B 258       7.190   1.695   1.642  1.00  0.00           O  
ATOM   4133  N   TYR B 259       5.400   1.885   0.332  1.00  0.00           N  
ATOM   4134  H   TYR B 259       4.578   1.449  -0.062  1.00  0.00           H  
ATOM   4135  CA  TYR B 259       5.698   3.257  -0.096  1.00  0.00           C  
ATOM   4136  HA  TYR B 259       6.727   3.295  -0.451  1.00  0.00           H  
ATOM   4137  CB  TYR B 259       4.779   3.602  -1.273  1.00  0.00           C  
ATOM   4138  HB2 TYR B 259       3.760   3.733  -0.903  1.00  0.00           H  
ATOM   4139  HB3 TYR B 259       5.093   4.553  -1.709  1.00  0.00           H  
ATOM   4140  CG  TYR B 259       4.780   2.545  -2.362  1.00  0.00           C  
ATOM   4141  CD1 TYR B 259       3.575   1.944  -2.767  1.00  0.00           C  
ATOM   4142  HD1 TYR B 259       2.636   2.237  -2.324  1.00  0.00           H  
ATOM   4143  CE1 TYR B 259       3.578   0.983  -3.790  1.00  0.00           C  
ATOM   4144  HE1 TYR B 259       2.650   0.551  -4.121  1.00  0.00           H  
ATOM   4145  CZ  TYR B 259       4.787   0.606  -4.403  1.00  0.00           C  
ATOM   4146  OH  TYR B 259       4.775  -0.268  -5.439  1.00  0.00           O  
ATOM   4147  HH  TYR B 259       5.668  -0.440  -5.772  1.00  0.00           H  
ATOM   4148  CE2 TYR B 259       6.004   1.161  -3.957  1.00  0.00           C  
ATOM   4149  HE2 TYR B 259       6.932   0.853  -4.412  1.00  0.00           H  
ATOM   4150  CD2 TYR B 259       5.993   2.146  -2.953  1.00  0.00           C  
ATOM   4151  HD2 TYR B 259       6.913   2.608  -2.640  1.00  0.00           H  
ATOM   4152  C   TYR B 259       5.587   4.308   1.020  1.00  0.00           C  
ATOM   4153  O   TYR B 259       6.430   5.203   1.107  1.00  0.00           O  
ATOM   4154  N   LEU B 260       4.614   4.170   1.930  1.00  0.00           N  
ATOM   4155  H   LEU B 260       4.015   3.351   1.875  1.00  0.00           H  
ATOM   4156  CA  LEU B 260       4.416   5.077   3.070  1.00  0.00           C  
ATOM   4157  HA  LEU B 260       4.410   6.100   2.697  1.00  0.00           H  
ATOM   4158  CB  LEU B 260       3.057   4.789   3.745  1.00  0.00           C  
ATOM   4159  HB2 LEU B 260       3.030   3.742   4.049  1.00  0.00           H  
ATOM   4160  HB3 LEU B 260       2.977   5.391   4.649  1.00  0.00           H  
ATOM   4161  CG  LEU B 260       1.836   5.084   2.851  1.00  0.00           C  
ATOM   4162  HG  LEU B 260       1.942   4.560   1.901  1.00  0.00           H  
ATOM   4163  CD1 LEU B 260       0.540   4.611   3.506  1.00  0.00           C  
ATOM   4164 HD11 LEU B 260       0.580   3.528   3.629  1.00  0.00           H  
ATOM   4165 HD12 LEU B 260       0.407   5.085   4.477  1.00  0.00           H  
ATOM   4166 HD13 LEU B 260      -0.307   4.854   2.863  1.00  0.00           H  
ATOM   4167  CD2 LEU B 260       1.682   6.579   2.570  1.00  0.00           C  
ATOM   4168 HD21 LEU B 260       0.786   6.754   1.970  1.00  0.00           H  
ATOM   4169 HD22 LEU B 260       1.596   7.121   3.509  1.00  0.00           H  
ATOM   4170 HD23 LEU B 260       2.537   6.952   2.009  1.00  0.00           H  
ATOM   4171  C   LEU B 260       5.581   5.009   4.070  1.00  0.00           C  
ATOM   4172  O   LEU B 260       5.843   5.997   4.756  1.00  0.00           O  
ATOM   4173  N   TYR B 261       6.371   3.927   4.067  1.00  0.00           N  
ATOM   4174  H   TYR B 261       6.134   3.158   3.455  1.00  0.00           H  
ATOM   4175  CA  TYR B 261       7.581   3.815   4.884  1.00  0.00           C  
ATOM   4176  HA  TYR B 261       7.284   3.828   5.931  1.00  0.00           H  
ATOM   4177  CB  TYR B 261       8.250   2.465   4.601  1.00  0.00           C  
ATOM   4178  HB2 TYR B 261       7.490   1.682   4.604  1.00  0.00           H  
ATOM   4179  HB3 TYR B 261       8.700   2.489   3.609  1.00  0.00           H  
ATOM   4180  CG  TYR B 261       9.307   2.093   5.618  1.00  0.00           C  
ATOM   4181  CD1 TYR B 261      10.678   2.196   5.307  1.00  0.00           C  
ATOM   4182  HD1 TYR B 261      10.988   2.542   4.332  1.00  0.00           H  
ATOM   4183  CE1 TYR B 261      11.644   1.851   6.274  1.00  0.00           C  
ATOM   4184  HE1 TYR B 261      12.694   1.929   6.042  1.00  0.00           H  
ATOM   4185  CZ  TYR B 261      11.235   1.400   7.550  1.00  0.00           C  
ATOM   4186  OH  TYR B 261      12.156   1.072   8.492  1.00  0.00           O  
ATOM   4187  HH  TYR B 261      13.030   1.392   8.264  1.00  0.00           H  
ATOM   4188  CE2 TYR B 261       9.863   1.288   7.852  1.00  0.00           C  
ATOM   4189  HE2 TYR B 261       9.557   0.936   8.826  1.00  0.00           H  
ATOM   4190  CD2 TYR B 261       8.903   1.641   6.887  1.00  0.00           C  
ATOM   4191  HD2 TYR B 261       7.851   1.565   7.121  1.00  0.00           H  
ATOM   4192  C   TYR B 261       8.569   4.976   4.648  1.00  0.00           C  
ATOM   4193  O   TYR B 261       9.286   5.376   5.562  1.00  0.00           O  
ATOM   4194  N   ASN B 262       8.556   5.562   3.441  1.00  0.00           N  
ATOM   4195  H   ASN B 262       7.897   5.209   2.758  1.00  0.00           H  
ATOM   4196  CA  ASN B 262       9.421   6.678   3.042  1.00  0.00           C  
ATOM   4197  HA  ASN B 262      10.140   6.873   3.842  1.00  0.00           H  
ATOM   4198  CB  ASN B 262      10.214   6.257   1.791  1.00  0.00           C  
ATOM   4199  HB2 ASN B 262       9.519   5.990   0.995  1.00  0.00           H  
ATOM   4200  HB3 ASN B 262      10.815   7.098   1.445  1.00  0.00           H  
ATOM   4201  CG  ASN B 262      11.138   5.084   2.044  1.00  0.00           C  
ATOM   4202  OD1 ASN B 262      10.796   3.930   1.837  1.00  0.00           O  
ATOM   4203  ND2 ASN B 262      12.355   5.331   2.463  1.00  0.00           N  
ATOM   4204 HD21 ASN B 262      12.944   4.539   2.646  1.00  0.00           H  
ATOM   4205 HD22 ASN B 262      12.632   6.272   2.680  1.00  0.00           H  
ATOM   4206  C   ASN B 262       8.691   8.022   2.819  1.00  0.00           C  
ATOM   4207  O   ASN B 262       9.345   8.968   2.395  1.00  0.00           O  
ATOM   4208  N   HIE B 263       7.381   8.118   3.084  1.00  0.00           N  
ATOM   4209  H   HIE B 263       6.905   7.307   3.457  1.00  0.00           H  
ATOM   4210  CA  HIE B 263       6.574   9.317   2.775  1.00  0.00           C  
ATOM   4211  HA  HIE B 263       7.240  10.171   2.636  1.00  0.00           H  
ATOM   4212  CB  HIE B 263       5.821   9.104   1.453  1.00  0.00           C  
ATOM   4213  HB2 HIE B 263       5.303   8.145   1.474  1.00  0.00           H  
ATOM   4214  HB3 HIE B 263       5.068   9.882   1.365  1.00  0.00           H  
ATOM   4215  CG  HIE B 263       6.689   9.193   0.221  1.00  0.00           C  
ATOM   4216  ND1 HIE B 263       7.251  10.369  -0.281  1.00  0.00           N  
ATOM   4217  CE1 HIE B 263       7.933  10.011  -1.378  1.00  0.00           C  
ATOM   4218  HE1 HIE B 263       8.506  10.688  -1.996  1.00  0.00           H  
ATOM   4219  NE2 HIE B 263       7.793   8.695  -1.610  1.00  0.00           N  
ATOM   4220  HE2 HIE B 263       8.179   8.207  -2.407  1.00  0.00           H  
ATOM   4221  CD2 HIE B 263       7.008   8.161  -0.611  1.00  0.00           C  
ATOM   4222  HD2 HIE B 263       6.687   7.135  -0.502  1.00  0.00           H  
ATOM   4223  C   HIE B 263       5.599   9.748   3.880  1.00  0.00           C  
ATOM   4224  O   HIE B 263       4.935  10.773   3.737  1.00  0.00           O  
ATOM   4225  N   LEU B 264       5.493   8.988   4.973  1.00  0.00           N  
ATOM   4226  H   LEU B 264       6.069   8.164   5.055  1.00  0.00           H  
ATOM   4227  CA  LEU B 264       4.620   9.310   6.100  1.00  0.00           C  
ATOM   4228  HA  LEU B 264       3.672   9.654   5.689  1.00  0.00           H  
ATOM   4229  CB  LEU B 264       4.385   8.009   6.890  1.00  0.00           C  
ATOM   4230  HB2 LEU B 264       4.250   7.186   6.192  1.00  0.00           H  
ATOM   4231  HB3 LEU B 264       5.278   7.805   7.483  1.00  0.00           H  
ATOM   4232  CG  LEU B 264       3.157   8.013   7.807  1.00  0.00           C  
ATOM   4233  HG  LEU B 264       3.166   8.919   8.408  1.00  0.00           H  
ATOM   4234  CD1 LEU B 264       1.851   7.921   7.006  1.00  0.00           C  
ATOM   4235 HD11 LEU B 264       0.996   7.911   7.680  1.00  0.00           H  
ATOM   4236 HD12 LEU B 264       1.842   7.011   6.407  1.00  0.00           H  
ATOM   4237 HD13 LEU B 264       1.759   8.779   6.346  1.00  0.00           H  
ATOM   4238  CD2 LEU B 264       3.220   6.789   8.722  1.00  0.00           C  
ATOM   4239 HD21 LEU B 264       3.273   5.880   8.122  1.00  0.00           H  
ATOM   4240 HD22 LEU B 264       4.112   6.850   9.344  1.00  0.00           H  
ATOM   4241 HD23 LEU B 264       2.339   6.748   9.361  1.00  0.00           H  
ATOM   4242  C   LEU B 264       5.210  10.445   6.964  1.00  0.00           C  
ATOM   4243  O   LEU B 264       6.397  10.442   7.287  1.00  0.00           O  
ATOM   4244  N   THR B 265       4.357  11.395   7.358  1.00  0.00           N  
ATOM   4245  H   THR B 265       3.386  11.284   7.086  1.00  0.00           H  
ATOM   4246  CA  THR B 265       4.666  12.528   8.253  1.00  0.00           C  
ATOM   4247  HA  THR B 265       5.658  12.384   8.683  1.00  0.00           H  
ATOM   4248  CB  THR B 265       4.685  13.875   7.510  1.00  0.00           C  
ATOM   4249  HB  THR B 265       4.956  14.658   8.220  1.00  0.00           H  
ATOM   4250  CG2 THR B 265       5.690  13.917   6.362  1.00  0.00           C  
ATOM   4251 HG21 THR B 265       6.687  13.707   6.753  1.00  0.00           H  
ATOM   4252 HG22 THR B 265       5.434  13.179   5.602  1.00  0.00           H  
ATOM   4253 HG23 THR B 265       5.690  14.912   5.915  1.00  0.00           H  
ATOM   4254  OG1 THR B 265       3.412  14.176   6.991  1.00  0.00           O  
ATOM   4255  HG1 THR B 265       3.145  13.428   6.447  1.00  0.00           H  
ATOM   4256  C   THR B 265       3.669  12.573   9.415  1.00  0.00           C  
ATOM   4257  O   THR B 265       2.609  11.938   9.361  1.00  0.00           O  
ATOM   4258  N   TYR B 266       4.016  13.289  10.491  1.00  0.00           N  
ATOM   4259  H   TYR B 266       4.835  13.881  10.436  1.00  0.00           H  
ATOM   4260  CA  TYR B 266       3.394  13.099  11.807  1.00  0.00           C  
ATOM   4261  HA  TYR B 266       2.517  12.465  11.684  1.00  0.00           H  
ATOM   4262  CB  TYR B 266       4.362  12.334  12.736  1.00  0.00           C  
ATOM   4263  HB2 TYR B 266       5.141  13.016  13.067  1.00  0.00           H  
ATOM   4264  HB3 TYR B 266       3.819  12.029  13.630  1.00  0.00           H  
ATOM   4265  CG  TYR B 266       5.028  11.103  12.136  1.00  0.00           C  
ATOM   4266  CD1 TYR B 266       4.345   9.871  12.106  1.00  0.00           C  
ATOM   4267  HD1 TYR B 266       3.346   9.806  12.512  1.00  0.00           H  
ATOM   4268  CE1 TYR B 266       4.957   8.732  11.540  1.00  0.00           C  
ATOM   4269  HE1 TYR B 266       4.434   7.789  11.506  1.00  0.00           H  
ATOM   4270  CZ  TYR B 266       6.256   8.824  10.990  1.00  0.00           C  
ATOM   4271  OH  TYR B 266       6.852   7.730  10.447  1.00  0.00           O  
ATOM   4272  HH  TYR B 266       7.664   7.979   9.994  1.00  0.00           H  
ATOM   4273  CE2 TYR B 266       6.944  10.055  11.038  1.00  0.00           C  
ATOM   4274  HE2 TYR B 266       7.940  10.134  10.626  1.00  0.00           H  
ATOM   4275  CD2 TYR B 266       6.335  11.187  11.612  1.00  0.00           C  
ATOM   4276  HD2 TYR B 266       6.880  12.123  11.634  1.00  0.00           H  
ATOM   4277  C   TYR B 266       2.893  14.400  12.459  1.00  0.00           C  
ATOM   4278  O   TYR B 266       3.293  15.512  12.106  1.00  0.00           O  
ATOM   4279  N   ALA B 267       2.033  14.244  13.465  1.00  0.00           N  
ATOM   4280  H   ALA B 267       1.696  13.307  13.662  1.00  0.00           H  
ATOM   4281  CA  ALA B 267       1.710  15.278  14.438  1.00  0.00           C  
ATOM   4282  HA  ALA B 267       2.527  16.003  14.463  1.00  0.00           H  
ATOM   4283  CB  ALA B 267       0.435  16.024  14.033  1.00  0.00           C  
ATOM   4284  HB1 ALA B 267       0.182  16.758  14.800  1.00  0.00           H  
ATOM   4285  HB2 ALA B 267       0.602  16.553  13.094  1.00  0.00           H  
ATOM   4286  HB3 ALA B 267      -0.391  15.321  13.917  1.00  0.00           H  
ATOM   4287  C   ALA B 267       1.594  14.647  15.828  1.00  0.00           C  
ATOM   4288  O   ALA B 267       0.929  13.623  16.013  1.00  0.00           O  
ATOM   4289  N   VAL B 268       2.246  15.276  16.802  1.00  0.00           N  
ATOM   4290  H   VAL B 268       2.682  16.164  16.567  1.00  0.00           H  
ATOM   4291  CA  VAL B 268       2.320  14.862  18.208  1.00  0.00           C  
ATOM   4292  HA  VAL B 268       1.994  13.827  18.302  1.00  0.00           H  
ATOM   4293  CB  VAL B 268       3.773  14.951  18.729  1.00  0.00           C  
ATOM   4294  HB  VAL B 268       4.124  15.977  18.613  1.00  0.00           H  
ATOM   4295  CG1 VAL B 268       3.885  14.575  20.212  1.00  0.00           C  
ATOM   4296 HG11 VAL B 268       3.353  15.301  20.823  1.00  0.00           H  
ATOM   4297 HG12 VAL B 268       3.469  13.582  20.384  1.00  0.00           H  
ATOM   4298 HG13 VAL B 268       4.931  14.581  20.520  1.00  0.00           H  
ATOM   4299  CG2 VAL B 268       4.723  14.033  17.948  1.00  0.00           C  
ATOM   4300 HG21 VAL B 268       4.437  12.992  18.084  1.00  0.00           H  
ATOM   4301 HG22 VAL B 268       4.700  14.275  16.886  1.00  0.00           H  
ATOM   4302 HG23 VAL B 268       5.745  14.168  18.302  1.00  0.00           H  
ATOM   4303  C   VAL B 268       1.383  15.746  19.030  1.00  0.00           C  
ATOM   4304  O   VAL B 268       1.351  16.962  18.842  1.00  0.00           O  
ATOM   4305  N   ASN B 269       0.642  15.148  19.959  1.00  0.00           N  
ATOM   4306  H   ASN B 269       0.739  14.144  20.071  1.00  0.00           H  
ATOM   4307  CA  ASN B 269      -0.126  15.839  20.991  1.00  0.00           C  
ATOM   4308  HA  ASN B 269      -0.114  16.911  20.795  1.00  0.00           H  
ATOM   4309  CB  ASN B 269      -1.580  15.347  20.934  1.00  0.00           C  
ATOM   4310  HB2 ASN B 269      -2.037  15.684  20.008  1.00  0.00           H  
ATOM   4311  HB3 ASN B 269      -1.589  14.256  20.949  1.00  0.00           H  
ATOM   4312  CG  ASN B 269      -2.451  15.829  22.081  1.00  0.00           C  
ATOM   4313  OD1 ASN B 269      -3.198  15.066  22.664  1.00  0.00           O  
ATOM   4314  ND2 ASN B 269      -2.375  17.081  22.469  1.00  0.00           N  
ATOM   4315 HD21 ASN B 269      -3.000  17.355  23.211  1.00  0.00           H  
ATOM   4316 HD22 ASN B 269      -1.753  17.755  22.043  1.00  0.00           H  
ATOM   4317  C   ASN B 269       0.506  15.589  22.370  1.00  0.00           C  
ATOM   4318  O   ASN B 269       0.814  14.443  22.697  1.00  0.00           O  
ATOM   4319  N   ILE B 270       0.658  16.649  23.164  1.00  0.00           N  
ATOM   4320  H   ILE B 270       0.308  17.540  22.827  1.00  0.00           H  
ATOM   4321  CA  ILE B 270       1.133  16.623  24.556  1.00  0.00           C  
ATOM   4322  HA  ILE B 270       1.147  15.593  24.905  1.00  0.00           H  
ATOM   4323  CB  ILE B 270       2.579  17.181  24.657  1.00  0.00           C  
ATOM   4324  HB  ILE B 270       2.614  18.127  24.115  1.00  0.00           H  
ATOM   4325  CG2 ILE B 270       3.024  17.456  26.110  1.00  0.00           C  
ATOM   4326 HG21 ILE B 270       4.056  17.804  26.144  1.00  0.00           H  
ATOM   4327 HG22 ILE B 270       2.410  18.239  26.555  1.00  0.00           H  
ATOM   4328 HG23 ILE B 270       2.937  16.548  26.707  1.00  0.00           H  
ATOM   4329  CG1 ILE B 270       3.566  16.196  23.992  1.00  0.00           C  
ATOM   4330 HG12 ILE B 270       3.703  15.332  24.639  1.00  0.00           H  
ATOM   4331 HG13 ILE B 270       3.154  15.845  23.050  1.00  0.00           H  
ATOM   4332  CD1 ILE B 270       4.936  16.795  23.668  1.00  0.00           C  
ATOM   4333 HD11 ILE B 270       4.812  17.688  23.058  1.00  0.00           H  
ATOM   4334 HD12 ILE B 270       5.475  17.043  24.581  1.00  0.00           H  
ATOM   4335 HD13 ILE B 270       5.518  16.064  23.107  1.00  0.00           H  
ATOM   4336  C   ILE B 270       0.137  17.388  25.436  1.00  0.00           C  
ATOM   4337  O   ILE B 270      -0.432  18.388  24.994  1.00  0.00           O  
ATOM   4338  N   TRP B 271      -0.063  16.934  26.676  1.00  0.00           N  
ATOM   4339  H   TRP B 271       0.421  16.087  26.963  1.00  0.00           H  
ATOM   4340  CA  TRP B 271      -0.847  17.634  27.705  1.00  0.00           C  
ATOM   4341  HA  TRP B 271      -0.675  18.707  27.602  1.00  0.00           H  
ATOM   4342  CB  TRP B 271      -2.347  17.370  27.490  1.00  0.00           C  
ATOM   4343  HB2 TRP B 271      -2.909  18.109  28.063  1.00  0.00           H  
ATOM   4344  HB3 TRP B 271      -2.586  17.543  26.440  1.00  0.00           H  
ATOM   4345  CG  TRP B 271      -2.850  16.007  27.865  1.00  0.00           C  
ATOM   4346  CD1 TRP B 271      -3.564  15.730  28.978  1.00  0.00           C  
ATOM   4347  HD1 TRP B 271      -3.865  16.463  29.721  1.00  0.00           H  
ATOM   4348  NE1 TRP B 271      -3.840  14.380  29.038  1.00  0.00           N  
ATOM   4349  HE1 TRP B 271      -4.339  13.958  29.810  1.00  0.00           H  
ATOM   4350  CE2 TRP B 271      -3.359  13.718  27.930  1.00  0.00           C  
ATOM   4351  CZ2 TRP B 271      -3.420  12.378  27.517  1.00  0.00           C  
ATOM   4352  HZ2 TRP B 271      -3.935  11.652  28.124  1.00  0.00           H  
ATOM   4353  CH2 TRP B 271      -2.834  12.009  26.294  1.00  0.00           C  
ATOM   4354  HH2 TRP B 271      -2.900  10.988  25.947  1.00  0.00           H  
ATOM   4355  CZ3 TRP B 271      -2.193  12.982  25.506  1.00  0.00           C  
ATOM   4356  HZ3 TRP B 271      -1.779  12.717  24.544  1.00  0.00           H  
ATOM   4357  CE3 TRP B 271      -2.129  14.322  25.936  1.00  0.00           C  
ATOM   4358  HE3 TRP B 271      -1.662  15.060  25.302  1.00  0.00           H  
ATOM   4359  CD2 TRP B 271      -2.709  14.731  27.159  1.00  0.00           C  
ATOM   4360  C   TRP B 271      -0.400  17.232  29.120  1.00  0.00           C  
ATOM   4361  O   TRP B 271       0.329  16.249  29.284  1.00  0.00           O  
ATOM   4362  N   SER B 272      -0.812  17.981  30.148  1.00  0.00           N  
ATOM   4363  H   SER B 272      -1.430  18.761  29.974  1.00  0.00           H  
ATOM   4364  CA  SER B 272      -0.590  17.609  31.552  1.00  0.00           C  
ATOM   4365  HA  SER B 272       0.331  17.034  31.622  1.00  0.00           H  
ATOM   4366  CB  SER B 272      -0.406  18.856  32.417  1.00  0.00           C  
ATOM   4367  HB2 SER B 272       0.435  19.445  32.058  1.00  0.00           H  
ATOM   4368  HB3 SER B 272      -1.307  19.466  32.371  1.00  0.00           H  
ATOM   4369  OG  SER B 272      -0.171  18.460  33.750  1.00  0.00           O  
ATOM   4370  HG  SER B 272       0.692  18.019  33.787  1.00  0.00           H  
ATOM   4371  C   SER B 272      -1.737  16.756  32.106  1.00  0.00           C  
ATOM   4372  O   SER B 272      -2.902  17.041  31.849  1.00  0.00           O  
ATOM   4373  N   GLU B 273      -1.428  15.756  32.936  1.00  0.00           N  
ATOM   4374  H   GLU B 273      -0.448  15.635  33.173  1.00  0.00           H  
ATOM   4375  CA  GLU B 273      -2.435  15.053  33.755  1.00  0.00           C  
ATOM   4376  HA  GLU B 273      -3.292  14.803  33.124  1.00  0.00           H  
ATOM   4377  CB  GLU B 273      -1.806  13.738  34.261  1.00  0.00           C  
ATOM   4378  HB2 GLU B 273      -1.200  13.293  33.469  1.00  0.00           H  
ATOM   4379  HB3 GLU B 273      -1.124  13.996  35.070  1.00  0.00           H  
ATOM   4380  CG  GLU B 273      -2.778  12.661  34.784  1.00  0.00           C  
ATOM   4381  HG2 GLU B 273      -2.269  12.134  35.595  1.00  0.00           H  
ATOM   4382  HG3 GLU B 273      -3.670  13.113  35.210  1.00  0.00           H  
ATOM   4383  CD  GLU B 273      -3.181  11.628  33.716  1.00  0.00           C  
ATOM   4384  OE1 GLU B 273      -3.798  11.963  32.688  1.00  0.00           O  
ATOM   4385  OE2 GLU B 273      -2.795  10.443  33.875  1.00  0.00           O  
ATOM   4386  C   GLU B 273      -2.963  15.939  34.917  1.00  0.00           C  
ATOM   4387  O   GLU B 273      -3.917  15.572  35.600  1.00  0.00           O  
ATOM   4388  N   ASN B 274      -2.352  17.110  35.152  1.00  0.00           N  
ATOM   4389  H   ASN B 274      -1.563  17.360  34.567  1.00  0.00           H  
ATOM   4390  CA  ASN B 274      -2.720  18.065  36.201  1.00  0.00           C  
ATOM   4391  HA  ASN B 274      -3.429  17.596  36.884  1.00  0.00           H  
ATOM   4392  CB  ASN B 274      -1.450  18.431  36.988  1.00  0.00           C  
ATOM   4393  HB2 ASN B 274      -0.715  18.856  36.309  1.00  0.00           H  
ATOM   4394  HB3 ASN B 274      -1.696  19.197  37.722  1.00  0.00           H  
ATOM   4395  CG  ASN B 274      -0.833  17.257  37.723  1.00  0.00           C  
ATOM   4396  OD1 ASN B 274       0.184  16.690  37.346  1.00  0.00           O  
ATOM   4397  ND2 ASN B 274      -1.433  16.859  38.819  1.00  0.00           N  
ATOM   4398 HD21 ASN B 274      -1.005  16.110  39.328  1.00  0.00           H  
ATOM   4399 HD22 ASN B 274      -2.293  17.295  39.099  1.00  0.00           H  
ATOM   4400  C   ASN B 274      -3.403  19.353  35.698  1.00  0.00           C  
ATOM   4401  O   ASN B 274      -3.972  20.071  36.519  1.00  0.00           O  
ATOM   4402  N   ASP B 275      -3.326  19.679  34.401  1.00  0.00           N  
ATOM   4403  H   ASP B 275      -2.871  19.037  33.766  1.00  0.00           H  
ATOM   4404  CA  ASP B 275      -3.736  20.990  33.869  1.00  0.00           C  
ATOM   4405  HA  ASP B 275      -4.574  21.364  34.457  1.00  0.00           H  
ATOM   4406  CB  ASP B 275      -2.595  22.005  34.072  1.00  0.00           C  
ATOM   4407  HB2 ASP B 275      -2.350  22.053  35.135  1.00  0.00           H  
ATOM   4408  HB3 ASP B 275      -1.707  21.657  33.541  1.00  0.00           H  
ATOM   4409  CG  ASP B 275      -2.933  23.424  33.595  1.00  0.00           C  
ATOM   4410  OD1 ASP B 275      -4.093  23.682  33.196  1.00  0.00           O  
ATOM   4411  OD2 ASP B 275      -1.991  24.250  33.611  1.00  0.00           O  
ATOM   4412  C   ASP B 275      -4.147  20.931  32.379  1.00  0.00           C  
ATOM   4413  O   ASP B 275      -3.287  20.752  31.507  1.00  0.00           O  
ATOM   4414  N   PRO B 276      -5.437  21.137  32.045  1.00  0.00           N  
ATOM   4415  CD  PRO B 276      -6.570  21.172  32.958  1.00  0.00           C  
ATOM   4416  HD2 PRO B 276      -6.693  22.185  33.345  1.00  0.00           H  
ATOM   4417  HD3 PRO B 276      -6.450  20.463  33.778  1.00  0.00           H  
ATOM   4418  CG  PRO B 276      -7.776  20.781  32.111  1.00  0.00           C  
ATOM   4419  HG2 PRO B 276      -8.702  21.195  32.511  1.00  0.00           H  
ATOM   4420  HG3 PRO B 276      -7.837  19.694  32.037  1.00  0.00           H  
ATOM   4421  CB  PRO B 276      -7.423  21.377  30.750  1.00  0.00           C  
ATOM   4422  HB2 PRO B 276      -7.684  22.437  30.746  1.00  0.00           H  
ATOM   4423  HB3 PRO B 276      -7.935  20.857  29.939  1.00  0.00           H  
ATOM   4424  CA  PRO B 276      -5.901  21.205  30.659  1.00  0.00           C  
ATOM   4425  HA  PRO B 276      -5.676  20.253  30.177  1.00  0.00           H  
ATOM   4426  C   PRO B 276      -5.270  22.337  29.830  1.00  0.00           C  
ATOM   4427  O   PRO B 276      -5.164  22.203  28.609  1.00  0.00           O  
ATOM   4428  N   ALA B 277      -4.818  23.435  30.450  1.00  0.00           N  
ATOM   4429  H   ALA B 277      -4.824  23.469  31.471  1.00  0.00           H  
ATOM   4430  CA  ALA B 277      -4.201  24.560  29.746  1.00  0.00           C  
ATOM   4431  HA  ALA B 277      -4.845  24.815  28.904  1.00  0.00           H  
ATOM   4432  CB  ALA B 277      -4.160  25.772  30.683  1.00  0.00           C  
ATOM   4433  HB1 ALA B 277      -3.467  25.585  31.506  1.00  0.00           H  
ATOM   4434  HB2 ALA B 277      -3.828  26.653  30.132  1.00  0.00           H  
ATOM   4435  HB3 ALA B 277      -5.154  25.962  31.091  1.00  0.00           H  
ATOM   4436  C   ALA B 277      -2.810  24.236  29.160  1.00  0.00           C  
ATOM   4437  O   ALA B 277      -2.292  25.012  28.353  1.00  0.00           O  
ATOM   4438  N   ASP B 278      -2.214  23.088  29.492  1.00  0.00           N  
ATOM   4439  H   ASP B 278      -2.659  22.512  30.199  1.00  0.00           H  
ATOM   4440  CA  ASP B 278      -0.990  22.569  28.863  1.00  0.00           C  
ATOM   4441  HA  ASP B 278      -0.382  23.414  28.550  1.00  0.00           H  
ATOM   4442  CB  ASP B 278      -0.160  21.777  29.886  1.00  0.00           C  
ATOM   4443  HB2 ASP B 278      -0.815  21.109  30.447  1.00  0.00           H  
ATOM   4444  HB3 ASP B 278       0.565  21.159  29.358  1.00  0.00           H  
ATOM   4445  CG  ASP B 278       0.626  22.671  30.849  1.00  0.00           C  
ATOM   4446  OD1 ASP B 278       0.791  23.888  30.593  1.00  0.00           O  
ATOM   4447  OD2 ASP B 278       1.109  22.154  31.881  1.00  0.00           O  
ATOM   4448  C   ASP B 278      -1.222  21.773  27.567  1.00  0.00           C  
ATOM   4449  O   ASP B 278      -0.258  21.291  26.979  1.00  0.00           O  
ATOM   4450  N   PHE B 279      -2.460  21.633  27.078  1.00  0.00           N  
ATOM   4451  H   PHE B 279      -3.245  22.010  27.599  1.00  0.00           H  
ATOM   4452  CA  PHE B 279      -2.733  20.910  25.829  1.00  0.00           C  
ATOM   4453  HA  PHE B 279      -2.290  19.919  25.921  1.00  0.00           H  
ATOM   4454  CB  PHE B 279      -4.247  20.723  25.670  1.00  0.00           C  
ATOM   4455  HB2 PHE B 279      -4.650  20.327  26.603  1.00  0.00           H  
ATOM   4456  HB3 PHE B 279      -4.713  21.696  25.502  1.00  0.00           H  
ATOM   4457  CG  PHE B 279      -4.636  19.781  24.546  1.00  0.00           C  
ATOM   4458  CD1 PHE B 279      -4.755  20.255  23.225  1.00  0.00           C  
ATOM   4459  HD1 PHE B 279      -4.578  21.300  23.011  1.00  0.00           H  
ATOM   4460  CE1 PHE B 279      -5.115  19.375  22.187  1.00  0.00           C  
ATOM   4461  HE1 PHE B 279      -5.214  19.743  21.176  1.00  0.00           H  
ATOM   4462  CZ  PHE B 279      -5.359  18.019  22.470  1.00  0.00           C  
ATOM   4463  HZ  PHE B 279      -5.629  17.337  21.675  1.00  0.00           H  
ATOM   4464  CE2 PHE B 279      -5.237  17.542  23.788  1.00  0.00           C  
ATOM   4465  HE2 PHE B 279      -5.414  16.497  24.006  1.00  0.00           H  
ATOM   4466  CD2 PHE B 279      -4.880  18.422  24.823  1.00  0.00           C  
ATOM   4467  HD2 PHE B 279      -4.803  18.054  25.836  1.00  0.00           H  
ATOM   4468  C   PHE B 279      -2.099  21.598  24.599  1.00  0.00           C  
ATOM   4469  O   PHE B 279      -2.354  22.776  24.327  1.00  0.00           O  
ATOM   4470  N   ARG B 280      -1.272  20.870  23.837  1.00  0.00           N  
ATOM   4471  H   ARG B 280      -1.070  19.924  24.159  1.00  0.00           H  
ATOM   4472  CA  ARG B 280      -0.542  21.352  22.645  1.00  0.00           C  
ATOM   4473  HA  ARG B 280      -1.021  22.257  22.273  1.00  0.00           H  
ATOM   4474  CB  ARG B 280       0.933  21.650  22.991  1.00  0.00           C  
ATOM   4475  HB2 ARG B 280       1.402  20.710  23.291  1.00  0.00           H  
ATOM   4476  HB3 ARG B 280       1.447  21.997  22.092  1.00  0.00           H  
ATOM   4477  CG  ARG B 280       1.183  22.665  24.113  1.00  0.00           C  
ATOM   4478  HG2 ARG B 280       0.663  22.336  25.006  1.00  0.00           H  
ATOM   4479  HG3 ARG B 280       2.249  22.668  24.340  1.00  0.00           H  
ATOM   4480  CD  ARG B 280       0.757  24.102  23.789  1.00  0.00           C  
ATOM   4481  HD2 ARG B 280       1.372  24.478  22.968  1.00  0.00           H  
ATOM   4482  HD3 ARG B 280      -0.284  24.118  23.467  1.00  0.00           H  
ATOM   4483  NE  ARG B 280       0.941  24.955  24.979  1.00  0.00           N  
ATOM   4484  HE  ARG B 280       1.860  25.329  25.129  1.00  0.00           H  
ATOM   4485  CZ  ARG B 280       0.071  25.109  25.963  1.00  0.00           C  
ATOM   4486  NH1 ARG B 280      -1.162  24.718  25.881  1.00  0.00           N  
ATOM   4487 HH11 ARG B 280      -1.496  24.189  25.085  1.00  0.00           H  
ATOM   4488 HH12 ARG B 280      -1.757  24.809  26.695  1.00  0.00           H  
ATOM   4489  NH2 ARG B 280       0.413  25.660  27.091  1.00  0.00           N  
ATOM   4490 HH21 ARG B 280       1.359  25.929  27.275  1.00  0.00           H  
ATOM   4491 HH22 ARG B 280      -0.263  25.653  27.846  1.00  0.00           H  
ATOM   4492  C   ARG B 280      -0.566  20.316  21.523  1.00  0.00           C  
ATOM   4493  O   ARG B 280      -0.614  19.113  21.784  1.00  0.00           O  
ATOM   4494  N   ILE B 281      -0.436  20.771  20.280  1.00  0.00           N  
ATOM   4495  H   ILE B 281      -0.346  21.766  20.141  1.00  0.00           H  
ATOM   4496  CA  ILE B 281      -0.146  19.917  19.122  1.00  0.00           C  
ATOM   4497  HA  ILE B 281       0.135  18.929  19.480  1.00  0.00           H  
ATOM   4498  CB  ILE B 281      -1.390  19.738  18.214  1.00  0.00           C  
ATOM   4499  HB  ILE B 281      -1.799  20.724  17.987  1.00  0.00           H  
ATOM   4500  CG2 ILE B 281      -1.025  19.054  16.880  1.00  0.00           C  
ATOM   4501 HG21 ILE B 281      -1.905  18.947  16.247  1.00  0.00           H  
ATOM   4502 HG22 ILE B 281      -0.313  19.662  16.321  1.00  0.00           H  
ATOM   4503 HG23 ILE B 281      -0.588  18.072  17.066  1.00  0.00           H  
ATOM   4504  CG1 ILE B 281      -2.463  18.915  18.971  1.00  0.00           C  
ATOM   4505 HG12 ILE B 281      -2.059  17.929  19.200  1.00  0.00           H  
ATOM   4506 HG13 ILE B 281      -2.691  19.410  19.915  1.00  0.00           H  
ATOM   4507  CD1 ILE B 281      -3.798  18.739  18.236  1.00  0.00           C  
ATOM   4508 HD11 ILE B 281      -4.513  18.264  18.908  1.00  0.00           H  
ATOM   4509 HD12 ILE B 281      -4.186  19.713  17.937  1.00  0.00           H  
ATOM   4510 HD13 ILE B 281      -3.673  18.104  17.360  1.00  0.00           H  
ATOM   4511  C   ILE B 281       1.079  20.485  18.400  1.00  0.00           C  
ATOM   4512  O   ILE B 281       1.164  21.692  18.178  1.00  0.00           O  
ATOM   4513  N   TYR B 282       2.010  19.605  18.044  1.00  0.00           N  
ATOM   4514  H   TYR B 282       1.832  18.626  18.243  1.00  0.00           H  
ATOM   4515  CA  TYR B 282       3.239  19.910  17.320  1.00  0.00           C  
ATOM   4516  HA  TYR B 282       3.281  20.978  17.097  1.00  0.00           H  
ATOM   4517  CB  TYR B 282       4.450  19.556  18.200  1.00  0.00           C  
ATOM   4518  HB2 TYR B 282       4.419  18.490  18.430  1.00  0.00           H  
ATOM   4519  HB3 TYR B 282       5.361  19.737  17.628  1.00  0.00           H  
ATOM   4520  CG  TYR B 282       4.532  20.344  19.498  1.00  0.00           C  
ATOM   4521  CD1 TYR B 282       4.952  21.688  19.463  1.00  0.00           C  
ATOM   4522  HD1 TYR B 282       5.226  22.144  18.522  1.00  0.00           H  
ATOM   4523  CE1 TYR B 282       5.006  22.446  20.647  1.00  0.00           C  
ATOM   4524  HE1 TYR B 282       5.321  23.478  20.622  1.00  0.00           H  
ATOM   4525  CZ  TYR B 282       4.650  21.859  21.877  1.00  0.00           C  
ATOM   4526  OH  TYR B 282       4.706  22.614  23.007  1.00  0.00           O  
ATOM   4527  HH  TYR B 282       4.906  22.092  23.788  1.00  0.00           H  
ATOM   4528  CE2 TYR B 282       4.240  20.506  21.922  1.00  0.00           C  
ATOM   4529  HE2 TYR B 282       3.961  20.058  22.863  1.00  0.00           H  
ATOM   4530  CD2 TYR B 282       4.177  19.753  20.730  1.00  0.00           C  
ATOM   4531  HD2 TYR B 282       3.853  18.721  20.758  1.00  0.00           H  
ATOM   4532  C   TYR B 282       3.244  19.136  15.996  1.00  0.00           C  
ATOM   4533  O   TYR B 282       3.067  17.917  15.986  1.00  0.00           O  
ATOM   4534  N   GLN B 283       3.442  19.837  14.881  1.00  0.00           N  
ATOM   4535  H   GLN B 283       3.621  20.825  14.960  1.00  0.00           H  
ATOM   4536  CA  GLN B 283       3.587  19.233  13.554  1.00  0.00           C  
ATOM   4537  HA  GLN B 283       2.902  18.387  13.477  1.00  0.00           H  
ATOM   4538  CB  GLN B 283       3.212  20.273  12.482  1.00  0.00           C  
ATOM   4539  HB2 GLN B 283       2.441  20.946  12.864  1.00  0.00           H  
ATOM   4540  HB3 GLN B 283       4.091  20.885  12.270  1.00  0.00           H  
ATOM   4541  CG  GLN B 283       2.718  19.644  11.163  1.00  0.00           C  
ATOM   4542  HG2 GLN B 283       3.096  20.252  10.341  1.00  0.00           H  
ATOM   4543  HG3 GLN B 283       3.119  18.638  11.039  1.00  0.00           H  
ATOM   4544  CD  GLN B 283       1.191  19.594  11.049  1.00  0.00           C  
ATOM   4545  OE1 GLN B 283       0.457  19.458  12.017  1.00  0.00           O  
ATOM   4546  NE2 GLN B 283       0.640  19.703   9.859  1.00  0.00           N  
ATOM   4547 HE21 GLN B 283      -0.362  19.726   9.825  1.00  0.00           H  
ATOM   4548 HE22 GLN B 283       1.216  19.804   9.042  1.00  0.00           H  
ATOM   4549  C   GLN B 283       5.029  18.729  13.364  1.00  0.00           C  
ATOM   4550  O   GLN B 283       5.968  19.398  13.798  1.00  0.00           O  
ATOM   4551  N   VAL B 284       5.216  17.584  12.704  1.00  0.00           N  
ATOM   4552  H   VAL B 284       4.410  17.061  12.378  1.00  0.00           H  
ATOM   4553  CA  VAL B 284       6.540  17.019  12.402  1.00  0.00           C  
ATOM   4554  HA  VAL B 284       7.308  17.596  12.919  1.00  0.00           H  
ATOM   4555  CB  VAL B 284       6.660  15.568  12.907  1.00  0.00           C  
ATOM   4556  HB  VAL B 284       5.998  14.935  12.319  1.00  0.00           H  
ATOM   4557  CG1 VAL B 284       8.091  15.035  12.763  1.00  0.00           C  
ATOM   4558 HG11 VAL B 284       8.153  14.014  13.142  1.00  0.00           H  
ATOM   4559 HG12 VAL B 284       8.383  15.016  11.714  1.00  0.00           H  
ATOM   4560 HG13 VAL B 284       8.789  15.654  13.328  1.00  0.00           H  
ATOM   4561  CG2 VAL B 284       6.263  15.449  14.386  1.00  0.00           C  
ATOM   4562 HG21 VAL B 284       5.216  15.715  14.525  1.00  0.00           H  
ATOM   4563 HG22 VAL B 284       6.398  14.422  14.716  1.00  0.00           H  
ATOM   4564 HG23 VAL B 284       6.888  16.103  14.996  1.00  0.00           H  
ATOM   4565  C   VAL B 284       6.800  17.129  10.900  1.00  0.00           C  
ATOM   4566  O   VAL B 284       6.120  16.497  10.091  1.00  0.00           O  
ATOM   4567  N   THR B 285       7.762  17.977  10.528  1.00  0.00           N  
ATOM   4568  H   THR B 285       8.237  18.509  11.245  1.00  0.00           H  
ATOM   4569  CA  THR B 285       8.128  18.277   9.129  1.00  0.00           C  
ATOM   4570  HA  THR B 285       7.239  18.196   8.501  1.00  0.00           H  
ATOM   4571  CB  THR B 285       8.660  19.715   9.018  1.00  0.00           C  
ATOM   4572  HB  THR B 285       9.010  19.895   8.000  1.00  0.00           H  
ATOM   4573  CG2 THR B 285       7.598  20.763   9.351  1.00  0.00           C  
ATOM   4574 HG21 THR B 285       8.019  21.760   9.214  1.00  0.00           H  
ATOM   4575 HG22 THR B 285       6.743  20.644   8.684  1.00  0.00           H  
ATOM   4576 HG23 THR B 285       7.267  20.658  10.385  1.00  0.00           H  
ATOM   4577  OG1 THR B 285       9.732  19.892   9.918  1.00  0.00           O  
ATOM   4578  HG1 THR B 285      10.537  19.565   9.507  1.00  0.00           H  
ATOM   4579  C   THR B 285       9.167  17.314   8.545  1.00  0.00           C  
ATOM   4580  O   THR B 285       9.373  17.305   7.333  1.00  0.00           O  
ATOM   4581  N   TYR B 286       9.854  16.530   9.382  1.00  0.00           N  
ATOM   4582  H   TYR B 286       9.628  16.585  10.362  1.00  0.00           H  
ATOM   4583  CA  TYR B 286      10.691  15.403   8.955  1.00  0.00           C  
ATOM   4584  HA  TYR B 286      11.174  15.645   8.008  1.00  0.00           H  
ATOM   4585  CB  TYR B 286      11.779  15.129  10.010  1.00  0.00           C  
ATOM   4586  HB2 TYR B 286      11.291  14.999  10.979  1.00  0.00           H  
ATOM   4587  HB3 TYR B 286      12.252  14.180   9.764  1.00  0.00           H  
ATOM   4588  CG  TYR B 286      12.918  16.126  10.173  1.00  0.00           C  
ATOM   4589  CD1 TYR B 286      13.168  17.159   9.240  1.00  0.00           C  
ATOM   4590  HD1 TYR B 286      12.517  17.308   8.392  1.00  0.00           H  
ATOM   4591  CE1 TYR B 286      14.298  17.989   9.390  1.00  0.00           C  
ATOM   4592  HE1 TYR B 286      14.496  18.766   8.668  1.00  0.00           H  
ATOM   4593  CZ  TYR B 286      15.181  17.791  10.474  1.00  0.00           C  
ATOM   4594  OH  TYR B 286      16.284  18.570  10.611  1.00  0.00           O  
ATOM   4595  HH  TYR B 286      16.452  19.082   9.820  1.00  0.00           H  
ATOM   4596  CE2 TYR B 286      14.929  16.769  11.409  1.00  0.00           C  
ATOM   4597  HE2 TYR B 286      15.618  16.614  12.225  1.00  0.00           H  
ATOM   4598  CD2 TYR B 286      13.804  15.939  11.253  1.00  0.00           C  
ATOM   4599  HD2 TYR B 286      13.633  15.134  11.956  1.00  0.00           H  
ATOM   4600  C   TYR B 286       9.869  14.122   8.724  1.00  0.00           C  
ATOM   4601  O   TYR B 286       8.820  13.920   9.331  1.00  0.00           O  
ATOM   4602  N   LEU B 287      10.412  13.222   7.894  1.00  0.00           N  
ATOM   4603  H   LEU B 287      11.258  13.480   7.412  1.00  0.00           H  
ATOM   4604  CA  LEU B 287       9.990  11.814   7.776  1.00  0.00           C  
ATOM   4605  HA  LEU B 287       8.900  11.757   7.726  1.00  0.00           H  
ATOM   4606  CB  LEU B 287      10.601  11.229   6.485  1.00  0.00           C  
ATOM   4607  HB2 LEU B 287      11.687  11.279   6.577  1.00  0.00           H  
ATOM   4608  HB3 LEU B 287      10.327  10.175   6.415  1.00  0.00           H  
ATOM   4609  CG  LEU B 287      10.189  11.930   5.175  1.00  0.00           C  
ATOM   4610  HG  LEU B 287      10.334  13.007   5.267  1.00  0.00           H  
ATOM   4611  CD1 LEU B 287      11.070  11.442   4.025  1.00  0.00           C  
ATOM   4612 HD11 LEU B 287      12.111  11.696   4.223  1.00  0.00           H  
ATOM   4613 HD12 LEU B 287      10.762  11.924   3.096  1.00  0.00           H  
ATOM   4614 HD13 LEU B 287      10.976  10.362   3.914  1.00  0.00           H  
ATOM   4615  CD2 LEU B 287       8.729  11.657   4.821  1.00  0.00           C  
ATOM   4616 HD21 LEU B 287       8.553  10.583   4.774  1.00  0.00           H  
ATOM   4617 HD22 LEU B 287       8.077  12.084   5.581  1.00  0.00           H  
ATOM   4618 HD23 LEU B 287       8.486  12.107   3.858  1.00  0.00           H  
ATOM   4619  C   LEU B 287      10.437  10.962   8.988  1.00  0.00           C  
ATOM   4620  O   LEU B 287       9.960   9.847   9.187  1.00  0.00           O  
ATOM   4621  N   GLU B 288      11.364  11.495   9.789  1.00  0.00           N  
ATOM   4622  H   GLU B 288      11.687  12.418   9.567  1.00  0.00           H  
ATOM   4623  CA  GLU B 288      11.899  10.891  11.011  1.00  0.00           C  
ATOM   4624  HA  GLU B 288      12.266   9.895  10.767  1.00  0.00           H  
ATOM   4625  CB  GLU B 288      13.098  11.743  11.475  1.00  0.00           C  
ATOM   4626  HB2 GLU B 288      13.741  11.962  10.621  1.00  0.00           H  
ATOM   4627  HB3 GLU B 288      12.726  12.698  11.848  1.00  0.00           H  
ATOM   4628  CG  GLU B 288      13.940  11.091  12.579  1.00  0.00           C  
ATOM   4629  HG2 GLU B 288      14.606  11.850  12.997  1.00  0.00           H  
ATOM   4630  HG3 GLU B 288      13.282  10.757  13.382  1.00  0.00           H  
ATOM   4631  CD  GLU B 288      14.791   9.923  12.061  1.00  0.00           C  
ATOM   4632  OE1 GLU B 288      14.626   8.817  12.616  1.00  0.00           O  
ATOM   4633  OE2 GLU B 288      15.581  10.147  11.115  1.00  0.00           O  
ATOM   4634  C   GLU B 288      10.807  10.816  12.104  1.00  0.00           C  
ATOM   4635  O   GLU B 288      10.193  11.842  12.416  1.00  0.00           O  
ATOM   4636  N   PRO B 289      10.538   9.641  12.710  1.00  0.00           N  
ATOM   4637  CD  PRO B 289      11.110   8.345  12.364  1.00  0.00           C  
ATOM   4638  HD2 PRO B 289      12.194   8.346  12.471  1.00  0.00           H  
ATOM   4639  HD3 PRO B 289      10.833   8.092  11.340  1.00  0.00           H  
ATOM   4640  CG  PRO B 289      10.495   7.330  13.328  1.00  0.00           C  
ATOM   4641  HG2 PRO B 289      11.118   7.243  14.221  1.00  0.00           H  
ATOM   4642  HG3 PRO B 289      10.358   6.355  12.857  1.00  0.00           H  
ATOM   4643  CB  PRO B 289       9.161   7.979  13.687  1.00  0.00           C  
ATOM   4644  HB2 PRO B 289       8.758   7.603  14.624  1.00  0.00           H  
ATOM   4645  HB3 PRO B 289       8.448   7.809  12.880  1.00  0.00           H  
ATOM   4646  CA  PRO B 289       9.518   9.468  13.747  1.00  0.00           C  
ATOM   4647  HA  PRO B 289       8.636  10.051  13.485  1.00  0.00           H  
ATOM   4648  C   PRO B 289      10.011   9.949  15.131  1.00  0.00           C  
ATOM   4649  O   PRO B 289      10.096   9.178  16.094  1.00  0.00           O  
ATOM   4650  N   SER B 290      10.379  11.230  15.222  1.00  0.00           N  
ATOM   4651  H   SER B 290      10.258  11.810  14.395  1.00  0.00           H  
ATOM   4652  CA  SER B 290      11.075  11.818  16.372  1.00  0.00           C  
ATOM   4653  HA  SER B 290      10.785  11.282  17.274  1.00  0.00           H  
ATOM   4654  CB  SER B 290      12.578  11.614  16.153  1.00  0.00           C  
ATOM   4655  HB2 SER B 290      12.780  10.545  16.070  1.00  0.00           H  
ATOM   4656  HB3 SER B 290      12.865  12.097  15.219  1.00  0.00           H  
ATOM   4657  OG  SER B 290      13.368  12.147  17.195  1.00  0.00           O  
ATOM   4658  HG  SER B 290      14.272  11.868  17.025  1.00  0.00           H  
ATOM   4659  C   SER B 290      10.729  13.301  16.571  1.00  0.00           C  
ATOM   4660  O   SER B 290      10.477  14.025  15.606  1.00  0.00           O  
ATOM   4661  N   LEU B 291      10.719  13.774  17.823  1.00  0.00           N  
ATOM   4662  H   LEU B 291      10.945  13.119  18.568  1.00  0.00           H  
ATOM   4663  CA  LEU B 291      10.482  15.184  18.161  1.00  0.00           C  
ATOM   4664  HA  LEU B 291      10.849  15.791  17.332  1.00  0.00           H  
ATOM   4665  CB  LEU B 291       8.968  15.448  18.297  1.00  0.00           C  
ATOM   4666  HB2 LEU B 291       8.479  15.204  17.354  1.00  0.00           H  
ATOM   4667  HB3 LEU B 291       8.570  14.783  19.066  1.00  0.00           H  
ATOM   4668  CG  LEU B 291       8.614  16.902  18.673  1.00  0.00           C  
ATOM   4669  HG  LEU B 291       9.135  17.182  19.586  1.00  0.00           H  
ATOM   4670  CD1 LEU B 291       8.992  17.887  17.566  1.00  0.00           C  
ATOM   4671 HD11 LEU B 291       8.658  18.888  17.837  1.00  0.00           H  
ATOM   4672 HD12 LEU B 291      10.072  17.918  17.441  1.00  0.00           H  
ATOM   4673 HD13 LEU B 291       8.526  17.595  16.624  1.00  0.00           H  
ATOM   4674  CD2 LEU B 291       7.114  17.019  18.938  1.00  0.00           C  
ATOM   4675 HD21 LEU B 291       6.829  16.341  19.741  1.00  0.00           H  
ATOM   4676 HD22 LEU B 291       6.878  18.037  19.244  1.00  0.00           H  
ATOM   4677 HD23 LEU B 291       6.555  16.772  18.035  1.00  0.00           H  
ATOM   4678  C   LEU B 291      11.243  15.608  19.424  1.00  0.00           C  
ATOM   4679  O   LEU B 291      10.978  15.124  20.524  1.00  0.00           O  
ATOM   4680  N   ARG B 292      12.166  16.563  19.280  1.00  0.00           N  
ATOM   4681  H   ARG B 292      12.311  16.931  18.351  1.00  0.00           H  
ATOM   4682  CA  ARG B 292      12.843  17.228  20.404  1.00  0.00           C  
ATOM   4683  HA  ARG B 292      12.848  16.549  21.256  1.00  0.00           H  
ATOM   4684  CB  ARG B 292      14.294  17.511  19.994  1.00  0.00           C  
ATOM   4685  HB2 ARG B 292      14.699  16.620  19.510  1.00  0.00           H  
ATOM   4686  HB3 ARG B 292      14.305  18.327  19.268  1.00  0.00           H  
ATOM   4687  CG  ARG B 292      15.205  17.864  21.176  1.00  0.00           C  
ATOM   4688  HG2 ARG B 292      14.850  18.776  21.656  1.00  0.00           H  
ATOM   4689  HG3 ARG B 292      15.204  17.049  21.900  1.00  0.00           H  
ATOM   4690  CD  ARG B 292      16.632  18.076  20.663  1.00  0.00           C  
ATOM   4691  HD2 ARG B 292      17.002  17.139  20.242  1.00  0.00           H  
ATOM   4692  HD3 ARG B 292      16.600  18.830  19.874  1.00  0.00           H  
ATOM   4693  NE  ARG B 292      17.537  18.526  21.735  1.00  0.00           N  
ATOM   4694  HE  ARG B 292      17.234  18.385  22.699  1.00  0.00           H  
ATOM   4695  CZ  ARG B 292      18.658  19.205  21.584  1.00  0.00           C  
ATOM   4696  NH1 ARG B 292      19.176  19.448  20.413  1.00  0.00           N  
ATOM   4697 HH11 ARG B 292      18.710  19.106  19.593  1.00  0.00           H  
ATOM   4698 HH12 ARG B 292      20.026  19.973  20.350  1.00  0.00           H  
ATOM   4699  NH2 ARG B 292      19.289  19.666  22.617  1.00  0.00           N  
ATOM   4700 HH21 ARG B 292      18.956  19.452  23.560  1.00  0.00           H  
ATOM   4701 HH22 ARG B 292      20.144  20.181  22.543  1.00  0.00           H  
ATOM   4702  C   ARG B 292      12.078  18.490  20.826  1.00  0.00           C  
ATOM   4703  O   ARG B 292      11.559  19.196  19.966  1.00  0.00           O  
ATOM   4704  N   ILE B 293      12.027  18.789  22.127  1.00  0.00           N  
ATOM   4705  H   ILE B 293      12.483  18.153  22.775  1.00  0.00           H  
ATOM   4706  CA  ILE B 293      11.297  19.940  22.703  1.00  0.00           C  
ATOM   4707  HA  ILE B 293      11.213  20.719  21.944  1.00  0.00           H  
ATOM   4708  CB  ILE B 293       9.863  19.549  23.164  1.00  0.00           C  
ATOM   4709  HB  ILE B 293       9.955  18.975  24.089  1.00  0.00           H  
ATOM   4710  CG2 ILE B 293       9.047  20.821  23.475  1.00  0.00           C  
ATOM   4711 HG21 ILE B 293       8.898  21.404  22.566  1.00  0.00           H  
ATOM   4712 HG22 ILE B 293       9.536  21.436  24.226  1.00  0.00           H  
ATOM   4713 HG23 ILE B 293       8.076  20.561  23.893  1.00  0.00           H  
ATOM   4714  CG1 ILE B 293       9.104  18.659  22.150  1.00  0.00           C  
ATOM   4715 HG12 ILE B 293       9.006  19.187  21.200  1.00  0.00           H  
ATOM   4716 HG13 ILE B 293       9.673  17.746  21.982  1.00  0.00           H  
ATOM   4717  CD1 ILE B 293       7.715  18.214  22.617  1.00  0.00           C  
ATOM   4718 HD11 ILE B 293       7.780  17.792  23.620  1.00  0.00           H  
ATOM   4719 HD12 ILE B 293       7.336  17.453  21.936  1.00  0.00           H  
ATOM   4720 HD13 ILE B 293       7.020  19.053  22.614  1.00  0.00           H  
ATOM   4721  C   ILE B 293      12.084  20.505  23.893  1.00  0.00           C  
ATOM   4722  O   ILE B 293      12.651  19.727  24.654  1.00  0.00           O  
ATOM   4723  N   ALA B 294      12.107  21.825  24.108  1.00  0.00           N  
ATOM   4724  H   ALA B 294      11.621  22.436  23.473  1.00  0.00           H  
ATOM   4725  CA  ALA B 294      12.630  22.404  25.349  1.00  0.00           C  
ATOM   4726  HA  ALA B 294      13.639  22.033  25.518  1.00  0.00           H  
ATOM   4727  CB  ALA B 294      12.724  23.925  25.190  1.00  0.00           C  
ATOM   4728  HB1 ALA B 294      13.176  24.354  26.085  1.00  0.00           H  
ATOM   4729  HB2 ALA B 294      13.349  24.175  24.332  1.00  0.00           H  
ATOM   4730  HB3 ALA B 294      11.731  24.354  25.054  1.00  0.00           H  
ATOM   4731  C   ALA B 294      11.772  21.987  26.561  1.00  0.00           C  
ATOM   4732  O   ALA B 294      10.562  22.223  26.586  1.00  0.00           O  
ATOM   4733  N   ALA B 295      12.403  21.379  27.569  1.00  0.00           N  
ATOM   4734  H   ALA B 295      13.415  21.293  27.530  1.00  0.00           H  
ATOM   4735  CA  ALA B 295      11.741  20.911  28.789  1.00  0.00           C  
ATOM   4736  HA  ALA B 295      10.911  20.257  28.516  1.00  0.00           H  
ATOM   4737  CB  ALA B 295      12.753  20.097  29.604  1.00  0.00           C  
ATOM   4738  HB1 ALA B 295      13.587  20.732  29.910  1.00  0.00           H  
ATOM   4739  HB2 ALA B 295      12.266  19.701  30.497  1.00  0.00           H  
ATOM   4740  HB3 ALA B 295      13.132  19.265  29.011  1.00  0.00           H  
ATOM   4741  C   ALA B 295      11.158  22.075  29.611  1.00  0.00           C  
ATOM   4742  O   ALA B 295      10.159  21.908  30.302  1.00  0.00           O  
ATOM   4743  N   SER B 296      11.716  23.280  29.453  1.00  0.00           N  
ATOM   4744  H   SER B 296      12.525  23.344  28.854  1.00  0.00           H  
ATOM   4745  CA  SER B 296      11.189  24.547  29.979  1.00  0.00           C  
ATOM   4746  HA  SER B 296      11.068  24.449  31.058  1.00  0.00           H  
ATOM   4747  CB  SER B 296      12.220  25.646  29.706  1.00  0.00           C  
ATOM   4748  HB2 SER B 296      11.842  26.603  30.069  1.00  0.00           H  
ATOM   4749  HB3 SER B 296      13.145  25.411  30.234  1.00  0.00           H  
ATOM   4750  OG  SER B 296      12.482  25.730  28.314  1.00  0.00           O  
ATOM   4751  HG  SER B 296      13.114  26.444  28.177  1.00  0.00           H  
ATOM   4752  C   SER B 296       9.822  24.961  29.406  1.00  0.00           C  
ATOM   4753  O   SER B 296       9.260  25.959  29.851  1.00  0.00           O  
ATOM   4754  N   THR B 297       9.257  24.211  28.448  1.00  0.00           N  
ATOM   4755  H   THR B 297       9.789  23.429  28.089  1.00  0.00           H  
ATOM   4756  CA  THR B 297       7.838  24.329  28.053  1.00  0.00           C  
ATOM   4757  HA  THR B 297       7.553  25.379  28.118  1.00  0.00           H  
ATOM   4758  CB  THR B 297       7.591  23.878  26.602  1.00  0.00           C  
ATOM   4759  HB  THR B 297       6.535  24.032  26.373  1.00  0.00           H  
ATOM   4760  CG2 THR B 297       8.403  24.681  25.587  1.00  0.00           C  
ATOM   4761 HG21 THR B 297       9.470  24.562  25.767  1.00  0.00           H  
ATOM   4762 HG22 THR B 297       8.163  24.338  24.581  1.00  0.00           H  
ATOM   4763 HG23 THR B 297       8.145  25.736  25.671  1.00  0.00           H  
ATOM   4764  OG1 THR B 297       7.877  22.512  26.405  1.00  0.00           O  
ATOM   4765  HG1 THR B 297       8.841  22.399  26.477  1.00  0.00           H  
ATOM   4766  C   THR B 297       6.881  23.576  28.990  1.00  0.00           C  
ATOM   4767  O   THR B 297       5.667  23.650  28.798  1.00  0.00           O  
ATOM   4768  N   LEU B 298       7.405  22.860  29.992  1.00  0.00           N  
ATOM   4769  H   LEU B 298       8.414  22.852  30.099  1.00  0.00           H  
ATOM   4770  CA  LEU B 298       6.671  22.026  30.946  1.00  0.00           C  
ATOM   4771  HA  LEU B 298       5.604  22.064  30.720  1.00  0.00           H  
ATOM   4772  CB  LEU B 298       7.145  20.565  30.811  1.00  0.00           C  
ATOM   4773  HB2 LEU B 298       8.165  20.505  31.189  1.00  0.00           H  
ATOM   4774  HB3 LEU B 298       6.531  19.933  31.451  1.00  0.00           H  
ATOM   4775  CG  LEU B 298       7.132  19.991  29.381  1.00  0.00           C  
ATOM   4776  HG  LEU B 298       7.748  20.605  28.727  1.00  0.00           H  
ATOM   4777  CD1 LEU B 298       7.725  18.588  29.377  1.00  0.00           C  
ATOM   4778 HD11 LEU B 298       7.146  17.937  30.033  1.00  0.00           H  
ATOM   4779 HD12 LEU B 298       7.715  18.200  28.361  1.00  0.00           H  
ATOM   4780 HD13 LEU B 298       8.753  18.629  29.740  1.00  0.00           H  
ATOM   4781  CD2 LEU B 298       5.725  19.902  28.793  1.00  0.00           C  
ATOM   4782 HD21 LEU B 298       5.767  19.466  27.796  1.00  0.00           H  
ATOM   4783 HD22 LEU B 298       5.105  19.279  29.435  1.00  0.00           H  
ATOM   4784 HD23 LEU B 298       5.292  20.899  28.722  1.00  0.00           H  
ATOM   4785  C   LEU B 298       6.861  22.532  32.387  1.00  0.00           C  
ATOM   4786  O   LEU B 298       7.895  23.103  32.740  1.00  0.00           O  
ATOM   4787  N   LYS B 299       5.859  22.310  33.237  1.00  0.00           N  
ATOM   4788  H   LYS B 299       5.057  21.801  32.881  1.00  0.00           H  
ATOM   4789  CA  LYS B 299       5.912  22.570  34.684  1.00  0.00           C  
ATOM   4790  HA  LYS B 299       6.454  23.502  34.851  1.00  0.00           H  
ATOM   4791  CB  LYS B 299       4.480  22.713  35.234  1.00  0.00           C  
ATOM   4792  HB2 LYS B 299       3.952  21.769  35.097  1.00  0.00           H  
ATOM   4793  HB3 LYS B 299       4.533  22.930  36.302  1.00  0.00           H  
ATOM   4794  CG  LYS B 299       3.688  23.833  34.531  1.00  0.00           C  
ATOM   4795  HG2 LYS B 299       4.244  24.767  34.621  1.00  0.00           H  
ATOM   4796  HG3 LYS B 299       3.580  23.597  33.473  1.00  0.00           H  
ATOM   4797  CD  LYS B 299       2.287  24.031  35.129  1.00  0.00           C  
ATOM   4798  HD2 LYS B 299       1.741  23.085  35.141  1.00  0.00           H  
ATOM   4799  HD3 LYS B 299       2.393  24.385  36.155  1.00  0.00           H  
ATOM   4800  CE  LYS B 299       1.517  25.085  34.315  1.00  0.00           C  
ATOM   4801  HE2 LYS B 299       0.881  25.667  34.987  1.00  0.00           H  
ATOM   4802  HE3 LYS B 299       2.243  25.762  33.855  1.00  0.00           H  
ATOM   4803  NZ  LYS B 299       0.671  24.477  33.264  1.00  0.00           N  
ATOM   4804  HZ1 LYS B 299       0.991  23.553  32.972  1.00  0.00           H  
ATOM   4805  HZ2 LYS B 299      -0.308  24.377  33.545  1.00  0.00           H  
ATOM   4806  HZ3 LYS B 299       0.655  24.987  32.387  1.00  0.00           H  
ATOM   4807  C   LYS B 299       6.687  21.450  35.390  1.00  0.00           C  
ATOM   4808  O   LYS B 299       6.731  20.326  34.898  1.00  0.00           O  
ATOM   4809  N   SER B 300       7.276  21.745  36.550  1.00  0.00           N  
ATOM   4810  H   SER B 300       7.138  22.661  36.939  1.00  0.00           H  
ATOM   4811  CA  SER B 300       7.954  20.741  37.388  1.00  0.00           C  
ATOM   4812  HA  SER B 300       7.993  19.815  36.825  1.00  0.00           H  
ATOM   4813  CB  SER B 300       9.413  21.122  37.663  1.00  0.00           C  
ATOM   4814  HB2 SER B 300       9.899  21.401  36.727  1.00  0.00           H  
ATOM   4815  HB3 SER B 300       9.446  21.970  38.349  1.00  0.00           H  
ATOM   4816  OG  SER B 300      10.112  20.033  38.229  1.00  0.00           O  
ATOM   4817  HG  SER B 300      10.066  19.281  37.579  1.00  0.00           H  
ATOM   4818  C   SER B 300       7.165  20.429  38.664  1.00  0.00           C  
ATOM   4819  O   SER B 300       6.359  21.249  39.111  1.00  0.00           O  
ATOM   4820  N   GLY B 301       7.345  19.226  39.209  1.00  0.00           N  
ATOM   4821  H   GLY B 301       7.992  18.607  38.719  1.00  0.00           H  
ATOM   4822  CA  GLY B 301       6.428  18.589  40.155  1.00  0.00           C  
ATOM   4823  HA2 GLY B 301       6.958  17.780  40.655  1.00  0.00           H  
ATOM   4824  HA3 GLY B 301       6.115  19.319  40.901  1.00  0.00           H  
ATOM   4825  C   GLY B 301       5.170  17.998  39.498  1.00  0.00           C  
ATOM   4826  O   GLY B 301       4.264  17.567  40.211  1.00  0.00           O  
ATOM   4827  N   ILE B 302       5.095  17.933  38.164  1.00  0.00           N  
ATOM   4828  H   ILE B 302       5.971  18.040  37.648  1.00  0.00           H  
ATOM   4829  CA  ILE B 302       3.854  17.755  37.385  1.00  0.00           C  
ATOM   4830  HA  ILE B 302       3.040  17.513  38.066  1.00  0.00           H  
ATOM   4831  CB  ILE B 302       3.503  19.091  36.680  1.00  0.00           C  
ATOM   4832  HB  ILE B 302       4.400  19.430  36.158  1.00  0.00           H  
ATOM   4833  CG2 ILE B 302       2.404  18.946  35.615  1.00  0.00           C  
ATOM   4834 HG21 ILE B 302       2.748  18.312  34.800  1.00  0.00           H  
ATOM   4835 HG22 ILE B 302       1.515  18.499  36.048  1.00  0.00           H  
ATOM   4836 HG23 ILE B 302       2.152  19.923  35.199  1.00  0.00           H  
ATOM   4837  CG1 ILE B 302       3.111  20.203  37.686  1.00  0.00           C  
ATOM   4838 HG12 ILE B 302       3.923  20.345  38.397  1.00  0.00           H  
ATOM   4839 HG13 ILE B 302       3.002  21.140  37.143  1.00  0.00           H  
ATOM   4840  CD1 ILE B 302       1.813  19.980  38.476  1.00  0.00           C  
ATOM   4841 HD11 ILE B 302       1.859  19.051  39.043  1.00  0.00           H  
ATOM   4842 HD12 ILE B 302       1.677  20.806  39.175  1.00  0.00           H  
ATOM   4843 HD13 ILE B 302       0.959  19.958  37.801  1.00  0.00           H  
ATOM   4844  C   ILE B 302       3.951  16.572  36.408  1.00  0.00           C  
ATOM   4845  O   ILE B 302       4.987  16.333  35.788  1.00  0.00           O  
ATOM   4846  N   SER B 303       2.856  15.822  36.237  1.00  0.00           N  
ATOM   4847  H   SER B 303       1.992  16.113  36.687  1.00  0.00           H  
ATOM   4848  CA  SER B 303       2.805  14.718  35.271  1.00  0.00           C  
ATOM   4849  HA  SER B 303       3.815  14.332  35.153  1.00  0.00           H  
ATOM   4850  CB  SER B 303       1.969  13.553  35.799  1.00  0.00           C  
ATOM   4851  HB2 SER B 303       2.349  13.242  36.770  1.00  0.00           H  
ATOM   4852  HB3 SER B 303       0.935  13.875  35.919  1.00  0.00           H  
ATOM   4853  OG  SER B 303       2.027  12.455  34.903  1.00  0.00           O  
ATOM   4854  HG  SER B 303       2.967  12.268  34.707  1.00  0.00           H  
ATOM   4855  C   SER B 303       2.330  15.167  33.888  1.00  0.00           C  
ATOM   4856  O   SER B 303       1.397  15.965  33.754  1.00  0.00           O  
ATOM   4857  N   TYR B 304       2.945  14.588  32.855  1.00  0.00           N  
ATOM   4858  H   TYR B 304       3.645  13.888  33.058  1.00  0.00           H  
ATOM   4859  CA  TYR B 304       2.668  14.852  31.443  1.00  0.00           C  
ATOM   4860  HA  TYR B 304       1.753  15.437  31.361  1.00  0.00           H  
ATOM   4861  CB  TYR B 304       3.801  15.676  30.832  1.00  0.00           C  
ATOM   4862  HB2 TYR B 304       4.757  15.246  31.126  1.00  0.00           H  
ATOM   4863  HB3 TYR B 304       3.731  15.633  29.744  1.00  0.00           H  
ATOM   4864  CG  TYR B 304       3.751  17.124  31.242  1.00  0.00           C  
ATOM   4865  CD1 TYR B 304       2.938  18.012  30.515  1.00  0.00           C  
ATOM   4866  HD1 TYR B 304       2.402  17.667  29.644  1.00  0.00           H  
ATOM   4867  CE1 TYR B 304       2.821  19.350  30.922  1.00  0.00           C  
ATOM   4868  HE1 TYR B 304       2.205  20.041  30.370  1.00  0.00           H  
ATOM   4869  CZ  TYR B 304       3.523  19.796  32.056  1.00  0.00           C  
ATOM   4870  OH  TYR B 304       3.377  21.076  32.467  1.00  0.00           O  
ATOM   4871  HH  TYR B 304       2.508  21.455  32.193  1.00  0.00           H  
ATOM   4872  CE2 TYR B 304       4.361  18.912  32.767  1.00  0.00           C  
ATOM   4873  HE2 TYR B 304       4.898  19.260  33.635  1.00  0.00           H  
ATOM   4874  CD2 TYR B 304       4.469  17.570  32.365  1.00  0.00           C  
ATOM   4875  HD2 TYR B 304       5.081  16.883  32.937  1.00  0.00           H  
ATOM   4876  C   TYR B 304       2.440  13.571  30.646  1.00  0.00           C  
ATOM   4877  O   TYR B 304       2.885  12.482  31.020  1.00  0.00           O  
ATOM   4878  N   ARG B 305       1.705  13.715  29.542  1.00  0.00           N  
ATOM   4879  H   ARG B 305       1.375  14.654  29.324  1.00  0.00           H  
ATOM   4880  CA  ARG B 305       1.275  12.640  28.645  1.00  0.00           C  
ATOM   4881  HA  ARG B 305       1.914  11.771  28.794  1.00  0.00           H  
ATOM   4882  CB  ARG B 305      -0.182  12.268  28.949  1.00  0.00           C  
ATOM   4883  HB2 ARG B 305      -0.800  13.165  28.894  1.00  0.00           H  
ATOM   4884  HB3 ARG B 305      -0.535  11.550  28.207  1.00  0.00           H  
ATOM   4885  CG  ARG B 305      -0.306  11.647  30.337  1.00  0.00           C  
ATOM   4886  HG2 ARG B 305       0.345  10.780  30.398  1.00  0.00           H  
ATOM   4887  HG3 ARG B 305      -0.005  12.372  31.093  1.00  0.00           H  
ATOM   4888  CD  ARG B 305      -1.731  11.224  30.656  1.00  0.00           C  
ATOM   4889  HD2 ARG B 305      -1.740  10.988  31.715  1.00  0.00           H  
ATOM   4890  HD3 ARG B 305      -2.416  12.056  30.472  1.00  0.00           H  
ATOM   4891  NE  ARG B 305      -2.158  10.028  29.915  1.00  0.00           N  
ATOM   4892  HE  ARG B 305      -1.607   9.751  29.118  1.00  0.00           H  
ATOM   4893  CZ  ARG B 305      -3.202   9.288  30.236  1.00  0.00           C  
ATOM   4894  NH1 ARG B 305      -4.020   9.596  31.203  1.00  0.00           N  
ATOM   4895 HH11 ARG B 305      -3.841  10.448  31.758  1.00  0.00           H  
ATOM   4896 HH12 ARG B 305      -4.780   9.015  31.489  1.00  0.00           H  
ATOM   4897  NH2 ARG B 305      -3.437   8.201  29.558  1.00  0.00           N  
ATOM   4898 HH21 ARG B 305      -2.825   7.976  28.791  1.00  0.00           H  
ATOM   4899 HH22 ARG B 305      -4.221   7.625  29.800  1.00  0.00           H  
ATOM   4900  C   ARG B 305       1.401  13.051  27.189  1.00  0.00           C  
ATOM   4901  O   ARG B 305       1.442  14.240  26.874  1.00  0.00           O  
ATOM   4902  N   ALA B 306       1.408  12.047  26.310  1.00  0.00           N  
ATOM   4903  H   ALA B 306       1.392  11.101  26.673  1.00  0.00           H  
ATOM   4904  CA  ALA B 306       1.404  12.233  24.862  1.00  0.00           C  
ATOM   4905  HA  ALA B 306       0.881  13.167  24.661  1.00  0.00           H  
ATOM   4906  CB  ALA B 306       2.856  12.385  24.385  1.00  0.00           C  
ATOM   4907  HB1 ALA B 306       3.356  13.161  24.962  1.00  0.00           H  
ATOM   4908  HB2 ALA B 306       3.399  11.453  24.517  1.00  0.00           H  
ATOM   4909  HB3 ALA B 306       2.877  12.670  23.332  1.00  0.00           H  
ATOM   4910  C   ALA B 306       0.659  11.126  24.084  1.00  0.00           C  
ATOM   4911  O   ALA B 306       0.431  10.022  24.598  1.00  0.00           O  
ATOM   4912  N   ARG B 307       0.319  11.450  22.826  1.00  0.00           N  
ATOM   4913  H   ARG B 307       0.516  12.417  22.562  1.00  0.00           H  
ATOM   4914  CA  ARG B 307      -0.086  10.563  21.710  1.00  0.00           C  
ATOM   4915  HA  ARG B 307       0.344   9.570  21.857  1.00  0.00           H  
ATOM   4916  CB  ARG B 307      -1.624  10.427  21.601  1.00  0.00           C  
ATOM   4917  HB2 ARG B 307      -2.060  11.416  21.440  1.00  0.00           H  
ATOM   4918  HB3 ARG B 307      -1.836   9.817  20.724  1.00  0.00           H  
ATOM   4919  CG  ARG B 307      -2.322   9.766  22.806  1.00  0.00           C  
ATOM   4920  HG2 ARG B 307      -1.861   8.797  22.999  1.00  0.00           H  
ATOM   4921  HG3 ARG B 307      -2.165  10.398  23.678  1.00  0.00           H  
ATOM   4922  CD  ARG B 307      -3.844   9.578  22.618  1.00  0.00           C  
ATOM   4923  HD2 ARG B 307      -4.306   9.514  23.605  1.00  0.00           H  
ATOM   4924  HD3 ARG B 307      -4.254  10.450  22.105  1.00  0.00           H  
ATOM   4925  NE  ARG B 307      -4.169   8.344  21.873  1.00  0.00           N  
ATOM   4926  HE  ARG B 307      -3.396   7.724  21.652  1.00  0.00           H  
ATOM   4927  CZ  ARG B 307      -5.329   7.937  21.382  1.00  0.00           C  
ATOM   4928  NH1 ARG B 307      -6.442   8.597  21.507  1.00  0.00           N  
ATOM   4929 HH11 ARG B 307      -6.468   9.477  21.983  1.00  0.00           H  
ATOM   4930 HH12 ARG B 307      -7.234   8.251  20.975  1.00  0.00           H  
ATOM   4931  NH2 ARG B 307      -5.384   6.853  20.676  1.00  0.00           N  
ATOM   4932 HH21 ARG B 307      -4.532   6.398  20.377  1.00  0.00           H  
ATOM   4933 HH22 ARG B 307      -6.222   6.672  20.105  1.00  0.00           H  
ATOM   4934  C   ARG B 307       0.489  11.124  20.392  1.00  0.00           C  
ATOM   4935  O   ARG B 307       0.820  12.307  20.324  1.00  0.00           O  
ATOM   4936  N   VAL B 308       0.578  10.317  19.333  1.00  0.00           N  
ATOM   4937  H   VAL B 308       0.340   9.339  19.462  1.00  0.00           H
[truncated: 30,538 more chars]
