# Supplementary material for: Insights into receptor structure and dynamics at the surface of living cells
Source: Nat Commun. 2023 Mar 22;14:1596. doi: 10.1038/s41467-023-37284-4 (PMC10033668; doi:10.1038/s41467-023-37284-4)
Supplement: Supplementary file 15 — Source Data [file 41467_2023_37284_MOESM15_ESM.zip › Source data/Main/Figure 5/b/Average structures of MD sub-trajectories/K97B/MD_sub-average_3bpn_K97B_8.pdb]

ATOM      1  N   CYS A   1       5.886   7.142 -10.695  1.00  0.00           N  
ATOM      2  H1  CYS A   1       6.030   8.051 -10.275  1.00  0.00           H  
ATOM      3  H2  CYS A   1       5.027   6.786 -10.285  1.00  0.00           H  
ATOM      4  H3  CYS A   1       5.711   7.240 -11.681  1.00  0.00           H  
ATOM      5  CA  CYS A   1       6.985   6.198 -10.430  1.00  0.00           C  
ATOM      6  HA  CYS A   1       7.858   6.490 -11.009  1.00  0.00           H  
ATOM      7  CB  CYS A   1       7.362   6.223  -8.934  1.00  0.00           C  
ATOM      8  HB2 CYS A   1       7.508   7.250  -8.591  1.00  0.00           H  
ATOM      9  HB3 CYS A   1       6.570   5.765  -8.334  1.00  0.00           H  
ATOM     10  SG  CYS A   1       8.912   5.318  -8.696  1.00  0.00           S  
ATOM     11  HG  CYS A   1       8.997   5.386  -7.351  1.00  0.00           H  
ATOM     12  C   CYS A   1       6.553   4.807 -10.907  1.00  0.00           C  
ATOM     13  O   CYS A   1       5.358   4.523 -10.876  1.00  0.00           O  
ATOM     14  N   ASP A   2       7.485   3.948 -11.330  1.00  0.00           N  
ATOM     15  H   ASP A   2       8.462   4.210 -11.280  1.00  0.00           H  
ATOM     16  CA  ASP A   2       7.266   2.497 -11.292  1.00  0.00           C  
ATOM     17  HA  ASP A   2       6.248   2.283 -10.963  1.00  0.00           H  
ATOM     18  CB  ASP A   2       7.451   1.827 -12.669  1.00  0.00           C  
ATOM     19  HB2 ASP A   2       6.803   2.320 -13.394  1.00  0.00           H  
ATOM     20  HB3 ASP A   2       8.485   1.948 -12.995  1.00  0.00           H  
ATOM     21  CG  ASP A   2       7.104   0.326 -12.641  1.00  0.00           C  
ATOM     22  OD1 ASP A   2       7.428  -0.383 -13.615  1.00  0.00           O  
ATOM     23  OD2 ASP A   2       6.521  -0.126 -11.627  1.00  0.00           O  
ATOM     24  C   ASP A   2       8.223   1.915 -10.249  1.00  0.00           C  
ATOM     25  O   ASP A   2       9.402   2.263 -10.230  1.00  0.00           O  
ATOM     26  N   ILE A   3       7.710   1.060  -9.371  1.00  0.00           N  
ATOM     27  H   ILE A   3       6.733   0.814  -9.479  1.00  0.00           H  
ATOM     28  CA  ILE A   3       8.488   0.311  -8.377  1.00  0.00           C  
ATOM     29  HA  ILE A   3       9.516   0.263  -8.739  1.00  0.00           H  
ATOM     30  CB  ILE A   3       8.522   1.104  -7.050  1.00  0.00           C  
ATOM     31  HB  ILE A   3       8.895   2.100  -7.297  1.00  0.00           H  
ATOM     32  CG2 ILE A   3       7.118   1.277  -6.456  1.00  0.00           C  
ATOM     33 HG21 ILE A   3       6.469   1.797  -7.160  1.00  0.00           H  
ATOM     34 HG22 ILE A   3       6.682   0.310  -6.216  1.00  0.00           H  
ATOM     35 HG23 ILE A   3       7.181   1.877  -5.553  1.00  0.00           H  
ATOM     36  CG1 ILE A   3       9.495   0.499  -6.015  1.00  0.00           C  
ATOM     37 HG12 ILE A   3       9.018  -0.326  -5.486  1.00  0.00           H  
ATOM     38 HG13 ILE A   3      10.373   0.120  -6.540  1.00  0.00           H  
ATOM     39  CD1 ILE A   3       9.987   1.521  -4.985  1.00  0.00           C  
ATOM     40 HD11 ILE A   3      10.474   2.347  -5.502  1.00  0.00           H  
ATOM     41 HD12 ILE A   3       9.156   1.903  -4.393  1.00  0.00           H  
ATOM     42 HD13 ILE A   3      10.705   1.046  -4.317  1.00  0.00           H  
ATOM     43  C   ILE A   3       8.015  -1.153  -8.297  1.00  0.00           C  
ATOM     44  O   ILE A   3       8.408  -1.915  -7.410  1.00  0.00           O  
ATOM     45  N   THR A   4       7.232  -1.593  -9.289  1.00  0.00           N  
ATOM     46  H   THR A   4       6.998  -0.942 -10.036  1.00  0.00           H  
ATOM     47  CA  THR A   4       6.614  -2.923  -9.355  1.00  0.00           C  
ATOM     48  HA  THR A   4       5.939  -3.034  -8.507  1.00  0.00           H  
ATOM     49  CB  THR A   4       5.796  -3.084 -10.650  1.00  0.00           C  
ATOM     50  HB  THR A   4       6.474  -3.135 -11.503  1.00  0.00           H  
ATOM     51  CG2 THR A   4       4.938  -4.345 -10.621  1.00  0.00           C  
ATOM     52 HG21 THR A   4       4.364  -4.402 -11.545  1.00  0.00           H  
ATOM     53 HG22 THR A   4       5.562  -5.234 -10.540  1.00  0.00           H  
ATOM     54 HG23 THR A   4       4.253  -4.304  -9.775  1.00  0.00           H  
ATOM     55  OG1 THR A   4       4.897  -2.022 -10.852  1.00  0.00           O  
ATOM     56  HG1 THR A   4       5.430  -1.253 -11.163  1.00  0.00           H  
ATOM     57  C   THR A   4       7.667  -4.030  -9.284  1.00  0.00           C  
ATOM     58  O   THR A   4       7.467  -5.022  -8.589  1.00  0.00           O  
ATOM     59  N   LEU A   5       8.823  -3.851  -9.937  1.00  0.00           N  
ATOM     60  H   LEU A   5       8.924  -3.012 -10.491  1.00  0.00           H  
ATOM     61  CA  LEU A   5       9.926  -4.829  -9.932  1.00  0.00           C  
ATOM     62  HA  LEU A   5       9.497  -5.795 -10.197  1.00  0.00           H  
ATOM     63  CB  LEU A   5      10.934  -4.428 -11.031  1.00  0.00           C  
ATOM     64  HB2 LEU A   5      10.399  -4.356 -11.978  1.00  0.00           H  
ATOM     65  HB3 LEU A   5      11.330  -3.439 -10.795  1.00  0.00           H  
ATOM     66  CG  LEU A   5      12.125  -5.391 -11.218  1.00  0.00           C  
ATOM     67  HG  LEU A   5      12.736  -5.387 -10.320  1.00  0.00           H  
ATOM     68  CD1 LEU A   5      11.685  -6.828 -11.512  1.00  0.00           C  
ATOM     69 HD11 LEU A   5      12.565  -7.462 -11.609  1.00  0.00           H  
ATOM     70 HD12 LEU A   5      11.097  -7.224 -10.686  1.00  0.00           H  
ATOM     71 HD13 LEU A   5      11.097  -6.865 -12.428  1.00  0.00           H  
ATOM     72  CD2 LEU A   5      13.013  -4.934 -12.375  1.00  0.00           C  
ATOM     73 HD21 LEU A   5      13.401  -3.934 -12.168  1.00  0.00           H  
ATOM     74 HD22 LEU A   5      13.861  -5.610 -12.475  1.00  0.00           H  
ATOM     75 HD23 LEU A   5      12.446  -4.912 -13.304  1.00  0.00           H  
ATOM     76  C   LEU A   5      10.593  -5.019  -8.548  1.00  0.00           C  
ATOM     77  O   LEU A   5      11.248  -6.031  -8.310  1.00  0.00           O  
ATOM     78  N   GLN A   6      10.389  -4.092  -7.610  1.00  0.00           N  
ATOM     79  H   GLN A   6       9.802  -3.301  -7.848  1.00  0.00           H  
ATOM     80  CA  GLN A   6      10.876  -4.177  -6.231  1.00  0.00           C  
ATOM     81  HA  GLN A   6      11.643  -4.950  -6.167  1.00  0.00           H  
ATOM     82  CB  GLN A   6      11.530  -2.830  -5.898  1.00  0.00           C  
ATOM     83  HB2 GLN A   6      12.146  -2.535  -6.747  1.00  0.00           H  
ATOM     84  HB3 GLN A   6      10.758  -2.076  -5.752  1.00  0.00           H  
ATOM     85  CG  GLN A   6      12.410  -2.896  -4.644  1.00  0.00           C  
ATOM     86  HG2 GLN A   6      11.780  -3.082  -3.773  1.00  0.00           H  
ATOM     87  HG3 GLN A   6      13.110  -3.725  -4.738  1.00  0.00           H  
ATOM     88  CD  GLN A   6      13.227  -1.631  -4.401  1.00  0.00           C  
ATOM     89  OE1 GLN A   6      13.395  -1.214  -3.273  1.00  0.00           O  
ATOM     90  NE2 GLN A   6      13.741  -0.950  -5.403  1.00  0.00           N  
ATOM     91 HE21 GLN A   6      14.319  -0.162  -5.165  1.00  0.00           H  
ATOM     92 HE22 GLN A   6      13.666  -1.284  -6.347  1.00  0.00           H  
ATOM     93  C   GLN A   6       9.760  -4.559  -5.240  1.00  0.00           C  
ATOM     94  O   GLN A   6       9.968  -5.394  -4.355  1.00  0.00           O  
ATOM     95  N   GLU A   7       8.544  -4.034  -5.425  1.00  0.00           N  
ATOM     96  H   GLU A   7       8.424  -3.311  -6.130  1.00  0.00           H  
ATOM     97  CA  GLU A   7       7.352  -4.476  -4.694  1.00  0.00           C  
ATOM     98  HA  GLU A   7       7.504  -4.300  -3.630  1.00  0.00           H  
ATOM     99  CB  GLU A   7       6.128  -3.677  -5.159  1.00  0.00           C  
ATOM    100  HB2 GLU A   7       6.081  -3.693  -6.248  1.00  0.00           H  
ATOM    101  HB3 GLU A   7       5.230  -4.156  -4.770  1.00  0.00           H  
ATOM    102  CG  GLU A   7       6.160  -2.224  -4.667  1.00  0.00           C  
ATOM    103  HG2 GLU A   7       6.339  -2.214  -3.591  1.00  0.00           H  
ATOM    104  HG3 GLU A   7       6.995  -1.705  -5.135  1.00  0.00           H  
ATOM    105  CD  GLU A   7       4.862  -1.474  -4.984  1.00  0.00           C  
ATOM    106  OE1 GLU A   7       4.113  -1.898  -5.899  1.00  0.00           O  
ATOM    107  OE2 GLU A   7       4.627  -0.402  -4.373  1.00  0.00           O  
ATOM    108  C   GLU A   7       7.092  -5.978  -4.877  1.00  0.00           C  
ATOM    109  O   GLU A   7       6.910  -6.701  -3.900  1.00  0.00           O  
ATOM    110  N   ILE A   8       7.191  -6.498  -6.102  1.00  0.00           N  
ATOM    111  H   ILE A   8       7.336  -5.865  -6.888  1.00  0.00           H  
ATOM    112  CA  ILE A   8       6.991  -7.927  -6.381  1.00  0.00           C  
ATOM    113  HA  ILE A   8       5.996  -8.181  -6.017  1.00  0.00           H  
ATOM    114  CB  ILE A   8       7.005  -8.168  -7.905  1.00  0.00           C  
ATOM    115  HB  ILE A   8       6.382  -7.403  -8.368  1.00  0.00           H  
ATOM    116  CG2 ILE A   8       8.423  -8.040  -8.487  1.00  0.00           C  
ATOM    117 HG21 ILE A   8       8.390  -8.044  -9.575  1.00  0.00           H  
ATOM    118 HG22 ILE A   8       8.865  -7.102  -8.166  1.00  0.00           H  
ATOM    119 HG23 ILE A   8       9.060  -8.850  -8.145  1.00  0.00           H  
ATOM    120  CG1 ILE A   8       6.379  -9.537  -8.229  1.00  0.00           C  
ATOM    121 HG12 ILE A   8       7.052 -10.332  -7.912  1.00  0.00           H  
ATOM    122 HG13 ILE A   8       5.447  -9.639  -7.673  1.00  0.00           H  
ATOM    123  CD1 ILE A   8       6.059  -9.725  -9.715  1.00  0.00           C  
ATOM    124 HD11 ILE A   8       5.379  -8.946 -10.058  1.00  0.00           H  
ATOM    125 HD12 ILE A   8       6.973  -9.693 -10.303  1.00  0.00           H  
ATOM    126 HD13 ILE A   8       5.589 -10.697  -9.856  1.00  0.00           H  
ATOM    127  C   ILE A   8       7.983  -8.839  -5.633  1.00  0.00           C  
ATOM    128  O   ILE A   8       7.615  -9.940  -5.234  1.00  0.00           O  
ATOM    129  N   ILE A   9       9.217  -8.387  -5.369  1.00  0.00           N  
ATOM    130  H   ILE A   9       9.470  -7.469  -5.716  1.00  0.00           H  
ATOM    131  CA  ILE A   9      10.192  -9.116  -4.536  1.00  0.00           C  
ATOM    132  HA  ILE A   9      10.250 -10.147  -4.884  1.00  0.00           H  
ATOM    133  CB  ILE A   9      11.595  -8.472  -4.658  1.00  0.00           C  
ATOM    134  HB  ILE A   9      11.507  -7.420  -4.389  1.00  0.00           H  
ATOM    135  CG2 ILE A   9      12.601  -9.099  -3.676  1.00  0.00           C  
ATOM    136 HG21 ILE A   9      12.590 -10.187  -3.758  1.00  0.00           H  
ATOM    137 HG22 ILE A   9      13.604  -8.725  -3.890  1.00  0.00           H  
ATOM    138 HG23 ILE A   9      12.350  -8.819  -2.653  1.00  0.00           H  
ATOM    139  CG1 ILE A   9      12.153  -8.520  -6.098  1.00  0.00           C  
ATOM    140 HG12 ILE A   9      11.427  -8.079  -6.777  1.00  0.00           H  
ATOM    141 HG13 ILE A   9      13.049  -7.899  -6.142  1.00  0.00           H  
ATOM    142  CD1 ILE A   9      12.512  -9.914  -6.626  1.00  0.00           C  
ATOM    143 HD11 ILE A   9      13.302 -10.363  -6.025  1.00  0.00           H  
ATOM    144 HD12 ILE A   9      11.636 -10.561  -6.631  1.00  0.00           H  
ATOM    145 HD13 ILE A   9      12.877  -9.808  -7.644  1.00  0.00           H  
ATOM    146  C   ILE A   9       9.720  -9.173  -3.074  1.00  0.00           C  
ATOM    147  O   ILE A   9       9.738 -10.240  -2.459  1.00  0.00           O  
ATOM    148  N   LYS A  10       9.221  -8.054  -2.529  1.00  0.00           N  
ATOM    149  H   LYS A  10       9.201  -7.217  -3.106  1.00  0.00           H  
ATOM    150  CA  LYS A  10       8.589  -8.000  -1.196  1.00  0.00           C  
ATOM    151  HA  LYS A  10       9.286  -8.409  -0.464  1.00  0.00           H  
ATOM    152  CB  LYS A  10       8.309  -6.525  -0.843  1.00  0.00           C  
ATOM    153  HB2 LYS A  10       9.261  -6.001  -0.734  1.00  0.00           H  
ATOM    154  HB3 LYS A  10       7.782  -6.057  -1.670  1.00  0.00           H  
ATOM    155  CG  LYS A  10       7.467  -6.296   0.423  1.00  0.00           C  
ATOM    156  HG2 LYS A  10       7.250  -5.232   0.498  1.00  0.00           H  
ATOM    157  HG3 LYS A  10       6.514  -6.821   0.340  1.00  0.00           H  
ATOM    158  CD  LYS A  10       8.169  -6.698   1.719  1.00  0.00           C  
ATOM    159  HD2 LYS A  10       8.396  -7.765   1.726  1.00  0.00           H  
ATOM    160  HD3 LYS A  10       9.092  -6.122   1.812  1.00  0.00           H  
ATOM    161  CE  LYS A  10       7.219  -6.367   2.871  1.00  0.00           C  
ATOM    162  HE2 LYS A  10       6.611  -5.500   2.596  1.00  0.00           H  
ATOM    163  HE3 LYS A  10       6.533  -7.207   3.026  1.00  0.00           H  
ATOM    164  NZ  LYS A  10       7.957  -6.053   4.110  1.00  0.00           N  
ATOM    165  HZ1 LYS A  10       8.556  -5.238   3.981  1.00  0.00           H  
ATOM    166  HZ2 LYS A  10       7.295  -5.855   4.861  1.00  0.00           H  
ATOM    167  HZ3 LYS A  10       8.514  -6.831   4.423  1.00  0.00           H  
ATOM    168  C   LYS A  10       7.329  -8.876  -1.122  1.00  0.00           C  
ATOM    169  O   LYS A  10       7.157  -9.590  -0.132  1.00  0.00           O  
ATOM    170  N   THR A  11       6.499  -8.889  -2.166  1.00  0.00           N  
ATOM    171  H   THR A  11       6.666  -8.231  -2.921  1.00  0.00           H  
ATOM    172  CA  THR A  11       5.349  -9.797  -2.284  1.00  0.00           C  
ATOM    173  HA  THR A  11       4.706  -9.654  -1.416  1.00  0.00           H  
ATOM    174  CB  THR A  11       4.508  -9.501  -3.543  1.00  0.00           C  
ATOM    175  HB  THR A  11       5.106  -9.689  -4.434  1.00  0.00           H  
ATOM    176  CG2 THR A  11       3.246 -10.357  -3.593  1.00  0.00           C  
ATOM    177 HG21 THR A  11       2.636 -10.049  -4.439  1.00  0.00           H  
ATOM    178 HG22 THR A  11       3.504 -11.409  -3.710  1.00  0.00           H  
ATOM    179 HG23 THR A  11       2.669 -10.226  -2.677  1.00  0.00           H  
ATOM    180  OG1 THR A  11       4.075  -8.159  -3.558  1.00  0.00           O  
ATOM    181  HG1 THR A  11       3.842  -7.947  -4.489  1.00  0.00           H  
ATOM    182  C   THR A  11       5.820 -11.252  -2.278  1.00  0.00           C  
ATOM    183  O   THR A  11       5.341 -12.037  -1.468  1.00  0.00           O  
ATOM    184  N   LEU A  12       6.795 -11.626  -3.116  1.00  0.00           N  
ATOM    185  H   LEU A  12       7.177 -10.930  -3.751  1.00  0.00           H  
ATOM    186  CA  LEU A  12       7.260 -13.015  -3.263  1.00  0.00           C  
ATOM    187  HA  LEU A  12       6.387 -13.649  -3.415  1.00  0.00           H  
ATOM    188  CB  LEU A  12       8.174 -13.131  -4.497  1.00  0.00           C  
ATOM    189  HB2 LEU A  12       8.894 -12.310  -4.476  1.00  0.00           H  
ATOM    190  HB3 LEU A  12       8.735 -14.064  -4.441  1.00  0.00           H  
ATOM    191  CG  LEU A  12       7.394 -13.111  -5.824  1.00  0.00           C  
ATOM    192  HG  LEU A  12       6.589 -12.379  -5.769  1.00  0.00           H  
ATOM    193  CD1 LEU A  12       8.305 -12.738  -6.991  1.00  0.00           C  
ATOM    194 HD11 LEU A  12       8.768 -11.771  -6.803  1.00  0.00           H  
ATOM    195 HD12 LEU A  12       9.077 -13.486  -7.123  1.00  0.00           H  
ATOM    196 HD13 LEU A  12       7.716 -12.678  -7.906  1.00  0.00           H  
ATOM    197  CD2 LEU A  12       6.791 -14.486  -6.125  1.00  0.00           C  
ATOM    198 HD21 LEU A  12       6.123 -14.793  -5.321  1.00  0.00           H  
ATOM    199 HD22 LEU A  12       6.216 -14.438  -7.049  1.00  0.00           H  
ATOM    200 HD23 LEU A  12       7.583 -15.230  -6.233  1.00  0.00           H  
ATOM    201  C   LEU A  12       7.961 -13.564  -2.014  1.00  0.00           C  
ATOM    202  O   LEU A  12       7.788 -14.742  -1.695  1.00  0.00           O  
ATOM    203  N   ASN A  13       8.699 -12.728  -1.274  1.00  0.00           N  
ATOM    204  H   ASN A  13       8.879 -11.797  -1.635  1.00  0.00           H  
ATOM    205  CA  ASN A  13       9.176 -13.075   0.070  1.00  0.00           C  
ATOM    206  HA  ASN A  13       9.825 -13.950   0.011  1.00  0.00           H  
ATOM    207  CB  ASN A  13       9.969 -11.907   0.695  1.00  0.00           C  
ATOM    208  HB2 ASN A  13       9.367 -11.001   0.646  1.00  0.00           H  
ATOM    209  HB3 ASN A  13      10.134 -12.133   1.749  1.00  0.00           H  
ATOM    210  CG  ASN A  13      11.329 -11.614   0.087  1.00  0.00           C  
ATOM    211  OD1 ASN A  13      11.898 -12.353  -0.701  1.00  0.00           O  
ATOM    212  ND2 ASN A  13      11.916 -10.507   0.487  1.00  0.00           N  
ATOM    213 HD21 ASN A  13      12.820 -10.316   0.100  1.00  0.00           H  
ATOM    214 HD22 ASN A  13      11.486  -9.934   1.190  1.00  0.00           H  
ATOM    215  C   ASN A  13       7.988 -13.454   0.973  1.00  0.00           C  
ATOM    216  O   ASN A  13       7.871 -14.597   1.393  1.00  0.00           O  
ATOM    217  N   SER A  14       7.062 -12.514   1.183  1.00  0.00           N  
ATOM    218  H   SER A  14       7.192 -11.622   0.731  1.00  0.00           H  
ATOM    219  CA  SER A  14       5.916 -12.646   2.102  1.00  0.00           C  
ATOM    220  HA  SER A  14       6.292 -12.820   3.111  1.00  0.00           H  
ATOM    221  CB  SER A  14       5.120 -11.326   2.101  1.00  0.00           C  
ATOM    222  HB2 SER A  14       4.557 -11.244   1.169  1.00  0.00           H  
ATOM    223  HB3 SER A  14       4.412 -11.339   2.931  1.00  0.00           H  
ATOM    224  OG  SER A  14       5.970 -10.187   2.224  1.00  0.00           O  
ATOM    225  HG  SER A  14       6.346  -9.989   1.347  1.00  0.00           H  
ATOM    226  C   SER A  14       4.981 -13.821   1.745  1.00  0.00           C  
ATOM    227  O   SER A  14       4.396 -14.465   2.616  1.00  0.00           O  
ATOM    228  N   LEU A  15       4.858 -14.114   0.446  1.00  0.00           N  
ATOM    229  H   LEU A  15       5.306 -13.493  -0.219  1.00  0.00           H  
ATOM    230  CA  LEU A  15       4.096 -15.240  -0.087  1.00  0.00           C  
ATOM    231  HA  LEU A  15       3.164 -15.311   0.470  1.00  0.00           H  
ATOM    232  CB  LEU A  15       3.770 -14.939  -1.561  1.00  0.00           C  
ATOM    233  HB2 LEU A  15       3.212 -14.007  -1.621  1.00  0.00           H  
ATOM    234  HB3 LEU A  15       4.710 -14.798  -2.095  1.00  0.00           H  
ATOM    235  CG  LEU A  15       2.978 -16.052  -2.267  1.00  0.00           C  
ATOM    236  HG  LEU A  15       3.542 -16.980  -2.209  1.00  0.00           H  
ATOM    237  CD1 LEU A  15       1.584 -16.283  -1.680  1.00  0.00           C  
ATOM    238 HD11 LEU A  15       1.644 -16.456  -0.608  1.00  0.00           H  
ATOM    239 HD12 LEU A  15       0.940 -15.431  -1.885  1.00  0.00           H  
ATOM    240 HD13 LEU A  15       1.148 -17.170  -2.138  1.00  0.00           H  
ATOM    241  CD2 LEU A  15       2.806 -15.698  -3.741  1.00  0.00           C  
ATOM    242 HD21 LEU A  15       2.166 -14.821  -3.850  1.00  0.00           H  
ATOM    243 HD22 LEU A  15       3.780 -15.493  -4.183  1.00  0.00           H  
ATOM    244 HD23 LEU A  15       2.362 -16.545  -4.261  1.00  0.00           H  
ATOM    245  C   LEU A  15       4.813 -16.591   0.076  1.00  0.00           C  
ATOM    246  O   LEU A  15       4.158 -17.567   0.422  1.00  0.00           O  
ATOM    247  N   THR A  16       6.130 -16.664  -0.159  1.00  0.00           N  
ATOM    248  H   THR A  16       6.618 -15.814  -0.412  1.00  0.00           H  
ATOM    249  CA  THR A  16       6.915 -17.903   0.053  1.00  0.00           C  
ATOM    250  HA  THR A  16       6.296 -18.744  -0.263  1.00  0.00           H  
ATOM    251  CB  THR A  16       8.196 -17.959  -0.795  1.00  0.00           C  
ATOM    252  HB  THR A  16       8.755 -18.849  -0.503  1.00  0.00           H  
ATOM    253  CG2 THR A  16       7.906 -18.077  -2.290  1.00  0.00           C  
ATOM    254 HG21 THR A  16       7.287 -18.957  -2.460  1.00  0.00           H  
ATOM    255 HG22 THR A  16       7.381 -17.195  -2.653  1.00  0.00           H  
ATOM    256 HG23 THR A  16       8.839 -18.199  -2.840  1.00  0.00           H  
ATOM    257  OG1 THR A  16       9.031 -16.838  -0.607  1.00  0.00           O  
ATOM    258  HG1 THR A  16       8.513 -16.055  -0.878  1.00  0.00           H  
ATOM    259  C   THR A  16       7.244 -18.174   1.525  1.00  0.00           C  
ATOM    260  O   THR A  16       7.528 -19.320   1.877  1.00  0.00           O  
ATOM    261  N   GLU A  17       7.147 -17.161   2.391  1.00  0.00           N  
ATOM    262  H   GLU A  17       7.095 -16.223   2.012  1.00  0.00           H  
ATOM    263  CA  GLU A  17       7.154 -17.265   3.859  1.00  0.00           C  
ATOM    264  HA  GLU A  17       8.068 -17.758   4.192  1.00  0.00           H  
ATOM    265  CB  GLU A  17       7.118 -15.835   4.440  1.00  0.00           C  
ATOM    266  HB2 GLU A  17       7.806 -15.189   3.897  1.00  0.00           H  
ATOM    267  HB3 GLU A  17       6.119 -15.434   4.271  1.00  0.00           H  
ATOM    268  CG  GLU A  17       7.399 -15.736   5.951  1.00  0.00           C  
ATOM    269  HG2 GLU A  17       6.699 -15.008   6.369  1.00  0.00           H  
ATOM    270  HG3 GLU A  17       7.197 -16.693   6.435  1.00  0.00           H  
ATOM    271  CD  GLU A  17       8.830 -15.281   6.288  1.00  0.00           C  
ATOM    272  OE1 GLU A  17       9.738 -15.531   5.462  1.00  0.00           O  
ATOM    273  OE2 GLU A  17       8.994 -14.687   7.378  1.00  0.00           O  
ATOM    274  C   GLU A  17       5.938 -18.047   4.393  1.00  0.00           C  
ATOM    275  O   GLU A  17       6.061 -18.868   5.305  1.00  0.00           O  
ATOM    276  N   GLN A  18       4.743 -17.813   3.827  1.00  0.00           N  
ATOM    277  H   GLN A  18       4.711 -17.161   3.053  1.00  0.00           H  
ATOM    278  CA  GLN A  18       3.477 -18.363   4.323  1.00  0.00           C  
ATOM    279  HA  GLN A  18       3.534 -18.321   5.412  1.00  0.00           H  
ATOM    280  CB  GLN A  18       2.293 -17.469   3.897  1.00  0.00           C  
ATOM    281  HB2 GLN A  18       2.528 -16.435   4.155  1.00  0.00           H  
ATOM    282  HB3 GLN A  18       2.175 -17.520   2.812  1.00  0.00           H  
ATOM    283  CG  GLN A  18       0.951 -17.849   4.568  1.00  0.00           C  
ATOM    284  HG2 GLN A  18       0.209 -17.102   4.287  1.00  0.00           H  
ATOM    285  HG3 GLN A  18       0.594 -18.808   4.194  1.00  0.00           H  
ATOM    286  CD  GLN A  18       1.030 -17.910   6.094  1.00  0.00           C  
ATOM    287  OE1 GLN A  18       0.978 -18.954   6.733  1.00  0.00           O  
ATOM    288  NE2 GLN A  18       1.212 -16.789   6.748  1.00  0.00           N  
ATOM    289 HE21 GLN A  18       1.412 -16.856   7.730  1.00  0.00           H  
ATOM    290 HE22 GLN A  18       1.345 -15.940   6.227  1.00  0.00           H  
ATOM    291  C   GLN A  18       3.286 -19.848   3.966  1.00  0.00           C  
ATOM    292  O   GLN A  18       2.388 -20.223   3.214  1.00  0.00           O  
ATOM    293  N   LYS A  19       4.101 -20.722   4.568  1.00  0.00           N  
ATOM    294  H   LYS A  19       4.857 -20.333   5.126  1.00  0.00           H  
ATOM    295  CA  LYS A  19       3.941 -22.178   4.491  1.00  0.00           C  
ATOM    296  HA  LYS A  19       3.968 -22.481   3.442  1.00  0.00           H  
ATOM    297  CB  LYS A  19       5.094 -22.881   5.238  1.00  0.00           C  
ATOM    298  HB2 LYS A  19       5.044 -22.623   6.297  1.00  0.00           H  
ATOM    299  HB3 LYS A  19       4.955 -23.960   5.151  1.00  0.00           H  
ATOM    300  CG  LYS A  19       6.507 -22.535   4.735  1.00  0.00           C  
ATOM    301  HG2 LYS A  19       6.728 -21.493   4.969  1.00  0.00           H  
ATOM    302  HG3 LYS A  19       7.226 -23.158   5.270  1.00  0.00           H  
ATOM    303  CD  LYS A  19       6.679 -22.745   3.226  1.00  0.00           C  
ATOM    304  HD2 LYS A  19       6.398 -23.765   2.953  1.00  0.00           H  
ATOM    305  HD3 LYS A  19       6.034 -22.044   2.694  1.00  0.00           H  
ATOM    306  CE  LYS A  19       8.131 -22.501   2.812  1.00  0.00           C  
ATOM    307  HE2 LYS A  19       8.580 -21.751   3.470  1.00  0.00           H  
ATOM    308  HE3 LYS A  19       8.685 -23.439   2.911  1.00  0.00           H  
ATOM    309  NZ  LYS A  19       8.188 -22.029   1.417  1.00  0.00           N  
ATOM    310  HZ1 LYS A  19       7.468 -22.492   0.853  1.00  0.00           H  
ATOM    311  HZ2 LYS A  19       8.066 -21.024   1.347  1.00  0.00           H  
ATOM    312  HZ3 LYS A  19       9.012 -22.378   0.927  1.00  0.00           H  
ATOM    313  C   LYS A  19       2.573 -22.579   5.047  1.00  0.00           C  
ATOM    314  O   LYS A  19       2.349 -22.543   6.256  1.00  0.00           O  
ATOM    315  N   THR A  20       1.655 -22.959   4.167  1.00  0.00           N  
ATOM    316  H   THR A  20       1.902 -22.906   3.187  1.00  0.00           H  
ATOM    317  CA  THR A  20       0.310 -23.453   4.493  1.00  0.00           C  
ATOM    318  HA  THR A  20       0.345 -23.915   5.478  1.00  0.00           H  
ATOM    319  CB  THR A  20      -0.712 -22.306   4.555  1.00  0.00           C  
ATOM    320  HB  THR A  20      -0.343 -21.545   5.243  1.00  0.00           H  
ATOM    321  CG2 THR A  20      -1.005 -21.650   3.206  1.00  0.00           C  
ATOM    322 HG21 THR A  20      -1.557 -22.332   2.559  1.00  0.00           H  
ATOM    323 HG22 THR A  20      -1.598 -20.753   3.368  1.00  0.00           H  
ATOM    324 HG23 THR A  20      -0.075 -21.361   2.719  1.00  0.00           H  
ATOM    325  OG1 THR A  20      -1.940 -22.800   5.036  1.00  0.00           O  
ATOM    326  HG1 THR A  20      -1.835 -23.061   5.969  1.00  0.00           H  
ATOM    327  C   THR A  20      -0.077 -24.541   3.497  1.00  0.00           C  
ATOM    328  O   THR A  20       0.447 -24.560   2.388  1.00  0.00           O  
ATOM    329  N   LEU A  21      -0.945 -25.476   3.894  1.00  0.00           N  
ATOM    330  H   LEU A  21      -1.422 -25.327   4.769  1.00  0.00           H  
ATOM    331  CA  LEU A  21      -1.073 -26.805   3.268  1.00  0.00           C  
ATOM    332  HA  LEU A  21      -0.108 -27.306   3.360  1.00  0.00           H  
ATOM    333  CB  LEU A  21      -2.127 -27.583   4.080  1.00  0.00           C  
ATOM    334  HB2 LEU A  21      -1.967 -27.398   5.143  1.00  0.00           H  
ATOM    335  HB3 LEU A  21      -3.112 -27.196   3.818  1.00  0.00           H  
ATOM    336  CG  LEU A  21      -2.117 -29.108   3.860  1.00  0.00           C  
ATOM    337  HG  LEU A  21      -2.212 -29.338   2.800  1.00  0.00           H  
ATOM    338  CD1 LEU A  21      -0.845 -29.757   4.416  1.00  0.00           C  
ATOM    339 HD11 LEU A  21      -0.714 -29.515   5.470  1.00  0.00           H  
ATOM    340 HD12 LEU A  21      -0.907 -30.839   4.303  1.00  0.00           H  
ATOM    341 HD13 LEU A  21       0.028 -29.427   3.852  1.00  0.00           H  
ATOM    342  CD2 LEU A  21      -3.305 -29.722   4.607  1.00  0.00           C  
ATOM    343 HD21 LEU A  21      -4.231 -29.332   4.187  1.00  0.00           H  
ATOM    344 HD22 LEU A  21      -3.255 -29.484   5.669  1.00  0.00           H  
ATOM    345 HD23 LEU A  21      -3.300 -30.804   4.477  1.00  0.00           H  
ATOM    346  C   LEU A  21      -1.403 -26.774   1.760  1.00  0.00           C  
ATOM    347  O   LEU A  21      -0.999 -27.653   1.010  1.00  0.00           O  
ATOM    348  N   CYS A  22      -2.056 -25.706   1.301  1.00  0.00           N  
ATOM    349  H   CYS A  22      -2.384 -25.039   1.980  1.00  0.00           H  
ATOM    350  CA  CYS A  22      -2.320 -25.440  -0.111  1.00  0.00           C  
ATOM    351  HA  CYS A  22      -2.891 -26.277  -0.515  1.00  0.00           H  
ATOM    352  CB  CYS A  22      -3.204 -24.183  -0.134  1.00  0.00           C  
ATOM    353  HB2 CYS A  22      -4.100 -24.350   0.468  1.00  0.00           H  
ATOM    354  HB3 CYS A  22      -2.657 -23.341   0.292  1.00  0.00           H  
ATOM    355  SG  CYS A  22      -3.716 -23.749  -1.813  1.00  0.00           S  
ATOM    356  HG  CYS A  22      -4.509 -24.807  -2.031  1.00  0.00           H  
ATOM    357  C   CYS A  22      -1.035 -25.318  -0.975  1.00  0.00           C  
ATOM    358  O   CYS A  22      -1.082 -25.573  -2.175  1.00  0.00           O  
ATOM    359  N   THR A  23       0.132 -24.999  -0.393  1.00  0.00           N  
ATOM    360  H   THR A  23       0.123 -24.833   0.605  1.00  0.00           H  
ATOM    361  CA  THR A  23       1.446 -24.955  -1.090  1.00  0.00           C  
ATOM    362  HA  THR A  23       1.331 -24.346  -1.980  1.00  0.00           H  
ATOM    363  CB  THR A  23       2.546 -24.307  -0.227  1.00  0.00           C  
ATOM    364  HB  THR A  23       3.493 -24.375  -0.765  1.00  0.00           H  
ATOM    365  CG2 THR A  23       2.278 -22.829   0.052  1.00  0.00           C  
ATOM    366 HG21 THR A  23       2.247 -22.285  -0.892  1.00  0.00           H  
ATOM    367 HG22 THR A  23       1.330 -22.700   0.571  1.00  0.00           H  
ATOM    368 HG23 THR A  23       3.084 -22.423   0.662  1.00  0.00           H  
ATOM    369  OG1 THR A  23       2.696 -24.957   1.016  1.00  0.00           O  
ATOM    370  HG1 THR A  23       1.855 -24.900   1.495  1.00  0.00           H  
ATOM    371  C   THR A  23       1.963 -26.312  -1.587  1.00  0.00           C  
ATOM    372  O   THR A  23       2.763 -26.352  -2.526  1.00  0.00           O  
ATOM    373  N   GLU A  24       1.451 -27.413  -1.032  1.00  0.00           N  
ATOM    374  H   GLU A  24       0.793 -27.314  -0.269  1.00  0.00           H  
ATOM    375  CA  GLU A  24       1.737 -28.785  -1.487  1.00  0.00           C  
ATOM    376  HA  GLU A  24       2.816 -28.947  -1.534  1.00  0.00           H  
ATOM    377  CB  GLU A  24       1.126 -29.789  -0.489  1.00  0.00           C  
ATOM    378  HB2 GLU A  24       0.043 -29.661  -0.506  1.00  0.00           H  
ATOM    379  HB3 GLU A  24       1.328 -30.805  -0.832  1.00  0.00           H  
ATOM    380  CG  GLU A  24       1.592 -29.656   0.974  1.00  0.00           C  
ATOM    381  HG2 GLU A  24       1.498 -28.618   1.301  1.00  0.00           H  
ATOM    382  HG3 GLU A  24       0.907 -30.247   1.587  1.00  0.00           H  
ATOM    383  CD  GLU A  24       3.024 -30.144   1.242  1.00  0.00           C  
ATOM    384  OE1 GLU A  24       3.729 -30.524   0.279  1.00  0.00           O  
ATOM    385  OE2 GLU A  24       3.392 -30.142   2.440  1.00  0.00           O  
ATOM    386  C   GLU A  24       1.138 -29.077  -2.878  1.00  0.00           C  
ATOM    387  O   GLU A  24       1.560 -30.000  -3.574  1.00  0.00           O  
ATOM    388  N   LEU A  25       0.107 -28.326  -3.286  1.00  0.00           N  
ATOM    389  H   LEU A  25      -0.150 -27.523  -2.728  1.00  0.00           H  
ATOM    390  CA  LEU A  25      -0.696 -28.641  -4.467  1.00  0.00           C  
ATOM    391  HA  LEU A  25      -0.872 -29.717  -4.464  1.00  0.00           H  
ATOM    392  CB  LEU A  25      -2.056 -27.930  -4.405  1.00  0.00           C  
ATOM    393  HB2 LEU A  25      -1.880 -26.856  -4.353  1.00  0.00           H  
ATOM    394  HB3 LEU A  25      -2.592 -28.130  -5.333  1.00  0.00           H  
ATOM    395  CG  LEU A  25      -2.950 -28.349  -3.225  1.00  0.00           C  
ATOM    396  HG  LEU A  25      -2.460 -28.119  -2.279  1.00  0.00           H  
ATOM    397  CD1 LEU A  25      -4.261 -27.570  -3.302  1.00  0.00           C  
ATOM    398 HD11 LEU A  25      -4.731 -27.739  -4.269  1.00  0.00           H  
ATOM    399 HD12 LEU A  25      -4.929 -27.906  -2.514  1.00  0.00           H  
ATOM    400 HD13 LEU A  25      -4.059 -26.505  -3.181  1.00  0.00           H  
ATOM    401  CD2 LEU A  25      -3.309 -29.839  -3.257  1.00  0.00           C  
ATOM    402 HD21 LEU A  25      -4.006 -30.068  -2.452  1.00  0.00           H  
ATOM    403 HD22 LEU A  25      -3.760 -30.101  -4.214  1.00  0.00           H  
ATOM    404 HD23 LEU A  25      -2.414 -30.438  -3.093  1.00  0.00           H  
ATOM    405  C   LEU A  25       0.012 -28.321  -5.786  1.00  0.00           C  
ATOM    406  O   LEU A  25       0.658 -27.287  -5.954  1.00  0.00           O  
ATOM    407  N   THR A  26      -0.182 -29.203  -6.763  1.00  0.00           N  
ATOM    408  H   THR A  26      -0.626 -30.074  -6.529  1.00  0.00           H  
ATOM    409  CA  THR A  26       0.340 -29.059  -8.124  1.00  0.00           C  
ATOM    410  HA  THR A  26       1.412 -28.894  -8.051  1.00  0.00           H  
ATOM    411  CB  THR A  26       0.109 -30.344  -8.939  1.00  0.00           C  
ATOM    412  HB  THR A  26      -0.899 -30.336  -9.356  1.00  0.00           H  
ATOM    413  CG2 THR A  26       1.120 -30.495 -10.068  1.00  0.00           C  
ATOM    414 HG21 THR A  26       1.041 -29.653 -10.752  1.00  0.00           H  
ATOM    415 HG22 THR A  26       2.132 -30.543  -9.664  1.00  0.00           H  
ATOM    416 HG23 THR A  26       0.910 -31.414 -10.619  1.00  0.00           H  
ATOM    417  OG1 THR A  26       0.247 -31.494  -8.136  1.00  0.00           O  
ATOM    418  HG1 THR A  26      -0.628 -31.848  -7.960  1.00  0.00           H  
ATOM    419  C   THR A  26      -0.290 -27.877  -8.874  1.00  0.00           C  
ATOM    420  O   THR A  26      -1.500 -27.651  -8.797  1.00  0.00           O  
ATOM    421  N   VAL A  27       0.531 -27.199  -9.680  1.00  0.00           N  
ATOM    422  H   VAL A  27       1.516 -27.446  -9.649  1.00  0.00           H  
ATOM    423  CA  VAL A  27       0.166 -26.247 -10.735  1.00  0.00           C  
ATOM    424  HA  VAL A  27      -0.901 -26.343 -10.943  1.00  0.00           H  
ATOM    425  CB  VAL A  27       0.445 -24.786 -10.315  1.00  0.00           C  
ATOM    426  HB  VAL A  27       0.154 -24.148 -11.150  1.00  0.00           H  
ATOM    427  CG1 VAL A  27      -0.419 -24.371  -9.124  1.00  0.00           C  
ATOM    428 HG11 VAL A  27      -0.341 -23.296  -8.961  1.00  0.00           H  
ATOM    429 HG12 VAL A  27      -1.456 -24.629  -9.327  1.00  0.00           H  
ATOM    430 HG13 VAL A  27      -0.093 -24.896  -8.225  1.00  0.00           H  
ATOM    431  CG2 VAL A  27       1.920 -24.493 -10.007  1.00  0.00           C  
ATOM    432 HG21 VAL A  27       2.264 -25.110  -9.175  1.00  0.00           H  
ATOM    433 HG22 VAL A  27       2.534 -24.696 -10.884  1.00  0.00           H  
ATOM    434 HG23 VAL A  27       2.039 -23.442  -9.743  1.00  0.00           H  
ATOM    435  C   VAL A  27       0.922 -26.594 -12.025  1.00  0.00           C  
ATOM    436  O   VAL A  27       1.927 -27.307 -12.007  1.00  0.00           O  
ATOM    437  N   THR A  28       0.470 -26.064 -13.161  1.00  0.00           N  
ATOM    438  H   THR A  28      -0.353 -25.488 -13.125  1.00  0.00           H  
ATOM    439  CA  THR A  28       1.192 -26.167 -14.443  1.00  0.00           C  
ATOM    440  HA  THR A  28       1.388 -27.217 -14.657  1.00  0.00           H  
ATOM    441  CB  THR A  28       0.340 -25.604 -15.593  1.00  0.00           C  
ATOM    442  HB  THR A  28       0.063 -24.576 -15.358  1.00  0.00           H  
ATOM    443  CG2 THR A  28       1.032 -25.611 -16.955  1.00  0.00           C  
ATOM    444 HG21 THR A  28       1.346 -26.622 -17.211  1.00  0.00           H  
ATOM    445 HG22 THR A  28       0.338 -25.251 -17.714  1.00  0.00           H  
ATOM    446 HG23 THR A  28       1.901 -24.955 -16.946  1.00  0.00           H  
ATOM    447  OG1 THR A  28      -0.839 -26.369 -15.719  1.00  0.00           O  
ATOM    448  HG1 THR A  28      -1.549 -25.926 -15.250  1.00  0.00           H  
ATOM    449  C   THR A  28       2.533 -25.431 -14.374  1.00  0.00           C  
ATOM    450  O   THR A  28       2.569 -24.235 -14.075  1.00  0.00           O  
ATOM    451  N   ASP A  29       3.640 -26.097 -14.711  1.00  0.00           N  
ATOM    452  H   ASP A  29       3.524 -27.037 -15.076  1.00  0.00           H  
ATOM    453  CA  ASP A  29       4.960 -25.477 -14.875  1.00  0.00           C  
ATOM    454  HA  ASP A  29       5.104 -24.767 -14.059  1.00  0.00           H  
ATOM    455  CB  ASP A  29       6.097 -26.506 -14.761  1.00  0.00           C  
ATOM    456  HB2 ASP A  29       5.987 -27.040 -13.815  1.00  0.00           H  
ATOM    457  HB3 ASP A  29       6.012 -27.233 -15.568  1.00  0.00           H  
ATOM    458  CG  ASP A  29       7.501 -25.870 -14.803  1.00  0.00           C  
ATOM    459  OD1 ASP A  29       7.684 -24.726 -15.279  1.00  0.00           O  
ATOM    460  OD2 ASP A  29       8.449 -26.483 -14.273  1.00  0.00           O  
ATOM    461  C   ASP A  29       5.003 -24.686 -16.188  1.00  0.00           C  
ATOM    462  O   ASP A  29       5.440 -25.159 -17.242  1.00  0.00           O  
ATOM    463  N   ILE A  30       4.541 -23.436 -16.098  1.00  0.00           N  
ATOM    464  H   ILE A  30       4.055 -23.190 -15.244  1.00  0.00           H  
ATOM    465  CA  ILE A  30       4.540 -22.480 -17.207  1.00  0.00           C  
ATOM    466  HA  ILE A  30       3.954 -22.927 -18.009  1.00  0.00           H  
ATOM    467  CB  ILE A  30       3.860 -21.145 -16.803  1.00  0.00           C  
ATOM    468  HB  ILE A  30       3.615 -20.625 -17.730  1.00  0.00           H  
ATOM    469  CG2 ILE A  30       2.526 -21.393 -16.079  1.00  0.00           C  
ATOM    470 HG21 ILE A  30       1.930 -20.481 -16.081  1.00  0.00           H  
ATOM    471 HG22 ILE A  30       1.971 -22.177 -16.591  1.00  0.00           H  
ATOM    472 HG23 ILE A  30       2.689 -21.699 -15.046  1.00  0.00           H  
ATOM    473  CG1 ILE A  30       4.733 -20.195 -15.946  1.00  0.00           C  
ATOM    474 HG12 ILE A  30       4.089 -19.639 -15.269  1.00  0.00           H  
ATOM    475 HG13 ILE A  30       5.429 -20.766 -15.333  1.00  0.00           H  
ATOM    476  CD1 ILE A  30       5.499 -19.149 -16.767  1.00  0.00           C  
ATOM    477 HD11 ILE A  30       6.250 -19.621 -17.397  1.00  0.00           H  
ATOM    478 HD12 ILE A  30       4.807 -18.587 -17.393  1.00  0.00           H  
ATOM    479 HD13 ILE A  30       6.002 -18.457 -16.093  1.00  0.00           H  
ATOM    480  C   ILE A  30       5.938 -22.223 -17.778  1.00  0.00           C  
ATOM    481  O   ILE A  30       6.044 -21.817 -18.933  1.00  0.00           O  
ATOM    482  N   PHE A  31       7.011 -22.436 -17.009  1.00  0.00           N  
ATOM    483  H   PHE A  31       6.899 -22.956 -16.144  1.00  0.00           H  
ATOM    484  CA  PHE A  31       8.377 -22.093 -17.410  1.00  0.00           C  
ATOM    485  HA  PHE A  31       8.357 -21.148 -17.954  1.00  0.00           H  
ATOM    486  CB  PHE A  31       9.269 -21.910 -16.174  1.00  0.00           C  
ATOM    487  HB2 PHE A  31       9.467 -22.885 -15.731  1.00  0.00           H  
ATOM    488  HB3 PHE A  31      10.230 -21.507 -16.500  1.00  0.00           H  
ATOM    489  CG  PHE A  31       8.700 -20.995 -15.104  1.00  0.00           C  
ATOM    490  CD1 PHE A  31       8.748 -19.598 -15.273  1.00  0.00           C  
ATOM    491  HD1 PHE A  31       9.187 -19.174 -16.166  1.00  0.00           H  
ATOM    492  CE1 PHE A  31       8.225 -18.751 -14.279  1.00  0.00           C  
ATOM    493  HE1 PHE A  31       8.266 -17.679 -14.407  1.00  0.00           H  
ATOM    494  CZ  PHE A  31       7.644 -19.300 -13.123  1.00  0.00           C  
ATOM    495  HZ  PHE A  31       7.229 -18.654 -12.366  1.00  0.00           H  
ATOM    496  CE2 PHE A  31       7.593 -20.692 -12.952  1.00  0.00           C  
ATOM    497  HE2 PHE A  31       7.144 -21.109 -12.059  1.00  0.00           H  
ATOM    498  CD2 PHE A  31       8.119 -21.541 -13.942  1.00  0.00           C  
ATOM    499  HD2 PHE A  31       8.069 -22.612 -13.812  1.00  0.00           H  
ATOM    500  C   PHE A  31       8.961 -23.150 -18.349  1.00  0.00           C  
ATOM    501  O   PHE A  31       9.558 -22.793 -19.362  1.00  0.00           O  
ATOM    502  N   ALA A  32       8.727 -24.436 -18.061  1.00  0.00           N  
ATOM    503  H   ALA A  32       8.232 -24.657 -17.197  1.00  0.00           H  
ATOM    504  CA  ALA A  32       9.095 -25.538 -18.954  1.00  0.00           C  
ATOM    505  HA  ALA A  32      10.166 -25.498 -19.152  1.00  0.00           H  
ATOM    506  CB  ALA A  32       8.774 -26.857 -18.240  1.00  0.00           C  
ATOM    507  HB1 ALA A  32       7.708 -26.909 -18.014  1.00  0.00           H  
ATOM    508  HB2 ALA A  32       9.042 -27.699 -18.881  1.00  0.00           H  
ATOM    509  HB3 ALA A  32       9.337 -26.928 -17.309  1.00  0.00           H  
ATOM    510  C   ALA A  32       8.361 -25.441 -20.306  1.00  0.00           C  
ATOM    511  O   ALA A  32       8.939 -25.715 -21.360  1.00  0.00           O  
ATOM    512  N   ALA A  33       7.094 -25.008 -20.270  1.00  0.00           N  
ATOM    513  H   ALA A  33       6.670 -24.873 -19.361  1.00  0.00           H  
ATOM    514  CA  ALA A  33       6.284 -24.737 -21.454  1.00  0.00           C  
ATOM    515  HA  ALA A  33       6.361 -25.590 -22.130  1.00  0.00           H  
ATOM    516  CB  ALA A  33       4.823 -24.608 -21.003  1.00  0.00           C  
ATOM    517  HB1 ALA A  33       4.183 -24.464 -21.874  1.00  0.00           H  
ATOM    518  HB2 ALA A  33       4.513 -25.515 -20.481  1.00  0.00           H  
ATOM    519  HB3 ALA A  33       4.708 -23.754 -20.335  1.00  0.00           H  
ATOM    520  C   ALA A  33       6.735 -23.487 -22.244  1.00  0.00           C  
ATOM    521  O   ALA A  33       6.597 -23.465 -23.468  1.00  0.00           O  
ATOM    522  N   SER A  34       7.281 -22.454 -21.586  1.00  0.00           N  
ATOM    523  H   SER A  34       7.406 -22.550 -20.586  1.00  0.00           H  
ATOM    524  CA  SER A  34       7.598 -21.140 -22.187  1.00  0.00           C  
ATOM    525  HA  SER A  34       6.830 -20.955 -22.929  1.00  0.00           H  
ATOM    526  CB  SER A  34       7.471 -20.013 -21.155  1.00  0.00           C  
ATOM    527  HB2 SER A  34       8.119 -20.215 -20.300  1.00  0.00           H  
ATOM    528  HB3 SER A  34       7.753 -19.058 -21.592  1.00  0.00           H  
ATOM    529  OG  SER A  34       6.115 -19.946 -20.743  1.00  0.00           O  
ATOM    530  HG  SER A  34       6.026 -20.640 -20.056  1.00  0.00           H  
ATOM    531  C   SER A  34       8.890 -21.092 -23.016  1.00  0.00           C  
ATOM    532  O   SER A  34       9.688 -20.158 -22.945  1.00  0.00           O  
ATOM    533  N   LYS A  35       9.046 -22.084 -23.894  1.00  0.00           N  
ATOM    534  H   LYS A  35       8.297 -22.770 -23.918  1.00  0.00           H  
ATOM    535  CA  LYS A  35      10.055 -22.137 -24.957  1.00  0.00           C  
ATOM    536  HA  LYS A  35      11.037 -22.085 -24.486  1.00  0.00           H  
ATOM    537  CB  LYS A  35       9.886 -23.484 -25.685  1.00  0.00           C  
ATOM    538  HB2 LYS A  35       9.397 -24.185 -25.005  1.00  0.00           H  
ATOM    539  HB3 LYS A  35       9.232 -23.363 -26.552  1.00  0.00           H  
ATOM    540  CG  LYS A  35      11.218 -24.107 -26.118  1.00  0.00           C  
ATOM    541  HG2 LYS A  35      11.630 -23.556 -26.965  1.00  0.00           H  
ATOM    542  HG3 LYS A  35      11.920 -24.064 -25.284  1.00  0.00           H  
ATOM    543  CD  LYS A  35      10.995 -25.579 -26.496  1.00  0.00           C  
ATOM    544  HD2 LYS A  35      10.487 -26.079 -25.669  1.00  0.00           H  
ATOM    545  HD3 LYS A  35      10.363 -25.634 -27.385  1.00  0.00           H  
ATOM    546  CE  LYS A  35      12.331 -26.280 -26.756  1.00  0.00           C  
ATOM    547  HE2 LYS A  35      12.760 -25.886 -27.683  1.00  0.00           H  
ATOM    548  HE3 LYS A  35      13.015 -26.034 -25.936  1.00  0.00           H  
ATOM    549  NZ  LYS A  35      12.157 -27.753 -26.837  1.00  0.00           N  
ATOM    550  HZ1 LYS A  35      11.497 -27.994 -27.566  1.00  0.00           H  
ATOM    551  HZ2 LYS A  35      13.040 -28.207 -27.033  1.00  0.00           H  
ATOM    552  HZ3 LYS A  35      11.801 -28.108 -25.956  1.00  0.00           H  
ATOM    553  C   LYS A  35       9.895 -20.935 -25.900  1.00  0.00           C  
ATOM    554  O   LYS A  35       8.777 -20.618 -26.304  1.00  0.00           O  
ATOM    555  N   ASN A  36      10.998 -20.257 -26.228  1.00  0.00           N  
ATOM    556  H   ASN A  36      11.876 -20.614 -25.888  1.00  0.00           H  
ATOM    557  CA  ASN A  36      11.065 -19.083 -27.120  1.00  0.00           C  
ATOM    558  HA  ASN A  36      12.056 -18.643 -26.992  1.00  0.00           H  
ATOM    559  CB  ASN A  36      10.953 -19.528 -28.599  1.00  0.00           C  
ATOM    560  HB2 ASN A  36       9.952 -19.919 -28.778  1.00  0.00           H  
ATOM    561  HB3 ASN A  36      11.071 -18.645 -29.227  1.00  0.00           H  
ATOM    562  CG  ASN A  36      11.960 -20.563 -29.087  1.00  0.00           C  
ATOM    563  OD1 ASN A  36      12.658 -21.240 -28.346  1.00  0.00           O  
ATOM    564  ND2 ASN A  36      12.057 -20.729 -30.386  1.00  0.00           N  
ATOM    565 HD21 ASN A  36      12.756 -21.368 -30.715  1.00  0.00           H  
ATOM    566 HD22 ASN A  36      11.482 -20.180 -31.000  1.00  0.00           H  
ATOM    567  C   ASN A  36      10.071 -17.936 -26.783  1.00  0.00           C  
ATOM    568  O   ASN A  36       9.775 -17.105 -27.636  1.00  0.00           O  
ATOM    569  N   THR A  37       9.509 -17.910 -25.571  1.00  0.00           N  
ATOM    570  H   THR A  37       9.855 -18.545 -24.865  1.00  0.00           H  
ATOM    571  CA  THR A  37       8.374 -17.050 -25.191  1.00  0.00           C  
ATOM    572  HA  THR A  37       7.748 -16.859 -26.062  1.00  0.00           H  
ATOM    573  CB  THR A  37       7.540 -17.806 -24.153  1.00  0.00           C  
ATOM    574  HB  THR A  37       8.203 -18.078 -23.336  1.00  0.00           H  
ATOM    575  CG2 THR A  37       6.362 -17.027 -23.575  1.00  0.00           C  
ATOM    576 HG21 THR A  37       5.622 -16.856 -24.353  1.00  0.00           H  
ATOM    577 HG22 THR A  37       5.924 -17.591 -22.756  1.00  0.00           H  
ATOM    578 HG23 THR A  37       6.685 -16.075 -23.166  1.00  0.00           H  
ATOM    579  OG1 THR A  37       7.006 -18.984 -24.744  1.00  0.00           O  
ATOM    580  HG1 THR A  37       7.689 -19.379 -25.313  1.00  0.00           H  
ATOM    581  C   THR A  37       8.854 -15.704 -24.641  1.00  0.00           C  
ATOM    582  O   THR A  37       9.881 -15.646 -23.966  1.00  0.00           O  
ATOM    583  N   THR A  38       8.126 -14.607 -24.889  1.00  0.00           N  
ATOM    584  H   THR A  38       7.249 -14.696 -25.385  1.00  0.00           H  
ATOM    585  CA  THR A  38       8.541 -13.289 -24.367  1.00  0.00           C  
ATOM    586  HA  THR A  38       9.591 -13.163 -24.637  1.00  0.00           H  
ATOM    587  CB  THR A  38       7.787 -12.098 -24.985  1.00  0.00           C  
ATOM    588  HB  THR A  38       8.348 -11.197 -24.735  1.00  0.00           H  
ATOM    589  CG2 THR A  38       7.672 -12.165 -26.506  1.00  0.00           C  
ATOM    590 HG21 THR A  38       7.049 -13.006 -26.812  1.00  0.00           H  
ATOM    591 HG22 THR A  38       7.230 -11.241 -26.878  1.00  0.00           H  
ATOM    592 HG23 THR A  38       8.665 -12.278 -26.942  1.00  0.00           H  
ATOM    593  OG1 THR A  38       6.495 -11.944 -24.450  1.00  0.00           O  
ATOM    594  HG1 THR A  38       5.923 -12.595 -24.881  1.00  0.00           H  
ATOM    595  C   THR A  38       8.460 -13.217 -22.839  1.00  0.00           C  
ATOM    596  O   THR A  38       7.616 -13.854 -22.210  1.00  0.00           O  
ATOM    597  N   GLU A  39       9.303 -12.384 -22.227  1.00  0.00           N  
ATOM    598  H   GLU A  39      10.020 -11.949 -22.784  1.00  0.00           H  
ATOM    599  CA  GLU A  39       9.355 -12.167 -20.774  1.00  0.00           C  
ATOM    600  HA  GLU A  39       9.645 -13.098 -20.285  1.00  0.00           H  
ATOM    601  CB  GLU A  39      10.448 -11.107 -20.522  1.00  0.00           C  
ATOM    602  HB2 GLU A  39      11.375 -11.443 -20.990  1.00  0.00           H  
ATOM    603  HB3 GLU A  39      10.145 -10.181 -21.015  1.00  0.00           H  
ATOM    604  CG  GLU A  39      10.733 -10.816 -19.045  1.00  0.00           C  
ATOM    605  HG2 GLU A  39       9.795 -10.586 -18.541  1.00  0.00           H  
ATOM    606  HG3 GLU A  39      11.165 -11.710 -18.591  1.00  0.00           H  
ATOM    607  CD  GLU A  39      11.695  -9.631 -18.878  1.00  0.00           C  
ATOM    608  OE1 GLU A  39      11.244  -8.458 -18.847  1.00  0.00           O  
ATOM    609  OE2 GLU A  39      12.918  -9.846 -18.734  1.00  0.00           O  
ATOM    610  C   GLU A  39       7.990 -11.742 -20.198  1.00  0.00           C  
ATOM    611  O   GLU A  39       7.491 -12.334 -19.243  1.00  0.00           O  
ATOM    612  N   LYS A  40       7.349 -10.749 -20.827  1.00  0.00           N  
ATOM    613  H   LYS A  40       7.799 -10.349 -21.635  1.00  0.00           H  
ATOM    614  CA  LYS A  40       6.045 -10.220 -20.406  1.00  0.00           C  
ATOM    615  HA  LYS A  40       6.087 -10.013 -19.335  1.00  0.00           H  
ATOM    616  CB  LYS A  40       5.745  -8.909 -21.150  1.00  0.00           C  
ATOM    617  HB2 LYS A  40       5.835  -9.055 -22.229  1.00  0.00           H  
ATOM    618  HB3 LYS A  40       4.717  -8.616 -20.933  1.00  0.00           H  
ATOM    619  CG  LYS A  40       6.699  -7.792 -20.689  1.00  0.00           C  
ATOM    620  HG2 LYS A  40       6.750  -7.800 -19.599  1.00  0.00           H  
ATOM    621  HG3 LYS A  40       7.699  -7.972 -21.087  1.00  0.00           H  
ATOM    622  CD  LYS A  40       6.210  -6.411 -21.142  1.00  0.00           C  
ATOM    623  HD2 LYS A  40       6.275  -6.330 -22.228  1.00  0.00           H  
ATOM    624  HD3 LYS A  40       5.168  -6.309 -20.854  1.00  0.00           H  
ATOM    625  CE  LYS A  40       7.029  -5.292 -20.482  1.00  0.00           C  
ATOM    626  HE2 LYS A  40       7.595  -5.723 -19.648  1.00  0.00           H  
ATOM    627  HE3 LYS A  40       7.744  -4.896 -21.209  1.00  0.00           H  
ATOM    628  NZ  LYS A  40       6.150  -4.219 -19.950  1.00  0.00           N  
ATOM    629  HZ1 LYS A  40       6.685  -3.444 -19.583  1.00  0.00           H  
ATOM    630  HZ2 LYS A  40       5.492  -3.892 -20.644  1.00  0.00           H  
ATOM    631  HZ3 LYS A  40       5.621  -4.602 -19.163  1.00  0.00           H  
ATOM    632  C   LYS A  40       4.915 -11.234 -20.573  1.00  0.00           C  
ATOM    633  O   LYS A  40       4.083 -11.360 -19.675  1.00  0.00           O  
ATOM    634  N   GLU A  41       4.905 -11.990 -21.669  1.00  0.00           N  
ATOM    635  H   GLU A  41       5.617 -11.859 -22.376  1.00  0.00           H  
ATOM    636  CA  GLU A  41       3.952 -13.092 -21.829  1.00  0.00           C  
ATOM    637  HA  GLU A  41       2.942 -12.706 -21.680  1.00  0.00           H  
ATOM    638  CB  GLU A  41       4.044 -13.666 -23.249  1.00  0.00           C  
ATOM    639  HB2 GLU A  41       3.993 -12.851 -23.972  1.00  0.00           H  
ATOM    640  HB3 GLU A  41       4.999 -14.182 -23.353  1.00  0.00           H  
ATOM    641  CG  GLU A  41       2.886 -14.638 -23.519  1.00  0.00           C  
ATOM    642  HG2 GLU A  41       2.775 -15.304 -22.664  1.00  0.00           H  
ATOM    643  HG3 GLU A  41       1.966 -14.062 -23.619  1.00  0.00           H  
ATOM    644  CD  GLU A  41       3.069 -15.530 -24.748  1.00  0.00           C  
ATOM    645  OE1 GLU A  41       2.293 -16.513 -24.814  1.00  0.00           O  
ATOM    646  OE2 GLU A  41       4.023 -15.321 -25.533  1.00  0.00           O  
ATOM    647  C   GLU A  41       4.183 -14.176 -20.766  1.00  0.00           C  
ATOM    648  O   GLU A  41       3.229 -14.644 -20.156  1.00  0.00           O  
ATOM    649  N   THR A  42       5.440 -14.518 -20.472  1.00  0.00           N  
ATOM    650  H   THR A  42       6.184 -14.096 -21.019  1.00  0.00           H  
ATOM    651  CA  THR A  42       5.810 -15.484 -19.423  1.00  0.00           C  
ATOM    652  HA  THR A  42       5.345 -16.440 -19.653  1.00  0.00           H  
ATOM    653  CB  THR A  42       7.331 -15.709 -19.393  1.00  0.00           C  
ATOM    654  HB  THR A  42       7.845 -14.776 -19.170  1.00  0.00           H  
ATOM    655  CG2 THR A  42       7.762 -16.759 -18.371  1.00  0.00           C  
ATOM    656 HG21 THR A  42       7.522 -16.429 -17.361  1.00  0.00           H  
ATOM    657 HG22 THR A  42       7.261 -17.703 -18.585  1.00  0.00           H  
ATOM    658 HG23 THR A  42       8.839 -16.908 -18.446  1.00  0.00           H  
ATOM    659  OG1 THR A  42       7.756 -16.178 -20.650  1.00  0.00           O  
ATOM    660  HG1 THR A  42       7.753 -15.428 -21.267  1.00  0.00           H  
ATOM    661  C   THR A  42       5.295 -15.042 -18.051  1.00  0.00           C  
ATOM    662  O   THR A  42       4.651 -15.825 -17.352  1.00  0.00           O  
ATOM    663  N   PHE A  43       5.481 -13.770 -17.681  1.00  0.00           N  
ATOM    664  H   PHE A  43       6.050 -13.166 -18.270  1.00  0.00           H  
ATOM    665  CA  PHE A  43       4.886 -13.211 -16.461  1.00  0.00           C  
ATOM    666  HA  PHE A  43       5.217 -13.794 -15.603  1.00  0.00           H  
ATOM    667  CB  PHE A  43       5.359 -11.758 -16.281  1.00  0.00           C  
ATOM    668  HB2 PHE A  43       5.060 -11.195 -17.166  1.00  0.00           H  
ATOM    669  HB3 PHE A  43       4.825 -11.323 -15.436  1.00  0.00           H  
ATOM    670  CG  PHE A  43       6.849 -11.525 -16.054  1.00  0.00           C  
ATOM    671  CD1 PHE A  43       7.717 -12.540 -15.592  1.00  0.00           C  
ATOM    672  HD1 PHE A  43       7.355 -13.539 -15.402  1.00  0.00           H  
ATOM    673  CE1 PHE A  43       9.082 -12.269 -15.384  1.00  0.00           C  
ATOM    674  HE1 PHE A  43       9.744 -13.055 -15.047  1.00  0.00           H  
ATOM    675  CZ  PHE A  43       9.590 -10.981 -15.628  1.00  0.00           C  
ATOM    676  HZ  PHE A  43      10.642 -10.776 -15.482  1.00  0.00           H  
ATOM    677  CE2 PHE A  43       8.731  -9.965 -16.082  1.00  0.00           C  
ATOM    678  HE2 PHE A  43       9.123  -8.979 -16.291  1.00  0.00           H  
ATOM    679  CD2 PHE A  43       7.368 -10.239 -16.295  1.00  0.00           C  
ATOM    680  HD2 PHE A  43       6.714  -9.457 -16.652  1.00  0.00           H  
ATOM    681  C   PHE A  43       3.349 -13.313 -16.472  1.00  0.00           C  
ATOM    682  O   PHE A  43       2.760 -13.732 -15.475  1.00  0.00           O  
ATOM    683  N   CYS A  44       2.696 -13.025 -17.603  1.00  0.00           N  
ATOM    684  H   CYS A  44       3.229 -12.678 -18.395  1.00  0.00           H  
ATOM    685  CA  CYS A  44       1.242 -13.147 -17.746  1.00  0.00           C  
ATOM    686  HA  CYS A  44       0.773 -12.619 -16.916  1.00  0.00           H  
ATOM    687  CB  CYS A  44       0.827 -12.452 -19.045  1.00  0.00           C  
ATOM    688  HB2 CYS A  44       1.291 -11.467 -19.102  1.00  0.00           H  
ATOM    689  HB3 CYS A  44       1.158 -13.045 -19.901  1.00  0.00           H  
ATOM    690  SG  CYS A  44      -0.982 -12.287 -19.083  1.00  0.00           S  
ATOM    691  HG  CYS A  44      -1.071 -11.134 -18.396  1.00  0.00           H  
ATOM    692  C   CYS A  44       0.737 -14.605 -17.697  1.00  0.00           C  
ATOM    693  O   CYS A  44      -0.322 -14.872 -17.131  1.00  0.00           O  
ATOM    694  N   ARG A  45       1.501 -15.574 -18.223  1.00  0.00           N  
ATOM    695  H   ARG A  45       2.339 -15.281 -18.719  1.00  0.00           H  
ATOM    696  CA  ARG A  45       1.219 -17.023 -18.144  1.00  0.00           C  
ATOM    697  HA  ARG A  45       0.207 -17.219 -18.498  1.00  0.00           H  
ATOM    698  CB  ARG A  45       2.212 -17.811 -19.021  1.00  0.00           C  
ATOM    699  HB2 ARG A  45       3.223 -17.469 -18.802  1.00  0.00           H  
ATOM    700  HB3 ARG A  45       2.153 -18.868 -18.752  1.00  0.00           H  
ATOM    701  CG  ARG A  45       1.965 -17.710 -20.537  1.00  0.00           C  
ATOM    702  HG2 ARG A  45       1.071 -18.277 -20.797  1.00  0.00           H  
ATOM    703  HG3 ARG A  45       1.825 -16.672 -20.832  1.00  0.00           H  
ATOM    704  CD  ARG A  45       3.175 -18.288 -21.282  1.00  0.00           C  
ATOM    705  HD2 ARG A  45       4.049 -17.671 -21.064  1.00  0.00           H  
ATOM    706  HD3 ARG A  45       3.366 -19.292 -20.905  1.00  0.00           H  
ATOM    707  NE  ARG A  45       2.984 -18.337 -22.743  1.00  0.00           N  
ATOM    708  HE  ARG A  45       2.373 -17.652 -23.186  1.00  0.00           H  
ATOM    709  CZ  ARG A  45       3.689 -19.055 -23.596  1.00  0.00           C  
ATOM    710  NH1 ARG A  45       4.607 -19.894 -23.228  1.00  0.00           N  
ATOM    711 HH11 ARG A  45       4.918 -19.873 -22.264  1.00  0.00           H  
ATOM    712 HH12 ARG A  45       5.262 -20.178 -23.933  1.00  0.00           H  
ATOM    713  NH2 ARG A  45       3.524 -18.901 -24.872  1.00  0.00           N  
ATOM    714 HH21 ARG A  45       2.957 -18.089 -25.148  1.00  0.00           H  
ATOM    715 HH22 ARG A  45       4.167 -19.293 -25.525  1.00  0.00           H  
ATOM    716  C   ARG A  45       1.280 -17.529 -16.702  1.00  0.00           C  
ATOM    717  O   ARG A  45       0.380 -18.246 -16.265  1.00  0.00           O  
ATOM    718  N   ALA A  46       2.292 -17.098 -15.944  1.00  0.00           N  
ATOM    719  H   ALA A  46       3.010 -16.530 -16.380  1.00  0.00           H  
ATOM    720  CA  ALA A  46       2.378 -17.358 -14.508  1.00  0.00           C  
ATOM    721  HA  ALA A  46       2.311 -18.433 -14.344  1.00  0.00           H  
ATOM    722  CB  ALA A  46       3.734 -16.862 -13.986  1.00  0.00           C  
ATOM    723  HB1 ALA A  46       3.817 -17.084 -12.921  1.00  0.00           H  
ATOM    724  HB2 ALA A  46       4.541 -17.365 -14.516  1.00  0.00           H  
ATOM    725  HB3 ALA A  46       3.827 -15.786 -14.137  1.00  0.00           H  
ATOM    726  C   ALA A  46       1.207 -16.709 -13.755  1.00  0.00           C  
ATOM    727  O   ALA A  46       0.545 -17.380 -12.966  1.00  0.00           O  
ATOM    728  N   ALA A  47       0.903 -15.439 -14.040  1.00  0.00           N  
ATOM    729  H   ALA A  47       1.524 -14.912 -14.647  1.00  0.00           H  
ATOM    730  CA  ALA A  47      -0.247 -14.744 -13.468  1.00  0.00           C  
ATOM    731  HA  ALA A  47      -0.130 -14.712 -12.382  1.00  0.00           H  
ATOM    732  CB  ALA A  47      -0.257 -13.308 -13.999  1.00  0.00           C  
ATOM    733  HB1 ALA A  47      -1.019 -12.733 -13.477  1.00  0.00           H  
ATOM    734  HB2 ALA A  47       0.711 -12.842 -13.832  1.00  0.00           H  
ATOM    735  HB3 ALA A  47      -0.477 -13.299 -15.064  1.00  0.00           H  
ATOM    736  C   ALA A  47      -1.571 -15.464 -13.778  1.00  0.00           C  
ATOM    737  O   ALA A  47      -2.395 -15.637 -12.892  1.00  0.00           O  
ATOM    738  N   THR A  48      -1.752 -15.955 -15.007  1.00  0.00           N  
ATOM    739  H   THR A  48      -1.026 -15.760 -15.686  1.00  0.00           H  
ATOM    740  CA  THR A  48      -2.956 -16.663 -15.473  1.00  0.00           C  
ATOM    741  HA  THR A  48      -3.831 -16.052 -15.253  1.00  0.00           H  
ATOM    742  CB  THR A  48      -2.905 -16.885 -16.998  1.00  0.00           C  
ATOM    743  HB  THR A  48      -2.018 -17.464 -17.257  1.00  0.00           H  
ATOM    744  CG2 THR A  48      -4.139 -17.600 -17.546  1.00  0.00           C  
ATOM    745 HG21 THR A  48      -5.039 -17.068 -17.236  1.00  0.00           H  
ATOM    746 HG22 THR A  48      -4.096 -17.619 -18.634  1.00  0.00           H  
ATOM    747 HG23 THR A  48      -4.176 -18.626 -17.180  1.00  0.00           H  
ATOM    748  OG1 THR A  48      -2.842 -15.638 -17.655  1.00  0.00           O  
ATOM    749  HG1 THR A  48      -1.965 -15.261 -17.454  1.00  0.00           H  
ATOM    750  C   THR A  48      -3.146 -17.994 -14.747  1.00  0.00           C  
ATOM    751  O   THR A  48      -4.243 -18.269 -14.264  1.00  0.00           O  
ATOM    752  N   VAL A  49      -2.086 -18.797 -14.608  1.00  0.00           N  
ATOM    753  H   VAL A  49      -1.204 -18.508 -15.021  1.00  0.00           H  
ATOM    754  CA  VAL A  49      -2.133 -20.074 -13.874  1.00  0.00           C  
ATOM    755  HA  VAL A  49      -3.000 -20.641 -14.220  1.00  0.00           H  
ATOM    756  CB  VAL A  49      -0.877 -20.919 -14.185  1.00  0.00           C  
ATOM    757  HB  VAL A  49       0.012 -20.288 -14.119  1.00  0.00           H  
ATOM    758  CG1 VAL A  49      -0.672 -22.117 -13.248  1.00  0.00           C  
ATOM    759 HG11 VAL A  49      -1.570 -22.736 -13.230  1.00  0.00           H  
ATOM    760 HG12 VAL A  49       0.178 -22.712 -13.583  1.00  0.00           H  
ATOM    761 HG13 VAL A  49      -0.454 -21.766 -12.240  1.00  0.00           H  
ATOM    762  CG2 VAL A  49      -1.001 -21.468 -15.615  1.00  0.00           C  
ATOM    763 HG21 VAL A  49      -0.162 -22.121 -15.840  1.00  0.00           H  
ATOM    764 HG22 VAL A  49      -1.921 -22.044 -15.719  1.00  0.00           H  
ATOM    765 HG23 VAL A  49      -1.009 -20.648 -16.333  1.00  0.00           H  
ATOM    766  C   VAL A  49      -2.366 -19.846 -12.376  1.00  0.00           C  
ATOM    767  O   VAL A  49      -3.248 -20.480 -11.795  1.00  0.00           O  
ATOM    768  N   LEU A  50      -1.663 -18.895 -11.753  1.00  0.00           N  
ATOM    769  H   LEU A  50      -0.973 -18.368 -12.282  1.00  0.00           H  
ATOM    770  CA  LEU A  50      -1.875 -18.543 -10.344  1.00  0.00           C  
ATOM    771  HA  LEU A  50      -1.830 -19.453  -9.746  1.00  0.00           H  
ATOM    772  CB  LEU A  50      -0.760 -17.591  -9.871  1.00  0.00           C  
ATOM    773  HB2 LEU A  50      -0.734 -16.733 -10.545  1.00  0.00           H  
ATOM    774  HB3 LEU A  50      -1.016 -17.220  -8.878  1.00  0.00           H  
ATOM    775  CG  LEU A  50       0.650 -18.220  -9.807  1.00  0.00           C  
ATOM    776  HG  LEU A  50       0.911 -18.660 -10.767  1.00  0.00           H  
ATOM    777  CD1 LEU A  50       1.669 -17.129  -9.478  1.00  0.00           C  
ATOM    778 HD11 LEU A  50       1.406 -16.652  -8.535  1.00  0.00           H  
ATOM    779 HD12 LEU A  50       2.666 -17.554  -9.393  1.00  0.00           H  
ATOM    780 HD13 LEU A  50       1.669 -16.382 -10.273  1.00  0.00           H  
ATOM    781  CD2 LEU A  50       0.770 -19.301  -8.732  1.00  0.00           C  
ATOM    782 HD21 LEU A  50       0.510 -18.895  -7.756  1.00  0.00           H  
ATOM    783 HD22 LEU A  50       0.117 -20.139  -8.968  1.00  0.00           H  
ATOM    784 HD23 LEU A  50       1.793 -19.677  -8.701  1.00  0.00           H  
ATOM    785  C   LEU A  50      -3.274 -17.949 -10.101  1.00  0.00           C  
ATOM    786  O   LEU A  50      -3.886 -18.255  -9.082  1.00  0.00           O  
ATOM    787  N   ARG A  51      -3.820 -17.166 -11.041  1.00  0.00           N  
ATOM    788  H   ARG A  51      -3.231 -16.881 -11.820  1.00  0.00           H  
ATOM    789  CA  ARG A  51      -5.205 -16.661 -11.009  1.00  0.00           C  
ATOM    790  HA  ARG A  51      -5.385 -16.174 -10.055  1.00  0.00           H  
ATOM    791  CB  ARG A  51      -5.385 -15.626 -12.124  1.00  0.00           C  
ATOM    792  HB2 ARG A  51      -4.612 -14.870 -11.986  1.00  0.00           H  
ATOM    793  HB3 ARG A  51      -5.242 -16.101 -13.094  1.00  0.00           H  
ATOM    794  CG  ARG A  51      -6.751 -14.922 -12.104  1.00  0.00           C  
ATOM    795  HG2 ARG A  51      -7.556 -15.655 -12.162  1.00  0.00           H  
ATOM    796  HG3 ARG A  51      -6.859 -14.381 -11.172  1.00  0.00           H  
ATOM    797  CD  ARG A  51      -6.909 -13.943 -13.272  1.00  0.00           C  
ATOM    798  HD2 ARG A  51      -7.081 -14.530 -14.174  1.00  0.00           H  
ATOM    799  HD3 ARG A  51      -7.788 -13.322 -13.091  1.00  0.00           H  
ATOM    800  NE  ARG A  51      -5.728 -13.074 -13.438  1.00  0.00           N  
ATOM    801  HE  ARG A  51      -5.288 -12.723 -12.582  1.00  0.00           H  
ATOM    802  CZ  ARG A  51      -5.110 -12.762 -14.558  1.00  0.00           C  
ATOM    803  NH1 ARG A  51      -5.547 -13.163 -15.717  1.00  0.00           N  
ATOM    804 HH11 ARG A  51      -6.355 -13.746 -15.763  1.00  0.00           H  
ATOM    805 HH12 ARG A  51      -5.123 -12.763 -16.546  1.00  0.00           H  
ATOM    806  NH2 ARG A  51      -4.046 -12.024 -14.558  1.00  0.00           N  
ATOM    807 HH21 ARG A  51      -3.611 -11.769 -13.659  1.00  0.00           H  
ATOM    808 HH22 ARG A  51      -3.635 -11.726 -15.423  1.00  0.00           H  
ATOM    809  C   ARG A  51      -6.231 -17.778 -11.106  1.00  0.00           C  
ATOM    810  O   ARG A  51      -7.197 -17.766 -10.343  1.00  0.00           O  
ATOM    811  N   GLN A  52      -6.018 -18.754 -11.991  1.00  0.00           N  
ATOM    812  H   GLN A  52      -5.223 -18.676 -12.618  1.00  0.00           H  
ATOM    813  CA  GLN A  52      -6.832 -19.972 -12.040  1.00  0.00           C  
ATOM    814  HA  GLN A  52      -7.863 -19.700 -12.268  1.00  0.00           H  
ATOM    815  CB  GLN A  52      -6.288 -20.922 -13.126  1.00  0.00           C  
ATOM    816  HB2 GLN A  52      -5.371 -20.518 -13.553  1.00  0.00           H  
ATOM    817  HB3 GLN A  52      -6.047 -21.893 -12.691  1.00  0.00           H  
ATOM    818  CG  GLN A  52      -7.306 -21.133 -14.252  1.00  0.00           C  
ATOM    819  HG2 GLN A  52      -8.182 -21.641 -13.846  1.00  0.00           H  
ATOM    820  HG3 GLN A  52      -7.618 -20.164 -14.642  1.00  0.00           H  
ATOM    821  CD  GLN A  52      -6.753 -21.957 -15.409  1.00  0.00           C  
ATOM    822  OE1 GLN A  52      -5.592 -22.323 -15.478  1.00  0.00           O  
ATOM    823  NE2 GLN A  52      -7.578 -22.279 -16.380  1.00  0.00           N  
ATOM    824 HE21 GLN A  52      -7.187 -22.853 -17.107  1.00  0.00           H  
ATOM    825 HE22 GLN A  52      -8.550 -22.034 -16.330  1.00  0.00           H  
ATOM    826  C   GLN A  52      -6.838 -20.661 -10.673  1.00  0.00           C  
ATOM    827  O   GLN A  52      -7.903 -21.003 -10.164  1.00  0.00           O  
ATOM    828  N   PHE A  53      -5.661 -20.795 -10.056  1.00  0.00           N  
ATOM    829  H   PHE A  53      -4.827 -20.506 -10.557  1.00  0.00           H  
ATOM    830  CA  PHE A  53      -5.484 -21.424  -8.754  1.00  0.00           C  
ATOM    831  HA  PHE A  53      -5.949 -22.410  -8.787  1.00  0.00           H  
ATOM    832  CB  PHE A  53      -3.979 -21.616  -8.528  1.00  0.00           C  
ATOM    833  HB2 PHE A  53      -3.553 -22.094  -9.412  1.00  0.00           H  
ATOM    834  HB3 PHE A  53      -3.500 -20.646  -8.428  1.00  0.00           H  
ATOM    835  CG  PHE A  53      -3.619 -22.449  -7.321  1.00  0.00           C  
ATOM    836  CD1 PHE A  53      -3.403 -23.832  -7.467  1.00  0.00           C  
ATOM    837  HD1 PHE A  53      -3.524 -24.300  -8.432  1.00  0.00           H  
ATOM    838  CE1 PHE A  53      -2.984 -24.600  -6.368  1.00  0.00           C  
ATOM    839  HE1 PHE A  53      -2.765 -25.651  -6.490  1.00  0.00           H  
ATOM    840  CZ  PHE A  53      -2.826 -23.990  -5.113  1.00  0.00           C  
ATOM    841  HZ  PHE A  53      -2.493 -24.576  -4.269  1.00  0.00           H  
ATOM    842  CE2 PHE A  53      -3.078 -22.615  -4.958  1.00  0.00           C  
ATOM    843  HE2 PHE A  53      -2.955 -22.150  -3.991  1.00  0.00           H  
ATOM    844  CD2 PHE A  53      -3.461 -21.839  -6.063  1.00  0.00           C  
ATOM    845  HD2 PHE A  53      -3.624 -20.778  -5.943  1.00  0.00           H  
ATOM    846  C   PHE A  53      -6.169 -20.651  -7.615  1.00  0.00           C  
ATOM    847  O   PHE A  53      -6.958 -21.246  -6.880  1.00  0.00           O  
ATOM    848  N   TYR A  54      -5.932 -19.338  -7.456  1.00  0.00           N  
ATOM    849  H   TYR A  54      -5.273 -18.867  -8.072  1.00  0.00           H  
ATOM    850  CA  TYR A  54      -6.577 -18.591  -6.363  1.00  0.00           C  
ATOM    851  HA  TYR A  54      -6.455 -19.202  -5.468  1.00  0.00           H  
ATOM    852  CB  TYR A  54      -5.878 -17.253  -6.033  1.00  0.00           C  
ATOM    853  HB2 TYR A  54      -6.224 -16.946  -5.046  1.00  0.00           H  
ATOM    854  HB3 TYR A  54      -4.810 -17.449  -5.931  1.00  0.00           H  
ATOM    855  CG  TYR A  54      -6.077 -16.052  -6.948  1.00  0.00           C  
ATOM    856  CD1 TYR A  54      -4.963 -15.486  -7.600  1.00  0.00           C  
ATOM    857  HD1 TYR A  54      -3.991 -15.947  -7.507  1.00  0.00           H  
ATOM    858  CE1 TYR A  54      -5.108 -14.329  -8.389  1.00  0.00           C  
ATOM    859  HE1 TYR A  54      -4.256 -13.907  -8.893  1.00  0.00           H  
ATOM    860  CZ  TYR A  54      -6.377 -13.738  -8.554  1.00  0.00           C  
ATOM    861  OH  TYR A  54      -6.536 -12.663  -9.373  1.00  0.00           O  
ATOM    862  HH  TYR A  54      -5.754 -12.500  -9.947  1.00  0.00           H  
ATOM    863  CE2 TYR A  54      -7.489 -14.281  -7.876  1.00  0.00           C  
ATOM    864  HE2 TYR A  54      -8.458 -13.820  -7.994  1.00  0.00           H  
ATOM    865  CD2 TYR A  54      -7.334 -15.420  -7.061  1.00  0.00           C  
ATOM    866  HD2 TYR A  54      -8.191 -15.808  -6.525  1.00  0.00           H  
ATOM    867  C   TYR A  54      -8.095 -18.463  -6.554  1.00  0.00           C  
ATOM    868  O   TYR A  54      -8.820 -18.564  -5.569  1.00  0.00           O  
ATOM    869  N   SER A  55      -8.598 -18.348  -7.793  1.00  0.00           N  
ATOM    870  H   SER A  55      -7.954 -18.253  -8.571  1.00  0.00           H  
ATOM    871  CA  SER A  55     -10.051 -18.339  -8.066  1.00  0.00           C  
ATOM    872  HA  SER A  55     -10.500 -17.480  -7.566  1.00  0.00           H  
ATOM    873  CB  SER A  55     -10.336 -18.236  -9.570  1.00  0.00           C  
ATOM    874  HB2 SER A  55      -9.919 -19.107 -10.080  1.00  0.00           H  
ATOM    875  HB3 SER A  55     -11.417 -18.230  -9.721  1.00  0.00           H  
ATOM    876  OG  SER A  55      -9.795 -17.061 -10.137  1.00  0.00           O  
ATOM    877  HG  SER A  55      -8.833 -17.191 -10.218  1.00  0.00           H  
ATOM    878  C   SER A  55     -10.761 -19.602  -7.559  1.00  0.00           C  
ATOM    879  O   SER A  55     -11.920 -19.539  -7.148  1.00  0.00           O  
ATOM    880  N   HIE A  56     -10.078 -20.749  -7.597  1.00  0.00           N  
ATOM    881  H   HIE A  56      -9.138 -20.738  -7.974  1.00  0.00           H  
ATOM    882  CA  HIE A  56     -10.594 -22.013  -7.076  1.00  0.00           C  
ATOM    883  HA  HIE A  56     -11.663 -22.081  -7.285  1.00  0.00           H  
ATOM    884  CB  HIE A  56      -9.898 -23.158  -7.824  1.00  0.00           C  
ATOM    885  HB2 HIE A  56     -10.044 -23.025  -8.897  1.00  0.00           H  
ATOM    886  HB3 HIE A  56      -8.826 -23.131  -7.624  1.00  0.00           H  
ATOM    887  CG  HIE A  56     -10.428 -24.509  -7.441  1.00  0.00           C  
ATOM    888  ND1 HIE A  56     -11.552 -25.127  -7.992  1.00  0.00           N  
ATOM    889  CE1 HIE A  56     -11.737 -26.243  -7.273  1.00  0.00           C  
ATOM    890  HE1 HIE A  56     -12.556 -26.935  -7.416  1.00  0.00           H  
ATOM    891  NE2 HIE A  56     -10.802 -26.348  -6.314  1.00  0.00           N  
ATOM    892  HE2 HIE A  56     -10.809 -27.025  -5.549  1.00  0.00           H  
ATOM    893  CD2 HIE A  56      -9.973 -25.258  -6.402  1.00  0.00           C  
ATOM    894  HD2 HIE A  56      -9.171 -24.991  -5.730  1.00  0.00           H  
ATOM    895  C   HIE A  56     -10.431 -22.116  -5.550  1.00  0.00           C  
ATOM    896  O   HIE A  56     -11.410 -22.306  -4.821  1.00  0.00           O  
ATOM    897  N   HIE A  57      -9.205 -21.958  -5.041  1.00  0.00           N  
ATOM    898  H   HIE A  57      -8.441 -21.758  -5.680  1.00  0.00           H  
ATOM    899  CA  HIE A  57      -8.886 -22.176  -3.620  1.00  0.00           C  
ATOM    900  HA  HIE A  57      -9.464 -23.038  -3.281  1.00  0.00           H  
ATOM    901  CB  HIE A  57      -7.411 -22.567  -3.456  1.00  0.00           C  
ATOM    902  HB2 HIE A  57      -6.775 -21.774  -3.853  1.00  0.00           H  
ATOM    903  HB3 HIE A  57      -7.200 -22.682  -2.395  1.00  0.00           H  
ATOM    904  CG  HIE A  57      -7.062 -23.875  -4.123  1.00  0.00           C  
ATOM    905  ND1 HIE A  57      -7.470 -25.142  -3.696  1.00  0.00           N  
ATOM    906  CE1 HIE A  57      -6.968 -26.014  -4.581  1.00  0.00           C  
ATOM    907  HE1 HIE A  57      -7.121 -27.084  -4.539  1.00  0.00           H  
ATOM    908  NE2 HIE A  57      -6.264 -25.366  -5.525  1.00  0.00           N  
ATOM    909  HE2 HIE A  57      -5.766 -25.793  -6.293  1.00  0.00           H  
ATOM    910  CD2 HIE A  57      -6.316 -24.019  -5.252  1.00  0.00           C  
ATOM    911  HD2 HIE A  57      -5.852 -23.219  -5.811  1.00  0.00           H  
ATOM    912  C   HIE A  57      -9.301 -21.028  -2.681  1.00  0.00           C  
ATOM    913  O   HIE A  57      -9.278 -21.212  -1.466  1.00  0.00           O  
ATOM    914  N   GLU A  58      -9.763 -19.876  -3.188  1.00  0.00           N  
ATOM    915  H   GLU A  58      -9.666 -19.710  -4.185  1.00  0.00           H  
ATOM    916  CA  GLU A  58     -10.503 -18.877  -2.383  1.00  0.00           C  
ATOM    917  HA  GLU A  58      -9.919 -18.673  -1.485  1.00  0.00           H  
ATOM    918  CB  GLU A  58     -10.622 -17.538  -3.162  1.00  0.00           C  
ATOM    919  HB2 GLU A  58      -9.615 -17.233  -3.448  1.00  0.00           H  
ATOM    920  HB3 GLU A  58     -11.207 -17.691  -4.071  1.00  0.00           H  
ATOM    921  CG  GLU A  58     -11.240 -16.380  -2.348  1.00  0.00           C  
ATOM    922  HG2 GLU A  58     -12.325 -16.507  -2.322  1.00  0.00           H  
ATOM    923  HG3 GLU A  58     -10.876 -16.447  -1.322  1.00  0.00           H  
ATOM    924  CD  GLU A  58     -10.908 -14.974  -2.895  1.00  0.00           C  
ATOM    925  OE1 GLU A  58     -11.385 -14.599  -3.990  1.00  0.00           O  
ATOM    926  OE2 GLU A  58     -10.215 -14.187  -2.204  1.00  0.00           O  
ATOM    927  C   GLU A  58     -11.867 -19.423  -1.886  1.00  0.00           C  
ATOM    928  O   GLU A  58     -12.465 -18.856  -0.969  1.00  0.00           O  
ATOM    929  N   LYS A  59     -12.335 -20.558  -2.437  1.00  0.00           N  
ATOM    930  H   LYS A  59     -11.802 -20.948  -3.207  1.00  0.00           H  
ATOM    931  CA  LYS A  59     -13.552 -21.275  -2.014  1.00  0.00           C  
ATOM    932  HA  LYS A  59     -13.960 -20.799  -1.121  1.00  0.00           H  
ATOM    933  CB  LYS A  59     -14.603 -21.186  -3.131  1.00  0.00           C  
ATOM    934  HB2 LYS A  59     -14.150 -21.476  -4.081  1.00  0.00           H  
ATOM    935  HB3 LYS A  59     -15.419 -21.878  -2.911  1.00  0.00           H  
ATOM    936  CG  LYS A  59     -15.181 -19.769  -3.236  1.00  0.00           C  
ATOM    937  HG2 LYS A  59     -15.703 -19.530  -2.308  1.00  0.00           H  
ATOM    938  HG3 LYS A  59     -14.378 -19.046  -3.386  1.00  0.00           H  
ATOM    939  CD  LYS A  59     -16.156 -19.669  -4.411  1.00  0.00           C  
ATOM    940  HD2 LYS A  59     -15.607 -19.837  -5.341  1.00  0.00           H  
ATOM    941  HD3 LYS A  59     -16.934 -20.428  -4.307  1.00  0.00           H  
ATOM    942  CE  LYS A  59     -16.781 -18.273  -4.410  1.00  0.00           C  
ATOM    943  HE2 LYS A  59     -17.384 -18.165  -3.503  1.00  0.00           H  
ATOM    944  HE3 LYS A  59     -15.974 -17.534  -4.368  1.00  0.00           H  
ATOM    945  NZ  LYS A  59     -17.609 -18.053  -5.619  1.00  0.00           N  
ATOM    946  HZ1 LYS A  59     -18.333 -18.757  -5.679  1.00  0.00           H  
ATOM    947  HZ2 LYS A  59     -17.028 -18.115  -6.445  1.00  0.00           H  
ATOM    948  HZ3 LYS A  59     -18.031 -17.134  -5.595  1.00  0.00           H  
ATOM    949  C   LYS A  59     -13.321 -22.734  -1.609  1.00  0.00           C  
ATOM    950  O   LYS A  59     -13.974 -23.194  -0.678  1.00  0.00           O  
ATOM    951  N   ASP A  60     -12.440 -23.478  -2.282  1.00  0.00           N  
ATOM    952  H   ASP A  60     -11.968 -23.071  -3.082  1.00  0.00           H  
ATOM    953  CA  ASP A  60     -12.241 -24.909  -1.998  1.00  0.00           C  
ATOM    954  HA  ASP A  60     -13.226 -25.355  -1.842  1.00  0.00           H  
ATOM    955  CB  ASP A  60     -11.637 -25.619  -3.215  1.00  0.00           C  
ATOM    956  HB2 ASP A  60     -12.252 -25.386  -4.087  1.00  0.00           H  
ATOM    957  HB3 ASP A  60     -10.630 -25.240  -3.396  1.00  0.00           H  
ATOM    958  CG  ASP A  60     -11.589 -27.146  -3.050  1.00  0.00           C  
ATOM    959  OD1 ASP A  60     -11.168 -27.829  -4.013  1.00  0.00           O  
ATOM    960  OD2 ASP A  60     -12.052 -27.694  -2.022  1.00  0.00           O  
ATOM    961  C   ASP A  60     -11.433 -25.176  -0.714  1.00  0.00           C  
ATOM    962  O   ASP A  60     -10.221 -25.399  -0.737  1.00  0.00           O  
ATOM    963  N   THR A  61     -12.126 -25.232   0.425  1.00  0.00           N  
ATOM    964  H   THR A  61     -13.108 -24.979   0.396  1.00  0.00           H  
ATOM    965  CA  THR A  61     -11.523 -25.499   1.741  1.00  0.00           C  
ATOM    966  HA  THR A  61     -10.723 -24.776   1.889  1.00  0.00           H  
ATOM    967  CB  THR A  61     -12.548 -25.309   2.870  1.00  0.00           C  
ATOM    968  HB  THR A  61     -12.070 -25.546   3.820  1.00  0.00           H  
ATOM    969  CG2 THR A  61     -13.054 -23.870   2.955  1.00  0.00           C  
ATOM    970 HG21 THR A  61     -13.703 -23.768   3.824  1.00  0.00           H  
ATOM    971 HG22 THR A  61     -12.210 -23.188   3.056  1.00  0.00           H  
ATOM    972 HG23 THR A  61     -13.619 -23.613   2.059  1.00  0.00           H  
ATOM    973  OG1 THR A  61     -13.662 -26.159   2.700  1.00  0.00           O  
ATOM    974  HG1 THR A  61     -13.425 -27.049   2.968  1.00  0.00           H  
ATOM    975  C   THR A  61     -10.893 -26.888   1.884  1.00  0.00           C  
ATOM    976  O   THR A  61     -10.231 -27.147   2.893  1.00  0.00           O  
ATOM    977  N   ARG A  62     -11.060 -27.807   0.920  1.00  0.00           N  
ATOM    978  H   ARG A  62     -11.551 -27.535   0.069  1.00  0.00           H  
ATOM    979  CA  ARG A  62     -10.438 -29.143   0.979  1.00  0.00           C  
ATOM    980  HA  ARG A  62     -10.680 -29.601   1.939  1.00  0.00           H  
ATOM    981  CB  ARG A  62     -10.968 -30.054  -0.139  1.00  0.00           C  
ATOM    982  HB2 ARG A  62     -10.690 -29.619  -1.099  1.00  0.00           H  
ATOM    983  HB3 ARG A  62     -10.476 -31.025  -0.062  1.00  0.00           H  
ATOM    984  CG  ARG A  62     -12.492 -30.275  -0.062  1.00  0.00           C  
ATOM    985  HG2 ARG A  62     -12.726 -30.817   0.856  1.00  0.00           H  
ATOM    986  HG3 ARG A  62     -13.011 -29.316  -0.034  1.00  0.00           H  
ATOM    987  CD  ARG A  62     -13.021 -31.073  -1.260  1.00  0.00           C  
ATOM    988  HD2 ARG A  62     -12.525 -32.045  -1.287  1.00  0.00           H  
ATOM    989  HD3 ARG A  62     -14.095 -31.224  -1.130  1.00  0.00           H  
ATOM    990  NE  ARG A  62     -12.772 -30.350  -2.517  1.00  0.00           N  
ATOM    991  HE  ARG A  62     -12.382 -29.405  -2.422  1.00  0.00           H  
ATOM    992  CZ  ARG A  62     -12.955 -30.768  -3.751  1.00  0.00           C  
ATOM    993  NH1 ARG A  62     -13.557 -31.893  -4.020  1.00  0.00           N  
ATOM    994 HH11 ARG A  62     -13.914 -32.431  -3.253  1.00  0.00           H  
ATOM    995 HH12 ARG A  62     -13.706 -32.171  -4.969  1.00  0.00           H  
ATOM    996  NH2 ARG A  62     -12.519 -30.061  -4.746  1.00  0.00           N  
ATOM    997 HH21 ARG A  62     -11.998 -29.204  -4.519  1.00  0.00           H  
ATOM    998 HH22 ARG A  62     -12.614 -30.352  -5.695  1.00  0.00           H  
ATOM    999  C   ARG A  62      -8.914 -29.063   0.919  1.00  0.00           C  
ATOM   1000  O   ARG A  62      -8.264 -29.889   1.550  1.00  0.00           O  
ATOM   1001  N   CYS A  63      -8.337 -28.039   0.279  1.00  0.00           N  
ATOM   1002  H   CYS A  63      -8.930 -27.368  -0.194  1.00  0.00           H  
ATOM   1003  CA  CYS A  63      -6.884 -27.807   0.267  1.00  0.00           C  
ATOM   1004  HA  CYS A  63      -6.398 -28.706  -0.115  1.00  0.00           H  
ATOM   1005  CB  CYS A  63      -6.560 -26.652  -0.688  1.00  0.00           C  
ATOM   1006  HB2 CYS A  63      -5.475 -26.566  -0.764  1.00  0.00           H  
ATOM   1007  HB3 CYS A  63      -6.973 -26.850  -1.678  1.00  0.00           H  
ATOM   1008  SG  CYS A  63      -7.201 -25.079  -0.062  1.00  0.00           S  
ATOM   1009  HG  CYS A  63      -8.414 -25.132  -0.640  1.00  0.00           H  
ATOM   1010  C   CYS A  63      -6.266 -27.550   1.659  1.00  0.00           C  
ATOM   1011  O   CYS A  63      -5.045 -27.572   1.792  1.00  0.00           O  
ATOM   1012  N   LEU A  64      -7.092 -27.342   2.693  1.00  0.00           N  
ATOM   1013  H   LEU A  64      -8.081 -27.271   2.497  1.00  0.00           H  
ATOM   1014  CA  LEU A  64      -6.662 -27.208   4.083  1.00  0.00           C  
ATOM   1015  HA  LEU A  64      -5.637 -27.567   4.159  1.00  0.00           H  
ATOM   1016  CB  LEU A  64      -6.644 -25.715   4.462  1.00  0.00           C  
ATOM   1017  HB2 LEU A  64      -6.108 -25.638   5.406  1.00  0.00           H  
ATOM   1018  HB3 LEU A  64      -6.061 -25.157   3.727  1.00  0.00           H  
ATOM   1019  CG  LEU A  64      -8.046 -25.082   4.623  1.00  0.00           C  
ATOM   1020  HG  LEU A  64      -8.809 -25.849   4.703  1.00  0.00           H  
ATOM   1021  CD1 LEU A  64      -8.106 -24.234   5.887  1.00  0.00           C  
ATOM   1022 HD11 LEU A  64      -7.324 -23.480   5.833  1.00  0.00           H  
ATOM   1023 HD12 LEU A  64      -9.085 -23.767   5.980  1.00  0.00           H  
ATOM   1024 HD13 LEU A  64      -7.938 -24.869   6.757  1.00  0.00           H  
ATOM   1025  CD2 LEU A  64      -8.399 -24.178   3.447  1.00  0.00           C  
ATOM   1026 HD21 LEU A  64      -8.408 -24.765   2.531  1.00  0.00           H  
ATOM   1027 HD22 LEU A  64      -9.384 -23.736   3.593  1.00  0.00           H  
ATOM   1028 HD23 LEU A  64      -7.657 -23.388   3.345  1.00  0.00           H  
ATOM   1029  C   LEU A  64      -7.480 -28.072   5.062  1.00  0.00           C  
ATOM   1030  O   LEU A  64      -7.435 -27.817   6.262  1.00  0.00           O  
ATOM   1031  N   GLY A  65      -8.289 -29.028   4.583  1.00  0.00           N  
ATOM   1032  H   GLY A  65      -8.250 -29.244   3.594  1.00  0.00           H  
ATOM   1033  CA  GLY A  65      -9.214 -29.802   5.430  1.00  0.00           C  
ATOM   1034  HA2 GLY A  65      -9.808 -30.457   4.795  1.00  0.00           H  
ATOM   1035  HA3 GLY A  65      -8.632 -30.419   6.116  1.00  0.00           H  
ATOM   1036  C   GLY A  65     -10.185 -28.950   6.271  1.00  0.00           C  
ATOM   1037  O   GLY A  65     -10.668 -29.417   7.297  1.00  0.00           O  
ATOM   1038  N   ALA A  66     -10.407 -27.687   5.879  1.00  0.00           N  
ATOM   1039  H   ALA A  66     -10.017 -27.423   4.983  1.00  0.00           H  
ATOM   1040  CA  ALA A  66     -11.105 -26.636   6.630  1.00  0.00           C  
ATOM   1041  HA  ALA A  66     -10.970 -25.719   6.057  1.00  0.00           H  
ATOM   1042  CB  ALA A  66     -12.615 -26.931   6.617  1.00  0.00           C  
ATOM   1043  HB1 ALA A  66     -12.827 -27.816   7.219  1.00  0.00           H  
ATOM   1044  HB2 ALA A  66     -13.163 -26.086   7.035  1.00  0.00           H  
ATOM   1045  HB3 ALA A  66     -12.957 -27.100   5.596  1.00  0.00           H  
ATOM   1046  C   ALA A  66     -10.552 -26.297   8.045  1.00  0.00           C  
ATOM   1047  O   ALA A  66     -11.211 -25.568   8.788  1.00  0.00           O  
ATOM   1048  N   THR A  67      -9.369 -26.781   8.459  1.00  0.00           N  
ATOM   1049  H   THR A  67      -8.805 -27.327   7.818  1.00  0.00           H  
ATOM   1050  CA  THR A  67      -8.908 -26.602   9.856  1.00  0.00           C  
ATOM   1051  HA  THR A  67      -9.798 -26.775  10.462  1.00  0.00           H  
ATOM   1052  CB  THR A  67      -7.909 -27.676  10.368  1.00  0.00           C  
ATOM   1053  HB  THR A  67      -8.400 -28.204  11.186  1.00  0.00           H  
ATOM   1054  CG2 THR A  67      -7.467 -28.735   9.363  1.00  0.00           C  
ATOM   1055 HG21 THR A  67      -6.839 -28.277   8.602  1.00  0.00           H  
ATOM   1056 HG22 THR A  67      -6.886 -29.500   9.876  1.00  0.00           H  
ATOM   1057 HG23 THR A  67      -8.334 -29.212   8.904  1.00  0.00           H  
ATOM   1058  OG1 THR A  67      -6.721 -27.118  10.889  1.00  0.00           O  
ATOM   1059  HG1 THR A  67      -6.830 -27.021  11.853  1.00  0.00           H  
ATOM   1060  C   THR A  67      -8.474 -25.160  10.185  1.00  0.00           C  
ATOM   1061  O   THR A  67      -7.761 -24.492   9.428  1.00  0.00           O  
ATOM   1062  N   ALA A  68      -8.878 -24.680  11.368  1.00  0.00           N  
ATOM   1063  H   ALA A  68      -9.486 -25.260  11.926  1.00  0.00           H  
ATOM   1064  CA  ALA A  68      -8.615 -23.320  11.852  1.00  0.00           C  
ATOM   1065  HA  ALA A  68      -9.085 -22.612  11.168  1.00  0.00           H  
ATOM   1066  CB  ALA A  68      -9.284 -23.180  13.226  1.00  0.00           C  
ATOM   1067  HB1 ALA A  68      -9.130 -22.171  13.608  1.00  0.00           H  
ATOM   1068  HB2 ALA A  68     -10.356 -23.361  13.138  1.00  0.00           H  
ATOM   1069  HB3 ALA A  68      -8.855 -23.896  13.930  1.00  0.00           H  
ATOM   1070  C   ALA A  68      -7.114 -22.968  11.928  1.00  0.00           C  
ATOM   1071  O   ALA A  68      -6.726 -21.836  11.639  1.00  0.00           O  
ATOM   1072  N   GLN A  69      -6.265 -23.956  12.239  1.00  0.00           N  
ATOM   1073  H   GLN A  69      -6.667 -24.859  12.461  1.00  0.00           H  
ATOM   1074  CA  GLN A  69      -4.800 -23.853  12.261  1.00  0.00           C  
ATOM   1075  HA  GLN A  69      -4.521 -23.057  12.953  1.00  0.00           H  
ATOM   1076  CB  GLN A  69      -4.194 -25.180  12.765  1.00  0.00           C  
ATOM   1077  HB2 GLN A  69      -4.446 -25.990  12.078  1.00  0.00           H  
ATOM   1078  HB3 GLN A  69      -3.109 -25.069  12.741  1.00  0.00           H  
ATOM   1079  CG  GLN A  69      -4.573 -25.579  14.206  1.00  0.00           C  
ATOM   1080  HG2 GLN A  69      -3.758 -26.187  14.601  1.00  0.00           H  
ATOM   1081  HG3 GLN A  69      -4.645 -24.687  14.830  1.00  0.00           H  
ATOM   1082  CD  GLN A  69      -5.860 -26.400  14.346  1.00  0.00           C  
ATOM   1083  OE1 GLN A  69      -6.719 -26.444  13.476  1.00  0.00           O  
ATOM   1084  NE2 GLN A  69      -6.048 -27.081  15.454  1.00  0.00           N  
ATOM   1085 HE21 GLN A  69      -6.889 -27.630  15.518  1.00  0.00           H  
ATOM   1086 HE22 GLN A  69      -5.365 -27.074  16.190  1.00  0.00           H  
ATOM   1087  C   GLN A  69      -4.183 -23.494  10.893  1.00  0.00           C  
ATOM   1088  O   GLN A  69      -3.006 -23.125  10.833  1.00  0.00           O  
ATOM   1089  N   GLN A  70      -4.958 -23.600   9.806  1.00  0.00           N  
ATOM   1090  H   GLN A  70      -5.891 -23.978   9.931  1.00  0.00           H  
ATOM   1091  CA  GLN A  70      -4.581 -23.220   8.442  1.00  0.00           C  
ATOM   1092  HA  GLN A  70      -3.581 -22.793   8.450  1.00  0.00           H  
ATOM   1093  CB  GLN A  70      -4.567 -24.472   7.547  1.00  0.00           C  
ATOM   1094  HB2 GLN A  70      -5.561 -24.920   7.573  1.00  0.00           H  
ATOM   1095  HB3 GLN A  70      -4.363 -24.170   6.519  1.00  0.00           H  
ATOM   1096  CG  GLN A  70      -3.549 -25.556   7.946  1.00  0.00           C  
ATOM   1097  HG2 GLN A  70      -3.702 -25.852   8.984  1.00  0.00           H  
ATOM   1098  HG3 GLN A  70      -3.737 -26.433   7.327  1.00  0.00           H  
ATOM   1099  CD  GLN A  70      -2.086 -25.157   7.746  1.00  0.00           C  
ATOM   1100  OE1 GLN A  70      -1.726 -24.033   7.420  1.00  0.00           O  
ATOM   1101  NE2 GLN A  70      -1.165 -26.082   7.882  1.00  0.00           N  
ATOM   1102 HE21 GLN A  70      -0.217 -25.811   7.694  1.00  0.00           H  
ATOM   1103 HE22 GLN A  70      -1.421 -27.034   8.084  1.00  0.00           H  
ATOM   1104  C   GLN A  70      -5.494 -22.140   7.833  1.00  0.00           C  
ATOM   1105  O   GLN A  70      -5.012 -21.352   7.028  1.00  0.00           O  
ATOM   1106  N   PHE A  71      -6.774 -22.044   8.211  1.00  0.00           N  
ATOM   1107  H   PHE A  71      -7.134 -22.761   8.834  1.00  0.00           H  
ATOM   1108  CA  PHE A  71      -7.770 -21.173   7.557  1.00  0.00           C  
ATOM   1109  HA  PHE A  71      -7.990 -21.579   6.572  1.00  0.00           H  
ATOM   1110  CB  PHE A  71      -9.071 -21.228   8.370  1.00  0.00           C  
ATOM   1111  HB2 PHE A  71      -9.398 -22.267   8.441  1.00  0.00           H  
ATOM   1112  HB3 PHE A  71      -8.870 -20.879   9.384  1.00  0.00           H  
ATOM   1113  CG  PHE A  71     -10.209 -20.414   7.781  1.00  0.00           C  
ATOM   1114  CD1 PHE A  71     -10.894 -20.881   6.643  1.00  0.00           C  
ATOM   1115  HD1 PHE A  71     -10.611 -21.818   6.187  1.00  0.00           H  
ATOM   1116  CE1 PHE A  71     -11.962 -20.140   6.106  1.00  0.00           C  
ATOM   1117  HE1 PHE A  71     -12.492 -20.511   5.239  1.00  0.00           H  
ATOM   1118  CZ  PHE A  71     -12.354 -18.933   6.711  1.00  0.00           C  
ATOM   1119  HZ  PHE A  71     -13.190 -18.379   6.309  1.00  0.00           H  
ATOM   1120  CE2 PHE A  71     -11.672 -18.462   7.847  1.00  0.00           C  
ATOM   1121  HE2 PHE A  71     -11.982 -17.545   8.328  1.00  0.00           H  
ATOM   1122  CD2 PHE A  71     -10.596 -19.198   8.376  1.00  0.00           C  
ATOM   1123  HD2 PHE A  71     -10.073 -18.833   9.249  1.00  0.00           H  
ATOM   1124  C   PHE A  71      -7.305 -19.725   7.310  1.00  0.00           C  
ATOM   1125  O   PHE A  71      -7.314 -19.254   6.173  1.00  0.00           O  
ATOM   1126  N   HIE A  72      -6.814 -19.028   8.339  1.00  0.00           N  
ATOM   1127  H   HIE A  72      -6.860 -19.446   9.256  1.00  0.00           H  
ATOM   1128  CA  HIE A  72      -6.328 -17.642   8.211  1.00  0.00           C  
ATOM   1129  HA  HIE A  72      -7.090 -17.053   7.697  1.00  0.00           H  
ATOM   1130  CB  HIE A  72      -6.144 -17.050   9.616  1.00  0.00           C  
ATOM   1131  HB2 HIE A  72      -5.330 -17.569  10.125  1.00  0.00           H  
ATOM   1132  HB3 HIE A  72      -5.868 -15.998   9.526  1.00  0.00           H  
ATOM   1133  CG  HIE A  72      -7.385 -17.139  10.469  1.00  0.00           C  
ATOM   1134  ND1 HIE A  72      -8.597 -16.506  10.187  1.00  0.00           N  
ATOM   1135  CE1 HIE A  72      -9.418 -16.820  11.201  1.00  0.00           C  
ATOM   1136  HE1 HIE A  72     -10.437 -16.468  11.297  1.00  0.00           H  
ATOM   1137  NE2 HIE A  72      -8.794 -17.625  12.080  1.00  0.00           N  
ATOM   1138  HE2 HIE A  72      -9.195 -17.973  12.940  1.00  0.00           H  
ATOM   1139  CD2 HIE A  72      -7.510 -17.842  11.633  1.00  0.00           C  
ATOM   1140  HD2 HIE A  72      -6.744 -18.435  12.117  1.00  0.00           H  
ATOM   1141  C   HIE A  72      -5.030 -17.523   7.388  1.00  0.00           C  
ATOM   1142  O   HIE A  72      -4.845 -16.570   6.638  1.00  0.00           O  
ATOM   1143  N   ARG A  73      -4.145 -18.520   7.503  1.00  0.00           N  
ATOM   1144  H   ARG A  73      -4.434 -19.315   8.056  1.00  0.00           H  
ATOM   1145  CA  ARG A  73      -2.859 -18.626   6.790  1.00  0.00           C  
ATOM   1146  HA  ARG A  73      -2.282 -17.708   6.907  1.00  0.00           H  
ATOM   1147  CB  ARG A  73      -2.072 -19.808   7.371  1.00  0.00           C  
ATOM   1148  HB2 ARG A  73      -2.663 -20.718   7.297  1.00  0.00           H  
ATOM   1149  HB3 ARG A  73      -1.183 -19.976   6.772  1.00  0.00           H  
ATOM   1150  CG  ARG A  73      -1.682 -19.577   8.838  1.00  0.00           C  
ATOM   1151  HG2 ARG A  73      -0.945 -18.775   8.911  1.00  0.00           H  
ATOM   1152  HG3 ARG A  73      -2.562 -19.292   9.414  1.00  0.00           H  
ATOM   1153  CD  ARG A  73      -1.134 -20.860   9.451  1.00  0.00           C  
ATOM   1154  HD2 ARG A  73      -1.074 -20.725  10.532  1.00  0.00           H  
ATOM   1155  HD3 ARG A  73      -1.830 -21.671   9.241  1.00  0.00           H  
ATOM   1156  NE  ARG A  73       0.196 -21.217   8.935  1.00  0.00           N  
ATOM   1157  HE  ARG A  73       0.606 -20.622   8.220  1.00  0.00           H  
ATOM   1158  CZ  ARG A  73       0.911 -22.230   9.382  1.00  0.00           C  
ATOM   1159  NH1 ARG A  73       0.430 -23.073  10.256  1.00  0.00           N  
ATOM   1160 HH11 ARG A  73      -0.546 -22.998  10.507  1.00  0.00           H  
ATOM   1161 HH12 ARG A  73       0.982 -23.839  10.579  1.00  0.00           H  
ATOM   1162  NH2 ARG A  73       2.115 -22.431   8.944  1.00  0.00           N  
ATOM   1163 HH21 ARG A  73       2.369 -22.019   8.047  1.00  0.00           H  
ATOM   1164 HH22 ARG A  73       2.665 -23.196   9.273  1.00  0.00           H  
ATOM   1165  C   ARG A  73      -3.071 -18.833   5.293  1.00  0.00           C  
ATOM   1166  O   ARG A  73      -2.452 -18.149   4.482  1.00  0.00           O  
ATOM   1167  N   HIE A  74      -4.009 -19.707   4.946  1.00  0.00           N  
ATOM   1168  H   HIE A  74      -4.433 -20.256   5.685  1.00  0.00           H  
ATOM   1169  CA  HIE A  74      -4.511 -19.902   3.593  1.00  0.00           C  
ATOM   1170  HA  HIE A  74      -3.701 -20.196   2.928  1.00  0.00           H  
ATOM   1171  CB  HIE A  74      -5.527 -21.046   3.634  1.00  0.00           C  
ATOM   1172  HB2 HIE A  74      -5.050 -21.944   4.031  1.00  0.00           H  
ATOM   1173  HB3 HIE A  74      -6.368 -20.789   4.277  1.00  0.00           H  
ATOM   1174  CG  HIE A  74      -6.032 -21.351   2.263  1.00  0.00           C  
ATOM   1175  ND1 HIE A  74      -5.250 -21.891   1.250  1.00  0.00           N  
ATOM   1176  CE1 HIE A  74      -6.058 -21.950   0.181  1.00  0.00           C  
ATOM   1177  HE1 HIE A  74      -5.769 -22.335  -0.785  1.00  0.00           H  
ATOM   1178  NE2 HIE A  74      -7.281 -21.481   0.481  1.00  0.00           N  
ATOM   1179  HE2 HIE A  74      -8.078 -21.462  -0.156  1.00  0.00           H  
ATOM   1180  CD2 HIE A  74      -7.283 -21.083   1.794  1.00  0.00           C  
ATOM   1181  HD2 HIE A  74      -8.103 -20.645   2.343  1.00  0.00           H  
ATOM   1182  C   HIE A  74      -5.112 -18.609   3.028  1.00  0.00           C  
ATOM   1183  O   HIE A  74      -4.768 -18.184   1.928  1.00  0.00           O  
ATOM   1184  N   LYS A  75      -5.930 -17.908   3.822  1.00  0.00           N  
ATOM   1185  H   LYS A  75      -6.200 -18.318   4.709  1.00  0.00           H  
ATOM   1186  CA  LYS A  75      -6.491 -16.606   3.440  1.00  0.00           C  
ATOM   1187  HA  LYS A  75      -6.992 -16.737   2.479  1.00  0.00           H  
ATOM   1188  CB  LYS A  75      -7.541 -16.203   4.484  1.00  0.00           C  
ATOM   1189  HB2 LYS A  75      -8.202 -17.058   4.636  1.00  0.00           H  
ATOM   1190  HB3 LYS A  75      -7.060 -15.974   5.435  1.00  0.00           H  
ATOM   1191  CG  LYS A  75      -8.379 -14.994   4.040  1.00  0.00           C  
ATOM   1192  HG2 LYS A  75      -7.871 -14.073   4.331  1.00  0.00           H  
ATOM   1193  HG3 LYS A  75      -8.493 -15.005   2.955  1.00  0.00           H  
ATOM   1194  CD  LYS A  75      -9.776 -15.053   4.672  1.00  0.00           C  
ATOM   1195  HD2 LYS A  75     -10.261 -15.974   4.341  1.00  0.00           H  
ATOM   1196  HD3 LYS A  75      -9.692 -15.070   5.761  1.00  0.00           H  
ATOM   1197  CE  LYS A  75     -10.613 -13.846   4.233  1.00  0.00           C  
ATOM   1198  HE2 LYS A  75     -10.316 -12.977   4.830  1.00  0.00           H  
ATOM   1199  HE3 LYS A  75     -10.383 -13.623   3.185  1.00  0.00           H  
ATOM   1200  NZ  LYS A  75     -12.066 -14.113   4.378  1.00  0.00           N  
ATOM   1201  HZ1 LYS A  75     -12.337 -14.870   3.762  1.00  0.00           H  
ATOM   1202  HZ2 LYS A  75     -12.295 -14.370   5.331  1.00  0.00           H  
ATOM   1203  HZ3 LYS A  75     -12.600 -13.291   4.118  1.00  0.00           H  
ATOM   1204  C   LYS A  75      -5.408 -15.541   3.204  1.00  0.00           C  
ATOM   1205  O   LYS A  75      -5.535 -14.762   2.264  1.00  0.00           O  
ATOM   1206  N   GLN A  76      -4.312 -15.551   3.970  1.00  0.00           N  
ATOM   1207  H   GLN A  76      -4.303 -16.153   4.785  1.00  0.00           H  
ATOM   1208  CA  GLN A  76      -3.125 -14.728   3.683  1.00  0.00           C  
ATOM   1209  HA  GLN A  76      -3.451 -13.698   3.547  1.00  0.00           H  
ATOM   1210  CB  GLN A  76      -2.101 -14.777   4.835  1.00  0.00           C  
ATOM   1211  HB2 GLN A  76      -1.851 -15.814   5.046  1.00  0.00           H  
ATOM   1212  HB3 GLN A  76      -1.183 -14.287   4.507  1.00  0.00           H  
ATOM   1213  CG  GLN A  76      -2.541 -14.117   6.150  1.00  0.00           C  
ATOM   1214  HG2 GLN A  76      -3.522 -14.477   6.444  1.00  0.00           H  
ATOM   1215  HG3 GLN A  76      -1.838 -14.407   6.930  1.00  0.00           H  
ATOM   1216  CD  GLN A  76      -2.598 -12.597   6.066  1.00  0.00           C  
ATOM   1217  OE1 GLN A  76      -3.324 -12.020   5.271  1.00  0.00           O  
ATOM   1218  NE2 GLN A  76      -1.852 -11.879   6.884  1.00  0.00           N  
ATOM   1219 HE21 GLN A  76      -1.890 -10.881   6.774  1.00  0.00           H  
ATOM   1220 HE22 GLN A  76      -1.227 -12.320   7.534  1.00  0.00           H  
ATOM   1221  C   GLN A  76      -2.434 -15.121   2.369  1.00  0.00           C  
ATOM   1222  O   GLN A  76      -2.096 -14.232   1.590  1.00  0.00           O  
ATOM   1223  N   LEU A  77      -2.268 -16.422   2.085  1.00  0.00           N  
ATOM   1224  H   LEU A  77      -2.559 -17.116   2.767  1.00  0.00           H  
ATOM   1225  CA  LEU A  77      -1.726 -16.904   0.807  1.00  0.00           C  
ATOM   1226  HA  LEU A  77      -0.722 -16.494   0.683  1.00  0.00           H  
ATOM   1227  CB  LEU A  77      -1.611 -18.443   0.848  1.00  0.00           C  
ATOM   1228  HB2 LEU A  77      -1.070 -18.741   1.748  1.00  0.00           H  
ATOM   1229  HB3 LEU A  77      -2.613 -18.861   0.926  1.00  0.00           H  
ATOM   1230  CG  LEU A  77      -0.918 -19.052  -0.393  1.00  0.00           C  
ATOM   1231  HG  LEU A  77      -0.920 -18.337  -1.213  1.00  0.00           H  
ATOM   1232  CD1 LEU A  77       0.533 -19.427  -0.082  1.00  0.00           C  
ATOM   1233 HD11 LEU A  77       0.570 -20.202   0.682  1.00  0.00           H  
ATOM   1234 HD12 LEU A  77       1.021 -19.799  -0.984  1.00  0.00           H  
ATOM   1235 HD13 LEU A  77       1.078 -18.556   0.281  1.00  0.00           H  
ATOM   1236  CD2 LEU A  77      -1.653 -20.307  -0.868  1.00  0.00           C  
ATOM   1237 HD21 LEU A  77      -2.675 -20.046  -1.149  1.00  0.00           H  
ATOM   1238 HD22 LEU A  77      -1.144 -20.725  -1.737  1.00  0.00           H  
ATOM   1239 HD23 LEU A  77      -1.679 -21.051  -0.072  1.00  0.00           H  
ATOM   1240  C   LEU A  77      -2.572 -16.403  -0.382  1.00  0.00           C  
ATOM   1241  O   LEU A  77      -2.020 -15.828  -1.314  1.00  0.00           O  
ATOM   1242  N   ILE A  78      -3.905 -16.523  -0.317  1.00  0.00           N  
ATOM   1243  H   ILE A  78      -4.295 -17.025   0.477  1.00  0.00           H  
ATOM   1244  CA  ILE A  78      -4.837 -16.013  -1.341  1.00  0.00           C  
ATOM   1245  HA  ILE A  78      -4.589 -16.470  -2.298  1.00  0.00           H  
ATOM   1246  CB  ILE A  78      -6.285 -16.427  -0.975  1.00  0.00           C  
ATOM   1247  HB  ILE A  78      -6.466 -16.121   0.057  1.00  0.00           H  
ATOM   1248  CG2 ILE A  78      -7.339 -15.710  -1.835  1.00  0.00           C  
ATOM   1249 HG21 ILE A  78      -8.330 -16.092  -1.596  1.00  0.00           H  
ATOM   1250 HG22 ILE A  78      -7.351 -14.640  -1.626  1.00  0.00           H  
ATOM   1251 HG23 ILE A  78      -7.141 -15.861  -2.896  1.00  0.00           H  
ATOM   1252  CG1 ILE A  78      -6.503 -17.962  -1.034  1.00  0.00           C  
ATOM   1253 HG12 ILE A  78      -5.775 -18.456  -0.393  1.00  0.00           H  
ATOM   1254 HG13 ILE A  78      -7.488 -18.188  -0.623  1.00  0.00           H  
ATOM   1255  CD1 ILE A  78      -6.412 -18.611  -2.423  1.00  0.00           C  
ATOM   1256 HD11 ILE A  78      -6.555 -19.687  -2.321  1.00  0.00           H  
ATOM   1257 HD12 ILE A  78      -5.433 -18.434  -2.866  1.00  0.00           H  
ATOM   1258 HD13 ILE A  78      -7.190 -18.221  -3.077  1.00  0.00           H  
ATOM   1259  C   ILE A  78      -4.695 -14.491  -1.547  1.00  0.00           C  
ATOM   1260  O   ILE A  78      -4.575 -14.037  -2.686  1.00  0.00           O  
ATOM   1261  N   ARG A  79      -4.636 -13.694  -0.466  1.00  0.00           N  
ATOM   1262  H   ARG A  79      -4.735 -14.131   0.445  1.00  0.00           H  
ATOM   1263  CA  ARG A  79      -4.430 -12.226  -0.531  1.00  0.00           C  
ATOM   1264  HA  ARG A  79      -5.194 -11.774  -1.169  1.00  0.00           H  
ATOM   1265  CB  ARG A  79      -4.542 -11.601   0.873  1.00  0.00           C  
ATOM   1266  HB2 ARG A  79      -3.886 -12.136   1.562  1.00  0.00           H  
ATOM   1267  HB3 ARG A  79      -4.213 -10.562   0.826  1.00  0.00           H  
ATOM   1268  CG  ARG A  79      -5.980 -11.619   1.415  1.00  0.00           C  
ATOM   1269  HG2 ARG A  79      -6.608 -10.963   0.812  1.00  0.00           H  
ATOM   1270  HG3 ARG A  79      -6.389 -12.624   1.333  1.00  0.00           H  
ATOM   1271  CD  ARG A  79      -6.043 -11.192   2.889  1.00  0.00           C  
ATOM   1272  HD2 ARG A  79      -7.012 -11.496   3.285  1.00  0.00           H  
ATOM   1273  HD3 ARG A  79      -5.272 -11.718   3.453  1.00  0.00           H  
ATOM   1274  NE  ARG A  79      -5.928  -9.729   3.045  1.00  0.00           N  
ATOM   1275  HE  ARG A  79      -6.619  -9.159   2.540  1.00  0.00           H  
ATOM   1276  CZ  ARG A  79      -4.979  -9.016   3.623  1.00  0.00           C  
ATOM   1277  NH1 ARG A  79      -3.926  -9.545   4.181  1.00  0.00           N  
ATOM   1278 HH11 ARG A  79      -3.860 -10.554   4.300  1.00  0.00           H  
ATOM   1279 HH12 ARG A  79      -3.231  -8.943   4.572  1.00  0.00           H  
ATOM   1280  NH2 ARG A  79      -5.077  -7.722   3.650  1.00  0.00           N  
ATOM   1281 HH21 ARG A  79      -5.950  -7.311   3.291  1.00  0.00           H  
ATOM   1282 HH22 ARG A  79      -4.356  -7.096   3.938  1.00  0.00           H  
ATOM   1283  C   ARG A  79      -3.085 -11.861  -1.168  1.00  0.00           C  
ATOM   1284  O   ARG A  79      -3.031 -11.031  -2.073  1.00  0.00           O  
ATOM   1285  N   PHE A  80      -2.005 -12.528  -0.762  1.00  0.00           N  
ATOM   1286  H   PHE A  80      -2.110 -13.196  -0.004  1.00  0.00           H  
ATOM   1287  CA  PHE A  80      -0.675 -12.340  -1.342  1.00  0.00           C  
ATOM   1288  HA  PHE A  80      -0.455 -11.275  -1.379  1.00  0.00           H  
ATOM   1289  CB  PHE A  80       0.360 -13.017  -0.434  1.00  0.00           C  
ATOM   1290  HB2 PHE A  80       0.081 -14.065  -0.328  1.00  0.00           H  
ATOM   1291  HB3 PHE A  80       1.321 -12.979  -0.944  1.00  0.00           H  
ATOM   1292  CG  PHE A  80       0.578 -12.454   0.965  1.00  0.00           C  
ATOM   1293  CD1 PHE A  80       1.303 -13.235   1.886  1.00  0.00           C  
ATOM   1294  HD1 PHE A  80       1.636 -14.223   1.608  1.00  0.00           H  
ATOM   1295  CE1 PHE A  80       1.611 -12.739   3.163  1.00  0.00           C  
ATOM   1296  HE1 PHE A  80       2.194 -13.342   3.845  1.00  0.00           H  
ATOM   1297  CZ  PHE A  80       1.177 -11.457   3.539  1.00  0.00           C  
ATOM   1298  HZ  PHE A  80       1.426 -11.066   4.514  1.00  0.00           H  
ATOM   1299  CE2 PHE A  80       0.425 -10.681   2.641  1.00  0.00           C  
ATOM   1300  HE2 PHE A  80       0.087  -9.698   2.938  1.00  0.00           H  
ATOM   1301  CD2 PHE A  80       0.130 -11.172   1.355  1.00  0.00           C  
ATOM   1302  HD2 PHE A  80      -0.435 -10.549   0.678  1.00  0.00           H  
ATOM   1303  C   PHE A  80      -0.568 -12.849  -2.793  1.00  0.00           C  
ATOM   1304  O   PHE A  80       0.209 -12.292  -3.568  1.00  0.00           O  
ATOM   1305  N   LEU A  81      -1.362 -13.852  -3.197  1.00  0.00           N  
ATOM   1306  H   LEU A  81      -1.902 -14.342  -2.490  1.00  0.00           H  
ATOM   1307  CA  LEU A  81      -1.500 -14.281  -4.599  1.00  0.00           C  
ATOM   1308  HA  LEU A  81      -0.503 -14.354  -5.034  1.00  0.00           H  
ATOM   1309  CB  LEU A  81      -2.183 -15.658  -4.685  1.00  0.00           C  
ATOM   1310  HB2 LEU A  81      -3.062 -15.657  -4.042  1.00  0.00           H  
ATOM   1311  HB3 LEU A  81      -2.527 -15.813  -5.706  1.00  0.00           H  
ATOM   1312  CG  LEU A  81      -1.271 -16.836  -4.307  1.00  0.00           C  
ATOM   1313  HG  LEU A  81      -0.761 -16.620  -3.374  1.00  0.00           H  
ATOM   1314  CD1 LEU A  81      -2.106 -18.101  -4.131  1.00  0.00           C  
ATOM   1315 HD11 LEU A  81      -2.601 -18.369  -5.064  1.00  0.00           H  
ATOM   1316 HD12 LEU A  81      -1.462 -18.923  -3.815  1.00  0.00           H  
ATOM   1317 HD13 LEU A  81      -2.855 -17.936  -3.356  1.00  0.00           H  
ATOM   1318  CD2 LEU A  81      -0.224 -17.114  -5.386  1.00  0.00           C  
ATOM   1319 HD21 LEU A  81       0.412 -17.942  -5.074  1.00  0.00           H  
ATOM   1320 HD22 LEU A  81      -0.715 -17.373  -6.323  1.00  0.00           H  
ATOM   1321 HD23 LEU A  81       0.401 -16.237  -5.543  1.00  0.00           H  
ATOM   1322  C   LEU A  81      -2.273 -13.268  -5.456  1.00  0.00           C  
ATOM   1323  O   LEU A  81      -1.821 -12.953  -6.556  1.00  0.00           O  
ATOM   1324  N   LYS A  82      -3.383 -12.703  -4.957  1.00  0.00           N  
ATOM   1325  H   LYS A  82      -3.754 -13.076  -4.086  1.00  0.00           H  
ATOM   1326  CA  LYS A  82      -4.074 -11.557  -5.584  1.00  0.00           C  
ATOM   1327  HA  LYS A  82      -4.362 -11.828  -6.603  1.00  0.00           H  
ATOM   1328  CB  LYS A  82      -5.341 -11.192  -4.788  1.00  0.00           C  
ATOM   1329  HB2 LYS A  82      -5.145 -11.242  -3.716  1.00  0.00           H  
ATOM   1330  HB3 LYS A  82      -5.631 -10.168  -5.032  1.00  0.00           H  
ATOM   1331  CG  LYS A  82      -6.516 -12.108  -5.148  1.00  0.00           C  
ATOM   1332  HG2 LYS A  82      -6.737 -11.984  -6.209  1.00  0.00           H  
ATOM   1333  HG3 LYS A  82      -6.247 -13.149  -4.960  1.00  0.00           H  
ATOM   1334  CD  LYS A  82      -7.760 -11.745  -4.329  1.00  0.00           C  
ATOM   1335  HD2 LYS A  82      -7.607 -12.045  -3.290  1.00  0.00           H  
ATOM   1336  HD3 LYS A  82      -7.932 -10.668  -4.373  1.00  0.00           H  
ATOM   1337  CE  LYS A  82      -8.982 -12.461  -4.904  1.00  0.00           C  
ATOM   1338  HE2 LYS A  82      -9.147 -12.117  -5.928  1.00  0.00           H  
ATOM   1339  HE3 LYS A  82      -8.784 -13.538  -4.929  1.00  0.00           H  
ATOM   1340  NZ  LYS A  82     -10.187 -12.209  -4.086  1.00  0.00           N  
ATOM   1341  HZ1 LYS A  82     -10.965 -12.776  -4.426  1.00  0.00           H  
ATOM   1342  HZ2 LYS A  82     -10.066 -12.634  -3.163  1.00  0.00           H  
ATOM   1343  HZ3 LYS A  82     -10.439 -11.232  -4.020  1.00  0.00           H  
ATOM   1344  C   LYS A  82      -3.155 -10.341  -5.712  1.00  0.00           C  
ATOM   1345  O   LYS A  82      -3.106  -9.733  -6.776  1.00  0.00           O  
ATOM   1346  N   ARG A  83      -2.394 -10.004  -4.666  1.00  0.00           N  
ATOM   1347  H   ARG A  83      -2.578 -10.484  -3.789  1.00  0.00           H  
ATOM   1348  CA  ARG A  83      -1.366  -8.944  -4.679  1.00  0.00           C  
ATOM   1349  HA  ARG A  83      -1.841  -8.003  -4.972  1.00  0.00           H  
ATOM   1350  CB  ARG A  83      -0.795  -8.786  -3.255  1.00  0.00           C  
ATOM   1351  HB2 ARG A  83      -1.626  -8.779  -2.548  1.00  0.00           H  
ATOM   1352  HB3 ARG A  83      -0.156  -9.639  -3.028  1.00  0.00           H  
ATOM   1353  CG  ARG A  83       0.011  -7.489  -3.045  1.00  0.00           C  
ATOM   1354  HG2 ARG A  83       0.792  -7.428  -3.805  1.00  0.00           H  
ATOM   1355  HG3 ARG A  83      -0.658  -6.636  -3.175  1.00  0.00           H  
ATOM   1356  CD  ARG A  83       0.678  -7.406  -1.657  1.00  0.00           C  
ATOM   1357  HD2 ARG A  83       1.400  -8.218  -1.568  1.00  0.00           H  
ATOM   1358  HD3 ARG A  83       1.210  -6.456  -1.591  1.00  0.00           H  
ATOM   1359  NE  ARG A  83      -0.302  -7.490  -0.558  1.00  0.00           N  
ATOM   1360  HE  ARG A  83      -1.288  -7.516  -0.826  1.00  0.00           H  
ATOM   1361  CZ  ARG A  83      -0.120  -7.421   0.746  1.00  0.00           C  
ATOM   1362  NH1 ARG A  83       1.039  -7.277   1.318  1.00  0.00           N  
ATOM   1363 HH11 ARG A  83       1.885  -7.159   0.800  1.00  0.00           H  
ATOM   1364 HH12 ARG A  83       1.039  -7.191   2.336  1.00  0.00           H  
ATOM   1365  NH2 ARG A  83      -1.156  -7.480   1.523  1.00  0.00           N  
ATOM   1366 HH21 ARG A  83      -2.070  -7.381   1.070  1.00  0.00           H  
ATOM   1367 HH22 ARG A  83      -1.006  -7.375   2.520  1.00  0.00           H  
ATOM   1368  C   ARG A  83      -0.263  -9.227  -5.711  1.00  0.00           C  
ATOM   1369  O   ARG A  83       0.128  -8.317  -6.436  1.00  0.00           O  
ATOM   1370  N   LEU A  84       0.211 -10.473  -5.819  1.00  0.00           N  
ATOM   1371  H   LEU A  84      -0.097 -11.159  -5.142  1.00  0.00           H  
ATOM   1372  CA  LEU A  84       1.186 -10.892  -6.837  1.00  0.00           C  
ATOM   1373  HA  LEU A  84       2.049 -10.228  -6.774  1.00  0.00           H  
ATOM   1374  CB  LEU A  84       1.657 -12.330  -6.526  1.00  0.00           C  
ATOM   1375  HB2 LEU A  84       2.190 -12.328  -5.575  1.00  0.00           H  
ATOM   1376  HB3 LEU A  84       0.777 -12.957  -6.407  1.00  0.00           H  
ATOM   1377  CG  LEU A  84       2.550 -12.979  -7.602  1.00  0.00           C  
ATOM   1378  HG  LEU A  84       2.008 -13.031  -8.546  1.00  0.00           H  
ATOM   1379  CD1 LEU A  84       3.864 -12.228  -7.821  1.00  0.00           C  
ATOM   1380 HD11 LEU A  84       4.481 -12.760  -8.545  1.00  0.00           H  
ATOM   1381 HD12 LEU A  84       3.656 -11.234  -8.215  1.00  0.00           H  
ATOM   1382 HD13 LEU A  84       4.404 -12.135  -6.879  1.00  0.00           H  
ATOM   1383  CD2 LEU A  84       2.886 -14.407  -7.184  1.00  0.00           C  
ATOM   1384 HD21 LEU A  84       3.403 -14.917  -7.996  1.00  0.00           H  
ATOM   1385 HD22 LEU A  84       3.522 -14.399  -6.301  1.00  0.00           H  
ATOM   1386 HD23 LEU A  84       1.970 -14.949  -6.956  1.00  0.00           H  
ATOM   1387  C   LEU A  84       0.626 -10.766  -8.260  1.00  0.00           C  
ATOM   1388  O   LEU A  84       1.342 -10.324  -9.150  1.00  0.00           O  
ATOM   1389  N   ASP A  85      -0.640 -11.110  -8.488  1.00  0.00           N  
ATOM   1390  H   ASP A  85      -1.189 -11.507  -7.731  1.00  0.00           H  
ATOM   1391  CA  ASP A  85      -1.287 -10.971  -9.802  1.00  0.00           C  
ATOM   1392  HA  ASP A  85      -0.698 -11.510 -10.545  1.00  0.00           H  
ATOM   1393  CB  ASP A  85      -2.673 -11.625  -9.727  1.00  0.00           C  
ATOM   1394  HB2 ASP A  85      -2.543 -12.609  -9.280  1.00  0.00           H  
ATOM   1395  HB3 ASP A  85      -3.316 -11.039  -9.070  1.00  0.00           H  
ATOM   1396  CG  ASP A  85      -3.390 -11.823 -11.067  1.00  0.00           C  
ATOM   1397  OD1 ASP A  85      -2.827 -11.555 -12.150  1.00  0.00           O  
ATOM   1398  OD2 ASP A  85      -4.549 -12.292 -11.031  1.00  0.00           O  
ATOM   1399  C   ASP A  85      -1.340  -9.496 -10.238  1.00  0.00           C  
ATOM   1400  O   ASP A  85      -0.899  -9.159 -11.337  1.00  0.00           O  
ATOM   1401  N   ARG A  86      -1.731  -8.585  -9.332  1.00  0.00           N  
ATOM   1402  H   ARG A  86      -2.105  -8.917  -8.447  1.00  0.00           H  
ATOM   1403  CA  ARG A  86      -1.658  -7.129  -9.581  1.00  0.00           C  
ATOM   1404  HA  ARG A  86      -2.174  -6.936 -10.524  1.00  0.00           H  
ATOM   1405  CB  ARG A  86      -2.402  -6.320  -8.494  1.00  0.00           C  
ATOM   1406  HB2 ARG A  86      -1.860  -6.375  -7.548  1.00  0.00           H  
ATOM   1407  HB3 ARG A  86      -2.428  -5.276  -8.814  1.00  0.00           H  
ATOM   1408  CG  ARG A  86      -3.849  -6.805  -8.271  1.00  0.00           C  
ATOM   1409  HG2 ARG A  86      -4.249  -7.176  -9.213  1.00  0.00           H  
ATOM   1410  HG3 ARG A  86      -3.836  -7.628  -7.569  1.00  0.00           H  
ATOM   1411  CD  ARG A  86      -4.836  -5.763  -7.730  1.00  0.00           C  
ATOM   1412  HD2 ARG A  86      -5.114  -5.111  -8.561  1.00  0.00           H  
ATOM   1413  HD3 ARG A  86      -5.743  -6.265  -7.387  1.00  0.00           H  
ATOM   1414  NE  ARG A  86      -4.292  -4.911  -6.660  1.00  0.00           N  
ATOM   1415  HE  ARG A  86      -4.060  -3.963  -6.957  1.00  0.00           H  
ATOM   1416  CZ  ARG A  86      -4.146  -5.123  -5.368  1.00  0.00           C  
ATOM   1417  NH1 ARG A  86      -4.365  -6.261  -4.785  1.00  0.00           N  
ATOM   1418 HH11 ARG A  86      -4.696  -7.045  -5.304  1.00  0.00           H  
ATOM   1419 HH12 ARG A  86      -4.193  -6.290  -3.776  1.00  0.00           H  
ATOM   1420  NH2 ARG A  86      -3.764  -4.161  -4.593  1.00  0.00           N  
ATOM   1421 HH21 ARG A  86      -3.654  -3.215  -4.965  1.00  0.00           H  
ATOM   1422 HH22 ARG A  86      -3.714  -4.360  -3.596  1.00  0.00           H  
ATOM   1423  C   ARG A  86      -0.219  -6.622  -9.800  1.00  0.00           C  
ATOM   1424  O   ARG A  86      -0.035  -5.687 -10.573  1.00  0.00           O  
ATOM   1425  N   ASN A  87       0.809  -7.246  -9.212  1.00  0.00           N  
ATOM   1426  H   ASN A  87       0.608  -7.999  -8.567  1.00  0.00           H  
ATOM   1427  CA  ASN A  87       2.207  -6.947  -9.557  1.00  0.00           C  
ATOM   1428  HA  ASN A  87       2.329  -5.863  -9.614  1.00  0.00           H  
ATOM   1429  CB  ASN A  87       3.158  -7.479  -8.461  1.00  0.00           C  
ATOM   1430  HB2 ASN A  87       3.021  -8.552  -8.341  1.00  0.00           H  
ATOM   1431  HB3 ASN A  87       4.170  -7.303  -8.812  1.00  0.00           H  
ATOM   1432  CG  ASN A  87       3.079  -6.826  -7.081  1.00  0.00           C  
ATOM   1433  OD1 ASN A  87       3.467  -7.425  -6.082  1.00  0.00           O  
ATOM   1434  ND2 ASN A  87       2.676  -5.580  -6.968  1.00  0.00           N  
ATOM   1435 HD21 ASN A  87       2.703  -5.167  -6.046  1.00  0.00           H  
ATOM   1436 HD22 ASN A  87       2.328  -5.081  -7.766  1.00  0.00           H  
ATOM   1437  C   ASN A  87       2.605  -7.473 -10.960  1.00  0.00           C  
ATOM   1438  O   ASN A  87       3.205  -6.732 -11.739  1.00  0.00           O  
ATOM   1439  N   LEU A  88       2.267  -8.718 -11.323  1.00  0.00           N  
ATOM   1440  H   LEU A  88       1.717  -9.277 -10.679  1.00  0.00           H  
ATOM   1441  CA  LEU A  88       2.589  -9.284 -12.645  1.00  0.00           C  
ATOM   1442  HA  LEU A  88       3.652  -9.140 -12.836  1.00  0.00           H  
ATOM   1443  CB  LEU A  88       2.287 -10.793 -12.657  1.00  0.00           C  
ATOM   1444  HB2 LEU A  88       1.259 -10.936 -12.320  1.00  0.00           H  
ATOM   1445  HB3 LEU A  88       2.359 -11.158 -13.682  1.00  0.00           H  
ATOM   1446  CG  LEU A  88       3.228 -11.640 -11.776  1.00  0.00           C  
ATOM   1447  HG  LEU A  88       3.311 -11.197 -10.785  1.00  0.00           H  
ATOM   1448  CD1 LEU A  88       2.664 -13.053 -11.628  1.00  0.00           C  
ATOM   1449 HD11 LEU A  88       3.293 -13.637 -10.957  1.00  0.00           H  
ATOM   1450 HD12 LEU A  88       1.662 -13.000 -11.202  1.00  0.00           H  
ATOM   1451 HD13 LEU A  88       2.618 -13.544 -12.600  1.00  0.00           H  
ATOM   1452  CD2 LEU A  88       4.631 -11.779 -12.379  1.00  0.00           C  
ATOM   1453 HD21 LEU A  88       4.567 -12.270 -13.349  1.00  0.00           H  
ATOM   1454 HD22 LEU A  88       5.091 -10.800 -12.496  1.00  0.00           H  
ATOM   1455 HD23 LEU A  88       5.255 -12.380 -11.719  1.00  0.00           H  
ATOM   1456  C   LEU A  88       1.848  -8.543 -13.770  1.00  0.00           C  
ATOM   1457  O   LEU A  88       2.432  -8.308 -14.829  1.00  0.00           O  
ATOM   1458  N   TRP A  89       0.623  -8.079 -13.508  1.00  0.00           N  
ATOM   1459  H   TRP A  89       0.182  -8.368 -12.638  1.00  0.00           H  
ATOM   1460  CA  TRP A  89      -0.128  -7.168 -14.374  1.00  0.00           C  
ATOM   1461  HA  TRP A  89      -0.363  -7.670 -15.312  1.00  0.00           H  
ATOM   1462  CB  TRP A  89      -1.440  -6.791 -13.680  1.00  0.00           C  
ATOM   1463  HB2 TRP A  89      -2.132  -7.628 -13.768  1.00  0.00           H  
ATOM   1464  HB3 TRP A  89      -1.245  -6.638 -12.620  1.00  0.00           H  
ATOM   1465  CG  TRP A  89      -2.092  -5.548 -14.205  1.00  0.00           C  
ATOM   1466  CD1 TRP A  89      -2.180  -4.370 -13.543  1.00  0.00           C  
ATOM   1467  HD1 TRP A  89      -1.795  -4.193 -12.544  1.00  0.00           H  
ATOM   1468  NE1 TRP A  89      -2.796  -3.429 -14.346  1.00  0.00           N  
ATOM   1469  HE1 TRP A  89      -2.917  -2.461 -14.072  1.00  0.00           H  
ATOM   1470  CE2 TRP A  89      -3.123  -3.955 -15.580  1.00  0.00           C  
ATOM   1471  CZ2 TRP A  89      -3.727  -3.414 -16.725  1.00  0.00           C  
ATOM   1472  HZ2 TRP A  89      -4.046  -2.383 -16.743  1.00  0.00           H  
ATOM   1473  CH2 TRP A  89      -3.890  -4.227 -17.860  1.00  0.00           C  
ATOM   1474  HH2 TRP A  89      -4.343  -3.826 -18.756  1.00  0.00           H  
ATOM   1475  CZ3 TRP A  89      -3.456  -5.565 -17.834  1.00  0.00           C  
ATOM   1476  HZ3 TRP A  89      -3.587  -6.184 -18.709  1.00  0.00           H  
ATOM   1477  CE3 TRP A  89      -2.860  -6.104 -16.679  1.00  0.00           C  
ATOM   1478  HE3 TRP A  89      -2.531  -7.133 -16.679  1.00  0.00           H  
ATOM   1479  CD2 TRP A  89      -2.680  -5.313 -15.521  1.00  0.00           C  
ATOM   1480  C   TRP A  89       0.660  -5.904 -14.726  1.00  0.00           C  
ATOM   1481  O   TRP A  89       0.717  -5.540 -15.898  1.00  0.00           O  
ATOM   1482  N   GLY A  90       1.299  -5.265 -13.740  1.00  0.00           N  
ATOM   1483  H   GLY A  90       1.225  -5.637 -12.802  1.00  0.00           H  
ATOM   1484  CA  GLY A  90       2.118  -4.066 -13.957  1.00  0.00           C  
ATOM   1485  HA2 GLY A  90       1.514  -3.284 -14.415  1.00  0.00           H  
ATOM   1486  HA3 GLY A  90       2.492  -3.709 -12.999  1.00  0.00           H  
ATOM   1487  C   GLY A  90       3.324  -4.334 -14.856  1.00  0.00           C  
ATOM   1488  O   GLY A  90       3.541  -3.630 -15.842  1.00  0.00           O  
ATOM   1489  N   LEU A  91       4.067  -5.413 -14.584  1.00  0.00           N  
ATOM   1490  H   LEU A  91       3.817  -5.974 -13.777  1.00  0.00           H  
ATOM   1491  CA  LEU A  91       5.233  -5.793 -15.390  1.00  0.00           C  
ATOM   1492  HA  LEU A  91       5.911  -4.941 -15.451  1.00  0.00           H  
ATOM   1493  CB  LEU A  91       5.964  -6.977 -14.728  1.00  0.00           C  
ATOM   1494  HB2 LEU A  91       5.257  -7.802 -14.626  1.00  0.00           H  
ATOM   1495  HB3 LEU A  91       6.763  -7.304 -15.395  1.00  0.00           H  
ATOM   1496  CG  LEU A  91       6.579  -6.681 -13.348  1.00  0.00           C  
ATOM   1497  HG  LEU A  91       5.815  -6.296 -12.676  1.00  0.00           H  
ATOM   1498  CD1 LEU A  91       7.122  -7.986 -12.766  1.00  0.00           C  
ATOM   1499 HD11 LEU A  91       6.305  -8.697 -12.643  1.00  0.00           H  
ATOM   1500 HD12 LEU A  91       7.878  -8.414 -13.425  1.00  0.00           H  
ATOM   1501 HD13 LEU A  91       7.567  -7.795 -11.791  1.00  0.00           H  
ATOM   1502  CD2 LEU A  91       7.734  -5.680 -13.426  1.00  0.00           C  
ATOM   1503 HD21 LEU A  91       7.371  -4.713 -13.773  1.00  0.00           H  
ATOM   1504 HD22 LEU A  91       8.169  -5.548 -12.436  1.00  0.00           H  
ATOM   1505 HD23 LEU A  91       8.502  -6.044 -14.108  1.00  0.00           H  
ATOM   1506  C   LEU A  91       4.853  -6.159 -16.834  1.00  0.00           C  
ATOM   1507  O   LEU A  91       5.542  -5.769 -17.782  1.00  0.00           O  
ATOM   1508  N   ALA A  92       3.788  -6.943 -17.016  1.00  0.00           N  
ATOM   1509  H   ALA A  92       3.258  -7.231 -16.196  1.00  0.00           H  
ATOM   1510  CA  ALA A  92       3.408  -7.500 -18.313  1.00  0.00           C  
ATOM   1511  HA  ALA A  92       4.317  -7.732 -18.866  1.00  0.00           H  
ATOM   1512  CB  ALA A  92       2.664  -8.821 -18.077  1.00  0.00           C  
ATOM   1513  HB1 ALA A  92       3.297  -9.508 -17.515  1.00  0.00           H  
ATOM   1514  HB2 ALA A  92       1.745  -8.642 -17.516  1.00  0.00           H  
ATOM   1515  HB3 ALA A  92       2.417  -9.275 -19.038  1.00  0.00           H  
ATOM   1516  C   ALA A  92       2.570  -6.547 -19.184  1.00  0.00           C  
ATOM   1517  O   ALA A  92       2.784  -6.493 -20.394  1.00  0.00           O  
ATOM   1518  N   GLY A  93       1.595  -5.843 -18.600  1.00  0.00           N  
ATOM   1519  H   GLY A  93       1.507  -5.854 -17.585  1.00  0.00           H  
ATOM   1520  CA  GLY A  93       0.547  -5.135 -19.344  1.00  0.00           C  
ATOM   1521  HA2 GLY A  93      -0.049  -4.562 -18.632  1.00  0.00           H  
ATOM   1522  HA3 GLY A  93       1.008  -4.442 -20.048  1.00  0.00           H  
ATOM   1523  C   GLY A  93      -0.415  -6.052 -20.120  1.00  0.00           C  
ATOM   1524  O   GLY A  93      -1.210  -5.567 -20.919  1.00  0.00           O  
ATOM   1525  N   LEU A  94      -0.362  -7.372 -19.912  1.00  0.00           N  
ATOM   1526  H   LEU A  94       0.270  -7.700 -19.200  1.00  0.00           H  
ATOM   1527  CA  LEU A  94      -1.207  -8.370 -20.575  1.00  0.00           C  
ATOM   1528  HA  LEU A  94      -1.758  -7.900 -21.389  1.00  0.00           H  
ATOM   1529  CB  LEU A  94      -0.321  -9.484 -21.169  1.00  0.00           C  
ATOM   1530  HB2 LEU A  94       0.252  -9.919 -20.351  1.00  0.00           H  
ATOM   1531  HB3 LEU A  94      -0.962 -10.267 -21.579  1.00  0.00           H  
ATOM   1532  CG  LEU A  94       0.673  -9.040 -22.258  1.00  0.00           C  
ATOM   1533  HG  LEU A  94       1.290  -8.225 -21.885  1.00  0.00           H  
ATOM   1534  CD1 LEU A  94       1.596 -10.207 -22.614  1.00  0.00           C  
ATOM   1535 HD11 LEU A  94       1.011 -11.051 -22.982  1.00  0.00           H  
ATOM   1536 HD12 LEU A  94       2.304  -9.898 -23.383  1.00  0.00           H  
ATOM   1537 HD13 LEU A  94       2.149 -10.508 -21.727  1.00  0.00           H  
ATOM   1538  CD2 LEU A  94      -0.037  -8.583 -23.531  1.00  0.00           C  
ATOM   1539 HD21 LEU A  94      -0.643  -7.701 -23.326  1.00  0.00           H  
ATOM   1540 HD22 LEU A  94       0.703  -8.315 -24.285  1.00  0.00           H  
ATOM   1541 HD23 LEU A  94      -0.669  -9.381 -23.920  1.00  0.00           H  
ATOM   1542  C   LEU A  94      -2.228  -8.939 -19.581  1.00  0.00           C  
ATOM   1543  O   LEU A  94      -1.858  -9.319 -18.471  1.00  0.00           O  
ATOM   1544  N   ASN A  95      -3.501  -9.028 -19.985  1.00  0.00           N  
ATOM   1545  H   ASN A  95      -3.729  -8.687 -20.906  1.00  0.00           H  
ATOM   1546  CA  ASN A  95      -4.586  -9.503 -19.111  1.00  0.00           C  
ATOM   1547  HA  ASN A  95      -4.496  -9.005 -18.142  1.00  0.00           H  
ATOM   1548  CB  ASN A  95      -5.955  -9.140 -19.731  1.00  0.00           C  
ATOM   1549  HB2 ASN A  95      -5.911  -9.219 -20.817  1.00  0.00           H  
ATOM   1550  HB3 ASN A  95      -6.709  -9.843 -19.378  1.00  0.00           H  
ATOM   1551  CG  ASN A  95      -6.449  -7.762 -19.329  1.00  0.00           C  
ATOM   1552  OD1 ASN A  95      -6.296  -7.323 -18.209  1.00  0.00           O  
ATOM   1553  ND2 ASN A  95      -7.097  -7.039 -20.210  1.00  0.00           N  
ATOM   1554 HD21 ASN A  95      -7.382  -6.128 -19.893  1.00  0.00           H  
ATOM   1555 HD22 ASN A  95      -7.273  -7.371 -21.138  1.00  0.00           H  
ATOM   1556  C   ASN A  95      -4.527 -11.011 -18.811  1.00  0.00           C  
ATOM   1557  O   ASN A  95      -4.644 -11.419 -17.657  1.00  0.00           O  
ATOM   1558  N   SER A  96      -4.409 -11.858 -19.836  1.00  0.00           N  
ATOM   1559  H   SER A  96      -4.271 -11.497 -20.768  1.00  0.00           H  
ATOM   1560  CA  SER A  96      -4.481 -13.316 -19.689  1.00  0.00           C  
ATOM   1561  HA  SER A  96      -3.990 -13.611 -18.762  1.00  0.00           H  
ATOM   1562  CB  SER A  96      -5.947 -13.756 -19.621  1.00  0.00           C  
ATOM   1563  HB2 SER A  96      -6.455 -13.203 -18.830  1.00  0.00           H  
ATOM   1564  HB3 SER A  96      -6.434 -13.537 -20.573  1.00  0.00           H  
ATOM   1565  OG  SER A  96      -6.040 -15.139 -19.346  1.00  0.00           O  
ATOM   1566  HG  SER A  96      -6.954 -15.422 -19.440  1.00  0.00           H  
ATOM   1567  C   SER A  96      -3.776 -14.008 -20.850  1.00  0.00           C  
ATOM   1568  O   SER A  96      -3.997 -13.639 -22.002  1.00  0.00           O  
ATOM   1569  N   CYS A  97      -2.944 -15.000 -20.542  1.00  0.00           N  
ATOM   1570  H   CYS A  97      -2.872 -15.257 -19.563  1.00  0.00           H  
ATOM   1571  CA  CYS A  97      -2.171 -15.793 -21.499  1.00  0.00           C  
ATOM   1572  HA  CYS A  97      -2.590 -15.695 -22.501  1.00  0.00           H  
ATOM   1573  CB  CYS A  97      -0.723 -15.273 -21.545  1.00  0.00           C  
ATOM   1574  HB2 CYS A  97      -0.309 -15.244 -20.536  1.00  0.00           H  
ATOM   1575  HB3 CYS A  97      -0.118 -15.951 -22.150  1.00  0.00           H  
ATOM   1576  SG  CYS A  97      -0.655 -13.618 -22.286  1.00  0.00           S  
ATOM   1577  HG  CYS A  97      -1.495 -13.041 -21.421  1.00  0.00           H  
ATOM   1578  C   CYS A  97      -2.240 -17.269 -21.072  1.00  0.00           C  
ATOM   1579  O   CYS A  97      -1.438 -17.681 -20.229  1.00  0.00           O  
ATOM   1580  N   PRO A  98      -3.206 -18.061 -21.576  1.00  0.00           N  
ATOM   1581  CD  PRO A  98      -4.306 -17.648 -22.432  1.00  0.00           C  
ATOM   1582  HD2 PRO A  98      -3.980 -17.670 -23.474  1.00  0.00           H  
ATOM   1583  HD3 PRO A  98      -4.677 -16.657 -22.172  1.00  0.00           H  
ATOM   1584  CG  PRO A  98      -5.399 -18.689 -22.205  1.00  0.00           C  
ATOM   1585  HG2 PRO A  98      -6.056 -18.781 -23.071  1.00  0.00           H  
ATOM   1586  HG3 PRO A  98      -5.969 -18.433 -21.311  1.00  0.00           H  
ATOM   1587  CB  PRO A  98      -4.599 -19.968 -21.960  1.00  0.00           C  
ATOM   1588  HB2 PRO A  98      -4.329 -20.410 -22.922  1.00  0.00           H  
ATOM   1589  HB3 PRO A  98      -5.159 -20.684 -21.358  1.00  0.00           H  
ATOM   1590  CA  PRO A  98      -3.340 -19.478 -21.233  1.00  0.00           C  
ATOM   1591  HA  PRO A  98      -3.491 -19.561 -20.157  1.00  0.00           H  
ATOM   1592  C   PRO A  98      -2.108 -20.300 -21.636  1.00  0.00           C  
ATOM   1593  O   PRO A  98      -1.472 -20.021 -22.651  1.00  0.00           O  
ATOM   1594  N   VAL A  99      -1.796 -21.350 -20.870  1.00  0.00           N  
ATOM   1595  H   VAL A  99      -2.373 -21.569 -20.069  1.00  0.00           H  
ATOM   1596  CA  VAL A  99      -0.684 -22.270 -21.170  1.00  0.00           C  
ATOM   1597  HA  VAL A  99      -0.547 -22.258 -22.252  1.00  0.00           H  
ATOM   1598  CB  VAL A  99       0.638 -21.781 -20.528  1.00  0.00           C  
ATOM   1599  HB  VAL A  99       0.512 -20.750 -20.194  1.00  0.00           H  
ATOM   1600  CG1 VAL A  99       1.114 -22.597 -19.322  1.00  0.00           C  
ATOM   1601 HG11 VAL A  99       2.003 -22.129 -18.910  1.00  0.00           H  
ATOM   1602 HG12 VAL A  99       0.338 -22.614 -18.556  1.00  0.00           H  
ATOM   1603 HG13 VAL A  99       1.361 -23.620 -19.610  1.00  0.00           H  
ATOM   1604  CG2 VAL A  99       1.763 -21.784 -21.569  1.00  0.00           C  
ATOM   1605 HG21 VAL A  99       1.505 -21.100 -22.379  1.00  0.00           H  
ATOM   1606 HG22 VAL A  99       1.910 -22.787 -21.970  1.00  0.00           H  
ATOM   1607 HG23 VAL A  99       2.692 -21.446 -21.112  1.00  0.00           H  
ATOM   1608  C   VAL A  99      -1.057 -23.706 -20.798  1.00  0.00           C  
ATOM   1609  O   VAL A  99      -1.812 -23.929 -19.852  1.00  0.00           O  
ATOM   1610  N   LYS A 100      -0.585 -24.676 -21.592  1.00  0.00           N  
ATOM   1611  H   LYS A 100       0.082 -24.416 -22.301  1.00  0.00           H  
ATOM   1612  CA  LYS A 100      -1.052 -26.069 -21.559  1.00  0.00           C  
ATOM   1613  HA  LYS A 100      -2.137 -26.037 -21.442  1.00  0.00           H  
ATOM   1614  CB  LYS A 100      -0.739 -26.745 -22.910  1.00  0.00           C  
ATOM   1615  HB2 LYS A 100      -1.064 -26.089 -23.720  1.00  0.00           H  
ATOM   1616  HB3 LYS A 100       0.334 -26.920 -23.004  1.00  0.00           H  
ATOM   1617  CG  LYS A 100      -1.499 -28.070 -23.016  1.00  0.00           C  
ATOM   1618  HG2 LYS A 100      -1.050 -28.793 -22.333  1.00  0.00           H  
ATOM   1619  HG3 LYS A 100      -2.524 -27.865 -22.716  1.00  0.00           H  
ATOM   1620  CD  LYS A 100      -1.557 -28.685 -24.420  1.00  0.00           C  
ATOM   1621  HD2 LYS A 100      -2.145 -28.036 -25.070  1.00  0.00           H  
ATOM   1622  HD3 LYS A 100      -0.547 -28.761 -24.826  1.00  0.00           H  
ATOM   1623  CE  LYS A 100      -2.189 -30.090 -24.392  1.00  0.00           C  
ATOM   1624  HE2 LYS A 100      -2.378 -30.415 -25.421  1.00  0.00           H  
ATOM   1625  HE3 LYS A 100      -1.465 -30.778 -23.946  1.00  0.00           H  
ATOM   1626  NZ  LYS A 100      -3.431 -30.155 -23.578  1.00  0.00           N  
ATOM   1627  HZ1 LYS A 100      -4.124 -29.480 -23.846  1.00  0.00           H  
ATOM   1628  HZ2 LYS A 100      -3.822 -31.084 -23.559  1.00  0.00           H  
ATOM   1629  HZ3 LYS A 100      -3.206 -29.981 -22.582  1.00  0.00           H  
ATOM   1630  C   LYS A 100      -0.516 -26.859 -20.354  1.00  0.00           C  
ATOM   1631  O   LYS A 100       0.658 -26.760 -20.017  1.00  0.00           O  
ATOM   1632  N   GLU A 101      -1.352 -27.728 -19.788  1.00  0.00           N  
ATOM   1633  H   GLU A 101      -2.271 -27.839 -20.210  1.00  0.00           H  
ATOM   1634  CA  GLU A 101      -1.114 -28.515 -18.561  1.00  0.00           C  
ATOM   1635  HA  GLU A 101      -0.828 -27.818 -17.774  1.00  0.00           H  
ATOM   1636  CB  GLU A 101      -2.448 -29.174 -18.139  1.00  0.00           C  
ATOM   1637  HB2 GLU A 101      -2.364 -29.467 -17.091  1.00  0.00           H  
ATOM   1638  HB3 GLU A 101      -3.240 -28.425 -18.197  1.00  0.00           H  
ATOM   1639  CG  GLU A 101      -2.881 -30.423 -18.940  1.00  0.00           C  
ATOM   1640  HG2 GLU A 101      -2.186 -31.236 -18.724  1.00  0.00           H  
ATOM   1641  HG3 GLU A 101      -3.865 -30.733 -18.578  1.00  0.00           H  
ATOM   1642  CD  GLU A 101      -2.962 -30.212 -20.460  1.00  0.00           C  
ATOM   1643  OE1 GLU A 101      -2.444 -31.031 -21.249  1.00  0.00           O  
ATOM   1644  OE2 GLU A 101      -3.526 -29.196 -20.927  1.00  0.00           O  
ATOM   1645  C   GLU A 101       0.016 -29.568 -18.623  1.00  0.00           C  
ATOM   1646  O   GLU A 101       0.253 -30.280 -17.649  1.00  0.00           O  
ATOM   1647  N   ALA A 102       0.692 -29.711 -19.767  1.00  0.00           N  
ATOM   1648  H   ALA A 102       0.497 -29.048 -20.497  1.00  0.00           H  
ATOM   1649  CA  ALA A 102       1.569 -30.842 -20.086  1.00  0.00           C  
ATOM   1650  HA  ALA A 102       1.037 -31.759 -19.826  1.00  0.00           H  
ATOM   1651  CB  ALA A 102       1.782 -30.838 -21.605  1.00  0.00           C  
ATOM   1652  HB1 ALA A 102       2.382 -31.703 -21.892  1.00  0.00           H  
ATOM   1653  HB2 ALA A 102       0.817 -30.899 -22.111  1.00  0.00           H  
ATOM   1654  HB3 ALA A 102       2.298 -29.927 -21.908  1.00  0.00           H  
ATOM   1655  C   ALA A 102       2.914 -30.883 -19.320  1.00  0.00           C  
ATOM   1656  O   ALA A 102       3.665 -31.840 -19.476  1.00  0.00           O  
ATOM   1657  N   ASN A 103       3.246 -29.860 -18.527  1.00  0.00           N  
ATOM   1658  H   ASN A 103       2.545 -29.141 -18.392  1.00  0.00           H  
ATOM   1659  CA  ASN A 103       4.365 -29.847 -17.572  1.00  0.00           C  
ATOM   1660  HA  ASN A 103       4.706 -30.870 -17.395  1.00  0.00           H  
ATOM   1661  CB  ASN A 103       5.550 -29.007 -18.091  1.00  0.00           C  
ATOM   1662  HB2 ASN A 103       5.192 -28.031 -18.421  1.00  0.00           H  
ATOM   1663  HB3 ASN A 103       6.249 -28.851 -17.270  1.00  0.00           H  
ATOM   1664  CG  ASN A 103       6.341 -29.657 -19.212  1.00  0.00           C  
ATOM   1665  OD1 ASN A 103       7.479 -30.059 -19.055  1.00  0.00           O  
ATOM   1666  ND2 ASN A 103       5.781 -29.781 -20.389  1.00  0.00           N  
ATOM   1667 HD21 ASN A 103       6.279 -30.379 -21.024  1.00  0.00           H  
ATOM   1668 HD22 ASN A 103       4.799 -29.598 -20.467  1.00  0.00           H  
ATOM   1669  C   ASN A 103       3.841 -29.289 -16.241  1.00  0.00           C  
ATOM   1670  O   ASN A 103       3.016 -28.377 -16.252  1.00  0.00           O  
ATOM   1671  N   GLN A 104       4.279 -29.831 -15.099  1.00  0.00           N  
ATOM   1672  H   GLN A 104       5.011 -30.526 -15.133  1.00  0.00           H  
ATOM   1673  CA  GLN A 104       3.642 -29.605 -13.792  1.00  0.00           C  
ATOM   1674  HA  GLN A 104       3.160 -28.627 -13.791  1.00  0.00           H  
ATOM   1675  CB  GLN A 104       2.551 -30.666 -13.547  1.00  0.00           C  
ATOM   1676  HB2 GLN A 104       3.010 -31.653 -13.468  1.00  0.00           H  
ATOM   1677  HB3 GLN A 104       2.071 -30.437 -12.602  1.00  0.00           H  
ATOM   1678  CG  GLN A 104       1.473 -30.698 -14.644  1.00  0.00           C  
ATOM   1679  HG2 GLN A 104       1.105 -29.687 -14.816  1.00  0.00           H  
ATOM   1680  HG3 GLN A 104       1.915 -31.069 -15.568  1.00  0.00           H  
ATOM   1681  CD  GLN A 104       0.268 -31.578 -14.335  1.00  0.00           C  
ATOM   1682  OE1 GLN A 104       0.081 -32.121 -13.258  1.00  0.00           O  
ATOM   1683  NE2 GLN A 104      -0.610 -31.735 -15.298  1.00  0.00           N  
ATOM   1684 HE21 GLN A 104      -1.402 -32.315 -15.109  1.00  0.00           H  
ATOM   1685 HE22 GLN A 104      -0.450 -31.269 -16.189  1.00  0.00           H  
ATOM   1686  C   GLN A 104       4.655 -29.611 -12.637  1.00  0.00           C  
ATOM   1687  O   GLN A 104       5.663 -30.313 -12.702  1.00  0.00           O  
ATOM   1688  N   SER A 105       4.379 -28.846 -11.575  1.00  0.00           N  
ATOM   1689  H   SER A 105       3.516 -28.306 -11.587  1.00  0.00           H  
ATOM   1690  CA  SER A 105       5.187 -28.791 -10.341  1.00  0.00           C  
ATOM   1691  HA  SER A 105       5.574 -29.789 -10.132  1.00  0.00           H  
ATOM   1692  CB  SER A 105       6.384 -27.852 -10.543  1.00  0.00           C  
ATOM   1693  HB2 SER A 105       6.921 -28.137 -11.448  1.00  0.00           H  
ATOM   1694  HB3 SER A 105       6.030 -26.824 -10.645  1.00  0.00           H  
ATOM   1695  OG  SER A 105       7.259 -27.951  -9.436  1.00  0.00           O  
ATOM   1696  HG  SER A 105       8.030 -27.379  -9.561  1.00  0.00           H  
ATOM   1697  C   SER A 105       4.342 -28.352  -9.131  1.00  0.00           C  
ATOM   1698  O   SER A 105       3.247 -27.824  -9.308  1.00  0.00           O  
ATOM   1699  N   THR A 106       4.809 -28.561  -7.897  1.00  0.00           N  
ATOM   1700  H   THR A 106       5.755 -28.899  -7.788  1.00  0.00           H  
ATOM   1701  CA  THR A 106       4.121 -28.065  -6.684  1.00  0.00           C  
ATOM   1702  HA  THR A 106       3.068 -28.331  -6.745  1.00  0.00           H  
ATOM   1703  CB  THR A 106       4.679 -28.701  -5.405  1.00  0.00           C  
ATOM   1704  HB  THR A 106       4.180 -28.250  -4.546  1.00  0.00           H  
ATOM   1705  CG2 THR A 106       4.450 -30.210  -5.354  1.00  0.00           C  
ATOM   1706 HG21 THR A 106       3.389 -30.424  -5.492  1.00  0.00           H  
ATOM   1707 HG22 THR A 106       5.022 -30.713  -6.133  1.00  0.00           H  
ATOM   1708 HG23 THR A 106       4.748 -30.592  -4.377  1.00  0.00           H  
ATOM   1709  OG1 THR A 106       6.068 -28.474  -5.299  1.00  0.00           O  
ATOM   1710  HG1 THR A 106       6.332 -28.865  -4.460  1.00  0.00           H  
ATOM   1711  C   THR A 106       4.202 -26.541  -6.560  1.00  0.00           C  
ATOM   1712  O   THR A 106       5.182 -25.925  -6.986  1.00  0.00           O  
ATOM   1713  N   LEU A 107       3.183 -25.916  -5.961  1.00  0.00           N  
ATOM   1714  H   LEU A 107       2.380 -26.463  -5.666  1.00  0.00           H  
ATOM   1715  CA  LEU A 107       3.104 -24.459  -5.817  1.00  0.00           C  
ATOM   1716  HA  LEU A 107       3.119 -24.031  -6.818  1.00  0.00           H  
ATOM   1717  CB  LEU A 107       1.766 -24.088  -5.149  1.00  0.00           C  
ATOM   1718  HB2 LEU A 107       0.942 -24.514  -5.723  1.00  0.00           H  
ATOM   1719  HB3 LEU A 107       1.746 -24.539  -4.159  1.00  0.00           H  
ATOM   1720  CG  LEU A 107       1.551 -22.568  -5.008  1.00  0.00           C  
ATOM   1721  HG  LEU A 107       2.433 -22.105  -4.575  1.00  0.00           H  
ATOM   1722  CD1 LEU A 107       1.257 -21.916  -6.361  1.00  0.00           C  
ATOM   1723 HD11 LEU A 107       1.104 -20.848  -6.222  1.00  0.00           H  
ATOM   1724 HD12 LEU A 107       2.097 -22.060  -7.040  1.00  0.00           H  
ATOM   1725 HD13 LEU A 107       0.359 -22.357  -6.795  1.00  0.00           H  
ATOM   1726  CD2 LEU A 107       0.382 -22.275  -4.076  1.00  0.00           C  
ATOM   1727 HD21 LEU A 107      -0.490 -22.827  -4.412  1.00  0.00           H  
ATOM   1728 HD22 LEU A 107       0.624 -22.587  -3.064  1.00  0.00           H  
ATOM   1729 HD23 LEU A 107       0.165 -21.208  -4.067  1.00  0.00           H  
ATOM   1730  C   LEU A 107       4.313 -23.889  -5.056  1.00  0.00           C  
ATOM   1731  O   LEU A 107       4.842 -22.856  -5.454  1.00  0.00           O  
ATOM   1732  N   GLU A 108       4.794 -24.589  -4.028  1.00  0.00           N  
ATOM   1733  H   GLU A 108       4.249 -25.381  -3.701  1.00  0.00           H  
ATOM   1734  CA  GLU A 108       6.048 -24.288  -3.327  1.00  0.00           C  
ATOM   1735  HA  GLU A 108       5.934 -23.350  -2.784  1.00  0.00           H  
ATOM   1736  CB  GLU A 108       6.274 -25.436  -2.322  1.00  0.00           C  
ATOM   1737  HB2 GLU A 108       5.474 -25.421  -1.582  1.00  0.00           H  
ATOM   1738  HB3 GLU A 108       6.208 -26.387  -2.854  1.00  0.00           H  
ATOM   1739  CG  GLU A 108       7.618 -25.413  -1.585  1.00  0.00           C  
ATOM   1740  HG2 GLU A 108       7.655 -26.273  -0.915  1.00  0.00           H  
ATOM   1741  HG3 GLU A 108       8.432 -25.528  -2.304  1.00  0.00           H  
ATOM   1742  CD  GLU A 108       7.838 -24.144  -0.760  1.00  0.00           C  
ATOM   1743  OE1 GLU A 108       8.953 -23.957  -0.228  1.00  0.00           O  
ATOM   1744  OE2 GLU A 108       6.903 -23.330  -0.574  1.00  0.00           O  
ATOM   1745  C   GLU A 108       7.252 -24.128  -4.280  1.00  0.00           C  
ATOM   1746  O   GLU A 108       7.917 -23.089  -4.327  1.00  0.00           O  
ATOM   1747  N   ASN A 109       7.504 -25.153  -5.098  1.00  0.00           N  
ATOM   1748  H   ASN A 109       6.860 -25.933  -5.085  1.00  0.00           H  
ATOM   1749  CA  ASN A 109       8.609 -25.184  -6.055  1.00  0.00           C  
ATOM   1750  HA  ASN A 109       9.540 -24.970  -5.529  1.00  0.00           H  
ATOM   1751  CB  ASN A 109       8.658 -26.605  -6.636  1.00  0.00           C  
ATOM   1752  HB2 ASN A 109       8.772 -27.325  -5.827  1.00  0.00           H  
ATOM   1753  HB3 ASN A 109       7.716 -26.825  -7.135  1.00  0.00           H  
ATOM   1754  CG  ASN A 109       9.787 -26.786  -7.632  1.00  0.00           C  
ATOM   1755  OD1 ASN A 109       9.669 -26.516  -8.824  1.00  0.00           O  
ATOM   1756  ND2 ASN A 109      10.921 -27.246  -7.158  1.00  0.00           N  
ATOM   1757 HD21 ASN A 109      11.678 -27.379  -7.801  1.00  0.00           H  
ATOM   1758 HD22 ASN A 109      10.997 -27.479  -6.182  1.00  0.00           H  
ATOM   1759  C   ASN A 109       8.443 -24.126  -7.159  1.00  0.00           C  
ATOM   1760  O   ASN A 109       9.405 -23.451  -7.541  1.00  0.00           O  
ATOM   1761  N   PHE A 110       7.209 -23.972  -7.648  1.00  0.00           N  
ATOM   1762  H   PHE A 110       6.476 -24.577  -7.282  1.00  0.00           H  
ATOM   1763  CA  PHE A 110       6.841 -22.986  -8.658  1.00  0.00           C  
ATOM   1764  HA  PHE A 110       7.446 -23.152  -9.551  1.00  0.00           H  
ATOM   1765  CB  PHE A 110       5.362 -23.190  -9.018  1.00  0.00           C  
ATOM   1766  HB2 PHE A 110       5.211 -24.229  -9.316  1.00  0.00           H  
ATOM   1767  HB3 PHE A 110       4.749 -23.016  -8.133  1.00  0.00           H  
ATOM   1768  CG  PHE A 110       4.865 -22.289 -10.129  1.00  0.00           C  
ATOM   1769  CD1 PHE A 110       4.853 -22.756 -11.455  1.00  0.00           C  
ATOM   1770  HD1 PHE A 110       5.176 -23.763 -11.678  1.00  0.00           H  
ATOM   1771  CE1 PHE A 110       4.401 -21.923 -12.492  1.00  0.00           C  
ATOM   1772  HE1 PHE A 110       4.389 -22.291 -13.504  1.00  0.00           H  
ATOM   1773  CZ  PHE A 110       3.949 -20.624 -12.207  1.00  0.00           C  
ATOM   1774  HZ  PHE A 110       3.584 -19.992 -13.003  1.00  0.00           H  
ATOM   1775  CE2 PHE A 110       3.960 -20.154 -10.884  1.00  0.00           C  
ATOM   1776  HE2 PHE A 110       3.603 -19.159 -10.672  1.00  0.00           H  
ATOM   1777  CD2 PHE A 110       4.413 -20.985  -9.844  1.00  0.00           C  
ATOM   1778  HD2 PHE A 110       4.412 -20.624  -8.825  1.00  0.00           H  
ATOM   1779  C   PHE A 110       7.105 -21.554  -8.174  1.00  0.00           C  
ATOM   1780  O   PHE A 110       7.664 -20.746  -8.917  1.00  0.00           O  
ATOM   1781  N   LEU A 111       6.751 -21.249  -6.919  1.00  0.00           N  
ATOM   1782  H   LEU A 111       6.294 -21.968  -6.362  1.00  0.00           H  
ATOM   1783  CA  LEU A 111       6.934 -19.926  -6.318  1.00  0.00           C  
ATOM   1784  HA  LEU A 111       6.657 -19.184  -7.063  1.00  0.00           H  
ATOM   1785  CB  LEU A 111       6.004 -19.747  -5.107  1.00  0.00           C  
ATOM   1786  HB2 LEU A 111       6.150 -20.589  -4.427  1.00  0.00           H  
ATOM   1787  HB3 LEU A 111       6.303 -18.840  -4.582  1.00  0.00           H  
ATOM   1788  CG  LEU A 111       4.506 -19.615  -5.452  1.00  0.00           C  
ATOM   1789  HG  LEU A 111       4.171 -20.462  -6.048  1.00  0.00           H  
ATOM   1790  CD1 LEU A 111       3.709 -19.571  -4.148  1.00  0.00           C  
ATOM   1791 HD11 LEU A 111       3.904 -20.479  -3.576  1.00  0.00           H  
ATOM   1792 HD12 LEU A 111       4.013 -18.714  -3.551  1.00  0.00           H  
ATOM   1793 HD13 LEU A 111       2.642 -19.511  -4.357  1.00  0.00           H  
ATOM   1794  CD2 LEU A 111       4.201 -18.324  -6.220  1.00  0.00           C  
ATOM   1795 HD21 LEU A 111       4.596 -17.462  -5.682  1.00  0.00           H  
ATOM   1796 HD22 LEU A 111       4.638 -18.373  -7.214  1.00  0.00           H  
ATOM   1797 HD23 LEU A 111       3.122 -18.216  -6.334  1.00  0.00           H  
ATOM   1798  C   LEU A 111       8.390 -19.611  -5.945  1.00  0.00           C  
ATOM   1799  O   LEU A 111       8.807 -18.473  -6.167  1.00  0.00           O  
ATOM   1800  N   GLU A 112       9.203 -20.560  -5.455  1.00  0.00           N  
ATOM   1801  H   GLU A 112       8.818 -21.472  -5.208  1.00  0.00           H  
ATOM   1802  CA  GLU A 112      10.650 -20.312  -5.304  1.00  0.00           C  
ATOM   1803  HA  GLU A 112      10.771 -19.385  -4.745  1.00  0.00           H  
ATOM   1804  CB  GLU A 112      11.349 -21.422  -4.498  1.00  0.00           C  
ATOM   1805  HB2 GLU A 112      10.833 -21.548  -3.546  1.00  0.00           H  
ATOM   1806  HB3 GLU A 112      11.274 -22.360  -5.049  1.00  0.00           H  
ATOM   1807  CG  GLU A 112      12.843 -21.118  -4.231  1.00  0.00           C  
ATOM   1808  HG2 GLU A 112      13.259 -21.948  -3.654  1.00  0.00           H  
ATOM   1809  HG3 GLU A 112      13.386 -21.074  -5.178  1.00  0.00           H  
ATOM   1810  CD  GLU A 112      13.047 -19.815  -3.437  1.00  0.00           C  
ATOM   1811  OE1 GLU A 112      13.643 -18.835  -3.944  1.00  0.00           O  
ATOM   1812  OE2 GLU A 112      12.525 -19.728  -2.303  1.00  0.00           O  
ATOM   1813  C   GLU A 112      11.340 -20.104  -6.663  1.00  0.00           C  
ATOM   1814  O   GLU A 112      12.188 -19.222  -6.795  1.00  0.00           O  
ATOM   1815  N   ARG A 113      10.952 -20.838  -7.716  1.00  0.00           N  
ATOM   1816  H   ARG A 113      10.271 -21.579  -7.562  1.00  0.00           H  
ATOM   1817  CA  ARG A 113      11.474 -20.599  -9.079  1.00  0.00           C  
ATOM   1818  HA  ARG A 113      12.562 -20.531  -9.027  1.00  0.00           H  
ATOM   1819  CB  ARG A 113      11.109 -21.768 -10.003  1.00  0.00           C  
ATOM   1820  HB2 ARG A 113      10.101 -22.122  -9.779  1.00  0.00           H  
ATOM   1821  HB3 ARG A 113      11.137 -21.438 -11.043  1.00  0.00           H  
ATOM   1822  CG  ARG A 113      12.135 -22.896  -9.813  1.00  0.00           C  
ATOM   1823  HG2 ARG A 113      13.091 -22.591 -10.243  1.00  0.00           H  
ATOM   1824  HG3 ARG A 113      12.282 -23.076  -8.747  1.00  0.00           H  
ATOM   1825  CD  ARG A 113      11.682 -24.209 -10.449  1.00  0.00           C  
ATOM   1826  HD2 ARG A 113      12.439 -24.969 -10.250  1.00  0.00           H  
ATOM   1827  HD3 ARG A 113      10.759 -24.511  -9.952  1.00  0.00           H  
ATOM   1828  NE  ARG A 113      11.474 -24.102 -11.908  1.00  0.00           N  
ATOM   1829  HE  ARG A 113      12.055 -23.461 -12.422  1.00  0.00           H  
ATOM   1830  CZ  ARG A 113      10.593 -24.793 -12.609  1.00  0.00           C  
ATOM   1831  NH1 ARG A 113       9.755 -25.629 -12.067  1.00  0.00           N  
ATOM   1832 HH11 ARG A 113       9.746 -25.800 -11.075  1.00  0.00           H  
ATOM   1833 HH12 ARG A 113       9.153 -26.141 -12.721  1.00  0.00           H  
ATOM   1834  NH2 ARG A 113      10.531 -24.697 -13.901  1.00  0.00           N  
ATOM   1835 HH21 ARG A 113      11.155 -24.128 -14.435  1.00  0.00           H  
ATOM   1836 HH22 ARG A 113       9.784 -25.231 -14.366  1.00  0.00           H  
ATOM   1837  C   ARG A 113      11.030 -19.255  -9.656  1.00  0.00           C  
ATOM   1838  O   ARG A 113      11.854 -18.562 -10.246  1.00  0.00           O  
ATOM   1839  N   LEU A 114       9.782 -18.847  -9.413  1.00  0.00           N  
ATOM   1840  H   LEU A 114       9.153 -19.505  -8.963  1.00  0.00           H  
ATOM   1841  CA  LEU A 114       9.274 -17.515  -9.764  1.00  0.00           C  
ATOM   1842  HA  LEU A 114       9.457 -17.355 -10.829  1.00  0.00           H  
ATOM   1843  CB  LEU A 114       7.751 -17.466  -9.518  1.00  0.00           C  
ATOM   1844  HB2 LEU A 114       7.278 -18.244 -10.118  1.00  0.00           H  
ATOM   1845  HB3 LEU A 114       7.569 -17.709  -8.473  1.00  0.00           H  
ATOM   1846  CG  LEU A 114       7.057 -16.118  -9.812  1.00  0.00           C  
ATOM   1847  HG  LEU A 114       7.447 -15.361  -9.132  1.00  0.00           H  
ATOM   1848  CD1 LEU A 114       7.238 -15.618 -11.249  1.00  0.00           C  
ATOM   1849 HD11 LEU A 114       8.292 -15.425 -11.441  1.00  0.00           H  
ATOM   1850 HD12 LEU A 114       6.864 -16.355 -11.958  1.00  0.00           H  
ATOM   1851 HD13 LEU A 114       6.695 -14.682 -11.383  1.00  0.00           H  
ATOM   1852  CD2 LEU A 114       5.554 -16.262  -9.558  1.00  0.00           C  
ATOM   1853 HD21 LEU A 114       5.387 -16.538  -8.518  1.00  0.00           H  
ATOM   1854 HD22 LEU A 114       5.054 -15.313  -9.749  1.00  0.00           H  
ATOM   1855 HD23 LEU A 114       5.133 -17.033 -10.204  1.00  0.00           H  
ATOM   1856  C   LEU A 114      10.034 -16.417  -9.003  1.00  0.00           C  
ATOM   1857  O   LEU A 114      10.473 -15.454  -9.623  1.00  0.00           O  
ATOM   1858  N   LYS A 115      10.275 -16.589  -7.695  1.00  0.00           N  
ATOM   1859  H   LYS A 115       9.859 -17.402  -7.247  1.00  0.00           H  
ATOM   1860  CA  LYS A 115      11.105 -15.694  -6.867  1.00  0.00           C  
ATOM   1861  HA  LYS A 115      10.743 -14.677  -6.973  1.00  0.00           H  
ATOM   1862  CB  LYS A 115      10.966 -16.114  -5.393  1.00  0.00           C  
ATOM   1863  HB2 LYS A 115       9.905 -16.203  -5.155  1.00  0.00           H  
ATOM   1864  HB3 LYS A 115      11.425 -17.095  -5.275  1.00  0.00           H  
ATOM   1865  CG  LYS A 115      11.599 -15.116  -4.402  1.00  0.00           C  
ATOM   1866  HG2 LYS A 115      12.677 -15.071  -4.566  1.00  0.00           H  
ATOM   1867  HG3 LYS A 115      11.183 -14.124  -4.582  1.00  0.00           H  
ATOM   1868  CD  LYS A 115      11.333 -15.498  -2.934  1.00  0.00           C  
ATOM   1869  HD2 LYS A 115      11.729 -14.723  -2.276  1.00  0.00           H  
ATOM   1870  HD3 LYS A 115      10.258 -15.578  -2.774  1.00  0.00           H  
ATOM   1871  CE  LYS A 115      12.003 -16.838  -2.621  1.00  0.00           C  
ATOM   1872  HE2 LYS A 115      11.688 -17.568  -3.371  1.00  0.00           H  
ATOM   1873  HE3 LYS A 115      13.085 -16.753  -2.734  1.00  0.00           H  
ATOM   1874  NZ  LYS A 115      11.678 -17.403  -1.294  1.00  0.00           N  
ATOM   1875  HZ1 LYS A 115      12.146 -16.947  -0.528  1.00  0.00           H  
ATOM   1876  HZ2 LYS A 115      10.677 -17.397  -1.129  1.00  0.00           H  
ATOM   1877  HZ3 LYS A 115      11.967 -18.388  -1.326  1.00  0.00           H  
ATOM   1878  C   LYS A 115      12.563 -15.661  -7.328  1.00  0.00           C  
ATOM   1879  O   LYS A 115      13.154 -14.587  -7.362  1.00  0.00           O  
ATOM   1880  N   THR A 116      13.122 -16.795  -7.749  1.00  0.00           N  
ATOM   1881  H   THR A 116      12.589 -17.649  -7.626  1.00  0.00           H  
ATOM   1882  CA  THR A 116      14.469 -16.889  -8.334  1.00  0.00           C  
ATOM   1883  HA  THR A 116      15.189 -16.461  -7.638  1.00  0.00           H  
ATOM   1884  CB  THR A 116      14.868 -18.356  -8.577  1.00  0.00           C  
ATOM   1885  HB  THR A 116      14.132 -18.842  -9.214  1.00  0.00           H  
ATOM   1886  CG2 THR A 116      16.245 -18.505  -9.225  1.00  0.00           C  
ATOM   1887 HG21 THR A 116      16.992 -17.971  -8.638  1.00  0.00           H  
ATOM   1888 HG22 THR A 116      16.514 -19.561  -9.265  1.00  0.00           H  
ATOM   1889 HG23 THR A 116      16.232 -18.114 -10.242  1.00  0.00           H  
ATOM   1890  OG1 THR A 116      14.927 -19.041  -7.351  1.00  0.00           O  
ATOM   1891  HG1 THR A 116      14.029 -19.109  -6.982  1.00  0.00           H  
ATOM   1892  C   THR A 116      14.555 -16.085  -9.630  1.00  0.00           C  
ATOM   1893  O   THR A 116      15.399 -15.201  -9.747  1.00  0.00           O  
ATOM   1894  N   ILE A 117      13.639 -16.331 -10.573  1.00  0.00           N  
ATOM   1895  H   ILE A 117      12.965 -17.073 -10.407  1.00  0.00           H  
ATOM   1896  CA  ILE A 117      13.567 -15.627 -11.862  1.00  0.00           C  
ATOM   1897  HA  ILE A 117      14.526 -15.728 -12.372  1.00  0.00           H  
ATOM   1898  CB  ILE A 117      12.478 -16.280 -12.751  1.00  0.00           C  
ATOM   1899  HB  ILE A 117      11.579 -16.412 -12.146  1.00  0.00           H  
ATOM   1900  CG2 ILE A 117      12.101 -15.405 -13.963  1.00  0.00           C  
ATOM   1901 HG21 ILE A 117      12.990 -15.177 -14.552  1.00  0.00           H  
ATOM   1902 HG22 ILE A 117      11.377 -15.916 -14.596  1.00  0.00           H  
ATOM   1903 HG23 ILE A 117      11.643 -14.472 -13.633  1.00  0.00           H  
ATOM   1904  CG1 ILE A 117      12.965 -17.669 -13.231  1.00  0.00           C  
ATOM   1905 HG12 ILE A 117      13.718 -17.541 -14.011  1.00  0.00           H  
ATOM   1906 HG13 ILE A 117      13.439 -18.198 -12.405  1.00  0.00           H  
ATOM   1907  CD1 ILE A 117      11.844 -18.575 -13.757  1.00  0.00           C  
ATOM   1908 HD11 ILE A 117      11.414 -18.163 -14.670  1.00  0.00           H  
ATOM   1909 HD12 ILE A 117      12.253 -19.560 -13.981  1.00  0.00           H  
ATOM   1910 HD13 ILE A 117      11.064 -18.681 -13.002  1.00  0.00           H  
ATOM   1911  C   ILE A 117      13.340 -14.123 -11.655  1.00  0.00           C  
ATOM   1912  O   ILE A 117      13.969 -13.308 -12.327  1.00  0.00           O  
ATOM   1913  N   MET A 118      12.497 -13.733 -10.698  1.00  0.00           N  
ATOM   1914  H   MET A 118      11.952 -14.435 -10.207  1.00  0.00           H  
ATOM   1915  CA  MET A 118      12.256 -12.322 -10.402  1.00  0.00           C  
ATOM   1916  HA  MET A 118      12.120 -11.816 -11.358  1.00  0.00           H  
ATOM   1917  CB  MET A 118      10.948 -12.191  -9.611  1.00  0.00           C  
ATOM   1918  HB2 MET A 118      10.207 -12.881 -10.016  1.00  0.00           H  
ATOM   1919  HB3 MET A 118      11.126 -12.461  -8.568  1.00  0.00           H  
ATOM   1920  CG  MET A 118      10.356 -10.780  -9.681  1.00  0.00           C  
ATOM   1921  HG2 MET A 118       9.443 -10.782  -9.089  1.00  0.00           H  
ATOM   1922  HG3 MET A 118      11.054 -10.083  -9.218  1.00  0.00           H  
ATOM   1923  SD  MET A 118       9.947 -10.150 -11.339  1.00  0.00           S  
ATOM   1924  CE  MET A 118       8.764 -11.397 -11.923  1.00  0.00           C  
ATOM   1925  HE1 MET A 118       8.299 -11.052 -12.847  1.00  0.00           H  
ATOM   1926  HE2 MET A 118       9.282 -12.337 -12.115  1.00  0.00           H  
ATOM   1927  HE3 MET A 118       7.991 -11.558 -11.173  1.00  0.00           H  
ATOM   1928  C   MET A 118      13.452 -11.645  -9.710  1.00  0.00           C  
ATOM   1929  O   MET A 118      13.732 -10.483  -9.987  1.00  0.00           O  
ATOM   1930  N   ARG A 119      14.216 -12.363  -8.873  1.00  0.00           N  
ATOM   1931  H   ARG A 119      13.929 -13.312  -8.660  1.00  0.00           H  
ATOM   1932  CA  ARG A 119      15.494 -11.885  -8.306  1.00  0.00           C  
ATOM   1933  HA  ARG A 119      15.342 -10.891  -7.885  1.00  0.00           H  
ATOM   1934  CB  ARG A 119      15.934 -12.845  -7.184  1.00  0.00           C  
ATOM   1935  HB2 ARG A 119      15.105 -12.971  -6.487  1.00  0.00           H  
ATOM   1936  HB3 ARG A 119      16.166 -13.815  -7.620  1.00  0.00           H  
ATOM   1937  CG  ARG A 119      17.156 -12.336  -6.402  1.00  0.00           C  
ATOM   1938  HG2 ARG A 119      17.960 -12.104  -7.100  1.00  0.00           H  
ATOM   1939  HG3 ARG A 119      16.896 -11.424  -5.862  1.00  0.00           H  
ATOM   1940  CD  ARG A 119      17.687 -13.392  -5.421  1.00  0.00           C  
ATOM   1941  HD2 ARG A 119      17.760 -14.346  -5.945  1.00  0.00           H  
ATOM   1942  HD3 ARG A 119      18.695 -13.098  -5.119  1.00  0.00           H  
ATOM   1943  NE  ARG A 119      16.863 -13.512  -4.201  1.00  0.00           N  
ATOM   1944  HE  ARG A 119      16.498 -12.653  -3.827  1.00  0.00           H  
ATOM   1945  CZ  ARG A 119      16.647 -14.611  -3.501  1.00  0.00           C  
ATOM   1946  NH1 ARG A 119      17.011 -15.796  -3.899  1.00  0.00           N  
ATOM   1947 HH11 ARG A 119      17.420 -15.911  -4.809  1.00  0.00           H  
ATOM   1948 HH12 ARG A 119      16.718 -16.618  -3.397  1.00  0.00           H  
ATOM   1949  NH2 ARG A 119      16.054 -14.538  -2.344  1.00  0.00           N  
ATOM   1950 HH21 ARG A 119      15.773 -13.648  -1.978  1.00  0.00           H  
ATOM   1951 HH22 ARG A 119      15.941 -15.370  -1.796  1.00  0.00           H  
ATOM   1952  C   ARG A 119      16.574 -11.729  -9.394  1.00  0.00           C  
ATOM   1953  O   ARG A 119      17.281 -10.729  -9.416  1.00  0.00           O  
ATOM   1954  N   GLU A 120      16.660 -12.683 -10.316  1.00  0.00           N  
ATOM   1955  H   GLU A 120      16.072 -13.501 -10.203  1.00  0.00           H  
ATOM   1956  CA  GLU A 120      17.530 -12.635 -11.506  1.00  0.00           C  
ATOM   1957  HA  GLU A 120      18.567 -12.487 -11.203  1.00  0.00           H  
ATOM   1958  CB  GLU A 120      17.412 -14.015 -12.192  1.00  0.00           C  
ATOM   1959  HB2 GLU A 120      17.898 -14.759 -11.561  1.00  0.00           H  
ATOM   1960  HB3 GLU A 120      16.358 -14.275 -12.249  1.00  0.00           H  
ATOM   1961  CG  GLU A 120      17.961 -14.143 -13.613  1.00  0.00           C  
ATOM   1962  HG2 GLU A 120      17.630 -15.105 -14.010  1.00  0.00           H  
ATOM   1963  HG3 GLU A 120      17.514 -13.383 -14.261  1.00  0.00           H  
ATOM   1964  CD  GLU A 120      19.487 -14.079 -13.735  1.00  0.00           C  
ATOM   1965  OE1 GLU A 120      20.137 -13.393 -12.919  1.00  0.00           O  
ATOM   1966  OE2 GLU A 120      19.986 -14.597 -14.767  1.00  0.00           O  
ATOM   1967  C   GLU A 120      17.166 -11.465 -12.445  1.00  0.00           C  
ATOM   1968  O   GLU A 120      18.042 -10.822 -13.020  1.00  0.00           O  
ATOM   1969  N   LYS A 121      15.872 -11.131 -12.560  1.00  0.00           N  
ATOM   1970  H   LYS A 121      15.190 -11.761 -12.148  1.00  0.00           H  
ATOM   1971  CA  LYS A 121      15.390  -9.927 -13.257  1.00  0.00           C  
ATOM   1972  HA  LYS A 121      15.905  -9.870 -14.215  1.00  0.00           H  
ATOM   1973  CB  LYS A 121      13.873 -10.047 -13.497  1.00  0.00           C  
ATOM   1974  HB2 LYS A 121      13.672 -10.961 -14.060  1.00  0.00           H  
ATOM   1975  HB3 LYS A 121      13.364 -10.133 -12.537  1.00  0.00           H  
ATOM   1976  CG  LYS A 121      13.251  -8.860 -14.251  1.00  0.00           C  
ATOM   1977  HG2 LYS A 121      12.178  -9.035 -14.338  1.00  0.00           H  
ATOM   1978  HG3 LYS A 121      13.396  -7.943 -13.680  1.00  0.00           H  
ATOM   1979  CD  LYS A 121      13.838  -8.661 -15.652  1.00  0.00           C  
ATOM   1980  HD2 LYS A 121      14.896  -8.407 -15.582  1.00  0.00           H  
ATOM   1981  HD3 LYS A 121      13.722  -9.586 -16.220  1.00  0.00           H  
ATOM   1982  CE  LYS A 121      13.099  -7.521 -16.354  1.00  0.00           C  
ATOM   1983  HE2 LYS A 121      12.030  -7.749 -16.355  1.00  0.00           H  
ATOM   1984  HE3 LYS A 121      13.267  -6.589 -15.806  1.00  0.00           H  
ATOM   1985  NZ  LYS A 121      13.552  -7.392 -17.752  1.00  0.00           N  
ATOM   1986  HZ1 LYS A 121      13.417  -8.299 -18.212  1.00  0.00           H  
ATOM   1987  HZ2 LYS A 121      12.943  -6.772 -18.266  1.00  0.00           H  
ATOM   1988  HZ3 LYS A 121      14.520  -7.118 -17.815  1.00  0.00           H  
ATOM   1989  C   LYS A 121      15.745  -8.644 -12.498  1.00  0.00           C  
ATOM   1990  O   LYS A 121      16.205  -7.686 -13.114  1.00  0.00           O  
ATOM   1991  N   TYR A 122      15.556  -8.620 -11.178  1.00  0.00           N  
ATOM   1992  H   TYR A 122      15.119  -9.428 -10.747  1.00  0.00           H  
ATOM   1993  CA  TYR A 122      15.881  -7.474 -10.319  1.00  0.00           C  
ATOM   1994  HA  TYR A 122      15.294  -6.611 -10.643  1.00  0.00           H  
ATOM   1995  CB  TYR A 122      15.468  -7.818  -8.880  1.00  0.00           C  
ATOM   1996  HB2 TYR A 122      14.411  -8.092  -8.881  1.00  0.00           H  
ATOM   1997  HB3 TYR A 122      16.028  -8.686  -8.539  1.00  0.00           H  
ATOM   1998  CG  TYR A 122      15.654  -6.701  -7.877  1.00  0.00           C  
ATOM   1999  CD1 TYR A 122      14.685  -5.686  -7.794  1.00  0.00           C  
ATOM   2000  HD1 TYR A 122      13.828  -5.702  -8.448  1.00  0.00           H  
ATOM   2001  CE1 TYR A 122      14.837  -4.639  -6.872  1.00  0.00           C  
ATOM   2002  HE1 TYR A 122      14.119  -3.841  -6.833  1.00  0.00           H  
ATOM   2003  CZ  TYR A 122      15.951  -4.610  -6.013  1.00  0.00           C  
ATOM   2004  OH  TYR A 122      16.069  -3.593  -5.119  1.00  0.00           O  
ATOM   2005  HH  TYR A 122      16.986  -3.348  -4.978  1.00  0.00           H  
ATOM   2006  CE2 TYR A 122      16.926  -5.632  -6.087  1.00  0.00           C  
ATOM   2007  HE2 TYR A 122      17.788  -5.601  -5.440  1.00  0.00           H  
ATOM   2008  CD2 TYR A 122      16.776  -6.675  -7.026  1.00  0.00           C  
ATOM   2009  HD2 TYR A 122      17.532  -7.446  -7.104  1.00  0.00           H  
ATOM   2010  C   TYR A 122      17.367  -7.086 -10.436  1.00  0.00           C  
ATOM   2011  O   TYR A 122      17.681  -5.919 -10.655  1.00  0.00           O  
ATOM   2012  N   SER A 123      18.265  -8.077 -10.440  1.00  0.00           N  
ATOM   2013  H   SER A 123      17.943  -9.012 -10.208  1.00  0.00           H  
ATOM   2014  CA  SER A 123      19.709  -7.915 -10.691  1.00  0.00           C  
ATOM   2015  HA  SER A 123      20.093  -7.152 -10.013  1.00  0.00           H  
ATOM   2016  CB  SER A 123      20.432  -9.231 -10.381  1.00  0.00           C  
ATOM   2017  HB2 SER A 123      20.067 -10.011 -11.051  1.00  0.00           H  
ATOM   2018  HB3 SER A 123      21.503  -9.105 -10.547  1.00  0.00           H  
ATOM   2019  OG  SER A 123      20.231  -9.639  -9.038  1.00  0.00           O  
ATOM   2020  HG  SER A 123      20.679 -10.482  -8.931  1.00  0.00           H  
ATOM   2021  C   SER A 123      20.091  -7.476 -12.122  1.00  0.00           C  
ATOM   2022  O   SER A 123      21.277  -7.349 -12.415  1.00  0.00           O  
ATOM   2023  N   LYS A 124      19.125  -7.270 -13.030  1.00  0.00           N  
ATOM   2024  H   LYS A 124      18.169  -7.438 -12.741  1.00  0.00           H  
ATOM   2025  CA  LYS A 124      19.352  -6.929 -14.450  1.00  0.00           C  
ATOM   2026  HA  LYS A 124      20.411  -6.713 -14.602  1.00  0.00           H  
ATOM   2027  CB  LYS A 124      18.963  -8.134 -15.324  1.00  0.00           C  
ATOM   2028  HB2 LYS A 124      17.985  -8.504 -15.010  1.00  0.00           H  
ATOM   2029  HB3 LYS A 124      18.897  -7.819 -16.365  1.00  0.00           H  
ATOM   2030  CG  LYS A 124      19.999  -9.259 -15.238  1.00  0.00           C  
ATOM   2031  HG2 LYS A 124      20.956  -8.906 -15.624  1.00  0.00           H  
ATOM   2032  HG3 LYS A 124      20.128  -9.577 -14.203  1.00  0.00           H  
ATOM   2033  CD  LYS A 124      19.536 -10.459 -16.069  1.00  0.00           C  
ATOM   2034  HD2 LYS A 124      18.575 -10.808 -15.685  1.00  0.00           H  
ATOM   2035  HD3 LYS A 124      19.410 -10.161 -17.110  1.00  0.00           H  
ATOM   2036  CE  LYS A 124      20.562 -11.588 -15.953  1.00  0.00           C  
ATOM   2037  HE2 LYS A 124      21.526 -11.240 -16.329  1.00  0.00           H  
ATOM   2038  HE3 LYS A 124      20.675 -11.832 -14.886  1.00  0.00           H  
ATOM   2039  NZ  LYS A 124      20.121 -12.790 -16.694  1.00  0.00           N  
ATOM   2040  HZ1 LYS A 124      20.367 -13.603 -16.119  1.00  0.00           H  
ATOM   2041  HZ2 LYS A 124      20.551 -12.892 -17.602  1.00  0.00           H  
ATOM   2042  HZ3 LYS A 124      19.114 -12.840 -16.725  1.00  0.00           H  
ATOM   2043  C   LYS A 124      18.627  -5.669 -14.931  1.00  0.00           C  
ATOM   2044  O   LYS A 124      18.839  -5.261 -16.074  1.00  0.00           O  
ATOM   2045  N   CYS A 125      17.767  -5.061 -14.112  1.00  0.00           N  
ATOM   2046  H   CYS A 125      17.622  -5.458 -13.194  1.00  0.00           H  
ATOM   2047  CA  CYS A 125      17.016  -3.846 -14.466  1.00  0.00           C  
ATOM   2048  HA  CYS A 125      17.579  -3.316 -15.235  1.00  0.00           H  
ATOM   2049  CB  CYS A 125      15.638  -4.205 -15.059  1.00  0.00           C  
ATOM   2050  HB2 CYS A 125      15.034  -4.681 -14.288  1.00  0.00           H  
ATOM   2051  HB3 CYS A 125      15.145  -3.277 -15.356  1.00  0.00           H  
ATOM   2052  SG  CYS A 125      15.767  -5.303 -16.508  1.00  0.00           S  
ATOM   2053  HG  CYS A 125      16.993  -4.878 -16.871  1.00  0.00           H  
ATOM   2054  C   CYS A 125      16.924  -2.852 -13.292  1.00  0.00           C  
ATOM   2055  O   CYS A 125      15.886  -2.220 -13.104  1.00  0.00           O  
ATOM   2056  N   SER A 126      18.005  -2.760 -12.512  1.00  0.00           N  
ATOM   2057  H   SER A 126      18.850  -3.214 -12.829  1.00  0.00           H  
ATOM   2058  CA  SER A 126      18.241  -1.754 -11.464  1.00  0.00           C  
ATOM   2059  HA  SER A 126      17.375  -1.102 -11.343  1.00  0.00           H  
ATOM   2060  CB  SER A 126      18.558  -2.425 -10.127  1.00  0.00           C  
ATOM   2061  HB2 SER A 126      19.508  -2.959 -10.212  1.00  0.00           H  
ATOM   2062  HB3 SER A 126      18.674  -1.649  -9.368  1.00  0.00           H  
ATOM   2063  OG  SER A 126      17.530  -3.323  -9.741  1.00  0.00           O  
ATOM   2064  HG  SER A 126      17.643  -4.146 -10.248  1.00  0.00           H  
ATOM   2065  C   SER A 126      19.422  -0.864 -11.859  1.00  0.00           C  
ATOM   2066  O   SER A 126      19.419   0.313 -11.442  1.00  0.00           O  
ATOM   2067  OXT SER A 126      20.307  -1.411 -12.559  1.00  0.00           O  
TER    2068      SER   126                                                      
ATOM   2068  N   MET B 127     -28.434  27.026  -2.284  1.00  0.00           N  
ATOM   2069  H1  MET B 127     -28.164  27.083  -1.312  1.00  0.00           H  
ATOM   2070  H2  MET B 127     -27.716  27.416  -2.880  1.00  0.00           H  
ATOM   2071  H3  MET B 127     -29.278  27.565  -2.443  1.00  0.00           H  
ATOM   2072  CA  MET B 127     -28.698  25.628  -2.685  1.00  0.00           C  
ATOM   2073  HA  MET B 127     -27.802  25.014  -2.596  1.00  0.00           H  
ATOM   2074  CB  MET B 127     -29.822  25.033  -1.822  1.00  0.00           C  
ATOM   2075  HB2 MET B 127     -29.708  25.383  -0.795  1.00  0.00           H  
ATOM   2076  HB3 MET B 127     -30.786  25.394  -2.185  1.00  0.00           H  
ATOM   2077  CG  MET B 127     -29.826  23.502  -1.817  1.00  0.00           C  
ATOM   2078  HG2 MET B 127     -30.857  23.151  -1.872  1.00  0.00           H  
ATOM   2079  HG3 MET B 127     -29.309  23.123  -2.696  1.00  0.00           H  
ATOM   2080  SD  MET B 127     -29.063  22.811  -0.328  1.00  0.00           S  
ATOM   2081  CE  MET B 127     -30.484  22.912   0.798  1.00  0.00           C  
ATOM   2082  HE1 MET B 127     -31.315  22.335   0.387  1.00  0.00           H  
ATOM   2083  HE2 MET B 127     -30.210  22.500   1.769  1.00  0.00           H  
ATOM   2084  HE3 MET B 127     -30.791  23.952   0.916  1.00  0.00           H  
ATOM   2085  C   MET B 127     -29.115  25.655  -4.136  1.00  0.00           C  
ATOM   2086  O   MET B 127     -29.719  26.659  -4.509  1.00  0.00           O  
ATOM   2087  N   HIE B 128     -28.833  24.621  -4.929  1.00  0.00           N  
ATOM   2088  H   HIE B 128     -28.334  23.814  -4.558  1.00  0.00           H  
ATOM   2089  CA  HIE B 128     -29.697  24.387  -6.092  1.00  0.00           C  
ATOM   2090  HA  HIE B 128     -30.074  25.350  -6.445  1.00  0.00           H  
ATOM   2091  CB  HIE B 128     -28.953  23.768  -7.281  1.00  0.00           C  
ATOM   2092  HB2 HIE B 128     -28.935  22.679  -7.203  1.00  0.00           H  
ATOM   2093  HB3 HIE B 128     -27.929  24.141  -7.319  1.00  0.00           H  
ATOM   2094  CG  HIE B 128     -29.658  24.198  -8.539  1.00  0.00           C  
ATOM   2095  ND1 HIE B 128     -29.591  25.483  -9.079  1.00  0.00           N  
ATOM   2096  CE1 HIE B 128     -30.570  25.557  -9.988  1.00  0.00           C  
ATOM   2097  HE1 HIE B 128     -30.796  26.439 -10.571  1.00  0.00           H  
ATOM   2098  NE2 HIE B 128     -31.259  24.405 -10.025  1.00  0.00           N  
ATOM   2099  HE2 HIE B 128     -32.094  24.241 -10.562  1.00  0.00           H  
ATOM   2100  CD2 HIE B 128     -30.699  23.539  -9.117  1.00  0.00           C  
ATOM   2101  HD2 HIE B 128     -31.061  22.566  -8.832  1.00  0.00           H  
ATOM   2102  C   HIE B 128     -30.913  23.570  -5.644  1.00  0.00           C  
ATOM   2103  O   HIE B 128     -30.770  22.621  -4.882  1.00  0.00           O  
ATOM   2104  N   HIE B 129     -32.118  23.979  -6.036  1.00  0.00           N  
ATOM   2105  H   HIE B 129     -32.179  24.740  -6.702  1.00  0.00           H  
ATOM   2106  CA  HIE B 129     -33.392  23.444  -5.518  1.00  0.00           C  
ATOM   2107  HA  HIE B 129     -33.255  23.142  -4.479  1.00  0.00           H  
ATOM   2108  CB  HIE B 129     -34.428  24.576  -5.566  1.00  0.00           C  
ATOM   2109  HB2 HIE B 129     -34.048  25.434  -5.012  1.00  0.00           H  
ATOM   2110  HB3 HIE B 129     -35.344  24.247  -5.075  1.00  0.00           H  
ATOM   2111  CG  HIE B 129     -34.752  25.015  -6.973  1.00  0.00           C  
ATOM   2112  ND1 HIE B 129     -33.924  25.788  -7.792  1.00  0.00           N  
ATOM   2113  CE1 HIE B 129     -34.584  25.921  -8.952  1.00  0.00           C  
ATOM   2114  HE1 HIE B 129     -34.229  26.498  -9.795  1.00  0.00           H  
ATOM   2115  NE2 HIE B 129     -35.753  25.257  -8.910  1.00  0.00           N  
ATOM   2116  HE2 HIE B 129     -36.446  25.231  -9.644  1.00  0.00           H  
ATOM   2117  CD2 HIE B 129     -35.871  24.672  -7.670  1.00  0.00           C  
ATOM   2118  HD2 HIE B 129     -36.675  24.044  -7.306  1.00  0.00           H  
ATOM   2119  C   HIE B 129     -33.888  22.193  -6.267  1.00  0.00           C  
ATOM   2120  O   HIE B 129     -35.087  21.919  -6.306  1.00  0.00           O  
ATOM   2121  N   HIE B 130     -32.983  21.501  -6.959  1.00  0.00           N  
ATOM   2122  H   HIE B 130     -32.006  21.693  -6.775  1.00  0.00           H  
ATOM   2123  CA  HIE B 130     -33.272  20.501  -7.987  1.00  0.00           C  
ATOM   2124  HA  HIE B 130     -34.026  19.803  -7.618  1.00  0.00           H  
ATOM   2125  CB  HIE B 130     -33.812  21.250  -9.223  1.00  0.00           C  
ATOM   2126  HB2 HIE B 130     -32.992  21.778  -9.705  1.00  0.00           H  
ATOM   2127  HB3 HIE B 130     -34.528  22.003  -8.894  1.00  0.00           H  
ATOM   2128  CG  HIE B 130     -34.525  20.418 -10.255  1.00  0.00           C  
ATOM   2129  ND1 HIE B 130     -34.278  19.080 -10.544  1.00  0.00           N  
ATOM   2130  CE1 HIE B 130     -35.045  18.771 -11.594  1.00  0.00           C  
ATOM   2131  HE1 HIE B 130     -35.087  17.793 -12.052  1.00  0.00           H  
ATOM   2132  NE2 HIE B 130     -35.736  19.850 -11.996  1.00  0.00           N  
ATOM   2133  HE2 HIE B 130     -36.383  19.866 -12.772  1.00  0.00           H  
ATOM   2134  CD2 HIE B 130     -35.422  20.901 -11.163  1.00  0.00           C  
ATOM   2135  HD2 HIE B 130     -35.800  21.911 -11.210  1.00  0.00           H  
ATOM   2136  C   HIE B 130     -31.972  19.734  -8.295  1.00  0.00           C  
ATOM   2137  O   HIE B 130     -30.886  20.304  -8.175  1.00  0.00           O  
ATOM   2138  N   HIE B 131     -32.052  18.472  -8.716  1.00  0.00           N  
ATOM   2139  H   HIE B 131     -32.974  18.108  -8.930  1.00  0.00           H  
ATOM   2140  CA  HIE B 131     -30.931  17.516  -8.780  1.00  0.00           C  
ATOM   2141  HA  HIE B 131     -30.353  17.635  -7.859  1.00  0.00           H  
ATOM   2142  CB  HIE B 131     -31.514  16.094  -8.763  1.00  0.00           C  
ATOM   2143  HB2 HIE B 131     -32.070  15.960  -7.834  1.00  0.00           H  
ATOM   2144  HB3 HIE B 131     -30.692  15.384  -8.746  1.00  0.00           H  
ATOM   2145  CG  HIE B 131     -32.437  15.756  -9.915  1.00  0.00           C  
ATOM   2146  ND1 HIE B 131     -33.831  15.771  -9.854  1.00  0.00           N  
ATOM   2147  CE1 HIE B 131     -34.261  15.347 -11.048  1.00  0.00           C  
ATOM   2148  HE1 HIE B 131     -35.303  15.216 -11.306  1.00  0.00           H  
ATOM   2149  NE2 HIE B 131     -33.222  15.100 -11.862  1.00  0.00           N  
ATOM   2150  HE2 HIE B 131     -33.290  14.756 -12.808  1.00  0.00           H  
ATOM   2151  CD2 HIE B 131     -32.062  15.349 -11.164  1.00  0.00           C  
ATOM   2152  HD2 HIE B 131     -31.046  15.235 -11.516  1.00  0.00           H  
ATOM   2153  C   HIE B 131     -29.913  17.720  -9.930  1.00  0.00           C  
ATOM   2154  O   HIE B 131     -29.403  16.755 -10.500  1.00  0.00           O  
ATOM   2155  N   HIE B 132     -29.614  18.966 -10.306  1.00  0.00           N  
ATOM   2156  H   HIE B 132     -30.028  19.713  -9.759  1.00  0.00           H  
ATOM   2157  CA  HIE B 132     -28.698  19.313 -11.410  1.00  0.00           C  
ATOM   2158  HA  HIE B 132     -28.071  18.438 -11.595  1.00  0.00           H  
ATOM   2159  CB  HIE B 132     -29.477  19.564 -12.712  1.00  0.00           C  
ATOM   2160  HB2 HIE B 132     -30.029  18.657 -12.960  1.00  0.00           H  
ATOM   2161  HB3 HIE B 132     -28.768  19.741 -13.520  1.00  0.00           H  
ATOM   2162  CG  HIE B 132     -30.453  20.711 -12.670  1.00  0.00           C  
ATOM   2163  ND1 HIE B 132     -30.229  22.007 -13.139  1.00  0.00           N  
ATOM   2164  CE1 HIE B 132     -31.371  22.676 -12.933  1.00  0.00           C  
ATOM   2165  HE1 HIE B 132     -31.522  23.717 -13.187  1.00  0.00           H  
ATOM   2166  NE2 HIE B 132     -32.293  21.871 -12.377  1.00  0.00           N  
ATOM   2167  HE2 HIE B 132     -33.242  22.118 -12.144  1.00  0.00           H  
ATOM   2168  CD2 HIE B 132     -31.730  20.628 -12.208  1.00  0.00           C  
ATOM   2169  HD2 HIE B 132     -32.194  19.740 -11.801  1.00  0.00           H  
ATOM   2170  C   HIE B 132     -27.673  20.402 -11.057  1.00  0.00           C  
ATOM   2171  O   HIE B 132     -27.197  21.145 -11.922  1.00  0.00           O  
ATOM   2172  N   HIE B 133     -27.252  20.421  -9.790  1.00  0.00           N  
ATOM   2173  H   HIE B 133     -27.664  19.752  -9.151  1.00  0.00           H  
ATOM   2174  CA  HIE B 133     -25.909  20.890  -9.445  1.00  0.00           C  
ATOM   2175  HA  HIE B 133     -25.817  21.927  -9.769  1.00  0.00           H  
ATOM   2176  CB  HIE B 133     -25.688  20.857  -7.918  1.00  0.00           C  
ATOM   2177  HB2 HIE B 133     -25.977  21.829  -7.516  1.00  0.00           H  
ATOM   2178  HB3 HIE B 133     -24.630  20.724  -7.704  1.00  0.00           H  
ATOM   2179  CG  HIE B 133     -26.467  19.800  -7.172  1.00  0.00           C  
ATOM   2180  ND1 HIE B 133     -26.388  18.424  -7.397  1.00  0.00           N  
ATOM   2181  CE1 HIE B 133     -27.263  17.869  -6.540  1.00  0.00           C  
ATOM   2182  HE1 HIE B 133     -27.441  16.807  -6.442  1.00  0.00           H  
ATOM   2183  NE2 HIE B 133     -27.887  18.814  -5.820  1.00  0.00           N  
ATOM   2184  HE2 HIE B 133     -28.599  18.631  -5.098  1.00  0.00           H  
ATOM   2185  CD2 HIE B 133     -27.388  20.040  -6.193  1.00  0.00           C  
ATOM   2186  HD2 HIE B 133     -27.668  20.998  -5.783  1.00  0.00           H  
ATOM   2187  C   HIE B 133     -24.843  20.092 -10.225  1.00  0.00           C  
ATOM   2188  O   HIE B 133     -25.066  18.984 -10.714  1.00  0.00           O  
ATOM   2189  N   LYS B 134     -23.675  20.708 -10.408  1.00  0.00           N  
ATOM   2190  H   LYS B 134     -23.571  21.621  -9.977  1.00  0.00           H  
ATOM   2191  CA  LYS B 134     -22.587  20.257 -11.291  1.00  0.00           C  
ATOM   2192  HA  LYS B 134     -22.694  19.189 -11.478  1.00  0.00           H  
ATOM   2193  CB  LYS B 134     -22.642  21.004 -12.639  1.00  0.00           C  
ATOM   2194  HB2 LYS B 134     -22.424  22.062 -12.475  1.00  0.00           H  
ATOM   2195  HB3 LYS B 134     -21.876  20.591 -13.298  1.00  0.00           H  
ATOM   2196  CG  LYS B 134     -24.014  20.879 -13.318  1.00  0.00           C  
ATOM   2197  HG2 LYS B 134     -24.302  19.827 -13.354  1.00  0.00           H  
ATOM   2198  HG3 LYS B 134     -24.746  21.427 -12.727  1.00  0.00           H  
ATOM   2199  CD  LYS B 134     -24.040  21.446 -14.739  1.00  0.00           C  
ATOM   2200  HD2 LYS B 134     -23.741  22.496 -14.720  1.00  0.00           H  
ATOM   2201  HD3 LYS B 134     -23.352  20.880 -15.368  1.00  0.00           H  
ATOM   2202  CE  LYS B 134     -25.478  21.310 -15.255  1.00  0.00           C  
ATOM   2203  HE2 LYS B 134     -25.784  20.264 -15.155  1.00  0.00           H  
ATOM   2204  HE3 LYS B 134     -26.139  21.901 -14.611  1.00  0.00           H  
ATOM   2205  NZ  LYS B 134     -25.601  21.745 -16.668  1.00  0.00           N  
ATOM   2206  HZ1 LYS B 134     -24.996  21.191 -17.260  1.00  0.00           H  
ATOM   2207  HZ2 LYS B 134     -26.557  21.627 -16.983  1.00  0.00           H  
ATOM   2208  HZ3 LYS B 134     -25.349  22.720 -16.760  1.00  0.00           H  
ATOM   2209  C   LYS B 134     -21.249  20.484 -10.606  1.00  0.00           C  
ATOM   2210  O   LYS B 134     -21.147  21.389  -9.780  1.00  0.00           O  
ATOM   2211  N   VAL B 135     -20.233  19.697 -10.948  1.00  0.00           N  
ATOM   2212  H   VAL B 135     -20.373  18.996 -11.656  1.00  0.00           H  
ATOM   2213  CA  VAL B 135     -18.887  19.850 -10.380  1.00  0.00           C  
ATOM   2214  HA  VAL B 135     -18.967  19.785  -9.294  1.00  0.00           H  
ATOM   2215  CB  VAL B 135     -17.964  18.701 -10.840  1.00  0.00           C  
ATOM   2216  HB  VAL B 135     -17.912  18.697 -11.930  1.00  0.00           H  
ATOM   2217  CG1 VAL B 135     -16.545  18.853 -10.287  1.00  0.00           C  
ATOM   2218 HG11 VAL B 135     -16.086  19.765 -10.665  1.00  0.00           H  
ATOM   2219 HG12 VAL B 135     -16.559  18.864  -9.196  1.00  0.00           H  
ATOM   2220 HG13 VAL B 135     -15.934  18.018 -10.631  1.00  0.00           H  
ATOM   2221  CG2 VAL B 135     -18.510  17.339 -10.373  1.00  0.00           C  
ATOM   2222 HG21 VAL B 135     -17.819  16.547 -10.665  1.00  0.00           H  
ATOM   2223 HG22 VAL B 135     -18.619  17.329  -9.287  1.00  0.00           H  
ATOM   2224 HG23 VAL B 135     -19.475  17.132 -10.833  1.00  0.00           H  
ATOM   2225  C   VAL B 135     -18.328  21.241 -10.728  1.00  0.00           C  
ATOM   2226  O   VAL B 135     -18.300  21.637 -11.890  1.00  0.00           O  
ATOM   2227  N   LEU B 136     -17.940  21.996  -9.698  1.00  0.00           N  
ATOM   2228  H   LEU B 136     -18.043  21.586  -8.778  1.00  0.00           H  
ATOM   2229  CA  LEU B 136     -17.307  23.321  -9.772  1.00  0.00           C  
ATOM   2230  HA  LEU B 136     -17.567  23.796 -10.720  1.00  0.00           H  
ATOM   2231  CB  LEU B 136     -17.867  24.154  -8.602  1.00  0.00           C  
ATOM   2232  HB2 LEU B 136     -18.945  24.202  -8.716  1.00  0.00           H  
ATOM   2233  HB3 LEU B 136     -17.647  23.623  -7.676  1.00  0.00           H  
ATOM   2234  CG  LEU B 136     -17.332  25.594  -8.467  1.00  0.00           C  
ATOM   2235  HG  LEU B 136     -16.245  25.597  -8.463  1.00  0.00           H  
ATOM   2236  CD1 LEU B 136     -17.837  26.480  -9.605  1.00  0.00           C  
ATOM   2237 HD11 LEU B 136     -17.459  27.494  -9.478  1.00  0.00           H  
ATOM   2238 HD12 LEU B 136     -17.470  26.099 -10.558  1.00  0.00           H  
ATOM   2239 HD13 LEU B 136     -18.926  26.503  -9.619  1.00  0.00           H  
ATOM   2240  CD2 LEU B 136     -17.787  26.199  -7.137  1.00  0.00           C  
ATOM   2241 HD21 LEU B 136     -17.396  25.603  -6.314  1.00  0.00           H  
ATOM   2242 HD22 LEU B 136     -17.404  27.215  -7.050  1.00  0.00           H  
ATOM   2243 HD23 LEU B 136     -18.874  26.216  -7.079  1.00  0.00           H  
ATOM   2244  C   LEU B 136     -15.775  23.241  -9.691  1.00  0.00           C  
ATOM   2245  O   LEU B 136     -15.075  24.133 -10.159  1.00  0.00           O  
ATOM   2246  N   GLN B 137     -15.258  22.189  -9.059  1.00  0.00           N  
ATOM   2247  H   GLN B 137     -15.895  21.475  -8.731  1.00  0.00           H  
ATOM   2248  CA  GLN B 137     -13.833  21.927  -8.881  1.00  0.00           C  
ATOM   2249  HA  GLN B 137     -13.288  22.341  -9.730  1.00  0.00           H  
ATOM   2250  CB  GLN B 137     -13.330  22.606  -7.585  1.00  0.00           C  
ATOM   2251  HB2 GLN B 137     -13.468  23.684  -7.681  1.00  0.00           H  
ATOM   2252  HB3 GLN B 137     -13.923  22.251  -6.743  1.00  0.00           H  
ATOM   2253  CG  GLN B 137     -11.845  22.316  -7.302  1.00  0.00           C  
ATOM   2254  HG2 GLN B 137     -11.709  21.243  -7.161  1.00  0.00           H  
ATOM   2255  HG3 GLN B 137     -11.268  22.609  -8.180  1.00  0.00           H  
ATOM   2256  CD  GLN B 137     -11.246  23.026  -6.079  1.00  0.00           C  
ATOM   2257  OE1 GLN B 137     -11.897  23.625  -5.224  1.00  0.00           O  
ATOM   2258  NE2 GLN B 137      -9.937  22.974  -5.946  1.00  0.00           N  
ATOM   2259 HE21 GLN B 137      -9.525  23.403  -5.139  1.00  0.00           H  
ATOM   2260 HE22 GLN B 137      -9.395  22.438  -6.603  1.00  0.00           H  
ATOM   2261  C   GLN B 137     -13.635  20.407  -8.873  1.00  0.00           C  
ATOM   2262  O   GLN B 137     -14.272  19.726  -8.071  1.00  0.00           O  
ATOM   2263  N   GLU B 138     -12.776  19.909  -9.766  1.00  0.00           N  
ATOM   2264  H   GLU B 138     -12.343  20.540 -10.420  1.00  0.00           H  
ATOM   2265  CA  GLU B 138     -12.525  18.483 -10.020  1.00  0.00           C  
ATOM   2266  HA  GLU B 138     -13.417  18.079 -10.494  1.00  0.00           H  
ATOM   2267  CB  GLU B 138     -11.353  18.383 -11.022  1.00  0.00           C  
ATOM   2268  HB2 GLU B 138     -11.341  19.259 -11.670  1.00  0.00           H  
ATOM   2269  HB3 GLU B 138     -10.418  18.391 -10.463  1.00  0.00           H  
ATOM   2270  CG  GLU B 138     -11.370  17.133 -11.913  1.00  0.00           C  
ATOM   2271  HG2 GLU B 138     -10.381  17.027 -12.364  1.00  0.00           H  
ATOM   2272  HG3 GLU B 138     -11.545  16.246 -11.301  1.00  0.00           H  
ATOM   2273  CD  GLU B 138     -12.414  17.196 -13.040  1.00  0.00           C  
ATOM   2274  OE1 GLU B 138     -13.345  18.028 -12.954  1.00  0.00           O  
ATOM   2275  OE2 GLU B 138     -12.324  16.346 -13.953  1.00  0.00           O  
ATOM   2276  C   GLU B 138     -12.190  17.671  -8.745  1.00  0.00           C  
ATOM   2277  O   GLU B 138     -11.455  18.179  -7.890  1.00  0.00           O  
ATOM   2278  N   PRO B 139     -12.663  16.411  -8.616  1.00  0.00           N  
ATOM   2279  CD  PRO B 139     -13.761  15.816  -9.368  1.00  0.00           C  
ATOM   2280  HD2 PRO B 139     -13.377  15.389 -10.291  1.00  0.00           H  
ATOM   2281  HD3 PRO B 139     -14.545  16.540  -9.583  1.00  0.00           H  
ATOM   2282  CG  PRO B 139     -14.332  14.709  -8.483  1.00  0.00           C  
ATOM   2283  HG2 PRO B 139     -14.769  13.903  -9.070  1.00  0.00           H  
ATOM   2284  HG3 PRO B 139     -15.077  15.122  -7.804  1.00  0.00           H  
ATOM   2285  CB  PRO B 139     -13.110  14.241  -7.699  1.00  0.00           C  
ATOM   2286  HB2 PRO B 139     -12.562  13.510  -8.295  1.00  0.00           H  
ATOM   2287  HB3 PRO B 139     -13.395  13.813  -6.738  1.00  0.00           H  
ATOM   2288  CA  PRO B 139     -12.285  15.523  -7.520  1.00  0.00           C  
ATOM   2289  HA  PRO B 139     -12.594  15.996  -6.594  1.00  0.00           H  
ATOM   2290  C   PRO B 139     -10.778  15.250  -7.425  1.00  0.00           C  
ATOM   2291  O   PRO B 139     -10.176  14.577  -8.266  1.00  0.00           O  
ATOM   2292  N   THR B 140     -10.180  15.733  -6.336  1.00  0.00           N  
ATOM   2293  H   THR B 140     -10.771  16.239  -5.683  1.00  0.00           H  
ATOM   2294  CA  THR B 140      -8.818  15.381  -5.907  1.00  0.00           C  
ATOM   2295  HA  THR B 140      -8.226  15.123  -6.786  1.00  0.00           H  
ATOM   2296  CB  THR B 140      -8.134  16.560  -5.205  1.00  0.00           C  
ATOM   2297  HB  THR B 140      -7.136  16.241  -4.902  1.00  0.00           H  
ATOM   2298  CG2 THR B 140      -7.979  17.768  -6.128  1.00  0.00           C  
ATOM   2299 HG21 THR B 140      -8.956  18.143  -6.433  1.00  0.00           H  
ATOM   2300 HG22 THR B 140      -7.435  18.554  -5.604  1.00  0.00           H  
ATOM   2301 HG23 THR B 140      -7.418  17.477  -7.017  1.00  0.00           H  
ATOM   2302  OG1 THR B 140      -8.839  16.957  -4.052  1.00  0.00           O  
ATOM   2303  HG1 THR B 140      -9.751  17.163  -4.291  1.00  0.00           H  
ATOM   2304  C   THR B 140      -8.858  14.160  -4.986  1.00  0.00           C  
ATOM   2305  O   THR B 140      -9.879  13.917  -4.342  1.00  0.00           O  
ATOM   2306  N   CYS B 141      -7.782  13.363  -4.921  1.00  0.00           N  
ATOM   2307  H   CYS B 141      -6.949  13.607  -5.435  1.00  0.00           H  
ATOM   2308  CA  CYS B 141      -7.750  12.114  -4.149  1.00  0.00           C  
ATOM   2309  HA  CYS B 141      -8.354  12.259  -3.258  1.00  0.00           H  
ATOM   2310  CB  CYS B 141      -8.408  11.020  -5.009  1.00  0.00           C  
ATOM   2311  HB2 CYS B 141      -9.393  11.367  -5.329  1.00  0.00           H  
ATOM   2312  HB3 CYS B 141      -7.801  10.838  -5.897  1.00  0.00           H  
ATOM   2313  SG  CYS B 141      -8.621   9.473  -4.086  1.00  0.00           S  
ATOM   2314  HG  CYS B 141      -7.365   9.027  -4.234  1.00  0.00           H  
ATOM   2315  C   CYS B 141      -6.323  11.746  -3.690  1.00  0.00           C  
ATOM   2316  O   CYS B 141      -5.384  11.902  -4.466  1.00  0.00           O  
ATOM   2317  N   VAL B 142      -6.165  11.259  -2.451  1.00  0.00           N  
ATOM   2318  H   VAL B 142      -7.016  11.158  -1.902  1.00  0.00           H  
ATOM   2319  CA  VAL B 142      -4.889  11.007  -1.737  1.00  0.00           C  
ATOM   2320  HA  VAL B 142      -4.072  10.957  -2.454  1.00  0.00           H  
ATOM   2321  CB  VAL B 142      -4.606  12.162  -0.746  1.00  0.00           C  
ATOM   2322  HB  VAL B 142      -5.445  12.228  -0.051  1.00  0.00           H  
ATOM   2323  CG1 VAL B 142      -3.335  11.957   0.090  1.00  0.00           C  
ATOM   2324 HG11 VAL B 142      -3.185  12.815   0.746  1.00  0.00           H  
ATOM   2325 HG12 VAL B 142      -3.427  11.075   0.723  1.00  0.00           H  
ATOM   2326 HG13 VAL B 142      -2.467  11.854  -0.560  1.00  0.00           H  
ATOM   2327  CG2 VAL B 142      -4.473  13.518  -1.452  1.00  0.00           C  
ATOM   2328 HG21 VAL B 142      -3.675  13.476  -2.193  1.00  0.00           H  
ATOM   2329 HG22 VAL B 142      -5.409  13.781  -1.945  1.00  0.00           H  
ATOM   2330 HG23 VAL B 142      -4.255  14.299  -0.723  1.00  0.00           H  
ATOM   2331  C   VAL B 142      -4.949   9.666  -0.986  1.00  0.00           C  
ATOM   2332  O   VAL B 142      -6.016   9.313  -0.487  1.00  0.00           O  
ATOM   2333  N   SER B 143      -3.849   8.912  -0.884  1.00  0.00           N  
ATOM   2334  H   SER B 143      -2.987   9.273  -1.288  1.00  0.00           H  
ATOM   2335  CA  SER B 143      -3.817   7.543  -0.328  1.00  0.00           C  
ATOM   2336  HA  SER B 143      -4.826   7.246  -0.051  1.00  0.00           H  
ATOM   2337  CB  SER B 143      -3.334   6.578  -1.413  1.00  0.00           C  
ATOM   2338  HB2 SER B 143      -3.931   6.727  -2.311  1.00  0.00           H  
ATOM   2339  HB3 SER B 143      -2.288   6.787  -1.646  1.00  0.00           H  
ATOM   2340  OG  SER B 143      -3.462   5.233  -0.993  1.00  0.00           O  
ATOM   2341  HG  SER B 143      -4.409   5.038  -0.958  1.00  0.00           H  
ATOM   2342  C   SER B 143      -2.941   7.376   0.919  1.00  0.00           C  
ATOM   2343  O   SER B 143      -1.865   7.970   1.004  1.00  0.00           O  
ATOM   2344  N   ASP B 144      -3.360   6.501   1.845  1.00  0.00           N  
ATOM   2345  H   ASP B 144      -4.284   6.086   1.751  1.00  0.00           H  
ATOM   2346  CA  ASP B 144      -2.505   5.990   2.930  1.00  0.00           C  
ATOM   2347  HA  ASP B 144      -1.907   6.824   3.304  1.00  0.00           H  
ATOM   2348  CB  ASP B 144      -3.366   5.469   4.102  1.00  0.00           C  
ATOM   2349  HB2 ASP B 144      -2.748   5.509   5.001  1.00  0.00           H  
ATOM   2350  HB3 ASP B 144      -4.204   6.149   4.267  1.00  0.00           H  
ATOM   2351  CG  ASP B 144      -3.908   4.031   3.972  1.00  0.00           C  
ATOM   2352  OD1 ASP B 144      -4.004   3.463   2.863  1.00  0.00           O  
ATOM   2353  OD2 ASP B 144      -4.178   3.419   5.035  1.00  0.00           O  
ATOM   2354  C   ASP B 144      -1.515   4.894   2.473  1.00  0.00           C  
ATOM   2355  O   ASP B 144      -0.648   4.488   3.250  1.00  0.00           O  
ATOM   2356  N   TYR B 145      -1.654   4.394   1.240  1.00  0.00           N  
ATOM   2357  H   TYR B 145      -2.408   4.775   0.681  1.00  0.00           H  
ATOM   2358  CA  TYR B 145      -0.895   3.289   0.638  1.00  0.00           C  
ATOM   2359  HA  TYR B 145      -1.434   3.054  -0.278  1.00  0.00           H  
ATOM   2360  CB  TYR B 145       0.499   3.765   0.205  1.00  0.00           C  
ATOM   2361  HB2 TYR B 145       0.438   4.818  -0.062  1.00  0.00           H  
ATOM   2362  HB3 TYR B 145       1.184   3.680   1.047  1.00  0.00           H  
ATOM   2363  CG  TYR B 145       1.047   3.030  -1.004  1.00  0.00           C  
ATOM   2364  CD1 TYR B 145       0.429   3.221  -2.254  1.00  0.00           C  
ATOM   2365  HD1 TYR B 145      -0.428   3.877  -2.337  1.00  0.00           H  
ATOM   2366  CE1 TYR B 145       0.916   2.550  -3.389  1.00  0.00           C  
ATOM   2367  HE1 TYR B 145       0.424   2.661  -4.340  1.00  0.00           H  
ATOM   2368  CZ  TYR B 145       2.035   1.699  -3.286  1.00  0.00           C  
ATOM   2369  OH  TYR B 145       2.506   1.093  -4.405  1.00  0.00           O  
ATOM   2370  HH  TYR B 145       3.290   0.516  -4.251  1.00  0.00           H  
ATOM   2371  CE2 TYR B 145       2.658   1.509  -2.035  1.00  0.00           C  
ATOM   2372  HE2 TYR B 145       3.516   0.860  -1.964  1.00  0.00           H  
ATOM   2373  CD2 TYR B 145       2.156   2.167  -0.892  1.00  0.00           C  
ATOM   2374  HD2 TYR B 145       2.615   2.006   0.072  1.00  0.00           H  
ATOM   2375  C   TYR B 145      -0.904   1.963   1.433  1.00  0.00           C  
ATOM   2376  O   TYR B 145       0.090   1.231   1.471  1.00  0.00           O  
ATOM   2377  N   MET B 146      -2.030   1.630   2.075  1.00  0.00           N  
ATOM   2378  H   MET B 146      -2.776   2.321   2.106  1.00  0.00           H  
ATOM   2379  CA  MET B 146      -2.265   0.294   2.645  1.00  0.00           C  
ATOM   2380  HA  MET B 146      -1.808  -0.427   1.965  1.00  0.00           H  
ATOM   2381  CB  MET B 146      -1.561   0.136   4.010  1.00  0.00           C  
ATOM   2382  HB2 MET B 146      -1.614  -0.916   4.295  1.00  0.00           H  
ATOM   2383  HB3 MET B 146      -0.509   0.391   3.908  1.00  0.00           H  
ATOM   2384  CG  MET B 146      -2.147   0.971   5.154  1.00  0.00           C  
ATOM   2385  HG2 MET B 146      -1.950   2.022   4.945  1.00  0.00           H  
ATOM   2386  HG3 MET B 146      -3.226   0.832   5.195  1.00  0.00           H  
ATOM   2387  SD  MET B 146      -1.469   0.561   6.789  1.00  0.00           S  
ATOM   2388  CE  MET B 146      -2.624  -0.736   7.307  1.00  0.00           C  
ATOM   2389  HE1 MET B 146      -2.585  -1.571   6.608  1.00  0.00           H  
ATOM   2390  HE2 MET B 146      -2.350  -1.085   8.303  1.00  0.00           H  
ATOM   2391  HE3 MET B 146      -3.637  -0.335   7.335  1.00  0.00           H  
ATOM   2392  C   MET B 146      -3.730  -0.139   2.784  1.00  0.00           C  
ATOM   2393  O   MET B 146      -3.943  -1.341   2.861  1.00  0.00           O  
ATOM   2394  N   SER B 147      -4.709   0.768   2.898  1.00  0.00           N  
ATOM   2395  H   SER B 147      -4.470   1.752   2.816  1.00  0.00           H  
ATOM   2396  CA  SER B 147      -6.102   0.405   3.231  1.00  0.00           C  
ATOM   2397  HA  SER B 147      -6.371  -0.492   2.674  1.00  0.00           H  
ATOM   2398  CB  SER B 147      -6.189   0.077   4.729  1.00  0.00           C  
ATOM   2399  HB2 SER B 147      -7.193  -0.280   4.961  1.00  0.00           H  
ATOM   2400  HB3 SER B 147      -5.485  -0.723   4.966  1.00  0.00           H  
ATOM   2401  OG  SER B 147      -5.898   1.217   5.528  1.00  0.00           O  
ATOM   2402  HG  SER B 147      -5.188   1.724   5.095  1.00  0.00           H  
ATOM   2403  C   SER B 147      -7.170   1.463   2.918  1.00  0.00           C  
ATOM   2404  O   SER B 147      -8.344   1.116   2.780  1.00  0.00           O  
ATOM   2405  N   ILE B 148      -6.818   2.752   2.837  1.00  0.00           N  
ATOM   2406  H   ILE B 148      -5.840   3.013   2.939  1.00  0.00           H  
ATOM   2407  CA  ILE B 148      -7.786   3.837   2.630  1.00  0.00           C  
ATOM   2408  HA  ILE B 148      -8.608   3.424   2.042  1.00  0.00           H  
ATOM   2409  CB  ILE B 148      -8.404   4.313   3.973  1.00  0.00           C  
ATOM   2410  HB  ILE B 148      -8.911   3.452   4.412  1.00  0.00           H  
ATOM   2411  CG2 ILE B 148      -7.343   4.778   4.988  1.00  0.00           C  
ATOM   2412 HG21 ILE B 148      -7.809   5.087   5.921  1.00  0.00           H  
ATOM   2413 HG22 ILE B 148      -6.669   3.956   5.214  1.00  0.00           H  
ATOM   2414 HG23 ILE B 148      -6.769   5.610   4.581  1.00  0.00           H  
ATOM   2415  CG1 ILE B 148      -9.472   5.410   3.743  1.00  0.00           C  
ATOM   2416 HG12 ILE B 148      -8.991   6.337   3.427  1.00  0.00           H  
ATOM   2417 HG13 ILE B 148     -10.139   5.085   2.943  1.00  0.00           H  
ATOM   2418  CD1 ILE B 148     -10.338   5.710   4.974  1.00  0.00           C  
ATOM   2419 HD11 ILE B 148     -10.770   4.788   5.363  1.00  0.00           H  
ATOM   2420 HD12 ILE B 148      -9.745   6.188   5.753  1.00  0.00           H  
ATOM   2421 HD13 ILE B 148     -11.143   6.390   4.696  1.00  0.00           H  
ATOM   2422  C   ILE B 148      -7.199   4.978   1.792  1.00  0.00           C  
ATOM   2423  O   ILE B 148      -6.071   5.430   1.985  1.00  0.00           O  
ATOM   2424  N   SER B 149      -8.004   5.476   0.861  1.00  0.00           N  
ATOM   2425  H   SER B 149      -8.916   5.043   0.742  1.00  0.00           H  
ATOM   2426  CA  SER B 149      -7.757   6.719   0.132  1.00  0.00           C  
ATOM   2427  HA  SER B 149      -6.877   7.208   0.545  1.00  0.00           H  
ATOM   2428  CB  SER B 149      -7.491   6.436  -1.352  1.00  0.00           C  
ATOM   2429  HB2 SER B 149      -8.403   6.066  -1.820  1.00  0.00           H  
ATOM   2430  HB3 SER B 149      -7.195   7.361  -1.848  1.00  0.00           H  
ATOM   2431  OG  SER B 149      -6.460   5.468  -1.501  1.00  0.00           O  
ATOM   2432  HG  SER B 149      -6.794   4.646  -1.115  1.00  0.00           H  
ATOM   2433  C   SER B 149      -8.938   7.667   0.344  1.00  0.00           C  
ATOM   2434  O   SER B 149     -10.062   7.221   0.578  1.00  0.00           O  
ATOM   2435  N   THR B 150      -8.707   8.975   0.284  1.00  0.00           N  
ATOM   2436  H   THR B 150      -7.767   9.293   0.064  1.00  0.00           H  
ATOM   2437  CA  THR B 150      -9.708  10.006   0.590  1.00  0.00           C  
ATOM   2438  HA  THR B 150     -10.692   9.541   0.602  1.00  0.00           H  
ATOM   2439  CB  THR B 150      -9.472  10.577   1.993  1.00  0.00           C  
ATOM   2440  HB  THR B 150      -9.289   9.753   2.683  1.00  0.00           H  
ATOM   2441  CG2 THR B 150      -8.306  11.562   2.084  1.00  0.00           C  
ATOM   2442 HG21 THR B 150      -8.161  11.848   3.125  1.00  0.00           H  
ATOM   2443 HG22 THR B 150      -7.392  11.095   1.714  1.00  0.00           H  
ATOM   2444 HG23 THR B 150      -8.519  12.458   1.499  1.00  0.00           H  
ATOM   2445  OG1 THR B 150     -10.631  11.246   2.411  1.00  0.00           O  
ATOM   2446  HG1 THR B 150     -11.285  10.560   2.619  1.00  0.00           H  
ATOM   2447  C   THR B 150      -9.750  11.081  -0.493  1.00  0.00           C  
ATOM   2448  O   THR B 150      -8.733  11.336  -1.140  1.00  0.00           O  
ATOM   2449  N   CYS B 151     -10.921  11.668  -0.733  1.00  0.00           N  
ATOM   2450  H   CYS B 151     -11.702  11.460  -0.119  1.00  0.00           H  
ATOM   2451  CA  CYS B 151     -11.225  12.421  -1.947  1.00  0.00           C  
ATOM   2452  HA  CYS B 151     -10.303  12.845  -2.331  1.00  0.00           H  
ATOM   2453  CB  CYS B 151     -11.792  11.404  -2.955  1.00  0.00           C  
ATOM   2454  HB2 CYS B 151     -11.005  10.704  -3.232  1.00  0.00           H  
ATOM   2455  HB3 CYS B 151     -12.595  10.843  -2.474  1.00  0.00           H  
ATOM   2456  SG  CYS B 151     -12.462  12.182  -4.452  1.00  0.00           S  
ATOM   2457  HG  CYS B 151     -11.351  12.864  -4.782  1.00  0.00           H  
ATOM   2458  C   CYS B 151     -12.192  13.580  -1.664  1.00  0.00           C  
ATOM   2459  O   CYS B 151     -13.149  13.380  -0.919  1.00  0.00           O  
ATOM   2460  N   GLU B 152     -11.985  14.759  -2.265  1.00  0.00           N  
ATOM   2461  H   GLU B 152     -11.218  14.848  -2.924  1.00  0.00           H  
ATOM   2462  CA  GLU B 152     -12.929  15.884  -2.167  1.00  0.00           C  
ATOM   2463  HA  GLU B 152     -13.908  15.446  -1.977  1.00  0.00           H  
ATOM   2464  CB  GLU B 152     -12.628  16.811  -0.967  1.00  0.00           C  
ATOM   2465  HB2 GLU B 152     -13.548  17.357  -0.764  1.00  0.00           H  
ATOM   2466  HB3 GLU B 152     -12.423  16.208  -0.083  1.00  0.00           H  
ATOM   2467  CG  GLU B 152     -11.491  17.840  -1.149  1.00  0.00           C  
ATOM   2468  HG2 GLU B 152     -10.545  17.367  -0.876  1.00  0.00           H  
ATOM   2469  HG3 GLU B 152     -11.413  18.143  -2.194  1.00  0.00           H  
ATOM   2470  CD  GLU B 152     -11.721  19.115  -0.317  1.00  0.00           C  
ATOM   2471  OE1 GLU B 152     -10.926  19.355   0.617  1.00  0.00           O  
ATOM   2472  OE2 GLU B 152     -12.707  19.849  -0.594  1.00  0.00           O  
ATOM   2473  C   GLU B 152     -13.085  16.675  -3.473  1.00  0.00           C  
ATOM   2474  O   GLU B 152     -12.180  16.722  -4.315  1.00  0.00           O  
ATOM   2475  N   TRP B 153     -14.250  17.315  -3.606  1.00  0.00           N  
ATOM   2476  H   TRP B 153     -14.915  17.235  -2.839  1.00  0.00           H  
ATOM   2477  CA  TRP B 153     -14.655  18.180  -4.714  1.00  0.00           C  
ATOM   2478  HA  TRP B 153     -13.775  18.700  -5.097  1.00  0.00           H  
ATOM   2479  CB  TRP B 153     -15.256  17.333  -5.846  1.00  0.00           C  
ATOM   2480  HB2 TRP B 153     -15.405  17.959  -6.724  1.00  0.00           H  
ATOM   2481  HB3 TRP B 153     -14.531  16.576  -6.119  1.00  0.00           H  
ATOM   2482  CG  TRP B 153     -16.546  16.636  -5.552  1.00  0.00           C  
ATOM   2483  CD1 TRP B 153     -17.780  17.122  -5.815  1.00  0.00           C  
ATOM   2484  HD1 TRP B 153     -17.981  18.080  -6.280  1.00  0.00           H  
ATOM   2485  NE1 TRP B 153     -18.733  16.216  -5.392  1.00  0.00           N  
ATOM   2486  HE1 TRP B 153     -19.728  16.388  -5.468  1.00  0.00           H  
ATOM   2487  CE2 TRP B 153     -18.155  15.084  -4.854  1.00  0.00           C  
ATOM   2488  CZ2 TRP B 153     -18.678  13.900  -4.313  1.00  0.00           C  
ATOM   2489  HZ2 TRP B 153     -19.745  13.756  -4.253  1.00  0.00           H  
ATOM   2490  CH2 TRP B 153     -17.794  12.900  -3.868  1.00  0.00           C  
ATOM   2491  HH2 TRP B 153     -18.180  11.970  -3.477  1.00  0.00           H  
ATOM   2492  CZ3 TRP B 153     -16.405  13.106  -3.945  1.00  0.00           C  
ATOM   2493  HZ3 TRP B 153     -15.721  12.341  -3.605  1.00  0.00           H  
ATOM   2494  CE3 TRP B 153     -15.893  14.308  -4.470  1.00  0.00           C  
ATOM   2495  HE3 TRP B 153     -14.823  14.451  -4.531  1.00  0.00           H  
ATOM   2496  CD2 TRP B 153     -16.751  15.326  -4.939  1.00  0.00           C  
ATOM   2497  C   TRP B 153     -15.676  19.226  -4.244  1.00  0.00           C  
ATOM   2498  O   TRP B 153     -16.175  19.189  -3.117  1.00  0.00           O  
ATOM   2499  N   LYS B 154     -16.042  20.157  -5.131  1.00  0.00           N  
ATOM   2500  H   LYS B 154     -15.638  20.097  -6.061  1.00  0.00           H  
ATOM   2501  CA  LYS B 154     -17.126  21.130  -4.898  1.00  0.00           C  
ATOM   2502  HA  LYS B 154     -17.651  20.873  -3.977  1.00  0.00           H  
ATOM   2503  CB  LYS B 154     -16.565  22.551  -4.751  1.00  0.00           C  
ATOM   2504  HB2 LYS B 154     -15.882  22.744  -5.580  1.00  0.00           H  
ATOM   2505  HB3 LYS B 154     -17.376  23.281  -4.802  1.00  0.00           H  
ATOM   2506  CG  LYS B 154     -15.844  22.719  -3.407  1.00  0.00           C  
ATOM   2507  HG2 LYS B 154     -16.580  22.848  -2.613  1.00  0.00           H  
ATOM   2508  HG3 LYS B 154     -15.250  21.831  -3.195  1.00  0.00           H  
ATOM   2509  CD  LYS B 154     -14.906  23.923  -3.442  1.00  0.00           C  
ATOM   2510  HD2 LYS B 154     -14.294  23.851  -4.341  1.00  0.00           H  
ATOM   2511  HD3 LYS B 154     -15.480  24.852  -3.476  1.00  0.00           H  
ATOM   2512  CE  LYS B 154     -14.006  23.883  -2.204  1.00  0.00           C  
ATOM   2513  HE2 LYS B 154     -14.512  24.379  -1.370  1.00  0.00           H  
ATOM   2514  HE3 LYS B 154     -13.849  22.835  -1.920  1.00  0.00           H  
ATOM   2515  NZ  LYS B 154     -12.693  24.503  -2.494  1.00  0.00           N  
ATOM   2516  HZ1 LYS B 154     -12.794  25.489  -2.689  1.00  0.00           H  
ATOM   2517  HZ2 LYS B 154     -12.064  24.368  -1.710  1.00  0.00           H  
ATOM   2518  HZ3 LYS B 154     -12.290  24.061  -3.324  1.00  0.00           H  
ATOM   2519  C   LYS B 154     -18.167  21.079  -6.000  1.00  0.00           C  
ATOM   2520  O   LYS B 154     -17.843  20.810  -7.154  1.00  0.00           O  
ATOM   2521  N   MET B 155     -19.403  21.401  -5.637  1.00  0.00           N  
ATOM   2522  H   MET B 155     -19.561  21.604  -4.655  1.00  0.00           H  
ATOM   2523  CA  MET B 155     -20.529  21.622  -6.544  1.00  0.00           C  
ATOM   2524  HA  MET B 155     -20.318  21.138  -7.496  1.00  0.00           H  
ATOM   2525  CB  MET B 155     -21.796  20.979  -5.957  1.00  0.00           C  
ATOM   2526  HB2 MET B 155     -22.085  21.531  -5.063  1.00  0.00           H  
ATOM   2527  HB3 MET B 155     -22.603  21.057  -6.684  1.00  0.00           H  
ATOM   2528  CG  MET B 155     -21.619  19.507  -5.555  1.00  0.00           C  
ATOM   2529  HG2 MET B 155     -20.896  19.453  -4.742  1.00  0.00           H  
ATOM   2530  HG3 MET B 155     -22.571  19.148  -5.166  1.00  0.00           H  
ATOM   2531  SD  MET B 155     -21.091  18.362  -6.857  1.00  0.00           S  
ATOM   2532  CE  MET B 155     -22.642  18.226  -7.778  1.00  0.00           C  
ATOM   2533  HE1 MET B 155     -23.461  17.982  -7.100  1.00  0.00           H  
ATOM   2534  HE2 MET B 155     -22.857  19.167  -8.279  1.00  0.00           H  
ATOM   2535  HE3 MET B 155     -22.551  17.434  -8.516  1.00  0.00           H  
ATOM   2536  C   MET B 155     -20.743  23.126  -6.804  1.00  0.00           C  
ATOM   2537  O   MET B 155     -20.374  23.966  -5.983  1.00  0.00           O  
ATOM   2538  N   ASN B 156     -21.369  23.483  -7.929  1.00  0.00           N  
ATOM   2539  H   ASN B 156     -21.604  22.748  -8.590  1.00  0.00           H  
ATOM   2540  CA  ASN B 156     -21.665  24.872  -8.323  1.00  0.00           C  
ATOM   2541  HA  ASN B 156     -20.780  25.469  -8.108  1.00  0.00           H  
ATOM   2542  CB  ASN B 156     -21.912  24.934  -9.842  1.00  0.00           C  
ATOM   2543  HB2 ASN B 156     -21.835  25.974 -10.156  1.00  0.00           H  
ATOM   2544  HB3 ASN B 156     -21.150  24.362 -10.373  1.00  0.00           H  
ATOM   2545  CG  ASN B 156     -23.284  24.411 -10.232  1.00  0.00           C  
ATOM   2546  OD1 ASN B 156     -23.772  23.427  -9.701  1.00  0.00           O  
ATOM   2547  ND2 ASN B 156     -23.969  25.055 -11.150  1.00  0.00           N  
ATOM   2548 HD21 ASN B 156     -24.922  24.760 -11.271  1.00  0.00           H  
ATOM   2549 HD22 ASN B 156     -23.617  25.914 -11.529  1.00  0.00           H  
ATOM   2550  C   ASN B 156     -22.813  25.529  -7.524  1.00  0.00           C  
ATOM   2551  O   ASN B 156     -23.188  26.669  -7.794  1.00  0.00           O  
ATOM   2552  N   GLY B 157     -23.363  24.818  -6.543  1.00  0.00           N  
ATOM   2553  H   GLY B 157     -23.006  23.886  -6.390  1.00  0.00           H  
ATOM   2554  CA  GLY B 157     -24.306  25.313  -5.554  1.00  0.00           C  
ATOM   2555  HA2 GLY B 157     -23.988  26.305  -5.238  1.00  0.00           H  
ATOM   2556  HA3 GLY B 157     -25.300  25.383  -5.996  1.00  0.00           H  
ATOM   2557  C   GLY B 157     -24.358  24.363  -4.351  1.00  0.00           C  
ATOM   2558  O   GLY B 157     -23.921  23.217  -4.462  1.00  0.00           O  
ATOM   2559  N   PRO B 158     -24.874  24.808  -3.189  1.00  0.00           N  
ATOM   2560  CD  PRO B 158     -25.038  26.196  -2.798  1.00  0.00           C  
ATOM   2561  HD2 PRO B 158     -25.964  26.584  -3.215  1.00  0.00           H  
ATOM   2562  HD3 PRO B 158     -24.194  26.803  -3.130  1.00  0.00           H  
ATOM   2563  CG  PRO B 158     -25.083  26.188  -1.267  1.00  0.00           C  
ATOM   2564  HG2 PRO B 158     -25.709  26.990  -0.874  1.00  0.00           H  
ATOM   2565  HG3 PRO B 158     -24.068  26.270  -0.874  1.00  0.00           H  
ATOM   2566  CB  PRO B 158     -25.643  24.809  -0.922  1.00  0.00           C  
ATOM   2567  HB2 PRO B 158     -26.729  24.824  -0.952  1.00  0.00           H  
ATOM   2568  HB3 PRO B 158     -25.323  24.481   0.066  1.00  0.00           H  
ATOM   2569  CA  PRO B 158     -25.085  23.926  -2.043  1.00  0.00           C  
ATOM   2570  HA  PRO B 158     -24.110  23.552  -1.753  1.00  0.00           H  
ATOM   2571  C   PRO B 158     -25.977  22.719  -2.357  1.00  0.00           C  
ATOM   2572  O   PRO B 158     -26.892  22.846  -3.175  1.00  0.00           O  
ATOM   2573  N   THR B 159     -25.694  21.607  -1.675  1.00  0.00           N  
ATOM   2574  H   THR B 159     -24.983  21.672  -0.953  1.00  0.00           H  
ATOM   2575  CA  THR B 159     -26.230  20.243  -1.864  1.00  0.00           C  
ATOM   2576  HA  THR B 159     -27.246  20.291  -2.261  1.00  0.00           H  
ATOM   2577  CB  THR B 159     -25.353  19.448  -2.860  1.00  0.00           C  
ATOM   2578  HB  THR B 159     -25.511  19.842  -3.865  1.00  0.00           H  
ATOM   2579  CG2 THR B 159     -23.851  19.505  -2.545  1.00  0.00           C  
ATOM   2580 HG21 THR B 159     -23.325  18.773  -3.154  1.00  0.00           H  
ATOM   2581 HG22 THR B 159     -23.458  20.496  -2.763  1.00  0.00           H  
ATOM   2582 HG23 THR B 159     -23.669  19.258  -1.500  1.00  0.00           H  
ATOM   2583  OG1 THR B 159     -25.669  18.080  -2.858  1.00  0.00           O  
ATOM   2584  HG1 THR B 159     -26.649  18.004  -2.959  1.00  0.00           H  
ATOM   2585  C   THR B 159     -26.268  19.519  -0.510  1.00  0.00           C  
ATOM   2586  O   THR B 159     -25.415  19.800   0.336  1.00  0.00           O  
ATOM   2587  N   GLN B 160     -27.229  18.610  -0.296  1.00  0.00           N  
ATOM   2588  H   GLN B 160     -27.833  18.392  -1.090  1.00  0.00           H  
ATOM   2589  CA  GLN B 160     -27.228  17.663   0.829  1.00  0.00           C  
ATOM   2590  HA  GLN B 160     -26.625  18.089   1.633  1.00  0.00           H  
ATOM   2591  CB  GLN B 160     -28.654  17.487   1.387  1.00  0.00           C  
ATOM   2592  HB2 GLN B 160     -29.066  18.480   1.570  1.00  0.00           H  
ATOM   2593  HB3 GLN B 160     -29.287  16.979   0.658  1.00  0.00           H  
ATOM   2594  CG  GLN B 160     -28.644  16.703   2.716  1.00  0.00           C  
ATOM   2595  HG2 GLN B 160     -28.464  15.649   2.514  1.00  0.00           H  
ATOM   2596  HG3 GLN B 160     -27.819  17.062   3.331  1.00  0.00           H  
ATOM   2597  CD  GLN B 160     -29.919  16.840   3.556  1.00  0.00           C  
ATOM   2598  OE1 GLN B 160     -30.857  17.568   3.267  1.00  0.00           O  
ATOM   2599  NE2 GLN B 160     -29.999  16.172   4.688  1.00  0.00           N  
ATOM   2600 HE21 GLN B 160     -30.845  16.300   5.205  1.00  0.00           H  
ATOM   2601 HE22 GLN B 160     -29.242  15.578   4.977  1.00  0.00           H  
ATOM   2602  C   GLN B 160     -26.536  16.359   0.387  1.00  0.00           C  
ATOM   2603  O   GLN B 160     -27.156  15.410  -0.103  1.00  0.00           O  
ATOM   2604  N   CYS B 161     -25.212  16.367   0.509  1.00  0.00           N  
ATOM   2605  H   CYS B 161     -24.805  17.125   1.048  1.00  0.00           H  
ATOM   2606  CA  CYS B 161     -24.279  15.498  -0.200  1.00  0.00           C  
ATOM   2607  HA  CYS B 161     -24.392  15.653  -1.275  1.00  0.00           H  
ATOM   2608  CB  CYS B 161     -22.886  15.974   0.230  1.00  0.00           C  
ATOM   2609  HB2 CYS B 161     -22.759  17.022  -0.046  1.00  0.00           H  
ATOM   2610  HB3 CYS B 161     -22.814  15.885   1.316  1.00  0.00           H  
ATOM   2611  SG  CYS B 161     -21.570  15.002  -0.529  1.00  0.00           S  
ATOM   2612  HG  CYS B 161     -20.585  15.448   0.265  1.00  0.00           H  
ATOM   2613  C   CYS B 161     -24.509  14.003   0.081  1.00  0.00           C  
ATOM   2614  O   CYS B 161     -24.615  13.209  -0.856  1.00  0.00           O  
ATOM   2615  N   SER B 162     -24.680  13.630   1.353  1.00  0.00           N  
ATOM   2616  H   SER B 162     -24.607  14.326   2.086  1.00  0.00           H  
ATOM   2617  CA  SER B 162     -24.932  12.248   1.791  1.00  0.00           C  
ATOM   2618  HA  SER B 162     -24.207  11.605   1.295  1.00  0.00           H  
ATOM   2619  CB  SER B 162     -24.673  12.138   3.298  1.00  0.00           C  
ATOM   2620  HB2 SER B 162     -24.976  11.156   3.661  1.00  0.00           H  
ATOM   2621  HB3 SER B 162     -23.604  12.252   3.473  1.00  0.00           H  
ATOM   2622  OG  SER B 162     -25.348  13.146   4.025  1.00  0.00           O  
ATOM   2623  HG  SER B 162     -24.733  13.401   4.749  1.00  0.00           H  
ATOM   2624  C   SER B 162     -26.314  11.690   1.413  1.00  0.00           C  
ATOM   2625  O   SER B 162     -26.564  10.499   1.615  1.00  0.00           O  
ATOM   2626  N   THR B 163     -27.194  12.493   0.801  1.00  0.00           N  
ATOM   2627  H   THR B 163     -26.943  13.470   0.701  1.00  0.00           H  
ATOM   2628  CA  THR B 163     -28.413  12.004   0.127  1.00  0.00           C  
ATOM   2629  HA  THR B 163     -28.518  10.936   0.315  1.00  0.00           H  
ATOM   2630  CB  THR B 163     -29.685  12.676   0.668  1.00  0.00           C  
ATOM   2631  HB  THR B 163     -30.517  12.419   0.009  1.00  0.00           H  
ATOM   2632  CG2 THR B 163     -30.031  12.182   2.071  1.00  0.00           C  
ATOM   2633 HG21 THR B 163     -30.169  11.101   2.058  1.00  0.00           H  
ATOM   2634 HG22 THR B 163     -30.954  12.656   2.405  1.00  0.00           H  
ATOM   2635 HG23 THR B 163     -29.226  12.432   2.762  1.00  0.00           H  
ATOM   2636  OG1 THR B 163     -29.591  14.082   0.735  1.00  0.00           O  
ATOM   2637  HG1 THR B 163     -28.972  14.407   0.068  1.00  0.00           H  
ATOM   2638  C   THR B 163     -28.378  12.147  -1.395  1.00  0.00           C  
ATOM   2639  O   THR B 163     -28.862  11.257  -2.096  1.00  0.00           O  
ATOM   2640  N   GLU B 164     -27.831  13.243  -1.925  1.00  0.00           N  
ATOM   2641  H   GLU B 164     -27.387  13.922  -1.315  1.00  0.00           H  
ATOM   2642  CA  GLU B 164     -27.938  13.572  -3.351  1.00  0.00           C  
ATOM   2643  HA  GLU B 164     -28.904  13.227  -3.725  1.00  0.00           H  
ATOM   2644  CB  GLU B 164     -27.890  15.098  -3.528  1.00  0.00           C  
ATOM   2645  HB2 GLU B 164     -27.013  15.496  -3.013  1.00  0.00           H  
ATOM   2646  HB3 GLU B 164     -27.789  15.321  -4.593  1.00  0.00           H  
ATOM   2647  CG  GLU B 164     -29.167  15.785  -3.016  1.00  0.00           C  
ATOM   2648  HG2 GLU B 164     -30.034  15.302  -3.476  1.00  0.00           H  
ATOM   2649  HG3 GLU B 164     -29.243  15.659  -1.934  1.00  0.00           H  
ATOM   2650  CD  GLU B 164     -29.154  17.278  -3.363  1.00  0.00           C  
ATOM   2651  OE1 GLU B 164     -28.255  17.991  -2.854  1.00  0.00           O  
ATOM   2652  OE2 GLU B 164     -29.967  17.714  -4.211  1.00  0.00           O  
ATOM   2653  C   GLU B 164     -26.874  12.904  -4.235  1.00  0.00           C  
ATOM   2654  O   GLU B 164     -27.107  12.760  -5.438  1.00  0.00           O  
ATOM   2655  N   LEU B 165     -25.726  12.499  -3.675  1.00  0.00           N  
ATOM   2656  H   LEU B 165     -25.631  12.599  -2.668  1.00  0.00           H  
ATOM   2657  CA  LEU B 165     -24.522  12.097  -4.415  1.00  0.00           C  
ATOM   2658  HA  LEU B 165     -24.753  12.066  -5.479  1.00  0.00           H  
ATOM   2659  CB  LEU B 165     -23.422  13.162  -4.191  1.00  0.00           C  
ATOM   2660  HB2 LEU B 165     -23.177  13.178  -3.129  1.00  0.00           H  
ATOM   2661  HB3 LEU B 165     -22.526  12.859  -4.732  1.00  0.00           H  
ATOM   2662  CG  LEU B 165     -23.787  14.602  -4.614  1.00  0.00           C  
ATOM   2663  HG  LEU B 165     -24.696  14.924  -4.107  1.00  0.00           H  
ATOM   2664  CD1 LEU B 165     -22.671  15.580  -4.252  1.00  0.00           C  
ATOM   2665 HD11 LEU B 165     -22.522  15.570  -3.173  1.00  0.00           H  
ATOM   2666 HD12 LEU B 165     -21.745  15.304  -4.753  1.00  0.00           H  
ATOM   2667 HD13 LEU B 165     -22.964  16.589  -4.541  1.00  0.00           H  
ATOM   2668  CD2 LEU B 165     -23.995  14.699  -6.121  1.00  0.00           C  
ATOM   2669 HD21 LEU B 165     -24.849  14.091  -6.400  1.00  0.00           H  
ATOM   2670 HD22 LEU B 165     -24.215  15.730  -6.400  1.00  0.00           H  
ATOM   2671 HD23 LEU B 165     -23.108  14.353  -6.650  1.00  0.00           H  
ATOM   2672  C   LEU B 165     -24.031  10.688  -4.030  1.00  0.00           C  
ATOM   2673  O   LEU B 165     -24.256  10.214  -2.919  1.00  0.00           O  
ATOM   2674  N   ARG B 166     -23.333   9.997  -4.943  1.00  0.00           N  
ATOM   2675  H   ARG B 166     -23.182  10.437  -5.850  1.00  0.00           H  
ATOM   2676  CA  ARG B 166     -22.648   8.708  -4.683  1.00  0.00           C  
ATOM   2677  HA  ARG B 166     -22.361   8.659  -3.631  1.00  0.00           H  
ATOM   2678  CB  ARG B 166     -23.542   7.489  -4.992  1.00  0.00           C  
ATOM   2679  HB2 ARG B 166     -23.691   7.432  -6.067  1.00  0.00           H  
ATOM   2680  HB3 ARG B 166     -23.006   6.590  -4.687  1.00  0.00           H  
ATOM   2681  CG  ARG B 166     -24.922   7.478  -4.318  1.00  0.00           C  
ATOM   2682  HG2 ARG B 166     -24.810   7.463  -3.233  1.00  0.00           H  
ATOM   2683  HG3 ARG B 166     -25.464   8.378  -4.600  1.00  0.00           H  
ATOM   2684  CD  ARG B 166     -25.726   6.256  -4.784  1.00  0.00           C  
ATOM   2685  HD2 ARG B 166     -25.541   6.102  -5.848  1.00  0.00           H  
ATOM   2686  HD3 ARG B 166     -25.384   5.375  -4.235  1.00  0.00           H  
ATOM   2687  NE  ARG B 166     -27.174   6.464  -4.583  1.00  0.00           N  
ATOM   2688  HE  ARG B 166     -27.427   7.264  -4.022  1.00  0.00           H  
ATOM   2689  CZ  ARG B 166     -28.165   5.786  -5.135  1.00  0.00           C  
ATOM   2690  NH1 ARG B 166     -27.959   4.737  -5.886  1.00  0.00           N  
ATOM   2691 HH11 ARG B 166     -27.015   4.425  -6.024  1.00  0.00           H  
ATOM   2692 HH12 ARG B 166     -28.727   4.233  -6.286  1.00  0.00           H  
ATOM   2693  NH2 ARG B 166     -29.396   6.158  -4.929  1.00  0.00           N  
ATOM   2694 HH21 ARG B 166     -29.573   6.997  -4.399  1.00  0.00           H  
ATOM   2695 HH22 ARG B 166     -30.159   5.657  -5.343  1.00  0.00           H  
ATOM   2696  C   ARG B 166     -21.380   8.623  -5.531  1.00  0.00           C  
ATOM   2697  O   ARG B 166     -21.406   9.057  -6.681  1.00  0.00           O  
ATOM   2698  N   LEU B 167     -20.299   8.048  -5.001  1.00  0.00           N  
ATOM   2699  H   LEU B 167     -20.365   7.646  -4.070  1.00  0.00           H  
ATOM   2700  CA  LEU B 167     -19.035   7.867  -5.730  1.00  0.00           C  
ATOM   2701  HA  LEU B 167     -19.094   8.399  -6.680  1.00  0.00           H  
ATOM   2702  CB  LEU B 167     -17.878   8.483  -4.920  1.00  0.00           C  
ATOM   2703  HB2 LEU B 167     -18.111   9.527  -4.700  1.00  0.00           H  
ATOM   2704  HB3 LEU B 167     -17.808   7.947  -3.973  1.00  0.00           H  
ATOM   2705  CG  LEU B 167     -16.505   8.413  -5.624  1.00  0.00           C  
ATOM   2706  HG  LEU B 167     -16.290   7.387  -5.923  1.00  0.00           H  
ATOM   2707  CD1 LEU B 167     -16.456   9.314  -6.860  1.00  0.00           C  
ATOM   2708 HD11 LEU B 167     -17.152   8.960  -7.620  1.00  0.00           H  
ATOM   2709 HD12 LEU B 167     -16.708  10.339  -6.586  1.00  0.00           H  
ATOM   2710 HD13 LEU B 167     -15.454   9.298  -7.286  1.00  0.00           H  
ATOM   2711  CD2 LEU B 167     -15.403   8.864  -4.666  1.00  0.00           C  
ATOM   2712 HD21 LEU B 167     -14.438   8.823  -5.170  1.00  0.00           H  
ATOM   2713 HD22 LEU B 167     -15.592   9.885  -4.334  1.00  0.00           H  
ATOM   2714 HD23 LEU B 167     -15.373   8.195  -3.806  1.00  0.00           H  
ATOM   2715  C   LEU B 167     -18.799   6.384  -6.046  1.00  0.00           C  
ATOM   2716  O   LEU B 167     -18.737   5.562  -5.129  1.00  0.00           O  
ATOM   2717  N   LEU B 168     -18.654   6.061  -7.331  1.00  0.00           N  
ATOM   2718  H   LEU B 168     -18.673   6.806  -8.024  1.00  0.00           H  
ATOM   2719  CA  LEU B 168     -18.327   4.728  -7.833  1.00  0.00           C  
ATOM   2720  HA  LEU B 168     -18.562   3.987  -7.068  1.00  0.00           H  
ATOM   2721  CB  LEU B 168     -19.167   4.408  -9.085  1.00  0.00           C  
ATOM   2722  HB2 LEU B 168     -18.922   5.108  -9.882  1.00  0.00           H  
ATOM   2723  HB3 LEU B 168     -18.861   3.416  -9.421  1.00  0.00           H  
ATOM   2724  CG  LEU B 168     -20.695   4.396  -8.860  1.00  0.00           C  
ATOM   2725  HG  LEU B 168     -20.905   4.047  -7.851  1.00  0.00           H  
ATOM   2726  CD1 LEU B 168     -21.365   5.762  -9.052  1.00  0.00           C  
ATOM   2727 HD11 LEU B 168     -22.442   5.658  -8.932  1.00  0.00           H  
ATOM   2728 HD12 LEU B 168     -21.009   6.469  -8.306  1.00  0.00           H  
ATOM   2729 HD13 LEU B 168     -21.136   6.155 -10.043  1.00  0.00           H  
ATOM   2730  CD2 LEU B 168     -21.363   3.437  -9.847  1.00  0.00           C  
ATOM   2731 HD21 LEU B 168     -21.180   3.767 -10.871  1.00  0.00           H  
ATOM   2732 HD22 LEU B 168     -20.956   2.435  -9.714  1.00  0.00           H  
ATOM   2733 HD23 LEU B 168     -22.435   3.398  -9.658  1.00  0.00           H  
ATOM   2734  C   LEU B 168     -16.827   4.620  -8.146  1.00  0.00           C  
ATOM   2735  O   LEU B 168     -16.225   5.576  -8.646  1.00  0.00           O  
ATOM   2736  N   TYR B 169     -16.237   3.452  -7.883  1.00  0.00           N  
ATOM   2737  H   TYR B 169     -16.791   2.702  -7.481  1.00  0.00           H  
ATOM   2738  CA  TYR B 169     -14.833   3.165  -8.189  1.00  0.00           C  
ATOM   2739  HA  TYR B 169     -14.568   3.723  -9.087  1.00  0.00           H  
ATOM   2740  CB  TYR B 169     -13.926   3.665  -7.050  1.00  0.00           C  
ATOM   2741  HB2 TYR B 169     -12.894   3.597  -7.396  1.00  0.00           H  
ATOM   2742  HB3 TYR B 169     -14.127   4.725  -6.894  1.00  0.00           H  
ATOM   2743  CG  TYR B 169     -14.014   2.963  -5.699  1.00  0.00           C  
ATOM   2744  CD1 TYR B 169     -14.917   3.412  -4.713  1.00  0.00           C  
ATOM   2745  HD1 TYR B 169     -15.628   4.195  -4.948  1.00  0.00           H  
ATOM   2746  CE1 TYR B 169     -14.877   2.865  -3.413  1.00  0.00           C  
ATOM   2747  HE1 TYR B 169     -15.559   3.210  -2.653  1.00  0.00           H  
ATOM   2748  CZ  TYR B 169     -13.929   1.868  -3.092  1.00  0.00           C  
ATOM   2749  OH  TYR B 169     -13.830   1.385  -1.823  1.00  0.00           O  
ATOM   2750  HH  TYR B 169     -13.033   0.836  -1.726  1.00  0.00           H  
ATOM   2751  CE2 TYR B 169     -13.047   1.398  -4.085  1.00  0.00           C  
ATOM   2752  HE2 TYR B 169     -12.337   0.617  -3.850  1.00  0.00           H  
ATOM   2753  CD2 TYR B 169     -13.096   1.941  -5.384  1.00  0.00           C  
ATOM   2754  HD2 TYR B 169     -12.416   1.575  -6.137  1.00  0.00           H  
ATOM   2755  C   TYR B 169     -14.594   1.680  -8.495  1.00  0.00           C  
ATOM   2756  O   TYR B 169     -15.263   0.823  -7.924  1.00  0.00           O  
ATOM   2757  N   GLN B 170     -13.621   1.378  -9.366  1.00  0.00           N  
ATOM   2758  H   GLN B 170     -13.137   2.147  -9.817  1.00  0.00           H  
ATOM   2759  CA  GLN B 170     -13.140   0.017  -9.680  1.00  0.00           C  
ATOM   2760  HA  GLN B 170     -13.162  -0.578  -8.762  1.00  0.00           H  
ATOM   2761  CB  GLN B 170     -14.072  -0.666 -10.706  1.00  0.00           C  
ATOM   2762  HB2 GLN B 170     -13.914  -1.744 -10.666  1.00  0.00           H  
ATOM   2763  HB3 GLN B 170     -15.107  -0.475 -10.419  1.00  0.00           H  
ATOM   2764  CG  GLN B 170     -13.877  -0.208 -12.161  1.00  0.00           C  
ATOM   2765  HG2 GLN B 170     -13.766   0.875 -12.184  1.00  0.00           H  
ATOM   2766  HG3 GLN B 170     -12.974  -0.665 -12.568  1.00  0.00           H  
ATOM   2767  CD  GLN B 170     -15.059  -0.578 -13.052  1.00  0.00           C  
ATOM   2768  OE1 GLN B 170     -15.720   0.278 -13.616  1.00  0.00           O  
ATOM   2769  NE2 GLN B 170     -15.381  -1.841 -13.227  1.00  0.00           N  
ATOM   2770 HE21 GLN B 170     -16.199  -2.027 -13.774  1.00  0.00           H  
ATOM   2771 HE22 GLN B 170     -14.835  -2.595 -12.811  1.00  0.00           H  
ATOM   2772  C   GLN B 170     -11.684   0.058 -10.188  1.00  0.00           C  
ATOM   2773  O   GLN B 170     -11.258   1.081 -10.733  1.00  0.00           O  
ATOM   2774  N   LEU B 171     -10.920  -1.029 -10.047  1.00  0.00           N  
ATOM   2775  H   LEU B 171     -11.346  -1.873  -9.670  1.00  0.00           H  
ATOM   2776  CA  LEU B 171      -9.554  -1.156 -10.582  1.00  0.00           C  
ATOM   2777  HA  LEU B 171      -9.000  -0.250 -10.341  1.00  0.00           H  
ATOM   2778  CB  LEU B 171      -8.851  -2.370  -9.943  1.00  0.00           C  
ATOM   2779  HB2 LEU B 171      -9.541  -3.215  -9.989  1.00  0.00           H  
ATOM   2780  HB3 LEU B 171      -7.985  -2.633 -10.549  1.00  0.00           H  
ATOM   2781  CG  LEU B 171      -8.383  -2.175  -8.489  1.00  0.00           C  
ATOM   2782  HG  LEU B 171      -9.192  -1.745  -7.899  1.00  0.00           H  
ATOM   2783  CD1 LEU B 171      -7.991  -3.521  -7.878  1.00  0.00           C  
ATOM   2784 HD11 LEU B 171      -7.700  -3.382  -6.836  1.00  0.00           H  
ATOM   2785 HD12 LEU B 171      -8.842  -4.201  -7.913  1.00  0.00           H  
ATOM   2786 HD13 LEU B 171      -7.162  -3.958  -8.430  1.00  0.00           H  
ATOM   2787  CD2 LEU B 171      -7.146  -1.273  -8.405  1.00  0.00           C  
ATOM   2788 HD21 LEU B 171      -6.828  -1.200  -7.365  1.00  0.00           H  
ATOM   2789 HD22 LEU B 171      -6.326  -1.696  -8.985  1.00  0.00           H  
ATOM   2790 HD23 LEU B 171      -7.384  -0.275  -8.771  1.00  0.00           H  
ATOM   2791  C   LEU B 171      -9.537  -1.330 -12.111  1.00  0.00           C  
ATOM   2792  O   LEU B 171     -10.337  -2.070 -12.675  1.00  0.00           O  
ATOM   2793  N   VAL B 172      -8.550  -0.735 -12.790  1.00  0.00           N  
ATOM   2794  H   VAL B 172      -7.926  -0.120 -12.277  1.00  0.00           H  
ATOM   2795  CA  VAL B 172      -8.279  -0.958 -14.227  1.00  0.00           C  
ATOM   2796  HA  VAL B 172      -9.196  -0.791 -14.794  1.00  0.00           H  
ATOM   2797  CB  VAL B 172      -7.215   0.049 -14.720  1.00  0.00           C  
ATOM   2798  HB  VAL B 172      -6.375   0.037 -14.023  1.00  0.00           H  
ATOM   2799  CG1 VAL B 172      -6.661  -0.261 -16.118  1.00  0.00           C  
ATOM   2800 HG11 VAL B 172      -7.474  -0.307 -16.843  1.00  0.00           H  
ATOM   2801 HG12 VAL B 172      -5.954   0.513 -16.418  1.00  0.00           H  
ATOM   2802 HG13 VAL B 172      -6.133  -1.215 -16.117  1.00  0.00           H  
ATOM   2803  CG2 VAL B 172      -7.795   1.472 -14.768  1.00  0.00           C  
ATOM   2804 HG21 VAL B 172      -8.204   1.753 -13.799  1.00  0.00           H  
ATOM   2805 HG22 VAL B 172      -7.008   2.181 -15.027  1.00  0.00           H  
ATOM   2806 HG23 VAL B 172      -8.589   1.530 -15.512  1.00  0.00           H  
ATOM   2807  C   VAL B 172      -7.851  -2.409 -14.498  1.00  0.00           C  
ATOM   2808  O   VAL B 172      -8.231  -2.988 -15.516  1.00  0.00           O  
ATOM   2809  N   PHE B 173      -7.121  -3.023 -13.559  1.00  0.00           N  
ATOM   2810  H   PHE B 173      -6.887  -2.499 -12.732  1.00  0.00           H  
ATOM   2811  CA  PHE B 173      -6.803  -4.452 -13.557  1.00  0.00           C  
ATOM   2812  HA  PHE B 173      -6.194  -4.684 -14.432  1.00  0.00           H  
ATOM   2813  CB  PHE B 173      -5.968  -4.756 -12.300  1.00  0.00           C  
ATOM   2814  HB2 PHE B 173      -4.971  -4.337 -12.433  1.00  0.00           H  
ATOM   2815  HB3 PHE B 173      -6.415  -4.247 -11.445  1.00  0.00           H  
ATOM   2816  CG  PHE B 173      -5.832  -6.225 -11.943  1.00  0.00           C  
ATOM   2817  CD1 PHE B 173      -4.926  -7.051 -12.633  1.00  0.00           C  
ATOM   2818  HD1 PHE B 173      -4.338  -6.647 -13.441  1.00  0.00           H  
ATOM   2819  CE1 PHE B 173      -4.787  -8.406 -12.276  1.00  0.00           C  
ATOM   2820  HE1 PHE B 173      -4.078  -9.040 -12.794  1.00  0.00           H  
ATOM   2821  CZ  PHE B 173      -5.582  -8.942 -11.248  1.00  0.00           C  
ATOM   2822  HZ  PHE B 173      -5.496  -9.983 -10.980  1.00  0.00           H  
ATOM   2823  CE2 PHE B 173      -6.504  -8.126 -10.572  1.00  0.00           C  
ATOM   2824  HE2 PHE B 173      -7.124  -8.543  -9.790  1.00  0.00           H  
ATOM   2825  CD2 PHE B 173      -6.617  -6.767 -10.908  1.00  0.00           C  
ATOM   2826  HD2 PHE B 173      -7.317  -6.144 -10.368  1.00  0.00           H  
ATOM   2827  C   PHE B 173      -8.093  -5.291 -13.626  1.00  0.00           C  
ATOM   2828  O   PHE B 173      -8.898  -5.283 -12.692  1.00  0.00           O  
ATOM   2829  N   LEU B 174      -8.313  -5.988 -14.748  1.00  0.00           N  
ATOM   2830  H   LEU B 174      -7.625  -5.909 -15.484  1.00  0.00           H  
ATOM   2831  CA  LEU B 174      -9.491  -6.839 -15.011  1.00  0.00           C  
ATOM   2832  HA  LEU B 174      -9.439  -7.127 -16.060  1.00  0.00           H  
ATOM   2833  CB  LEU B 174      -9.405  -8.143 -14.177  1.00  0.00           C  
ATOM   2834  HB2 LEU B 174      -9.582  -7.890 -13.131  1.00  0.00           H  
ATOM   2835  HB3 LEU B 174     -10.213  -8.805 -14.491  1.00  0.00           H  
ATOM   2836  CG  LEU B 174      -8.082  -8.929 -14.261  1.00  0.00           C  
ATOM   2837  HG  LEU B 174      -7.262  -8.301 -13.918  1.00  0.00           H  
ATOM   2838  CD1 LEU B 174      -8.157 -10.161 -13.358  1.00  0.00           C  
ATOM   2839 HD11 LEU B 174      -7.196 -10.670 -13.360  1.00  0.00           H  
ATOM   2840 HD12 LEU B 174      -8.374  -9.850 -12.335  1.00  0.00           H  
ATOM   2841 HD13 LEU B 174      -8.939 -10.838 -13.701  1.00  0.00           H  
ATOM   2842  CD2 LEU B 174      -7.778  -9.407 -15.684  1.00  0.00           C  
ATOM   2843 HD21 LEU B 174      -6.846  -9.970 -15.687  1.00  0.00           H  
ATOM   2844 HD22 LEU B 174      -8.589 -10.033 -16.054  1.00  0.00           H  
ATOM   2845 HD23 LEU B 174      -7.653  -8.548 -16.339  1.00  0.00           H  
ATOM   2846  C   LEU B 174     -10.874  -6.151 -14.863  1.00  0.00           C  
ATOM   2847  O   LEU B 174     -11.884  -6.848 -14.866  1.00  0.00           O  
ATOM   2848  N   LEU B 175     -10.937  -4.815 -14.730  1.00  0.00           N  
ATOM   2849  H   LEU B 175     -10.061  -4.310 -14.739  1.00  0.00           H  
ATOM   2850  CA  LEU B 175     -12.138  -4.045 -14.328  1.00  0.00           C  
ATOM   2851  HA  LEU B 175     -11.817  -3.017 -14.197  1.00  0.00           H  
ATOM   2852  CB  LEU B 175     -13.191  -4.003 -15.457  1.00  0.00           C  
ATOM   2853  HB2 LEU B 175     -13.602  -5.005 -15.586  1.00  0.00           H  
ATOM   2854  HB3 LEU B 175     -14.008  -3.356 -15.137  1.00  0.00           H  
ATOM   2855  CG  LEU B 175     -12.683  -3.493 -16.819  1.00  0.00           C  
ATOM   2856  HG  LEU B 175     -11.918  -4.169 -17.201  1.00  0.00           H  
ATOM   2857  CD1 LEU B 175     -13.844  -3.470 -17.817  1.00  0.00           C  
ATOM   2858 HD11 LEU B 175     -13.489  -3.151 -18.796  1.00  0.00           H  
ATOM   2859 HD12 LEU B 175     -14.262  -4.473 -17.907  1.00  0.00           H  
ATOM   2860 HD13 LEU B 175     -14.622  -2.788 -17.471  1.00  0.00           H  
ATOM   2861  CD2 LEU B 175     -12.101  -2.077 -16.743  1.00  0.00           C  
ATOM   2862 HD21 LEU B 175     -11.832  -1.737 -17.743  1.00  0.00           H  
ATOM   2863 HD22 LEU B 175     -12.834  -1.396 -16.310  1.00  0.00           H  
ATOM   2864 HD23 LEU B 175     -11.199  -2.081 -16.133  1.00  0.00           H  
ATOM   2865  C   LEU B 175     -12.712  -4.437 -12.940  1.00  0.00           C  
ATOM   2866  O   LEU B 175     -13.904  -4.258 -12.678  1.00  0.00           O  
ATOM   2867  N   SER B 176     -11.862  -4.980 -12.063  1.00  0.00           N  
ATOM   2868  H   SER B 176     -10.890  -4.990 -12.336  1.00  0.00           H  
ATOM   2869  CA  SER B 176     -12.206  -5.653 -10.796  1.00  0.00           C  
ATOM   2870  HA  SER B 176     -13.120  -6.222 -10.957  1.00  0.00           H  
ATOM   2871  CB  SER B 176     -11.098  -6.664 -10.471  1.00  0.00           C  
ATOM   2872  HB2 SER B 176     -11.353  -7.209  -9.562  1.00  0.00           H  
ATOM   2873  HB3 SER B 176     -11.019  -7.382 -11.288  1.00  0.00           H  
ATOM   2874  OG  SER B 176      -9.853  -6.019 -10.293  1.00  0.00           O  
ATOM   2875  HG  SER B 176      -9.508  -5.753 -11.166  1.00  0.00           H  
ATOM   2876  C   SER B 176     -12.469  -4.730  -9.586  1.00  0.00           C  
ATOM   2877  O   SER B 176     -12.293  -3.513  -9.643  1.00  0.00           O  
ATOM   2878  N   GLU B 177     -12.907  -5.336  -8.476  1.00  0.00           N  
ATOM   2879  H   GLU B 177     -12.867  -6.355  -8.445  1.00  0.00           H  
ATOM   2880  CA  GLU B 177     -13.126  -4.728  -7.152  1.00  0.00           C  
ATOM   2881  HA  GLU B 177     -13.712  -5.453  -6.584  1.00  0.00           H  
ATOM   2882  CB  GLU B 177     -11.793  -4.585  -6.391  1.00  0.00           C  
ATOM   2883  HB2 GLU B 177     -11.221  -3.763  -6.826  1.00  0.00           H  
ATOM   2884  HB3 GLU B 177     -12.028  -4.312  -5.361  1.00  0.00           H  
ATOM   2885  CG  GLU B 177     -10.888  -5.839  -6.349  1.00  0.00           C  
ATOM   2886  HG2 GLU B 177     -10.350  -5.895  -7.297  1.00  0.00           H  
ATOM   2887  HG3 GLU B 177     -10.136  -5.692  -5.570  1.00  0.00           H  
ATOM   2888  CD  GLU B 177     -11.613  -7.185  -6.140  1.00  0.00           C  
ATOM   2889  OE1 GLU B 177     -11.426  -7.793  -5.061  1.00  0.00           O  
ATOM   2890  OE2 GLU B 177     -12.297  -7.638  -7.091  1.00  0.00           O  
ATOM   2891  C   GLU B 177     -14.008  -3.462  -7.163  1.00  0.00           C  
ATOM   2892  O   GLU B 177     -13.769  -2.499  -6.433  1.00  0.00           O  
ATOM   2893  N   ALA B 178     -15.028  -3.471  -8.026  1.00  0.00           N  
ATOM   2894  H   ALA B 178     -15.132  -4.282  -8.611  1.00  0.00           H  
ATOM   2895  CA  ALA B 178     -15.999  -2.395  -8.173  1.00  0.00           C  
ATOM   2896  HA  ALA B 178     -15.440  -1.480  -8.338  1.00  0.00           H  
ATOM   2897  CB  ALA B 178     -16.850  -2.670  -9.419  1.00  0.00           C  
ATOM   2898  HB1 ALA B 178     -17.510  -1.822  -9.605  1.00  0.00           H  
ATOM   2899  HB2 ALA B 178     -16.208  -2.815 -10.289  1.00  0.00           H  
ATOM   2900  HB3 ALA B 178     -17.454  -3.566  -9.266  1.00  0.00           H  
ATOM   2901  C   ALA B 178     -16.868  -2.209  -6.915  1.00  0.00           C  
ATOM   2902  O   ALA B 178     -17.362  -3.183  -6.342  1.00  0.00           O  
ATOM   2903  N   HIE B 179     -17.091  -0.953  -6.511  1.00  0.00           N  
ATOM   2904  H   HIE B 179     -16.624  -0.209  -7.021  1.00  0.00           H  
ATOM   2905  CA  HIE B 179     -17.807  -0.593  -5.278  1.00  0.00           C  
ATOM   2906  HA  HIE B 179     -18.590  -1.334  -5.107  1.00  0.00           H  
ATOM   2907  CB  HIE B 179     -16.805  -0.696  -4.109  1.00  0.00           C  
ATOM   2908  HB2 HIE B 179     -16.221  -1.610  -4.224  1.00  0.00           H  
ATOM   2909  HB3 HIE B 179     -16.112   0.144  -4.164  1.00  0.00           H  
ATOM   2910  CG  HIE B 179     -17.416  -0.741  -2.727  1.00  0.00           C  
ATOM   2911  ND1 HIE B 179     -18.759  -0.999  -2.426  1.00  0.00           N  
ATOM   2912  CE1 HIE B 179     -18.840  -1.017  -1.089  1.00  0.00           C  
ATOM   2913  HE1 HIE B 179     -19.750  -1.200  -0.534  1.00  0.00           H  
ATOM   2914  NE2 HIE B 179     -17.632  -0.801  -0.541  1.00  0.00           N  
ATOM   2915  HE2 HIE B 179     -17.430  -0.799   0.448  1.00  0.00           H  
ATOM   2916  CD2 HIE B 179     -16.719  -0.638  -1.559  1.00  0.00           C  
ATOM   2917  HD2 HIE B 179     -15.651  -0.492  -1.468  1.00  0.00           H  
ATOM   2918  C   HIE B 179     -18.494   0.790  -5.368  1.00  0.00           C  
ATOM   2919  O   HIE B 179     -18.388   1.504  -6.368  1.00  0.00           O  
ATOM   2920  N   THR B 180     -19.246   1.186  -4.338  1.00  0.00           N  
ATOM   2921  H   THR B 180     -19.313   0.554  -3.543  1.00  0.00           H  
ATOM   2922  CA  THR B 180     -19.910   2.497  -4.234  1.00  0.00           C  
ATOM   2923  HA  THR B 180     -19.369   3.218  -4.845  1.00  0.00           H  
ATOM   2924  CB  THR B 180     -21.350   2.425  -4.766  1.00  0.00           C  
ATOM   2925  HB  THR B 180     -21.884   1.624  -4.254  1.00  0.00           H  
ATOM   2926  CG2 THR B 180     -22.140   3.726  -4.615  1.00  0.00           C  
ATOM   2927 HG21 THR B 180     -23.096   3.629  -5.127  1.00  0.00           H  
ATOM   2928 HG22 THR B 180     -22.325   3.935  -3.561  1.00  0.00           H  
ATOM   2929 HG23 THR B 180     -21.575   4.549  -5.057  1.00  0.00           H  
ATOM   2930  OG1 THR B 180     -21.321   2.149  -6.144  1.00  0.00           O  
ATOM   2931  HG1 THR B 180     -20.466   1.741  -6.340  1.00  0.00           H  
ATOM   2932  C   THR B 180     -19.900   3.007  -2.794  1.00  0.00           C  
ATOM   2933  O   THR B 180     -20.426   2.350  -1.896  1.00  0.00           O  
ATOM   2934  N   CYS B 181     -19.347   4.202  -2.590  1.00  0.00           N  
ATOM   2935  H   CYS B 181     -19.005   4.709  -3.402  1.00  0.00           H  
ATOM   2936  CA  CYS B 181     -19.366   4.909  -1.310  1.00  0.00           C  
ATOM   2937  HA  CYS B 181     -19.664   4.213  -0.522  1.00  0.00           H  
ATOM   2938  CB  CYS B 181     -17.952   5.399  -0.975  1.00  0.00           C  
ATOM   2939  HB2 CYS B 181     -17.487   5.834  -1.862  1.00  0.00           H  
ATOM   2940  HB3 CYS B 181     -17.998   6.161  -0.196  1.00  0.00           H  
ATOM   2941  SG  CYS B 181     -16.956   4.008  -0.368  1.00  0.00           S  
ATOM   2942  HG  CYS B 181     -15.819   4.711  -0.227  1.00  0.00           H  
ATOM   2943  C   CYS B 181     -20.385   6.061  -1.304  1.00  0.00           C  
ATOM   2944  O   CYS B 181     -20.681   6.664  -2.341  1.00  0.00           O  
ATOM   2945  N   ILE B 182     -20.884   6.384  -0.108  1.00  0.00           N  
ATOM   2946  H   ILE B 182     -20.554   5.881   0.702  1.00  0.00           H  
ATOM   2947  CA  ILE B 182     -21.685   7.584   0.156  1.00  0.00           C  
ATOM   2948  HA  ILE B 182     -22.171   7.882  -0.769  1.00  0.00           H  
ATOM   2949  CB  ILE B 182     -22.808   7.280   1.176  1.00  0.00           C  
ATOM   2950  HB  ILE B 182     -22.340   7.041   2.133  1.00  0.00           H  
ATOM   2951  CG2 ILE B 182     -23.701   8.512   1.399  1.00  0.00           C  
ATOM   2952 HG21 ILE B 182     -24.544   8.261   2.045  1.00  0.00           H  
ATOM   2953 HG22 ILE B 182     -23.133   9.300   1.892  1.00  0.00           H  
ATOM   2954 HG23 ILE B 182     -24.084   8.897   0.454  1.00  0.00           H  
ATOM   2955  CG1 ILE B 182     -23.675   6.059   0.781  1.00  0.00           C  
ATOM   2956 HG12 ILE B 182     -23.055   5.161   0.794  1.00  0.00           H  
ATOM   2957 HG13 ILE B 182     -24.445   5.920   1.541  1.00  0.00           H  
ATOM   2958  CD1 ILE B 182     -24.363   6.147  -0.590  1.00  0.00           C  
ATOM   2959 HD11 ILE B 182     -24.962   5.249  -0.746  1.00  0.00           H  
ATOM   2960 HD12 ILE B 182     -25.019   7.016  -0.631  1.00  0.00           H  
ATOM   2961 HD13 ILE B 182     -23.620   6.209  -1.385  1.00  0.00           H  
ATOM   2962  C   ILE B 182     -20.738   8.710   0.634  1.00  0.00           C  
ATOM   2963  O   ILE B 182     -19.972   8.481   1.577  1.00  0.00           O  
ATOM   2964  N   PRO B 183     -20.721   9.882  -0.025  1.00  0.00           N  
ATOM   2965  CD  PRO B 183     -21.456  10.189  -1.245  1.00  0.00           C  
ATOM   2966  HD2 PRO B 183     -22.526  10.043  -1.099  1.00  0.00           H  
ATOM   2967  HD3 PRO B 183     -21.085   9.562  -2.056  1.00  0.00           H  
ATOM   2968  CG  PRO B 183     -21.175  11.653  -1.560  1.00  0.00           C  
ATOM   2969  HG2 PRO B 183     -21.946  12.268  -1.098  1.00  0.00           H  
ATOM   2970  HG3 PRO B 183     -21.123  11.834  -2.634  1.00  0.00           H  
ATOM   2971  CB  PRO B 183     -19.831  11.884  -0.876  1.00  0.00           C  
ATOM   2972  HB2 PRO B 183     -19.626  12.936  -0.689  1.00  0.00           H  
ATOM   2973  HB3 PRO B 183     -19.046  11.457  -1.494  1.00  0.00           H  
ATOM   2974  CA  PRO B 183     -19.955  11.054   0.403  1.00  0.00           C  
ATOM   2975  HA  PRO B 183     -18.963  10.766   0.750  1.00  0.00           H  
ATOM   2976  C   PRO B 183     -20.665  11.827   1.530  1.00  0.00           C  
ATOM   2977  O   PRO B 183     -21.774  11.482   1.925  1.00  0.00           O  
ATOM   2978  N   GLU B 184     -20.053  12.901   2.022  1.00  0.00           N  
ATOM   2979  H   GLU B 184     -19.109  13.106   1.707  1.00  0.00           H  
ATOM   2980  CA  GLU B 184     -20.657  13.823   2.990  1.00  0.00           C  
ATOM   2981  HA  GLU B 184     -21.741  13.759   2.883  1.00  0.00           H  
ATOM   2982  CB  GLU B 184     -20.274  13.359   4.411  1.00  0.00           C  
ATOM   2983  HB2 GLU B 184     -20.468  12.288   4.483  1.00  0.00           H  
ATOM   2984  HB3 GLU B 184     -19.200  13.501   4.547  1.00  0.00           H  
ATOM   2985  CG  GLU B 184     -21.010  14.032   5.581  1.00  0.00           C  
ATOM   2986  HG2 GLU B 184     -20.766  13.493   6.502  1.00  0.00           H  
ATOM   2987  HG3 GLU B 184     -20.628  15.049   5.690  1.00  0.00           H  
ATOM   2988  CD  GLU B 184     -22.534  14.083   5.378  1.00  0.00           C  
ATOM   2989  OE1 GLU B 184     -22.986  14.962   4.613  1.00  0.00           O  
ATOM   2990  OE2 GLU B 184     -23.263  13.231   5.928  1.00  0.00           O  
ATOM   2991  C   GLU B 184     -20.256  15.285   2.696  1.00  0.00           C  
ATOM   2992  O   GLU B 184     -19.281  15.540   1.983  1.00  0.00           O  
ATOM   2993  N   ASN B 185     -21.003  16.264   3.206  1.00  0.00           N  
ATOM   2994  H   ASN B 185     -21.817  15.998   3.766  1.00  0.00           H  
ATOM   2995  CA  ASN B 185     -20.673  17.685   3.112  1.00  0.00           C  
ATOM   2996  HA  ASN B 185     -20.458  17.929   2.073  1.00  0.00           H  
ATOM   2997  CB  ASN B 185     -21.892  18.511   3.578  1.00  0.00           C  
ATOM   2998  HB2 ASN B 185     -22.311  18.061   4.480  1.00  0.00           H  
ATOM   2999  HB3 ASN B 185     -21.559  19.513   3.840  1.00  0.00           H  
ATOM   3000  CG  ASN B 185     -22.999  18.645   2.549  1.00  0.00           C  
ATOM   3001  OD1 ASN B 185     -23.986  17.933   2.545  1.00  0.00           O  
ATOM   3002  ND2 ASN B 185     -22.891  19.593   1.648  1.00  0.00           N  
ATOM   3003 HD21 ASN B 185     -23.708  19.734   1.061  1.00  0.00           H  
ATOM   3004 HD22 ASN B 185     -22.092  20.209   1.650  1.00  0.00           H  
ATOM   3005  C   ASN B 185     -19.433  18.024   3.967  1.00  0.00           C  
ATOM   3006  O   ASN B 185     -19.522  18.044   5.193  1.00  0.00           O  
ATOM   3007  N   ASN B 186     -18.297  18.396   3.354  1.00  0.00           N  
ATOM   3008  H   ASN B 186     -18.281  18.407   2.343  1.00  0.00           H  
ATOM   3009  CA  ASN B 186     -17.223  19.097   4.091  1.00  0.00           C  
ATOM   3010  HA  ASN B 186     -17.210  18.700   5.108  1.00  0.00           H  
ATOM   3011  CB  ASN B 186     -15.828  18.792   3.502  1.00  0.00           C  
ATOM   3012  HB2 ASN B 186     -15.084  19.094   4.239  1.00  0.00           H  
ATOM   3013  HB3 ASN B 186     -15.736  17.719   3.369  1.00  0.00           H  
ATOM   3014  CG  ASN B 186     -15.456  19.475   2.193  1.00  0.00           C  
ATOM   3015  OD1 ASN B 186     -16.160  20.319   1.665  1.00  0.00           O  
ATOM   3016  ND2 ASN B 186     -14.315  19.128   1.647  1.00  0.00           N  
ATOM   3017 HD21 ASN B 186     -13.976  19.603   0.804  1.00  0.00           H  
ATOM   3018 HD22 ASN B 186     -13.699  18.481   2.097  1.00  0.00           H  
ATOM   3019  C   ASN B 186     -17.512  20.606   4.257  1.00  0.00           C  
ATOM   3020  O   ASN B 186     -16.900  21.279   5.082  1.00  0.00           O  
ATOM   3021  N   GLY B 187     -18.488  21.127   3.511  1.00  0.00           N  
ATOM   3022  H   GLY B 187     -18.901  20.524   2.808  1.00  0.00           H  
ATOM   3023  CA  GLY B 187     -19.065  22.459   3.652  1.00  0.00           C  
ATOM   3024  HA2 GLY B 187     -19.278  22.655   4.704  1.00  0.00           H  
ATOM   3025  HA3 GLY B 187     -18.358  23.204   3.288  1.00  0.00           H  
ATOM   3026  C   GLY B 187     -20.365  22.549   2.852  1.00  0.00           C  
ATOM   3027  O   GLY B 187     -20.770  21.584   2.208  1.00  0.00           O  
ATOM   3028  N   GLY B 188     -21.029  23.709   2.825  1.00  0.00           N  
ATOM   3029  H   GLY B 188     -20.675  24.478   3.375  1.00  0.00           H  
ATOM   3030  CA  GLY B 188     -22.375  23.819   2.228  1.00  0.00           C  
ATOM   3031  HA2 GLY B 188     -23.075  23.232   2.826  1.00  0.00           H  
ATOM   3032  HA3 GLY B 188     -22.691  24.862   2.260  1.00  0.00           H  
ATOM   3033  C   GLY B 188     -22.492  23.334   0.769  1.00  0.00           C  
ATOM   3034  O   GLY B 188     -23.521  22.790   0.389  1.00  0.00           O  
ATOM   3035  N   ALA B 189     -21.430  23.498  -0.031  1.00  0.00           N  
ATOM   3036  H   ALA B 189     -20.622  23.941   0.373  1.00  0.00           H  
ATOM   3037  CA  ALA B 189     -21.307  23.012  -1.416  1.00  0.00           C  
ATOM   3038  HA  ALA B 189     -22.156  22.366  -1.649  1.00  0.00           H  
ATOM   3039  CB  ALA B 189     -21.346  24.227  -2.355  1.00  0.00           C  
ATOM   3040  HB1 ALA B 189     -22.216  24.845  -2.143  1.00  0.00           H  
ATOM   3041  HB2 ALA B 189     -20.442  24.824  -2.234  1.00  0.00           H  
ATOM   3042  HB3 ALA B 189     -21.401  23.883  -3.390  1.00  0.00           H  
ATOM   3043  C   ALA B 189     -20.036  22.165  -1.659  1.00  0.00           C  
ATOM   3044  O   ALA B 189     -19.746  21.794  -2.798  1.00  0.00           O  
ATOM   3045  N   GLY B 190     -19.249  21.903  -0.611  1.00  0.00           N  
ATOM   3046  H   GLY B 190     -19.618  22.073   0.313  1.00  0.00           H  
ATOM   3047  CA  GLY B 190     -18.049  21.068  -0.668  1.00  0.00           C  
ATOM   3048  HA2 GLY B 190     -17.672  21.004  -1.688  1.00  0.00           H  
ATOM   3049  HA3 GLY B 190     -17.270  21.510  -0.053  1.00  0.00           H  
ATOM   3050  C   GLY B 190     -18.350  19.658  -0.166  1.00  0.00           C  
ATOM   3051  O   GLY B 190     -19.148  19.488   0.754  1.00  0.00           O  
ATOM   3052  N   CYS B 191     -17.767  18.652  -0.808  1.00  0.00           N  
ATOM   3053  H   CYS B 191     -17.056  18.866  -1.502  1.00  0.00           H  
ATOM   3054  CA  CYS B 191     -18.183  17.252  -0.733  1.00  0.00           C  
ATOM   3055  HA  CYS B 191     -18.844  17.096   0.118  1.00  0.00           H  
ATOM   3056  CB  CYS B 191     -18.934  16.905  -2.026  1.00  0.00           C  
ATOM   3057  HB2 CYS B 191     -18.245  17.021  -2.865  1.00  0.00           H  
ATOM   3058  HB3 CYS B 191     -19.257  15.864  -1.989  1.00  0.00           H  
ATOM   3059  SG  CYS B 191     -20.380  17.976  -2.291  1.00  0.00           S  
ATOM   3060  HG  CYS B 191     -19.708  19.128  -2.375  1.00  0.00           H  
ATOM   3061  C   CYS B 191     -16.948  16.358  -0.588  1.00  0.00           C  
ATOM   3062  O   CYS B 191     -16.017  16.486  -1.381  1.00  0.00           O  
ATOM   3063  N   VAL B 192     -16.936  15.450   0.389  1.00  0.00           N  
ATOM   3064  H   VAL B 192     -17.763  15.366   0.976  1.00  0.00           H  
ATOM   3065  CA  VAL B 192     -15.798  14.571   0.712  1.00  0.00           C  
ATOM   3066  HA  VAL B 192     -15.073  14.654  -0.095  1.00  0.00           H  
ATOM   3067  CB  VAL B 192     -15.086  15.048   1.998  1.00  0.00           C  
ATOM   3068  HB  VAL B 192     -14.843  16.103   1.869  1.00  0.00           H  
ATOM   3069  CG1 VAL B 192     -15.958  14.910   3.256  1.00  0.00           C  
ATOM   3070 HG11 VAL B 192     -16.200  13.864   3.440  1.00  0.00           H  
ATOM   3071 HG12 VAL B 192     -15.427  15.309   4.120  1.00  0.00           H  
ATOM   3072 HG13 VAL B 192     -16.885  15.469   3.132  1.00  0.00           H  
ATOM   3073  CG2 VAL B 192     -13.768  14.312   2.271  1.00  0.00           C  
ATOM   3074 HG21 VAL B 192     -13.944  13.258   2.481  1.00  0.00           H  
ATOM   3075 HG22 VAL B 192     -13.109  14.403   1.409  1.00  0.00           H  
ATOM   3076 HG23 VAL B 192     -13.265  14.765   3.125  1.00  0.00           H  
ATOM   3077  C   VAL B 192     -16.231  13.104   0.768  1.00  0.00           C  
ATOM   3078  O   VAL B 192     -17.350  12.790   1.169  1.00  0.00           O  
ATOM   3079  N   CYS B 193     -15.347  12.187   0.373  1.00  0.00           N  
ATOM   3080  H   CYS B 193     -14.439  12.518   0.055  1.00  0.00           H  
ATOM   3081  CA  CYS B 193     -15.606  10.749   0.281  1.00  0.00           C  
ATOM   3082  HA  CYS B 193     -16.371  10.484   1.012  1.00  0.00           H  
ATOM   3083  CB  CYS B 193     -16.147  10.451  -1.126  1.00  0.00           C  
ATOM   3084  HB2 CYS B 193     -16.905  11.195  -1.369  1.00  0.00           H  
ATOM   3085  HB3 CYS B 193     -15.341  10.537  -1.858  1.00  0.00           H  
ATOM   3086  SG  CYS B 193     -16.899   8.795  -1.206  1.00  0.00           S  
ATOM   3087  HG  CYS B 193     -15.778   8.052  -1.196  1.00  0.00           H  
ATOM   3088  C   CYS B 193     -14.349   9.916   0.579  1.00  0.00           C  
ATOM   3089  O   CYS B 193     -13.222  10.385   0.425  1.00  0.00           O  
ATOM   3090  N   HIE B 194     -14.541   8.645   0.945  1.00  0.00           N  
ATOM   3091  H   HIE B 194     -15.493   8.314   1.019  1.00  0.00           H  
ATOM   3092  CA  HIE B 194     -13.464   7.666   1.146  1.00  0.00           C  
ATOM   3093  HA  HIE B 194     -12.503   8.147   0.963  1.00  0.00           H  
ATOM   3094  CB  HIE B 194     -13.449   7.196   2.608  1.00  0.00           C  
ATOM   3095  HB2 HIE B 194     -14.355   6.624   2.814  1.00  0.00           H  
ATOM   3096  HB3 HIE B 194     -12.590   6.543   2.765  1.00  0.00           H  
ATOM   3097  CG  HIE B 194     -13.362   8.349   3.577  1.00  0.00           C  
ATOM   3098  ND1 HIE B 194     -12.260   9.193   3.722  1.00  0.00           N  
ATOM   3099  CE1 HIE B 194     -12.639  10.151   4.583  1.00  0.00           C  
ATOM   3100  HE1 HIE B 194     -12.014  10.980   4.895  1.00  0.00           H  
ATOM   3101  NE2 HIE B 194     -13.910   9.953   4.974  1.00  0.00           N  
ATOM   3102  HE2 HIE B 194     -14.435  10.563   5.585  1.00  0.00           H  
ATOM   3103  CD2 HIE B 194     -14.383   8.819   4.351  1.00  0.00           C  
ATOM   3104  HD2 HIE B 194     -15.379   8.402   4.418  1.00  0.00           H  
ATOM   3105  C   HIE B 194     -13.566   6.499   0.158  1.00  0.00           C  
ATOM   3106  O   HIE B 194     -14.649   6.185  -0.339  1.00  0.00           O  
ATOM   3107  N   LEU B 195     -12.426   5.858  -0.107  1.00  0.00           N  
ATOM   3108  H   LEU B 195     -11.578   6.236   0.309  1.00  0.00           H  
ATOM   3109  CA  LEU B 195     -12.252   4.673  -0.948  1.00  0.00           C  
ATOM   3110  HA  LEU B 195     -13.225   4.225  -1.159  1.00  0.00           H  
ATOM   3111  CB  LEU B 195     -11.572   5.025  -2.290  1.00  0.00           C  
ATOM   3112  HB2 LEU B 195     -10.544   5.335  -2.105  1.00  0.00           H  
ATOM   3113  HB3 LEU B 195     -11.526   4.096  -2.859  1.00  0.00           H  
ATOM   3114  CG  LEU B 195     -12.264   6.095  -3.161  1.00  0.00           C  
ATOM   3115  HG  LEU B 195     -13.344   6.036  -3.021  1.00  0.00           H  
ATOM   3116  CD1 LEU B 195     -11.777   7.515  -2.842  1.00  0.00           C  
ATOM   3117 HD11 LEU B 195     -10.696   7.581  -2.972  1.00  0.00           H  
ATOM   3118 HD12 LEU B 195     -12.026   7.791  -1.821  1.00  0.00           H  
ATOM   3119 HD13 LEU B 195     -12.259   8.227  -3.512  1.00  0.00           H  
ATOM   3120  CD2 LEU B 195     -11.957   5.861  -4.642  1.00  0.00           C  
ATOM   3121 HD21 LEU B 195     -12.522   6.566  -5.250  1.00  0.00           H  
ATOM   3122 HD22 LEU B 195     -10.892   5.985  -4.834  1.00  0.00           H  
ATOM   3123 HD23 LEU B 195     -12.252   4.852  -4.918  1.00  0.00           H  
ATOM   3124  C   LEU B 195     -11.394   3.658  -0.179  1.00  0.00           C  
ATOM   3125  O   LEU B 195     -10.210   3.900   0.057  1.00  0.00           O  
ATOM   3126  N   LEU B 196     -12.001   2.550   0.242  1.00  0.00           N  
ATOM   3127  H   LEU B 196     -12.941   2.384  -0.089  1.00  0.00           H  
ATOM   3128  CA  LEU B 196     -11.372   1.466   1.008  1.00  0.00           C  
ATOM   3129  HA  LEU B 196     -10.531   1.862   1.579  1.00  0.00           H  
ATOM   3130  CB  LEU B 196     -12.410   0.885   1.989  1.00  0.00           C  
ATOM   3131  HB2 LEU B 196     -13.236   0.480   1.403  1.00  0.00           H  
ATOM   3132  HB3 LEU B 196     -11.959   0.055   2.536  1.00  0.00           H  
ATOM   3133  CG  LEU B 196     -12.974   1.898   3.006  1.00  0.00           C  
ATOM   3134  HG  LEU B 196     -13.310   2.797   2.490  1.00  0.00           H  
ATOM   3135  CD1 LEU B 196     -14.186   1.301   3.720  1.00  0.00           C  
ATOM   3136 HD11 LEU B 196     -14.590   2.024   4.429  1.00  0.00           H  
ATOM   3137 HD12 LEU B 196     -14.960   1.064   2.991  1.00  0.00           H  
ATOM   3138 HD13 LEU B 196     -13.901   0.392   4.251  1.00  0.00           H  
ATOM   3139  CD2 LEU B 196     -11.939   2.297   4.056  1.00  0.00           C  
ATOM   3140 HD21 LEU B 196     -12.380   3.005   4.756  1.00  0.00           H  
ATOM   3141 HD22 LEU B 196     -11.088   2.769   3.569  1.00  0.00           H  
ATOM   3142 HD23 LEU B 196     -11.597   1.414   4.599  1.00  0.00           H  
ATOM   3143  C   LEU B 196     -10.825   0.363   0.085  1.00  0.00           C  
ATOM   3144  O   LEU B 196     -11.375   0.155  -1.003  1.00  0.00           O  
ATOM   3145  N   MET B 197      -9.799  -0.363   0.546  1.00  0.00           N  
ATOM   3146  H   MET B 197      -9.379  -0.096   1.433  1.00  0.00           H  
ATOM   3147  CA  MET B 197      -9.211  -1.533  -0.122  1.00  0.00           C  
ATOM   3148  HA  MET B 197     -10.028  -2.123  -0.538  1.00  0.00           H  
ATOM   3149  CB  MET B 197      -8.316  -1.088  -1.296  1.00  0.00           C  
ATOM   3150  HB2 MET B 197      -7.940  -1.988  -1.782  1.00  0.00           H  
ATOM   3151  HB3 MET B 197      -8.927  -0.575  -2.037  1.00  0.00           H  
ATOM   3152  CG  MET B 197      -7.096  -0.216  -0.951  1.00  0.00           C  
ATOM   3153  HG2 MET B 197      -6.549  -0.684  -0.132  1.00  0.00           H  
ATOM   3154  HG3 MET B 197      -6.448  -0.244  -1.825  1.00  0.00           H  
ATOM   3155  SD  MET B 197      -7.355   1.545  -0.539  1.00  0.00           S  
ATOM   3156  CE  MET B 197      -8.262   2.140  -1.994  1.00  0.00           C  
ATOM   3157  HE1 MET B 197      -9.225   1.635  -2.063  1.00  0.00           H  
ATOM   3158  HE2 MET B 197      -8.438   3.211  -1.898  1.00  0.00           H  
ATOM   3159  HE3 MET B 197      -7.683   1.945  -2.896  1.00  0.00           H  
ATOM   3160  C   MET B 197      -8.450  -2.456   0.857  1.00  0.00           C  
ATOM   3161  O   MET B 197      -8.151  -2.069   1.984  1.00  0.00           O  
ATOM   3162  N   ASP B 198      -8.156  -3.689   0.428  1.00  0.00           N  
ATOM   3163  H   ASP B 198      -8.462  -3.955  -0.495  1.00  0.00           H  
ATOM   3164  CA  ASP B 198      -7.488  -4.733   1.233  1.00  0.00           C  
ATOM   3165  HA  ASP B 198      -7.855  -4.669   2.259  1.00  0.00           H  
ATOM   3166  CB  ASP B 198      -7.895  -6.098   0.638  1.00  0.00           C  
ATOM   3167  HB2 ASP B 198      -8.970  -6.089   0.447  1.00  0.00           H  
ATOM   3168  HB3 ASP B 198      -7.384  -6.241  -0.316  1.00  0.00           H  
ATOM   3169  CG  ASP B 198      -7.606  -7.290   1.553  1.00  0.00           C  
ATOM   3170  OD1 ASP B 198      -7.449  -8.429   1.067  1.00  0.00           O  
ATOM   3171  OD2 ASP B 198      -7.551  -7.121   2.789  1.00  0.00           O  
ATOM   3172  C   ASP B 198      -5.946  -4.593   1.280  1.00  0.00           C  
ATOM   3173  O   ASP B 198      -5.303  -4.914   2.282  1.00  0.00           O  
ATOM   3174  N   ASP B 199      -5.356  -4.095   0.188  1.00  0.00           N  
ATOM   3175  H   ASP B 199      -5.936  -3.906  -0.615  1.00  0.00           H  
ATOM   3176  CA  ASP B 199      -3.975  -3.615   0.073  1.00  0.00           C  
ATOM   3177  HA  ASP B 199      -3.737  -3.029   0.962  1.00  0.00           H  
ATOM   3178  CB  ASP B 199      -2.979  -4.787   0.013  1.00  0.00           C  
ATOM   3179  HB2 ASP B 199      -1.973  -4.395  -0.145  1.00  0.00           H  
ATOM   3180  HB3 ASP B 199      -2.970  -5.253   0.998  1.00  0.00           H  
ATOM   3181  CG  ASP B 199      -3.242  -5.887  -1.022  1.00  0.00           C  
ATOM   3182  OD1 ASP B 199      -3.572  -5.599  -2.198  1.00  0.00           O  
ATOM   3183  OD2 ASP B 199      -2.960  -7.050  -0.650  1.00  0.00           O  
ATOM   3184  C   ASP B 199      -3.841  -2.679  -1.144  1.00  0.00           C  
ATOM   3185  O   ASP B 199      -4.800  -2.491  -1.895  1.00  0.00           O  
ATOM   3186  N   VAL B 200      -2.658  -2.083  -1.345  1.00  0.00           N  
ATOM   3187  H   VAL B 200      -1.895  -2.312  -0.725  1.00  0.00           H  
ATOM   3188  CA  VAL B 200      -2.335  -1.202  -2.486  1.00  0.00           C  
ATOM   3189  HA  VAL B 200      -3.094  -1.338  -3.257  1.00  0.00           H  
ATOM   3190  CB  VAL B 200      -2.314   0.293  -2.089  1.00  0.00           C  
ATOM   3191  HB  VAL B 200      -1.416   0.493  -1.502  1.00  0.00           H  
ATOM   3192  CG1 VAL B 200      -2.297   1.189  -3.337  1.00  0.00           C  
ATOM   3193 HG11 VAL B 200      -1.400   1.003  -3.926  1.00  0.00           H  
ATOM   3194 HG12 VAL B 200      -3.174   0.989  -3.955  1.00  0.00           H  
ATOM   3195 HG13 VAL B 200      -2.295   2.236  -3.036  1.00  0.00           H  
ATOM   3196  CG2 VAL B 200      -3.519   0.738  -1.251  1.00  0.00           C  
ATOM   3197 HG21 VAL B 200      -3.559   0.177  -0.319  1.00  0.00           H  
ATOM   3198 HG22 VAL B 200      -3.441   1.798  -1.011  1.00  0.00           H  
ATOM   3199 HG23 VAL B 200      -4.433   0.561  -1.814  1.00  0.00           H  
ATOM   3200  C   VAL B 200      -0.968  -1.586  -3.064  1.00  0.00           C  
ATOM   3201  O   VAL B 200      -0.044  -1.843  -2.292  1.00  0.00           O  
ATOM   3202  N   VAL B 201      -0.843  -1.611  -4.397  1.00  0.00           N  
ATOM   3203  H   VAL B 201      -1.696  -1.442  -4.927  1.00  0.00           H  
ATOM   3204  CA  VAL B 201       0.408  -1.803  -5.166  1.00  0.00           C  
ATOM   3205  HA  VAL B 201       1.246  -1.735  -4.471  1.00  0.00           H  
ATOM   3206  CB  VAL B 201       0.481  -3.197  -5.828  1.00  0.00           C  
ATOM   3207  HB  VAL B 201       1.507  -3.323  -6.168  1.00  0.00           H  
ATOM   3208  CG1 VAL B 201       0.171  -4.340  -4.855  1.00  0.00           C  
ATOM   3209 HG11 VAL B 201       0.792  -4.253  -3.969  1.00  0.00           H  
ATOM   3210 HG12 VAL B 201      -0.875  -4.309  -4.550  1.00  0.00           H  
ATOM   3211 HG13 VAL B 201       0.370  -5.302  -5.329  1.00  0.00           H  
ATOM   3212  CG2 VAL B 201      -0.425  -3.400  -7.051  1.00  0.00           C  
ATOM   3213 HG21 VAL B 201      -0.254  -2.633  -7.803  1.00  0.00           H  
ATOM   3214 HG22 VAL B 201      -0.220  -4.369  -7.507  1.00  0.00           H  
ATOM   3215 HG23 VAL B 201      -1.468  -3.374  -6.745  1.00  0.00           H  
ATOM   3216  C   VAL B 201       0.622  -0.699  -6.218  1.00  0.00           C  
ATOM   3217  O   VAL B 201      -0.316  -0.009  -6.618  1.00  0.00           O  
ATOM   3218  N   SER B 202       1.842  -0.533  -6.733  1.00  0.00           N  
ATOM   3219  H   SER B 202       2.602  -1.105  -6.370  1.00  0.00           H  
ATOM   3220  CA  SER B 202       2.212   0.605  -7.595  1.00  0.00           C  
ATOM   3221  HA  SER B 202       1.829   1.502  -7.116  1.00  0.00           H  
ATOM   3222  CB  SER B 202       3.736   0.757  -7.652  1.00  0.00           C  
ATOM   3223  HB2 SER B 202       3.990   1.564  -8.341  1.00  0.00           H  
ATOM   3224  HB3 SER B 202       4.107   1.025  -6.663  1.00  0.00           H  
ATOM   3225  OG  SER B 202       4.368  -0.433  -8.068  1.00  0.00           O  
ATOM   3226  HG  SER B 202       4.320  -1.068  -7.315  1.00  0.00           H  
ATOM   3227  C   SER B 202       1.590   0.566  -8.999  1.00  0.00           C  
ATOM   3228  O   SER B 202       1.400   1.627  -9.603  1.00  0.00           O  
ATOM   3229  N   ALA B 203       1.195  -0.624  -9.457  1.00  0.00           N  
ATOM   3230  H   ALA B 203       1.478  -1.422  -8.909  1.00  0.00           H  
ATOM   3231  CA  ALA B 203       0.406  -0.872 -10.666  1.00  0.00           C  
ATOM   3232  HA  ALA B 203       0.752  -0.198 -11.451  1.00  0.00           H  
ATOM   3233  CB  ALA B 203       0.694  -2.311 -11.109  1.00  0.00           C  
ATOM   3234  HB1 ALA B 203       0.322  -3.016 -10.366  1.00  0.00           H  
ATOM   3235  HB2 ALA B 203       0.198  -2.506 -12.060  1.00  0.00           H  
ATOM   3236  HB3 ALA B 203       1.769  -2.449 -11.233  1.00  0.00           H  
ATOM   3237  C   ALA B 203      -1.117  -0.635 -10.501  1.00  0.00           C  
ATOM   3238  O   ALA B 203      -1.851  -0.660 -11.492  1.00  0.00           O  
ATOM   3239  N   ASP B 204      -1.613  -0.406  -9.277  1.00  0.00           N  
ATOM   3240  H   ASP B 204      -0.986  -0.384  -8.484  1.00  0.00           H  
ATOM   3241  CA  ASP B 204      -3.013  -0.045  -9.051  1.00  0.00           C  
ATOM   3242  HA  ASP B 204      -3.628  -0.777  -9.578  1.00  0.00           H  
ATOM   3243  CB  ASP B 204      -3.417  -0.086  -7.559  1.00  0.00           C  
ATOM   3244  HB2 ASP B 204      -2.755   0.561  -6.982  1.00  0.00           H  
ATOM   3245  HB3 ASP B 204      -4.426   0.324  -7.478  1.00  0.00           H  
ATOM   3246  CG  ASP B 204      -3.457  -1.483  -6.931  1.00  0.00           C  
ATOM   3247  OD1 ASP B 204      -3.708  -2.463  -7.658  1.00  0.00           O  
ATOM   3248  OD2 ASP B 204      -3.334  -1.600  -5.687  1.00  0.00           O  
ATOM   3249  C   ASP B 204      -3.323   1.337  -9.643  1.00  0.00           C  
ATOM   3250  O   ASP B 204      -2.727   2.356  -9.289  1.00  0.00           O  
ATOM   3251  N   GLN B 205      -4.334   1.369 -10.504  1.00  0.00           N  
ATOM   3252  H   GLN B 205      -4.735   0.488 -10.788  1.00  0.00           H  
ATOM   3253  CA  GLN B 205      -5.002   2.571 -10.979  1.00  0.00           C  
ATOM   3254  HA  GLN B 205      -4.824   3.375 -10.265  1.00  0.00           H  
ATOM   3255  CB  GLN B 205      -4.416   3.000 -12.336  1.00  0.00           C  
ATOM   3256  HB2 GLN B 205      -3.351   3.193 -12.194  1.00  0.00           H  
ATOM   3257  HB3 GLN B 205      -4.529   2.190 -13.059  1.00  0.00           H  
ATOM   3258  CG  GLN B 205      -5.086   4.265 -12.893  1.00  0.00           C  
ATOM   3259  HG2 GLN B 205      -6.104   4.024 -13.203  1.00  0.00           H  
ATOM   3260  HG3 GLN B 205      -5.142   5.020 -12.110  1.00  0.00           H  
ATOM   3261  CD  GLN B 205      -4.343   4.888 -14.072  1.00  0.00           C  
ATOM   3262  OE1 GLN B 205      -3.206   4.588 -14.387  1.00  0.00           O  
ATOM   3263  NE2 GLN B 205      -4.952   5.824 -14.759  1.00  0.00           N  
ATOM   3264 HE21 GLN B 205      -4.438   6.223 -15.524  1.00  0.00           H  
ATOM   3265 HE22 GLN B 205      -5.863   6.164 -14.466  1.00  0.00           H  
ATOM   3266  C   GLN B 205      -6.503   2.283 -11.010  1.00  0.00           C  
ATOM   3267  O   GLN B 205      -6.935   1.271 -11.560  1.00  0.00           O  
ATOM   3268  N   TYR B 206      -7.281   3.150 -10.378  1.00  0.00           N  
ATOM   3269  H   TYR B 206      -6.844   3.968  -9.970  1.00  0.00           H  
ATOM   3270  CA  TYR B 206      -8.732   3.075 -10.307  1.00  0.00           C  
ATOM   3271  HA  TYR B 206      -9.045   2.048 -10.486  1.00  0.00           H  
ATOM   3272  CB  TYR B 206      -9.202   3.475  -8.900  1.00  0.00           C  
ATOM   3273  HB2 TYR B 206      -8.837   4.478  -8.677  1.00  0.00           H  
ATOM   3274  HB3 TYR B 206     -10.292   3.529  -8.906  1.00  0.00           H  
ATOM   3275  CG  TYR B 206      -8.768   2.531  -7.784  1.00  0.00           C  
ATOM   3276  CD1 TYR B 206      -7.466   2.601  -7.242  1.00  0.00           C  
ATOM   3277  HD1 TYR B 206      -6.768   3.330  -7.628  1.00  0.00           H  
ATOM   3278  CE1 TYR B 206      -7.069   1.714  -6.219  1.00  0.00           C  
ATOM   3279  HE1 TYR B 206      -6.068   1.744  -5.817  1.00  0.00           H  
ATOM   3280  CZ  TYR B 206      -7.984   0.770  -5.706  1.00  0.00           C  
ATOM   3281  OH  TYR B 206      -7.606  -0.081  -4.714  1.00  0.00           O  
ATOM   3282  HH  TYR B 206      -6.662  -0.263  -4.701  1.00  0.00           H  
ATOM   3283  CE2 TYR B 206      -9.289   0.707  -6.239  1.00  0.00           C  
ATOM   3284  HE2 TYR B 206      -9.978  -0.032  -5.854  1.00  0.00           H  
ATOM   3285  CD2 TYR B 206      -9.673   1.572  -7.285  1.00  0.00           C  
ATOM   3286  HD2 TYR B 206     -10.666   1.497  -7.707  1.00  0.00           H  
ATOM   3287  C   TYR B 206      -9.356   3.970 -11.384  1.00  0.00           C  
ATOM   3288  O   TYR B 206      -8.854   5.058 -11.678  1.00  0.00           O  
ATOM   3289  N   THR B 207     -10.471   3.528 -11.952  1.00  0.00           N  
ATOM   3290  H   THR B 207     -10.804   2.616 -11.653  1.00  0.00           H  
ATOM   3291  CA  THR B 207     -11.446   4.360 -12.682  1.00  0.00           C  
ATOM   3292  HA  THR B 207     -10.945   5.196 -13.170  1.00  0.00           H  
ATOM   3293  CB  THR B 207     -12.150   3.524 -13.761  1.00  0.00           C  
ATOM   3294  HB  THR B 207     -12.570   2.629 -13.301  1.00  0.00           H  
ATOM   3295  CG2 THR B 207     -13.263   4.257 -14.514  1.00  0.00           C  
ATOM   3296 HG21 THR B 207     -13.601   3.648 -15.352  1.00  0.00           H  
ATOM   3297 HG22 THR B 207     -14.115   4.424 -13.854  1.00  0.00           H  
ATOM   3298 HG23 THR B 207     -12.897   5.217 -14.882  1.00  0.00           H  
ATOM   3299  OG1 THR B 207     -11.197   3.132 -14.721  1.00  0.00           O  
ATOM   3300  HG1 THR B 207     -11.459   2.265 -15.041  1.00  0.00           H  
ATOM   3301  C   THR B 207     -12.476   4.900 -11.690  1.00  0.00           C  
ATOM   3302  O   THR B 207     -12.825   4.185 -10.748  1.00  0.00           O  
ATOM   3303  N   LEU B 208     -12.964   6.129 -11.882  1.00  0.00           N  
ATOM   3304  H   LEU B 208     -12.700   6.634 -12.723  1.00  0.00           H  
ATOM   3305  CA  LEU B 208     -13.952   6.780 -11.014  1.00  0.00           C  
ATOM   3306  HA  LEU B 208     -14.335   6.067 -10.281  1.00  0.00           H  
ATOM   3307  CB  LEU B 208     -13.304   7.967 -10.271  1.00  0.00           C  
ATOM   3308  HB2 LEU B 208     -13.062   8.730 -11.012  1.00  0.00           H  
ATOM   3309  HB3 LEU B 208     -14.051   8.393  -9.599  1.00  0.00           H  
ATOM   3310  CG  LEU B 208     -12.028   7.683  -9.460  1.00  0.00           C  
ATOM   3311  HG  LEU B 208     -11.272   7.229 -10.101  1.00  0.00           H  
ATOM   3312  CD1 LEU B 208     -11.470   9.007  -8.938  1.00  0.00           C  
ATOM   3313 HD11 LEU B 208     -10.612   8.822  -8.295  1.00  0.00           H  
ATOM   3314 HD12 LEU B 208     -11.154   9.630  -9.774  1.00  0.00           H  
ATOM   3315 HD13 LEU B 208     -12.231   9.533  -8.361  1.00  0.00           H  
ATOM   3316  CD2 LEU B 208     -12.283   6.765  -8.268  1.00  0.00           C  
ATOM   3317 HD21 LEU B 208     -11.360   6.610  -7.710  1.00  0.00           H  
ATOM   3318 HD22 LEU B 208     -13.037   7.203  -7.613  1.00  0.00           H  
ATOM   3319 HD23 LEU B 208     -12.647   5.803  -8.625  1.00  0.00           H  
ATOM   3320  C   LEU B 208     -15.135   7.304 -11.838  1.00  0.00           C  
ATOM   3321  O   LEU B 208     -14.912   7.929 -12.876  1.00  0.00           O  
ATOM   3322  N   ASP B 209     -16.359   7.166 -11.326  1.00  0.00           N  
ATOM   3323  H   ASP B 209     -16.459   6.643 -10.462  1.00  0.00           H  
ATOM   3324  CA  ASP B 209     -17.560   7.843 -11.841  1.00  0.00           C  
ATOM   3325  HA  ASP B 209     -17.249   8.669 -12.480  1.00  0.00           H  
ATOM   3326  CB  ASP B 209     -18.460   6.923 -12.695  1.00  0.00           C  
ATOM   3327  HB2 ASP B 209     -18.756   6.063 -12.094  1.00  0.00           H  
ATOM   3328  HB3 ASP B 209     -19.369   7.479 -12.934  1.00  0.00           H  
ATOM   3329  CG  ASP B 209     -17.856   6.416 -14.012  1.00  0.00           C  
ATOM   3330  OD1 ASP B 209     -16.746   5.825 -14.019  1.00  0.00           O  
ATOM   3331  OD2 ASP B 209     -18.489   6.563 -15.080  1.00  0.00           O  
ATOM   3332  C   ASP B 209     -18.367   8.438 -10.676  1.00  0.00           C  
ATOM   3333  O   ASP B 209     -18.581   7.786  -9.654  1.00  0.00           O  
ATOM   3334  N   LEU B 210     -18.848   9.675 -10.822  1.00  0.00           N  
ATOM   3335  H   LEU B 210     -18.715  10.131 -11.720  1.00  0.00           H  
ATOM   3336  CA  LEU B 210     -19.727  10.327  -9.846  1.00  0.00           C  
ATOM   3337  HA  LEU B 210     -19.642   9.806  -8.890  1.00  0.00           H  
ATOM   3338  CB  LEU B 210     -19.272  11.782  -9.620  1.00  0.00           C  
ATOM   3339  HB2 LEU B 210     -18.229  11.783  -9.297  1.00  0.00           H  
ATOM   3340  HB3 LEU B 210     -19.336  12.287 -10.580  1.00  0.00           H  
ATOM   3341  CG  LEU B 210     -20.093  12.591  -8.595  1.00  0.00           C  
ATOM   3342  HG  LEU B 210     -21.156  12.480  -8.805  1.00  0.00           H  
ATOM   3343  CD1 LEU B 210     -19.814  12.147  -7.158  1.00  0.00           C  
ATOM   3344 HD11 LEU B 210     -19.986  11.080  -7.054  1.00  0.00           H  
ATOM   3345 HD12 LEU B 210     -18.778  12.361  -6.892  1.00  0.00           H  
ATOM   3346 HD13 LEU B 210     -20.479  12.676  -6.476  1.00  0.00           H  
ATOM   3347  CD2 LEU B 210     -19.745  14.078  -8.689  1.00  0.00           C  
ATOM   3348 HD21 LEU B 210     -19.960  14.448  -9.691  1.00  0.00           H  
ATOM   3349 HD22 LEU B 210     -20.338  14.644  -7.970  1.00  0.00           H  
ATOM   3350 HD23 LEU B 210     -18.686  14.229  -8.473  1.00  0.00           H  
ATOM   3351  C   LEU B 210     -21.184  10.222 -10.310  1.00  0.00           C  
ATOM   3352  O   LEU B 210     -21.504  10.524 -11.462  1.00  0.00           O  
ATOM   3353  N   TRP B 211     -22.061   9.836  -9.386  1.00  0.00           N  
ATOM   3354  H   TRP B 211     -21.697   9.600  -8.467  1.00  0.00           H  
ATOM   3355  CA  TRP B 211     -23.517   9.817  -9.525  1.00  0.00           C  
ATOM   3356  HA  TRP B 211     -23.784   9.970 -10.567  1.00  0.00           H  
ATOM   3357  CB  TRP B 211     -24.008   8.426  -9.105  1.00  0.00           C  
ATOM   3358  HB2 TRP B 211     -23.506   7.686  -9.725  1.00  0.00           H  
ATOM   3359  HB3 TRP B 211     -23.674   8.255  -8.084  1.00  0.00           H  
ATOM   3360  CG  TRP B 211     -25.481   8.147  -9.146  1.00  0.00           C  
ATOM   3361  CD1 TRP B 211     -26.124   7.463 -10.119  1.00  0.00           C  
ATOM   3362  HD1 TRP B 211     -25.647   7.056 -11.003  1.00  0.00           H  
ATOM   3363  NE1 TRP B 211     -27.468   7.359  -9.812  1.00  0.00           N  
ATOM   3364  HE1 TRP B 211     -28.159   6.972 -10.448  1.00  0.00           H  
ATOM   3365  CE2 TRP B 211     -27.752   7.953  -8.600  1.00  0.00           C  
ATOM   3366  CZ2 TRP B 211     -28.928   8.084  -7.850  1.00  0.00           C  
ATOM   3367  HZ2 TRP B 211     -29.849   7.639  -8.193  1.00  0.00           H  
ATOM   3368  CH2 TRP B 211     -28.912   8.862  -6.680  1.00  0.00           C  
ATOM   3369  HH2 TRP B 211     -29.830   9.046  -6.137  1.00  0.00           H  
ATOM   3370  CZ3 TRP B 211     -27.713   9.451  -6.247  1.00  0.00           C  
ATOM   3371  HZ3 TRP B 211     -27.709  10.075  -5.361  1.00  0.00           H  
ATOM   3372  CE3 TRP B 211     -26.526   9.263  -6.978  1.00  0.00           C  
ATOM   3373  HE3 TRP B 211     -25.616   9.731  -6.636  1.00  0.00           H  
ATOM   3374  CD2 TRP B 211     -26.511   8.515  -8.176  1.00  0.00           C  
ATOM   3375  C   TRP B 211     -24.164  10.949  -8.712  1.00  0.00           C  
ATOM   3376  O   TRP B 211     -23.700  11.282  -7.618  1.00  0.00           O  
ATOM   3377  N   ALA B 212     -25.252  11.511  -9.240  1.00  0.00           N  
ATOM   3378  H   ALA B 212     -25.565  11.178 -10.146  1.00  0.00           H  
ATOM   3379  CA  ALA B 212     -26.044  12.580  -8.640  1.00  0.00           C  
ATOM   3380  HA  ALA B 212     -25.940  12.527  -7.559  1.00  0.00           H  
ATOM   3381  CB  ALA B 212     -25.499  13.926  -9.128  1.00  0.00           C  
ATOM   3382  HB1 ALA B 212     -25.652  14.017 -10.204  1.00  0.00           H  
ATOM   3383  HB2 ALA B 212     -26.025  14.740  -8.625  1.00  0.00           H  
ATOM   3384  HB3 ALA B 212     -24.434  13.998  -8.908  1.00  0.00           H  
ATOM   3385  C   ALA B 212     -27.534  12.444  -8.996  1.00  0.00           C  
ATOM   3386  O   ALA B 212     -27.880  12.228 -10.163  1.00  0.00           O  
ATOM   3387  N   GLY B 213     -28.418  12.597  -8.004  1.00  0.00           N  
ATOM   3388  H   GLY B 213     -28.041  12.749  -7.071  1.00  0.00           H  
ATOM   3389  CA  GLY B 213     -29.881  12.622  -8.146  1.00  0.00           C  
ATOM   3390  HA2 GLY B 213     -30.332  12.923  -7.200  1.00  0.00           H  
ATOM   3391  HA3 GLY B 213     -30.137  13.360  -8.902  1.00  0.00           H  
ATOM   3392  C   GLY B 213     -30.510  11.297  -8.583  1.00  0.00           C  
ATOM   3393  O   GLY B 213     -31.213  10.645  -7.816  1.00  0.00           O  
ATOM   3394  N   GLN B 214     -30.242  10.901  -9.828  1.00  0.00           N  
ATOM   3395  H   GLN B 214     -29.614  11.503 -10.348  1.00  0.00           H  
ATOM   3396  CA  GLN B 214     -30.649   9.629 -10.429  1.00  0.00           C  
ATOM   3397  HA  GLN B 214     -30.707   8.889  -9.640  1.00  0.00           H  
ATOM   3398  CB  GLN B 214     -32.075   9.753 -10.996  1.00  0.00           C  
ATOM   3399  HB2 GLN B 214     -32.397   8.765 -11.331  1.00  0.00           H  
ATOM   3400  HB3 GLN B 214     -32.746  10.062 -10.192  1.00  0.00           H  
ATOM   3401  CG  GLN B 214     -32.216  10.738 -12.165  1.00  0.00           C  
ATOM   3402  HG2 GLN B 214     -31.938  11.740 -11.835  1.00  0.00           H  
ATOM   3403  HG3 GLN B 214     -31.551  10.441 -12.977  1.00  0.00           H  
ATOM   3404  CD  GLN B 214     -33.640  10.793 -12.710  1.00  0.00           C  
ATOM   3405  OE1 GLN B 214     -34.571  10.174 -12.234  1.00  0.00           O  
ATOM   3406  NE2 GLN B 214     -33.867  11.539 -13.762  1.00  0.00           N  
ATOM   3407 HE21 GLN B 214     -34.803  11.470 -14.130  1.00  0.00           H  
ATOM   3408 HE22 GLN B 214     -33.108  11.984 -14.243  1.00  0.00           H  
ATOM   3409  C   GLN B 214     -29.652   9.077 -11.472  1.00  0.00           C  
ATOM   3410  O   GLN B 214     -29.842   7.953 -11.934  1.00  0.00           O  
ATOM   3411  N   GLN B 215     -28.586   9.806 -11.837  1.00  0.00           N  
ATOM   3412  H   GLN B 215     -28.376  10.665 -11.338  1.00  0.00           H  
ATOM   3413  CA  GLN B 215     -27.736   9.491 -13.001  1.00  0.00           C  
ATOM   3414  HA  GLN B 215     -27.785   8.420 -13.197  1.00  0.00           H  
ATOM   3415  CB  GLN B 215     -28.306  10.215 -14.235  1.00  0.00           C  
ATOM   3416  HB2 GLN B 215     -27.795   9.860 -15.131  1.00  0.00           H  
ATOM   3417  HB3 GLN B 215     -29.363   9.959 -14.331  1.00  0.00           H  
ATOM   3418  CG  GLN B 215     -28.156  11.745 -14.154  1.00  0.00           C  
ATOM   3419  HG2 GLN B 215     -28.569  12.111 -13.214  1.00  0.00           H  
ATOM   3420  HG3 GLN B 215     -27.099  12.008 -14.181  1.00  0.00           H  
ATOM   3421  CD  GLN B 215     -28.859  12.480 -15.287  1.00  0.00           C  
ATOM   3422  OE1 GLN B 215     -29.677  11.957 -16.025  1.00  0.00           O  
ATOM   3423  NE2 GLN B 215     -28.595  13.757 -15.443  1.00  0.00           N  
ATOM   3424 HE21 GLN B 215     -29.058  14.206 -16.212  1.00  0.00           H  
ATOM   3425 HE22 GLN B 215     -27.918  14.206 -14.851  1.00  0.00           H  
ATOM   3426  C   GLN B 215     -26.252   9.837 -12.785  1.00  0.00           C  
ATOM   3427  O   GLN B 215     -25.891  10.480 -11.803  1.00  0.00           O  
ATOM   3428  N   LEU B 216     -25.378   9.426 -13.709  1.00  0.00           N  
ATOM   3429  H   LEU B 216     -25.733   8.974 -14.537  1.00  0.00           H  
ATOM   3430  CA  LEU B 216     -23.967   9.839 -13.702  1.00  0.00           C  
ATOM   3431  HA  LEU B 216     -23.598   9.777 -12.681  1.00  0.00           H  
ATOM   3432  CB  LEU B 216     -23.112   8.884 -14.555  1.00  0.00           C  
ATOM   3433  HB2 LEU B 216     -23.424   8.966 -15.597  1.00  0.00           H  
ATOM   3434  HB3 LEU B 216     -22.070   9.201 -14.492  1.00  0.00           H  
ATOM   3435  CG  LEU B 216     -23.197   7.407 -14.125  1.00  0.00           C  
ATOM   3436  HG  LEU B 216     -24.219   7.050 -14.257  1.00  0.00           H  
ATOM   3437  CD1 LEU B 216     -22.281   6.558 -15.002  1.00  0.00           C  
ATOM   3438 HD11 LEU B 216     -22.562   6.671 -16.048  1.00  0.00           H  
ATOM   3439 HD12 LEU B 216     -21.244   6.874 -14.877  1.00  0.00           H  
ATOM   3440 HD13 LEU B 216     -22.368   5.508 -14.727  1.00  0.00           H  
ATOM   3441  CD2 LEU B 216     -22.787   7.184 -12.668  1.00  0.00           C  
ATOM   3442 HD21 LEU B 216     -21.780   7.570 -12.505  1.00  0.00           H  
ATOM   3443 HD22 LEU B 216     -23.480   7.696 -12.007  1.00  0.00           H  
ATOM   3444 HD23 LEU B 216     -22.801   6.119 -12.436  1.00  0.00           H  
ATOM   3445  C   LEU B 216     -23.802  11.307 -14.129  1.00  0.00           C  
ATOM   3446  O   LEU B 216     -24.562  11.809 -14.956  1.00  0.00           O  
ATOM   3447  N   LEU B 217     -22.805  11.982 -13.554  1.00  0.00           N  
ATOM   3448  H   LEU B 217     -22.260  11.477 -12.862  1.00  0.00           H  
ATOM   3449  CA  LEU B 217     -22.568  13.429 -13.679  1.00  0.00           C  
ATOM   3450  HA  LEU B 217     -23.208  13.834 -14.464  1.00  0.00           H  
ATOM   3451  CB  LEU B 217     -22.978  14.062 -12.333  1.00  0.00           C  
ATOM   3452  HB2 LEU B 217     -24.022  13.816 -12.130  1.00  0.00           H  
ATOM   3453  HB3 LEU B 217     -22.374  13.599 -11.550  1.00  0.00           H  
ATOM   3454  CG  LEU B 217     -22.800  15.590 -12.232  1.00  0.00           C  
ATOM   3455  HG  LEU B 217     -21.785  15.868 -12.511  1.00  0.00           H  
ATOM   3456  CD1 LEU B 217     -23.792  16.349 -13.118  1.00  0.00           C  
ATOM   3457 HD11 LEU B 217     -23.616  16.098 -14.163  1.00  0.00           H  
ATOM   3458 HD12 LEU B 217     -24.814  16.085 -12.842  1.00  0.00           H  
ATOM   3459 HD13 LEU B 217     -23.658  17.421 -12.982  1.00  0.00           H  
ATOM   3460  CD2 LEU B 217     -23.004  16.036 -10.789  1.00  0.00           C  
ATOM   3461 HD21 LEU B 217     -22.782  17.097 -10.707  1.00  0.00           H  
ATOM   3462 HD22 LEU B 217     -24.041  15.884 -10.491  1.00  0.00           H  
ATOM   3463 HD23 LEU B 217     -22.345  15.480 -10.122  1.00  0.00           H  
ATOM   3464  C   LEU B 217     -21.115  13.789 -14.058  1.00  0.00           C  
ATOM   3465  O   LEU B 217     -20.889  14.809 -14.705  1.00  0.00           O  
ATOM   3466  N   TRP B 218     -20.134  12.981 -13.649  1.00  0.00           N  
ATOM   3467  H   TRP B 218     -20.384  12.131 -13.162  1.00  0.00           H  
ATOM   3468  CA  TRP B 218     -18.697  13.202 -13.874  1.00  0.00           C  
ATOM   3469  HA  TRP B 218     -18.555  13.681 -14.844  1.00  0.00           H  
ATOM   3470  CB  TRP B 218     -18.146  14.152 -12.794  1.00  0.00           C  
ATOM   3471  HB2 TRP B 218     -18.551  15.150 -12.970  1.00  0.00           H  
ATOM   3472  HB3 TRP B 218     -18.501  13.834 -11.818  1.00  0.00           H  
ATOM   3473  CG  TRP B 218     -16.655  14.250 -12.709  1.00  0.00           C  
ATOM   3474  CD1 TRP B 218     -15.900  15.185 -13.325  1.00  0.00           C  
ATOM   3475  HD1 TRP B 218     -16.266  16.004 -13.934  1.00  0.00           H  
ATOM   3476  NE1 TRP B 218     -14.568  14.919 -13.098  1.00  0.00           N  
ATOM   3477  HE1 TRP B 218     -13.805  15.480 -13.503  1.00  0.00           H  
ATOM   3478  CE2 TRP B 218     -14.385  13.816 -12.302  1.00  0.00           C  
ATOM   3479  CZ2 TRP B 218     -13.243  13.181 -11.794  1.00  0.00           C  
ATOM   3480  HZ2 TRP B 218     -12.262  13.587 -12.008  1.00  0.00           H  
ATOM   3481  CH2 TRP B 218     -13.399  12.043 -10.987  1.00  0.00           C  
ATOM   3482  HH2 TRP B 218     -12.530  11.560 -10.567  1.00  0.00           H  
ATOM   3483  CZ3 TRP B 218     -14.686  11.539 -10.724  1.00  0.00           C  
ATOM   3484  HZ3 TRP B 218     -14.804  10.658 -10.107  1.00  0.00           H  
ATOM   3485  CE3 TRP B 218     -15.822  12.183 -11.251  1.00  0.00           C  
ATOM   3486  HE3 TRP B 218     -16.799  11.778 -11.054  1.00  0.00           H  
ATOM   3487  CD2 TRP B 218     -15.706  13.354 -12.035  1.00  0.00           C  
ATOM   3488  C   TRP B 218     -17.944  11.860 -13.918  1.00  0.00           C  
ATOM   3489  O   TRP B 218     -18.449  10.855 -13.411  1.00  0.00           O  
ATOM   3490  N   LYS B 219     -16.748  11.833 -14.522  1.00  0.00           N  
ATOM   3491  H   LYS B 219     -16.333  12.717 -14.797  1.00  0.00           H  
ATOM   3492  CA  LYS B 219     -15.938  10.627 -14.729  1.00  0.00           C  
ATOM   3493  HA  LYS B 219     -16.114   9.932 -13.907  1.00  0.00           H  
ATOM   3494  CB  LYS B 219     -16.398   9.970 -16.040  1.00  0.00           C  
ATOM   3495  HB2 LYS B 219     -17.481   9.836 -15.990  1.00  0.00           H  
ATOM   3496  HB3 LYS B 219     -16.173  10.634 -16.877  1.00  0.00           H  
ATOM   3497  CG  LYS B 219     -15.757   8.600 -16.287  1.00  0.00           C  
ATOM   3498  HG2 LYS B 219     -14.686   8.715 -16.461  1.00  0.00           H  
ATOM   3499  HG3 LYS B 219     -15.909   7.979 -15.406  1.00  0.00           H  
ATOM   3500  CD  LYS B 219     -16.401   7.938 -17.512  1.00  0.00           C  
ATOM   3501  HD2 LYS B 219     -17.488   7.961 -17.412  1.00  0.00           H  
ATOM   3502  HD3 LYS B 219     -16.129   8.510 -18.400  1.00  0.00           H  
ATOM   3503  CE  LYS B 219     -15.948   6.485 -17.695  1.00  0.00           C  
ATOM   3504  HE2 LYS B 219     -16.309   6.141 -18.668  1.00  0.00           H  
ATOM   3505  HE3 LYS B 219     -14.856   6.447 -17.695  1.00  0.00           H  
ATOM   3506  NZ  LYS B 219     -16.493   5.612 -16.629  1.00  0.00           N  
ATOM   3507  HZ1 LYS B 219     -16.360   4.627 -16.778  1.00  0.00           H  
ATOM   3508  HZ2 LYS B 219     -16.127   5.841 -15.698  1.00  0.00           H  
ATOM   3509  HZ3 LYS B 219     -17.478   5.814 -16.432  1.00  0.00           H  
ATOM   3510  C   LYS B 219     -14.441  10.954 -14.746  1.00  0.00           C  
ATOM   3511  O   LYS B 219     -14.043  11.960 -15.323  1.00  0.00           O  
ATOM   3512  N   GLY B 220     -13.614  10.078 -14.175  1.00  0.00           N  
ATOM   3513  H   GLY B 220     -14.021   9.257 -13.737  1.00  0.00           H  
ATOM   3514  CA  GLY B 220     -12.166  10.270 -14.063  1.00  0.00           C  
ATOM   3515  HA2 GLY B 220     -11.774  10.642 -15.009  1.00  0.00           H  
ATOM   3516  HA3 GLY B 220     -11.977  11.031 -13.306  1.00  0.00           H  
ATOM   3517  C   GLY B 220     -11.392   9.000 -13.689  1.00  0.00           C  
ATOM   3518  O   GLY B 220     -11.840   7.875 -13.914  1.00  0.00           O  
ATOM   3519  N   SER B 221     -10.191   9.172 -13.129  1.00  0.00           N  
ATOM   3520  H   SER B 221      -9.875  10.115 -12.934  1.00  0.00           H  
ATOM   3521  CA  SER B 221      -9.285   8.085 -12.726  1.00  0.00           C  
ATOM   3522  HA  SER B 221      -9.883   7.278 -12.305  1.00  0.00           H  
ATOM   3523  CB  SER B 221      -8.537   7.539 -13.956  1.00  0.00           C  
ATOM   3524  HB2 SER B 221      -9.261   7.124 -14.660  1.00  0.00           H  
ATOM   3525  HB3 SER B 221      -8.010   8.359 -14.447  1.00  0.00           H  
ATOM   3526  OG  SER B 221      -7.594   6.533 -13.611  1.00  0.00           O  
ATOM   3527  HG  SER B 221      -8.074   5.837 -13.122  1.00  0.00           H  
ATOM   3528  C   SER B 221      -8.299   8.551 -11.646  1.00  0.00           C  
ATOM   3529  O   SER B 221      -8.048   9.744 -11.493  1.00  0.00           O  
ATOM   3530  N   PHE B 222      -7.728   7.600 -10.900  1.00  0.00           N  
ATOM   3531  H   PHE B 222      -7.988   6.638 -11.096  1.00  0.00           H  
ATOM   3532  CA  PHE B 222      -6.815   7.828  -9.779  1.00  0.00           C  
ATOM   3533  HA  PHE B 222      -6.319   8.791  -9.909  1.00  0.00           H  
ATOM   3534  CB  PHE B 222      -7.679   7.897  -8.509  1.00  0.00           C  
ATOM   3535  HB2 PHE B 222      -8.266   8.816  -8.547  1.00  0.00           H  
ATOM   3536  HB3 PHE B 222      -8.382   7.062  -8.521  1.00  0.00           H  
ATOM   3537  CG  PHE B 222      -6.933   7.874  -7.192  1.00  0.00           C  
ATOM   3538  CD1 PHE B 222      -5.997   8.881  -6.895  1.00  0.00           C  
ATOM   3539  HD1 PHE B 222      -5.794   9.671  -7.605  1.00  0.00           H  
ATOM   3540  CE1 PHE B 222      -5.348   8.886  -5.651  1.00  0.00           C  
ATOM   3541  HE1 PHE B 222      -4.650   9.677  -5.419  1.00  0.00           H  
ATOM   3542  CZ  PHE B 222      -5.633   7.896  -4.696  1.00  0.00           C  
ATOM   3543  HZ  PHE B 222      -5.147   7.921  -3.732  1.00  0.00           H  
ATOM   3544  CE2 PHE B 222      -6.570   6.890  -4.990  1.00  0.00           C  
ATOM   3545  HE2 PHE B 222      -6.808   6.136  -4.252  1.00  0.00           H  
ATOM   3546  CD2 PHE B 222      -7.216   6.876  -6.239  1.00  0.00           C  
ATOM   3547  HD2 PHE B 222      -7.952   6.113  -6.452  1.00  0.00           H  
ATOM   3548  C   PHE B 222      -5.728   6.738  -9.695  1.00  0.00           C  
ATOM   3549  O   PHE B 222      -6.042   5.548  -9.692  1.00  0.00           O  
ATOM   3550  N   LYS B 223      -4.446   7.122  -9.594  1.00  0.00           N  
ATOM   3551  H   LYS B 223      -4.255   8.114  -9.582  1.00  0.00           H  
ATOM   3552  CA  LYS B 223      -3.297   6.218  -9.360  1.00  0.00           C  
ATOM   3553  HA  LYS B 223      -3.623   5.180  -9.410  1.00  0.00           H  
ATOM   3554  CB  LYS B 223      -2.252   6.387 -10.486  1.00  0.00           C  
ATOM   3555  HB2 LYS B 223      -2.748   6.217 -11.443  1.00  0.00           H  
ATOM   3556  HB3 LYS B 223      -1.860   7.406 -10.479  1.00  0.00           H  
ATOM   3557  CG  LYS B 223      -1.084   5.389 -10.351  1.00  0.00           C  
ATOM   3558  HG2 LYS B 223      -0.533   5.604  -9.436  1.00  0.00           H  
ATOM   3559  HG3 LYS B 223      -1.492   4.381 -10.286  1.00  0.00           H  
ATOM   3560  CD  LYS B 223      -0.116   5.441 -11.546  1.00  0.00           C  
ATOM   3561  HD2 LYS B 223      -0.698   5.305 -12.461  1.00  0.00           H  
ATOM   3562  HD3 LYS B 223       0.363   6.420 -11.597  1.00  0.00           H  
ATOM   3563  CE  LYS B 223       0.958   4.336 -11.510  1.00  0.00           C  
ATOM   3564  HE2 LYS B 223       0.459   3.371 -11.376  1.00  0.00           H  
ATOM   3565  HE3 LYS B 223       1.461   4.315 -12.481  1.00  0.00           H  
ATOM   3566  NZ  LYS B 223       1.972   4.514 -10.439  1.00  0.00           N  
ATOM   3567  HZ1 LYS B 223       2.479   5.399 -10.489  1.00  0.00           H  
ATOM   3568  HZ2 LYS B 223       2.653   3.766 -10.456  1.00  0.00           H  
ATOM   3569  HZ3 LYS B 223       1.541   4.488  -9.522  1.00  0.00           H  
ATOM   3570  C   LYS B 223      -2.714   6.482  -7.956  1.00  0.00           C  
ATOM   3571  O   LYS B 223      -1.985   7.464  -7.809  1.00  0.00           O  
ATOM   3572  N   PRO B 224      -3.024   5.660  -6.927  1.00  0.00           N  
ATOM   3573  CD  PRO B 224      -3.828   4.448  -6.997  1.00  0.00           C  
ATOM   3574  HD2 PRO B 224      -3.206   3.636  -7.364  1.00  0.00           H  
ATOM   3575  HD3 PRO B 224      -4.706   4.576  -7.630  1.00  0.00           H  
ATOM   3576  CG  PRO B 224      -4.261   4.124  -5.573  1.00  0.00           C  
ATOM   3577  HG2 PRO B 224      -4.323   3.049  -5.411  1.00  0.00           H  
ATOM   3578  HG3 PRO B 224      -5.214   4.603  -5.355  1.00  0.00           H  
ATOM   3579  CB  PRO B 224      -3.156   4.736  -4.725  1.00  0.00           C  
ATOM   3580  HB2 PRO B 224      -2.344   4.013  -4.631  1.00  0.00           H  
ATOM   3581  HB3 PRO B 224      -3.525   5.014  -3.740  1.00  0.00           H  
ATOM   3582  CA  PRO B 224      -2.687   5.954  -5.528  1.00  0.00           C  
ATOM   3583  HA  PRO B 224      -3.241   6.837  -5.209  1.00  0.00           H  
ATOM   3584  C   PRO B 224      -1.199   6.193  -5.275  1.00  0.00           C  
ATOM   3585  O   PRO B 224      -0.837   7.045  -4.471  1.00  0.00           O  
ATOM   3586  N   SER B 225      -0.349   5.462  -5.996  1.00  0.00           N  
ATOM   3587  H   SER B 225      -0.735   4.808  -6.660  1.00  0.00           H  
ATOM   3588  CA  SER B 225       1.114   5.476  -5.885  1.00  0.00           C  
ATOM   3589  HA  SER B 225       1.374   5.327  -4.837  1.00  0.00           H  
ATOM   3590  CB  SER B 225       1.677   4.279  -6.665  1.00  0.00           C  
ATOM   3591  HB2 SER B 225       2.730   4.446  -6.896  1.00  0.00           H  
ATOM   3592  HB3 SER B 225       1.605   3.395  -6.034  1.00  0.00           H  
ATOM   3593  OG  SER B 225       0.944   4.031  -7.862  1.00  0.00           O  
ATOM   3594  HG  SER B 225       0.687   3.094  -7.879  1.00  0.00           H  
ATOM   3595  C   SER B 225       1.792   6.789  -6.308  1.00  0.00           C  
ATOM   3596  O   SER B 225       2.966   6.963  -5.996  1.00  0.00           O  
ATOM   3597  N   GLU B 226       1.080   7.724  -6.953  1.00  0.00           N  
ATOM   3598  H   GLU B 226       0.113   7.518  -7.173  1.00  0.00           H  
ATOM   3599  CA  GLU B 226       1.558   9.098  -7.221  1.00  0.00           C  
ATOM   3600  HA  GLU B 226       2.640   9.136  -7.083  1.00  0.00           H  
ATOM   3601  CB  GLU B 226       1.259   9.512  -8.676  1.00  0.00           C  
ATOM   3602  HB2 GLU B 226       0.192   9.729  -8.755  1.00  0.00           H  
ATOM   3603  HB3 GLU B 226       1.800  10.433  -8.897  1.00  0.00           H  
ATOM   3604  CG  GLU B 226       1.591   8.484  -9.767  1.00  0.00           C  
ATOM   3605  HG2 GLU B 226       0.959   7.606  -9.622  1.00  0.00           H  
ATOM   3606  HG3 GLU B 226       1.314   8.912 -10.733  1.00  0.00           H  
ATOM   3607  CD  GLU B 226       3.061   8.047  -9.834  1.00  0.00           C  
ATOM   3608  OE1 GLU B 226       3.981   8.886  -9.964  1.00  0.00           O  
ATOM   3609  OE2 GLU B 226       3.301   6.818  -9.924  1.00  0.00           O  
ATOM   3610  C   GLU B 226       0.963  10.147  -6.251  1.00  0.00           C  
ATOM   3611  O   GLU B 226       1.216  11.337  -6.409  1.00  0.00           O  
ATOM   3612  N   HIE B 227       0.152   9.724  -5.269  1.00  0.00           N  
ATOM   3613  H   HIE B 227       0.001   8.727  -5.184  1.00  0.00           H  
ATOM   3614  CA  HIE B 227      -0.610  10.590  -4.348  1.00  0.00           C  
ATOM   3615  HA  HIE B 227      -0.143  11.577  -4.324  1.00  0.00           H  
ATOM   3616  CB  HIE B 227      -2.047  10.774  -4.866  1.00  0.00           C  
ATOM   3617  HB2 HIE B 227      -2.500   9.791  -4.979  1.00  0.00           H  
ATOM   3618  HB3 HIE B 227      -2.621  11.335  -4.127  1.00  0.00           H  
ATOM   3619  CG  HIE B 227      -2.159  11.534  -6.161  1.00  0.00           C  
ATOM   3620  ND1 HIE B 227      -2.162  12.925  -6.274  1.00  0.00           N  
ATOM   3621  CE1 HIE B 227      -2.229  13.186  -7.585  1.00  0.00           C  
ATOM   3622  HE1 HIE B 227      -2.231  14.183  -8.007  1.00  0.00           H  
ATOM   3623  NE2 HIE B 227      -2.280  12.043  -8.293  1.00  0.00           N  
ATOM   3624  HE2 HIE B 227      -2.297  11.986  -9.299  1.00  0.00           H  
ATOM   3625  CD2 HIE B 227      -2.243  10.987  -7.409  1.00  0.00           C  
ATOM   3626  HD2 HIE B 227      -2.237   9.933  -7.640  1.00  0.00           H  
ATOM   3627  C   HIE B 227      -0.584  10.055  -2.904  1.00  0.00           C  
ATOM   3628  O   HIE B 227      -1.602  10.004  -2.213  1.00  0.00           O  
ATOM   3629  N   VAL B 228       0.577   9.586  -2.446  1.00  0.00           N  
ATOM   3630  H   VAL B 228       1.395   9.666  -3.035  1.00  0.00           H  
ATOM   3631  CA  VAL B 228       0.728   8.989  -1.108  1.00  0.00           C  
ATOM   3632  HA  VAL B 228      -0.205   8.486  -0.855  1.00  0.00           H  
ATOM   3633  CB  VAL B 228       1.823   7.908  -1.083  1.00  0.00           C  
ATOM   3634  HB  VAL B 228       2.761   8.371  -1.371  1.00  0.00           H  
ATOM   3635  CG1 VAL B 228       1.976   7.298   0.319  1.00  0.00           C  
ATOM   3636 HG11 VAL B 228       2.362   8.042   1.015  1.00  0.00           H  
ATOM   3637 HG12 VAL B 228       1.012   6.938   0.681  1.00  0.00           H  
ATOM   3638 HG13 VAL B 228       2.683   6.468   0.286  1.00  0.00           H  
ATOM   3639  CG2 VAL B 228       1.531   6.776  -2.078  1.00  0.00           C  
ATOM   3640 HG21 VAL B 228       2.288   5.995  -1.993  1.00  0.00           H  
ATOM   3641 HG22 VAL B 228       0.547   6.351  -1.885  1.00  0.00           H  
ATOM   3642 HG23 VAL B 228       1.557   7.164  -3.095  1.00  0.00           H  
ATOM   3643  C   VAL B 228       0.974  10.066  -0.045  1.00  0.00           C  
ATOM   3644  O   VAL B 228       1.915  10.856  -0.147  1.00  0.00           O  
ATOM   3645  N   BCN B 229       0.129  10.077   0.988  1.00  0.00           N  
ATOM   3646  H27 BCN B 229      -0.620   9.389   0.969  1.00  0.00           H  
ATOM   3647  C2  BCN B 229       0.380  10.732   2.252  1.00  0.00           C  
ATOM   3648  H   BCN B 229       1.313  11.280   2.158  1.00  0.00           H  
ATOM   3649  C4  BCN B 229      -0.663  11.803   2.574  1.00  0.00           C  
ATOM   3650  H1  BCN B 229      -0.679  12.548   1.768  1.00  0.00           H  
ATOM   3651  H2  BCN B 229      -1.664  11.352   2.611  1.00  0.00           H  
ATOM   3652  C5  BCN B 229      -0.365  12.497   3.924  1.00  0.00           C  
ATOM   3653  H3  BCN B 229      -0.553  11.782   4.735  1.00  0.00           H  
ATOM   3654  H4  BCN B 229       0.697  12.767   3.984  1.00  0.00           H  
ATOM   3655  C6  BCN B 229      -1.220  13.766   4.134  1.00  0.00           C  
ATOM   3656  H8  BCN B 229      -2.279  13.535   3.953  1.00  0.00           H  
ATOM   3657  H9  BCN B 229      -0.932  14.526   3.398  1.00  0.00           H  
ATOM   3658  C7  BCN B 229      -1.071  14.351   5.555  1.00  0.00           C  
ATOM   3659  H5  BCN B 229      -1.629  15.295   5.625  1.00  0.00           H  
ATOM   3660  H6  BCN B 229      -0.013  14.565   5.760  1.00  0.00           H  
ATOM   3661  N2  BCN B 229      -1.581  13.410   6.556  1.00  0.00           N  
ATOM   3662  H7  BCN B 229      -0.999  12.663   6.896  1.00  0.00           H  
ATOM   3663  C8  BCN B 229      -2.896  13.333   6.911  1.00  0.00           C  
ATOM   3664  O1  BCN B 229      -3.767  14.094   6.536  1.00  0.00           O  
ATOM   3665  O2  BCN B 229      -3.041  12.252   7.720  1.00  0.00           O  
ATOM   3666  C9  BCN B 229      -4.358  11.866   8.159  1.00  0.00           C  
ATOM   3667  H21 BCN B 229      -4.855  12.702   8.670  1.00  0.00           H  
ATOM   3668  H22 BCN B 229      -4.267  11.036   8.871  1.00  0.00           H  
ATOM   3669  C10 BCN B 229      -5.190  11.422   6.953  1.00  0.00           C  
ATOM   3670  H23 BCN B 229      -5.660  12.264   6.447  1.00  0.00           H  
ATOM   3671  C11 BCN B 229      -5.944  10.107   6.944  1.00  0.00           C  
ATOM   3672  H12 BCN B 229      -5.784   9.450   7.797  1.00  0.00           H  
ATOM   3673  C12 BCN B 229      -7.431  10.081   6.494  1.00  0.00           C  
ATOM   3674  H13 BCN B 229      -7.609  10.890   5.772  1.00  0.00           H  
ATOM   3675  H14 BCN B 229      -8.068  10.306   7.359  1.00  0.00           H  
ATOM   3676  C13 BCN B 229      -7.906   8.732   5.866  1.00  0.00           C  
ATOM   3677  H19 BCN B 229      -7.831   7.912   6.591  1.00  0.00           H  
ATOM   3678  H20 BCN B 229      -8.942   8.799   5.510  1.00  0.00           H  
ATOM   3679  C14 BCN B 229      -6.998   8.502   4.756  1.00  0.00           C  
ATOM   3680  C15 BCN B 229      -6.039   8.668   4.072  1.00  0.00           C  
ATOM   3681  C16 BCN B 229      -4.790   9.277   3.645  1.00  0.00           C  
ATOM   3682  H17 BCN B 229      -4.827   9.529   2.578  1.00  0.00           H  
ATOM   3683  H18 BCN B 229      -3.949   8.596   3.820  1.00  0.00           H  
ATOM   3684  C17 BCN B 229      -4.655  10.558   4.526  1.00  0.00           C  
ATOM   3685  H15 BCN B 229      -3.708  11.054   4.281  1.00  0.00           H  
ATOM   3686  H16 BCN B 229      -5.446  11.267   4.246  1.00  0.00           H  
ATOM   3687  C18 BCN B 229      -4.704  10.303   6.057  1.00  0.00           C  
ATOM   3688  H11 BCN B 229      -3.819   9.764   6.390  1.00  0.00           H  
ATOM   3689  C3  BCN B 229       0.518   9.688   3.354  1.00  0.00           C  
ATOM   3690  O3  BCN B 229      -0.464   9.107   3.796  1.00  0.00           O  
ATOM   3691  N   PRO B 230       1.750   9.384   3.802  1.00  0.00           N  
ATOM   3692  CD  PRO B 230       2.997  10.059   3.491  1.00  0.00           C  
ATOM   3693  HD2 PRO B 230       2.923  11.126   3.704  1.00  0.00           H  
ATOM   3694  HD3 PRO B 230       3.247   9.893   2.446  1.00  0.00           H  
ATOM   3695  CG  PRO B 230       4.060   9.425   4.385  1.00  0.00           C  
ATOM   3696  HG2 PRO B 230       4.159  10.003   5.303  1.00  0.00           H  
ATOM   3697  HG3 PRO B 230       5.010   9.348   3.866  1.00  0.00           H  
ATOM   3698  CB  PRO B 230       3.505   8.041   4.700  1.00  0.00           C  
ATOM   3699  HB2 PRO B 230       3.863   7.671   5.662  1.00  0.00           H  
ATOM   3700  HB3 PRO B 230       3.776   7.349   3.901  1.00  0.00           H  
ATOM   3701  CA  PRO B 230       1.992   8.260   4.688  1.00  0.00           C  
ATOM   3702  HA  PRO B 230       1.517   7.379   4.261  1.00  0.00           H  
ATOM   3703  C   PRO B 230       1.416   8.485   6.088  1.00  0.00           C  
ATOM   3704  O   PRO B 230       1.260   9.610   6.573  1.00  0.00           O  
ATOM   3705  N   ARG B 231       1.121   7.369   6.755  1.00  0.00           N  
ATOM   3706  H   ARG B 231       1.277   6.485   6.280  1.00  0.00           H  
ATOM   3707  CA  ARG B 231       0.642   7.348   8.138  1.00  0.00           C  
ATOM   3708  HA  ARG B 231      -0.247   7.977   8.197  1.00  0.00           H  
ATOM   3709  CB  ARG B 231       0.274   5.905   8.516  1.00  0.00           C  
ATOM   3710  HB2 ARG B 231       1.111   5.241   8.290  1.00  0.00           H  
ATOM   3711  HB3 ARG B 231       0.067   5.854   9.586  1.00  0.00           H  
ATOM   3712  CG  ARG B 231      -0.978   5.442   7.753  1.00  0.00           C  
ATOM   3713  HG2 ARG B 231      -1.829   6.035   8.091  1.00  0.00           H  
ATOM   3714  HG3 ARG B 231      -0.853   5.597   6.680  1.00  0.00           H  
ATOM   3715  CD  ARG B 231      -1.272   3.961   7.990  1.00  0.00           C  
ATOM   3716  HD2 ARG B 231      -0.545   3.360   7.438  1.00  0.00           H  
ATOM   3717  HD3 ARG B 231      -1.147   3.741   9.051  1.00  0.00           H  
ATOM   3718  NE  ARG B 231      -2.641   3.636   7.541  1.00  0.00           N  
ATOM   3719  HE  ARG B 231      -2.869   3.793   6.563  1.00  0.00           H  
ATOM   3720  CZ  ARG B 231      -3.612   3.088   8.242  1.00  0.00           C  
ATOM   3721  NH1 ARG B 231      -3.462   2.674   9.469  1.00  0.00           N  
ATOM   3722 HH11 ARG B 231      -2.553   2.767   9.889  1.00  0.00           H  
ATOM   3723 HH12 ARG B 231      -4.212   2.200   9.928  1.00  0.00           H  
ATOM   3724  NH2 ARG B 231      -4.770   2.940   7.685  1.00  0.00           N  
ATOM   3725 HH21 ARG B 231      -4.826   3.164   6.688  1.00  0.00           H  
ATOM   3726 HH22 ARG B 231      -5.494   2.381   8.087  1.00  0.00           H  
ATOM   3727  C   ARG B 231       1.679   7.962   9.086  1.00  0.00           C  
ATOM   3728  O   ARG B 231       2.886   7.806   8.891  1.00  0.00           O  
ATOM   3729  N   ALA B 232       1.203   8.659  10.118  1.00  0.00           N  
ATOM   3730  H   ALA B 232       0.208   8.718  10.233  1.00  0.00           H  
ATOM   3731  CA  ALA B 232       2.047   9.262  11.148  1.00  0.00           C  
ATOM   3732  HA  ALA B 232       2.802   9.870  10.657  1.00  0.00           H  
ATOM   3733  CB  ALA B 232       1.184  10.189  12.011  1.00  0.00           C  
ATOM   3734  HB1 ALA B 232       0.402   9.618  12.512  1.00  0.00           H  
ATOM   3735  HB2 ALA B 232       1.806  10.671  12.767  1.00  0.00           H  
ATOM   3736  HB3 ALA B 232       0.729  10.961  11.390  1.00  0.00           H  
ATOM   3737  C   ALA B 232       2.733   8.178  12.007  1.00  0.00           C  
ATOM   3738  O   ALA B 232       2.067   7.199  12.359  1.00  0.00           O  
ATOM   3739  N   PRO B 233       4.020   8.323  12.386  1.00  0.00           N  
ATOM   3740  CD  PRO B 233       4.978   9.316  11.929  1.00  0.00           C  
ATOM   3741  HD2 PRO B 233       4.904  10.206  12.557  1.00  0.00           H  
ATOM   3742  HD3 PRO B 233       4.837   9.571  10.879  1.00  0.00           H  
ATOM   3743  CG  PRO B 233       6.345   8.660  12.105  1.00  0.00           C  
ATOM   3744  HG2 PRO B 233       7.133   9.397  12.256  1.00  0.00           H  
ATOM   3745  HG3 PRO B 233       6.562   8.037  11.238  1.00  0.00           H  
ATOM   3746  CB  PRO B 233       6.157   7.762  13.327  1.00  0.00           C  
ATOM   3747  HB2 PRO B 233       6.364   8.324  14.236  1.00  0.00           H  
ATOM   3748  HB3 PRO B 233       6.801   6.883  13.276  1.00  0.00           H  
ATOM   3749  CA  PRO B 233       4.677   7.374  13.284  1.00  0.00           C  
ATOM   3750  HA  PRO B 233       4.588   6.375  12.857  1.00  0.00           H  
ATOM   3751  C   PRO B 233       4.063   7.372  14.691  1.00  0.00           C  
ATOM   3752  O   PRO B 233       3.586   8.397  15.184  1.00  0.00           O  
ATOM   3753  N   GLY B 234       4.142   6.219  15.357  1.00  0.00           N  
ATOM   3754  H   GLY B 234       4.650   5.457  14.925  1.00  0.00           H  
ATOM   3755  CA  GLY B 234       3.638   6.018  16.720  1.00  0.00           C  
ATOM   3756  HA2 GLY B 234       2.959   6.828  16.988  1.00  0.00           H  
ATOM   3757  HA3 GLY B 234       3.069   5.089  16.754  1.00  0.00           H  
ATOM   3758  C   GLY B 234       4.736   5.940  17.786  1.00  0.00           C  
ATOM   3759  O   GLY B 234       5.925   5.878  17.476  1.00  0.00           O  
ATOM   3760  N   ASN B 235       4.308   5.905  19.053  1.00  0.00           N  
ATOM   3761  H   ASN B 235       3.306   5.879  19.188  1.00  0.00           H  
ATOM   3762  CA  ASN B 235       5.089   5.423  20.202  1.00  0.00           C  
ATOM   3763  HA  ASN B 235       4.525   5.699  21.094  1.00  0.00           H  
ATOM   3764  CB  ASN B 235       5.134   3.877  20.167  1.00  0.00           C  
ATOM   3765  HB2 ASN B 235       5.723   3.563  19.306  1.00  0.00           H  
ATOM   3766  HB3 ASN B 235       5.640   3.521  21.065  1.00  0.00           H  
ATOM   3767  CG  ASN B 235       3.775   3.191  20.091  1.00  0.00           C  
ATOM   3768  OD1 ASN B 235       2.723   3.805  20.004  1.00  0.00           O  
ATOM   3769  ND2 ASN B 235       3.753   1.879  20.161  1.00  0.00           N  
ATOM   3770 HD21 ASN B 235       2.847   1.447  20.137  1.00  0.00           H  
ATOM   3771 HD22 ASN B 235       4.606   1.359  20.240  1.00  0.00           H  
ATOM   3772  C   ASN B 235       6.476   6.076  20.397  1.00  0.00           C  
ATOM   3773  O   ASN B 235       7.437   5.390  20.743  1.00  0.00           O  
ATOM   3774  N   LEU B 236       6.602   7.384  20.142  1.00  0.00           N  
ATOM   3775  H   LEU B 236       5.788   7.896  19.849  1.00  0.00           H  
ATOM   3776  CA  LEU B 236       7.865   8.114  20.306  1.00  0.00           C  
ATOM   3777  HA  LEU B 236       8.630   7.574  19.753  1.00  0.00           H  
ATOM   3778  CB  LEU B 236       7.734   9.526  19.697  1.00  0.00           C  
ATOM   3779  HB2 LEU B 236       7.494   9.430  18.636  1.00  0.00           H  
ATOM   3780  HB3 LEU B 236       6.901  10.031  20.189  1.00  0.00           H  
ATOM   3781  CG  LEU B 236       8.990  10.410  19.848  1.00  0.00           C  
ATOM   3782  HG  LEU B 236       9.255  10.498  20.900  1.00  0.00           H  
ATOM   3783  CD1 LEU B 236      10.192   9.863  19.080  1.00  0.00           C  
ATOM   3784 HD11 LEU B 236      11.035  10.546  19.177  1.00  0.00           H  
ATOM   3785 HD12 LEU B 236      10.494   8.905  19.496  1.00  0.00           H  
ATOM   3786 HD13 LEU B 236       9.943   9.743  18.026  1.00  0.00           H  
ATOM   3787  CD2 LEU B 236       8.699  11.814  19.325  1.00  0.00           C  
ATOM   3788 HD21 LEU B 236       8.458  11.768  18.266  1.00  0.00           H  
ATOM   3789 HD22 LEU B 236       7.858  12.236  19.872  1.00  0.00           H  
ATOM   3790 HD23 LEU B 236       9.575  12.445  19.470  1.00  0.00           H  
ATOM   3791  C   LEU B 236       8.296   8.168  21.783  1.00  0.00           C  
ATOM   3792  O   LEU B 236       7.510   8.551  22.648  1.00  0.00           O  
ATOM   3793  N   THR B 237       9.561   7.863  22.065  1.00  0.00           N  
ATOM   3794  H   THR B 237      10.159   7.528  21.313  1.00  0.00           H  
ATOM   3795  CA  THR B 237      10.160   7.968  23.404  1.00  0.00           C  
ATOM   3796  HA  THR B 237       9.700   8.807  23.920  1.00  0.00           H  
ATOM   3797  CB  THR B 237       9.822   6.712  24.225  1.00  0.00           C  
ATOM   3798  HB  THR B 237       8.750   6.523  24.159  1.00  0.00           H  
ATOM   3799  CG2 THR B 237      10.566   5.450  23.794  1.00  0.00           C  
ATOM   3800 HG21 THR B 237      10.324   5.222  22.756  1.00  0.00           H  
ATOM   3801 HG22 THR B 237      11.642   5.589  23.894  1.00  0.00           H  
ATOM   3802 HG23 THR B 237      10.254   4.611  24.414  1.00  0.00           H  
ATOM   3803  OG1 THR B 237      10.138   6.954  25.572  1.00  0.00           O  
ATOM   3804  HG1 THR B 237       9.992   6.144  26.067  1.00  0.00           H  
ATOM   3805  C   THR B 237      11.664   8.282  23.330  1.00  0.00           C  
ATOM   3806  O   THR B 237      12.204   8.438  22.231  1.00  0.00           O  
ATOM   3807  N   VAL B 238      12.331   8.417  24.479  1.00  0.00           N  
ATOM   3808  H   VAL B 238      11.832   8.188  25.333  1.00  0.00           H  
ATOM   3809  CA  VAL B 238      13.754   8.768  24.612  1.00  0.00           C  
ATOM   3810  HA  VAL B 238      14.257   8.431  23.711  1.00  0.00           H  
ATOM   3811  CB  VAL B 238      13.933  10.301  24.689  1.00  0.00           C  
ATOM   3812  HB  VAL B 238      13.511  10.727  23.777  1.00  0.00           H  
ATOM   3813  CG1 VAL B 238      13.200  10.936  25.878  1.00  0.00           C  
ATOM   3814 HG11 VAL B 238      13.573  10.528  26.819  1.00  0.00           H  
ATOM   3815 HG12 VAL B 238      13.370  12.008  25.878  1.00  0.00           H  
ATOM   3816 HG13 VAL B 238      12.129  10.751  25.808  1.00  0.00           H  
ATOM   3817  CG2 VAL B 238      15.408  10.729  24.752  1.00  0.00           C  
ATOM   3818 HG21 VAL B 238      15.977  10.232  23.968  1.00  0.00           H  
ATOM   3819 HG22 VAL B 238      15.482  11.808  24.615  1.00  0.00           H  
ATOM   3820 HG23 VAL B 238      15.839  10.472  25.720  1.00  0.00           H  
ATOM   3821  C   VAL B 238      14.424   8.035  25.783  1.00  0.00           C  
ATOM   3822  O   VAL B 238      13.823   7.845  26.839  1.00  0.00           O  
ATOM   3823  N   HIE B 239      15.688   7.655  25.584  1.00  0.00           N  
ATOM   3824  H   HIE B 239      16.075   7.824  24.664  1.00  0.00           H  
ATOM   3825  CA  HIE B 239      16.563   6.944  26.521  1.00  0.00           C  
ATOM   3826  HA  HIE B 239      16.073   6.882  27.494  1.00  0.00           H  
ATOM   3827  CB  HIE B 239      16.832   5.515  26.001  1.00  0.00           C  
ATOM   3828  HB2 HIE B 239      17.637   5.561  25.266  1.00  0.00           H  
ATOM   3829  HB3 HIE B 239      17.182   4.899  26.830  1.00  0.00           H  
ATOM   3830  CG  HIE B 239      15.659   4.827  25.342  1.00  0.00           C  
ATOM   3831  ND1 HIE B 239      14.590   4.214  25.997  1.00  0.00           N  
ATOM   3832  CE1 HIE B 239      13.752   3.816  25.029  1.00  0.00           C  
ATOM   3833  HE1 HIE B 239      12.809   3.316  25.204  1.00  0.00           H  
ATOM   3834  NE2 HIE B 239      14.230   4.150  23.818  1.00  0.00           N  
ATOM   3835  HE2 HIE B 239      13.743   4.032  22.930  1.00  0.00           H  
ATOM   3836  CD2 HIE B 239      15.442   4.773  23.996  1.00  0.00           C  
ATOM   3837  HD2 HIE B 239      16.078   5.188  23.229  1.00  0.00           H  
ATOM   3838  C   HIE B 239      17.903   7.684  26.670  1.00  0.00           C  
ATOM   3839  O   HIE B 239      18.260   8.507  25.821  1.00  0.00           O  
ATOM   3840  N   THR B 240      18.702   7.348  27.683  1.00  0.00           N  
ATOM   3841  H   THR B 240      18.408   6.621  28.320  1.00  0.00           H  
ATOM   3842  CA  THR B 240      20.145   7.654  27.641  1.00  0.00           C  
ATOM   3843  HA  THR B 240      20.282   8.643  27.207  1.00  0.00           H  
ATOM   3844  CB  THR B 240      20.790   7.704  29.038  1.00  0.00           C  
ATOM   3845  HB  THR B 240      21.745   8.223  28.954  1.00  0.00           H  
ATOM   3846  CG2 THR B 240      19.935   8.419  30.086  1.00  0.00           C  
ATOM   3847 HG21 THR B 240      19.054   7.822  30.325  1.00  0.00           H  
ATOM   3848 HG22 THR B 240      20.516   8.570  30.995  1.00  0.00           H  
ATOM   3849 HG23 THR B 240      19.616   9.390  29.706  1.00  0.00           H  
ATOM   3850  OG1 THR B 240      21.027   6.408  29.528  1.00  0.00           O  
ATOM   3851  HG1 THR B 240      21.555   6.474  30.328  1.00  0.00           H  
ATOM   3852  C   THR B 240      20.871   6.650  26.731  1.00  0.00           C  
ATOM   3853  O   THR B 240      20.351   5.575  26.423  1.00  0.00           O  
ATOM   3854  N   GLN B 241      22.079   6.984  26.278  1.00  0.00           N  
ATOM   3855  H   GLN B 241      22.432   7.920  26.461  1.00  0.00           H  
ATOM   3856  CA  GLN B 241      22.962   6.075  25.546  1.00  0.00           C  
ATOM   3857  HA  GLN B 241      22.819   5.069  25.944  1.00  0.00           H  
ATOM   3858  CB  GLN B 241      22.549   6.063  24.058  1.00  0.00           C  
ATOM   3859  HB2 GLN B 241      21.525   5.693  23.992  1.00  0.00           H  
ATOM   3860  HB3 GLN B 241      22.539   7.090  23.693  1.00  0.00           H  
ATOM   3861  CG  GLN B 241      23.417   5.220  23.106  1.00  0.00           C  
ATOM   3862  HG2 GLN B 241      23.025   5.339  22.096  1.00  0.00           H  
ATOM   3863  HG3 GLN B 241      24.436   5.604  23.112  1.00  0.00           H  
ATOM   3864  CD  GLN B 241      23.453   3.731  23.455  1.00  0.00           C  
ATOM   3865  OE1 GLN B 241      24.087   3.310  24.405  1.00  0.00           O  
ATOM   3866  NE2 GLN B 241      22.814   2.871  22.691  1.00  0.00           N  
ATOM   3867 HE21 GLN B 241      22.819   1.914  23.002  1.00  0.00           H  
ATOM   3868 HE22 GLN B 241      22.224   3.180  21.943  1.00  0.00           H  
ATOM   3869  C   GLN B 241      24.430   6.463  25.799  1.00  0.00           C  
ATOM   3870  O   GLN B 241      24.742   7.638  26.008  1.00  0.00           O  
ATOM   3871  N   VAL B 242      25.330   5.474  25.790  1.00  0.00           N  
ATOM   3872  H   VAL B 242      24.992   4.545  25.552  1.00  0.00           H  
ATOM   3873  CA  VAL B 242      26.754   5.603  26.167  1.00  0.00           C  
ATOM   3874  HA  VAL B 242      26.790   5.841  27.230  1.00  0.00           H  
ATOM   3875  CB  VAL B 242      27.514   4.273  25.963  1.00  0.00           C  
ATOM   3876  HB  VAL B 242      28.526   4.405  26.347  1.00  0.00           H  
ATOM   3877  CG1 VAL B 242      26.876   3.129  26.761  1.00  0.00           C  
ATOM   3878 HG11 VAL B 242      25.888   2.884  26.370  1.00  0.00           H  
ATOM   3879 HG12 VAL B 242      27.505   2.241  26.693  1.00  0.00           H  
ATOM   3880 HG13 VAL B 242      26.788   3.413  27.809  1.00  0.00           H  
ATOM   3881  CG2 VAL B 242      27.630   3.859  24.488  1.00  0.00           C  
ATOM   3882 HG21 VAL B 242      26.642   3.750  24.044  1.00  0.00           H  
ATOM   3883 HG22 VAL B 242      28.198   4.605  23.933  1.00  0.00           H  
ATOM   3884 HG23 VAL B 242      28.156   2.907  24.417  1.00  0.00           H  
ATOM   3885  C   VAL B 242      27.476   6.739  25.432  1.00  0.00           C  
ATOM   3886  O   VAL B 242      27.026   7.185  24.376  1.00  0.00           O  
ATOM   3887  N   SER B 243      28.617   7.188  25.964  1.00  0.00           N  
ATOM   3888  H   SER B 243      28.949   6.775  26.822  1.00  0.00           H  
ATOM   3889  CA  SER B 243      29.381   8.323  25.414  1.00  0.00           C  
ATOM   3890  HA  SER B 243      30.191   8.543  26.109  1.00  0.00           H  
ATOM   3891  CB  SER B 243      30.017   7.970  24.057  1.00  0.00           C  
ATOM   3892  HB2 SER B 243      29.239   7.931  23.296  1.00  0.00           H  
ATOM   3893  HB3 SER B 243      30.725   8.752  23.777  1.00  0.00           H  
ATOM   3894  OG  SER B 243      30.683   6.714  24.087  1.00  0.00           O  
ATOM   3895  HG  SER B 243      31.493   6.812  24.597  1.00  0.00           H  
ATOM   3896  C   SER B 243      28.533   9.604  25.338  1.00  0.00           C  
ATOM   3897  O   SER B 243      28.441  10.233  24.287  1.00  0.00           O  
ATOM   3898  N   ASP B 244      27.867   9.934  26.448  1.00  0.00           N  
ATOM   3899  H   ASP B 244      28.130   9.457  27.303  1.00  0.00           H  
ATOM   3900  CA  ASP B 244      27.135  11.185  26.689  1.00  0.00           C  
ATOM   3901  HA  ASP B 244      26.532  11.004  27.580  1.00  0.00           H  
ATOM   3902  CB  ASP B 244      28.114  12.308  27.090  1.00  0.00           C  
ATOM   3903  HB2 ASP B 244      28.701  12.591  26.214  1.00  0.00           H  
ATOM   3904  HB3 ASP B 244      27.538  13.180  27.408  1.00  0.00           H  
ATOM   3905  CG  ASP B 244      29.078  11.908  28.225  1.00  0.00           C  
ATOM   3906  OD1 ASP B 244      30.062  12.648  28.431  1.00  0.00           O  
ATOM   3907  OD2 ASP B 244      28.856  10.845  28.858  1.00  0.00           O  
ATOM   3908  C   ASP B 244      26.114  11.541  25.592  1.00  0.00           C  
ATOM   3909  O   ASP B 244      26.057  12.660  25.074  1.00  0.00           O  
ATOM   3910  N   THR B 245      25.276  10.562  25.230  1.00  0.00           N  
ATOM   3911  H   THR B 245      25.332   9.683  25.735  1.00  0.00           H  
ATOM   3912  CA  THR B 245      24.205  10.719  24.236  1.00  0.00           C  
ATOM   3913  HA  THR B 245      24.185  11.757  23.918  1.00  0.00           H  
ATOM   3914  CB  THR B 245      24.460   9.882  22.966  1.00  0.00           C  
ATOM   3915  HB  THR B 245      23.576   9.939  22.331  1.00  0.00           H  
ATOM   3916  CG2 THR B 245      25.641  10.377  22.130  1.00  0.00           C  
ATOM   3917 HG21 THR B 245      26.495  10.592  22.768  1.00  0.00           H  
ATOM   3918 HG22 THR B 245      25.928   9.637  21.388  1.00  0.00           H  
ATOM   3919 HG23 THR B 245      25.359  11.284  21.604  1.00  0.00           H  
ATOM   3920  OG1 THR B 245      24.688   8.516  23.232  1.00  0.00           O  
ATOM   3921  HG1 THR B 245      25.030   8.452  24.142  1.00  0.00           H  
ATOM   3922  C   THR B 245      22.817  10.447  24.817  1.00  0.00           C  
ATOM   3923  O   THR B 245      22.645   9.737  25.807  1.00  0.00           O  
ATOM   3924  N   LEU B 246      21.804  11.017  24.168  1.00  0.00           N  
ATOM   3925  H   LEU B 246      22.042  11.609  23.378  1.00  0.00           H  
ATOM   3926  CA  LEU B 246      20.422  10.551  24.227  1.00  0.00           C  
ATOM   3927  HA  LEU B 246      20.288   9.897  25.089  1.00  0.00           H  
ATOM   3928  CB  LEU B 246      19.461  11.747  24.362  1.00  0.00           C  
ATOM   3929  HB2 LEU B 246      19.646  12.424  23.528  1.00  0.00           H  
ATOM   3930  HB3 LEU B 246      18.433  11.391  24.278  1.00  0.00           H  
ATOM   3931  CG  LEU B 246      19.599  12.534  25.681  1.00  0.00           C  
ATOM   3932  HG  LEU B 246      20.646  12.781  25.855  1.00  0.00           H  
ATOM   3933  CD1 LEU B 246      18.819  13.842  25.571  1.00  0.00           C  
ATOM   3934 HD11 LEU B 246      17.760  13.644  25.397  1.00  0.00           H  
ATOM   3935 HD12 LEU B 246      18.932  14.406  26.496  1.00  0.00           H  
ATOM   3936 HD13 LEU B 246      19.222  14.433  24.752  1.00  0.00           H  
ATOM   3937  CD2 LEU B 246      19.066  11.755  26.885  1.00  0.00           C  
ATOM   3938 HD21 LEU B 246      18.016  11.502  26.736  1.00  0.00           H  
ATOM   3939 HD22 LEU B 246      19.645  10.846  27.025  1.00  0.00           H  
ATOM   3940 HD23 LEU B 246      19.159  12.366  27.784  1.00  0.00           H  
ATOM   3941  C   LEU B 246      20.118   9.719  22.973  1.00  0.00           C  
ATOM   3942  O   LEU B 246      20.745   9.897  21.922  1.00  0.00           O  
ATOM   3943  N   LEU B 247      19.136   8.828  23.076  1.00  0.00           N  
ATOM   3944  H   LEU B 247      18.683   8.730  23.982  1.00  0.00           H  
ATOM   3945  CA  LEU B 247      18.639   8.000  21.978  1.00  0.00           C  
ATOM   3946  HA  LEU B 247      19.005   8.386  21.028  1.00  0.00           H  
ATOM   3947  CB  LEU B 247      19.165   6.563  22.159  1.00  0.00           C  
ATOM   3948  HB2 LEU B 247      20.252   6.578  22.080  1.00  0.00           H  
ATOM   3949  HB3 LEU B 247      18.907   6.229  23.166  1.00  0.00           H  
ATOM   3950  CG  LEU B 247      18.603   5.540  21.153  1.00  0.00           C  
ATOM   3951  HG  LEU B 247      17.515   5.563  21.165  1.00  0.00           H  
ATOM   3952  CD1 LEU B 247      19.090   5.811  19.729  1.00  0.00           C  
ATOM   3953 HD11 LEU B 247      18.711   6.772  19.385  1.00  0.00           H  
ATOM   3954 HD12 LEU B 247      20.177   5.805  19.691  1.00  0.00           H  
ATOM   3955 HD13 LEU B 247      18.703   5.042  19.058  1.00  0.00           H  
ATOM   3956  CD2 LEU B 247      19.052   4.136  21.555  1.00  0.00           C  
ATOM   3957 HD21 LEU B 247      20.138   4.072  21.567  1.00  0.00           H  
ATOM   3958 HD22 LEU B 247      18.661   3.897  22.546  1.00  0.00           H  
ATOM   3959 HD23 LEU B 247      18.651   3.410  20.845  1.00  0.00           H  
ATOM   3960  C   LEU B 247      17.113   8.072  21.953  1.00  0.00           C  
ATOM   3961  O   LEU B 247      16.463   7.610  22.882  1.00  0.00           O  
ATOM   3962  N   LEU B 248      16.545   8.644  20.898  1.00  0.00           N  
ATOM   3963  H   LEU B 248      17.141   8.971  20.146  1.00  0.00           H  
ATOM   3964  CA  LEU B 248      15.106   8.639  20.640  1.00  0.00           C  
ATOM   3965  HA  LEU B 248      14.579   8.549  21.588  1.00  0.00           H  
ATOM   3966  CB  LEU B 248      14.683   9.968  19.988  1.00  0.00           C  
ATOM   3967  HB2 LEU B 248      15.150  10.062  19.008  1.00  0.00           H  
ATOM   3968  HB3 LEU B 248      13.604   9.922  19.837  1.00  0.00           H  
ATOM   3969  CG  LEU B 248      15.023  11.206  20.852  1.00  0.00           C  
ATOM   3970  HG  LEU B 248      15.154  10.908  21.889  1.00  0.00           H  
ATOM   3971  CD1 LEU B 248      16.297  11.918  20.379  1.00  0.00           C  
ATOM   3972 HD11 LEU B 248      16.485  12.789  21.006  1.00  0.00           H  
ATOM   3973 HD12 LEU B 248      17.150  11.248  20.459  1.00  0.00           H  
ATOM   3974 HD13 LEU B 248      16.186  12.236  19.341  1.00  0.00           H  
ATOM   3975  CD2 LEU B 248      13.880  12.221  20.809  1.00  0.00           C  
ATOM   3976 HD21 LEU B 248      14.114  13.070  21.450  1.00  0.00           H  
ATOM   3977 HD22 LEU B 248      13.724  12.563  19.785  1.00  0.00           H  
ATOM   3978 HD23 LEU B 248      12.966  11.752  21.177  1.00  0.00           H  
ATOM   3979  C   LEU B 248      14.727   7.418  19.792  1.00  0.00           C  
ATOM   3980  O   LEU B 248      15.521   6.990  18.955  1.00  0.00           O  
ATOM   3981  N   THR B 249      13.522   6.875  19.991  1.00  0.00           N  
ATOM   3982  H   THR B 249      12.937   7.291  20.711  1.00  0.00           H  
ATOM   3983  CA  THR B 249      12.985   5.696  19.271  1.00  0.00           C  
ATOM   3984  HA  THR B 249      13.470   5.618  18.298  1.00  0.00           H  
ATOM   3985  CB  THR B 249      13.243   4.380  20.035  1.00  0.00           C  
ATOM   3986  HB  THR B 249      12.785   3.568  19.468  1.00  0.00           H  
ATOM   3987  CG2 THR B 249      14.726   4.050  20.198  1.00  0.00           C  
ATOM   3988 HG21 THR B 249      14.831   3.083  20.689  1.00  0.00           H  
ATOM   3989 HG22 THR B 249      15.194   3.999  19.216  1.00  0.00           H  
ATOM   3990 HG23 THR B 249      15.222   4.810  20.799  1.00  0.00           H  
ATOM   3991  OG1 THR B 249      12.677   4.392  21.334  1.00  0.00           O  
ATOM   3992  HG1 THR B 249      11.763   4.694  21.254  1.00  0.00           H  
ATOM   3993  C   THR B 249      11.479   5.823  19.019  1.00  0.00           C  
ATOM   3994  O   THR B 249      10.774   6.404  19.846  1.00  0.00           O  
ATOM   3995  N   TRP B 250      10.968   5.260  17.920  1.00  0.00           N  
ATOM   3996  H   TRP B 250      11.601   4.815  17.255  1.00  0.00           H  
ATOM   3997  CA  TRP B 250       9.536   5.262  17.557  1.00  0.00           C  
ATOM   3998  HA  TRP B 250       8.934   5.269  18.468  1.00  0.00           H  
ATOM   3999  CB  TRP B 250       9.213   6.545  16.769  1.00  0.00           C  
ATOM   4000  HB2 TRP B 250       8.169   6.534  16.461  1.00  0.00           H  
ATOM   4001  HB3 TRP B 250       9.327   7.390  17.446  1.00  0.00           H  
ATOM   4002  CG  TRP B 250      10.052   6.822  15.558  1.00  0.00           C  
ATOM   4003  CD1 TRP B 250       9.768   6.436  14.294  1.00  0.00           C  
ATOM   4004  HD1 TRP B 250       8.894   5.866  14.004  1.00  0.00           H  
ATOM   4005  NE1 TRP B 250      10.775   6.853  13.445  1.00  0.00           N  
ATOM   4006  HE1 TRP B 250      10.777   6.685  12.445  1.00  0.00           H  
ATOM   4007  CE2 TRP B 250      11.774   7.511  14.128  1.00  0.00           C  
ATOM   4008  CZ2 TRP B 250      12.984   8.093  13.729  1.00  0.00           C  
ATOM   4009  HZ2 TRP B 250      13.308   8.031  12.702  1.00  0.00           H  
ATOM   4010  CH2 TRP B 250      13.780   8.740  14.686  1.00  0.00           C  
ATOM   4011  HH2 TRP B 250      14.719   9.183  14.388  1.00  0.00           H  
ATOM   4012  CZ3 TRP B 250      13.368   8.785  16.029  1.00  0.00           C  
ATOM   4013  HZ3 TRP B 250      13.997   9.263  16.766  1.00  0.00           H  
ATOM   4014  CE3 TRP B 250      12.159   8.182  16.422  1.00  0.00           C  
ATOM   4015  HE3 TRP B 250      11.858   8.208  17.456  1.00  0.00           H  
ATOM   4016  CD2 TRP B 250      11.331   7.527  15.483  1.00  0.00           C  
ATOM   4017  C   TRP B 250       9.141   3.990  16.781  1.00  0.00           C  
ATOM   4018  O   TRP B 250       9.979   3.131  16.518  1.00  0.00           O  
ATOM   4019  N   SER B 251       7.855   3.830  16.438  1.00  0.00           N  
ATOM   4020  H   SER B 251       7.186   4.537  16.727  1.00  0.00           H  
ATOM   4021  CA  SER B 251       7.348   2.681  15.668  1.00  0.00           C  
ATOM   4022  HA  SER B 251       8.140   1.935  15.599  1.00  0.00           H  
ATOM   4023  CB  SER B 251       6.193   2.008  16.418  1.00  0.00           C  
ATOM   4024  HB2 SER B 251       5.848   1.144  15.848  1.00  0.00           H  
ATOM   4025  HB3 SER B 251       6.554   1.666  17.390  1.00  0.00           H  
ATOM   4026  OG  SER B 251       5.110   2.897  16.615  1.00  0.00           O  
ATOM   4027  HG  SER B 251       4.733   3.098  15.751  1.00  0.00           H  
ATOM   4028  C   SER B 251       6.941   3.038  14.229  1.00  0.00           C  
ATOM   4029  O   SER B 251       6.219   4.013  13.991  1.00  0.00           O  
ATOM   4030  N   ASN B 252       7.351   2.186  13.282  1.00  0.00           N  
ATOM   4031  H   ASN B 252       7.933   1.415  13.569  1.00  0.00           H  
ATOM   4032  CA  ASN B 252       6.956   2.235  11.870  1.00  0.00           C  
ATOM   4033  HA  ASN B 252       7.218   3.219  11.480  1.00  0.00           H  
ATOM   4034  CB  ASN B 252       7.806   1.191  11.110  1.00  0.00           C  
ATOM   4035  HB2 ASN B 252       8.842   1.277  11.436  1.00  0.00           H  
ATOM   4036  HB3 ASN B 252       7.460   0.183  11.337  1.00  0.00           H  
ATOM   4037  CG  ASN B 252       7.778   1.380   9.602  1.00  0.00           C  
ATOM   4038  OD1 ASN B 252       6.777   1.761   9.019  1.00  0.00           O  
ATOM   4039  ND2 ASN B 252       8.872   1.134   8.918  1.00  0.00           N  
ATOM   4040 HD21 ASN B 252       8.840   1.332   7.932  1.00  0.00           H  
ATOM   4041 HD22 ASN B 252       9.676   0.696   9.337  1.00  0.00           H  
ATOM   4042  C   ASN B 252       5.426   1.983  11.729  1.00  0.00           C  
ATOM   4043  O   ASN B 252       4.954   0.952  12.212  1.00  0.00           O  
ATOM   4044  N   PRO B 253       4.630   2.891  11.124  1.00  0.00           N  
ATOM   4045  CD  PRO B 253       5.072   4.175  10.604  1.00  0.00           C  
ATOM   4046  HD2 PRO B 253       5.736   4.038   9.754  1.00  0.00           H  
ATOM   4047  HD3 PRO B 253       5.577   4.738  11.390  1.00  0.00           H  
ATOM   4048  CG  PRO B 253       3.816   4.929  10.179  1.00  0.00           C  
ATOM   4049  HG2 PRO B 253       3.590   4.722   9.132  1.00  0.00           H  
ATOM   4050  HG3 PRO B 253       3.925   5.997  10.350  1.00  0.00           H  
ATOM   4051  CB  PRO B 253       2.742   4.319  11.074  1.00  0.00           C  
ATOM   4052  HB2 PRO B 253       1.740   4.471  10.677  1.00  0.00           H  
ATOM   4053  HB3 PRO B 253       2.813   4.751  12.072  1.00  0.00           H  
ATOM   4054  CA  PRO B 253       3.158   2.846  11.148  1.00  0.00           C  
ATOM   4055  HA  PRO B 253       2.837   2.453  12.112  1.00  0.00           H  
ATOM   4056  C   PRO B 253       2.488   1.962  10.067  1.00  0.00           C  
ATOM   4057  O   PRO B 253       1.338   2.209   9.699  1.00  0.00           O  
ATOM   4058  N   TYR B 254       3.181   0.932   9.573  1.00  0.00           N  
ATOM   4059  H   TYR B 254       4.087   0.739   9.976  1.00  0.00           H  
ATOM   4060  CA  TYR B 254       2.706  -0.005   8.543  1.00  0.00           C  
ATOM   4061  HA  TYR B 254       1.641   0.161   8.379  1.00  0.00           H  
ATOM   4062  CB  TYR B 254       3.436   0.275   7.223  1.00  0.00           C  
ATOM   4063  HB2 TYR B 254       4.511   0.349   7.401  1.00  0.00           H  
ATOM   4064  HB3 TYR B 254       3.277  -0.561   6.544  1.00  0.00           H  
ATOM   4065  CG  TYR B 254       2.936   1.530   6.547  1.00  0.00           C  
ATOM   4066  CD1 TYR B 254       1.792   1.456   5.731  1.00  0.00           C  
ATOM   4067  HD1 TYR B 254       1.313   0.505   5.556  1.00  0.00           H  
ATOM   4068  CE1 TYR B 254       1.252   2.621   5.162  1.00  0.00           C  
ATOM   4069  HE1 TYR B 254       0.374   2.563   4.538  1.00  0.00           H  
ATOM   4070  CZ  TYR B 254       1.853   3.869   5.431  1.00  0.00           C  
ATOM   4071  OH  TYR B 254       1.300   5.008   4.945  1.00  0.00           O  
ATOM   4072  HH  TYR B 254       0.582   4.794   4.313  1.00  0.00           H  
ATOM   4073  CE2 TYR B 254       3.007   3.944   6.240  1.00  0.00           C  
ATOM   4074  HE2 TYR B 254       3.458   4.904   6.435  1.00  0.00           H  
ATOM   4075  CD2 TYR B 254       3.555   2.770   6.793  1.00  0.00           C  
ATOM   4076  HD2 TYR B 254       4.430   2.816   7.428  1.00  0.00           H  
ATOM   4077  C   TYR B 254       2.901  -1.472   8.965  1.00  0.00           C  
ATOM   4078  O   TYR B 254       3.869  -1.773   9.665  1.00  0.00           O  
ATOM   4079  N   PRO B 255       2.021  -2.403   8.547  1.00  0.00           N  
ATOM   4080  CD  PRO B 255       0.855  -2.210   7.698  1.00  0.00           C  
ATOM   4081  HD2 PRO B 255       1.094  -1.629   6.807  1.00  0.00           H  
ATOM   4082  HD3 PRO B 255       0.075  -1.711   8.274  1.00  0.00           H  
ATOM   4083  CG  PRO B 255       0.389  -3.613   7.303  1.00  0.00           C  
ATOM   4084  HG2 PRO B 255       0.902  -3.936   6.397  1.00  0.00           H  
ATOM   4085  HG3 PRO B 255      -0.692  -3.657   7.167  1.00  0.00           H  
ATOM   4086  CB  PRO B 255       0.853  -4.472   8.478  1.00  0.00           C  
ATOM   4087  HB2 PRO B 255       0.973  -5.519   8.201  1.00  0.00           H  
ATOM   4088  HB3 PRO B 255       0.136  -4.381   9.296  1.00  0.00           H  
ATOM   4089  CA  PRO B 255       2.175  -3.815   8.887  1.00  0.00           C  
ATOM   4090  HA  PRO B 255       2.289  -3.893   9.967  1.00  0.00           H  
ATOM   4091  C   PRO B 255       3.404  -4.430   8.182  1.00  0.00           C  
ATOM   4092  O   PRO B 255       3.807  -3.935   7.123  1.00  0.00           O  
ATOM   4093  N   PRO B 256       4.007  -5.511   8.717  1.00  0.00           N  
ATOM   4094  CD  PRO B 256       3.717  -6.126  10.007  1.00  0.00           C  
ATOM   4095  HD2 PRO B 256       2.956  -6.898   9.881  1.00  0.00           H  
ATOM   4096  HD3 PRO B 256       3.401  -5.398  10.752  1.00  0.00           H  
ATOM   4097  CG  PRO B 256       5.031  -6.756  10.465  1.00  0.00           C  
ATOM   4098  HG2 PRO B 256       4.866  -7.605  11.129  1.00  0.00           H  
ATOM   4099  HG3 PRO B 256       5.655  -6.000  10.945  1.00  0.00           H  
ATOM   4100  CB  PRO B 256       5.666  -7.182   9.145  1.00  0.00           C  
ATOM   4101  HB2 PRO B 256       5.222  -8.123   8.813  1.00  0.00           H  
ATOM   4102  HB3 PRO B 256       6.750  -7.277   9.228  1.00  0.00           H  
ATOM   4103  CA  PRO B 256       5.268  -6.046   8.198  1.00  0.00           C  
ATOM   4104  HA  PRO B 256       6.016  -5.260   8.276  1.00  0.00           H  
ATOM   4105  C   PRO B 256       5.246  -6.521   6.739  1.00  0.00           C  
ATOM   4106  O   PRO B 256       6.309  -6.592   6.132  1.00  0.00           O  
ATOM   4107  N   ASP B 257       4.090  -6.828   6.141  1.00  0.00           N  
ATOM   4108  H   ASP B 257       3.222  -6.721   6.663  1.00  0.00           H  
ATOM   4109  CA  ASP B 257       3.964  -7.251   4.732  1.00  0.00           C  
ATOM   4110  HA  ASP B 257       4.836  -7.848   4.459  1.00  0.00           H  
ATOM   4111  CB  ASP B 257       2.727  -8.152   4.567  1.00  0.00           C  
ATOM   4112  HB2 ASP B 257       2.705  -8.520   3.542  1.00  0.00           H  
ATOM   4113  HB3 ASP B 257       2.828  -9.024   5.220  1.00  0.00           H  
ATOM   4114  CG  ASP B 257       1.413  -7.425   4.876  1.00  0.00           C  
ATOM   4115  OD1 ASP B 257       0.570  -7.316   3.952  1.00  0.00           O  
ATOM   4116  OD2 ASP B 257       1.274  -6.956   6.025  1.00  0.00           O  
ATOM   4117  C   ASP B 257       3.888  -6.071   3.731  1.00  0.00           C  
ATOM   4118  O   ASP B 257       3.986  -6.279   2.520  1.00  0.00           O  
ATOM   4119  N   ASN B 258       3.722  -4.834   4.207  1.00  0.00           N  
ATOM   4120  H   ASN B 258       3.637  -4.729   5.213  1.00  0.00           H  
ATOM   4121  CA  ASN B 258       3.636  -3.617   3.391  1.00  0.00           C  
ATOM   4122  HA  ASN B 258       2.993  -3.831   2.534  1.00  0.00           H  
ATOM   4123  CB  ASN B 258       2.942  -2.543   4.250  1.00  0.00           C  
ATOM   4124  HB2 ASN B 258       1.979  -2.921   4.583  1.00  0.00           H  
ATOM   4125  HB3 ASN B 258       3.554  -2.335   5.123  1.00  0.00           H  
ATOM   4126  CG  ASN B 258       2.722  -1.233   3.520  1.00  0.00           C  
ATOM   4127  OD1 ASN B 258       3.603  -0.392   3.476  1.00  0.00           O  
ATOM   4128  ND2 ASN B 258       1.572  -1.030   2.923  1.00  0.00           N  
ATOM   4129 HD21 ASN B 258       1.411  -0.130   2.479  1.00  0.00           H  
ATOM   4130 HD22 ASN B 258       0.836  -1.712   2.966  1.00  0.00           H  
ATOM   4131  C   ASN B 258       5.007  -3.159   2.826  1.00  0.00           C  
ATOM   4132  O   ASN B 258       6.066  -3.436   3.393  1.00  0.00           O  
ATOM   4133  N   TYR B 259       5.004  -2.437   1.702  1.00  0.00           N  
ATOM   4134  H   TYR B 259       4.130  -2.262   1.230  1.00  0.00           H  
ATOM   4135  CA  TYR B 259       6.217  -1.926   1.052  1.00  0.00           C  
ATOM   4136  HA  TYR B 259       6.942  -2.738   1.000  1.00  0.00           H  
ATOM   4137  CB  TYR B 259       5.851  -1.516  -0.382  1.00  0.00           C  
ATOM   4138  HB2 TYR B 259       5.259  -0.601  -0.350  1.00  0.00           H  
ATOM   4139  HB3 TYR B 259       6.770  -1.299  -0.929  1.00  0.00           H  
ATOM   4140  CG  TYR B 259       5.074  -2.588  -1.134  1.00  0.00           C  
ATOM   4141  CD1 TYR B 259       3.731  -2.382  -1.505  1.00  0.00           C  
ATOM   4142  HD1 TYR B 259       3.241  -1.439  -1.302  1.00  0.00           H  
ATOM   4143  CE1 TYR B 259       3.023  -3.392  -2.183  1.00  0.00           C  
ATOM   4144  HE1 TYR B 259       2.007  -3.213  -2.495  1.00  0.00           H  
ATOM   4145  CZ  TYR B 259       3.645  -4.623  -2.478  1.00  0.00           C  
ATOM   4146  OH  TYR B 259       2.990  -5.572  -3.199  1.00  0.00           O  
ATOM   4147  HH  TYR B 259       3.499  -6.392  -3.277  1.00  0.00           H  
ATOM   4148  CE2 TYR B 259       4.968  -4.852  -2.049  1.00  0.00           C  
ATOM   4149  HE2 TYR B 259       5.426  -5.807  -2.241  1.00  0.00           H  
ATOM   4150  CD2 TYR B 259       5.690  -3.822  -1.415  1.00  0.00           C  
ATOM   4151  HD2 TYR B 259       6.727  -3.961  -1.161  1.00  0.00           H  
ATOM   4152  C   TYR B 259       6.906  -0.772   1.808  1.00  0.00           C  
ATOM   4153  O   TYR B 259       8.135  -0.739   1.881  1.00  0.00           O  
ATOM   4154  N   LEU B 260       6.145   0.135   2.435  1.00  0.00           N  
ATOM   4155  H   LEU B 260       5.136   0.005   2.450  1.00  0.00           H  
ATOM   4156  CA  LEU B 260       6.683   1.277   3.191  1.00  0.00           C  
ATOM   4157  HA  LEU B 260       7.453   1.757   2.587  1.00  0.00           H  
ATOM   4158  CB  LEU B 260       5.567   2.309   3.465  1.00  0.00           C  
ATOM   4159  HB2 LEU B 260       4.771   1.824   4.031  1.00  0.00           H  
ATOM   4160  HB3 LEU B 260       5.972   3.104   4.092  1.00  0.00           H  
ATOM   4161  CG  LEU B 260       4.961   2.950   2.196  1.00  0.00           C  
ATOM   4162  HG  LEU B 260       4.659   2.172   1.496  1.00  0.00           H  
ATOM   4163  CD1 LEU B 260       3.733   3.786   2.542  1.00  0.00           C  
ATOM   4164 HD11 LEU B 260       2.955   3.133   2.933  1.00  0.00           H  
ATOM   4165 HD12 LEU B 260       3.986   4.540   3.287  1.00  0.00           H  
ATOM   4166 HD13 LEU B 260       3.356   4.278   1.645  1.00  0.00           H  
ATOM   4167  CD2 LEU B 260       5.953   3.884   1.503  1.00  0.00           C  
ATOM   4168 HD21 LEU B 260       6.833   3.331   1.181  1.00  0.00           H  
ATOM   4169 HD22 LEU B 260       5.494   4.333   0.622  1.00  0.00           H  
ATOM   4170 HD23 LEU B 260       6.252   4.668   2.194  1.00  0.00           H  
ATOM   4171  C   LEU B 260       7.379   0.832   4.489  1.00  0.00           C  
ATOM   4172  O   LEU B 260       8.297   1.502   4.958  1.00  0.00           O  
ATOM   4173  N   TYR B 261       7.055  -0.363   4.992  1.00  0.00           N  
ATOM   4174  H   TYR B 261       6.309  -0.872   4.542  1.00  0.00           H  
ATOM   4175  CA  TYR B 261       7.774  -1.021   6.088  1.00  0.00           C  
ATOM   4176  HA  TYR B 261       7.634  -0.432   6.994  1.00  0.00           H  
ATOM   4177  CB  TYR B 261       7.149  -2.407   6.307  1.00  0.00           C  
ATOM   4178  HB2 TYR B 261       6.063  -2.311   6.349  1.00  0.00           H  
ATOM   4179  HB3 TYR B 261       7.397  -3.040   5.457  1.00  0.00           H  
ATOM   4180  CG  TYR B 261       7.609  -3.101   7.570  1.00  0.00           C  
ATOM   4181  CD1 TYR B 261       8.591  -4.111   7.518  1.00  0.00           C  
ATOM   4182  HD1 TYR B 261       9.033  -4.390   6.574  1.00  0.00           H  
ATOM   4183  CE1 TYR B 261       9.020  -4.732   8.706  1.00  0.00           C  
ATOM   4184  HE1 TYR B 261       9.780  -5.498   8.691  1.00  0.00           H  
ATOM   4185  CZ  TYR B 261       8.476  -4.334   9.944  1.00  0.00           C  
ATOM   4186  OH  TYR B 261       8.917  -4.915  11.088  1.00  0.00           O  
ATOM   4187  HH  TYR B 261       8.659  -4.410  11.858  1.00  0.00           H  
ATOM   4188  CE2 TYR B 261       7.483  -3.333   9.994  1.00  0.00           C  
ATOM   4189  HE2 TYR B 261       7.053  -3.031  10.937  1.00  0.00           H  
ATOM   4190  CD2 TYR B 261       7.053  -2.720   8.804  1.00  0.00           C  
ATOM   4191  HD2 TYR B 261       6.297  -1.947   8.837  1.00  0.00           H  
ATOM   4192  C   TYR B 261       9.291  -1.144   5.827  1.00  0.00           C  
ATOM   4193  O   TYR B 261      10.071  -1.254   6.767  1.00  0.00           O  
ATOM   4194  N   ASN B 262       9.719  -1.097   4.556  1.00  0.00           N  
ATOM   4195  H   ASN B 262       9.026  -0.999   3.823  1.00  0.00           H  
ATOM   4196  CA  ASN B 262      11.123  -1.147   4.143  1.00  0.00           C  
ATOM   4197  HA  ASN B 262      11.748  -1.263   5.030  1.00  0.00           H  
ATOM   4198  CB  ASN B 262      11.310  -2.390   3.255  1.00  0.00           C  
ATOM   4199  HB2 ASN B 262      10.610  -2.350   2.419  1.00  0.00           H  
ATOM   4200  HB3 ASN B 262      12.321  -2.391   2.848  1.00  0.00           H  
ATOM   4201  CG  ASN B 262      11.110  -3.683   4.016  1.00  0.00           C  
ATOM   4202  OD1 ASN B 262      10.132  -4.396   3.864  1.00  0.00           O  
ATOM   4203  ND2 ASN B 262      12.037  -4.030   4.872  1.00  0.00           N  
ATOM   4204 HD21 ASN B 262      11.910  -4.879   5.388  1.00  0.00           H  
ATOM   4205 HD22 ASN B 262      12.792  -3.394   5.064  1.00  0.00           H  
ATOM   4206  C   ASN B 262      11.644   0.134   3.460  1.00  0.00           C  
ATOM   4207  O   ASN B 262      12.814   0.156   3.092  1.00  0.00           O  
ATOM   4208  N   HIE B 263      10.817   1.178   3.301  1.00  0.00           N  
ATOM   4209  H   HIE B 263       9.882   1.097   3.673  1.00  0.00           H  
ATOM   4210  CA  HIE B 263      11.140   2.394   2.525  1.00  0.00           C  
ATOM   4211  HA  HIE B 263      12.224   2.458   2.406  1.00  0.00           H  
ATOM   4212  CB  HIE B 263      10.527   2.280   1.121  1.00  0.00           C  
ATOM   4213  HB2 HIE B 263       9.482   1.981   1.196  1.00  0.00           H  
ATOM   4214  HB3 HIE B 263      10.565   3.253   0.635  1.00  0.00           H  
ATOM   4215  CG  HIE B 263      11.277   1.317   0.247  1.00  0.00           C  
ATOM   4216  ND1 HIE B 263      12.623   1.456  -0.089  1.00  0.00           N  
ATOM   4217  CE1 HIE B 263      12.915   0.403  -0.857  1.00  0.00           C  
ATOM   4218  HE1 HIE B 263      13.888   0.206  -1.288  1.00  0.00           H  
ATOM   4219  NE2 HIE B 263      11.823  -0.349  -1.058  1.00  0.00           N  
ATOM   4220  HE2 HIE B 263      11.808  -1.141  -1.688  1.00  0.00           H  
ATOM   4221  CD2 HIE B 263      10.770   0.212  -0.370  1.00  0.00           C  
ATOM   4222  HD2 HIE B 263       9.746  -0.130  -0.326  1.00  0.00           H  
ATOM   4223  C   HIE B 263      10.732   3.725   3.173  1.00  0.00           C  
ATOM   4224  O   HIE B 263      11.019   4.791   2.626  1.00  0.00           O  
ATOM   4225  N   LEU B 264      10.065   3.693   4.325  1.00  0.00           N  
ATOM   4226  H   LEU B 264       9.830   2.800   4.735  1.00  0.00           H  
ATOM   4227  CA  LEU B 264       9.733   4.890   5.087  1.00  0.00           C  
ATOM   4228  HA  LEU B 264       9.366   5.638   4.384  1.00  0.00           H  
ATOM   4229  CB  LEU B 264       8.610   4.518   6.069  1.00  0.00           C  
ATOM   4230  HB2 LEU B 264       7.910   3.846   5.579  1.00  0.00           H  
ATOM   4231  HB3 LEU B 264       9.049   3.986   6.916  1.00  0.00           H  
ATOM   4232  CG  LEU B 264       7.801   5.712   6.575  1.00  0.00           C  
ATOM   4233  HG  LEU B 264       8.481   6.475   6.952  1.00  0.00           H  
ATOM   4234  CD1 LEU B 264       6.913   6.287   5.461  1.00  0.00           C  
ATOM   4235 HD11 LEU B 264       6.244   7.043   5.863  1.00  0.00           H  
ATOM   4236 HD12 LEU B 264       6.311   5.496   5.013  1.00  0.00           H  
ATOM   4237 HD13 LEU B 264       7.526   6.743   4.690  1.00  0.00           H  
ATOM   4238  CD2 LEU B 264       6.888   5.240   7.705  1.00  0.00           C  
ATOM   4239 HD21 LEU B 264       6.270   6.064   8.059  1.00  0.00           H  
ATOM   4240 HD22 LEU B 264       6.246   4.434   7.353  1.00  0.00           H  
ATOM   4241 HD23 LEU B 264       7.500   4.871   8.528  1.00  0.00           H  
ATOM   4242  C   LEU B 264      10.983   5.452   5.790  1.00  0.00           C  
ATOM   4243  O   LEU B 264      11.683   4.722   6.489  1.00  0.00           O  
ATOM   4244  N   THR B 265      11.232   6.754   5.638  1.00  0.00           N  
ATOM   4245  H   THR B 265      10.576   7.298   5.088  1.00  0.00           H  
ATOM   4246  CA  THR B 265      12.319   7.495   6.305  1.00  0.00           C  
ATOM   4247  HA  THR B 265      12.764   6.859   7.072  1.00  0.00           H  
ATOM   4248  CB  THR B 265      13.450   7.887   5.339  1.00  0.00           C  
ATOM   4249  HB  THR B 265      14.285   8.260   5.925  1.00  0.00           H  
ATOM   4250  CG2 THR B 265      13.963   6.732   4.481  1.00  0.00           C  
ATOM   4251 HG21 THR B 265      14.297   5.920   5.128  1.00  0.00           H  
ATOM   4252 HG22 THR B 265      13.179   6.365   3.818  1.00  0.00           H  
ATOM   4253 HG23 THR B 265      14.806   7.073   3.880  1.00  0.00           H  
ATOM   4254  OG1 THR B 265      13.041   8.912   4.466  1.00  0.00           O  
ATOM   4255  HG1 THR B 265      12.267   8.575   4.001  1.00  0.00           H  
ATOM   4256  C   THR B 265      11.749   8.722   7.020  1.00  0.00           C  
ATOM   4257  O   THR B 265      10.602   9.117   6.768  1.00  0.00           O  
ATOM   4258  N   TYR B 266      12.511   9.317   7.942  1.00  0.00           N  
ATOM   4259  H   TYR B 266      13.496   9.074   8.009  1.00  0.00           H  
ATOM   4260  CA  TYR B 266      11.936  10.161   8.992  1.00  0.00           C  
ATOM   4261  HA  TYR B 266      10.888  10.339   8.762  1.00  0.00           H  
ATOM   4262  CB  TYR B 266      11.964   9.405  10.334  1.00  0.00           C  
ATOM   4263  HB2 TYR B 266      12.993   9.345  10.682  1.00  0.00           H  
ATOM   4264  HB3 TYR B 266      11.411   9.981  11.076  1.00  0.00           H  
ATOM   4265  CG  TYR B 266      11.386   7.999  10.293  1.00  0.00           C  
ATOM   4266  CD1 TYR B 266       9.990   7.809  10.338  1.00  0.00           C  
ATOM   4267  HD1 TYR B 266       9.337   8.669  10.395  1.00  0.00           H  
ATOM   4268  CE1 TYR B 266       9.452   6.507  10.285  1.00  0.00           C  
ATOM   4269  HE1 TYR B 266       8.384   6.350  10.314  1.00  0.00           H  
ATOM   4270  CZ  TYR B 266      10.312   5.393  10.159  1.00  0.00           C  
ATOM   4271  OH  TYR B 266       9.795   4.141  10.094  1.00  0.00           O  
ATOM   4272  HH  TYR B 266      10.452   3.532   9.745  1.00  0.00           H  
ATOM   4273  CE2 TYR B 266      11.710   5.583  10.131  1.00  0.00           C  
ATOM   4274  HE2 TYR B 266      12.377   4.732  10.042  1.00  0.00           H  
ATOM   4275  CD2 TYR B 266      12.244   6.883  10.198  1.00  0.00           C  
ATOM   4276  HD2 TYR B 266      13.319   7.019  10.154  1.00  0.00           H  
ATOM   4277  C   TYR B 266      12.581  11.546   9.108  1.00  0.00           C  
ATOM   4278  O   TYR B 266      13.706  11.797   8.668  1.00  0.00           O  
ATOM   4279  N   ALA B 267      11.857  12.445   9.767  1.00  0.00           N  
ATOM   4280  H   ALA B 267      10.917  12.184  10.046  1.00  0.00           H  
ATOM   4281  CA  ALA B 267      12.408  13.656  10.357  1.00  0.00           C  
ATOM   4282  HA  ALA B 267      13.486  13.531  10.470  1.00  0.00           H  
ATOM   4283  CB  ALA B 267      12.170  14.858   9.439  1.00  0.00           C  
ATOM   4284  HB1 ALA B 267      12.674  14.698   8.485  1.00  0.00           H  
ATOM   4285  HB2 ALA B 267      11.102  14.996   9.267  1.00  0.00           H  
ATOM   4286  HB3 ALA B 267      12.581  15.756   9.902  1.00  0.00           H  
ATOM   4287  C   ALA B 267      11.809  13.856  11.753  1.00  0.00           C  
ATOM   4288  O   ALA B 267      10.594  13.768  11.948  1.00  0.00           O  
ATOM   4289  N   VAL B 268      12.680  14.142  12.715  1.00  0.00           N  
ATOM   4290  H   VAL B 268      13.653  14.257  12.440  1.00  0.00           H  
ATOM   4291  CA  VAL B 268      12.355  14.472  14.106  1.00  0.00           C  
ATOM   4292  HA  VAL B 268      11.352  14.120  14.339  1.00  0.00           H  
ATOM   4293  CB  VAL B 268      13.346  13.773  15.067  1.00  0.00           C  
ATOM   4294  HB  VAL B 268      14.337  14.202  14.918  1.00  0.00           H  
ATOM   4295  CG1 VAL B 268      12.963  13.953  16.540  1.00  0.00           C  
ATOM   4296 HG11 VAL B 268      11.983  13.513  16.728  1.00  0.00           H  
ATOM   4297 HG12 VAL B 268      13.702  13.464  17.177  1.00  0.00           H  
ATOM   4298 HG13 VAL B 268      12.937  15.008  16.799  1.00  0.00           H  
ATOM   4299  CG2 VAL B 268      13.440  12.259  14.821  1.00  0.00           C  
ATOM   4300 HG21 VAL B 268      13.814  12.058  13.816  1.00  0.00           H  
ATOM   4301 HG22 VAL B 268      14.131  11.805  15.531  1.00  0.00           H  
ATOM   4302 HG23 VAL B 268      12.462  11.797  14.938  1.00  0.00           H  
ATOM   4303  C   VAL B 268      12.395  15.996  14.260  1.00  0.00           C  
ATOM   4304  O   VAL B 268      13.238  16.652  13.651  1.00  0.00           O  
ATOM   4305  N   ASN B 269      11.522  16.571  15.087  1.00  0.00           N  
ATOM   4306  H   ASN B 269      10.837  15.971  15.537  1.00  0.00           H  
ATOM   4307  CA  ASN B 269      11.652  17.927  15.621  1.00  0.00           C  
ATOM   4308  HA  ASN B 269      12.518  18.422  15.177  1.00  0.00           H  
ATOM   4309  CB  ASN B 269      10.395  18.743  15.270  1.00  0.00           C  
ATOM   4310  HB2 ASN B 269      10.249  18.721  14.193  1.00  0.00           H  
ATOM   4311  HB3 ASN B 269       9.520  18.305  15.751  1.00  0.00           H  
ATOM   4312  CG  ASN B 269      10.544  20.202  15.667  1.00  0.00           C  
ATOM   4313  OD1 ASN B 269      11.430  20.887  15.196  1.00  0.00           O  
ATOM   4314  ND2 ASN B 269       9.727  20.724  16.551  1.00  0.00           N  
ATOM   4315 HD21 ASN B 269       9.914  21.679  16.811  1.00  0.00           H  
ATOM   4316 HD22 ASN B 269       9.015  20.179  16.997  1.00  0.00           H  
ATOM   4317  C   ASN B 269      11.876  17.845  17.135  1.00  0.00           C  
ATOM   4318  O   ASN B 269      11.109  17.168  17.820  1.00  0.00           O  
ATOM   4319  N   ILE B 270      12.885  18.543  17.649  1.00  0.00           N  
ATOM   4320  H   ILE B 270      13.459  19.096  17.018  1.00  0.00           H  
ATOM   4321  CA  ILE B 270      13.230  18.640  19.075  1.00  0.00           C  
ATOM   4322  HA  ILE B 270      12.507  18.082  19.666  1.00  0.00           H  
ATOM   4323  CB  ILE B 270      14.636  18.040  19.331  1.00  0.00           C  
ATOM   4324  HB  ILE B 270      15.350  18.549  18.680  1.00  0.00           H  
ATOM   4325  CG2 ILE B 270      15.094  18.269  20.786  1.00  0.00           C  
ATOM   4326 HG21 ILE B 270      16.076  17.829  20.954  1.00  0.00           H  
ATOM   4327 HG22 ILE B 270      15.191  19.336  20.990  1.00  0.00           H  
ATOM   4328 HG23 ILE B 270      14.375  17.835  21.479  1.00  0.00           H  
ATOM   4329  CG1 ILE B 270      14.628  16.539  18.949  1.00  0.00           C  
ATOM   4330 HG12 ILE B 270      13.810  16.043  19.466  1.00  0.00           H  
ATOM   4331 HG13 ILE B 270      14.446  16.457  17.877  1.00  0.00           H  
ATOM   4332  CD1 ILE B 270      15.916  15.763  19.240  1.00  0.00           C  
ATOM   4333 HD11 ILE B 270      16.773  16.296  18.832  1.00  0.00           H  
ATOM   4334 HD12 ILE B 270      16.040  15.627  20.314  1.00  0.00           H  
ATOM   4335 HD13 ILE B 270      15.855  14.779  18.772  1.00  0.00           H  
ATOM   4336  C   ILE B 270      13.139  20.113  19.485  1.00  0.00           C  
ATOM   4337  O   ILE B 270      13.513  20.973  18.687  1.00  0.00           O  
ATOM   4338  N   TRP B 271      12.636  20.417  20.690  1.00  0.00           N  
ATOM   4339  H   TRP B 271      12.326  19.666  21.298  1.00  0.00           H  
ATOM   4340  CA  TRP B 271      12.577  21.796  21.208  1.00  0.00           C  
ATOM   4341  HA  TRP B 271      13.507  22.297  20.932  1.00  0.00           H  
ATOM   4342  CB  TRP B 271      11.420  22.565  20.552  1.00  0.00           C  
ATOM   4343  HB2 TRP B 271      11.610  23.631  20.688  1.00  0.00           H  
ATOM   4344  HB3 TRP B 271      11.432  22.377  19.480  1.00  0.00           H  
ATOM   4345  CG  TRP B 271      10.033  22.277  21.042  1.00  0.00           C  
ATOM   4346  CD1 TRP B 271       9.311  23.107  21.828  1.00  0.00           C  
ATOM   4347  HD1 TRP B 271       9.666  24.062  22.209  1.00  0.00           H  
ATOM   4348  NE1 TRP B 271       8.053  22.579  22.034  1.00  0.00           N  
ATOM   4349  HE1 TRP B 271       7.338  23.079  22.541  1.00  0.00           H  
ATOM   4350  CE2 TRP B 271       7.904  21.367  21.395  1.00  0.00           C  
ATOM   4351  CZ2 TRP B 271       6.829  20.474  21.284  1.00  0.00           C  
ATOM   4352  HZ2 TRP B 271       5.881  20.706  21.745  1.00  0.00           H  
ATOM   4353  CH2 TRP B 271       6.998  19.284  20.557  1.00  0.00           C  
ATOM   4354  HH2 TRP B 271       6.178  18.587  20.470  1.00  0.00           H  
ATOM   4355  CZ3 TRP B 271       8.232  19.012  19.937  1.00  0.00           C  
ATOM   4356  HZ3 TRP B 271       8.361  18.105  19.365  1.00  0.00           H  
ATOM   4357  CE3 TRP B 271       9.299  19.926  20.039  1.00  0.00           C  
ATOM   4358  HE3 TRP B 271      10.236  19.713  19.547  1.00  0.00           H  
ATOM   4359  CD2 TRP B 271       9.167  21.130  20.771  1.00  0.00           C  
ATOM   4360  C   TRP B 271      12.465  21.879  22.737  1.00  0.00           C  
ATOM   4361  O   TRP B 271      12.078  20.911  23.396  1.00  0.00           O  
ATOM   4362  N   SER B 272      12.809  23.043  23.292  1.00  0.00           N  
ATOM   4363  H   SER B 272      13.108  23.786  22.674  1.00  0.00           H  
ATOM   4364  CA  SER B 272      12.798  23.349  24.731  1.00  0.00           C  
ATOM   4365  HA  SER B 272      13.172  22.483  25.277  1.00  0.00           H  
ATOM   4366  CB  SER B 272      13.785  24.495  24.963  1.00  0.00           C  
ATOM   4367  HB2 SER B 272      14.753  24.190  24.569  1.00  0.00           H  
ATOM   4368  HB3 SER B 272      13.447  25.377  24.424  1.00  0.00           H  
ATOM   4369  OG  SER B 272      13.944  24.827  26.323  1.00  0.00           O  
ATOM   4370  HG  SER B 272      14.862  25.118  26.401  1.00  0.00           H  
ATOM   4371  C   SER B 272      11.407  23.707  25.292  1.00  0.00           C  
ATOM   4372  O   SER B 272      10.553  24.248  24.594  1.00  0.00           O  
ATOM   4373  N   GLU B 273      11.181  23.440  26.580  1.00  0.00           N  
ATOM   4374  H   GLU B 273      11.925  22.958  27.078  1.00  0.00           H  
ATOM   4375  CA  GLU B 273      10.062  23.964  27.388  1.00  0.00           C  
ATOM   4376  HA  GLU B 273       9.130  23.901  26.825  1.00  0.00           H  
ATOM   4377  CB  GLU B 273       9.962  23.078  28.649  1.00  0.00           C  
ATOM   4378  HB2 GLU B 273       9.883  22.033  28.342  1.00  0.00           H  
ATOM   4379  HB3 GLU B 273      10.910  23.184  29.180  1.00  0.00           H  
ATOM   4380  CG  GLU B 273       8.846  23.369  29.675  1.00  0.00           C  
ATOM   4381  HG2 GLU B 273       9.193  23.008  30.647  1.00  0.00           H  
ATOM   4382  HG3 GLU B 273       8.682  24.441  29.776  1.00  0.00           H  
ATOM   4383  CD  GLU B 273       7.523  22.665  29.348  1.00  0.00           C  
ATOM   4384  OE1 GLU B 273       7.003  21.899  30.195  1.00  0.00           O  
ATOM   4385  OE2 GLU B 273       7.035  22.772  28.201  1.00  0.00           O  
ATOM   4386  C   GLU B 273      10.272  25.443  27.774  1.00  0.00           C  
ATOM   4387  O   GLU B 273       9.312  26.169  28.016  1.00  0.00           O  
ATOM   4388  N   ASN B 274      11.532  25.891  27.843  1.00  0.00           N  
ATOM   4389  H   ASN B 274      12.276  25.269  27.547  1.00  0.00           H  
ATOM   4390  CA  ASN B 274      11.904  27.232  28.305  1.00  0.00           C  
ATOM   4391  HA  ASN B 274      11.154  27.587  29.013  1.00  0.00           H  
ATOM   4392  CB  ASN B 274      13.258  27.090  29.028  1.00  0.00           C  
ATOM   4393  HB2 ASN B 274      13.136  26.421  29.879  1.00  0.00           H  
ATOM   4394  HB3 ASN B 274      13.984  26.652  28.344  1.00  0.00           H  
ATOM   4395  CG  ASN B 274      13.858  28.385  29.548  1.00  0.00           C  
ATOM   4396  OD1 ASN B 274      15.036  28.644  29.387  1.00  0.00           O  
ATOM   4397  ND2 ASN B 274      13.105  29.232  30.205  1.00  0.00           N  
ATOM   4398 HD21 ASN B 274      13.547  30.100  30.442  1.00  0.00           H  
ATOM   4399 HD22 ASN B 274      12.109  29.124  30.218  1.00  0.00           H  
ATOM   4400  C   ASN B 274      11.980  28.276  27.176  1.00  0.00           C  
ATOM   4401  O   ASN B 274      11.780  29.462  27.430  1.00  0.00           O  
ATOM   4402  N   ASP B 275      12.301  27.849  25.954  1.00  0.00           N  
ATOM   4403  H   ASP B 275      12.417  26.856  25.812  1.00  0.00           H  
ATOM   4404  CA  ASP B 275      12.824  28.725  24.903  1.00  0.00           C  
ATOM   4405  HA  ASP B 275      12.480  29.749  25.052  1.00  0.00           H  
ATOM   4406  CB  ASP B 275      14.355  28.739  25.077  1.00  0.00           C  
ATOM   4407  HB2 ASP B 275      14.584  29.167  26.055  1.00  0.00           H  
ATOM   4408  HB3 ASP B 275      14.720  27.710  25.079  1.00  0.00           H  
ATOM   4409  CG  ASP B 275      15.153  29.520  24.031  1.00  0.00           C  
ATOM   4410  OD1 ASP B 275      16.392  29.542  24.205  1.00  0.00           O  
ATOM   4411  OD2 ASP B 275      14.534  30.031  23.061  1.00  0.00           O  
ATOM   4412  C   ASP B 275      12.348  28.248  23.512  1.00  0.00           C  
ATOM   4413  O   ASP B 275      12.899  27.291  22.969  1.00  0.00           O  
ATOM   4414  N   PRO B 276      11.302  28.857  22.921  1.00  0.00           N  
ATOM   4415  CD  PRO B 276      10.352  29.750  23.568  1.00  0.00           C  
ATOM   4416  HD2 PRO B 276      10.649  30.785  23.393  1.00  0.00           H  
ATOM   4417  HD3 PRO B 276      10.268  29.552  24.637  1.00  0.00           H  
ATOM   4418  CG  PRO B 276       9.016  29.463  22.887  1.00  0.00           C  
ATOM   4419  HG2 PRO B 276       8.338  30.315  22.942  1.00  0.00           H  
ATOM   4420  HG3 PRO B 276       8.560  28.575  23.330  1.00  0.00           H  
ATOM   4421  CB  PRO B 276       9.441  29.163  21.451  1.00  0.00           C  
ATOM   4422  HB2 PRO B 276       9.600  30.101  20.916  1.00  0.00           H  
ATOM   4423  HB3 PRO B 276       8.705  28.548  20.932  1.00  0.00           H  
ATOM   4424  CA  PRO B 276      10.771  28.423  21.625  1.00  0.00           C  
ATOM   4425  HA  PRO B 276      10.567  27.353  21.688  1.00  0.00           H  
ATOM   4426  C   PRO B 276      11.695  28.650  20.418  1.00  0.00           C  
ATOM   4427  O   PRO B 276      11.423  28.082  19.362  1.00  0.00           O  
ATOM   4428  N   ALA B 277      12.762  29.452  20.540  1.00  0.00           N  
ATOM   4429  H   ALA B 277      12.994  29.833  21.453  1.00  0.00           H  
ATOM   4430  CA  ALA B 277      13.778  29.582  19.492  1.00  0.00           C  
ATOM   4431  HA  ALA B 277      13.289  29.563  18.517  1.00  0.00           H  
ATOM   4432  CB  ALA B 277      14.464  30.944  19.650  1.00  0.00           C  
ATOM   4433  HB1 ALA B 277      15.188  31.080  18.847  1.00  0.00           H  
ATOM   4434  HB2 ALA B 277      13.720  31.739  19.599  1.00  0.00           H  
ATOM   4435  HB3 ALA B 277      14.980  30.994  20.610  1.00  0.00           H  
ATOM   4436  C   ALA B 277      14.788  28.414  19.512  1.00  0.00           C  
ATOM   4437  O   ALA B 277      15.436  28.138  18.504  1.00  0.00           O  
ATOM   4438  N   ASP B 278      14.871  27.690  20.631  1.00  0.00           N  
ATOM   4439  H   ASP B 278      14.317  28.018  21.415  1.00  0.00           H  
ATOM   4440  CA  ASP B 278      15.678  26.486  20.876  1.00  0.00           C  
ATOM   4441  HA  ASP B 278      16.691  26.678  20.518  1.00  0.00           H  
ATOM   4442  CB  ASP B 278      15.697  26.261  22.397  1.00  0.00           C  
ATOM   4443  HB2 ASP B 278      15.573  27.222  22.886  1.00  0.00           H  
ATOM   4444  HB3 ASP B 278      14.850  25.641  22.682  1.00  0.00           H  
ATOM   4445  CG  ASP B 278      16.970  25.678  22.988  1.00  0.00           C  
ATOM   4446  OD1 ASP B 278      18.066  25.875  22.433  1.00  0.00           O  
ATOM   4447  OD2 ASP B 278      16.927  25.281  24.177  1.00  0.00           O  
ATOM   4448  C   ASP B 278      15.140  25.227  20.158  1.00  0.00           C  
ATOM   4449  O   ASP B 278      15.266  24.110  20.671  1.00  0.00           O  
ATOM   4450  N   PHE B 279      14.471  25.385  19.010  1.00  0.00           N  
ATOM   4451  H   PHE B 279      14.481  26.308  18.589  1.00  0.00           H  
ATOM   4452  CA  PHE B 279      13.948  24.270  18.223  1.00  0.00           C  
ATOM   4453  HA  PHE B 279      13.865  23.418  18.894  1.00  0.00           H  
ATOM   4454  CB  PHE B 279      12.519  24.545  17.728  1.00  0.00           C  
ATOM   4455  HB2 PHE B 279      12.005  23.586  17.679  1.00  0.00           H  
ATOM   4456  HB3 PHE B 279      11.990  25.145  18.472  1.00  0.00           H  
ATOM   4457  CG  PHE B 279      12.366  25.190  16.365  1.00  0.00           C  
ATOM   4458  CD1 PHE B 279      12.295  26.589  16.241  1.00  0.00           C  
ATOM   4459  HD1 PHE B 279      12.399  27.214  17.117  1.00  0.00           H  
ATOM   4460  CE1 PHE B 279      12.072  27.173  14.981  1.00  0.00           C  
ATOM   4461  HE1 PHE B 279      12.010  28.248  14.893  1.00  0.00           H  
ATOM   4462  CZ  PHE B 279      11.924  26.361  13.842  1.00  0.00           C  
ATOM   4463  HZ  PHE B 279      11.746  26.812  12.876  1.00  0.00           H  
ATOM   4464  CE2 PHE B 279      12.004  24.963  13.962  1.00  0.00           C  
ATOM   4465  HE2 PHE B 279      11.895  24.337  13.089  1.00  0.00           H  
ATOM   4466  CD2 PHE B 279      12.225  24.379  15.221  1.00  0.00           C  
ATOM   4467  HD2 PHE B 279      12.278  23.304  15.311  1.00  0.00           H  
ATOM   4468  C   PHE B 279      14.926  23.856  17.117  1.00  0.00           C  
ATOM   4469  O   PHE B 279      15.648  24.674  16.542  1.00  0.00           O  
ATOM   4470  N   ARG B 280      14.973  22.552  16.834  1.00  0.00           N  
ATOM   4471  H   ARG B 280      14.377  21.931  17.375  1.00  0.00           H  
ATOM   4472  CA  ARG B 280      15.915  21.958  15.883  1.00  0.00           C  
ATOM   4473  HA  ARG B 280      16.072  22.686  15.085  1.00  0.00           H  
ATOM   4474  CB  ARG B 280      17.254  21.715  16.604  1.00  0.00           C  
ATOM   4475  HB2 ARG B 280      17.397  22.494  17.355  1.00  0.00           H  
ATOM   4476  HB3 ARG B 280      17.231  20.756  17.124  1.00  0.00           H  
ATOM   4477  CG  ARG B 280      18.454  21.768  15.647  1.00  0.00           C  
ATOM   4478  HG2 ARG B 280      18.399  20.945  14.932  1.00  0.00           H  
ATOM   4479  HG3 ARG B 280      18.435  22.718  15.110  1.00  0.00           H  
ATOM   4480  CD  ARG B 280      19.754  21.681  16.456  1.00  0.00           C  
ATOM   4481  HD2 ARG B 280      19.711  22.430  17.251  1.00  0.00           H  
ATOM   4482  HD3 ARG B 280      19.814  20.695  16.916  1.00  0.00           H  
ATOM   4483  NE  ARG B 280      20.959  21.928  15.631  1.00  0.00           N  
ATOM   4484  HE  ARG B 280      20.822  21.961  14.633  1.00  0.00           H  
ATOM   4485  CZ  ARG B 280      22.178  22.151  16.098  1.00  0.00           C  
ATOM   4486  NH1 ARG B 280      22.438  22.097  17.377  1.00  0.00           N  
ATOM   4487 HH11 ARG B 280      21.681  21.892  18.012  1.00  0.00           H  
ATOM   4488 HH12 ARG B 280      23.356  22.282  17.735  1.00  0.00           H  
ATOM   4489  NH2 ARG B 280      23.155  22.451  15.285  1.00  0.00           N  
ATOM   4490 HH21 ARG B 280      22.979  22.471  14.296  1.00  0.00           H  
ATOM   4491 HH22 ARG B 280      24.072  22.636  15.648  1.00  0.00           H  
ATOM   4492  C   ARG B 280      15.336  20.683  15.277  1.00  0.00           C  
ATOM   4493  O   ARG B 280      15.043  19.720  15.987  1.00  0.00           O  
ATOM   4494  N   ILE B 281      15.172  20.689  13.955  1.00  0.00           N  
ATOM   4495  H   ILE B 281      15.419  21.529  13.459  1.00  0.00           H  
ATOM   4496  CA  ILE B 281      14.814  19.506  13.166  1.00  0.00           C  
ATOM   4497  HA  ILE B 281      14.143  18.895  13.765  1.00  0.00           H  
ATOM   4498  CB  ILE B 281      14.049  19.912  11.876  1.00  0.00           C  
ATOM   4499  HB  ILE B 281      14.612  20.701  11.373  1.00  0.00           H  
ATOM   4500  CG2 ILE B 281      13.885  18.746  10.878  1.00  0.00           C  
ATOM   4501 HG21 ILE B 281      14.859  18.382  10.549  1.00  0.00           H  
ATOM   4502 HG22 ILE B 281      13.330  17.928  11.340  1.00  0.00           H  
ATOM   4503 HG23 ILE B 281      13.360  19.077   9.984  1.00  0.00           H  
ATOM   4504  CG1 ILE B 281      12.665  20.471  12.285  1.00  0.00           C  
ATOM   4505 HG12 ILE B 281      12.119  19.701  12.831  1.00  0.00           H  
ATOM   4506 HG13 ILE B 281      12.814  21.318  12.954  1.00  0.00           H  
ATOM   4507  CD1 ILE B 281      11.773  20.963  11.138  1.00  0.00           C  
ATOM   4508 HD11 ILE B 281      10.901  21.465  11.558  1.00  0.00           H  
ATOM   4509 HD12 ILE B 281      12.322  21.668  10.513  1.00  0.00           H  
ATOM   4510 HD13 ILE B 281      11.427  20.124  10.535  1.00  0.00           H  
ATOM   4511  C   ILE B 281      16.071  18.662  12.910  1.00  0.00           C  
ATOM   4512  O   ILE B 281      17.161  19.201  12.715  1.00  0.00           O  
ATOM   4513  N   TYR B 282      15.900  17.342  12.879  1.00  0.00           N  
ATOM   4514  H   TYR B 282      14.961  16.994  13.046  1.00  0.00           H  
ATOM   4515  CA  TYR B 282      16.918  16.347  12.549  1.00  0.00           C  
ATOM   4516  HA  TYR B 282      17.795  16.841  12.128  1.00  0.00           H  
ATOM   4517  CB  TYR B 282      17.345  15.597  13.819  1.00  0.00           C  
ATOM   4518  HB2 TYR B 282      16.454  15.187  14.295  1.00  0.00           H  
ATOM   4519  HB3 TYR B 282      17.964  14.749  13.519  1.00  0.00           H  
ATOM   4520  CG  TYR B 282      18.115  16.404  14.852  1.00  0.00           C  
ATOM   4521  CD1 TYR B 282      17.438  17.120  15.862  1.00  0.00           C  
ATOM   4522  HD1 TYR B 282      16.356  17.146  15.872  1.00  0.00           H  
ATOM   4523  CE1 TYR B 282      18.165  17.803  16.858  1.00  0.00           C  
ATOM   4524  HE1 TYR B 282      17.639  18.350  17.626  1.00  0.00           H  
ATOM   4525  CZ  TYR B 282      19.577  17.771  16.849  1.00  0.00           C  
ATOM   4526  OH  TYR B 282      20.297  18.402  17.816  1.00  0.00           O  
ATOM   4527  HH  TYR B 282      19.880  18.339  18.679  1.00  0.00           H  
ATOM   4528  CE2 TYR B 282      20.253  17.066  15.833  1.00  0.00           C  
ATOM   4529  HE2 TYR B 282      21.332  17.036  15.836  1.00  0.00           H  
ATOM   4530  CD2 TYR B 282      19.524  16.386  14.839  1.00  0.00           C  
ATOM   4531  HD2 TYR B 282      20.047  15.834  14.070  1.00  0.00           H  
ATOM   4532  C   TYR B 282      16.353  15.367  11.509  1.00  0.00           C  
ATOM   4533  O   TYR B 282      15.313  14.746  11.734  1.00  0.00           O  
ATOM   4534  N   GLN B 283      17.032  15.230  10.368  1.00  0.00           N  
ATOM   4535  H   GLN B 283      17.904  15.722  10.262  1.00  0.00           H  
ATOM   4536  CA  GLN B 283      16.628  14.326   9.286  1.00  0.00           C  
ATOM   4537  HA  GLN B 283      15.541  14.222   9.321  1.00  0.00           H  
ATOM   4538  CB  GLN B 283      17.003  14.947   7.927  1.00  0.00           C  
ATOM   4539  HB2 GLN B 283      16.927  16.033   7.993  1.00  0.00           H  
ATOM   4540  HB3 GLN B 283      18.048  14.719   7.711  1.00  0.00           H  
ATOM   4541  CG  GLN B 283      16.132  14.444   6.754  1.00  0.00           C  
ATOM   4542  HG2 GLN B 283      16.790  14.020   5.996  1.00  0.00           H  
ATOM   4543  HG3 GLN B 283      15.461  13.649   7.081  1.00  0.00           H  
ATOM   4544  CD  GLN B 283      15.288  15.544   6.105  1.00  0.00           C  
ATOM   4545  OE1 GLN B 283      14.798  16.465   6.733  1.00  0.00           O  
ATOM   4546  NE2 GLN B 283      15.050  15.487   4.814  1.00  0.00           N  
ATOM   4547 HE21 GLN B 283      14.501  16.237   4.432  1.00  0.00           H  
ATOM   4548 HE22 GLN B 283      15.425  14.743   4.255  1.00  0.00           H  
ATOM   4549  C   GLN B 283      17.252  12.934   9.472  1.00  0.00           C  
ATOM   4550  O   GLN B 283      18.398  12.819   9.906  1.00  0.00           O  
ATOM   4551  N   VAL B 284      16.513  11.881   9.119  1.00  0.00           N  
ATOM   4552  H   VAL B 284      15.563  12.043   8.794  1.00  0.00           H  
ATOM   4553  CA  VAL B 284      16.899  10.475   9.307  1.00  0.00           C  
ATOM   4554  HA  VAL B 284      17.973  10.411   9.483  1.00  0.00           H  
ATOM   4555  CB  VAL B 284      16.183   9.872  10.539  1.00  0.00           C  
ATOM   4556  HB  VAL B 284      15.110   9.873  10.357  1.00  0.00           H  
ATOM   4557  CG1 VAL B 284      16.628   8.429  10.805  1.00  0.00           C  
ATOM   4558 HG11 VAL B 284      17.700   8.390  10.997  1.00  0.00           H  
ATOM   4559 HG12 VAL B 284      16.106   8.032  11.678  1.00  0.00           H  
ATOM   4560 HG13 VAL B 284      16.382   7.787   9.959  1.00  0.00           H  
ATOM   4561  CG2 VAL B 284      16.434  10.683  11.818  1.00  0.00           C  
ATOM   4562 HG21 VAL B 284      15.983  10.174  12.668  1.00  0.00           H  
ATOM   4563 HG22 VAL B 284      17.504  10.786  11.991  1.00  0.00           H  
ATOM   4564 HG23 VAL B 284      15.981  11.670  11.735  1.00  0.00           H  
ATOM   4565  C   VAL B 284      16.571   9.710   8.025  1.00  0.00           C  
ATOM   4566  O   VAL B 284      15.452   9.246   7.825  1.00  0.00           O  
ATOM   4567  N   THR B 285      17.531   9.626   7.102  1.00  0.00           N  
ATOM   4568  H   THR B 285      18.425  10.063   7.282  1.00  0.00           H  
ATOM   4569  CA  THR B 285      17.353   8.966   5.788  1.00  0.00           C  
ATOM   4570  HA  THR B 285      16.336   9.148   5.437  1.00  0.00           H  
ATOM   4571  CB  THR B 285      18.320   9.556   4.750  1.00  0.00           C  
ATOM   4572  HB  THR B 285      18.176   9.053   3.793  1.00  0.00           H  
ATOM   4573  CG2 THR B 285      18.092  11.053   4.541  1.00  0.00           C  
ATOM   4574 HG21 THR B 285      18.311  11.605   5.455  1.00  0.00           H  
ATOM   4575 HG22 THR B 285      18.749  11.406   3.748  1.00  0.00           H  
ATOM   4576 HG23 THR B 285      17.057  11.223   4.247  1.00  0.00           H  
ATOM   4577  OG1 THR B 285      19.660   9.381   5.161  1.00  0.00           O  
ATOM   4578  HG1 THR B 285      19.982   8.570   4.754  1.00  0.00           H  
ATOM   4579  C   THR B 285      17.535   7.444   5.826  1.00  0.00           C  
ATOM   4580  O   THR B 285      17.394   6.784   4.801  1.00  0.00           O  
ATOM   4581  N   TYR B 286      17.917   6.893   6.980  1.00  0.00           N  
ATOM   4582  H   TYR B 286      17.930   7.484   7.795  1.00  0.00           H  
ATOM   4583  CA  TYR B 286      18.137   5.463   7.183  1.00  0.00           C  
ATOM   4584  HA  TYR B 286      18.426   5.026   6.226  1.00  0.00           H  
ATOM   4585  CB  TYR B 286      19.310   5.266   8.156  1.00  0.00           C  
ATOM   4586  HB2 TYR B 286      20.161   5.855   7.810  1.00  0.00           H  
ATOM   4587  HB3 TYR B 286      19.021   5.650   9.136  1.00  0.00           H  
ATOM   4588  CG  TYR B 286      19.764   3.825   8.287  1.00  0.00           C  
ATOM   4589  CD1 TYR B 286      20.256   3.133   7.162  1.00  0.00           C  
ATOM   4590  HD1 TYR B 286      20.363   3.640   6.213  1.00  0.00           H  
ATOM   4591  CE1 TYR B 286      20.611   1.774   7.269  1.00  0.00           C  
ATOM   4592  HE1 TYR B 286      20.986   1.231   6.414  1.00  0.00           H  
ATOM   4593  CZ  TYR B 286      20.482   1.106   8.504  1.00  0.00           C  
ATOM   4594  OH  TYR B 286      20.805  -0.209   8.598  1.00  0.00           O  
ATOM   4595  HH  TYR B 286      20.582  -0.569   9.460  1.00  0.00           H  
ATOM   4596  CE2 TYR B 286      20.016   1.806   9.635  1.00  0.00           C  
ATOM   4597  HE2 TYR B 286      19.927   1.297  10.584  1.00  0.00           H  
ATOM   4598  CD2 TYR B 286      19.660   3.164   9.525  1.00  0.00           C  
ATOM   4599  HD2 TYR B 286      19.303   3.701  10.393  1.00  0.00           H  
ATOM   4600  C   TYR B 286      16.852   4.748   7.634  1.00  0.00           C  
ATOM   4601  O   TYR B 286      15.932   5.376   8.152  1.00  0.00           O  
ATOM   4602  N   LEU B 287      16.802   3.428   7.427  1.00  0.00           N  
ATOM   4603  H   LEU B 287      17.620   2.975   7.050  1.00  0.00           H  
ATOM   4604  CA  LEU B 287      15.612   2.597   7.665  1.00  0.00           C  
ATOM   4605  HA  LEU B 287      14.758   3.050   7.158  1.00  0.00           H  
ATOM   4606  CB  LEU B 287      15.865   1.192   7.079  1.00  0.00           C  
ATOM   4607  HB2 LEU B 287      16.636   0.703   7.677  1.00  0.00           H  
ATOM   4608  HB3 LEU B 287      14.948   0.611   7.188  1.00  0.00           H  
ATOM   4609  CG  LEU B 287      16.305   1.148   5.602  1.00  0.00           C  
ATOM   4610  HG  LEU B 287      17.273   1.641   5.495  1.00  0.00           H  
ATOM   4611  CD1 LEU B 287      16.465  -0.304   5.150  1.00  0.00           C  
ATOM   4612 HD11 LEU B 287      17.197  -0.808   5.781  1.00  0.00           H  
ATOM   4613 HD12 LEU B 287      15.507  -0.820   5.211  1.00  0.00           H  
ATOM   4614 HD13 LEU B 287      16.813  -0.325   4.118  1.00  0.00           H  
ATOM   4615  CD2 LEU B 287      15.301   1.835   4.681  1.00  0.00           C  
ATOM   4616 HD21 LEU B 287      15.583   1.689   3.638  1.00  0.00           H  
ATOM   4617 HD22 LEU B 287      14.307   1.420   4.843  1.00  0.00           H  
ATOM   4618 HD23 LEU B 287      15.276   2.905   4.884  1.00  0.00           H  
ATOM   4619  C   LEU B 287      15.228   2.484   9.153  1.00  0.00           C  
ATOM   4620  O   LEU B 287      14.071   2.217   9.479  1.00  0.00           O  
ATOM   4621  N   GLU B 288      16.200   2.664  10.048  1.00  0.00           N  
ATOM   4622  H   GLU B 288      17.108   2.930   9.709  1.00  0.00           H  
ATOM   4623  CA  GLU B 288      16.017   2.515  11.493  1.00  0.00           C  
ATOM   4624  HA  GLU B 288      15.539   1.550  11.652  1.00  0.00           H  
ATOM   4625  CB  GLU B 288      17.392   2.477  12.180  1.00  0.00           C  
ATOM   4626  HB2 GLU B 288      18.033   1.771  11.655  1.00  0.00           H  
ATOM   4627  HB3 GLU B 288      17.849   3.464  12.107  1.00  0.00           H  
ATOM   4628  CG  GLU B 288      17.354   2.080  13.663  1.00  0.00           C  
ATOM   4629  HG2 GLU B 288      18.356   2.222  14.075  1.00  0.00           H  
ATOM   4630  HG3 GLU B 288      16.686   2.758  14.198  1.00  0.00           H  
ATOM   4631  CD  GLU B 288      16.920   0.626  13.909  1.00  0.00           C  
ATOM   4632  OE1 GLU B 288      16.769  -0.134  12.927  1.00  0.00           O  
ATOM   4633  OE2 GLU B 288      16.721   0.311  15.100  1.00  0.00           O  
ATOM   4634  C   GLU B 288      15.143   3.639  12.090  1.00  0.00           C  
ATOM   4635  O   GLU B 288      15.477   4.818  11.934  1.00  0.00           O  
ATOM   4636  N   PRO B 289      14.054   3.321  12.819  1.00  0.00           N  
ATOM   4637  CD  PRO B 289      13.504   1.984  13.016  1.00  0.00           C  
ATOM   4638  HD2 PRO B 289      14.224   1.326  13.505  1.00  0.00           H  
ATOM   4639  HD3 PRO B 289      13.211   1.566  12.051  1.00  0.00           H  
ATOM   4640  CG  PRO B 289      12.266   2.155  13.898  1.00  0.00           C  
ATOM   4641  HG2 PRO B 289      12.546   2.052  14.948  1.00  0.00           H  
ATOM   4642  HG3 PRO B 289      11.482   1.445  13.637  1.00  0.00           H  
ATOM   4643  CB  PRO B 289      11.844   3.595  13.612  1.00  0.00           C  
ATOM   4644  HB2 PRO B 289      11.228   4.010  14.407  1.00  0.00           H  
ATOM   4645  HB3 PRO B 289      11.306   3.634  12.664  1.00  0.00           H  
ATOM   4646  CA  PRO B 289      13.190   4.311  13.463  1.00  0.00           C  
ATOM   4647  HA  PRO B 289      13.065   5.167  12.800  1.00  0.00           H  
ATOM   4648  C   PRO B 289      13.782   4.832  14.792  1.00  0.00           C  
ATOM   4649  O   PRO B 289      13.136   4.778  15.844  1.00  0.00           O  
ATOM   4650  N   SER B 290      15.024   5.329  14.759  1.00  0.00           N  
ATOM   4651  H   SER B 290      15.492   5.383  13.858  1.00  0.00           H  
ATOM   4652  CA  SER B 290      15.690   5.944  15.914  1.00  0.00           C  
ATOM   4653  HA  SER B 290      14.915   6.317  16.584  1.00  0.00           H  
ATOM   4654  CB  SER B 290      16.513   4.907  16.698  1.00  0.00           C  
ATOM   4655  HB2 SER B 290      16.694   5.289  17.701  1.00  0.00           H  
ATOM   4656  HB3 SER B 290      15.952   3.975  16.788  1.00  0.00           H  
ATOM   4657  OG  SER B 290      17.774   4.658  16.109  1.00  0.00           O  
ATOM   4658  HG  SER B 290      17.662   3.960  15.454  1.00  0.00           H  
ATOM   4659  C   SER B 290      16.549   7.154  15.533  1.00  0.00           C  
ATOM   4660  O   SER B 290      16.844   7.402  14.362  1.00  0.00           O  
ATOM   4661  N   LEU B 291      16.966   7.922  16.545  1.00  0.00           N  
ATOM   4662  H   LEU B 291      16.652   7.662  17.476  1.00  0.00           H  
ATOM   4663  CA  LEU B 291      17.888   9.054  16.414  1.00  0.00           C  
ATOM   4664  HA  LEU B 291      18.560   8.858  15.577  1.00  0.00           H  
ATOM   4665  CB  LEU B 291      17.091  10.336  16.104  1.00  0.00           C  
ATOM   4666  HB2 LEU B 291      16.630  10.236  15.121  1.00  0.00           H  
ATOM   4667  HB3 LEU B 291      16.296  10.431  16.845  1.00  0.00           H  
ATOM   4668  CG  LEU B 291      17.933  11.625  16.131  1.00  0.00           C  
ATOM   4669  HG  LEU B 291      18.429  11.716  17.093  1.00  0.00           H  
ATOM   4670  CD1 LEU B 291      18.995  11.652  15.029  1.00  0.00           C  
ATOM   4671 HD11 LEU B 291      18.527  11.532  14.052  1.00  0.00           H  
ATOM   4672 HD12 LEU B 291      19.525  12.604  15.058  1.00  0.00           H  
ATOM   4673 HD13 LEU B 291      19.722  10.857  15.183  1.00  0.00           H  
ATOM   4674  CD2 LEU B 291      17.016  12.834  15.974  1.00  0.00           C  
ATOM   4675 HD21 LEU B 291      17.605  13.746  16.055  1.00  0.00           H  
ATOM   4676 HD22 LEU B 291      16.527  12.800  15.000  1.00  0.00           H  
ATOM   4677 HD23 LEU B 291      16.266  12.836  16.765  1.00  0.00           H  
ATOM   4678  C   LEU B 291      18.730   9.212  17.685  1.00  0.00           C  
ATOM   4679  O   LEU B 291      18.198   9.466  18.763  1.00  0.00           O  
ATOM   4680  N   ARG B 292      20.055   9.115  17.559  1.00  0.00           N  
ATOM   4681  H   ARG B 292      20.420   8.945  16.633  1.00  0.00           H  
ATOM   4682  CA  ARG B 292      21.016   9.384  18.639  1.00  0.00           C  
ATOM   4683  HA  ARG B 292      20.507   9.288  19.597  1.00  0.00           H  
ATOM   4684  CB  ARG B 292      22.127   8.324  18.567  1.00  0.00           C  
ATOM   4685  HB2 ARG B 292      21.659   7.341  18.488  1.00  0.00           H  
ATOM   4686  HB3 ARG B 292      22.719   8.489  17.665  1.00  0.00           H  
ATOM   4687  CG  ARG B 292      23.058   8.312  19.788  1.00  0.00           C  
ATOM   4688  HG2 ARG B 292      23.583   9.265  19.858  1.00  0.00           H  
ATOM   4689  HG3 ARG B 292      22.474   8.153  20.696  1.00  0.00           H  
ATOM   4690  CD  ARG B 292      24.076   7.175  19.628  1.00  0.00           C  
ATOM   4691  HD2 ARG B 292      23.544   6.221  19.602  1.00  0.00           H  
ATOM   4692  HD3 ARG B 292      24.596   7.315  18.678  1.00  0.00           H  
ATOM   4693  NE  ARG B 292      25.056   7.160  20.727  1.00  0.00           N  
ATOM   4694  HE  ARG B 292      24.813   7.662  21.579  1.00  0.00           H  
ATOM   4695  CZ  ARG B 292      26.279   6.665  20.703  1.00  0.00           C  
ATOM   4696  NH1 ARG B 292      26.741   5.981  19.695  1.00  0.00           N  
ATOM   4697 HH11 ARG B 292      26.144   5.812  18.907  1.00  0.00           H  
ATOM   4698 HH12 ARG B 292      27.680   5.631  19.727  1.00  0.00           H  
ATOM   4699  NH2 ARG B 292      27.076   6.852  21.705  1.00  0.00           N  
ATOM   4700 HH21 ARG B 292      26.738   7.318  22.551  1.00  0.00           H  
ATOM   4701 HH22 ARG B 292      28.004   6.482  21.732  1.00  0.00           H  
ATOM   4702  C   ARG B 292      21.544  10.817  18.533  1.00  0.00           C  
ATOM   4703  O   ARG B 292      21.919  11.232  17.440  1.00  0.00           O  
ATOM   4704  N   ILE B 293      21.620  11.550  19.643  1.00  0.00           N  
ATOM   4705  H   ILE B 293      21.312  11.132  20.517  1.00  0.00           H  
ATOM   4706  CA  ILE B 293      22.168  12.918  19.696  1.00  0.00           C  
ATOM   4707  HA  ILE B 293      22.776  13.082  18.806  1.00  0.00           H  
ATOM   4708  CB  ILE B 293      21.049  13.996  19.688  1.00  0.00           C  
ATOM   4709  HB  ILE B 293      21.546  14.962  19.580  1.00  0.00           H  
ATOM   4710  CG2 ILE B 293      20.121  13.827  18.470  1.00  0.00           C  
ATOM   4711 HG21 ILE B 293      19.457  12.977  18.626  1.00  0.00           H  
ATOM   4712 HG22 ILE B 293      19.519  14.724  18.325  1.00  0.00           H  
ATOM   4713 HG23 ILE B 293      20.705  13.670  17.562  1.00  0.00           H  
ATOM   4714  CG1 ILE B 293      20.242  14.041  21.009  1.00  0.00           C  
ATOM   4715 HG12 ILE B 293      19.716  13.096  21.144  1.00  0.00           H  
ATOM   4716 HG13 ILE B 293      20.923  14.178  21.848  1.00  0.00           H  
ATOM   4717  CD1 ILE B 293      19.225  15.186  21.078  1.00  0.00           C  
ATOM   4718 HD11 ILE B 293      18.764  15.196  22.065  1.00  0.00           H  
ATOM   4719 HD12 ILE B 293      19.723  16.141  20.907  1.00  0.00           H  
ATOM   4720 HD13 ILE B 293      18.444  15.041  20.334  1.00  0.00           H  
ATOM   4721  C   ILE B 293      23.101  13.053  20.903  1.00  0.00           C  
ATOM   4722  O   ILE B 293      22.870  12.418  21.930  1.00  0.00           O  
ATOM   4723  N   ALA B 294      24.156  13.866  20.809  1.00  0.00           N  
ATOM   4724  H   ALA B 294      24.317  14.371  19.954  1.00  0.00           H  
ATOM   4725  CA  ALA B 294      24.984  14.195  21.971  1.00  0.00           C  
ATOM   4726  HA  ALA B 294      25.292  13.277  22.471  1.00  0.00           H  
ATOM   4727  CB  ALA B 294      26.253  14.914  21.504  1.00  0.00           C  
ATOM   4728  HB1 ALA B 294      26.001  15.852  21.010  1.00  0.00           H  
ATOM   4729  HB2 ALA B 294      26.886  15.129  22.366  1.00  0.00           H  
ATOM   4730  HB3 ALA B 294      26.810  14.279  20.815  1.00  0.00           H  
ATOM   4731  C   ALA B 294      24.170  15.023  22.979  1.00  0.00           C  
ATOM   4732  O   ALA B 294      23.539  16.012  22.597  1.00  0.00           O  
ATOM   4733  N   ALA B 295      24.185  14.636  24.256  1.00  0.00           N  
ATOM   4734  H   ALA B 295      24.779  13.856  24.523  1.00  0.00           H  
ATOM   4735  CA  ALA B 295      23.441  15.312  25.320  1.00  0.00           C  
ATOM   4736  HA  ALA B 295      22.382  15.343  25.054  1.00  0.00           H  
ATOM   4737  CB  ALA B 295      23.596  14.489  26.603  1.00  0.00           C  
ATOM   4738  HB1 ALA B 295      24.645  14.445  26.899  1.00  0.00           H  
ATOM   4739  HB2 ALA B 295      23.021  14.954  27.406  1.00  0.00           H  
ATOM   4740  HB3 ALA B 295      23.223  13.476  26.446  1.00  0.00           H  
ATOM   4741  C   ALA B 295      23.908  16.768  25.511  1.00  0.00           C  
ATOM   4742  O   ALA B 295      23.107  17.637  25.836  1.00  0.00           O  
ATOM   4743  N   SER B 296      25.176  17.054  25.196  1.00  0.00           N  
ATOM   4744  H   SER B 296      25.768  16.291  24.901  1.00  0.00           H  
ATOM   4745  CA  SER B 296      25.768  18.400  25.149  1.00  0.00           C  
ATOM   4746  HA  SER B 296      25.628  18.872  26.122  1.00  0.00           H  
ATOM   4747  CB  SER B 296      27.270  18.254  24.893  1.00  0.00           C  
ATOM   4748  HB2 SER B 296      27.728  19.241  24.822  1.00  0.00           H  
ATOM   4749  HB3 SER B 296      27.725  17.717  25.728  1.00  0.00           H  
ATOM   4750  OG  SER B 296      27.497  17.531  23.694  1.00  0.00           O  
ATOM   4751  HG  SER B 296      28.449  17.462  23.566  1.00  0.00           H  
ATOM   4752  C   SER B 296      25.156  19.345  24.098  1.00  0.00           C  
ATOM   4753  O   SER B 296      25.539  20.513  24.032  1.00  0.00           O  
ATOM   4754  N   THR B 297      24.212  18.879  23.269  1.00  0.00           N  
ATOM   4755  H   THR B 297      23.952  17.904  23.351  1.00  0.00           H  
ATOM   4756  CA  THR B 297      23.407  19.744  22.383  1.00  0.00           C  
ATOM   4757  HA  THR B 297      24.030  20.576  22.058  1.00  0.00           H  
ATOM   4758  CB  THR B 297      22.928  19.014  21.118  1.00  0.00           C  
ATOM   4759  HB  THR B 297      22.361  19.720  20.510  1.00  0.00           H  
ATOM   4760  CG2 THR B 297      24.080  18.497  20.259  1.00  0.00           C  
ATOM   4761 HG21 THR B 297      24.702  19.335  19.948  1.00  0.00           H  
ATOM   4762 HG22 THR B 297      24.689  17.793  20.824  1.00  0.00           H  
ATOM   4763 HG23 THR B 297      23.677  18.003  19.375  1.00  0.00           H  
ATOM   4764  OG1 THR B 297      22.083  17.926  21.407  1.00  0.00           O  
ATOM   4765  HG1 THR B 297      22.625  17.237  21.836  1.00  0.00           H  
ATOM   4766  C   THR B 297      22.195  20.381  23.069  1.00  0.00           C  
ATOM   4767  O   THR B 297      21.548  21.221  22.445  1.00  0.00           O  
ATOM   4768  N   LEU B 298      21.883  20.014  24.320  1.00  0.00           N  
ATOM   4769  H   LEU B 298      22.473  19.335  24.790  1.00  0.00           H  
ATOM   4770  CA  LEU B 298      20.721  20.495  25.075  1.00  0.00           C  
ATOM   4771  HA  LEU B 298      20.148  21.188  24.456  1.00  0.00           H  
ATOM   4772  CB  LEU B 298      19.809  19.310  25.437  1.00  0.00           C  
ATOM   4773  HB2 LEU B 298      20.316  18.716  26.201  1.00  0.00           H  
ATOM   4774  HB3 LEU B 298      18.893  19.705  25.877  1.00  0.00           H  
ATOM   4775  CG  LEU B 298      19.437  18.371  24.276  1.00  0.00           C  
ATOM   4776  HG  LEU B 298      20.338  17.923  23.858  1.00  0.00           H  
ATOM   4777  CD1 LEU B 298      18.562  17.245  24.808  1.00  0.00           C  
ATOM   4778 HD11 LEU B 298      19.093  16.733  25.609  1.00  0.00           H  
ATOM   4779 HD12 LEU B 298      17.627  17.649  25.195  1.00  0.00           H  
ATOM   4780 HD13 LEU B 298      18.365  16.533  24.009  1.00  0.00           H  
ATOM   4781  CD2 LEU B 298      18.660  19.068  23.159  1.00  0.00           C  
ATOM   4782 HD21 LEU B 298      18.407  18.347  22.383  1.00  0.00           H  
ATOM   4783 HD22 LEU B 298      17.749  19.508  23.559  1.00  0.00           H  
ATOM   4784 HD23 LEU B 298      19.272  19.852  22.716  1.00  0.00           H  
ATOM   4785  C   LEU B 298      21.140  21.248  26.346  1.00  0.00           C  
ATOM   4786  O   LEU B 298      22.173  20.955  26.951  1.00  0.00           O  
ATOM   4787  N   LYS B 299      20.316  22.204  26.787  1.00  0.00           N  
ATOM   4788  H   LYS B 299      19.482  22.403  26.247  1.00  0.00           H  
ATOM   4789  CA  LYS B 299      20.512  22.924  28.053  1.00  0.00           C  
ATOM   4790  HA  LYS B 299      21.567  23.185  28.132  1.00  0.00           H  
ATOM   4791  CB  LYS B 299      19.693  24.231  28.050  1.00  0.00           C  
ATOM   4792  HB2 LYS B 299      18.639  23.979  27.922  1.00  0.00           H  
ATOM   4793  HB3 LYS B 299      19.816  24.712  29.021  1.00  0.00           H  
ATOM   4794  CG  LYS B 299      20.122  25.230  26.949  1.00  0.00           C  
ATOM   4795  HG2 LYS B 299      21.061  25.702  27.242  1.00  0.00           H  
ATOM   4796  HG3 LYS B 299      20.294  24.691  26.017  1.00  0.00           H  
ATOM   4797  CD  LYS B 299      19.064  26.317  26.668  1.00  0.00           C  
ATOM   4798  HD2 LYS B 299      18.120  25.819  26.445  1.00  0.00           H  
ATOM   4799  HD3 LYS B 299      18.925  26.948  27.547  1.00  0.00           H  
ATOM   4800  CE  LYS B 299      19.483  27.181  25.462  1.00  0.00           C  
ATOM   4801  HE2 LYS B 299      20.117  28.005  25.794  1.00  0.00           H  
ATOM   4802  HE3 LYS B 299      20.070  26.545  24.792  1.00  0.00           H  
ATOM   4803  NZ  LYS B 299      18.322  27.683  24.686  1.00  0.00           N  
ATOM   4804  HZ1 LYS B 299      18.583  28.016  23.768  1.00  0.00           H  
ATOM   4805  HZ2 LYS B 299      17.701  26.902  24.484  1.00  0.00           H  
ATOM   4806  HZ3 LYS B 299      17.761  28.429  25.098  1.00  0.00           H  
ATOM   4807  C   LYS B 299      20.167  22.009  29.245  1.00  0.00           C  
ATOM   4808  O   LYS B 299      19.065  21.461  29.329  1.00  0.00           O  
ATOM   4809  N   SER B 300      21.123  21.854  30.165  1.00  0.00           N  
ATOM   4810  H   SER B 300      21.995  22.333  30.020  1.00  0.00           H  
ATOM   4811  CA  SER B 300      20.952  21.103  31.420  1.00  0.00           C  
ATOM   4812  HA  SER B 300      20.419  20.190  31.185  1.00  0.00           H  
ATOM   4813  CB  SER B 300      22.310  20.686  32.004  1.00  0.00           C  
ATOM   4814  HB2 SER B 300      22.854  20.109  31.255  1.00  0.00           H  
ATOM   4815  HB3 SER B 300      22.886  21.580  32.245  1.00  0.00           H  
ATOM   4816  OG  SER B 300      22.182  19.900  33.172  1.00  0.00           O  
ATOM   4817  HG  SER B 300      21.523  19.177  32.995  1.00  0.00           H  
ATOM   4818  C   SER B 300      20.085  21.875  32.421  1.00  0.00           C  
ATOM   4819  O   SER B 300      20.035  23.106  32.374  1.00  0.00           O  
ATOM   4820  N   GLY B 301      19.346  21.165  33.275  1.00  0.00           N  
ATOM   4821  H   GLY B 301      19.437  20.147  33.270  1.00  0.00           H  
ATOM   4822  CA  GLY B 301      18.325  21.712  34.176  1.00  0.00           C  
ATOM   4823  HA2 GLY B 301      18.049  20.930  34.885  1.00  0.00           H  
ATOM   4824  HA3 GLY B 301      18.742  22.553  34.729  1.00  0.00           H  
ATOM   4825  C   GLY B 301      17.040  22.177  33.476  1.00  0.00           C  
ATOM   4826  O   GLY B 301      16.144  22.712  34.127  1.00  0.00           O  
ATOM   4827  N   ILE B 302      16.934  21.993  32.155  1.00  0.00           N  
ATOM   4828  H   ILE B 302      17.691  21.513  31.689  1.00  0.00           H  
ATOM   4829  CA  ILE B 302      15.822  22.473  31.327  1.00  0.00           C  
ATOM   4830  HA  ILE B 302      15.087  22.942  31.979  1.00  0.00           H  
ATOM   4831  CB  ILE B 302      16.312  23.570  30.349  1.00  0.00           C  
ATOM   4832  HB  ILE B 302      17.190  23.202  29.820  1.00  0.00           H  
ATOM   4833  CG2 ILE B 302      15.245  23.913  29.293  1.00  0.00           C  
ATOM   4834 HG21 ILE B 302      14.336  24.273  29.772  1.00  0.00           H  
ATOM   4835 HG22 ILE B 302      15.622  24.673  28.611  1.00  0.00           H  
ATOM   4836 HG23 ILE B 302      15.017  23.040  28.681  1.00  0.00           H  
ATOM   4837  CG1 ILE B 302      16.717  24.821  31.167  1.00  0.00           C  
ATOM   4838 HG12 ILE B 302      15.882  25.122  31.800  1.00  0.00           H  
ATOM   4839 HG13 ILE B 302      17.552  24.559  31.818  1.00  0.00           H  
ATOM   4840  CD1 ILE B 302      17.151  26.040  30.347  1.00  0.00           C  
ATOM   4841 HD11 ILE B 302      16.303  26.450  29.803  1.00  0.00           H  
ATOM   4842 HD12 ILE B 302      17.536  26.809  31.018  1.00  0.00           H  
ATOM   4843 HD13 ILE B 302      17.929  25.763  29.643  1.00  0.00           H  
ATOM   4844  C   ILE B 302      15.106  21.294  30.660  1.00  0.00           C  
ATOM   4845  O   ILE B 302      15.720  20.329  30.201  1.00  0.00           O  
ATOM   4846  N   SER B 303      13.772  21.365  30.615  1.00  0.00           N  
ATOM   4847  H   SER B 303      13.334  22.201  30.969  1.00  0.00           H  
ATOM   4848  CA  SER B 303      12.936  20.363  29.949  1.00  0.00           C  
ATOM   4849  HA  SER B 303      13.383  19.396  30.134  1.00  0.00           H  
ATOM   4850  CB  SER B 303      11.540  20.325  30.573  1.00  0.00           C  
ATOM   4851  HB2 SER B 303      11.628  20.086  31.633  1.00  0.00           H  
ATOM   4852  HB3 SER B 303      11.066  21.300  30.476  1.00  0.00           H  
ATOM   4853  OG  SER B 303      10.736  19.347  29.943  1.00  0.00           O  
ATOM   4854  HG  SER B 303      11.270  18.527  29.874  1.00  0.00           H  
ATOM   4855  C   SER B 303      12.892  20.546  28.430  1.00  0.00           C  
ATOM   4856  O   SER B 303      12.866  21.672  27.939  1.00  0.00           O  
ATOM   4857  N   TYR B 304      12.845  19.430  27.698  1.00  0.00           N  
ATOM   4858  H   TYR B 304      12.809  18.545  28.193  1.00  0.00           H  
ATOM   4859  CA  TYR B 304      12.733  19.363  26.238  1.00  0.00           C  
ATOM   4860  HA  TYR B 304      12.450  20.344  25.855  1.00  0.00           H  
ATOM   4861  CB  TYR B 304      14.091  18.984  25.616  1.00  0.00           C  
ATOM   4862  HB2 TYR B 304      14.519  18.152  26.174  1.00  0.00           H  
ATOM   4863  HB3 TYR B 304      13.923  18.631  24.598  1.00  0.00           H  
ATOM   4864  CG  TYR B 304      15.108  20.111  25.553  1.00  0.00           C  
ATOM   4865  CD1 TYR B 304      15.346  20.780  24.334  1.00  0.00           C  
ATOM   4866  HD1 TYR B 304      14.815  20.485  23.441  1.00  0.00           H  
ATOM   4867  CE1 TYR B 304      16.276  21.836  24.270  1.00  0.00           C  
ATOM   4868  HE1 TYR B 304      16.452  22.364  23.343  1.00  0.00           H  
ATOM   4869  CZ  TYR B 304      16.988  22.208  25.428  1.00  0.00           C  
ATOM   4870  OH  TYR B 304      17.900  23.211  25.374  1.00  0.00           O  
ATOM   4871  HH  TYR B 304      17.575  23.950  24.805  1.00  0.00           H  
ATOM   4872  CE2 TYR B 304      16.762  21.534  26.644  1.00  0.00           C  
ATOM   4873  HE2 TYR B 304      17.301  21.835  27.528  1.00  0.00           H  
ATOM   4874  CD2 TYR B 304      15.820  20.490  26.706  1.00  0.00           C  
ATOM   4875  HD2 TYR B 304      15.637  19.990  27.646  1.00  0.00           H  
ATOM   4876  C   TYR B 304      11.634  18.375  25.813  1.00  0.00           C  
ATOM   4877  O   TYR B 304      11.219  17.498  26.578  1.00  0.00           O  
ATOM   4878  N   ARG B 305      11.155  18.532  24.575  1.00  0.00           N  
ATOM   4879  H   ARG B 305      11.558  19.292  24.029  1.00  0.00           H  
ATOM   4880  CA  ARG B 305      10.225  17.629  23.877  1.00  0.00           C  
ATOM   4881  HA  ARG B 305      10.086  16.727  24.471  1.00  0.00           H  
ATOM   4882  CB  ARG B 305       8.865  18.310  23.647  1.00  0.00           C  
ATOM   4883  HB2 ARG B 305       9.029  19.305  23.228  1.00  0.00           H  
ATOM   4884  HB3 ARG B 305       8.295  17.731  22.919  1.00  0.00           H  
ATOM   4885  CG  ARG B 305       8.011  18.419  24.911  1.00  0.00           C  
ATOM   4886  HG2 ARG B 305       7.939  17.444  25.389  1.00  0.00           H  
ATOM   4887  HG3 ARG B 305       8.485  19.118  25.598  1.00  0.00           H  
ATOM   4888  CD  ARG B 305       6.602  18.894  24.515  1.00  0.00           C  
ATOM   4889  HD2 ARG B 305       6.692  19.716  23.804  1.00  0.00           H  
ATOM   4890  HD3 ARG B 305       6.083  18.074  24.014  1.00  0.00           H  
ATOM   4891  NE  ARG B 305       5.806  19.349  25.672  1.00  0.00           N  
ATOM   4892  HE  ARG B 305       5.062  18.751  25.989  1.00  0.00           H  
ATOM   4893  CZ  ARG B 305       6.009  20.477  26.333  1.00  0.00           C  
ATOM   4894  NH1 ARG B 305       6.953  21.301  25.998  1.00  0.00           N  
ATOM   4895 HH11 ARG B 305       7.578  21.115  25.237  1.00  0.00           H  
ATOM   4896 HH12 ARG B 305       7.110  22.091  26.635  1.00  0.00           H  
ATOM   4897  NH2 ARG B 305       5.309  20.800  27.385  1.00  0.00           N  
ATOM   4898 HH21 ARG B 305       4.472  20.328  27.658  1.00  0.00           H  
ATOM   4899 HH22 ARG B 305       5.646  21.625  27.903  1.00  0.00           H  
ATOM   4900  C   ARG B 305      10.779  17.187  22.526  1.00  0.00           C  
ATOM   4901  O   ARG B 305      11.666  17.829  21.965  1.00  0.00           O  
ATOM   4902  N   ALA B 306      10.151  16.146  21.974  1.00  0.00           N  
ATOM   4903  H   ALA B 306       9.434  15.682  22.519  1.00  0.00           H  
ATOM   4904  CA  ALA B 306      10.276  15.766  20.569  1.00  0.00           C  
ATOM   4905  HA  ALA B 306      10.594  16.652  20.025  1.00  0.00           H  
ATOM   4906  CB  ALA B 306      11.378  14.707  20.426  1.00  0.00           C  
ATOM   4907  HB1 ALA B 306      12.298  15.067  20.885  1.00  0.00           H  
ATOM   4908  HB2 ALA B 306      11.083  13.780  20.916  1.00  0.00           H  
ATOM   4909  HB3 ALA B 306      11.566  14.509  19.371  1.00  0.00           H  
ATOM   4910  C   ALA B 306       8.937  15.302  19.950  1.00  0.00           C  
ATOM   4911  O   ALA B 306       8.059  14.801  20.658  1.00  0.00           O  
ATOM   4912  N   ARG B 307       8.809  15.434  18.622  1.00  0.00           N  
ATOM   4913  H   ARG B 307       9.593  15.885  18.149  1.00  0.00           H  
ATOM   4914  CA  ARG B 307       7.807  14.793  17.734  1.00  0.00           C  
ATOM   4915  HA  ARG B 307       7.362  13.935  18.238  1.00  0.00           H  
ATOM   4916  CB  ARG B 307       6.667  15.762  17.341  1.00  0.00           C  
ATOM   4917  HB2 ARG B 307       7.095  16.671  16.913  1.00  0.00           H  
ATOM   4918  HB3 ARG B 307       6.064  15.276  16.575  1.00  0.00           H  
ATOM   4919  CG  ARG B 307       5.728  16.136  18.502  1.00  0.00           C  
ATOM   4920  HG2 ARG B 307       5.315  15.225  18.936  1.00  0.00           H  
ATOM   4921  HG3 ARG B 307       6.320  16.632  19.269  1.00  0.00           H  
ATOM   4922  CD  ARG B 307       4.570  17.076  18.092  1.00  0.00           C  
ATOM   4923  HD2 ARG B 307       4.224  17.599  18.985  1.00  0.00           H  
ATOM   4924  HD3 ARG B 307       4.944  17.816  17.382  1.00  0.00           H  
ATOM   4925  NE  ARG B 307       3.427  16.340  17.516  1.00  0.00           N  
ATOM   4926  HE  ARG B 307       3.480  15.326  17.542  1.00  0.00           H  
ATOM   4927  CZ  ARG B 307       2.324  16.800  16.938  1.00  0.00           C  
ATOM   4928  NH1 ARG B 307       2.040  18.067  16.840  1.00  0.00           N  
ATOM   4929 HH11 ARG B 307       2.641  18.760  17.237  1.00  0.00           H  
ATOM   4930 HH12 ARG B 307       1.216  18.311  16.309  1.00  0.00           H  
ATOM   4931  NH2 ARG B 307       1.473  15.979  16.401  1.00  0.00           N  
ATOM   4932 HH21 ARG B 307       1.695  14.996  16.301  1.00  0.00           H  
ATOM   4933 HH22 ARG B 307       0.806  16.313  15.693  1.00  0.00           H  
ATOM   4934  C   ARG B 307       8.527  14.258  16.485  1.00  0.00           C  
ATOM   4935  O   ARG B 307       9.592  14.768  16.141  1.00  0.00           O  
ATOM   4936  N   VAL B 308       7.963  13.268  15.795  1.00  0.00           N  
ATOM   4937  H   VAL B 308       7.112  12.853  16.163  1.00  0.00           H
[truncated: 30,538 more chars]
