# Supplementary material for: Insights into receptor structure and dynamics at the surface of living cells
Source: Nat Commun. 2023 Mar 22;14:1596. doi: 10.1038/s41467-023-37284-4 (PMC10033668; doi:10.1038/s41467-023-37284-4)
Supplement: Supplementary file 15 — Source Data [file 41467_2023_37284_MOESM15_ESM.zip › Source data/Main/Figure 5/b/Average structures of MD sub-trajectories/K97B/MD_sub-average_3bpn_K97B_9.pdb]

ATOM      1  N   CYS A   1      10.192   6.410  -6.612  1.00  0.00           N  
ATOM      2  H1  CYS A   1      10.916   6.353  -7.309  1.00  0.00           H  
ATOM      3  H2  CYS A   1      10.307   7.226  -6.023  1.00  0.00           H  
ATOM      4  H3  CYS A   1       9.294   6.553  -7.069  1.00  0.00           H  
ATOM      5  CA  CYS A   1      10.108   5.181  -5.806  1.00  0.00           C  
ATOM      6  HA  CYS A   1      11.089   4.938  -5.399  1.00  0.00           H  
ATOM      7  CB  CYS A   1       9.141   5.392  -4.629  1.00  0.00           C  
ATOM      8  HB2 CYS A   1       9.461   6.234  -4.011  1.00  0.00           H  
ATOM      9  HB3 CYS A   1       8.143   5.621  -5.007  1.00  0.00           H  
ATOM     10  SG  CYS A   1       9.038   3.910  -3.592  1.00  0.00           S  
ATOM     11  HG  CYS A   1       8.205   4.462  -2.689  1.00  0.00           H  
ATOM     12  C   CYS A   1       9.671   4.024  -6.705  1.00  0.00           C  
ATOM     13  O   CYS A   1       8.725   4.174  -7.473  1.00  0.00           O  
ATOM     14  N   ASP A   2      10.345   2.878  -6.619  1.00  0.00           N  
ATOM     15  H   ASP A   2      11.117   2.787  -5.969  1.00  0.00           H  
ATOM     16  CA  ASP A   2       9.873   1.601  -7.168  1.00  0.00           C  
ATOM     17  HA  ASP A   2       8.783   1.570  -7.105  1.00  0.00           H  
ATOM     18  CB  ASP A   2      10.265   1.414  -8.649  1.00  0.00           C  
ATOM     19  HB2 ASP A   2       9.865   2.247  -9.229  1.00  0.00           H  
ATOM     20  HB3 ASP A   2      11.354   1.435  -8.736  1.00  0.00           H  
ATOM     21  CG  ASP A   2       9.723   0.098  -9.244  1.00  0.00           C  
ATOM     22  OD1 ASP A   2       8.728  -0.442  -8.700  1.00  0.00           O  
ATOM     23  OD2 ASP A   2      10.310  -0.387 -10.233  1.00  0.00           O  
ATOM     24  C   ASP A   2      10.428   0.453  -6.314  1.00  0.00           C  
ATOM     25  O   ASP A   2      11.591   0.474  -5.904  1.00  0.00           O  
ATOM     26  N   ILE A   3       9.583  -0.540  -6.051  1.00  0.00           N  
ATOM     27  H   ILE A   3       8.660  -0.474  -6.473  1.00  0.00           H  
ATOM     28  CA  ILE A   3       9.918  -1.788  -5.360  1.00  0.00           C  
ATOM     29  HA  ILE A   3      10.939  -2.043  -5.642  1.00  0.00           H  
ATOM     30  CB  ILE A   3       9.916  -1.544  -3.831  1.00  0.00           C  
ATOM     31  HB  ILE A   3      10.575  -0.692  -3.651  1.00  0.00           H  
ATOM     32  CG2 ILE A   3       8.524  -1.155  -3.324  1.00  0.00           C  
ATOM     33 HG21 ILE A   3       8.594  -0.929  -2.265  1.00  0.00           H  
ATOM     34 HG22 ILE A   3       8.162  -0.264  -3.833  1.00  0.00           H  
ATOM     35 HG23 ILE A   3       7.821  -1.968  -3.476  1.00  0.00           H  
ATOM     36  CG1 ILE A   3      10.480  -2.728  -3.013  1.00  0.00           C  
ATOM     37 HG12 ILE A   3       9.691  -3.460  -2.837  1.00  0.00           H  
ATOM     38 HG13 ILE A   3      11.281  -3.203  -3.581  1.00  0.00           H  
ATOM     39  CD1 ILE A   3      11.061  -2.297  -1.658  1.00  0.00           C  
ATOM     40 HD11 ILE A   3      11.875  -1.588  -1.810  1.00  0.00           H  
ATOM     41 HD12 ILE A   3      10.294  -1.834  -1.038  1.00  0.00           H  
ATOM     42 HD13 ILE A   3      11.448  -3.170  -1.134  1.00  0.00           H  
ATOM     43  C   ILE A   3       9.041  -2.954  -5.871  1.00  0.00           C  
ATOM     44  O   ILE A   3       8.983  -4.027  -5.264  1.00  0.00           O  
ATOM     45  N   THR A   4       8.424  -2.785  -7.049  1.00  0.00           N  
ATOM     46  H   THR A   4       8.557  -1.895  -7.526  1.00  0.00           H  
ATOM     47  CA  THR A   4       7.492  -3.731  -7.689  1.00  0.00           C  
ATOM     48  HA  THR A   4       6.572  -3.771  -7.106  1.00  0.00           H  
ATOM     49  CB  THR A   4       7.140  -3.240  -9.112  1.00  0.00           C  
ATOM     50  HB  THR A   4       8.046  -3.210  -9.719  1.00  0.00           H  
ATOM     51  CG2 THR A   4       6.114  -4.137  -9.800  1.00  0.00           C  
ATOM     52 HG21 THR A   4       5.847  -3.697 -10.762  1.00  0.00           H  
ATOM     53 HG22 THR A   4       6.526  -5.129  -9.975  1.00  0.00           H  
ATOM     54 HG23 THR A   4       5.222  -4.212  -9.181  1.00  0.00           H  
ATOM     55  OG1 THR A   4       6.560  -1.958  -9.104  1.00  0.00           O  
ATOM     56  HG1 THR A   4       7.288  -1.313  -8.950  1.00  0.00           H  
ATOM     57  C   THR A   4       8.076  -5.149  -7.763  1.00  0.00           C  
ATOM     58  O   THR A   4       7.383  -6.128  -7.497  1.00  0.00           O  
ATOM     59  N   LEU A   5       9.378  -5.267  -8.047  1.00  0.00           N  
ATOM     60  H   LEU A   5       9.892  -4.412  -8.205  1.00  0.00           H  
ATOM     61  CA  LEU A   5      10.103  -6.544  -8.141  1.00  0.00           C  
ATOM     62  HA  LEU A   5       9.586  -7.161  -8.876  1.00  0.00           H  
ATOM     63  CB  LEU A   5      11.514  -6.226  -8.669  1.00  0.00           C  
ATOM     64  HB2 LEU A   5      11.413  -5.698  -9.620  1.00  0.00           H  
ATOM     65  HB3 LEU A   5      12.001  -5.553  -7.960  1.00  0.00           H  
ATOM     66  CG  LEU A   5      12.440  -7.441  -8.879  1.00  0.00           C  
ATOM     67  HG  LEU A   5      12.625  -7.931  -7.926  1.00  0.00           H  
ATOM     68  CD1 LEU A   5      11.866  -8.461  -9.863  1.00  0.00           C  
ATOM     69 HD11 LEU A   5      10.946  -8.888  -9.467  1.00  0.00           H  
ATOM     70 HD12 LEU A   5      12.573  -9.277  -9.996  1.00  0.00           H  
ATOM     71 HD13 LEU A   5      11.661  -7.987 -10.823  1.00  0.00           H  
ATOM     72  CD2 LEU A   5      13.779  -6.959  -9.432  1.00  0.00           C  
ATOM     73 HD21 LEU A   5      14.258  -6.289  -8.717  1.00  0.00           H  
ATOM     74 HD22 LEU A   5      14.432  -7.810  -9.606  1.00  0.00           H  
ATOM     75 HD23 LEU A   5      13.634  -6.431 -10.375  1.00  0.00           H  
ATOM     76  C   LEU A   5      10.137  -7.357  -6.825  1.00  0.00           C  
ATOM     77  O   LEU A   5      10.343  -8.569  -6.845  1.00  0.00           O  
ATOM     78  N   GLN A   6       9.904  -6.712  -5.680  1.00  0.00           N  
ATOM     79  H   GLN A   6       9.716  -5.718  -5.729  1.00  0.00           H  
ATOM     80  CA  GLN A   6       9.821  -7.355  -4.365  1.00  0.00           C  
ATOM     81  HA  GLN A   6      10.262  -8.351  -4.430  1.00  0.00           H  
ATOM     82  CB  GLN A   6      10.658  -6.526  -3.380  1.00  0.00           C  
ATOM     83  HB2 GLN A   6      11.484  -6.047  -3.909  1.00  0.00           H  
ATOM     84  HB3 GLN A   6      10.036  -5.746  -2.937  1.00  0.00           H  
ATOM     85  CG  GLN A   6      11.247  -7.401  -2.269  1.00  0.00           C  
ATOM     86  HG2 GLN A   6      10.459  -7.999  -1.813  1.00  0.00           H  
ATOM     87  HG3 GLN A   6      11.993  -8.068  -2.702  1.00  0.00           H  
ATOM     88  CD  GLN A   6      11.915  -6.567  -1.185  1.00  0.00           C  
ATOM     89  OE1 GLN A   6      11.615  -6.683  -0.011  1.00  0.00           O  
ATOM     90  NE2 GLN A   6      12.814  -5.667  -1.520  1.00  0.00           N  
ATOM     91 HE21 GLN A   6      13.215  -5.123  -0.777  1.00  0.00           H  
ATOM     92 HE22 GLN A   6      13.069  -5.524  -2.481  1.00  0.00           H  
ATOM     93  C   GLN A   6       8.363  -7.526  -3.896  1.00  0.00           C  
ATOM     94  O   GLN A   6       7.989  -8.581  -3.375  1.00  0.00           O  
ATOM     95  N   GLU A   7       7.509  -6.532  -4.172  1.00  0.00           N  
ATOM     96  H   GLU A   7       7.875  -5.690  -4.606  1.00  0.00           H  
ATOM     97  CA  GLU A   7       6.062  -6.611  -3.942  1.00  0.00           C  
ATOM     98  HA  GLU A   7       5.880  -6.770  -2.880  1.00  0.00           H  
ATOM     99  CB  GLU A   7       5.381  -5.301  -4.362  1.00  0.00           C  
ATOM    100  HB2 GLU A   7       5.642  -5.081  -5.398  1.00  0.00           H  
ATOM    101  HB3 GLU A   7       4.299  -5.423  -4.296  1.00  0.00           H  
ATOM    102  CG  GLU A   7       5.798  -4.141  -3.449  1.00  0.00           C  
ATOM    103  HG2 GLU A   7       5.472  -4.373  -2.438  1.00  0.00           H  
ATOM    104  HG3 GLU A   7       6.885  -4.061  -3.438  1.00  0.00           H  
ATOM    105  CD  GLU A   7       5.211  -2.794  -3.880  1.00  0.00           C  
ATOM    106  OE1 GLU A   7       4.945  -2.606  -5.089  1.00  0.00           O  
ATOM    107  OE2 GLU A   7       5.049  -1.900  -3.011  1.00  0.00           O  
ATOM    108  C   GLU A   7       5.436  -7.787  -4.695  1.00  0.00           C  
ATOM    109  O   GLU A   7       4.685  -8.555  -4.094  1.00  0.00           O  
ATOM    110  N   ILE A   8       5.817  -8.000  -5.962  1.00  0.00           N  
ATOM    111  H   ILE A   8       6.445  -7.323  -6.395  1.00  0.00           H  
ATOM    112  CA  ILE A   8       5.309  -9.097  -6.797  1.00  0.00           C  
ATOM    113  HA  ILE A   8       4.222  -9.004  -6.816  1.00  0.00           H  
ATOM    114  CB  ILE A   8       5.826  -8.941  -8.246  1.00  0.00           C  
ATOM    115  HB  ILE A   8       5.689  -7.899  -8.533  1.00  0.00           H  
ATOM    116  CG2 ILE A   8       7.321  -9.274  -8.388  1.00  0.00           C  
ATOM    117 HG21 ILE A   8       7.886  -8.777  -7.604  1.00  0.00           H  
ATOM    118 HG22 ILE A   8       7.495 -10.348  -8.332  1.00  0.00           H  
ATOM    119 HG23 ILE A   8       7.696  -8.911  -9.345  1.00  0.00           H  
ATOM    120  CG1 ILE A   8       4.980  -9.803  -9.205  1.00  0.00           C  
ATOM    121 HG12 ILE A   8       5.158 -10.859  -9.007  1.00  0.00           H  
ATOM    122 HG13 ILE A   8       3.929  -9.594  -9.012  1.00  0.00           H  
ATOM    123  CD1 ILE A   8       5.249  -9.533 -10.691  1.00  0.00           C  
ATOM    124 HD11 ILE A   8       5.068  -8.485 -10.925  1.00  0.00           H  
ATOM    125 HD12 ILE A   8       6.277  -9.785 -10.941  1.00  0.00           H  
ATOM    126 HD13 ILE A   8       4.589 -10.151 -11.297  1.00  0.00           H  
ATOM    127  C   ILE A   8       5.633 -10.481  -6.215  1.00  0.00           C  
ATOM    128  O   ILE A   8       4.826 -11.401  -6.331  1.00  0.00           O  
ATOM    129  N   ILE A   9       6.773 -10.640  -5.531  1.00  0.00           N  
ATOM    130  H   ILE A   9       7.388  -9.840  -5.450  1.00  0.00           H  
ATOM    131  CA  ILE A   9       7.141 -11.897  -4.858  1.00  0.00           C  
ATOM    132  HA  ILE A   9       6.953 -12.724  -5.544  1.00  0.00           H  
ATOM    133  CB  ILE A   9       8.651 -11.913  -4.508  1.00  0.00           C  
ATOM    134  HB  ILE A   9       8.889 -11.022  -3.923  1.00  0.00           H  
ATOM    135  CG2 ILE A   9       9.024 -13.153  -3.670  1.00  0.00           C  
ATOM    136 HG21 ILE A   9       8.774 -14.065  -4.214  1.00  0.00           H  
ATOM    137 HG22 ILE A   9      10.088 -13.148  -3.437  1.00  0.00           H  
ATOM    138 HG23 ILE A   9       8.490 -13.144  -2.720  1.00  0.00           H  
ATOM    139  CG1 ILE A   9       9.479 -11.889  -5.813  1.00  0.00           C  
ATOM    140 HG12 ILE A   9       9.298 -12.805  -6.379  1.00  0.00           H  
ATOM    141 HG13 ILE A   9       9.162 -11.047  -6.427  1.00  0.00           H  
ATOM    142  CD1 ILE A   9      10.987 -11.732  -5.599  1.00  0.00           C  
ATOM    143 HD11 ILE A   9      11.416 -12.628  -5.153  1.00  0.00           H  
ATOM    144 HD12 ILE A   9      11.452 -11.576  -6.568  1.00  0.00           H  
ATOM    145 HD13 ILE A   9      11.190 -10.867  -4.967  1.00  0.00           H  
ATOM    146  C   ILE A   9       6.241 -12.133  -3.636  1.00  0.00           C  
ATOM    147  O   ILE A   9       5.777 -13.257  -3.422  1.00  0.00           O  
ATOM    148  N   LYS A  10       5.914 -11.083  -2.868  1.00  0.00           N  
ATOM    149  H   LYS A  10       6.292 -10.173  -3.118  1.00  0.00           H  
ATOM    150  CA  LYS A  10       4.927 -11.176  -1.776  1.00  0.00           C  
ATOM    151  HA  LYS A  10       5.184 -12.039  -1.161  1.00  0.00           H  
ATOM    152  CB  LYS A  10       5.022  -9.921  -0.889  1.00  0.00           C  
ATOM    153  HB2 LYS A  10       6.058  -9.807  -0.563  1.00  0.00           H  
ATOM    154  HB3 LYS A  10       4.737  -9.033  -1.452  1.00  0.00           H  
ATOM    155  CG  LYS A  10       4.124 -10.062   0.349  1.00  0.00           C  
ATOM    156  HG2 LYS A  10       3.078  -9.970   0.052  1.00  0.00           H  
ATOM    157  HG3 LYS A  10       4.276 -11.053   0.779  1.00  0.00           H  
ATOM    158  CD  LYS A  10       4.429  -9.016   1.428  1.00  0.00           C  
ATOM    159  HD2 LYS A  10       5.492  -9.045   1.677  1.00  0.00           H  
ATOM    160  HD3 LYS A  10       4.163  -8.020   1.071  1.00  0.00           H  
ATOM    161  CE  LYS A  10       3.601  -9.371   2.664  1.00  0.00           C  
ATOM    162  HE2 LYS A  10       2.541  -9.283   2.409  1.00  0.00           H  
ATOM    163  HE3 LYS A  10       3.794 -10.414   2.931  1.00  0.00           H  
ATOM    164  NZ  LYS A  10       3.916  -8.503   3.820  1.00  0.00           N  
ATOM    165  HZ1 LYS A  10       3.679  -7.530   3.651  1.00  0.00           H  
ATOM    166  HZ2 LYS A  10       3.368  -8.792   4.627  1.00  0.00           H  
ATOM    167  HZ3 LYS A  10       4.893  -8.558   4.088  1.00  0.00           H  
ATOM    168  C   LYS A  10       3.508 -11.440  -2.304  1.00  0.00           C  
ATOM    169  O   LYS A  10       2.789 -12.265  -1.732  1.00  0.00           O  
ATOM    170  N   THR A  11       3.127 -10.829  -3.428  1.00  0.00           N  
ATOM    171  H   THR A  11       3.712 -10.081  -3.793  1.00  0.00           H  
ATOM    172  CA  THR A  11       1.880 -11.137  -4.144  1.00  0.00           C  
ATOM    173  HA  THR A  11       1.040 -10.985  -3.463  1.00  0.00           H  
ATOM    174  CB  THR A  11       1.668 -10.202  -5.351  1.00  0.00           C  
ATOM    175  HB  THR A  11       2.426 -10.399  -6.108  1.00  0.00           H  
ATOM    176  CG2 THR A  11       0.281 -10.356  -5.970  1.00  0.00           C  
ATOM    177 HG21 THR A  11      -0.490 -10.164  -5.222  1.00  0.00           H  
ATOM    178 HG22 THR A  11       0.168  -9.640  -6.784  1.00  0.00           H  
ATOM    179 HG23 THR A  11       0.150 -11.362  -6.366  1.00  0.00           H  
ATOM    180  OG1 THR A  11       1.756  -8.853  -4.953  1.00  0.00           O  
ATOM    181  HG1 THR A  11       1.908  -8.336  -5.769  1.00  0.00           H  
ATOM    182  C   THR A  11       1.849 -12.601  -4.596  1.00  0.00           C  
ATOM    183  O   THR A  11       0.859 -13.281  -4.358  1.00  0.00           O  
ATOM    184  N   LEU A  12       2.928 -13.138  -5.179  1.00  0.00           N  
ATOM    185  H   LEU A  12       3.724 -12.537  -5.377  1.00  0.00           H  
ATOM    186  CA  LEU A  12       2.979 -14.531  -5.649  1.00  0.00           C  
ATOM    187  HA  LEU A  12       2.077 -14.724  -6.230  1.00  0.00           H  
ATOM    188  CB  LEU A  12       4.201 -14.716  -6.567  1.00  0.00           C  
ATOM    189  HB2 LEU A  12       5.055 -14.211  -6.116  1.00  0.00           H  
ATOM    190  HB3 LEU A  12       4.442 -15.775  -6.645  1.00  0.00           H  
ATOM    191  CG  LEU A  12       3.941 -14.160  -7.980  1.00  0.00           C  
ATOM    192  HG  LEU A  12       3.370 -13.236  -7.910  1.00  0.00           H  
ATOM    193  CD1 LEU A  12       5.241 -13.858  -8.724  1.00  0.00           C  
ATOM    194 HD11 LEU A  12       5.871 -13.209  -8.117  1.00  0.00           H  
ATOM    195 HD12 LEU A  12       5.773 -14.775  -8.953  1.00  0.00           H  
ATOM    196 HD13 LEU A  12       5.008 -13.339  -9.653  1.00  0.00           H  
ATOM    197  CD2 LEU A  12       3.157 -15.169  -8.824  1.00  0.00           C  
ATOM    198 HD21 LEU A  12       3.758 -16.064  -8.997  1.00  0.00           H  
ATOM    199 HD22 LEU A  12       2.237 -15.458  -8.321  1.00  0.00           H  
ATOM    200 HD23 LEU A  12       2.905 -14.711  -9.776  1.00  0.00           H  
ATOM    201  C   LEU A  12       2.961 -15.559  -4.509  1.00  0.00           C  
ATOM    202  O   LEU A  12       2.304 -16.592  -4.643  1.00  0.00           O  
ATOM    203  N   ASN A  13       3.629 -15.289  -3.382  1.00  0.00           N  
ATOM    204  H   ASN A  13       4.204 -14.454  -3.353  1.00  0.00           H  
ATOM    205  CA  ASN A  13       3.500 -16.099  -2.161  1.00  0.00           C  
ATOM    206  HA  ASN A  13       3.807 -17.125  -2.375  1.00  0.00           H  
ATOM    207  CB  ASN A  13       4.392 -15.525  -1.040  1.00  0.00           C  
ATOM    208  HB2 ASN A  13       4.382 -14.435  -1.076  1.00  0.00           H  
ATOM    209  HB3 ASN A  13       3.964 -15.826  -0.082  1.00  0.00           H  
ATOM    210  CG  ASN A  13       5.838 -15.997  -1.031  1.00  0.00           C  
ATOM    211  OD1 ASN A  13       6.355 -16.666  -1.908  1.00  0.00           O  
ATOM    212  ND2 ASN A  13       6.552 -15.681   0.021  1.00  0.00           N  
ATOM    213 HD21 ASN A  13       7.497 -16.004   0.052  1.00  0.00           H  
ATOM    214 HD22 ASN A  13       6.141 -15.144   0.762  1.00  0.00           H  
ATOM    215  C   ASN A  13       2.034 -16.174  -1.693  1.00  0.00           C  
ATOM    216  O   ASN A  13       1.450 -17.252  -1.676  1.00  0.00           O  
ATOM    217  N   SER A  14       1.421 -15.034  -1.363  1.00  0.00           N  
ATOM    218  H   SER A  14       1.930 -14.164  -1.453  1.00  0.00           H  
ATOM    219  CA  SER A  14       0.053 -14.987  -0.817  1.00  0.00           C  
ATOM    220  HA  SER A  14       0.011 -15.624   0.071  1.00  0.00           H  
ATOM    221  CB  SER A  14      -0.279 -13.559  -0.370  1.00  0.00           C  
ATOM    222  HB2 SER A  14      -1.316 -13.519  -0.044  1.00  0.00           H  
ATOM    223  HB3 SER A  14       0.345 -13.291   0.482  1.00  0.00           H  
ATOM    224  OG  SER A  14      -0.079 -12.614  -1.403  1.00  0.00           O  
ATOM    225  HG  SER A  14       0.869 -12.446  -1.491  1.00  0.00           H  
ATOM    226  C   SER A  14      -1.013 -15.521  -1.786  1.00  0.00           C  
ATOM    227  O   SER A  14      -1.997 -16.117  -1.345  1.00  0.00           O  
ATOM    228  N   LEU A  15      -0.798 -15.381  -3.099  1.00  0.00           N  
ATOM    229  H   LEU A  15      -0.036 -14.775  -3.387  1.00  0.00           H  
ATOM    230  CA  LEU A  15      -1.619 -15.988  -4.150  1.00  0.00           C  
ATOM    231  HA  LEU A  15      -2.665 -15.752  -3.958  1.00  0.00           H  
ATOM    232  CB  LEU A  15      -1.190 -15.356  -5.485  1.00  0.00           C  
ATOM    233  HB2 LEU A  15      -1.440 -14.297  -5.464  1.00  0.00           H  
ATOM    234  HB3 LEU A  15      -0.106 -15.440  -5.568  1.00  0.00           H  
ATOM    235  CG  LEU A  15      -1.792 -15.993  -6.743  1.00  0.00           C  
ATOM    236  HG  LEU A  15      -1.490 -17.038  -6.802  1.00  0.00           H  
ATOM    237  CD1 LEU A  15      -3.314 -15.912  -6.794  1.00  0.00           C  
ATOM    238 HD11 LEU A  15      -3.748 -16.403  -5.924  1.00  0.00           H  
ATOM    239 HD12 LEU A  15      -3.638 -14.873  -6.829  1.00  0.00           H  
ATOM    240 HD13 LEU A  15      -3.668 -16.429  -7.688  1.00  0.00           H  
ATOM    241  CD2 LEU A  15      -1.247 -15.263  -7.968  1.00  0.00           C  
ATOM    242 HD21 LEU A  15      -0.161 -15.347  -7.991  1.00  0.00           H  
ATOM    243 HD22 LEU A  15      -1.656 -15.711  -8.871  1.00  0.00           H  
ATOM    244 HD23 LEU A  15      -1.527 -14.211  -7.935  1.00  0.00           H  
ATOM    245  C   LEU A  15      -1.494 -17.520  -4.193  1.00  0.00           C  
ATOM    246  O   LEU A  15      -2.505 -18.221  -4.194  1.00  0.00           O  
ATOM    247  N   THR A  16      -0.264 -18.037  -4.240  1.00  0.00           N  
ATOM    248  H   THR A  16       0.522 -17.400  -4.210  1.00  0.00           H  
ATOM    249  CA  THR A  16      -0.013 -19.490  -4.290  1.00  0.00           C  
ATOM    250  HA  THR A  16      -0.670 -19.918  -5.050  1.00  0.00           H  
ATOM    251  CB  THR A  16       1.430 -19.836  -4.707  1.00  0.00           C  
ATOM    252  HB  THR A  16       1.577 -20.909  -4.578  1.00  0.00           H  
ATOM    253  CG2 THR A  16       1.704 -19.504  -6.175  1.00  0.00           C  
ATOM    254 HG21 THR A  16       1.025 -20.081  -6.804  1.00  0.00           H  
ATOM    255 HG22 THR A  16       1.556 -18.443  -6.370  1.00  0.00           H  
ATOM    256 HG23 THR A  16       2.726 -19.785  -6.428  1.00  0.00           H  
ATOM    257  OG1 THR A  16       2.404 -19.165  -3.934  1.00  0.00           O  
ATOM    258  HG1 THR A  16       2.237 -18.211  -4.061  1.00  0.00           H  
ATOM    259  C   THR A  16      -0.385 -20.202  -2.985  1.00  0.00           C  
ATOM    260  O   THR A  16      -0.683 -21.391  -3.022  1.00  0.00           O  
ATOM    261  N   GLU A  17      -0.465 -19.496  -1.856  1.00  0.00           N  
ATOM    262  H   GLU A  17      -0.085 -18.556  -1.852  1.00  0.00           H  
ATOM    263  CA  GLU A  17      -0.921 -20.040  -0.561  1.00  0.00           C  
ATOM    264  HA  GLU A  17      -0.329 -20.928  -0.330  1.00  0.00           H  
ATOM    265  CB  GLU A  17      -0.645 -18.982   0.526  1.00  0.00           C  
ATOM    266  HB2 GLU A  17       0.356 -18.574   0.383  1.00  0.00           H  
ATOM    267  HB3 GLU A  17      -1.350 -18.160   0.395  1.00  0.00           H  
ATOM    268  CG  GLU A  17      -0.754 -19.482   1.979  1.00  0.00           C  
ATOM    269  HG2 GLU A  17      -0.584 -18.628   2.638  1.00  0.00           H  
ATOM    270  HG3 GLU A  17      -1.773 -19.828   2.162  1.00  0.00           H  
ATOM    271  CD  GLU A  17       0.253 -20.589   2.340  1.00  0.00           C  
ATOM    272  OE1 GLU A  17      -0.092 -21.431   3.195  1.00  0.00           O  
ATOM    273  OE2 GLU A  17       1.365 -20.598   1.760  1.00  0.00           O  
ATOM    274  C   GLU A  17      -2.412 -20.455  -0.548  1.00  0.00           C  
ATOM    275  O   GLU A  17      -2.821 -21.326   0.215  1.00  0.00           O  
ATOM    276  N   GLN A  18      -3.262 -19.884  -1.417  1.00  0.00           N  
ATOM    277  H   GLN A  18      -2.893 -19.206  -2.073  1.00  0.00           H  
ATOM    278  CA  GLN A  18      -4.723 -20.086  -1.329  1.00  0.00           C  
ATOM    279  HA  GLN A  18      -5.018 -19.869  -0.302  1.00  0.00           H  
ATOM    280  CB  GLN A  18      -5.460 -19.103  -2.261  1.00  0.00           C  
ATOM    281  HB2 GLN A  18      -5.192 -19.318  -3.295  1.00  0.00           H  
ATOM    282  HB3 GLN A  18      -6.533 -19.266  -2.155  1.00  0.00           H  
ATOM    283  CG  GLN A  18      -5.172 -17.619  -1.976  1.00  0.00           C  
ATOM    284  HG2 GLN A  18      -4.149 -17.392  -2.269  1.00  0.00           H  
ATOM    285  HG3 GLN A  18      -5.835 -17.001  -2.581  1.00  0.00           H  
ATOM    286  CD  GLN A  18      -5.373 -17.243  -0.511  1.00  0.00           C  
ATOM    287  OE1 GLN A  18      -6.432 -17.442   0.068  1.00  0.00           O  
ATOM    288  NE2 GLN A  18      -4.361 -16.694   0.123  1.00  0.00           N  
ATOM    289 HE21 GLN A  18      -4.458 -16.519   1.105  1.00  0.00           H  
ATOM    290 HE22 GLN A  18      -3.473 -16.555  -0.358  1.00  0.00           H  
ATOM    291  C   GLN A  18      -5.192 -21.533  -1.601  1.00  0.00           C  
ATOM    292  O   GLN A  18      -6.220 -21.950  -1.056  1.00  0.00           O  
ATOM    293  N   LYS A  19      -4.460 -22.295  -2.433  1.00  0.00           N  
ATOM    294  H   LYS A  19      -3.588 -21.877  -2.739  1.00  0.00           H  
ATOM    295  CA  LYS A  19      -4.688 -23.721  -2.776  1.00  0.00           C  
ATOM    296  HA  LYS A  19      -4.242 -23.904  -3.754  1.00  0.00           H  
ATOM    297  CB  LYS A  19      -3.969 -24.637  -1.760  1.00  0.00           C  
ATOM    298  HB2 LYS A  19      -4.408 -24.484  -0.772  1.00  0.00           H  
ATOM    299  HB3 LYS A  19      -4.137 -25.678  -2.045  1.00  0.00           H  
ATOM    300  CG  LYS A  19      -2.449 -24.415  -1.640  1.00  0.00           C  
ATOM    301  HG2 LYS A  19      -2.260 -23.408  -1.269  1.00  0.00           H  
ATOM    302  HG3 LYS A  19      -2.060 -25.118  -0.902  1.00  0.00           H  
ATOM    303  CD  LYS A  19      -1.686 -24.609  -2.957  1.00  0.00           C  
ATOM    304  HD2 LYS A  19      -1.828 -25.625  -3.329  1.00  0.00           H  
ATOM    305  HD3 LYS A  19      -2.054 -23.903  -3.702  1.00  0.00           H  
ATOM    306  CE  LYS A  19      -0.196 -24.343  -2.738  1.00  0.00           C  
ATOM    307  HE2 LYS A  19      -0.085 -23.386  -2.219  1.00  0.00           H  
ATOM    308  HE3 LYS A  19       0.224 -25.129  -2.103  1.00  0.00           H  
ATOM    309  NZ  LYS A  19       0.510 -24.294  -4.036  1.00  0.00           N  
ATOM    310  HZ1 LYS A  19       0.464 -25.201  -4.510  1.00  0.00           H  
ATOM    311  HZ2 LYS A  19       0.014 -23.740  -4.736  1.00  0.00           H  
ATOM    312  HZ3 LYS A  19       1.470 -24.004  -3.979  1.00  0.00           H  
ATOM    313  C   LYS A  19      -6.171 -24.087  -2.968  1.00  0.00           C  
ATOM    314  O   LYS A  19      -6.721 -24.939  -2.268  1.00  0.00           O  
ATOM    315  N   THR A  20      -6.846 -23.364  -3.861  1.00  0.00           N  
ATOM    316  H   THR A  20      -6.317 -22.738  -4.447  1.00  0.00           H  
ATOM    317  CA  THR A  20      -8.296 -23.457  -4.096  1.00  0.00           C  
ATOM    318  HA  THR A  20      -8.712 -24.178  -3.394  1.00  0.00           H  
ATOM    319  CB  THR A  20      -8.968 -22.113  -3.788  1.00  0.00           C  
ATOM    320  HB  THR A  20      -8.747 -21.845  -2.756  1.00  0.00           H  
ATOM    321  CG2 THR A  20      -8.516 -20.971  -4.692  1.00  0.00           C  
ATOM    322 HG21 THR A  20      -8.663 -21.236  -5.737  1.00  0.00           H  
ATOM    323 HG22 THR A  20      -9.098 -20.079  -4.469  1.00  0.00           H  
ATOM    324 HG23 THR A  20      -7.464 -20.750  -4.516  1.00  0.00           H  
ATOM    325  OG1 THR A  20     -10.358 -22.242  -3.918  1.00  0.00           O  
ATOM    326  HG1 THR A  20     -10.646 -22.837  -3.202  1.00  0.00           H  
ATOM    327  C   THR A  20      -8.605 -23.992  -5.498  1.00  0.00           C  
ATOM    328  O   THR A  20      -7.798 -23.831  -6.409  1.00  0.00           O  
ATOM    329  N   LEU A  21      -9.753 -24.652  -5.676  1.00  0.00           N  
ATOM    330  H   LEU A  21     -10.404 -24.643  -4.907  1.00  0.00           H  
ATOM    331  CA  LEU A  21     -10.036 -25.593  -6.778  1.00  0.00           C  
ATOM    332  HA  LEU A  21      -9.300 -26.398  -6.737  1.00  0.00           H  
ATOM    333  CB  LEU A  21     -11.439 -26.193  -6.568  1.00  0.00           C  
ATOM    334  HB2 LEU A  21     -12.159 -25.375  -6.559  1.00  0.00           H  
ATOM    335  HB3 LEU A  21     -11.681 -26.831  -7.422  1.00  0.00           H  
ATOM    336  CG  LEU A  21     -11.597 -27.019  -5.279  1.00  0.00           C  
ATOM    337  HG  LEU A  21     -11.240 -26.438  -4.429  1.00  0.00           H  
ATOM    338  CD1 LEU A  21     -13.070 -27.341  -5.035  1.00  0.00           C  
ATOM    339 HD11 LEU A  21     -13.631 -26.419  -4.896  1.00  0.00           H  
ATOM    340 HD12 LEU A  21     -13.476 -27.883  -5.892  1.00  0.00           H  
ATOM    341 HD13 LEU A  21     -13.176 -27.957  -4.144  1.00  0.00           H  
ATOM    342  CD2 LEU A  21     -10.822 -28.334  -5.336  1.00  0.00           C  
ATOM    343 HD21 LEU A  21     -11.139 -28.920  -6.200  1.00  0.00           H  
ATOM    344 HD22 LEU A  21      -9.753 -28.141  -5.420  1.00  0.00           H  
ATOM    345 HD23 LEU A  21     -10.996 -28.913  -4.431  1.00  0.00           H  
ATOM    346  C   LEU A  21      -9.942 -25.017  -8.201  1.00  0.00           C  
ATOM    347  O   LEU A  21      -9.761 -25.767  -9.153  1.00  0.00           O  
ATOM    348  N   CYS A  22     -10.027 -23.697  -8.369  1.00  0.00           N  
ATOM    349  H   CYS A  22     -10.145 -23.113  -7.556  1.00  0.00           H  
ATOM    350  CA  CYS A  22      -9.786 -23.060  -9.665  1.00  0.00           C  
ATOM    351  HA  CYS A  22     -10.353 -23.599 -10.427  1.00  0.00           H  
ATOM    352  CB  CYS A  22     -10.323 -21.625  -9.600  1.00  0.00           C  
ATOM    353  HB2 CYS A  22     -10.312 -21.179 -10.594  1.00  0.00           H  
ATOM    354  HB3 CYS A  22     -11.356 -21.642  -9.249  1.00  0.00           H  
ATOM    355  SG  CYS A  22      -9.325 -20.619  -8.466  1.00  0.00           S  
ATOM    356  HG  CYS A  22     -10.345 -19.895  -7.973  1.00  0.00           H  
ATOM    357  C   CYS A  22      -8.303 -23.124 -10.098  1.00  0.00           C  
ATOM    358  O   CYS A  22      -8.016 -22.967 -11.280  1.00  0.00           O  
ATOM    359  N   THR A  23      -7.355 -23.374  -9.184  1.00  0.00           N  
ATOM    360  H   THR A  23      -7.649 -23.482  -8.220  1.00  0.00           H  
ATOM    361  CA  THR A  23      -5.915 -23.530  -9.497  1.00  0.00           C  
ATOM    362  HA  THR A  23      -5.643 -22.729 -10.178  1.00  0.00           H  
ATOM    363  CB  THR A  23      -5.024 -23.388  -8.255  1.00  0.00           C  
ATOM    364  HB  THR A  23      -3.987 -23.548  -8.551  1.00  0.00           H  
ATOM    365  CG2 THR A  23      -5.119 -21.997  -7.636  1.00  0.00           C  
ATOM    366 HG21 THR A  23      -4.460 -21.946  -6.769  1.00  0.00           H  
ATOM    367 HG22 THR A  23      -4.797 -21.256  -8.368  1.00  0.00           H  
ATOM    368 HG23 THR A  23      -6.143 -21.785  -7.328  1.00  0.00           H  
ATOM    369  OG1 THR A  23      -5.350 -24.323  -7.256  1.00  0.00           O  
ATOM    370  HG1 THR A  23      -6.280 -24.184  -7.005  1.00  0.00           H  
ATOM    371  C   THR A  23      -5.553 -24.831 -10.222  1.00  0.00           C  
ATOM    372  O   THR A  23      -4.476 -24.909 -10.817  1.00  0.00           O  
ATOM    373  N   GLU A  24      -6.469 -25.804 -10.248  1.00  0.00           N  
ATOM    374  H   GLU A  24      -7.315 -25.680  -9.715  1.00  0.00           H  
ATOM    375  CA  GLU A  24      -6.373 -27.043 -11.033  1.00  0.00           C  
ATOM    376  HA  GLU A  24      -5.383 -27.480 -10.894  1.00  0.00           H  
ATOM    377  CB  GLU A  24      -7.440 -28.013 -10.484  1.00  0.00           C  
ATOM    378  HB2 GLU A  24      -7.469 -27.936  -9.395  1.00  0.00           H  
ATOM    379  HB3 GLU A  24      -8.418 -27.701 -10.855  1.00  0.00           H  
ATOM    380  CG  GLU A  24      -7.226 -29.490 -10.854  1.00  0.00           C  
ATOM    381  HG2 GLU A  24      -8.054 -30.068 -10.437  1.00  0.00           H  
ATOM    382  HG3 GLU A  24      -7.268 -29.603 -11.938  1.00  0.00           H  
ATOM    383  CD  GLU A  24      -5.905 -30.058 -10.312  1.00  0.00           C  
ATOM    384  OE1 GLU A  24      -5.529 -29.679  -9.178  1.00  0.00           O  
ATOM    385  OE2 GLU A  24      -5.280 -30.870 -11.030  1.00  0.00           O  
ATOM    386  C   GLU A  24      -6.591 -26.802 -12.543  1.00  0.00           C  
ATOM    387  O   GLU A  24      -6.288 -27.648 -13.380  1.00  0.00           O  
ATOM    388  N   LEU A  25      -7.150 -25.647 -12.920  1.00  0.00           N  
ATOM    389  H   LEU A  25      -7.312 -24.942 -12.214  1.00  0.00           H  
ATOM    390  CA  LEU A  25      -7.542 -25.350 -14.298  1.00  0.00           C  
ATOM    391  HA  LEU A  25      -8.012 -26.243 -14.711  1.00  0.00           H  
ATOM    392  CB  LEU A  25      -8.576 -24.213 -14.305  1.00  0.00           C  
ATOM    393  HB2 LEU A  25      -8.094 -23.333 -13.883  1.00  0.00           H  
ATOM    394  HB3 LEU A  25      -8.842 -23.986 -15.339  1.00  0.00           H  
ATOM    395  CG  LEU A  25      -9.865 -24.500 -13.506  1.00  0.00           C  
ATOM    396  HG  LEU A  25      -9.623 -24.749 -12.473  1.00  0.00           H  
ATOM    397  CD1 LEU A  25     -10.754 -23.257 -13.499  1.00  0.00           C  
ATOM    398 HD11 LEU A  25     -10.208 -22.424 -13.060  1.00  0.00           H  
ATOM    399 HD12 LEU A  25     -11.048 -23.006 -14.517  1.00  0.00           H  
ATOM    400 HD13 LEU A  25     -11.639 -23.444 -12.895  1.00  0.00           H  
ATOM    401  CD2 LEU A  25     -10.677 -25.649 -14.106  1.00  0.00           C  
ATOM    402 HD21 LEU A  25     -11.611 -25.764 -13.559  1.00  0.00           H  
ATOM    403 HD22 LEU A  25     -10.887 -25.458 -15.158  1.00  0.00           H  
ATOM    404 HD23 LEU A  25     -10.120 -26.581 -14.009  1.00  0.00           H  
ATOM    405  C   LEU A  25      -6.337 -25.021 -15.195  1.00  0.00           C  
ATOM    406  O   LEU A  25      -5.396 -24.343 -14.780  1.00  0.00           O  
ATOM    407  N   THR A  26      -6.396 -25.467 -16.453  1.00  0.00           N  
ATOM    408  H   THR A  26      -7.145 -26.091 -16.706  1.00  0.00           H  
ATOM    409  CA  THR A  26      -5.377 -25.216 -17.485  1.00  0.00           C  
ATOM    410  HA  THR A  26      -4.403 -25.429 -17.052  1.00  0.00           H  
ATOM    411  CB  THR A  26      -5.577 -26.144 -18.699  1.00  0.00           C  
ATOM    412  HB  THR A  26      -6.362 -25.742 -19.339  1.00  0.00           H  
ATOM    413  CG2 THR A  26      -4.301 -26.321 -19.514  1.00  0.00           C  
ATOM    414 HG21 THR A  26      -4.506 -26.955 -20.376  1.00  0.00           H  
ATOM    415 HG22 THR A  26      -3.946 -25.356 -19.871  1.00  0.00           H  
ATOM    416 HG23 THR A  26      -3.527 -26.778 -18.898  1.00  0.00           H  
ATOM    417  OG1 THR A  26      -5.952 -27.440 -18.298  1.00  0.00           O  
ATOM    418  HG1 THR A  26      -6.110 -27.962 -19.089  1.00  0.00           H  
ATOM    419  C   THR A  26      -5.395 -23.768 -17.993  1.00  0.00           C  
ATOM    420  O   THR A  26      -6.462 -23.212 -18.256  1.00  0.00           O  
ATOM    421  N   VAL A  27      -4.213 -23.194 -18.230  1.00  0.00           N  
ATOM    422  H   VAL A  27      -3.385 -23.724 -17.977  1.00  0.00           H  
ATOM    423  CA  VAL A  27      -3.964 -21.913 -18.908  1.00  0.00           C  
ATOM    424  HA  VAL A  27      -4.873 -21.613 -19.430  1.00  0.00           H  
ATOM    425  CB  VAL A  27      -3.606 -20.800 -17.897  1.00  0.00           C  
ATOM    426  HB  VAL A  27      -3.406 -19.898 -18.470  1.00  0.00           H  
ATOM    427  CG1 VAL A  27      -4.781 -20.478 -16.965  1.00  0.00           C  
ATOM    428 HG11 VAL A  27      -5.679 -20.293 -17.555  1.00  0.00           H  
ATOM    429 HG12 VAL A  27      -4.967 -21.315 -16.291  1.00  0.00           H  
ATOM    430 HG13 VAL A  27      -4.552 -19.588 -16.380  1.00  0.00           H  
ATOM    431  CG2 VAL A  27      -2.353 -21.098 -17.061  1.00  0.00           C  
ATOM    432 HG21 VAL A  27      -2.120 -20.241 -16.428  1.00  0.00           H  
ATOM    433 HG22 VAL A  27      -2.520 -21.971 -16.428  1.00  0.00           H  
ATOM    434 HG23 VAL A  27      -1.501 -21.285 -17.714  1.00  0.00           H  
ATOM    435  C   VAL A  27      -2.863 -22.065 -19.971  1.00  0.00           C  
ATOM    436  O   VAL A  27      -2.067 -23.004 -19.932  1.00  0.00           O  
ATOM    437  N   THR A  28      -2.786 -21.120 -20.912  1.00  0.00           N  
ATOM    438  H   THR A  28      -3.426 -20.345 -20.857  1.00  0.00           H  
ATOM    439  CA  THR A  28      -1.748 -21.105 -21.964  1.00  0.00           C  
ATOM    440  HA  THR A  28      -1.763 -22.069 -22.473  1.00  0.00           H  
ATOM    441  CB  THR A  28      -2.056 -20.023 -23.016  1.00  0.00           C  
ATOM    442  HB  THR A  28      -2.138 -19.053 -22.523  1.00  0.00           H  
ATOM    443  CG2 THR A  28      -0.996 -19.928 -24.109  1.00  0.00           C  
ATOM    444 HG21 THR A  28      -0.065 -19.528 -23.708  1.00  0.00           H  
ATOM    445 HG22 THR A  28      -0.815 -20.913 -24.536  1.00  0.00           H  
ATOM    446 HG23 THR A  28      -1.352 -19.264 -24.894  1.00  0.00           H  
ATOM    447  OG1 THR A  28      -3.277 -20.306 -23.674  1.00  0.00           O  
ATOM    448  HG1 THR A  28      -4.004 -20.161 -23.066  1.00  0.00           H  
ATOM    449  C   THR A  28      -0.342 -20.899 -21.371  1.00  0.00           C  
ATOM    450  O   THR A  28      -0.123 -19.952 -20.614  1.00  0.00           O  
ATOM    451  N   ASP A  29       0.631 -21.749 -21.728  1.00  0.00           N  
ATOM    452  H   ASP A  29       0.402 -22.443 -22.432  1.00  0.00           H  
ATOM    453  CA  ASP A  29       2.031 -21.661 -21.269  1.00  0.00           C  
ATOM    454  HA  ASP A  29       2.011 -21.393 -20.212  1.00  0.00           H  
ATOM    455  CB  ASP A  29       2.766 -23.020 -21.355  1.00  0.00           C  
ATOM    456  HB2 ASP A  29       2.194 -23.765 -20.800  1.00  0.00           H  
ATOM    457  HB3 ASP A  29       2.809 -23.334 -22.396  1.00  0.00           H  
ATOM    458  CG  ASP A  29       4.203 -22.977 -20.787  1.00  0.00           C  
ATOM    459  OD1 ASP A  29       4.927 -23.998 -20.810  1.00  0.00           O  
ATOM    460  OD2 ASP A  29       4.631 -21.920 -20.279  1.00  0.00           O  
ATOM    461  C   ASP A  29       2.798 -20.544 -22.002  1.00  0.00           C  
ATOM    462  O   ASP A  29       3.523 -20.764 -22.978  1.00  0.00           O  
ATOM    463  N   ILE A  30       2.673 -19.322 -21.479  1.00  0.00           N  
ATOM    464  H   ILE A  30       1.947 -19.193 -20.787  1.00  0.00           H  
ATOM    465  CA  ILE A  30       3.413 -18.139 -21.944  1.00  0.00           C  
ATOM    466  HA  ILE A  30       3.132 -17.981 -22.982  1.00  0.00           H  
ATOM    467  CB  ILE A  30       3.006 -16.874 -21.147  1.00  0.00           C  
ATOM    468  HB  ILE A  30       3.380 -16.011 -21.701  1.00  0.00           H  
ATOM    469  CG2 ILE A  30       1.477 -16.732 -21.108  1.00  0.00           C  
ATOM    470 HG21 ILE A  30       1.031 -17.434 -20.404  1.00  0.00           H  
ATOM    471 HG22 ILE A  30       1.205 -15.723 -20.809  1.00  0.00           H  
ATOM    472 HG23 ILE A  30       1.073 -16.928 -22.097  1.00  0.00           H  
ATOM    473  CG1 ILE A  30       3.571 -16.803 -19.708  1.00  0.00           C  
ATOM    474 HG12 ILE A  30       2.857 -16.281 -19.075  1.00  0.00           H  
ATOM    475 HG13 ILE A  30       3.698 -17.806 -19.297  1.00  0.00           H  
ATOM    476  CD1 ILE A  30       4.890 -16.028 -19.595  1.00  0.00           C  
ATOM    477 HD11 ILE A  30       4.772 -15.035 -20.027  1.00  0.00           H  
ATOM    478 HD12 ILE A  30       5.156 -15.923 -18.543  1.00  0.00           H  
ATOM    479 HD13 ILE A  30       5.697 -16.550 -20.104  1.00  0.00           H  
ATOM    480  C   ILE A  30       4.938 -18.311 -21.928  1.00  0.00           C  
ATOM    481  O   ILE A  30       5.628 -17.608 -22.665  1.00  0.00           O  
ATOM    482  N   PHE A  31       5.484 -19.222 -21.112  1.00  0.00           N  
ATOM    483  H   PHE A  31       4.877 -19.879 -20.633  1.00  0.00           H  
ATOM    484  CA  PHE A  31       6.925 -19.431 -20.988  1.00  0.00           C  
ATOM    485  HA  PHE A  31       7.420 -18.462 -21.046  1.00  0.00           H  
ATOM    486  CB  PHE A  31       7.263 -20.059 -19.632  1.00  0.00           C  
ATOM    487  HB2 PHE A  31       6.919 -21.088 -19.645  1.00  0.00           H  
ATOM    488  HB3 PHE A  31       8.349 -20.084 -19.526  1.00  0.00           H  
ATOM    489  CG  PHE A  31       6.672 -19.361 -18.420  1.00  0.00           C  
ATOM    490  CD1 PHE A  31       7.259 -18.178 -17.936  1.00  0.00           C  
ATOM    491  HD1 PHE A  31       8.118 -17.756 -18.438  1.00  0.00           H  
ATOM    492  CE1 PHE A  31       6.730 -17.540 -16.799  1.00  0.00           C  
ATOM    493  HE1 PHE A  31       7.182 -16.631 -16.428  1.00  0.00           H  
ATOM    494  CZ  PHE A  31       5.617 -18.091 -16.141  1.00  0.00           C  
ATOM    495  HZ  PHE A  31       5.212 -17.606 -15.269  1.00  0.00           H  
ATOM    496  CE2 PHE A  31       5.023 -19.268 -16.622  1.00  0.00           C  
ATOM    497  HE2 PHE A  31       4.157 -19.677 -16.119  1.00  0.00           H  
ATOM    498  CD2 PHE A  31       5.547 -19.898 -17.764  1.00  0.00           C  
ATOM    499  HD2 PHE A  31       5.079 -20.796 -18.138  1.00  0.00           H  
ATOM    500  C   PHE A  31       7.466 -20.293 -22.131  1.00  0.00           C  
ATOM    501  O   PHE A  31       8.548 -20.002 -22.640  1.00  0.00           O  
ATOM    502  N   ALA A  32       6.711 -21.289 -22.609  1.00  0.00           N  
ATOM    503  H   ALA A  32       5.832 -21.504 -22.145  1.00  0.00           H  
ATOM    504  CA  ALA A  32       7.010 -21.932 -23.894  1.00  0.00           C  
ATOM    505  HA  ALA A  32       8.007 -22.373 -23.849  1.00  0.00           H  
ATOM    506  CB  ALA A  32       5.993 -23.053 -24.142  1.00  0.00           C  
ATOM    507  HB1 ALA A  32       6.213 -23.548 -25.090  1.00  0.00           H  
ATOM    508  HB2 ALA A  32       6.043 -23.789 -23.339  1.00  0.00           H  
ATOM    509  HB3 ALA A  32       4.983 -22.644 -24.186  1.00  0.00           H  
ATOM    510  C   ALA A  32       7.009 -20.893 -25.037  1.00  0.00           C  
ATOM    511  O   ALA A  32       7.918 -20.865 -25.869  1.00  0.00           O  
ATOM    512  N   ALA A  33       6.054 -19.958 -25.001  1.00  0.00           N  
ATOM    513  H   ALA A  33       5.315 -20.052 -24.313  1.00  0.00           H  
ATOM    514  CA  ALA A  33       5.987 -18.826 -25.922  1.00  0.00           C  
ATOM    515  HA  ALA A  33       6.245 -19.199 -26.914  1.00  0.00           H  
ATOM    516  CB  ALA A  33       4.529 -18.355 -25.983  1.00  0.00           C  
ATOM    517  HB1 ALA A  33       3.875 -19.198 -26.214  1.00  0.00           H  
ATOM    518  HB2 ALA A  33       4.239 -17.926 -25.025  1.00  0.00           H  
ATOM    519  HB3 ALA A  33       4.419 -17.603 -26.763  1.00  0.00           H  
ATOM    520  C   ALA A  33       6.985 -17.673 -25.632  1.00  0.00           C  
ATOM    521  O   ALA A  33       6.882 -16.631 -26.274  1.00  0.00           O  
ATOM    522  N   SER A  34       7.955 -17.820 -24.715  1.00  0.00           N  
ATOM    523  H   SER A  34       7.975 -18.673 -24.175  1.00  0.00           H  
ATOM    524  CA  SER A  34       9.015 -16.809 -24.478  1.00  0.00           C  
ATOM    525  HA  SER A  34       8.557 -15.820 -24.494  1.00  0.00           H  
ATOM    526  CB  SER A  34       9.652 -16.994 -23.099  1.00  0.00           C  
ATOM    527  HB2 SER A  34      10.320 -16.150 -22.909  1.00  0.00           H  
ATOM    528  HB3 SER A  34       8.873 -17.002 -22.335  1.00  0.00           H  
ATOM    529  OG  SER A  34      10.402 -18.196 -23.039  1.00  0.00           O  
ATOM    530  HG  SER A  34       9.782 -18.935 -22.886  1.00  0.00           H  
ATOM    531  C   SER A  34      10.124 -16.816 -25.544  1.00  0.00           C  
ATOM    532  O   SER A  34      10.886 -15.859 -25.681  1.00  0.00           O  
ATOM    533  N   LYS A  35      10.204 -17.882 -26.348  1.00  0.00           N  
ATOM    534  H   LYS A  35       9.543 -18.627 -26.180  1.00  0.00           H  
ATOM    535  CA  LYS A  35      11.111 -17.992 -27.497  1.00  0.00           C  
ATOM    536  HA  LYS A  35      12.135 -17.987 -27.120  1.00  0.00           H  
ATOM    537  CB  LYS A  35      10.837 -19.348 -28.166  1.00  0.00           C  
ATOM    538  HB2 LYS A  35      11.187 -20.134 -27.492  1.00  0.00           H  
ATOM    539  HB3 LYS A  35       9.759 -19.468 -28.294  1.00  0.00           H  
ATOM    540  CG  LYS A  35      11.505 -19.530 -29.533  1.00  0.00           C  
ATOM    541  HG2 LYS A  35      11.046 -18.844 -30.247  1.00  0.00           H  
ATOM    542  HG3 LYS A  35      12.572 -19.314 -29.457  1.00  0.00           H  
ATOM    543  CD  LYS A  35      11.311 -20.969 -30.022  1.00  0.00           C  
ATOM    544  HD2 LYS A  35      11.921 -21.636 -29.409  1.00  0.00           H  
ATOM    545  HD3 LYS A  35      10.261 -21.248 -29.917  1.00  0.00           H  
ATOM    546  CE  LYS A  35      11.720 -21.083 -31.492  1.00  0.00           C  
ATOM    547  HE2 LYS A  35      11.084 -20.412 -32.078  1.00  0.00           H  
ATOM    548  HE3 LYS A  35      12.753 -20.736 -31.599  1.00  0.00           H  
ATOM    549  NZ  LYS A  35      11.583 -22.479 -31.980  1.00  0.00           N  
ATOM    550  HZ1 LYS A  35      12.212 -23.090 -31.476  1.00  0.00           H  
ATOM    551  HZ2 LYS A  35      10.636 -22.809 -31.839  1.00  0.00           H  
ATOM    552  HZ3 LYS A  35      11.802 -22.533 -32.967  1.00  0.00           H  
ATOM    553  C   LYS A  35      10.946 -16.784 -28.435  1.00  0.00           C  
ATOM    554  O   LYS A  35       9.829 -16.414 -28.790  1.00  0.00           O  
ATOM    555  N   ASN A  36      12.073 -16.174 -28.817  1.00  0.00           N  
ATOM    556  H   ASN A  36      12.937 -16.558 -28.477  1.00  0.00           H  
ATOM    557  CA  ASN A  36      12.159 -14.974 -29.665  1.00  0.00           C  
ATOM    558  HA  ASN A  36      13.189 -14.619 -29.602  1.00  0.00           H  
ATOM    559  CB  ASN A  36      11.902 -15.345 -31.148  1.00  0.00           C  
ATOM    560  HB2 ASN A  36      10.913 -15.790 -31.246  1.00  0.00           H  
ATOM    561  HB3 ASN A  36      11.897 -14.426 -31.736  1.00  0.00           H  
ATOM    562  CG  ASN A  36      12.921 -16.293 -31.771  1.00  0.00           C  
ATOM    563  OD1 ASN A  36      13.144 -17.413 -31.335  1.00  0.00           O  
ATOM    564  ND2 ASN A  36      13.563 -15.894 -32.847  1.00  0.00           N  
ATOM    565 HD21 ASN A  36      14.244 -16.520 -33.238  1.00  0.00           H  
ATOM    566 HD22 ASN A  36      13.379 -14.984 -33.235  1.00  0.00           H  
ATOM    567  C   ASN A  36      11.311 -13.768 -29.171  1.00  0.00           C  
ATOM    568  O   ASN A  36      10.988 -12.892 -29.966  1.00  0.00           O  
ATOM    569  N   THR A  37      10.951 -13.716 -27.882  1.00  0.00           N  
ATOM    570  H   THR A  37      11.294 -14.427 -27.246  1.00  0.00           H  
ATOM    571  CA  THR A  37      10.051 -12.711 -27.278  1.00  0.00           C  
ATOM    572  HA  THR A  37       9.666 -12.040 -28.047  1.00  0.00           H  
ATOM    573  CB  THR A  37       8.856 -13.436 -26.635  1.00  0.00           C  
ATOM    574  HB  THR A  37       9.223 -14.114 -25.871  1.00  0.00           H  
ATOM    575  CG2 THR A  37       7.840 -12.513 -25.973  1.00  0.00           C  
ATOM    576 HG21 THR A  37       8.312 -11.897 -25.215  1.00  0.00           H  
ATOM    577 HG22 THR A  37       7.388 -11.874 -26.725  1.00  0.00           H  
ATOM    578 HG23 THR A  37       7.077 -13.111 -25.478  1.00  0.00           H  
ATOM    579  OG1 THR A  37       8.168 -14.179 -27.628  1.00  0.00           O  
ATOM    580  HG1 THR A  37       8.792 -14.832 -27.982  1.00  0.00           H  
ATOM    581  C   THR A  37      10.806 -11.867 -26.242  1.00  0.00           C  
ATOM    582  O   THR A  37      11.687 -12.383 -25.556  1.00  0.00           O  
ATOM    583  N   THR A  38      10.490 -10.575 -26.095  1.00  0.00           N  
ATOM    584  H   THR A  38       9.715 -10.190 -26.627  1.00  0.00           H  
ATOM    585  CA  THR A  38      11.156  -9.735 -25.076  1.00  0.00           C  
ATOM    586  HA  THR A  38      12.189 -10.076 -25.006  1.00  0.00           H  
ATOM    587  CB  THR A  38      11.252  -8.265 -25.508  1.00  0.00           C  
ATOM    588  HB  THR A  38      11.767  -8.223 -26.468  1.00  0.00           H  
ATOM    589  CG2 THR A  38       9.924  -7.530 -25.631  1.00  0.00           C  
ATOM    590 HG21 THR A  38       9.415  -7.510 -24.669  1.00  0.00           H  
ATOM    591 HG22 THR A  38      10.101  -6.508 -25.966  1.00  0.00           H  
ATOM    592 HG23 THR A  38       9.297  -8.029 -26.371  1.00  0.00           H  
ATOM    593  OG1 THR A  38      12.009  -7.538 -24.565  1.00  0.00           O  
ATOM    594  HG1 THR A  38      12.409  -6.805 -25.042  1.00  0.00           H  
ATOM    595  C   THR A  38      10.564  -9.923 -23.671  1.00  0.00           C  
ATOM    596  O   THR A  38       9.413 -10.317 -23.489  1.00  0.00           O  
ATOM    597  N   GLU A  39      11.341  -9.635 -22.626  1.00  0.00           N  
ATOM    598  H   GLU A  39      12.258  -9.255 -22.815  1.00  0.00           H  
ATOM    599  CA  GLU A  39      10.988  -9.948 -21.234  1.00  0.00           C  
ATOM    600  HA  GLU A  39      10.780 -11.018 -21.156  1.00  0.00           H  
ATOM    601  CB  GLU A  39      12.206  -9.633 -20.358  1.00  0.00           C  
ATOM    602  HB2 GLU A  39      13.075 -10.166 -20.744  1.00  0.00           H  
ATOM    603  HB3 GLU A  39      12.407  -8.563 -20.406  1.00  0.00           H  
ATOM    604  CG  GLU A  39      11.984 -10.049 -18.904  1.00  0.00           C  
ATOM    605  HG2 GLU A  39      11.101  -9.541 -18.517  1.00  0.00           H  
ATOM    606  HG3 GLU A  39      11.809 -11.128 -18.865  1.00  0.00           H  
ATOM    607  CD  GLU A  39      13.176  -9.673 -18.026  1.00  0.00           C  
ATOM    608  OE1 GLU A  39      13.653 -10.532 -17.252  1.00  0.00           O  
ATOM    609  OE2 GLU A  39      13.628  -8.502 -18.040  1.00  0.00           O  
ATOM    610  C   GLU A  39       9.737  -9.196 -20.743  1.00  0.00           C  
ATOM    611  O   GLU A  39       8.838  -9.789 -20.150  1.00  0.00           O  
ATOM    612  N   LYS A  40       9.635  -7.898 -21.053  1.00  0.00           N  
ATOM    613  H   LYS A  40      10.403  -7.484 -21.562  1.00  0.00           H  
ATOM    614  CA  LYS A  40       8.466  -7.067 -20.713  1.00  0.00           C  
ATOM    615  HA  LYS A  40       8.246  -7.179 -19.648  1.00  0.00           H  
ATOM    616  CB  LYS A  40       8.774  -5.597 -21.023  1.00  0.00           C  
ATOM    617  HB2 LYS A  40       9.138  -5.495 -22.047  1.00  0.00           H  
ATOM    618  HB3 LYS A  40       7.847  -5.028 -20.939  1.00  0.00           H  
ATOM    619  CG  LYS A  40       9.811  -5.033 -20.040  1.00  0.00           C  
ATOM    620  HG2 LYS A  40       9.545  -5.342 -19.028  1.00  0.00           H  
ATOM    621  HG3 LYS A  40      10.802  -5.424 -20.278  1.00  0.00           H  
ATOM    622  CD  LYS A  40       9.828  -3.503 -20.093  1.00  0.00           C  
ATOM    623  HD2 LYS A  40      10.192  -3.162 -21.064  1.00  0.00           H  
ATOM    624  HD3 LYS A  40       8.808  -3.153 -19.963  1.00  0.00           H  
ATOM    625  CE  LYS A  40      10.688  -2.926 -18.964  1.00  0.00           C  
ATOM    626  HE2 LYS A  40      10.612  -3.595 -18.100  1.00  0.00           H  
ATOM    627  HE3 LYS A  40      11.733  -2.896 -19.285  1.00  0.00           H  
ATOM    628  NZ  LYS A  40      10.193  -1.587 -18.564  1.00  0.00           N  
ATOM    629  HZ1 LYS A  40      10.795  -1.170 -17.870  1.00  0.00           H  
ATOM    630  HZ2 LYS A  40      10.115  -0.972 -19.362  1.00  0.00           H  
ATOM    631  HZ3 LYS A  40       9.274  -1.696 -18.141  1.00  0.00           H  
ATOM    632  C   LYS A  40       7.199  -7.506 -21.448  1.00  0.00           C  
ATOM    633  O   LYS A  40       6.109  -7.497 -20.880  1.00  0.00           O  
ATOM    634  N   GLU A  41       7.352  -7.927 -22.699  1.00  0.00           N  
ATOM    635  H   GLU A  41       8.284  -7.962 -23.078  1.00  0.00           H  
ATOM    636  CA  GLU A  41       6.273  -8.531 -23.476  1.00  0.00           C  
ATOM    637  HA  GLU A  41       5.405  -7.872 -23.459  1.00  0.00           H  
ATOM    638  CB  GLU A  41       6.737  -8.673 -24.927  1.00  0.00           C  
ATOM    639  HB2 GLU A  41       7.058  -7.697 -25.292  1.00  0.00           H  
ATOM    640  HB3 GLU A  41       7.578  -9.362 -24.958  1.00  0.00           H  
ATOM    641  CG  GLU A  41       5.632  -9.190 -25.847  1.00  0.00           C  
ATOM    642  HG2 GLU A  41       5.209 -10.104 -25.426  1.00  0.00           H  
ATOM    643  HG3 GLU A  41       4.847  -8.433 -25.894  1.00  0.00           H  
ATOM    644  CD  GLU A  41       6.124  -9.512 -27.261  1.00  0.00           C  
ATOM    645  OE1 GLU A  41       7.353  -9.487 -27.507  1.00  0.00           O  
ATOM    646  OE2 GLU A  41       5.246  -9.875 -28.077  1.00  0.00           O  
ATOM    647  C   GLU A  41       5.848  -9.874 -22.866  1.00  0.00           C  
ATOM    648  O   GLU A  41       4.659 -10.114 -22.700  1.00  0.00           O  
ATOM    649  N   THR A  42       6.804 -10.700 -22.433  1.00  0.00           N  
ATOM    650  H   THR A  42       7.767 -10.440 -22.618  1.00  0.00           H  
ATOM    651  CA  THR A  42       6.549 -11.971 -21.734  1.00  0.00           C  
ATOM    652  HA  THR A  42       5.938 -12.601 -22.377  1.00  0.00           H  
ATOM    653  CB  THR A  42       7.864 -12.723 -21.461  1.00  0.00           C  
ATOM    654  HB  THR A  42       8.509 -12.126 -20.819  1.00  0.00           H  
ATOM    655  CG2 THR A  42       7.653 -14.086 -20.803  1.00  0.00           C  
ATOM    656 HG21 THR A  42       7.221 -13.966 -19.810  1.00  0.00           H  
ATOM    657 HG22 THR A  42       6.998 -14.696 -21.425  1.00  0.00           H  
ATOM    658 HG23 THR A  42       8.616 -14.588 -20.706  1.00  0.00           H  
ATOM    659  OG1 THR A  42       8.536 -12.978 -22.672  1.00  0.00           O  
ATOM    660  HG1 THR A  42       8.873 -12.141 -23.025  1.00  0.00           H  
ATOM    661  C   THR A  42       5.766 -11.741 -20.437  1.00  0.00           C  
ATOM    662  O   THR A  42       4.733 -12.373 -20.220  1.00  0.00           O  
ATOM    663  N   PHE A  43       6.176 -10.778 -19.603  1.00  0.00           N  
ATOM    664  H   PHE A  43       7.062 -10.315 -19.791  1.00  0.00           H  
ATOM    665  CA  PHE A  43       5.400 -10.368 -18.424  1.00  0.00           C  
ATOM    666  HA  PHE A  43       5.288 -11.222 -17.758  1.00  0.00           H  
ATOM    667  CB  PHE A  43       6.148  -9.246 -17.680  1.00  0.00           C  
ATOM    668  HB2 PHE A  43       6.265  -8.407 -18.366  1.00  0.00           H  
ATOM    669  HB3 PHE A  43       5.519  -8.897 -16.861  1.00  0.00           H  
ATOM    670  CG  PHE A  43       7.521  -9.565 -17.099  1.00  0.00           C  
ATOM    671  CD1 PHE A  43       7.965 -10.889 -16.886  1.00  0.00           C  
ATOM    672  HD1 PHE A  43       7.348 -11.734 -17.151  1.00  0.00           H  
ATOM    673  CE1 PHE A  43       9.241 -11.131 -16.347  1.00  0.00           C  
ATOM    674  HE1 PHE A  43       9.592 -12.146 -16.219  1.00  0.00           H  
ATOM    675  CZ  PHE A  43      10.076 -10.056 -15.998  1.00  0.00           C  
ATOM    676  HZ  PHE A  43      11.066 -10.248 -15.604  1.00  0.00           H  
ATOM    677  CE2 PHE A  43       9.639  -8.736 -16.200  1.00  0.00           C  
ATOM    678  HE2 PHE A  43      10.292  -7.910 -15.952  1.00  0.00           H  
ATOM    679  CD2 PHE A  43       8.368  -8.494 -16.751  1.00  0.00           C  
ATOM    680  HD2 PHE A  43       8.040  -7.479 -16.918  1.00  0.00           H  
ATOM    681  C   PHE A  43       3.975  -9.922 -18.803  1.00  0.00           C  
ATOM    682  O   PHE A  43       3.009 -10.316 -18.149  1.00  0.00           O  
ATOM    683  N   CYS A  44       3.825  -9.165 -19.895  1.00  0.00           N  
ATOM    684  H   CYS A  44       4.661  -8.835 -20.370  1.00  0.00           H  
ATOM    685  CA  CYS A  44       2.526  -8.723 -20.407  1.00  0.00           C  
ATOM    686  HA  CYS A  44       1.972  -8.266 -19.586  1.00  0.00           H  
ATOM    687  CB  CYS A  44       2.781  -7.645 -21.465  1.00  0.00           C  
ATOM    688  HB2 CYS A  44       3.501  -6.918 -21.089  1.00  0.00           H  
ATOM    689  HB3 CYS A  44       3.187  -8.106 -22.366  1.00  0.00           H  
ATOM    690  SG  CYS A  44       1.222  -6.814 -21.864  1.00  0.00           S  
ATOM    691  HG  CYS A  44       1.195  -5.954 -20.828  1.00  0.00           H  
ATOM    692  C   CYS A  44       1.650  -9.873 -20.953  1.00  0.00           C  
ATOM    693  O   CYS A  44       0.437  -9.878 -20.742  1.00  0.00           O  
ATOM    694  N   ARG A  45       2.237 -10.896 -21.591  1.00  0.00           N  
ATOM    695  H   ARG A  45       3.231 -10.818 -21.789  1.00  0.00           H  
ATOM    696  CA  ARG A  45       1.537 -12.134 -21.997  1.00  0.00           C  
ATOM    697  HA  ARG A  45       0.645 -11.874 -22.571  1.00  0.00           H  
ATOM    698  CB  ARG A  45       2.444 -13.016 -22.879  1.00  0.00           C  
ATOM    699  HB2 ARG A  45       3.404 -13.162 -22.382  1.00  0.00           H  
ATOM    700  HB3 ARG A  45       1.972 -13.993 -22.994  1.00  0.00           H  
ATOM    701  CG  ARG A  45       2.680 -12.437 -24.284  1.00  0.00           C  
ATOM    702  HG2 ARG A  45       1.731 -12.369 -24.813  1.00  0.00           H  
ATOM    703  HG3 ARG A  45       3.110 -11.441 -24.198  1.00  0.00           H  
ATOM    704  CD  ARG A  45       3.634 -13.323 -25.089  1.00  0.00           C  
ATOM    705  HD2 ARG A  45       4.551 -13.460 -24.512  1.00  0.00           H  
ATOM    706  HD3 ARG A  45       3.169 -14.300 -25.242  1.00  0.00           H  
ATOM    707  NE  ARG A  45       3.985 -12.728 -26.395  1.00  0.00           N  
ATOM    708  HE  ARG A  45       3.610 -11.811 -26.615  1.00  0.00           H  
ATOM    709  CZ  ARG A  45       4.833 -13.243 -27.269  1.00  0.00           C  
ATOM    710  NH1 ARG A  45       5.339 -14.432 -27.127  1.00  0.00           N  
ATOM    711 HH11 ARG A  45       5.113 -14.989 -26.326  1.00  0.00           H  
ATOM    712 HH12 ARG A  45       6.240 -14.624 -27.552  1.00  0.00           H  
ATOM    713  NH2 ARG A  45       5.257 -12.571 -28.292  1.00  0.00           N  
ATOM    714 HH21 ARG A  45       5.079 -11.559 -28.342  1.00  0.00           H  
ATOM    715 HH22 ARG A  45       6.018 -12.931 -28.835  1.00  0.00           H  
ATOM    716  C   ARG A  45       1.056 -12.919 -20.777  1.00  0.00           C  
ATOM    717  O   ARG A  45      -0.078 -13.396 -20.775  1.00  0.00           O  
ATOM    718  N   ALA A  46       1.868 -12.992 -19.717  1.00  0.00           N  
ATOM    719  H   ALA A  46       2.804 -12.610 -19.798  1.00  0.00           H  
ATOM    720  CA  ALA A  46       1.443 -13.570 -18.442  1.00  0.00           C  
ATOM    721  HA  ALA A  46       1.089 -14.583 -18.631  1.00  0.00           H  
ATOM    722  CB  ALA A  46       2.632 -13.657 -17.477  1.00  0.00           C  
ATOM    723  HB1 ALA A  46       3.458 -14.193 -17.942  1.00  0.00           H  
ATOM    724  HB2 ALA A  46       2.970 -12.661 -17.197  1.00  0.00           H  
ATOM    725  HB3 ALA A  46       2.324 -14.189 -16.575  1.00  0.00           H  
ATOM    726  C   ALA A  46       0.270 -12.781 -17.834  1.00  0.00           C  
ATOM    727  O   ALA A  46      -0.743 -13.382 -17.490  1.00  0.00           O  
ATOM    728  N   ALA A  47       0.371 -11.449 -17.762  1.00  0.00           N  
ATOM    729  H   ALA A  47       1.260 -11.022 -17.999  1.00  0.00           H  
ATOM    730  CA  ALA A  47      -0.703 -10.569 -17.302  1.00  0.00           C  
ATOM    731  HA  ALA A  47      -0.944 -10.814 -16.265  1.00  0.00           H  
ATOM    732  CB  ALA A  47      -0.196  -9.123 -17.354  1.00  0.00           C  
ATOM    733  HB1 ALA A  47      -0.943  -8.459 -16.921  1.00  0.00           H  
ATOM    734  HB2 ALA A  47       0.726  -9.028 -16.785  1.00  0.00           H  
ATOM    735  HB3 ALA A  47      -0.015  -8.817 -18.384  1.00  0.00           H  
ATOM    736  C   ALA A  47      -1.987 -10.734 -18.137  1.00  0.00           C  
ATOM    737  O   ALA A  47      -3.075 -10.813 -17.583  1.00  0.00           O  
ATOM    738  N   THR A  48      -1.866 -10.872 -19.460  1.00  0.00           N  
ATOM    739  H   THR A  48      -0.937 -10.771 -19.852  1.00  0.00           H  
ATOM    740  CA  THR A  48      -2.995 -11.065 -20.388  1.00  0.00           C  
ATOM    741  HA  THR A  48      -3.728 -10.278 -20.216  1.00  0.00           H  
ATOM    742  CB  THR A  48      -2.519 -10.951 -21.846  1.00  0.00           C  
ATOM    743  HB  THR A  48      -1.781 -11.724 -22.055  1.00  0.00           H  
ATOM    744  CG2 THR A  48      -3.653 -11.058 -22.865  1.00  0.00           C  
ATOM    745 HG21 THR A  48      -4.420 -10.317 -22.642  1.00  0.00           H  
ATOM    746 HG22 THR A  48      -3.259 -10.873 -23.864  1.00  0.00           H  
ATOM    747 HG23 THR A  48      -4.089 -12.057 -22.842  1.00  0.00           H  
ATOM    748  OG1 THR A  48      -1.923  -9.688 -22.024  1.00  0.00           O  
ATOM    749  HG1 THR A  48      -1.065  -9.714 -21.560  1.00  0.00           H  
ATOM    750  C   THR A  48      -3.707 -12.400 -20.155  1.00  0.00           C  
ATOM    751  O   THR A  48      -4.929 -12.422 -20.029  1.00  0.00           O  
ATOM    752  N   VAL A  49      -2.959 -13.501 -20.031  1.00  0.00           N  
ATOM    753  H   VAL A  49      -1.952 -13.413 -20.130  1.00  0.00           H  
ATOM    754  CA  VAL A  49      -3.510 -14.840 -19.740  1.00  0.00           C  
ATOM    755  HA  VAL A  49      -4.289 -15.068 -20.470  1.00  0.00           H  
ATOM    756  CB  VAL A  49      -2.396 -15.902 -19.879  1.00  0.00           C  
ATOM    757  HB  VAL A  49      -1.489 -15.546 -19.386  1.00  0.00           H  
ATOM    758  CG1 VAL A  49      -2.749 -17.268 -19.283  1.00  0.00           C  
ATOM    759 HG11 VAL A  49      -1.951 -17.982 -19.490  1.00  0.00           H  
ATOM    760 HG12 VAL A  49      -2.850 -17.191 -18.201  1.00  0.00           H  
ATOM    761 HG13 VAL A  49      -3.684 -17.631 -19.711  1.00  0.00           H  
ATOM    762  CG2 VAL A  49      -2.101 -16.126 -21.366  1.00  0.00           C  
ATOM    763 HG21 VAL A  49      -1.752 -15.201 -21.821  1.00  0.00           H  
ATOM    764 HG22 VAL A  49      -1.328 -16.885 -21.478  1.00  0.00           H  
ATOM    765 HG23 VAL A  49      -3.000 -16.461 -21.885  1.00  0.00           H  
ATOM    766  C   VAL A  49      -4.182 -14.882 -18.363  1.00  0.00           C  
ATOM    767  O   VAL A  49      -5.297 -15.387 -18.231  1.00  0.00           O  
ATOM    768  N   LEU A  50      -3.553 -14.292 -17.343  1.00  0.00           N  
ATOM    769  H   LEU A  50      -2.636 -13.891 -17.508  1.00  0.00           H  
ATOM    770  CA  LEU A  50      -4.129 -14.214 -16.001  1.00  0.00           C  
ATOM    771  HA  LEU A  50      -4.494 -15.202 -15.725  1.00  0.00           H  
ATOM    772  CB  LEU A  50      -3.043 -13.794 -14.995  1.00  0.00           C  
ATOM    773  HB2 LEU A  50      -2.623 -12.841 -15.318  1.00  0.00           H  
ATOM    774  HB3 LEU A  50      -3.514 -13.637 -14.024  1.00  0.00           H  
ATOM    775  CG  LEU A  50      -1.895 -14.817 -14.824  1.00  0.00           C  
ATOM    776  HG  LEU A  50      -1.428 -15.025 -15.783  1.00  0.00           H  
ATOM    777  CD1 LEU A  50      -0.835 -14.235 -13.886  1.00  0.00           C  
ATOM    778 HD11 LEU A  50      -0.441 -13.312 -14.311  1.00  0.00           H  
ATOM    779 HD12 LEU A  50      -1.279 -14.025 -12.913  1.00  0.00           H  
ATOM    780 HD13 LEU A  50      -0.014 -14.940 -13.759  1.00  0.00           H  
ATOM    781  CD2 LEU A  50      -2.370 -16.153 -14.249  1.00  0.00           C  
ATOM    782 HD21 LEU A  50      -3.034 -16.652 -14.952  1.00  0.00           H  
ATOM    783 HD22 LEU A  50      -1.515 -16.806 -14.082  1.00  0.00           H  
ATOM    784 HD23 LEU A  50      -2.887 -15.996 -13.305  1.00  0.00           H  
ATOM    785  C   LEU A  50      -5.360 -13.295 -15.956  1.00  0.00           C  
ATOM    786  O   LEU A  50      -6.321 -13.622 -15.267  1.00  0.00           O  
ATOM    787  N   ARG A  51      -5.389 -12.194 -16.717  1.00  0.00           N  
ATOM    788  H   ARG A  51      -4.531 -11.924 -17.194  1.00  0.00           H  
ATOM    789  CA  ARG A  51      -6.567 -11.317 -16.873  1.00  0.00           C  
ATOM    790  HA  ARG A  51      -6.944 -11.056 -15.887  1.00  0.00           H  
ATOM    791  CB  ARG A  51      -6.115 -10.031 -17.572  1.00  0.00           C  
ATOM    792  HB2 ARG A  51      -5.232  -9.671 -17.045  1.00  0.00           H  
ATOM    793  HB3 ARG A  51      -5.838 -10.252 -18.604  1.00  0.00           H  
ATOM    794  CG  ARG A  51      -7.162  -8.909 -17.544  1.00  0.00           C  
ATOM    795  HG2 ARG A  51      -8.085  -9.252 -18.009  1.00  0.00           H  
ATOM    796  HG3 ARG A  51      -7.375  -8.644 -16.511  1.00  0.00           H  
ATOM    797  CD  ARG A  51      -6.681  -7.661 -18.293  1.00  0.00           C  
ATOM    798  HD2 ARG A  51      -6.700  -7.883 -19.361  1.00  0.00           H  
ATOM    799  HD3 ARG A  51      -7.377  -6.841 -18.093  1.00  0.00           H  
ATOM    800  NE  ARG A  51      -5.326  -7.244 -17.887  1.00  0.00           N  
ATOM    801  HE  ARG A  51      -5.087  -7.319 -16.897  1.00  0.00           H  
ATOM    802  CZ  ARG A  51      -4.356  -6.794 -18.649  1.00  0.00           C  
ATOM    803  NH1 ARG A  51      -4.501  -6.656 -19.933  1.00  0.00           N  
ATOM    804 HH11 ARG A  51      -5.352  -6.939 -20.370  1.00  0.00           H  
ATOM    805 HH12 ARG A  51      -3.740  -6.222 -20.443  1.00  0.00           H  
ATOM    806  NH2 ARG A  51      -3.208  -6.452 -18.159  1.00  0.00           N  
ATOM    807 HH21 ARG A  51      -3.013  -6.606 -17.160  1.00  0.00           H  
ATOM    808 HH22 ARG A  51      -2.519  -6.016 -18.742  1.00  0.00           H  
ATOM    809  C   ARG A  51      -7.726 -11.996 -17.597  1.00  0.00           C  
ATOM    810  O   ARG A  51      -8.872 -11.866 -17.160  1.00  0.00           O  
ATOM    811  N   GLN A  52      -7.444 -12.774 -18.644  1.00  0.00           N  
ATOM    812  H   GLN A  52      -6.486 -12.802 -18.978  1.00  0.00           H  
ATOM    813  CA  GLN A  52      -8.433 -13.661 -19.271  1.00  0.00           C  
ATOM    814  HA  GLN A  52      -9.286 -13.069 -19.609  1.00  0.00           H  
ATOM    815  CB  GLN A  52      -7.820 -14.381 -20.482  1.00  0.00           C  
ATOM    816  HB2 GLN A  52      -6.838 -14.773 -20.217  1.00  0.00           H  
ATOM    817  HB3 GLN A  52      -8.459 -15.226 -20.747  1.00  0.00           H  
ATOM    818  CG  GLN A  52      -7.703 -13.474 -21.715  1.00  0.00           C  
ATOM    819  HG2 GLN A  52      -8.698 -13.116 -21.979  1.00  0.00           H  
ATOM    820  HG3 GLN A  52      -7.080 -12.611 -21.488  1.00  0.00           H  
ATOM    821  CD  GLN A  52      -7.101 -14.206 -22.913  1.00  0.00           C  
ATOM    822  OE1 GLN A  52      -6.214 -15.036 -22.802  1.00  0.00           O  
ATOM    823  NE2 GLN A  52      -7.547 -13.926 -24.121  1.00  0.00           N  
ATOM    824 HE21 GLN A  52      -7.162 -14.488 -24.861  1.00  0.00           H  
ATOM    825 HE22 GLN A  52      -8.295 -13.272 -24.258  1.00  0.00           H  
ATOM    826  C   GLN A  52      -8.983 -14.687 -18.272  1.00  0.00           C  
ATOM    827  O   GLN A  52     -10.174 -14.978 -18.313  1.00  0.00           O  
ATOM    828  N   PHE A  53      -8.161 -15.198 -17.349  1.00  0.00           N  
ATOM    829  H   PHE A  53      -7.166 -15.017 -17.430  1.00  0.00           H  
ATOM    830  CA  PHE A  53      -8.624 -16.092 -16.286  1.00  0.00           C  
ATOM    831  HA  PHE A  53      -9.263 -16.852 -16.738  1.00  0.00           H  
ATOM    832  CB  PHE A  53      -7.422 -16.814 -15.657  1.00  0.00           C  
ATOM    833  HB2 PHE A  53      -6.827 -17.266 -16.452  1.00  0.00           H  
ATOM    834  HB3 PHE A  53      -6.783 -16.100 -15.143  1.00  0.00           H  
ATOM    835  CG  PHE A  53      -7.817 -17.897 -14.674  1.00  0.00           C  
ATOM    836  CD1 PHE A  53      -7.978 -19.219 -15.128  1.00  0.00           C  
ATOM    837  HD1 PHE A  53      -7.803 -19.465 -16.165  1.00  0.00           H  
ATOM    838  CE1 PHE A  53      -8.358 -20.229 -14.230  1.00  0.00           C  
ATOM    839  HE1 PHE A  53      -8.459 -21.245 -14.578  1.00  0.00           H  
ATOM    840  CZ  PHE A  53      -8.588 -19.918 -12.879  1.00  0.00           C  
ATOM    841  HZ  PHE A  53      -8.866 -20.699 -12.189  1.00  0.00           H  
ATOM    842  CE2 PHE A  53      -8.433 -18.599 -12.421  1.00  0.00           C  
ATOM    843  HE2 PHE A  53      -8.605 -18.370 -11.378  1.00  0.00           H  
ATOM    844  CD2 PHE A  53      -8.039 -17.588 -13.317  1.00  0.00           C  
ATOM    845  HD2 PHE A  53      -7.910 -16.577 -12.962  1.00  0.00           H  
ATOM    846  C   PHE A  53      -9.477 -15.366 -15.232  1.00  0.00           C  
ATOM    847  O   PHE A  53     -10.619 -15.758 -14.987  1.00  0.00           O  
ATOM    848  N   TYR A  54      -8.956 -14.311 -14.589  1.00  0.00           N  
ATOM    849  H   TYR A  54      -8.017 -14.009 -14.828  1.00  0.00           H  
ATOM    850  CA  TYR A  54      -9.637 -13.699 -13.438  1.00  0.00           C  
ATOM    851  HA  TYR A  54      -9.976 -14.527 -12.812  1.00  0.00           H  
ATOM    852  CB  TYR A  54      -8.688 -12.858 -12.556  1.00  0.00           C  
ATOM    853  HB2 TYR A  54      -9.179 -12.727 -11.592  1.00  0.00           H  
ATOM    854  HB3 TYR A  54      -7.796 -13.449 -12.362  1.00  0.00           H  
ATOM    855  CG  TYR A  54      -8.274 -11.466 -13.019  1.00  0.00           C  
ATOM    856  CD1 TYR A  54      -6.924 -11.205 -13.322  1.00  0.00           C  
ATOM    857  HD1 TYR A  54      -6.201 -12.005 -13.295  1.00  0.00           H  
ATOM    858  CE1 TYR A  54      -6.504  -9.910 -13.682  1.00  0.00           C  
ATOM    859  HE1 TYR A  54      -5.472  -9.723 -13.934  1.00  0.00           H  
ATOM    860  CZ  TYR A  54      -7.440  -8.859 -13.761  1.00  0.00           C  
ATOM    861  OH  TYR A  54      -7.048  -7.610 -14.133  1.00  0.00           O  
ATOM    862  HH  TYR A  54      -6.139  -7.595 -14.512  1.00  0.00           H  
ATOM    863  CE2 TYR A  54      -8.792  -9.112 -13.445  1.00  0.00           C  
ATOM    864  HE2 TYR A  54      -9.503  -8.302 -13.499  1.00  0.00           H  
ATOM    865  CD2 TYR A  54      -9.201 -10.401 -13.046  1.00  0.00           C  
ATOM    866  HD2 TYR A  54     -10.232 -10.566 -12.760  1.00  0.00           H  
ATOM    867  C   TYR A  54     -10.909 -12.933 -13.816  1.00  0.00           C  
ATOM    868  O   TYR A  54     -11.844 -12.917 -13.027  1.00  0.00           O  
ATOM    869  N   SER A  55     -10.997 -12.331 -15.008  1.00  0.00           N  
ATOM    870  H   SER A  55     -10.192 -12.347 -15.624  1.00  0.00           H  
ATOM    871  CA  SER A  55     -12.217 -11.609 -15.429  1.00  0.00           C  
ATOM    872  HA  SER A  55     -12.494 -10.924 -14.628  1.00  0.00           H  
ATOM    873  CB  SER A  55     -11.943 -10.762 -16.675  1.00  0.00           C  
ATOM    874  HB2 SER A  55     -12.864 -10.253 -16.965  1.00  0.00           H  
ATOM    875  HB3 SER A  55     -11.185 -10.012 -16.440  1.00  0.00           H  
ATOM    876  OG  SER A  55     -11.493 -11.553 -17.754  1.00  0.00           O  
ATOM    877  HG  SER A  55     -10.545 -11.737 -17.616  1.00  0.00           H  
ATOM    878  C   SER A  55     -13.434 -12.525 -15.646  1.00  0.00           C  
ATOM    879  O   SER A  55     -14.571 -12.080 -15.471  1.00  0.00           O  
ATOM    880  N   HIE A  56     -13.199 -13.807 -15.954  1.00  0.00           N  
ATOM    881  H   HIE A  56     -12.242 -14.065 -16.152  1.00  0.00           H  
ATOM    882  CA  HIE A  56     -14.209 -14.874 -15.972  1.00  0.00           C  
ATOM    883  HA  HIE A  56     -15.153 -14.480 -16.353  1.00  0.00           H  
ATOM    884  CB  HIE A  56     -13.735 -15.972 -16.941  1.00  0.00           C  
ATOM    885  HB2 HIE A  56     -13.621 -15.540 -17.937  1.00  0.00           H  
ATOM    886  HB3 HIE A  56     -12.758 -16.343 -16.627  1.00  0.00           H  
ATOM    887  CG  HIE A  56     -14.684 -17.138 -17.036  1.00  0.00           C  
ATOM    888  ND1 HIE A  56     -15.805 -17.207 -17.864  1.00  0.00           N  
ATOM    889  CE1 HIE A  56     -16.404 -18.367 -17.563  1.00  0.00           C  
ATOM    890  HE1 HIE A  56     -17.331 -18.707 -18.005  1.00  0.00           H  
ATOM    891  NE2 HIE A  56     -15.727 -19.017 -16.600  1.00  0.00           N  
ATOM    892  HE2 HIE A  56     -16.054 -19.851 -16.110  1.00  0.00           H  
ATOM    893  CD2 HIE A  56     -14.644 -18.249 -16.250  1.00  0.00           C  
ATOM    894  HD2 HIE A  56     -13.932 -18.445 -15.464  1.00  0.00           H  
ATOM    895  C   HIE A  56     -14.492 -15.435 -14.567  1.00  0.00           C  
ATOM    896  O   HIE A  56     -15.632 -15.407 -14.096  1.00  0.00           O  
ATOM    897  N   HIE A  57     -13.456 -15.902 -13.856  1.00  0.00           N  
ATOM    898  H   HIE A  57     -12.534 -15.884 -14.284  1.00  0.00           H  
ATOM    899  CA  HIE A  57     -13.593 -16.517 -12.519  1.00  0.00           C  
ATOM    900  HA  HIE A  57     -14.456 -17.187 -12.546  1.00  0.00           H  
ATOM    901  CB  HIE A  57     -12.375 -17.399 -12.213  1.00  0.00           C  
ATOM    902  HB2 HIE A  57     -11.459 -16.838 -12.398  1.00  0.00           H  
ATOM    903  HB3 HIE A  57     -12.392 -17.686 -11.164  1.00  0.00           H  
ATOM    904  CG  HIE A  57     -12.365 -18.666 -13.026  1.00  0.00           C  
ATOM    905  ND1 HIE A  57     -13.250 -19.739 -12.875  1.00  0.00           N  
ATOM    906  CE1 HIE A  57     -12.929 -20.610 -13.842  1.00  0.00           C  
ATOM    907  HE1 HIE A  57     -13.441 -21.546 -14.017  1.00  0.00           H  
ATOM    908  NE2 HIE A  57     -11.895 -20.151 -14.569  1.00  0.00           N  
ATOM    909  HE2 HIE A  57     -11.458 -20.622 -15.348  1.00  0.00           H  
ATOM    910  CD2 HIE A  57     -11.529 -18.925 -14.067  1.00  0.00           C  
ATOM    911  HD2 HIE A  57     -10.738 -18.279 -14.424  1.00  0.00           H  
ATOM    912  C   HIE A  57     -13.900 -15.537 -11.372  1.00  0.00           C  
ATOM    913  O   HIE A  57     -14.186 -15.975 -10.261  1.00  0.00           O  
ATOM    914  N   GLU A  58     -13.931 -14.224 -11.620  1.00  0.00           N  
ATOM    915  H   GLU A  58     -13.534 -13.891 -12.492  1.00  0.00           H  
ATOM    916  CA  GLU A  58     -14.567 -13.236 -10.726  1.00  0.00           C  
ATOM    917  HA  GLU A  58     -14.115 -13.307  -9.737  1.00  0.00           H  
ATOM    918  CB  GLU A  58     -14.301 -11.824 -11.293  1.00  0.00           C  
ATOM    919  HB2 GLU A  58     -13.229 -11.688 -11.402  1.00  0.00           H  
ATOM    920  HB3 GLU A  58     -14.753 -11.763 -12.283  1.00  0.00           H  
ATOM    921  CG  GLU A  58     -14.798 -10.641 -10.446  1.00  0.00           C  
ATOM    922  HG2 GLU A  58     -15.844 -10.792 -10.182  1.00  0.00           H  
ATOM    923  HG3 GLU A  58     -14.219 -10.582  -9.522  1.00  0.00           H  
ATOM    924  CD  GLU A  58     -14.719  -9.320 -11.225  1.00  0.00           C  
ATOM    925  OE1 GLU A  58     -15.579  -9.129 -12.105  1.00  0.00           O  
ATOM    926  OE2 GLU A  58     -13.802  -8.496 -10.939  1.00  0.00           O  
ATOM    927  C   GLU A  58     -16.079 -13.506 -10.552  1.00  0.00           C  
ATOM    928  O   GLU A  58     -16.666 -13.115  -9.540  1.00  0.00           O  
ATOM    929  N   LYS A  59     -16.705 -14.202 -11.518  1.00  0.00           N  
ATOM    930  H   LYS A  59     -16.140 -14.499 -12.308  1.00  0.00           H  
ATOM    931  CA  LYS A  59     -18.151 -14.479 -11.570  1.00  0.00           C  
ATOM    932  HA  LYS A  59     -18.618 -14.124 -10.650  1.00  0.00           H  
ATOM    933  CB  LYS A  59     -18.766 -13.713 -12.755  1.00  0.00           C  
ATOM    934  HB2 LYS A  59     -18.317 -14.072 -13.682  1.00  0.00           H  
ATOM    935  HB3 LYS A  59     -19.838 -13.921 -12.788  1.00  0.00           H  
ATOM    936  CG  LYS A  59     -18.553 -12.194 -12.642  1.00  0.00           C  
ATOM    937  HG2 LYS A  59     -19.028 -11.830 -11.729  1.00  0.00           H  
ATOM    938  HG3 LYS A  59     -17.486 -11.975 -12.597  1.00  0.00           H  
ATOM    939  CD  LYS A  59     -19.146 -11.462 -13.851  1.00  0.00           C  
ATOM    940  HD2 LYS A  59     -18.716 -11.860 -14.772  1.00  0.00           H  
ATOM    941  HD3 LYS A  59     -20.222 -11.640 -13.875  1.00  0.00           H  
ATOM    942  CE  LYS A  59     -18.893  -9.951 -13.773  1.00  0.00           C  
ATOM    943  HE2 LYS A  59     -19.463  -9.474 -14.573  1.00  0.00           H  
ATOM    944  HE3 LYS A  59     -19.275  -9.576 -12.818  1.00  0.00           H  
ATOM    945  NZ  LYS A  59     -17.456  -9.606 -13.922  1.00  0.00           N  
ATOM    946  HZ1 LYS A  59     -16.904  -9.846 -13.092  1.00  0.00           H  
ATOM    947  HZ2 LYS A  59     -17.017 -10.064 -14.709  1.00  0.00           H  
ATOM    948  HZ3 LYS A  59     -17.309  -8.608 -13.979  1.00  0.00           H  
ATOM    949  C   LYS A  59     -18.479 -15.973 -11.653  1.00  0.00           C  
ATOM    950  O   LYS A  59     -19.427 -16.421 -11.010  1.00  0.00           O  
ATOM    951  N   ASP A  60     -17.719 -16.752 -12.425  1.00  0.00           N  
ATOM    952  H   ASP A  60     -16.974 -16.331 -12.970  1.00  0.00           H  
ATOM    953  CA  ASP A  60     -17.883 -18.209 -12.449  1.00  0.00           C  
ATOM    954  HA  ASP A  60     -18.951 -18.415 -12.536  1.00  0.00           H  
ATOM    955  CB  ASP A  60     -17.209 -18.812 -13.686  1.00  0.00           C  
ATOM    956  HB2 ASP A  60     -17.507 -18.223 -14.557  1.00  0.00           H  
ATOM    957  HB3 ASP A  60     -16.125 -18.738 -13.580  1.00  0.00           H  
ATOM    958  CG  ASP A  60     -17.597 -20.275 -13.948  1.00  0.00           C  
ATOM    959  OD1 ASP A  60     -17.177 -20.806 -15.002  1.00  0.00           O  
ATOM    960  OD2 ASP A  60     -18.393 -20.880 -13.189  1.00  0.00           O  
ATOM    961  C   ASP A  60     -17.377 -18.864 -11.152  1.00  0.00           C  
ATOM    962  O   ASP A  60     -16.225 -18.699 -10.753  1.00  0.00           O  
ATOM    963  N   THR A  61     -18.242 -19.647 -10.507  1.00  0.00           N  
ATOM    964  H   THR A  61     -19.163 -19.744 -10.905  1.00  0.00           H  
ATOM    965  CA  THR A  61     -17.932 -20.412  -9.287  1.00  0.00           C  
ATOM    966  HA  THR A  61     -16.881 -20.270  -9.041  1.00  0.00           H  
ATOM    967  CB  THR A  61     -18.753 -19.910  -8.088  1.00  0.00           C  
ATOM    968  HB  THR A  61     -18.545 -20.546  -7.229  1.00  0.00           H  
ATOM    969  CG2 THR A  61     -18.456 -18.467  -7.690  1.00  0.00           C  
ATOM    970 HG21 THR A  61     -17.405 -18.372  -7.419  1.00  0.00           H  
ATOM    971 HG22 THR A  61     -18.673 -17.787  -8.515  1.00  0.00           H  
ATOM    972 HG23 THR A  61     -19.070 -18.193  -6.831  1.00  0.00           H  
ATOM    973  OG1 THR A  61     -20.127 -19.980  -8.373  1.00  0.00           O  
ATOM    974  HG1 THR A  61     -20.358 -19.157  -8.815  1.00  0.00           H  
ATOM    975  C   THR A  61     -18.122 -21.922  -9.467  1.00  0.00           C  
ATOM    976  O   THR A  61     -17.914 -22.685  -8.521  1.00  0.00           O  
ATOM    977  N   ARG A  62     -18.468 -22.401 -10.673  1.00  0.00           N  
ATOM    978  H   ARG A  62     -18.537 -21.741 -11.450  1.00  0.00           H  
ATOM    979  CA  ARG A  62     -18.775 -23.821 -10.935  1.00  0.00           C  
ATOM    980  HA  ARG A  62     -19.556 -24.150 -10.247  1.00  0.00           H  
ATOM    981  CB  ARG A  62     -19.285 -23.976 -12.373  1.00  0.00           C  
ATOM    982  HB2 ARG A  62     -18.523 -23.589 -13.050  1.00  0.00           H  
ATOM    983  HB3 ARG A  62     -19.425 -25.036 -12.591  1.00  0.00           H  
ATOM    984  CG  ARG A  62     -20.626 -23.249 -12.594  1.00  0.00           C  
ATOM    985  HG2 ARG A  62     -21.403 -23.756 -12.021  1.00  0.00           H  
ATOM    986  HG3 ARG A  62     -20.565 -22.216 -12.250  1.00  0.00           H  
ATOM    987  CD  ARG A  62     -21.022 -23.240 -14.073  1.00  0.00           C  
ATOM    988  HD2 ARG A  62     -21.085 -24.271 -14.426  1.00  0.00           H  
ATOM    989  HD3 ARG A  62     -22.004 -22.771 -14.168  1.00  0.00           H  
ATOM    990  NE  ARG A  62     -20.041 -22.491 -14.878  1.00  0.00           N  
ATOM    991  HE  ARG A  62     -19.343 -21.947 -14.362  1.00  0.00           H  
ATOM    992  CZ  ARG A  62     -19.939 -22.478 -16.189  1.00  0.00           C  
ATOM    993  NH1 ARG A  62     -20.822 -23.049 -16.958  1.00  0.00           N  
ATOM    994 HH11 ARG A  62     -21.611 -23.489 -16.524  1.00  0.00           H  
ATOM    995 HH12 ARG A  62     -20.728 -23.012 -17.953  1.00  0.00           H  
ATOM    996  NH2 ARG A  62     -18.932 -21.899 -16.761  1.00  0.00           N  
ATOM    997 HH21 ARG A  62     -18.215 -21.490 -16.149  1.00  0.00           H  
ATOM    998 HH22 ARG A  62     -18.824 -21.872 -17.753  1.00  0.00           H  
ATOM    999  C   ARG A  62     -17.579 -24.743 -10.696  1.00  0.00           C  
ATOM   1000  O   ARG A  62     -17.770 -25.866 -10.247  1.00  0.00           O  
ATOM   1001  N   CYS A  63     -16.357 -24.250 -10.910  1.00  0.00           N  
ATOM   1002  H   CYS A  63     -16.289 -23.301 -11.238  1.00  0.00           H  
ATOM   1003  CA  CYS A  63     -15.111 -24.966 -10.606  1.00  0.00           C  
ATOM   1004  HA  CYS A  63     -15.134 -25.932 -11.114  1.00  0.00           H  
ATOM   1005  CB  CYS A  63     -13.922 -24.168 -11.166  1.00  0.00           C  
ATOM   1006  HB2 CYS A  63     -13.002 -24.702 -10.916  1.00  0.00           H  
ATOM   1007  HB3 CYS A  63     -13.994 -24.104 -12.252  1.00  0.00           H  
ATOM   1008  SG  CYS A  63     -13.836 -22.493 -10.459  1.00  0.00           S  
ATOM   1009  HG  CYS A  63     -14.303 -21.776 -11.497  1.00  0.00           H  
ATOM   1010  C   CYS A  63     -14.918 -25.287  -9.107  1.00  0.00           C  
ATOM   1011  O   CYS A  63     -14.124 -26.163  -8.785  1.00  0.00           O  
ATOM   1012  N   LEU A  64     -15.662 -24.634  -8.203  1.00  0.00           N  
ATOM   1013  H   LEU A  64     -16.273 -23.899  -8.537  1.00  0.00           H  
ATOM   1014  CA  LEU A  64     -15.662 -24.898  -6.755  1.00  0.00           C  
ATOM   1015  HA  LEU A  64     -15.106 -25.820  -6.579  1.00  0.00           H  
ATOM   1016  CB  LEU A  64     -14.918 -23.760  -6.022  1.00  0.00           C  
ATOM   1017  HB2 LEU A  64     -14.805 -24.071  -4.984  1.00  0.00           H  
ATOM   1018  HB3 LEU A  64     -13.913 -23.660  -6.433  1.00  0.00           H  
ATOM   1019  CG  LEU A  64     -15.635 -22.391  -6.056  1.00  0.00           C  
ATOM   1020  HG  LEU A  64     -16.705 -22.524  -6.190  1.00  0.00           H  
ATOM   1021  CD1 LEU A  64     -15.437 -21.634  -4.750  1.00  0.00           C  
ATOM   1022 HD11 LEU A  64     -15.962 -20.682  -4.808  1.00  0.00           H  
ATOM   1023 HD12 LEU A  64     -15.858 -22.214  -3.930  1.00  0.00           H  
ATOM   1024 HD13 LEU A  64     -14.374 -21.463  -4.581  1.00  0.00           H  
ATOM   1025  CD2 LEU A  64     -15.101 -21.488  -7.165  1.00  0.00           C  
ATOM   1026 HD21 LEU A  64     -14.023 -21.364  -7.066  1.00  0.00           H  
ATOM   1027 HD22 LEU A  64     -15.314 -21.930  -8.133  1.00  0.00           H  
ATOM   1028 HD23 LEU A  64     -15.572 -20.507  -7.118  1.00  0.00           H  
ATOM   1029  C   LEU A  64     -17.069 -25.150  -6.171  1.00  0.00           C  
ATOM   1030  O   LEU A  64     -17.234 -25.153  -4.947  1.00  0.00           O  
ATOM   1031  N   GLY A  65     -18.094 -25.282  -7.022  1.00  0.00           N  
ATOM   1032  H   GLY A  65     -17.883 -25.304  -8.012  1.00  0.00           H  
ATOM   1033  CA  GLY A  65     -19.500 -25.422  -6.618  1.00  0.00           C  
ATOM   1034  HA2 GLY A  65     -20.119 -25.451  -7.514  1.00  0.00           H  
ATOM   1035  HA3 GLY A  65     -19.627 -26.366  -6.086  1.00  0.00           H  
ATOM   1036  C   GLY A  65     -20.033 -24.295  -5.719  1.00  0.00           C  
ATOM   1037  O   GLY A  65     -20.931 -24.545  -4.924  1.00  0.00           O  
ATOM   1038  N   ALA A  66     -19.432 -23.098  -5.768  1.00  0.00           N  
ATOM   1039  H   ALA A  66     -18.743 -22.964  -6.497  1.00  0.00           H  
ATOM   1040  CA  ALA A  66     -19.657 -21.984  -4.829  1.00  0.00           C  
ATOM   1041  HA  ALA A  66     -18.898 -21.236  -5.055  1.00  0.00           H  
ATOM   1042  CB  ALA A  66     -21.017 -21.329  -5.122  1.00  0.00           C  
ATOM   1043  HB1 ALA A  66     -21.824 -21.998  -4.820  1.00  0.00           H  
ATOM   1044  HB2 ALA A  66     -21.106 -20.397  -4.562  1.00  0.00           H  
ATOM   1045  HB3 ALA A  66     -21.113 -21.112  -6.186  1.00  0.00           H  
ATOM   1046  C   ALA A  66     -19.461 -22.321  -3.326  1.00  0.00           C  
ATOM   1047  O   ALA A  66     -19.901 -21.565  -2.456  1.00  0.00           O  
ATOM   1048  N   THR A  67     -18.808 -23.441  -2.994  1.00  0.00           N  
ATOM   1049  H   THR A  67     -18.450 -24.020  -3.744  1.00  0.00           H  
ATOM   1050  CA  THR A  67     -18.687 -23.934  -1.610  1.00  0.00           C  
ATOM   1051  HA  THR A  67     -19.698 -24.027  -1.210  1.00  0.00           H  
ATOM   1052  CB  THR A  67     -18.049 -25.334  -1.553  1.00  0.00           C  
ATOM   1053  HB  THR A  67     -17.903 -25.596  -0.506  1.00  0.00           H  
ATOM   1054  CG2 THR A  67     -18.941 -26.400  -2.184  1.00  0.00           C  
ATOM   1055 HG21 THR A  67     -19.900 -26.431  -1.665  1.00  0.00           H  
ATOM   1056 HG22 THR A  67     -19.118 -26.182  -3.237  1.00  0.00           H  
ATOM   1057 HG23 THR A  67     -18.462 -27.375  -2.095  1.00  0.00           H  
ATOM   1058  OG1 THR A  67     -16.797 -25.381  -2.196  1.00  0.00           O  
ATOM   1059  HG1 THR A  67     -16.962 -25.379  -3.154  1.00  0.00           H  
ATOM   1060  C   THR A  67     -17.930 -22.941  -0.718  1.00  0.00           C  
ATOM   1061  O   THR A  67     -16.802 -22.551  -1.009  1.00  0.00           O  
ATOM   1062  N   ALA A  68     -18.555 -22.498   0.380  1.00  0.00           N  
ATOM   1063  H   ALA A  68     -19.489 -22.842   0.544  1.00  0.00           H  
ATOM   1064  CA  ALA A  68     -18.194 -21.249   1.068  1.00  0.00           C  
ATOM   1065  HA  ALA A  68     -18.402 -20.423   0.387  1.00  0.00           H  
ATOM   1066  CB  ALA A  68     -19.119 -21.092   2.280  1.00  0.00           C  
ATOM   1067  HB1 ALA A  68     -18.971 -21.915   2.981  1.00  0.00           H  
ATOM   1068  HB2 ALA A  68     -18.903 -20.151   2.788  1.00  0.00           H  
ATOM   1069  HB3 ALA A  68     -20.161 -21.081   1.955  1.00  0.00           H  
ATOM   1070  C   ALA A  68     -16.711 -21.125   1.486  1.00  0.00           C  
ATOM   1071  O   ALA A  68     -16.094 -20.081   1.263  1.00  0.00           O  
ATOM   1072  N   GLN A  69     -16.120 -22.192   2.040  1.00  0.00           N  
ATOM   1073  H   GLN A  69     -16.675 -23.021   2.182  1.00  0.00           H  
ATOM   1074  CA  GLN A  69     -14.716 -22.198   2.474  1.00  0.00           C  
ATOM   1075  HA  GLN A  69     -14.573 -21.348   3.145  1.00  0.00           H  
ATOM   1076  CB  GLN A  69     -14.433 -23.493   3.262  1.00  0.00           C  
ATOM   1077  HB2 GLN A  69     -15.286 -23.686   3.916  1.00  0.00           H  
ATOM   1078  HB3 GLN A  69     -14.352 -24.338   2.575  1.00  0.00           H  
ATOM   1079  CG  GLN A  69     -13.181 -23.411   4.159  1.00  0.00           C  
ATOM   1080  HG2 GLN A  69     -12.819 -22.385   4.222  1.00  0.00           H  
ATOM   1081  HG3 GLN A  69     -13.475 -23.703   5.168  1.00  0.00           H  
ATOM   1082  CD  GLN A  69     -12.023 -24.307   3.719  1.00  0.00           C  
ATOM   1083  OE1 GLN A  69     -11.562 -24.288   2.586  1.00  0.00           O  
ATOM   1084  NE2 GLN A  69     -11.471 -25.104   4.608  1.00  0.00           N  
ATOM   1085 HE21 GLN A  69     -10.685 -25.651   4.312  1.00  0.00           H  
ATOM   1086 HE22 GLN A  69     -11.820 -25.132   5.549  1.00  0.00           H  
ATOM   1087  C   GLN A  69     -13.747 -22.017   1.293  1.00  0.00           C  
ATOM   1088  O   GLN A  69     -12.762 -21.287   1.408  1.00  0.00           O  
ATOM   1089  N   GLN A  70     -14.067 -22.607   0.135  1.00  0.00           N  
ATOM   1090  H   GLN A  70     -14.942 -23.111   0.074  1.00  0.00           H  
ATOM   1091  CA  GLN A  70     -13.349 -22.371  -1.119  1.00  0.00           C  
ATOM   1092  HA  GLN A  70     -12.278 -22.385  -0.926  1.00  0.00           H  
ATOM   1093  CB  GLN A  70     -13.679 -23.477  -2.138  1.00  0.00           C  
ATOM   1094  HB2 GLN A  70     -14.757 -23.515  -2.280  1.00  0.00           H  
ATOM   1095  HB3 GLN A  70     -13.232 -23.222  -3.101  1.00  0.00           H  
ATOM   1096  CG  GLN A  70     -13.198 -24.880  -1.731  1.00  0.00           C  
ATOM   1097  HG2 GLN A  70     -13.514 -25.106  -0.713  1.00  0.00           H  
ATOM   1098  HG3 GLN A  70     -13.680 -25.604  -2.388  1.00  0.00           H  
ATOM   1099  CD  GLN A  70     -11.687 -25.076  -1.838  1.00  0.00           C  
ATOM   1100  OE1 GLN A  70     -10.908 -24.171  -2.112  1.00  0.00           O  
ATOM   1101  NE2 GLN A  70     -11.197 -26.282  -1.651  1.00  0.00           N  
ATOM   1102 HE21 GLN A  70     -10.202 -26.386  -1.756  1.00  0.00           H  
ATOM   1103 HE22 GLN A  70     -11.805 -27.053  -1.431  1.00  0.00           H  
ATOM   1104  C   GLN A  70     -13.679 -20.992  -1.704  1.00  0.00           C  
ATOM   1105  O   GLN A  70     -12.777 -20.308  -2.166  1.00  0.00           O  
ATOM   1106  N   PHE A  71     -14.933 -20.535  -1.652  1.00  0.00           N  
ATOM   1107  H   PHE A  71     -15.648 -21.154  -1.280  1.00  0.00           H  
ATOM   1108  CA  PHE A  71     -15.362 -19.264  -2.253  1.00  0.00           C  
ATOM   1109  HA  PHE A  71     -15.062 -19.279  -3.298  1.00  0.00           H  
ATOM   1110  CB  PHE A  71     -16.897 -19.203  -2.187  1.00  0.00           C  
ATOM   1111  HB2 PHE A  71     -17.296 -20.122  -2.621  1.00  0.00           H  
ATOM   1112  HB3 PHE A  71     -17.185 -19.194  -1.136  1.00  0.00           H  
ATOM   1113  CG  PHE A  71     -17.599 -18.042  -2.878  1.00  0.00           C  
ATOM   1114  CD1 PHE A  71     -18.880 -17.666  -2.430  1.00  0.00           C  
ATOM   1115  HD1 PHE A  71     -19.348 -18.209  -1.619  1.00  0.00           H  
ATOM   1116  CE1 PHE A  71     -19.586 -16.632  -3.070  1.00  0.00           C  
ATOM   1117  HE1 PHE A  71     -20.590 -16.385  -2.751  1.00  0.00           H  
ATOM   1118  CZ  PHE A  71     -19.018 -15.970  -4.172  1.00  0.00           C  
ATOM   1119  HZ  PHE A  71     -19.578 -15.204  -4.695  1.00  0.00           H  
ATOM   1120  CE2 PHE A  71     -17.746 -16.348  -4.635  1.00  0.00           C  
ATOM   1121  HE2 PHE A  71     -17.327 -15.867  -5.511  1.00  0.00           H  
ATOM   1122  CD2 PHE A  71     -17.043 -17.386  -3.998  1.00  0.00           C  
ATOM   1123  HD2 PHE A  71     -16.082 -17.681  -4.394  1.00  0.00           H  
ATOM   1124  C   PHE A  71     -14.687 -18.034  -1.615  1.00  0.00           C  
ATOM   1125  O   PHE A  71     -14.402 -17.052  -2.303  1.00  0.00           O  
ATOM   1126  N   HIE A  72     -14.354 -18.104  -0.324  1.00  0.00           N  
ATOM   1127  H   HIE A  72     -14.677 -18.909   0.204  1.00  0.00           H  
ATOM   1128  CA  HIE A  72     -13.475 -17.133   0.340  1.00  0.00           C  
ATOM   1129  HA  HIE A  72     -13.886 -16.130   0.226  1.00  0.00           H  
ATOM   1130  CB  HIE A  72     -13.435 -17.460   1.839  1.00  0.00           C  
ATOM   1131  HB2 HIE A  72     -14.454 -17.480   2.228  1.00  0.00           H  
ATOM   1132  HB3 HIE A  72     -12.997 -18.450   1.989  1.00  0.00           H  
ATOM   1133  CG  HIE A  72     -12.654 -16.448   2.630  1.00  0.00           C  
ATOM   1134  ND1 HIE A  72     -12.974 -15.093   2.713  1.00  0.00           N  
ATOM   1135  CE1 HIE A  72     -12.078 -14.560   3.559  1.00  0.00           C  
ATOM   1136  HE1 HIE A  72     -12.068 -13.521   3.867  1.00  0.00           H  
ATOM   1137  NE2 HIE A  72     -11.226 -15.504   3.996  1.00  0.00           N  
ATOM   1138  HE2 HIE A  72     -10.490 -15.353   4.674  1.00  0.00           H  
ATOM   1139  CD2 HIE A  72     -11.574 -16.706   3.422  1.00  0.00           C  
ATOM   1140  HD2 HIE A  72     -11.114 -17.668   3.590  1.00  0.00           H  
ATOM   1141  C   HIE A  72     -12.063 -17.104  -0.272  1.00  0.00           C  
ATOM   1142  O   HIE A  72     -11.584 -16.052  -0.698  1.00  0.00           O  
ATOM   1143  N   ARG A  73     -11.427 -18.276  -0.382  1.00  0.00           N  
ATOM   1144  H   ARG A  73     -11.926 -19.099  -0.069  1.00  0.00           H  
ATOM   1145  CA  ARG A  73     -10.080 -18.465  -0.957  1.00  0.00           C  
ATOM   1146  HA  ARG A  73      -9.368 -17.816  -0.440  1.00  0.00           H  
ATOM   1147  CB  ARG A  73      -9.644 -19.934  -0.747  1.00  0.00           C  
ATOM   1148  HB2 ARG A  73     -10.350 -20.591  -1.255  1.00  0.00           H  
ATOM   1149  HB3 ARG A  73      -8.662 -20.083  -1.198  1.00  0.00           H  
ATOM   1150  CG  ARG A  73      -9.561 -20.331   0.744  1.00  0.00           C  
ATOM   1151  HG2 ARG A  73      -8.633 -19.946   1.170  1.00  0.00           H  
ATOM   1152  HG3 ARG A  73     -10.384 -19.877   1.293  1.00  0.00           H  
ATOM   1153  CD  ARG A  73      -9.656 -21.846   0.990  1.00  0.00           C  
ATOM   1154  HD2 ARG A  73      -9.857 -22.002   2.052  1.00  0.00           H  
ATOM   1155  HD3 ARG A  73     -10.499 -22.254   0.429  1.00  0.00           H  
ATOM   1156  NE  ARG A  73      -8.421 -22.562   0.629  1.00  0.00           N  
ATOM   1157  HE  ARG A  73      -7.715 -22.051   0.110  1.00  0.00           H  
ATOM   1158  CZ  ARG A  73      -8.118 -23.816   0.903  1.00  0.00           C  
ATOM   1159  NH1 ARG A  73      -8.949 -24.635   1.486  1.00  0.00           N  
ATOM   1160 HH11 ARG A  73      -9.881 -24.310   1.732  1.00  0.00           H  
ATOM   1161 HH12 ARG A  73      -8.684 -25.586   1.621  1.00  0.00           H  
ATOM   1162  NH2 ARG A  73      -6.945 -24.269   0.579  1.00  0.00           N  
ATOM   1163 HH21 ARG A  73      -6.357 -23.662   0.018  1.00  0.00           H  
ATOM   1164 HH22 ARG A  73      -6.706 -25.237   0.653  1.00  0.00           H  
ATOM   1165  C   ARG A  73     -10.036 -18.048  -2.438  1.00  0.00           C  
ATOM   1166  O   ARG A  73      -9.107 -17.375  -2.862  1.00  0.00           O  
ATOM   1167  N   HIE A  74     -11.083 -18.361  -3.199  1.00  0.00           N  
ATOM   1168  H   HIE A  74     -11.776 -18.964  -2.776  1.00  0.00           H  
ATOM   1169  CA  HIE A  74     -11.292 -17.980  -4.601  1.00  0.00           C  
ATOM   1170  HA  HIE A  74     -10.454 -18.330  -5.205  1.00  0.00           H  
ATOM   1171  CB  HIE A  74     -12.563 -18.689  -5.087  1.00  0.00           C  
ATOM   1172  HB2 HIE A  74     -12.481 -19.751  -4.850  1.00  0.00           H  
ATOM   1173  HB3 HIE A  74     -13.426 -18.293  -4.554  1.00  0.00           H  
ATOM   1174  CG  HIE A  74     -12.821 -18.589  -6.566  1.00  0.00           C  
ATOM   1175  ND1 HIE A  74     -12.151 -19.331  -7.536  1.00  0.00           N  
ATOM   1176  CE1 HIE A  74     -12.745 -19.021  -8.701  1.00  0.00           C  
ATOM   1177  HE1 HIE A  74     -12.472 -19.429  -9.666  1.00  0.00           H  
ATOM   1178  NE2 HIE A  74     -13.723 -18.123  -8.508  1.00  0.00           N  
ATOM   1179  HE2 HIE A  74     -14.268 -17.681  -9.253  1.00  0.00           H  
ATOM   1180  CD2 HIE A  74     -13.787 -17.835  -7.165  1.00  0.00           C  
ATOM   1181  HD2 HIE A  74     -14.472 -17.152  -6.687  1.00  0.00           H  
ATOM   1182  C   HIE A  74     -11.381 -16.459  -4.783  1.00  0.00           C  
ATOM   1183  O   HIE A  74     -10.684 -15.899  -5.625  1.00  0.00           O  
ATOM   1184  N   LYS A  75     -12.169 -15.769  -3.948  1.00  0.00           N  
ATOM   1185  H   LYS A  75     -12.722 -16.285  -3.274  1.00  0.00           H  
ATOM   1186  CA  LYS A  75     -12.246 -14.299  -3.960  1.00  0.00           C  
ATOM   1187  HA  LYS A  75     -12.448 -13.971  -4.981  1.00  0.00           H  
ATOM   1188  CB  LYS A  75     -13.386 -13.817  -3.048  1.00  0.00           C  
ATOM   1189  HB2 LYS A  75     -13.413 -14.419  -2.139  1.00  0.00           H  
ATOM   1190  HB3 LYS A  75     -13.204 -12.777  -2.767  1.00  0.00           H  
ATOM   1191  CG  LYS A  75     -14.731 -13.887  -3.790  1.00  0.00           C  
ATOM   1192  HG2 LYS A  75     -14.683 -13.211  -4.645  1.00  0.00           H  
ATOM   1193  HG3 LYS A  75     -14.896 -14.897  -4.168  1.00  0.00           H  
ATOM   1194  CD  LYS A  75     -15.925 -13.471  -2.919  1.00  0.00           C  
ATOM   1195  HD2 LYS A  75     -15.689 -12.544  -2.391  1.00  0.00           H  
ATOM   1196  HD3 LYS A  75     -16.777 -13.289  -3.577  1.00  0.00           H  
ATOM   1197  CE  LYS A  75     -16.288 -14.579  -1.923  1.00  0.00           C  
ATOM   1198  HE2 LYS A  75     -16.442 -15.503  -2.490  1.00  0.00           H  
ATOM   1199  HE3 LYS A  75     -15.441 -14.743  -1.250  1.00  0.00           H  
ATOM   1200  NZ  LYS A  75     -17.513 -14.253  -1.153  1.00  0.00           N  
ATOM   1201  HZ1 LYS A  75     -17.367 -13.430  -0.582  1.00  0.00           H  
ATOM   1202  HZ2 LYS A  75     -18.287 -14.088  -1.785  1.00  0.00           H  
ATOM   1203  HZ3 LYS A  75     -17.761 -15.028  -0.552  1.00  0.00           H  
ATOM   1204  C   LYS A  75     -10.910 -13.650  -3.594  1.00  0.00           C  
ATOM   1205  O   LYS A  75     -10.483 -12.731  -4.284  1.00  0.00           O  
ATOM   1206  N   GLN A  76     -10.221 -14.150  -2.566  1.00  0.00           N  
ATOM   1207  H   GLN A  76     -10.637 -14.891  -2.013  1.00  0.00           H  
ATOM   1208  CA  GLN A  76      -8.875 -13.678  -2.206  1.00  0.00           C  
ATOM   1209  HA  GLN A  76      -8.914 -12.599  -2.052  1.00  0.00           H  
ATOM   1210  CB  GLN A  76      -8.421 -14.331  -0.891  1.00  0.00           C  
ATOM   1211  HB2 GLN A  76      -8.523 -15.413  -0.981  1.00  0.00           H  
ATOM   1212  HB3 GLN A  76      -7.367 -14.110  -0.716  1.00  0.00           H  
ATOM   1213  CG  GLN A  76      -9.239 -13.851   0.322  1.00  0.00           C  
ATOM   1214  HG2 GLN A  76     -10.290 -13.729   0.062  1.00  0.00           H  
ATOM   1215  HG3 GLN A  76      -9.190 -14.629   1.086  1.00  0.00           H  
ATOM   1216  CD  GLN A  76      -8.710 -12.547   0.921  1.00  0.00           C  
ATOM   1217  OE1 GLN A  76      -8.906 -11.442   0.421  1.00  0.00           O  
ATOM   1218  NE2 GLN A  76      -8.020 -12.636   2.038  1.00  0.00           N  
ATOM   1219 HE21 GLN A  76      -7.659 -11.784   2.431  1.00  0.00           H  
ATOM   1220 HE22 GLN A  76      -7.771 -13.534   2.414  1.00  0.00           H  
ATOM   1221  C   GLN A  76      -7.861 -13.930  -3.335  1.00  0.00           C  
ATOM   1222  O   GLN A  76      -7.090 -13.039  -3.671  1.00  0.00           O  
ATOM   1223  N   LEU A  77      -7.921 -15.089  -3.998  1.00  0.00           N  
ATOM   1224  H   LEU A  77      -8.573 -15.791  -3.661  1.00  0.00           H  
ATOM   1225  CA  LEU A  77      -7.126 -15.425  -5.185  1.00  0.00           C  
ATOM   1226  HA  LEU A  77      -6.068 -15.327  -4.933  1.00  0.00           H  
ATOM   1227  CB  LEU A  77      -7.380 -16.905  -5.541  1.00  0.00           C  
ATOM   1228  HB2 LEU A  77      -6.944 -17.507  -4.743  1.00  0.00           H  
ATOM   1229  HB3 LEU A  77      -8.448 -17.115  -5.536  1.00  0.00           H  
ATOM   1230  CG  LEU A  77      -6.796 -17.367  -6.892  1.00  0.00           C  
ATOM   1231  HG  LEU A  77      -5.951 -16.739  -7.166  1.00  0.00           H  
ATOM   1232  CD1 LEU A  77      -6.298 -18.807  -6.788  1.00  0.00           C  
ATOM   1233 HD11 LEU A  77      -7.126 -19.472  -6.557  1.00  0.00           H  
ATOM   1234 HD12 LEU A  77      -5.855 -19.110  -7.737  1.00  0.00           H  
ATOM   1235 HD13 LEU A  77      -5.534 -18.884  -6.014  1.00  0.00           H  
ATOM   1236  CD2 LEU A  77      -7.835 -17.325  -8.016  1.00  0.00           C  
ATOM   1237 HD21 LEU A  77      -8.723 -17.887  -7.727  1.00  0.00           H  
ATOM   1238 HD22 LEU A  77      -8.123 -16.301  -8.229  1.00  0.00           H  
ATOM   1239 HD23 LEU A  77      -7.417 -17.761  -8.924  1.00  0.00           H  
ATOM   1240  C   LEU A  77      -7.382 -14.452  -6.348  1.00  0.00           C  
ATOM   1241  O   LEU A  77      -6.427 -13.889  -6.871  1.00  0.00           O  
ATOM   1242  N   ILE A  78      -8.640 -14.176  -6.704  1.00  0.00           N  
ATOM   1243  H   ILE A  78      -9.385 -14.714  -6.264  1.00  0.00           H  
ATOM   1244  CA  ILE A  78      -9.005 -13.197  -7.750  1.00  0.00           C  
ATOM   1245  HA  ILE A  78      -8.535 -13.486  -8.689  1.00  0.00           H  
ATOM   1246  CB  ILE A  78     -10.545 -13.206  -7.931  1.00  0.00           C  
ATOM   1247  HB  ILE A  78     -10.991 -13.148  -6.938  1.00  0.00           H  
ATOM   1248  CG2 ILE A  78     -11.073 -11.991  -8.713  1.00  0.00           C  
ATOM   1249 HG21 ILE A  78     -12.139 -12.112  -8.905  1.00  0.00           H  
ATOM   1250 HG22 ILE A  78     -10.938 -11.080  -8.130  1.00  0.00           H  
ATOM   1251 HG23 ILE A  78     -10.547 -11.890  -9.663  1.00  0.00           H  
ATOM   1252  CG1 ILE A  78     -11.052 -14.520  -8.574  1.00  0.00           C  
ATOM   1253 HG12 ILE A  78     -10.672 -15.371  -8.016  1.00  0.00           H  
ATOM   1254 HG13 ILE A  78     -12.140 -14.544  -8.497  1.00  0.00           H  
ATOM   1255  CD1 ILE A  78     -10.674 -14.744 -10.040  1.00  0.00           C  
ATOM   1256 HD11 ILE A  78     -11.136 -13.985 -10.668  1.00  0.00           H  
ATOM   1257 HD12 ILE A  78      -9.593 -14.728 -10.167  1.00  0.00           H  
ATOM   1258 HD13 ILE A  78     -11.039 -15.721 -10.347  1.00  0.00           H  
ATOM   1259  C   ILE A  78      -8.467 -11.796  -7.405  1.00  0.00           C  
ATOM   1260  O   ILE A  78      -7.897 -11.106  -8.251  1.00  0.00           O  
ATOM   1261  N   ARG A  79      -8.587 -11.403  -6.133  1.00  0.00           N  
ATOM   1262  H   ARG A  79      -9.093 -12.025  -5.509  1.00  0.00           H  
ATOM   1263  CA  ARG A  79      -8.059 -10.148  -5.575  1.00  0.00           C  
ATOM   1264  HA  ARG A  79      -8.460  -9.309  -6.146  1.00  0.00           H  
ATOM   1265  CB  ARG A  79      -8.576 -10.060  -4.130  1.00  0.00           C  
ATOM   1266  HB2 ARG A  79      -9.613 -10.396  -4.136  1.00  0.00           H  
ATOM   1267  HB3 ARG A  79      -8.007 -10.740  -3.498  1.00  0.00           H  
ATOM   1268  CG  ARG A  79      -8.581  -8.680  -3.468  1.00  0.00           C  
ATOM   1269  HG2 ARG A  79      -7.559  -8.349  -3.283  1.00  0.00           H  
ATOM   1270  HG3 ARG A  79      -9.092  -7.958  -4.107  1.00  0.00           H  
ATOM   1271  CD  ARG A  79      -9.351  -8.847  -2.147  1.00  0.00           C  
ATOM   1272  HD2 ARG A  79     -10.379  -9.140  -2.372  1.00  0.00           H  
ATOM   1273  HD3 ARG A  79      -8.885  -9.651  -1.576  1.00  0.00           H  
ATOM   1274  NE  ARG A  79      -9.382  -7.614  -1.352  1.00  0.00           N  
ATOM   1275  HE  ARG A  79      -9.616  -6.738  -1.837  1.00  0.00           H  
ATOM   1276  CZ  ARG A  79      -9.062  -7.463  -0.083  1.00  0.00           C  
ATOM   1277  NH1 ARG A  79      -8.708  -8.453   0.695  1.00  0.00           N  
ATOM   1278 HH11 ARG A  79      -8.741  -9.407   0.357  1.00  0.00           H  
ATOM   1279 HH12 ARG A  79      -8.520  -8.272   1.658  1.00  0.00           H  
ATOM   1280  NH2 ARG A  79      -9.068  -6.272   0.430  1.00  0.00           N  
ATOM   1281 HH21 ARG A  79      -9.501  -5.505  -0.105  1.00  0.00           H  
ATOM   1282 HH22 ARG A  79      -8.741  -6.037   1.341  1.00  0.00           H  
ATOM   1283  C   ARG A  79      -6.530 -10.078  -5.708  1.00  0.00           C  
ATOM   1284  O   ARG A  79      -6.008  -9.091  -6.223  1.00  0.00           O  
ATOM   1285  N   PHE A  80      -5.806 -11.147  -5.368  1.00  0.00           N  
ATOM   1286  H   PHE A  80      -6.262 -11.930  -4.912  1.00  0.00           H  
ATOM   1287  CA  PHE A  80      -4.367 -11.228  -5.631  1.00  0.00           C  
ATOM   1288  HA  PHE A  80      -3.909 -10.313  -5.257  1.00  0.00           H  
ATOM   1289  CB  PHE A  80      -3.729 -12.403  -4.874  1.00  0.00           C  
ATOM   1290  HB2 PHE A  80      -4.210 -13.327  -5.194  1.00  0.00           H  
ATOM   1291  HB3 PHE A  80      -2.680 -12.456  -5.165  1.00  0.00           H  
ATOM   1292  CG  PHE A  80      -3.764 -12.325  -3.354  1.00  0.00           C  
ATOM   1293  CD1 PHE A  80      -4.277 -13.401  -2.603  1.00  0.00           C  
ATOM   1294  HD1 PHE A  80      -4.666 -14.274  -3.105  1.00  0.00           H  
ATOM   1295  CE1 PHE A  80      -4.286 -13.350  -1.198  1.00  0.00           C  
ATOM   1296  HE1 PHE A  80      -4.681 -14.178  -0.630  1.00  0.00           H  
ATOM   1297  CZ  PHE A  80      -3.755 -12.236  -0.530  1.00  0.00           C  
ATOM   1298  HZ  PHE A  80      -3.738 -12.211   0.553  1.00  0.00           H  
ATOM   1299  CE2 PHE A  80      -3.208 -11.175  -1.269  1.00  0.00           C  
ATOM   1300  HE2 PHE A  80      -2.745 -10.351  -0.749  1.00  0.00           H  
ATOM   1301  CD2 PHE A  80      -3.217 -11.215  -2.677  1.00  0.00           C  
ATOM   1302  HD2 PHE A  80      -2.775 -10.404  -3.235  1.00  0.00           H  
ATOM   1303  C   PHE A  80      -4.032 -11.269  -7.133  1.00  0.00           C  
ATOM   1304  O   PHE A  80      -3.063 -10.624  -7.516  1.00  0.00           O  
ATOM   1305  N   LEU A  81      -4.810 -11.927  -8.005  1.00  0.00           N  
ATOM   1306  H   LEU A  81      -5.590 -12.472  -7.644  1.00  0.00           H  
ATOM   1307  CA  LEU A  81      -4.558 -11.934  -9.461  1.00  0.00           C  
ATOM   1308  HA  LEU A  81      -3.528 -12.246  -9.633  1.00  0.00           H  
ATOM   1309  CB  LEU A  81      -5.497 -12.930 -10.168  1.00  0.00           C  
ATOM   1310  HB2 LEU A  81      -6.514 -12.762  -9.815  1.00  0.00           H  
ATOM   1311  HB3 LEU A  81      -5.483 -12.711 -11.234  1.00  0.00           H  
ATOM   1312  CG  LEU A  81      -5.138 -14.417  -9.993  1.00  0.00           C  
ATOM   1313  HG  LEU A  81      -5.047 -14.655  -8.936  1.00  0.00           H  
ATOM   1314  CD1 LEU A  81      -6.236 -15.282 -10.608  1.00  0.00           C  
ATOM   1315 HD11 LEU A  81      -6.301 -15.114 -11.682  1.00  0.00           H  
ATOM   1316 HD12 LEU A  81      -6.016 -16.334 -10.427  1.00  0.00           H  
ATOM   1317 HD13 LEU A  81      -7.191 -15.047 -10.142  1.00  0.00           H  
ATOM   1318  CD2 LEU A  81      -3.838 -14.791 -10.706  1.00  0.00           C  
ATOM   1319 HD21 LEU A  81      -3.642 -15.857 -10.583  1.00  0.00           H  
ATOM   1320 HD22 LEU A  81      -3.923 -14.568 -11.769  1.00  0.00           H  
ATOM   1321 HD23 LEU A  81      -3.003 -14.237 -10.287  1.00  0.00           H  
ATOM   1322  C   LEU A  81      -4.690 -10.534 -10.088  1.00  0.00           C  
ATOM   1323  O   LEU A  81      -3.825 -10.140 -10.870  1.00  0.00           O  
ATOM   1324  N   LYS A  82      -5.704  -9.750  -9.689  1.00  0.00           N  
ATOM   1325  H   LYS A  82      -6.405 -10.163  -9.078  1.00  0.00           H  
ATOM   1326  CA  LYS A  82      -5.829  -8.319 -10.052  1.00  0.00           C  
ATOM   1327  HA  LYS A  82      -5.878  -8.215 -11.140  1.00  0.00           H  
ATOM   1328  CB  LYS A  82      -7.100  -7.717  -9.416  1.00  0.00           C  
ATOM   1329  HB2 LYS A  82      -7.204  -8.061  -8.386  1.00  0.00           H  
ATOM   1330  HB3 LYS A  82      -6.998  -6.630  -9.396  1.00  0.00           H  
ATOM   1331  CG  LYS A  82      -8.372  -8.048 -10.202  1.00  0.00           C  
ATOM   1332  HG2 LYS A  82      -8.237  -7.700 -11.225  1.00  0.00           H  
ATOM   1333  HG3 LYS A  82      -8.537  -9.126 -10.203  1.00  0.00           H  
ATOM   1334  CD  LYS A  82      -9.592  -7.332  -9.603  1.00  0.00           C  
ATOM   1335  HD2 LYS A  82      -9.774  -7.707  -8.594  1.00  0.00           H  
ATOM   1336  HD3 LYS A  82      -9.392  -6.259  -9.556  1.00  0.00           H  
ATOM   1337  CE  LYS A  82     -10.826  -7.576 -10.477  1.00  0.00           C  
ATOM   1338  HE2 LYS A  82     -10.583  -7.352 -11.518  1.00  0.00           H  
ATOM   1339  HE3 LYS A  82     -11.091  -8.638 -10.422  1.00  0.00           H  
ATOM   1340  NZ  LYS A  82     -11.985  -6.752 -10.057  1.00  0.00           N  
ATOM   1341  HZ1 LYS A  82     -12.137  -6.809  -9.064  1.00  0.00           H  
ATOM   1342  HZ2 LYS A  82     -11.893  -5.779 -10.327  1.00  0.00           H  
ATOM   1343  HZ3 LYS A  82     -12.826  -7.146 -10.494  1.00  0.00           H  
ATOM   1344  C   LYS A  82      -4.618  -7.497  -9.599  1.00  0.00           C  
ATOM   1345  O   LYS A  82      -4.153  -6.611 -10.313  1.00  0.00           O  
ATOM   1346  N   ARG A  83      -4.084  -7.801  -8.413  1.00  0.00           N  
ATOM   1347  H   ARG A  83      -4.557  -8.499  -7.851  1.00  0.00           H  
ATOM   1348  CA  ARG A  83      -2.895  -7.133  -7.861  1.00  0.00           C  
ATOM   1349  HA  ARG A  83      -2.994  -6.061  -8.046  1.00  0.00           H  
ATOM   1350  CB  ARG A  83      -2.883  -7.367  -6.350  1.00  0.00           C  
ATOM   1351  HB2 ARG A  83      -3.902  -7.541  -6.002  1.00  0.00           H  
ATOM   1352  HB3 ARG A  83      -2.287  -8.251  -6.117  1.00  0.00           H  
ATOM   1353  CG  ARG A  83      -2.328  -6.147  -5.609  1.00  0.00           C  
ATOM   1354  HG2 ARG A  83      -1.310  -5.953  -5.945  1.00  0.00           H  
ATOM   1355  HG3 ARG A  83      -2.945  -5.268  -5.808  1.00  0.00           H  
ATOM   1356  CD  ARG A  83      -2.315  -6.432  -4.111  1.00  0.00           C  
ATOM   1357  HD2 ARG A  83      -1.724  -7.332  -3.957  1.00  0.00           H  
ATOM   1358  HD3 ARG A  83      -1.845  -5.593  -3.595  1.00  0.00           H  
ATOM   1359  NE  ARG A  83      -3.667  -6.640  -3.561  1.00  0.00           N  
ATOM   1360  HE  ARG A  83      -4.447  -6.155  -4.011  1.00  0.00           H  
ATOM   1361  CZ  ARG A  83      -3.973  -7.255  -2.438  1.00  0.00           C  
ATOM   1362  NH1 ARG A  83      -3.048  -7.807  -1.710  1.00  0.00           N  
ATOM   1363 HH11 ARG A  83      -2.090  -7.717  -2.008  1.00  0.00           H  
ATOM   1364 HH12 ARG A  83      -3.290  -8.247  -0.846  1.00  0.00           H  
ATOM   1365  NH2 ARG A  83      -5.208  -7.291  -2.033  1.00  0.00           N  
ATOM   1366 HH21 ARG A  83      -5.846  -6.681  -2.566  1.00  0.00           H  
ATOM   1367 HH22 ARG A  83      -5.467  -7.593  -1.117  1.00  0.00           H  
ATOM   1368  C   ARG A  83      -1.584  -7.576  -8.524  1.00  0.00           C  
ATOM   1369  O   ARG A  83      -0.697  -6.756  -8.730  1.00  0.00           O  
ATOM   1370  N   LEU A  84      -1.478  -8.845  -8.915  1.00  0.00           N  
ATOM   1371  H   LEU A  84      -2.216  -9.476  -8.630  1.00  0.00           H  
ATOM   1372  CA  LEU A  84      -0.372  -9.385  -9.709  1.00  0.00           C  
ATOM   1373  HA  LEU A  84       0.565  -9.088  -9.236  1.00  0.00           H  
ATOM   1374  CB  LEU A  84      -0.460 -10.923  -9.708  1.00  0.00           C  
ATOM   1375  HB2 LEU A  84      -0.341 -11.277  -8.684  1.00  0.00           H  
ATOM   1376  HB3 LEU A  84      -1.455 -11.211 -10.046  1.00  0.00           H  
ATOM   1377  CG  LEU A  84       0.566 -11.637 -10.612  1.00  0.00           C  
ATOM   1378  HG  LEU A  84       0.378 -11.383 -11.656  1.00  0.00           H  
ATOM   1379  CD1 LEU A  84       2.014 -11.289 -10.260  1.00  0.00           C  
ATOM   1380 HD11 LEU A  84       2.194 -10.237 -10.468  1.00  0.00           H  
ATOM   1381 HD12 LEU A  84       2.204 -11.485  -9.205  1.00  0.00           H  
ATOM   1382 HD13 LEU A  84       2.696 -11.876 -10.873  1.00  0.00           H  
ATOM   1383  CD2 LEU A  84       0.403 -13.145 -10.448  1.00  0.00           C  
ATOM   1384 HD21 LEU A  84       1.041 -13.660 -11.162  1.00  0.00           H  
ATOM   1385 HD22 LEU A  84       0.676 -13.448  -9.438  1.00  0.00           H  
ATOM   1386 HD23 LEU A  84      -0.629 -13.432 -10.641  1.00  0.00           H  
ATOM   1387  C   LEU A  84      -0.364  -8.805 -11.131  1.00  0.00           C  
ATOM   1388  O   LEU A  84       0.698  -8.497 -11.659  1.00  0.00           O  
ATOM   1389  N   ASP A  85      -1.535  -8.590 -11.728  1.00  0.00           N  
ATOM   1390  H   ASP A  85      -2.377  -8.941 -11.284  1.00  0.00           H  
ATOM   1391  CA  ASP A  85      -1.691  -7.847 -12.985  1.00  0.00           C  
ATOM   1392  HA  ASP A  85      -1.097  -8.333 -13.761  1.00  0.00           H  
ATOM   1393  CB  ASP A  85      -3.168  -7.934 -13.403  1.00  0.00           C  
ATOM   1394  HB2 ASP A  85      -3.473  -8.977 -13.324  1.00  0.00           H  
ATOM   1395  HB3 ASP A  85      -3.781  -7.356 -12.713  1.00  0.00           H  
ATOM   1396  CG  ASP A  85      -3.475  -7.476 -14.828  1.00  0.00           C  
ATOM   1397  OD1 ASP A  85      -2.567  -7.051 -15.569  1.00  0.00           O  
ATOM   1398  OD2 ASP A  85      -4.659  -7.575 -15.222  1.00  0.00           O  
ATOM   1399  C   ASP A  85      -1.168  -6.402 -12.846  1.00  0.00           C  
ATOM   1400  O   ASP A  85      -0.289  -5.999 -13.603  1.00  0.00           O  
ATOM   1401  N   ARG A  86      -1.570  -5.667 -11.796  1.00  0.00           N  
ATOM   1402  H   ARG A  86      -2.324  -6.026 -11.219  1.00  0.00           H  
ATOM   1403  CA  ARG A  86      -0.999  -4.345 -11.449  1.00  0.00           C  
ATOM   1404  HA  ARG A  86      -1.102  -3.686 -12.313  1.00  0.00           H  
ATOM   1405  CB  ARG A  86      -1.813  -3.733 -10.292  1.00  0.00           C  
ATOM   1406  HB2 ARG A  86      -2.046  -4.509  -9.562  1.00  0.00           H  
ATOM   1407  HB3 ARG A  86      -1.230  -2.954  -9.795  1.00  0.00           H  
ATOM   1408  CG  ARG A  86      -3.108  -3.100 -10.833  1.00  0.00           C  
ATOM   1409  HG2 ARG A  86      -2.877  -2.106 -11.218  1.00  0.00           H  
ATOM   1410  HG3 ARG A  86      -3.477  -3.706 -11.658  1.00  0.00           H  
ATOM   1411  CD  ARG A  86      -4.251  -2.995  -9.818  1.00  0.00           C  
ATOM   1412  HD2 ARG A  86      -5.073  -2.437 -10.272  1.00  0.00           H  
ATOM   1413  HD3 ARG A  86      -4.594  -4.007  -9.596  1.00  0.00           H  
ATOM   1414  NE  ARG A  86      -3.844  -2.327  -8.574  1.00  0.00           N  
ATOM   1415  HE  ARG A  86      -3.107  -1.617  -8.628  1.00  0.00           H  
ATOM   1416  CZ  ARG A  86      -4.273  -2.610  -7.364  1.00  0.00           C  
ATOM   1417  NH1 ARG A  86      -5.249  -3.430  -7.104  1.00  0.00           N  
ATOM   1418 HH11 ARG A  86      -5.859  -3.748  -7.828  1.00  0.00           H  
ATOM   1419 HH12 ARG A  86      -5.418  -3.618  -6.111  1.00  0.00           H  
ATOM   1420  NH2 ARG A  86      -3.733  -2.074  -6.329  1.00  0.00           N  
ATOM   1421 HH21 ARG A  86      -3.022  -1.349  -6.422  1.00  0.00           H  
ATOM   1422 HH22 ARG A  86      -4.099  -2.336  -5.418  1.00  0.00           H  
ATOM   1423  C   ARG A  86       0.512  -4.359 -11.152  1.00  0.00           C  
ATOM   1424  O   ARG A  86       1.187  -3.379 -11.459  1.00  0.00           O  
ATOM   1425  N   ASN A  87       1.080  -5.452 -10.630  1.00  0.00           N  
ATOM   1426  H   ASN A  87       0.473  -6.196 -10.308  1.00  0.00           H  
ATOM   1427  CA  ASN A  87       2.536  -5.612 -10.536  1.00  0.00           C  
ATOM   1428  HA  ASN A  87       2.963  -4.681 -10.160  1.00  0.00           H  
ATOM   1429  CB  ASN A  87       2.883  -6.757  -9.562  1.00  0.00           C  
ATOM   1430  HB2 ASN A  87       2.412  -7.680  -9.893  1.00  0.00           H  
ATOM   1431  HB3 ASN A  87       3.961  -6.887  -9.598  1.00  0.00           H  
ATOM   1432  CG  ASN A  87       2.539  -6.539  -8.097  1.00  0.00           C  
ATOM   1433  OD1 ASN A  87       2.167  -7.456  -7.375  1.00  0.00           O  
ATOM   1434  ND2 ASN A  87       2.745  -5.352  -7.578  1.00  0.00           N  
ATOM   1435 HD21 ASN A  87       2.597  -5.237  -6.589  1.00  0.00           H  
ATOM   1436 HD22 ASN A  87       3.131  -4.608  -8.132  1.00  0.00           H  
ATOM   1437  C   ASN A  87       3.202  -5.848 -11.912  1.00  0.00           C  
ATOM   1438  O   ASN A  87       4.198  -5.196 -12.230  1.00  0.00           O  
ATOM   1439  N   LEU A  88       2.685  -6.767 -12.736  1.00  0.00           N  
ATOM   1440  H   LEU A  88       1.846  -7.256 -12.437  1.00  0.00           H  
ATOM   1441  CA  LEU A  88       3.225  -7.062 -14.073  1.00  0.00           C  
ATOM   1442  HA  LEU A  88       4.288  -7.285 -13.980  1.00  0.00           H  
ATOM   1443  CB  LEU A  88       2.504  -8.283 -14.664  1.00  0.00           C  
ATOM   1444  HB2 LEU A  88       1.429  -8.116 -14.582  1.00  0.00           H  
ATOM   1445  HB3 LEU A  88       2.750  -8.359 -15.723  1.00  0.00           H  
ATOM   1446  CG  LEU A  88       2.868  -9.615 -13.984  1.00  0.00           C  
ATOM   1447  HG  LEU A  88       2.838  -9.502 -12.902  1.00  0.00           H  
ATOM   1448  CD1 LEU A  88       1.862 -10.691 -14.388  1.00  0.00           C  
ATOM   1449 HD11 LEU A  88       0.861 -10.378 -14.087  1.00  0.00           H  
ATOM   1450 HD12 LEU A  88       1.886 -10.836 -15.467  1.00  0.00           H  
ATOM   1451 HD13 LEU A  88       2.096 -11.629 -13.886  1.00  0.00           H  
ATOM   1452  CD2 LEU A  88       4.252 -10.122 -14.393  1.00  0.00           C  
ATOM   1453 HD21 LEU A  88       4.276 -10.298 -15.467  1.00  0.00           H  
ATOM   1454 HD22 LEU A  88       5.015  -9.394 -14.124  1.00  0.00           H  
ATOM   1455 HD23 LEU A  88       4.461 -11.058 -13.877  1.00  0.00           H  
ATOM   1456  C   LEU A  88       3.109  -5.857 -15.020  1.00  0.00           C  
ATOM   1457  O   LEU A  88       4.022  -5.624 -15.812  1.00  0.00           O  
ATOM   1458  N   TRP A  89       2.048  -5.060 -14.869  1.00  0.00           N  
ATOM   1459  H   TRP A  89       1.309  -5.377 -14.248  1.00  0.00           H  
ATOM   1460  CA  TRP A  89       1.865  -3.755 -15.504  1.00  0.00           C  
ATOM   1461  HA  TRP A  89       1.799  -3.882 -16.584  1.00  0.00           H  
ATOM   1462  CB  TRP A  89       0.554  -3.122 -15.014  1.00  0.00           C  
ATOM   1463  HB2 TRP A  89      -0.282  -3.598 -15.528  1.00  0.00           H  
ATOM   1464  HB3 TRP A  89       0.442  -3.320 -13.950  1.00  0.00           H  
ATOM   1465  CG  TRP A  89       0.471  -1.637 -15.208  1.00  0.00           C  
ATOM   1466  CD1 TRP A  89       0.564  -0.716 -14.222  1.00  0.00           C  
ATOM   1467  HD1 TRP A  89       0.681  -0.948 -13.168  1.00  0.00           H  
ATOM   1468  NE1 TRP A  89       0.554   0.554 -14.765  1.00  0.00           N  
ATOM   1469  HE1 TRP A  89       0.690   1.388 -14.207  1.00  0.00           H  
ATOM   1470  CE2 TRP A  89       0.467   0.512 -16.144  1.00  0.00           C  
ATOM   1471  CZ2 TRP A  89       0.466   1.501 -17.140  1.00  0.00           C  
ATOM   1472  HZ2 TRP A  89       0.543   2.545 -16.876  1.00  0.00           H  
ATOM   1473  CH2 TRP A  89       0.382   1.113 -18.490  1.00  0.00           C  
ATOM   1474  HH2 TRP A  89       0.382   1.861 -19.271  1.00  0.00           H  
ATOM   1475  CZ3 TRP A  89       0.307  -0.251 -18.827  1.00  0.00           C  
ATOM   1476  HZ3 TRP A  89       0.245  -0.542 -19.865  1.00  0.00           H  
ATOM   1477  CE3 TRP A  89       0.316  -1.237 -17.821  1.00  0.00           C  
ATOM   1478  HE3 TRP A  89       0.271  -2.281 -18.093  1.00  0.00           H  
ATOM   1479  CD2 TRP A  89       0.396  -0.881 -16.456  1.00  0.00           C  
ATOM   1480  C   TRP A  89       3.041  -2.814 -15.235  1.00  0.00           C  
ATOM   1481  O   TRP A  89       3.557  -2.233 -16.187  1.00  0.00           O  
ATOM   1482  N   GLY A  90       3.509  -2.705 -13.987  1.00  0.00           N  
ATOM   1483  H   GLY A  90       3.060  -3.243 -13.255  1.00  0.00           H  
ATOM   1484  CA  GLY A  90       4.649  -1.849 -13.640  1.00  0.00           C  
ATOM   1485  HA2 GLY A  90       4.433  -0.818 -13.924  1.00  0.00           H  
ATOM   1486  HA3 GLY A  90       4.813  -1.893 -12.565  1.00  0.00           H  
ATOM   1487  C   GLY A  90       5.942  -2.284 -14.328  1.00  0.00           C  
ATOM   1488  O   GLY A  90       6.606  -1.486 -14.991  1.00  0.00           O  
ATOM   1489  N   LEU A  91       6.273  -3.577 -14.235  1.00  0.00           N  
ATOM   1490  H   LEU A  91       5.674  -4.176 -13.678  1.00  0.00           H  
ATOM   1491  CA  LEU A  91       7.462  -4.158 -14.867  1.00  0.00           C  
ATOM   1492  HA  LEU A  91       8.346  -3.629 -14.508  1.00  0.00           H  
ATOM   1493  CB  LEU A  91       7.563  -5.647 -14.475  1.00  0.00           C  
ATOM   1494  HB2 LEU A  91       6.663  -6.152 -14.829  1.00  0.00           H  
ATOM   1495  HB3 LEU A  91       8.415  -6.084 -14.995  1.00  0.00           H  
ATOM   1496  CG  LEU A  91       7.721  -5.931 -12.968  1.00  0.00           C  
ATOM   1497  HG  LEU A  91       6.971  -5.384 -12.402  1.00  0.00           H  
ATOM   1498  CD1 LEU A  91       7.518  -7.425 -12.709  1.00  0.00           C  
ATOM   1499 HD11 LEU A  91       8.249  -8.007 -13.271  1.00  0.00           H  
ATOM   1500 HD12 LEU A  91       7.637  -7.634 -11.645  1.00  0.00           H  
ATOM   1501 HD13 LEU A  91       6.510  -7.714 -13.006  1.00  0.00           H  
ATOM   1502  CD2 LEU A  91       9.111  -5.552 -12.456  1.00  0.00           C  
ATOM   1503 HD21 LEU A  91       9.269  -4.480 -12.578  1.00  0.00           H  
ATOM   1504 HD22 LEU A  91       9.191  -5.793 -11.395  1.00  0.00           H  
ATOM   1505 HD23 LEU A  91       9.879  -6.096 -13.007  1.00  0.00           H  
ATOM   1506  C   LEU A  91       7.432  -4.001 -16.400  1.00  0.00           C  
ATOM   1507  O   LEU A  91       8.441  -3.633 -17.014  1.00  0.00           O  
ATOM   1508  N   ALA A  92       6.285  -4.291 -17.022  1.00  0.00           N  
ATOM   1509  H   ALA A  92       5.494  -4.576 -16.449  1.00  0.00           H  
ATOM   1510  CA  ALA A  92       6.120  -4.341 -18.475  1.00  0.00           C  
ATOM   1511  HA  ALA A  92       7.022  -4.771 -18.903  1.00  0.00           H  
ATOM   1512  CB  ALA A  92       4.954  -5.281 -18.806  1.00  0.00           C  
ATOM   1513  HB1 ALA A  92       4.859  -5.372 -19.888  1.00  0.00           H  
ATOM   1514  HB2 ALA A  92       5.137  -6.268 -18.380  1.00  0.00           H  
ATOM   1515  HB3 ALA A  92       4.022  -4.885 -18.399  1.00  0.00           H  
ATOM   1516  C   ALA A  92       5.896  -2.976 -19.147  1.00  0.00           C  
ATOM   1517  O   ALA A  92       6.424  -2.740 -20.232  1.00  0.00           O  
ATOM   1518  N   GLY A  93       5.081  -2.101 -18.552  1.00  0.00           N  
ATOM   1519  H   GLY A  93       4.689  -2.324 -17.638  1.00  0.00           H  
ATOM   1520  CA  GLY A  93       4.585  -0.880 -19.202  1.00  0.00           C  
ATOM   1521  HA2 GLY A  93       4.020  -0.303 -18.469  1.00  0.00           H  
ATOM   1522  HA3 GLY A  93       5.433  -0.281 -19.534  1.00  0.00           H  
ATOM   1523  C   GLY A  93       3.671  -1.135 -20.413  1.00  0.00           C  
ATOM   1524  O   GLY A  93       3.374  -0.211 -21.164  1.00  0.00           O  
ATOM   1525  N   LEU A  94       3.248  -2.381 -20.644  1.00  0.00           N  
ATOM   1526  H   LEU A  94       3.502  -3.086 -19.974  1.00  0.00           H  
ATOM   1527  CA  LEU A  94       2.410  -2.794 -21.771  1.00  0.00           C  
ATOM   1528  HA  LEU A  94       2.288  -1.960 -22.462  1.00  0.00           H  
ATOM   1529  CB  LEU A  94       3.093  -3.954 -22.517  1.00  0.00           C  
ATOM   1530  HB2 LEU A  94       3.324  -4.729 -21.787  1.00  0.00           H  
ATOM   1531  HB3 LEU A  94       2.387  -4.374 -23.236  1.00  0.00           H  
ATOM   1532  CG  LEU A  94       4.389  -3.590 -23.263  1.00  0.00           C  
ATOM   1533  HG  LEU A  94       5.067  -3.058 -22.598  1.00  0.00           H  
ATOM   1534  CD1 LEU A  94       5.083  -4.870 -23.738  1.00  0.00           C  
ATOM   1535 HD11 LEU A  94       4.415  -5.441 -24.384  1.00  0.00           H  
ATOM   1536 HD12 LEU A  94       5.987  -4.615 -24.292  1.00  0.00           H  
ATOM   1537 HD13 LEU A  94       5.358  -5.474 -22.875  1.00  0.00           H  
ATOM   1538  CD2 LEU A  94       4.100  -2.718 -24.486  1.00  0.00           C  
ATOM   1539 HD21 LEU A  94       5.028  -2.517 -25.021  1.00  0.00           H  
ATOM   1540 HD22 LEU A  94       3.404  -3.221 -25.157  1.00  0.00           H  
ATOM   1541 HD23 LEU A  94       3.681  -1.763 -24.174  1.00  0.00           H  
ATOM   1542  C   LEU A  94       1.015  -3.199 -21.277  1.00  0.00           C  
ATOM   1543  O   LEU A  94       0.894  -3.994 -20.347  1.00  0.00           O  
ATOM   1544  N   ASN A  95      -0.036  -2.679 -21.924  1.00  0.00           N  
ATOM   1545  H   ASN A  95       0.147  -2.034 -22.676  1.00  0.00           H  
ATOM   1546  CA  ASN A  95      -1.428  -2.915 -21.511  1.00  0.00           C  
ATOM   1547  HA  ASN A  95      -1.526  -2.678 -20.448  1.00  0.00           H  
ATOM   1548  CB  ASN A  95      -2.369  -2.011 -22.344  1.00  0.00           C  
ATOM   1549  HB2 ASN A  95      -1.901  -1.743 -23.290  1.00  0.00           H  
ATOM   1550  HB3 ASN A  95      -3.286  -2.550 -22.576  1.00  0.00           H  
ATOM   1551  CG  ASN A  95      -2.794  -0.750 -21.616  1.00  0.00           C  
ATOM   1552  OD1 ASN A  95      -2.949  -0.719 -20.411  1.00  0.00           O  
ATOM   1553  ND2 ASN A  95      -3.037   0.331 -22.314  1.00  0.00           N  
ATOM   1554 HD21 ASN A  95      -3.309   1.141 -21.783  1.00  0.00           H  
ATOM   1555 HD22 ASN A  95      -2.945   0.341 -23.313  1.00  0.00           H  
ATOM   1556  C   ASN A  95      -1.860  -4.382 -21.657  1.00  0.00           C  
ATOM   1557  O   ASN A  95      -2.505  -4.943 -20.770  1.00  0.00           O  
ATOM   1558  N   SER A  96      -1.567  -4.993 -22.804  1.00  0.00           N  
ATOM   1559  H   SER A  96      -0.991  -4.513 -23.481  1.00  0.00           H  
ATOM   1560  CA  SER A  96      -2.006  -6.341 -23.168  1.00  0.00           C  
ATOM   1561  HA  SER A  96      -1.918  -7.004 -22.307  1.00  0.00           H  
ATOM   1562  CB  SER A  96      -3.470  -6.302 -23.614  1.00  0.00           C  
ATOM   1563  HB2 SER A  96      -4.080  -5.836 -22.839  1.00  0.00           H  
ATOM   1564  HB3 SER A  96      -3.555  -5.714 -24.530  1.00  0.00           H  
ATOM   1565  OG  SER A  96      -3.934  -7.616 -23.838  1.00  0.00           O  
ATOM   1566  HG  SER A  96      -4.774  -7.587 -24.303  1.00  0.00           H  
ATOM   1567  C   SER A  96      -1.136  -6.880 -24.301  1.00  0.00           C  
ATOM   1568  O   SER A  96      -0.752  -6.117 -25.190  1.00  0.00           O  
ATOM   1569  N   CYS A  97      -0.845  -8.178 -24.292  1.00  0.00           N  
ATOM   1570  H   CYS A  97      -1.230  -8.752 -23.547  1.00  0.00           H  
ATOM   1571  CA  CYS A  97      -0.118  -8.862 -25.354  1.00  0.00           C  
ATOM   1572  HA  CYS A  97      -0.235  -8.301 -26.278  1.00  0.00           H  
ATOM   1573  CB  CYS A  97       1.379  -8.889 -25.025  1.00  0.00           C  
ATOM   1574  HB2 CYS A  97       1.758  -7.874 -24.901  1.00  0.00           H  
ATOM   1575  HB3 CYS A  97       1.535  -9.446 -24.100  1.00  0.00           H  
ATOM   1576  SG  CYS A  97       2.255  -9.719 -26.380  1.00  0.00           S  
ATOM   1577  HG  CYS A  97       2.362  -8.680 -27.221  1.00  0.00           H  
ATOM   1578  C   CYS A  97      -0.699 -10.277 -25.523  1.00  0.00           C  
ATOM   1579  O   CYS A  97      -0.560 -11.091 -24.605  1.00  0.00           O  
ATOM   1580  N   PRO A  98      -1.387 -10.578 -26.641  1.00  0.00           N  
ATOM   1581  CD  PRO A  98      -1.637  -9.713 -27.787  1.00  0.00           C  
ATOM   1582  HD2 PRO A  98      -0.721  -9.234 -28.137  1.00  0.00           H  
ATOM   1583  HD3 PRO A  98      -2.383  -8.964 -27.517  1.00  0.00           H  
ATOM   1584  CG  PRO A  98      -2.188 -10.620 -28.887  1.00  0.00           C  
ATOM   1585  HG2 PRO A  98      -1.363 -11.016 -29.481  1.00  0.00           H  
ATOM   1586  HG3 PRO A  98      -2.902 -10.096 -29.524  1.00  0.00           H  
ATOM   1587  CB  PRO A  98      -2.848 -11.754 -28.105  1.00  0.00           C  
ATOM   1588  HB2 PRO A  98      -2.911 -12.671 -28.694  1.00  0.00           H  
ATOM   1589  HB3 PRO A  98      -3.843 -11.442 -27.785  1.00  0.00           H  
ATOM   1590  CA  PRO A  98      -1.944 -11.903 -26.879  1.00  0.00           C  
ATOM   1591  HA  PRO A  98      -2.548 -12.206 -26.023  1.00  0.00           H  
ATOM   1592  C   PRO A  98      -0.840 -12.949 -27.087  1.00  0.00           C  
ATOM   1593  O   PRO A  98       0.287 -12.643 -27.476  1.00  0.00           O  
ATOM   1594  N   VAL A  99      -1.188 -14.211 -26.848  1.00  0.00           N  
ATOM   1595  H   VAL A  99      -2.138 -14.414 -26.571  1.00  0.00           H  
ATOM   1596  CA  VAL A  99      -0.287 -15.364 -26.943  1.00  0.00           C  
ATOM   1597  HA  VAL A  99       0.539 -15.110 -27.609  1.00  0.00           H  
ATOM   1598  CB  VAL A  99       0.304 -15.679 -25.555  1.00  0.00           C  
ATOM   1599  HB  VAL A  99       0.789 -14.776 -25.184  1.00  0.00           H  
ATOM   1600  CG1 VAL A  99      -0.776 -16.078 -24.545  1.00  0.00           C  
ATOM   1601 HG11 VAL A  99      -1.497 -15.271 -24.421  1.00  0.00           H  
ATOM   1602 HG12 VAL A  99      -1.302 -16.974 -24.871  1.00  0.00           H  
ATOM   1603 HG13 VAL A  99      -0.315 -16.269 -23.584  1.00  0.00           H  
ATOM   1604  CG2 VAL A  99       1.370 -16.777 -25.610  1.00  0.00           C  
ATOM   1605 HG21 VAL A  99       0.923 -17.739 -25.867  1.00  0.00           H  
ATOM   1606 HG22 VAL A  99       2.128 -16.517 -26.347  1.00  0.00           H  
ATOM   1607 HG23 VAL A  99       1.845 -16.869 -24.634  1.00  0.00           H  
ATOM   1608  C   VAL A  99      -1.040 -16.542 -27.555  1.00  0.00           C  
ATOM   1609  O   VAL A  99      -2.253 -16.655 -27.383  1.00  0.00           O  
ATOM   1610  N   LYS A 100      -0.344 -17.398 -28.309  1.00  0.00           N  
ATOM   1611  H   LYS A 100       0.652 -17.269 -28.393  1.00  0.00           H  
ATOM   1612  CA  LYS A 100      -0.957 -18.563 -28.953  1.00  0.00           C  
ATOM   1613  HA  LYS A 100      -1.946 -18.259 -29.306  1.00  0.00           H  
ATOM   1614  CB  LYS A 100      -0.123 -18.989 -30.174  1.00  0.00           C  
ATOM   1615  HB2 LYS A 100       0.088 -18.116 -30.793  1.00  0.00           H  
ATOM   1616  HB3 LYS A 100       0.814 -19.448 -29.854  1.00  0.00           H  
ATOM   1617  CG  LYS A 100      -0.953 -19.983 -30.984  1.00  0.00           C  
ATOM   1618  HG2 LYS A 100      -1.129 -20.864 -30.369  1.00  0.00           H  
ATOM   1619  HG3 LYS A 100      -1.906 -19.507 -31.214  1.00  0.00           H  
ATOM   1620  CD  LYS A 100      -0.352 -20.459 -32.301  1.00  0.00           C  
ATOM   1621  HD2 LYS A 100      -0.247 -19.615 -32.986  1.00  0.00           H  
ATOM   1622  HD3 LYS A 100       0.611 -20.940 -32.122  1.00  0.00           H  
ATOM   1623  CE  LYS A 100      -1.375 -21.473 -32.823  1.00  0.00           C  
ATOM   1624  HE2 LYS A 100      -2.374 -21.021 -32.798  1.00  0.00           H  
ATOM   1625  HE3 LYS A 100      -1.412 -22.314 -32.123  1.00  0.00           H  
ATOM   1626  NZ  LYS A 100      -1.063 -21.964 -34.177  1.00  0.00           N  
ATOM   1627  HZ1 LYS A 100      -1.073 -21.196 -34.833  1.00  0.00           H  
ATOM   1628  HZ2 LYS A 100      -0.157 -22.411 -34.177  1.00  0.00           H  
ATOM   1629  HZ3 LYS A 100      -1.768 -22.641 -34.441  1.00  0.00           H  
ATOM   1630  C   LYS A 100      -1.179 -19.713 -27.959  1.00  0.00           C  
ATOM   1631  O   LYS A 100      -0.280 -20.060 -27.202  1.00  0.00           O  
ATOM   1632  N   GLU A 101      -2.335 -20.361 -28.048  1.00  0.00           N  
ATOM   1633  H   GLU A 101      -2.969 -20.081 -28.795  1.00  0.00           H  
ATOM   1634  CA  GLU A 101      -2.796 -21.487 -27.218  1.00  0.00           C  
ATOM   1635  HA  GLU A 101      -2.753 -21.176 -26.174  1.00  0.00           H  
ATOM   1636  CB  GLU A 101      -4.272 -21.769 -27.578  1.00  0.00           C  
ATOM   1637  HB2 GLU A 101      -4.716 -22.342 -26.765  1.00  0.00           H  
ATOM   1638  HB3 GLU A 101      -4.812 -20.822 -27.620  1.00  0.00           H  
ATOM   1639  CG  GLU A 101      -4.519 -22.549 -28.893  1.00  0.00           C  
ATOM   1640  HG2 GLU A 101      -4.212 -23.587 -28.746  1.00  0.00           H  
ATOM   1641  HG3 GLU A 101      -5.594 -22.557 -29.085  1.00  0.00           H  
ATOM   1642  CD  GLU A 101      -3.798 -21.971 -30.123  1.00  0.00           C  
ATOM   1643  OE1 GLU A 101      -3.107 -22.729 -30.845  1.00  0.00           O  
ATOM   1644  OE2 GLU A 101      -3.877 -20.739 -30.329  1.00  0.00           O  
ATOM   1645  C   GLU A 101      -1.981 -22.792 -27.339  1.00  0.00           C  
ATOM   1646  O   GLU A 101      -2.280 -23.768 -26.654  1.00  0.00           O  
ATOM   1647  N   ALA A 102      -0.990 -22.853 -28.230  1.00  0.00           N  
ATOM   1648  H   ALA A 102      -0.799 -22.012 -28.751  1.00  0.00           H  
ATOM   1649  CA  ALA A 102      -0.341 -24.094 -28.668  1.00  0.00           C  
ATOM   1650  HA  ALA A 102      -1.128 -24.775 -28.999  1.00  0.00           H  
ATOM   1651  CB  ALA A 102       0.531 -23.756 -29.882  1.00  0.00           C  
ATOM   1652  HB1 ALA A 102       1.318 -23.059 -29.592  1.00  0.00           H  
ATOM   1653  HB2 ALA A 102       0.985 -24.671 -30.266  1.00  0.00           H  
ATOM   1654  HB3 ALA A 102      -0.089 -23.315 -30.661  1.00  0.00           H  
ATOM   1655  C   ALA A 102       0.458 -24.846 -27.577  1.00  0.00           C  
ATOM   1656  O   ALA A 102       0.858 -25.992 -27.787  1.00  0.00           O  
ATOM   1657  N   ASN A 103       0.676 -24.236 -26.411  1.00  0.00           N  
ATOM   1658  H   ASN A 103       0.254 -23.326 -26.284  1.00  0.00           H  
ATOM   1659  CA  ASN A 103       1.237 -24.875 -25.222  1.00  0.00           C  
ATOM   1660  HA  ASN A 103       1.161 -25.957 -25.342  1.00  0.00           H  
ATOM   1661  CB  ASN A 103       2.725 -24.508 -25.076  1.00  0.00           C  
ATOM   1662  HB2 ASN A 103       2.826 -23.422 -25.047  1.00  0.00           H  
ATOM   1663  HB3 ASN A 103       3.109 -24.912 -24.140  1.00  0.00           H  
ATOM   1664  CG  ASN A 103       3.585 -25.048 -26.207  1.00  0.00           C  
ATOM   1665  OD1 ASN A 103       4.022 -24.329 -27.094  1.00  0.00           O  
ATOM   1666  ND2 ASN A 103       3.880 -26.326 -26.207  1.00  0.00           N  
ATOM   1667 HD21 ASN A 103       4.364 -26.673 -27.012  1.00  0.00           H  
ATOM   1668 HD22 ASN A 103       3.509 -26.930 -25.499  1.00  0.00           H  
ATOM   1669  C   ASN A 103       0.394 -24.507 -23.990  1.00  0.00           C  
ATOM   1670  O   ASN A 103      -0.170 -23.418 -23.909  1.00  0.00           O  
ATOM   1671  N   GLN A 104       0.282 -25.431 -23.033  1.00  0.00           N  
ATOM   1672  H   GLN A 104       0.839 -26.269 -23.107  1.00  0.00           H  
ATOM   1673  CA  GLN A 104      -0.754 -25.447 -21.990  1.00  0.00           C  
ATOM   1674  HA  GLN A 104      -1.148 -24.442 -21.829  1.00  0.00           H  
ATOM   1675  CB  GLN A 104      -1.901 -26.369 -22.455  1.00  0.00           C  
ATOM   1676  HB2 GLN A 104      -1.478 -27.345 -22.696  1.00  0.00           H  
ATOM   1677  HB3 GLN A 104      -2.589 -26.522 -21.628  1.00  0.00           H  
ATOM   1678  CG  GLN A 104      -2.702 -25.886 -23.682  1.00  0.00           C  
ATOM   1679  HG2 GLN A 104      -2.028 -25.640 -24.500  1.00  0.00           H  
ATOM   1680  HG3 GLN A 104      -3.333 -26.706 -24.026  1.00  0.00           H  
ATOM   1681  CD  GLN A 104      -3.614 -24.694 -23.398  1.00  0.00           C  
ATOM   1682  OE1 GLN A 104      -4.136 -24.511 -22.310  1.00  0.00           O  
ATOM   1683  NE2 GLN A 104      -3.860 -23.841 -24.361  1.00  0.00           N  
ATOM   1684 HE21 GLN A 104      -4.418 -23.043 -24.128  1.00  0.00           H  
ATOM   1685 HE22 GLN A 104      -3.361 -23.919 -25.244  1.00  0.00           H  
ATOM   1686  C   GLN A 104      -0.181 -25.968 -20.658  1.00  0.00           C  
ATOM   1687  O   GLN A 104       0.638 -26.887 -20.668  1.00  0.00           O  
ATOM   1688  N   SER A 105      -0.605 -25.414 -19.516  1.00  0.00           N  
ATOM   1689  H   SER A 105      -1.258 -24.633 -19.575  1.00  0.00           H  
ATOM   1690  CA  SER A 105      -0.129 -25.797 -18.172  1.00  0.00           C  
ATOM   1691  HA  SER A 105       0.089 -26.865 -18.175  1.00  0.00           H  
ATOM   1692  CB  SER A 105       1.168 -25.032 -17.878  1.00  0.00           C  
ATOM   1693  HB2 SER A 105       1.816 -25.061 -18.754  1.00  0.00           H  
ATOM   1694  HB3 SER A 105       0.930 -23.990 -17.658  1.00  0.00           H  
ATOM   1695  OG  SER A 105       1.867 -25.598 -16.788  1.00  0.00           O  
ATOM   1696  HG  SER A 105       2.330 -26.382 -17.101  1.00  0.00           H  
ATOM   1697  C   SER A 105      -1.180 -25.536 -17.076  1.00  0.00           C  
ATOM   1698  O   SER A 105      -2.077 -24.728 -17.276  1.00  0.00           O  
ATOM   1699  N   THR A 106      -1.104 -26.204 -15.923  1.00  0.00           N  
ATOM   1700  H   THR A 106      -0.344 -26.852 -15.782  1.00  0.00           H  
ATOM   1701  CA  THR A 106      -2.008 -25.996 -14.764  1.00  0.00           C  
ATOM   1702  HA  THR A 106      -3.042 -26.065 -15.098  1.00  0.00           H  
ATOM   1703  CB  THR A 106      -1.744 -27.044 -13.658  1.00  0.00           C  
ATOM   1704  HB  THR A 106      -1.115 -26.601 -12.885  1.00  0.00           H  
ATOM   1705  CG2 THR A 106      -3.038 -27.526 -13.014  1.00  0.00           C  
ATOM   1706 HG21 THR A 106      -3.568 -26.684 -12.572  1.00  0.00           H  
ATOM   1707 HG22 THR A 106      -3.683 -27.995 -13.759  1.00  0.00           H  
ATOM   1708 HG23 THR A 106      -2.822 -28.248 -12.224  1.00  0.00           H  
ATOM   1709  OG1 THR A 106      -1.071 -28.192 -14.140  1.00  0.00           O  
ATOM   1710  HG1 THR A 106      -1.767 -28.823 -14.364  1.00  0.00           H  
ATOM   1711  C   THR A 106      -1.785 -24.618 -14.129  1.00  0.00           C  
ATOM   1712  O   THR A 106      -0.636 -24.189 -14.054  1.00  0.00           O  
ATOM   1713  N   LEU A 107      -2.814 -23.940 -13.608  1.00  0.00           N  
ATOM   1714  H   LEU A 107      -3.760 -24.299 -13.716  1.00  0.00           H  
ATOM   1715  CA  LEU A 107      -2.642 -22.604 -13.017  1.00  0.00           C  
ATOM   1716  HA  LEU A 107      -2.113 -22.003 -13.755  1.00  0.00           H  
ATOM   1717  CB  LEU A 107      -4.015 -21.945 -12.789  1.00  0.00           C  
ATOM   1718  HB2 LEU A 107      -4.550 -21.901 -13.739  1.00  0.00           H  
ATOM   1719  HB3 LEU A 107      -4.592 -22.573 -12.114  1.00  0.00           H  
ATOM   1720  CG  LEU A 107      -3.921 -20.522 -12.197  1.00  0.00           C  
ATOM   1721  HG  LEU A 107      -3.357 -20.549 -11.267  1.00  0.00           H  
ATOM   1722  CD1 LEU A 107      -3.258 -19.540 -13.168  1.00  0.00           C  
ATOM   1723 HD11 LEU A 107      -3.287 -18.537 -12.746  1.00  0.00           H  
ATOM   1724 HD12 LEU A 107      -2.218 -19.814 -13.333  1.00  0.00           H  
ATOM   1725 HD13 LEU A 107      -3.790 -19.548 -14.118  1.00  0.00           H  
ATOM   1726  CD2 LEU A 107      -5.305 -19.972 -11.872  1.00  0.00           C  
ATOM   1727 HD21 LEU A 107      -5.215 -19.023 -11.347  1.00  0.00           H  
ATOM   1728 HD22 LEU A 107      -5.862 -19.826 -12.795  1.00  0.00           H  
ATOM   1729 HD23 LEU A 107      -5.849 -20.675 -11.240  1.00  0.00           H  
ATOM   1730  C   LEU A 107      -1.758 -22.611 -11.750  1.00  0.00           C  
ATOM   1731  O   LEU A 107      -0.929 -21.715 -11.599  1.00  0.00           O  
ATOM   1732  N   GLU A 108      -1.862 -23.635 -10.896  1.00  0.00           N  
ATOM   1733  H   GLU A 108      -2.641 -24.279 -11.026  1.00  0.00           H  
ATOM   1734  CA  GLU A 108      -0.902 -23.918  -9.808  1.00  0.00           C  
ATOM   1735  HA  GLU A 108      -0.976 -23.146  -9.040  1.00  0.00           H  
ATOM   1736  CB  GLU A 108      -1.296 -25.272  -9.177  1.00  0.00           C  
ATOM   1737  HB2 GLU A 108      -2.244 -25.158  -8.652  1.00  0.00           H  
ATOM   1738  HB3 GLU A 108      -1.463 -25.974  -9.997  1.00  0.00           H  
ATOM   1739  CG  GLU A 108      -0.280 -25.942  -8.234  1.00  0.00           C  
ATOM   1740  HG2 GLU A 108      -0.567 -26.993  -8.155  1.00  0.00           H  
ATOM   1741  HG3 GLU A 108       0.718 -25.928  -8.673  1.00  0.00           H  
ATOM   1742  CD  GLU A 108      -0.227 -25.355  -6.816  1.00  0.00           C  
ATOM   1743  OE1 GLU A 108      -0.390 -24.125  -6.621  1.00  0.00           O  
ATOM   1744  OE2 GLU A 108       0.018 -26.128  -5.861  1.00  0.00           O  
ATOM   1745  C   GLU A 108       0.557 -23.923 -10.318  1.00  0.00           C  
ATOM   1746  O   GLU A 108       1.383 -23.114  -9.891  1.00  0.00           O  
ATOM   1747  N   ASN A 109       0.861 -24.785 -11.297  1.00  0.00           N  
ATOM   1748  H   ASN A 109       0.121 -25.374 -11.642  1.00  0.00           H  
ATOM   1749  CA  ASN A 109       2.194 -24.920 -11.891  1.00  0.00           C  
ATOM   1750  HA  ASN A 109       2.915 -25.131 -11.097  1.00  0.00           H  
ATOM   1751  CB  ASN A 109       2.179 -26.095 -12.892  1.00  0.00           C  
ATOM   1752  HB2 ASN A 109       1.266 -26.074 -13.485  1.00  0.00           H  
ATOM   1753  HB3 ASN A 109       3.020 -25.986 -13.577  1.00  0.00           H  
ATOM   1754  CG  ASN A 109       2.343 -27.447 -12.222  1.00  0.00           C  
ATOM   1755  OD1 ASN A 109       3.300 -27.681 -11.508  1.00  0.00           O  
ATOM   1756  ND2 ASN A 109       1.461 -28.395 -12.447  1.00  0.00           N  
ATOM   1757 HD21 ASN A 109       1.607 -29.251 -11.946  1.00  0.00           H  
ATOM   1758 HD22 ASN A 109       0.638 -28.242 -13.017  1.00  0.00           H  
ATOM   1759  C   ASN A 109       2.667 -23.626 -12.576  1.00  0.00           C  
ATOM   1760  O   ASN A 109       3.831 -23.240 -12.448  1.00  0.00           O  
ATOM   1761  N   PHE A 110       1.772 -22.930 -13.279  1.00  0.00           N  
ATOM   1762  H   PHE A 110       0.834 -23.312 -13.369  1.00  0.00           H  
ATOM   1763  CA  PHE A 110       2.060 -21.665 -13.953  1.00  0.00           C  
ATOM   1764  HA  PHE A 110       2.876 -21.815 -14.657  1.00  0.00           H  
ATOM   1765  CB  PHE A 110       0.802 -21.258 -14.733  1.00  0.00           C  
ATOM   1766  HB2 PHE A 110       0.528 -22.077 -15.401  1.00  0.00           H  
ATOM   1767  HB3 PHE A 110      -0.022 -21.124 -14.033  1.00  0.00           H  
ATOM   1768  CG  PHE A 110       0.934 -19.993 -15.553  1.00  0.00           C  
ATOM   1769  CD1 PHE A 110       1.193 -20.079 -16.933  1.00  0.00           C  
ATOM   1770  HD1 PHE A 110       1.311 -21.045 -17.404  1.00  0.00           H  
ATOM   1771  CE1 PHE A 110       1.259 -18.910 -17.708  1.00  0.00           C  
ATOM   1772  HE1 PHE A 110       1.434 -18.989 -18.768  1.00  0.00           H  
ATOM   1773  CZ  PHE A 110       1.070 -17.654 -17.110  1.00  0.00           C  
ATOM   1774  HZ  PHE A 110       1.092 -16.758 -17.711  1.00  0.00           H  
ATOM   1775  CE2 PHE A 110       0.835 -17.563 -15.729  1.00  0.00           C  
ATOM   1776  HE2 PHE A 110       0.692 -16.597 -15.272  1.00  0.00           H  
ATOM   1777  CD2 PHE A 110       0.757 -18.732 -14.951  1.00  0.00           C  
ATOM   1778  HD2 PHE A 110       0.546 -18.665 -13.894  1.00  0.00           H  
ATOM   1779  C   PHE A 110       2.492 -20.581 -12.954  1.00  0.00           C  
ATOM   1780  O   PHE A 110       3.488 -19.884 -13.170  1.00  0.00           O  
ATOM   1781  N   LEU A 111       1.765 -20.463 -11.840  1.00  0.00           N  
ATOM   1782  H   LEU A 111       0.973 -21.091 -11.711  1.00  0.00           H  
ATOM   1783  CA  LEU A 111       2.059 -19.506 -10.773  1.00  0.00           C  
ATOM   1784  HA  LEU A 111       2.302 -18.549 -11.230  1.00  0.00           H  
ATOM   1785  CB  LEU A 111       0.808 -19.321  -9.897  1.00  0.00           C  
ATOM   1786  HB2 LEU A 111       0.487 -20.303  -9.550  1.00  0.00           H  
ATOM   1787  HB3 LEU A 111       1.078 -18.730  -9.022  1.00  0.00           H  
ATOM   1788  CG  LEU A 111      -0.371 -18.625 -10.612  1.00  0.00           C  
ATOM   1789  HG  LEU A 111      -0.600 -19.131 -11.548  1.00  0.00           H  
ATOM   1790  CD1 LEU A 111      -1.609 -18.680  -9.719  1.00  0.00           C  
ATOM   1791 HD11 LEU A 111      -1.411 -18.183  -8.773  1.00  0.00           H  
ATOM   1792 HD12 LEU A 111      -2.458 -18.211 -10.217  1.00  0.00           H  
ATOM   1793 HD13 LEU A 111      -1.857 -19.724  -9.519  1.00  0.00           H  
ATOM   1794  CD2 LEU A 111      -0.074 -17.153 -10.920  1.00  0.00           C  
ATOM   1795 HD21 LEU A 111      -0.972 -16.666 -11.301  1.00  0.00           H  
ATOM   1796 HD22 LEU A 111       0.266 -16.641 -10.021  1.00  0.00           H  
ATOM   1797 HD23 LEU A 111       0.695 -17.089 -11.686  1.00  0.00           H  
ATOM   1798  C   LEU A 111       3.293 -19.905  -9.947  1.00  0.00           C  
ATOM   1799  O   LEU A 111       4.084 -19.030  -9.594  1.00  0.00           O  
ATOM   1800  N   GLU A 112       3.541 -21.191  -9.689  1.00  0.00           N  
ATOM   1801  H   GLU A 112       2.825 -21.884  -9.906  1.00  0.00           H  
ATOM   1802  CA  GLU A 112       4.785 -21.639  -9.041  1.00  0.00           C  
ATOM   1803  HA  GLU A 112       4.919 -21.052  -8.133  1.00  0.00           H  
ATOM   1804  CB  GLU A 112       4.647 -23.116  -8.630  1.00  0.00           C  
ATOM   1805  HB2 GLU A 112       3.661 -23.279  -8.195  1.00  0.00           H  
ATOM   1806  HB3 GLU A 112       4.719 -23.740  -9.521  1.00  0.00           H  
ATOM   1807  CG  GLU A 112       5.708 -23.571  -7.613  1.00  0.00           C  
ATOM   1808  HG2 GLU A 112       5.586 -24.643  -7.444  1.00  0.00           H  
ATOM   1809  HG3 GLU A 112       6.699 -23.417  -8.047  1.00  0.00           H  
ATOM   1810  CD  GLU A 112       5.613 -22.844  -6.258  1.00  0.00           C  
ATOM   1811  OE1 GLU A 112       6.664 -22.540  -5.650  1.00  0.00           O  
ATOM   1812  OE2 GLU A 112       4.495 -22.492  -5.809  1.00  0.00           O  
ATOM   1813  C   GLU A 112       6.021 -21.395  -9.940  1.00  0.00           C  
ATOM   1814  O   GLU A 112       7.065 -20.923  -9.474  1.00  0.00           O  
ATOM   1815  N   ARG A 113       5.891 -21.614 -11.259  1.00  0.00           N  
ATOM   1816  H   ARG A 113       5.023 -22.042 -11.578  1.00  0.00           H  
ATOM   1817  CA  ARG A 113       6.911 -21.276 -12.274  1.00  0.00           C  
ATOM   1818  HA  ARG A 113       7.858 -21.721 -11.967  1.00  0.00           H  
ATOM   1819  CB  ARG A 113       6.496 -21.895 -13.625  1.00  0.00           C  
ATOM   1820  HB2 ARG A 113       6.249 -22.943 -13.446  1.00  0.00           H  
ATOM   1821  HB3 ARG A 113       5.597 -21.396 -13.992  1.00  0.00           H  
ATOM   1822  CG  ARG A 113       7.577 -21.857 -14.724  1.00  0.00           C  
ATOM   1823  HG2 ARG A 113       7.778 -20.824 -15.012  1.00  0.00           H  
ATOM   1824  HG3 ARG A 113       8.493 -22.314 -14.346  1.00  0.00           H  
ATOM   1825  CD  ARG A 113       7.077 -22.644 -15.948  1.00  0.00           C  
ATOM   1826  HD2 ARG A 113       6.781 -23.643 -15.622  1.00  0.00           H  
ATOM   1827  HD3 ARG A 113       6.193 -22.138 -16.337  1.00  0.00           H  
ATOM   1828  NE  ARG A 113       8.086 -22.781 -17.024  1.00  0.00           N  
ATOM   1829  HE  ARG A 113       9.033 -22.522 -16.808  1.00  0.00           H  
ATOM   1830  CZ  ARG A 113       7.833 -23.245 -18.243  1.00  0.00           C  
ATOM   1831  NH1 ARG A 113       6.627 -23.552 -18.615  1.00  0.00           N  
ATOM   1832 HH11 ARG A 113       5.854 -23.364 -18.014  1.00  0.00           H  
ATOM   1833 HH12 ARG A 113       6.356 -23.732 -19.587  1.00  0.00           H  
ATOM   1834  NH2 ARG A 113       8.773 -23.416 -19.130  1.00  0.00           N  
ATOM   1835 HH21 ARG A 113       9.734 -23.243 -18.909  1.00  0.00           H  
ATOM   1836 HH22 ARG A 113       8.502 -23.789 -20.023  1.00  0.00           H  
ATOM   1837  C   ARG A 113       7.143 -19.763 -12.361  1.00  0.00           C  
ATOM   1838  O   ARG A 113       8.291 -19.332 -12.413  1.00  0.00           O  
ATOM   1839  N   LEU A 114       6.083 -18.955 -12.281  1.00  0.00           N  
ATOM   1840  H   LEU A 114       5.163 -19.386 -12.311  1.00  0.00           H  
ATOM   1841  CA  LEU A 114       6.157 -17.489 -12.223  1.00  0.00           C  
ATOM   1842  HA  LEU A 114       6.760 -17.152 -13.066  1.00  0.00           H  
ATOM   1843  CB  LEU A 114       4.731 -16.931 -12.381  1.00  0.00           C  
ATOM   1844  HB2 LEU A 114       4.293 -17.336 -13.293  1.00  0.00           H  
ATOM   1845  HB3 LEU A 114       4.130 -17.291 -11.549  1.00  0.00           H  
ATOM   1846  CG  LEU A 114       4.601 -15.400 -12.413  1.00  0.00           C  
ATOM   1847  HG  LEU A 114       4.910 -14.989 -11.452  1.00  0.00           H  
ATOM   1848  CD1 LEU A 114       5.416 -14.729 -13.519  1.00  0.00           C  
ATOM   1849 HD11 LEU A 114       5.211 -13.658 -13.534  1.00  0.00           H  
ATOM   1850 HD12 LEU A 114       6.481 -14.863 -13.331  1.00  0.00           H  
ATOM   1851 HD13 LEU A 114       5.160 -15.155 -14.489  1.00  0.00           H  
ATOM   1852  CD2 LEU A 114       3.134 -15.044 -12.655  1.00  0.00           C  
ATOM   1853 HD21 LEU A 114       2.513 -15.495 -11.884  1.00  0.00           H  
ATOM   1854 HD22 LEU A 114       3.012 -13.962 -12.617  1.00  0.00           H  
ATOM   1855 HD23 LEU A 114       2.808 -15.414 -13.628  1.00  0.00           H  
ATOM   1856  C   LEU A 114       6.844 -16.987 -10.939  1.00  0.00           C  
ATOM   1857  O   LEU A 114       7.735 -16.143 -11.011  1.00  0.00           O  
ATOM   1858  N   LYS A 115       6.502 -17.553  -9.775  1.00  0.00           N  
ATOM   1859  H   LYS A 115       5.711 -18.195  -9.789  1.00  0.00           H  
ATOM   1860  CA  LYS A 115       7.164 -17.300  -8.483  1.00  0.00           C  
ATOM   1861  HA  LYS A 115       7.143 -16.234  -8.271  1.00  0.00           H  
ATOM   1862  CB  LYS A 115       6.363 -18.037  -7.397  1.00  0.00           C  
ATOM   1863  HB2 LYS A 115       5.311 -17.763  -7.496  1.00  0.00           H  
ATOM   1864  HB3 LYS A 115       6.447 -19.110  -7.575  1.00  0.00           H  
ATOM   1865  CG  LYS A 115       6.816 -17.712  -5.962  1.00  0.00           C  
ATOM   1866  HG2 LYS A 115       7.825 -18.097  -5.809  1.00  0.00           H  
ATOM   1867  HG3 LYS A 115       6.835 -16.630  -5.829  1.00  0.00           H  
ATOM   1868  CD  LYS A 115       5.883 -18.319  -4.898  1.00  0.00           C  
ATOM   1869  HD2 LYS A 115       6.306 -18.131  -3.915  1.00  0.00           H  
ATOM   1870  HD3 LYS A 115       4.902 -17.846  -4.960  1.00  0.00           H  
ATOM   1871  CE  LYS A 115       5.731 -19.826  -5.101  1.00  0.00           C  
ATOM   1872  HE2 LYS A 115       5.261 -20.005  -6.072  1.00  0.00           H  
ATOM   1873  HE3 LYS A 115       6.718 -20.297  -5.135  1.00  0.00           H  
ATOM   1874  NZ  LYS A 115       4.907 -20.502  -4.075  1.00  0.00           N  
ATOM   1875  HZ1 LYS A 115       3.987 -20.076  -3.984  1.00  0.00           H  
ATOM   1876  HZ2 LYS A 115       4.751 -21.455  -4.431  1.00  0.00           H  
ATOM   1877  HZ3 LYS A 115       5.363 -20.572  -3.183  1.00  0.00           H  
ATOM   1878  C   LYS A 115       8.641 -17.704  -8.499  1.00  0.00           C  
ATOM   1879  O   LYS A 115       9.468 -16.992  -7.932  1.00  0.00           O  
ATOM   1880  N   THR A 116       8.977 -18.797  -9.185  1.00  0.00           N  
ATOM   1881  H   THR A 116       8.227 -19.368  -9.561  1.00  0.00           H  
ATOM   1882  CA  THR A 116      10.366 -19.215  -9.434  1.00  0.00           C  
ATOM   1883  HA  THR A 116      10.894 -19.285  -8.484  1.00  0.00           H  
ATOM   1884  CB  THR A 116      10.415 -20.608 -10.088  1.00  0.00           C  
ATOM   1885  HB  THR A 116       9.894 -20.596 -11.045  1.00  0.00           H  
ATOM   1886  CG2 THR A 116      11.840 -21.106 -10.317  1.00  0.00           C  
ATOM   1887 HG21 THR A 116      12.392 -21.103  -9.378  1.00  0.00           H  
ATOM   1888 HG22 THR A 116      11.808 -22.124 -10.704  1.00  0.00           H  
ATOM   1889 HG23 THR A 116      12.352 -20.475 -11.043  1.00  0.00           H  
ATOM   1890  OG1 THR A 116       9.792 -21.544  -9.244  1.00  0.00           O  
ATOM   1891  HG1 THR A 116       8.829 -21.414  -9.285  1.00  0.00           H  
ATOM   1892  C   THR A 116      11.105 -18.179 -10.285  1.00  0.00           C  
ATOM   1893  O   THR A 116      12.152 -17.684  -9.873  1.00  0.00           O  
ATOM   1894  N   ILE A 117      10.536 -17.776 -11.426  1.00  0.00           N  
ATOM   1895  H   ILE A 117       9.673 -18.223 -11.721  1.00  0.00           H  
ATOM   1896  CA  ILE A 117      11.139 -16.785 -12.334  1.00  0.00           C  
ATOM   1897  HA  ILE A 117      12.157 -17.105 -12.557  1.00  0.00           H  
ATOM   1898  CB  ILE A 117      10.365 -16.766 -13.673  1.00  0.00           C  
ATOM   1899  HB  ILE A 117       9.296 -16.778 -13.453  1.00  0.00           H  
ATOM   1900  CG2 ILE A 117      10.656 -15.512 -14.523  1.00  0.00           C  
ATOM   1901 HG21 ILE A 117      10.325 -14.611 -14.005  1.00  0.00           H  
ATOM   1902 HG22 ILE A 117      11.727 -15.434 -14.719  1.00  0.00           H  
ATOM   1903 HG23 ILE A 117      10.124 -15.555 -15.471  1.00  0.00           H  
ATOM   1904  CG1 ILE A 117      10.742 -18.047 -14.459  1.00  0.00           C  
ATOM   1905 HG12 ILE A 117      11.758 -17.949 -14.848  1.00  0.00           H  
ATOM   1906 HG13 ILE A 117      10.721 -18.906 -13.789  1.00  0.00           H  
ATOM   1907  CD1 ILE A 117       9.794 -18.368 -15.617  1.00  0.00           C  
ATOM   1908 HD11 ILE A 117       8.778 -18.468 -15.236  1.00  0.00           H  
ATOM   1909 HD12 ILE A 117       9.829 -17.586 -16.375  1.00  0.00           H  
ATOM   1910 HD13 ILE A 117      10.092 -19.309 -16.078  1.00  0.00           H  
ATOM   1911  C   ILE A 117      11.272 -15.401 -11.680  1.00  0.00           C  
ATOM   1912  O   ILE A 117      12.291 -14.742 -11.861  1.00  0.00           O  
ATOM   1913  N   MET A 118      10.310 -14.960 -10.864  1.00  0.00           N  
ATOM   1914  H   MET A 118       9.461 -15.506 -10.772  1.00  0.00           H  
ATOM   1915  CA  MET A 118      10.425 -13.684 -10.138  1.00  0.00           C  
ATOM   1916  HA  MET A 118      10.779 -12.929 -10.840  1.00  0.00           H  
ATOM   1917  CB  MET A 118       9.053 -13.228  -9.616  1.00  0.00           C  
ATOM   1918  HB2 MET A 118       8.560 -14.054  -9.103  1.00  0.00           H  
ATOM   1919  HB3 MET A 118       9.188 -12.409  -8.909  1.00  0.00           H  
ATOM   1920  CG  MET A 118       8.171 -12.730 -10.768  1.00  0.00           C  
ATOM   1921  HG2 MET A 118       8.112 -13.509 -11.528  1.00  0.00           H  
ATOM   1922  HG3 MET A 118       7.165 -12.551 -10.391  1.00  0.00           H  
ATOM   1923  SD  MET A 118       8.762 -11.195 -11.541  1.00  0.00           S  
ATOM   1924  CE  MET A 118       7.809 -11.229 -13.083  1.00  0.00           C  
ATOM   1925  HE1 MET A 118       6.744 -11.207 -12.860  1.00  0.00           H  
ATOM   1926  HE2 MET A 118       8.066 -10.362 -13.692  1.00  0.00           H  
ATOM   1927  HE3 MET A 118       8.046 -12.135 -13.640  1.00  0.00           H  
ATOM   1928  C   MET A 118      11.482 -13.723  -9.023  1.00  0.00           C  
ATOM   1929  O   MET A 118      12.190 -12.734  -8.838  1.00  0.00           O  
ATOM   1930  N   ARG A 119      11.670 -14.868  -8.342  1.00  0.00           N  
ATOM   1931  H   ARG A 119      11.072 -15.660  -8.555  1.00  0.00           H  
ATOM   1932  CA  ARG A 119      12.818 -15.077  -7.433  1.00  0.00           C  
ATOM   1933  HA  ARG A 119      12.852 -14.273  -6.697  1.00  0.00           H  
ATOM   1934  CB  ARG A 119      12.708 -16.428  -6.716  1.00  0.00           C  
ATOM   1935  HB2 ARG A 119      12.418 -17.193  -7.434  1.00  0.00           H  
ATOM   1936  HB3 ARG A 119      13.692 -16.697  -6.326  1.00  0.00           H  
ATOM   1937  CG  ARG A 119      11.725 -16.435  -5.543  1.00  0.00           C  
ATOM   1938  HG2 ARG A 119      12.129 -15.831  -4.730  1.00  0.00           H  
ATOM   1939  HG3 ARG A 119      10.756 -16.037  -5.844  1.00  0.00           H  
ATOM   1940  CD  ARG A 119      11.570 -17.890  -5.091  1.00  0.00           C  
ATOM   1941  HD2 ARG A 119      11.037 -18.432  -5.876  1.00  0.00           H  
ATOM   1942  HD3 ARG A 119      12.563 -18.334  -4.974  1.00  0.00           H  
ATOM   1943  NE  ARG A 119      10.842 -18.013  -3.816  1.00  0.00           N  
ATOM   1944  HE  ARG A 119      10.725 -17.173  -3.275  1.00  0.00           H  
ATOM   1945  CZ  ARG A 119      10.420 -19.149  -3.290  1.00  0.00           C  
ATOM   1946  NH1 ARG A 119      10.572 -20.289  -3.906  1.00  0.00           N  
ATOM   1947 HH11 ARG A 119      10.998 -20.299  -4.817  1.00  0.00           H  
ATOM   1948 HH12 ARG A 119      10.187 -21.143  -3.543  1.00  0.00           H  
ATOM   1949  NH2 ARG A 119       9.834 -19.168  -2.128  1.00  0.00           N  
ATOM   1950 HH21 ARG A 119       9.690 -18.311  -1.623  1.00  0.00           H  
ATOM   1951 HH22 ARG A 119       9.579 -20.046  -1.713  1.00  0.00           H  
ATOM   1952  C   ARG A 119      14.149 -15.015  -8.182  1.00  0.00           C  
ATOM   1953  O   ARG A 119      15.026 -14.259  -7.785  1.00  0.00           O  
ATOM   1954  N   GLU A 120      14.277 -15.772  -9.270  1.00  0.00           N  
ATOM   1955  H   GLU A 120      13.501 -16.379  -9.511  1.00  0.00           H  
ATOM   1956  CA  GLU A 120      15.443 -15.795 -10.173  1.00  0.00           C  
ATOM   1957  HA  GLU A 120      16.322 -16.164  -9.643  1.00  0.00           H  
ATOM   1958  CB  GLU A 120      15.099 -16.798 -11.294  1.00  0.00           C  
ATOM   1959  HB2 GLU A 120      15.182 -17.812 -10.898  1.00  0.00           H  
ATOM   1960  HB3 GLU A 120      14.055 -16.647 -11.556  1.00  0.00           H  
ATOM   1961  CG  GLU A 120      15.860 -16.713 -12.623  1.00  0.00           C  
ATOM   1962  HG2 GLU A 120      15.327 -17.342 -13.339  1.00  0.00           H  
ATOM   1963  HG3 GLU A 120      15.819 -15.692 -13.009  1.00  0.00           H  
ATOM   1964  CD  GLU A 120      17.316 -17.178 -12.582  1.00  0.00           C  
ATOM   1965  OE1 GLU A 120      17.870 -17.382 -13.686  1.00  0.00           O  
ATOM   1966  OE2 GLU A 120      17.935 -17.239 -11.502  1.00  0.00           O  
ATOM   1967  C   GLU A 120      15.795 -14.391 -10.701  1.00  0.00           C  
ATOM   1968  O   GLU A 120      16.958 -13.985 -10.690  1.00  0.00           O  
ATOM   1969  N   LYS A 121      14.784 -13.600 -11.086  1.00  0.00           N  
ATOM   1970  H   LYS A 121      13.858 -14.015 -11.129  1.00  0.00           H  
ATOM   1971  CA  LYS A 121      14.939 -12.208 -11.528  1.00  0.00           C  
ATOM   1972  HA  LYS A 121      15.713 -12.193 -12.294  1.00  0.00           H  
ATOM   1973  CB  LYS A 121      13.609 -11.710 -12.122  1.00  0.00           C  
ATOM   1974  HB2 LYS A 121      13.290 -12.400 -12.906  1.00  0.00           H  
ATOM   1975  HB3 LYS A 121      12.845 -11.718 -11.344  1.00  0.00           H  
ATOM   1976  CG  LYS A 121      13.676 -10.294 -12.719  1.00  0.00           C  
ATOM   1977  HG2 LYS A 121      12.677 -10.031 -13.071  1.00  0.00           H  
ATOM   1978  HG3 LYS A 121      13.965  -9.575 -11.953  1.00  0.00           H  
ATOM   1979  CD  LYS A 121      14.655 -10.201 -13.896  1.00  0.00           C  
ATOM   1980  HD2 LYS A 121      15.680 -10.323 -13.543  1.00  0.00           H  
ATOM   1981  HD3 LYS A 121      14.421 -10.997 -14.607  1.00  0.00           H  
ATOM   1982  CE  LYS A 121      14.517  -8.846 -14.594  1.00  0.00           C  
ATOM   1983  HE2 LYS A 121      13.453  -8.667 -14.772  1.00  0.00           H  
ATOM   1984  HE3 LYS A 121      14.906  -8.052 -13.948  1.00  0.00           H  
ATOM   1985  NZ  LYS A 121      15.211  -8.865 -15.899  1.00  0.00           N  
ATOM   1986  HZ1 LYS A 121      14.839  -8.160 -16.535  1.00  0.00           H  
ATOM   1987  HZ2 LYS A 121      16.214  -8.848 -15.837  1.00  0.00           H  
ATOM   1988  HZ3 LYS A 121      14.906  -9.701 -16.410  1.00  0.00           H  
ATOM   1989  C   LYS A 121      15.419 -11.295 -10.402  1.00  0.00           C  
ATOM   1990  O   LYS A 121      16.381 -10.559 -10.596  1.00  0.00           O  
ATOM   1991  N   TYR A 122      14.781 -11.340  -9.230  1.00  0.00           N  
ATOM   1992  H   TYR A 122      13.990 -11.970  -9.140  1.00  0.00           H  
ATOM   1993  CA  TYR A 122      15.165 -10.540  -8.060  1.00  0.00           C  
ATOM   1994  HA  TYR A 122      15.182  -9.486  -8.337  1.00  0.00           H  
ATOM   1995  CB  TYR A 122      14.100 -10.728  -6.973  1.00  0.00           C  
ATOM   1996  HB2 TYR A 122      13.170 -10.284  -7.329  1.00  0.00           H  
ATOM   1997  HB3 TYR A 122      13.928 -11.797  -6.839  1.00  0.00           H  
ATOM   1998  CG  TYR A 122      14.432 -10.124  -5.623  1.00  0.00           C  
ATOM   1999  CD1 TYR A 122      14.492  -8.724  -5.468  1.00  0.00           C  
ATOM   2000  HD1 TYR A 122      14.313  -8.076  -6.314  1.00  0.00           H  
ATOM   2001  CE1 TYR A 122      14.809  -8.165  -4.215  1.00  0.00           C  
ATOM   2002  HE1 TYR A 122      14.875  -7.094  -4.102  1.00  0.00           H  
ATOM   2003  CZ  TYR A 122      15.057  -9.010  -3.112  1.00  0.00           C  
ATOM   2004  OH  TYR A 122      15.352  -8.481  -1.898  1.00  0.00           O  
ATOM   2005  HH  TYR A 122      15.951  -7.735  -1.975  1.00  0.00           H  
ATOM   2006  CE2 TYR A 122      14.996 -10.410  -3.266  1.00  0.00           C  
ATOM   2007  HE2 TYR A 122      15.220 -11.041  -2.420  1.00  0.00           H  
ATOM   2008  CD2 TYR A 122      14.688 -10.966  -4.522  1.00  0.00           C  
ATOM   2009  HD2 TYR A 122      14.669 -12.040  -4.644  1.00  0.00           H  
ATOM   2010  C   TYR A 122      16.571 -10.886  -7.551  1.00  0.00           C  
ATOM   2011  O   TYR A 122      17.360  -9.986  -7.269  1.00  0.00           O  
ATOM   2012  N   SER A 123      16.931 -12.173  -7.561  1.00  0.00           N  
ATOM   2013  H   SER A 123      16.223 -12.858  -7.800  1.00  0.00           H  
ATOM   2014  CA  SER A 123      18.277 -12.667  -7.238  1.00  0.00           C  
ATOM   2015  HA  SER A 123      18.558 -12.267  -6.263  1.00  0.00           H  
ATOM   2016  CB  SER A 123      18.253 -14.196  -7.143  1.00  0.00           C  
ATOM   2017  HB2 SER A 123      17.367 -14.520  -6.594  1.00  0.00           H  
ATOM   2018  HB3 SER A 123      18.232 -14.628  -8.146  1.00  0.00           H  
ATOM   2019  OG  SER A 123      19.400 -14.643  -6.453  1.00  0.00           O  
ATOM   2020  HG  SER A 123      20.172 -14.201  -6.841  1.00  0.00           H  
ATOM   2021  C   SER A 123      19.360 -12.239  -8.244  1.00  0.00           C  
ATOM   2022  O   SER A 123      20.543 -12.459  -7.992  1.00  0.00           O  
ATOM   2023  N   LYS A 124      18.963 -11.643  -9.377  1.00  0.00           N  
ATOM   2024  H   LYS A 124      17.965 -11.611  -9.545  1.00  0.00           H  
ATOM   2025  CA  LYS A 124      19.815 -11.020 -10.402  1.00  0.00           C  
ATOM   2026  HA  LYS A 124      20.862 -11.176 -10.134  1.00  0.00           H  
ATOM   2027  CB  LYS A 124      19.548 -11.717 -11.749  1.00  0.00           C  
ATOM   2028  HB2 LYS A 124      18.472 -11.802 -11.909  1.00  0.00           H  
ATOM   2029  HB3 LYS A 124      19.971 -11.131 -12.566  1.00  0.00           H  
ATOM   2030  CG  LYS A 124      20.198 -13.107 -11.772  1.00  0.00           C  
ATOM   2031  HG2 LYS A 124      21.282 -12.978 -11.780  1.00  0.00           H  
ATOM   2032  HG3 LYS A 124      19.921 -13.664 -10.876  1.00  0.00           H  
ATOM   2033  CD  LYS A 124      19.772 -13.923 -12.995  1.00  0.00           C  
ATOM   2034  HD2 LYS A 124      18.714 -14.183 -12.898  1.00  0.00           H  
ATOM   2035  HD3 LYS A 124      19.928 -13.341 -13.904  1.00  0.00           H  
ATOM   2036  CE  LYS A 124      20.624 -15.195 -13.030  1.00  0.00           C  
ATOM   2037  HE2 LYS A 124      21.668 -14.913 -13.189  1.00  0.00           H  
ATOM   2038  HE3 LYS A 124      20.542 -15.686 -12.054  1.00  0.00           H  
ATOM   2039  NZ  LYS A 124      20.173 -16.132 -14.080  1.00  0.00           N  
ATOM   2040  HZ1 LYS A 124      20.116 -15.706 -14.990  1.00  0.00           H  
ATOM   2041  HZ2 LYS A 124      20.736 -16.968 -14.106  1.00  0.00           H  
ATOM   2042  HZ3 LYS A 124      19.235 -16.472 -13.842  1.00  0.00           H  
ATOM   2043  C   LYS A 124      19.648  -9.491 -10.473  1.00  0.00           C  
ATOM   2044  O   LYS A 124      20.125  -8.874 -11.420  1.00  0.00           O  
ATOM   2045  N   CYS A 125      18.984  -8.888  -9.484  1.00  0.00           N  
ATOM   2046  H   CYS A 125      18.605  -9.474  -8.752  1.00  0.00           H  
ATOM   2047  CA  CYS A 125      18.801  -7.439  -9.332  1.00  0.00           C  
ATOM   2048  HA  CYS A 125      19.448  -6.920 -10.043  1.00  0.00           H  
ATOM   2049  CB  CYS A 125      17.342  -7.059  -9.650  1.00  0.00           C  
ATOM   2050  HB2 CYS A 125      16.689  -7.536  -8.919  1.00  0.00           H  
ATOM   2051  HB3 CYS A 125      17.234  -5.977  -9.551  1.00  0.00           H  
ATOM   2052  SG  CYS A 125      16.848  -7.553 -11.332  1.00  0.00           S  
ATOM   2053  HG  CYS A 125      16.922  -8.875 -11.098  1.00  0.00           H  
ATOM   2054  C   CYS A 125      19.244  -6.965  -7.930  1.00  0.00           C  
ATOM   2055  O   CYS A 125      18.533  -6.197  -7.279  1.00  0.00           O  
ATOM   2056  N   SER A 126      20.390  -7.475  -7.457  1.00  0.00           N  
ATOM   2057  H   SER A 126      20.959  -8.026  -8.087  1.00  0.00           H  
ATOM   2058  CA  SER A 126      21.084  -7.099  -6.208  1.00  0.00           C  
ATOM   2059  HA  SER A 126      20.623  -6.219  -5.762  1.00  0.00           H  
ATOM   2060  CB  SER A 126      21.060  -8.242  -5.193  1.00  0.00           C  
ATOM   2061  HB2 SER A 126      21.589  -9.106  -5.605  1.00  0.00           H  
ATOM   2062  HB3 SER A 126      21.570  -7.925  -4.280  1.00  0.00           H  
ATOM   2063  OG  SER A 126      19.722  -8.584  -4.899  1.00  0.00           O  
ATOM   2064  HG  SER A 126      19.270  -8.642  -5.746  1.00  0.00           H  
ATOM   2065  C   SER A 126      22.541  -6.739  -6.499  1.00  0.00           C  
ATOM   2066  O   SER A 126      23.100  -7.390  -7.412  1.00  0.00           O  
ATOM   2067  OXT SER A 126      23.054  -5.841  -5.802  1.00  0.00           O  
TER    2068      SER   126                                                      
ATOM   2068  N   MET B 127     -22.761  27.868  -1.402  1.00  0.00           N  
ATOM   2069  H1  MET B 127     -22.748  26.940  -1.001  1.00  0.00           H  
ATOM   2070  H2  MET B 127     -23.524  28.389  -0.993  1.00  0.00           H  
ATOM   2071  H3  MET B 127     -21.891  28.327  -1.169  1.00  0.00           H  
ATOM   2072  CA  MET B 127     -22.915  27.798  -2.868  1.00  0.00           C  
ATOM   2073  HA  MET B 127     -22.042  27.296  -3.271  1.00  0.00           H  
ATOM   2074  CB  MET B 127     -24.125  26.949  -3.287  1.00  0.00           C  
ATOM   2075  HB2 MET B 127     -24.152  26.028  -2.702  1.00  0.00           H  
ATOM   2076  HB3 MET B 127     -25.047  27.502  -3.098  1.00  0.00           H  
ATOM   2077  CG  MET B 127     -24.034  26.600  -4.779  1.00  0.00           C  
ATOM   2078  HG2 MET B 127     -24.999  26.787  -5.253  1.00  0.00           H  
ATOM   2079  HG3 MET B 127     -23.303  27.246  -5.259  1.00  0.00           H  
ATOM   2080  SD  MET B 127     -23.530  24.898  -5.119  1.00  0.00           S  
ATOM   2081  CE  MET B 127     -25.152  24.136  -5.384  1.00  0.00           C  
ATOM   2082  HE1 MET B 127     -25.027  23.068  -5.561  1.00  0.00           H  
ATOM   2083  HE2 MET B 127     -25.782  24.284  -4.508  1.00  0.00           H  
ATOM   2084  HE3 MET B 127     -25.627  24.589  -6.254  1.00  0.00           H  
ATOM   2085  C   MET B 127     -22.997  29.200  -3.478  1.00  0.00           C  
ATOM   2086  O   MET B 127     -23.909  29.945  -3.132  1.00  0.00           O  
ATOM   2087  N   HIE B 128     -22.065  29.560  -4.360  1.00  0.00           N  
ATOM   2088  H   HIE B 128     -21.278  28.924  -4.477  1.00  0.00           H  
ATOM   2089  CA  HIE B 128     -22.152  30.658  -5.329  1.00  0.00           C  
ATOM   2090  HA  HIE B 128     -22.450  31.576  -4.820  1.00  0.00           H  
ATOM   2091  CB  HIE B 128     -20.767  30.868  -5.971  1.00  0.00           C  
ATOM   2092  HB2 HIE B 128     -20.863  31.576  -6.794  1.00  0.00           H  
ATOM   2093  HB3 HIE B 128     -20.415  29.923  -6.390  1.00  0.00           H  
ATOM   2094  CG  HIE B 128     -19.721  31.410  -5.030  1.00  0.00           C  
ATOM   2095  ND1 HIE B 128     -19.554  32.761  -4.723  1.00  0.00           N  
ATOM   2096  CE1 HIE B 128     -18.548  32.818  -3.835  1.00  0.00           C  
ATOM   2097  HE1 HIE B 128     -18.185  33.728  -3.374  1.00  0.00           H  
ATOM   2098  NE2 HIE B 128     -18.068  31.588  -3.591  1.00  0.00           N  
ATOM   2099  HE2 HIE B 128     -17.329  31.359  -2.924  1.00  0.00           H  
ATOM   2100  CD2 HIE B 128     -18.794  30.688  -4.339  1.00  0.00           C  
ATOM   2101  HD2 HIE B 128     -18.669  29.613  -4.357  1.00  0.00           H  
ATOM   2102  C   HIE B 128     -23.182  30.348  -6.424  1.00  0.00           C  
ATOM   2103  O   HIE B 128     -23.455  29.190  -6.726  1.00  0.00           O  
ATOM   2104  N   HIE B 129     -23.720  31.379  -7.073  1.00  0.00           N  
ATOM   2105  H   HIE B 129     -23.459  32.325  -6.813  1.00  0.00           H  
ATOM   2106  CA  HIE B 129     -24.637  31.253  -8.217  1.00  0.00           C  
ATOM   2107  HA  HIE B 129     -25.336  30.438  -8.030  1.00  0.00           H  
ATOM   2108  CB  HIE B 129     -25.414  32.572  -8.331  1.00  0.00           C  
ATOM   2109  HB2 HIE B 129     -25.889  32.799  -7.376  1.00  0.00           H  
ATOM   2110  HB3 HIE B 129     -26.199  32.460  -9.080  1.00  0.00           H  
ATOM   2111  CG  HIE B 129     -24.514  33.719  -8.721  1.00  0.00           C  
ATOM   2112  ND1 HIE B 129     -23.484  34.242  -7.935  1.00  0.00           N  
ATOM   2113  CE1 HIE B 129     -22.879  35.166  -8.695  1.00  0.00           C  
ATOM   2114  HE1 HIE B 129     -22.035  35.764  -8.376  1.00  0.00           H  
ATOM   2115  NE2 HIE B 129     -23.461  35.237  -9.904  1.00  0.00           N  
ATOM   2116  HE2 HIE B 129     -23.179  35.851 -10.655  1.00  0.00           H  
ATOM   2117  CD2 HIE B 129     -24.493  34.326  -9.942  1.00  0.00           C  
ATOM   2118  HD2 HIE B 129     -25.141  34.097 -10.777  1.00  0.00           H  
ATOM   2119  C   HIE B 129     -23.931  30.953  -9.554  1.00  0.00           C  
ATOM   2120  O   HIE B 129     -24.598  30.814 -10.577  1.00  0.00           O  
ATOM   2121  N   HIE B 130     -22.595  30.922  -9.578  1.00  0.00           N  
ATOM   2122  H   HIE B 130     -22.102  31.018  -8.705  1.00  0.00           H  
ATOM   2123  CA  HIE B 130     -21.778  30.765 -10.783  1.00  0.00           C  
ATOM   2124  HA  HIE B 130     -22.279  30.074 -11.463  1.00  0.00           H  
ATOM   2125  CB  HIE B 130     -21.659  32.131 -11.478  1.00  0.00           C  
ATOM   2126  HB2 HIE B 130     -21.159  32.834 -10.811  1.00  0.00           H  
ATOM   2127  HB3 HIE B 130     -22.657  32.518 -11.685  1.00  0.00           H  
ATOM   2128  CG  HIE B 130     -20.897  32.073 -12.774  1.00  0.00           C  
ATOM   2129  ND1 HIE B 130     -19.521  32.244 -12.911  1.00  0.00           N  
ATOM   2130  CE1 HIE B 130     -19.246  31.990 -14.197  1.00  0.00           C  
ATOM   2131  HE1 HIE B 130     -18.253  32.010 -14.625  1.00  0.00           H  
ATOM   2132  NE2 HIE B 130     -20.371  31.688 -14.867  1.00  0.00           N  
ATOM   2133  HE2 HIE B 130     -20.419  31.435 -15.843  1.00  0.00           H  
ATOM   2134  CD2 HIE B 130     -21.424  31.723 -13.981  1.00  0.00           C  
ATOM   2135  HD2 HIE B 130     -22.459  31.478 -14.175  1.00  0.00           H  
ATOM   2136  C   HIE B 130     -20.400  30.179 -10.447  1.00  0.00           C  
ATOM   2137  O   HIE B 130     -19.842  30.459  -9.386  1.00  0.00           O  
ATOM   2138  N   HIE B 131     -19.838  29.380 -11.353  1.00  0.00           N  
ATOM   2139  H   HIE B 131     -20.322  29.242 -12.233  1.00  0.00           H  
ATOM   2140  CA  HIE B 131     -18.542  28.702 -11.234  1.00  0.00           C  
ATOM   2141  HA  HIE B 131     -18.399  28.407 -10.194  1.00  0.00           H  
ATOM   2142  CB  HIE B 131     -18.604  27.418 -12.075  1.00  0.00           C  
ATOM   2143  HB2 HIE B 131     -19.370  26.765 -11.656  1.00  0.00           H  
ATOM   2144  HB3 HIE B 131     -17.651  26.891 -11.996  1.00  0.00           H  
ATOM   2145  CG  HIE B 131     -18.936  27.637 -13.534  1.00  0.00           C  
ATOM   2146  ND1 HIE B 131     -20.177  28.040 -14.048  1.00  0.00           N  
ATOM   2147  CE1 HIE B 131     -20.066  27.944 -15.380  1.00  0.00           C  
ATOM   2148  HE1 HIE B 131     -20.876  28.126 -16.074  1.00  0.00           H  
ATOM   2149  NE2 HIE B 131     -18.840  27.516 -15.722  1.00  0.00           N  
ATOM   2150  HE2 HIE B 131     -18.566  27.203 -16.651  1.00  0.00           H  
ATOM   2151  CD2 HIE B 131     -18.109  27.334 -14.572  1.00  0.00           C  
ATOM   2152  HD2 HIE B 131     -17.100  26.961 -14.482  1.00  0.00           H  
ATOM   2153  C   HIE B 131     -17.346  29.610 -11.582  1.00  0.00           C  
ATOM   2154  O   HIE B 131     -16.441  29.223 -12.321  1.00  0.00           O  
ATOM   2155  N   HIE B 132     -17.338  30.834 -11.046  1.00  0.00           N  
ATOM   2156  H   HIE B 132     -18.135  31.090 -10.478  1.00  0.00           H  
ATOM   2157  CA  HIE B 132     -16.258  31.821 -11.225  1.00  0.00           C  
ATOM   2158  HA  HIE B 132     -16.000  31.872 -12.283  1.00  0.00           H  
ATOM   2159  CB  HIE B 132     -16.768  33.200 -10.768  1.00  0.00           C  
ATOM   2160  HB2 HIE B 132     -17.670  33.456 -11.322  1.00  0.00           H  
ATOM   2161  HB3 HIE B 132     -16.012  33.948 -11.011  1.00  0.00           H  
ATOM   2162  CG  HIE B 132     -17.059  33.298  -9.287  1.00  0.00           C  
ATOM   2163  ND1 HIE B 132     -16.098  33.495  -8.294  1.00  0.00           N  
ATOM   2164  CE1 HIE B 132     -16.758  33.440  -7.127  1.00  0.00           C  
ATOM   2165  HE1 HIE B 132     -16.296  33.545  -6.153  1.00  0.00           H  
ATOM   2166  NE2 HIE B 132     -18.065  33.222  -7.335  1.00  0.00           N  
ATOM   2167  HE2 HIE B 132     -18.757  33.102  -6.596  1.00  0.00           H  
ATOM   2168  CD2 HIE B 132     -18.277  33.132  -8.693  1.00  0.00           C  
ATOM   2169  HD2 HIE B 132     -19.213  32.934  -9.197  1.00  0.00           H  
ATOM   2170  C   HIE B 132     -14.968  31.461 -10.464  1.00  0.00           C  
ATOM   2171  O   HIE B 132     -13.882  31.937 -10.814  1.00  0.00           O  
ATOM   2172  N   HIE B 133     -15.106  30.653  -9.408  1.00  0.00           N  
ATOM   2173  H   HIE B 133     -16.020  30.267  -9.233  1.00  0.00           H  
ATOM   2174  CA  HIE B 133     -14.043  30.321  -8.463  1.00  0.00           C  
ATOM   2175  HA  HIE B 133     -13.510  31.246  -8.244  1.00  0.00           H  
ATOM   2176  CB  HIE B 133     -14.643  29.839  -7.129  1.00  0.00           C  
ATOM   2177  HB2 HIE B 133     -15.021  30.715  -6.602  1.00  0.00           H  
ATOM   2178  HB3 HIE B 133     -13.852  29.417  -6.510  1.00  0.00           H  
ATOM   2179  CG  HIE B 133     -15.774  28.839  -7.212  1.00  0.00           C  
ATOM   2180  ND1 HIE B 133     -15.640  27.458  -7.363  1.00  0.00           N  
ATOM   2181  CE1 HIE B 133     -16.883  26.956  -7.291  1.00  0.00           C  
ATOM   2182  HE1 HIE B 133     -17.125  25.901  -7.336  1.00  0.00           H  
ATOM   2183  NE2 HIE B 133     -17.780  27.942  -7.111  1.00  0.00           N  
ATOM   2184  HE2 HIE B 133     -18.774  27.814  -6.963  1.00  0.00           H  
ATOM   2185  CD2 HIE B 133     -17.099  29.138  -7.059  1.00  0.00           C  
ATOM   2186  HD2 HIE B 133     -17.516  30.121  -6.883  1.00  0.00           H  
ATOM   2187  C   HIE B 133     -12.995  29.374  -9.059  1.00  0.00           C  
ATOM   2188  O   HIE B 133     -13.247  28.608  -9.987  1.00  0.00           O  
ATOM   2189  N   LYS B 134     -11.768  29.471  -8.543  1.00  0.00           N  
ATOM   2190  H   LYS B 134     -11.644  30.109  -7.762  1.00  0.00           H  
ATOM   2191  CA  LYS B 134     -10.563  28.841  -9.099  1.00  0.00           C  
ATOM   2192  HA  LYS B 134     -10.862  28.021  -9.749  1.00  0.00           H  
ATOM   2193  CB  LYS B 134      -9.746  29.863  -9.908  1.00  0.00           C  
ATOM   2194  HB2 LYS B 134      -9.366  30.626  -9.225  1.00  0.00           H  
ATOM   2195  HB3 LYS B 134      -8.890  29.350 -10.352  1.00  0.00           H  
ATOM   2196  CG  LYS B 134     -10.543  30.554 -11.020  1.00  0.00           C  
ATOM   2197  HG2 LYS B 134     -10.979  29.803 -11.681  1.00  0.00           H  
ATOM   2198  HG3 LYS B 134     -11.340  31.149 -10.575  1.00  0.00           H  
ATOM   2199  CD  LYS B 134      -9.635  31.485 -11.827  1.00  0.00           C  
ATOM   2200  HD2 LYS B 134      -9.144  32.184 -11.147  1.00  0.00           H  
ATOM   2201  HD3 LYS B 134      -8.878  30.891 -12.344  1.00  0.00           H  
ATOM   2202  CE  LYS B 134     -10.484  32.257 -12.839  1.00  0.00           C  
ATOM   2203  HE2 LYS B 134     -11.264  32.801 -12.293  1.00  0.00           H  
ATOM   2204  HE3 LYS B 134     -10.983  31.534 -13.493  1.00  0.00           H  
ATOM   2205  NZ  LYS B 134      -9.653  33.197 -13.630  1.00  0.00           N  
ATOM   2206  HZ1 LYS B 134      -8.926  32.692 -14.121  1.00  0.00           H  
ATOM   2207  HZ2 LYS B 134     -10.224  33.689 -14.305  1.00  0.00           H  
ATOM   2208  HZ3 LYS B 134      -9.220  33.872 -13.015  1.00  0.00           H  
ATOM   2209  C   LYS B 134      -9.681  28.279  -7.997  1.00  0.00           C  
ATOM   2210  O   LYS B 134      -9.710  28.778  -6.874  1.00  0.00           O  
ATOM   2211  N   VAL B 135      -8.835  27.313  -8.344  1.00  0.00           N  
ATOM   2212  H   VAL B 135      -8.866  26.968  -9.290  1.00  0.00           H  
ATOM   2213  CA  VAL B 135      -7.716  26.883  -7.497  1.00  0.00           C  
ATOM   2214  HA  VAL B 135      -8.110  26.608  -6.517  1.00  0.00           H  
ATOM   2215  CB  VAL B 135      -7.039  25.637  -8.107  1.00  0.00           C  
ATOM   2216  HB  VAL B 135      -6.677  25.885  -9.106  1.00  0.00           H  
ATOM   2217  CG1 VAL B 135      -5.854  25.151  -7.272  1.00  0.00           C  
ATOM   2218 HG11 VAL B 135      -6.180  24.900  -6.261  1.00  0.00           H  
ATOM   2219 HG12 VAL B 135      -5.429  24.266  -7.743  1.00  0.00           H  
ATOM   2220 HG13 VAL B 135      -5.073  25.909  -7.232  1.00  0.00           H  
ATOM   2221  CG2 VAL B 135      -8.030  24.466  -8.223  1.00  0.00           C  
ATOM   2222 HG21 VAL B 135      -8.455  24.233  -7.245  1.00  0.00           H  
ATOM   2223 HG22 VAL B 135      -8.833  24.711  -8.915  1.00  0.00           H  
ATOM   2224 HG23 VAL B 135      -7.515  23.582  -8.605  1.00  0.00           H  
ATOM   2225  C   VAL B 135      -6.719  28.042  -7.304  1.00  0.00           C  
ATOM   2226  O   VAL B 135      -6.403  28.763  -8.250  1.00  0.00           O  
ATOM   2227  N   LEU B 136      -6.254  28.226  -6.068  1.00  0.00           N  
ATOM   2228  H   LEU B 136      -6.614  27.597  -5.361  1.00  0.00           H  
ATOM   2229  CA  LEU B 136      -5.254  29.209  -5.623  1.00  0.00           C  
ATOM   2230  HA  LEU B 136      -5.039  29.906  -6.437  1.00  0.00           H  
ATOM   2231  CB  LEU B 136      -5.864  29.981  -4.437  1.00  0.00           C  
ATOM   2232  HB2 LEU B 136      -6.757  30.487  -4.792  1.00  0.00           H  
ATOM   2233  HB3 LEU B 136      -6.166  29.257  -3.679  1.00  0.00           H  
ATOM   2234  CG  LEU B 136      -4.952  31.021  -3.755  1.00  0.00           C  
ATOM   2235  HG  LEU B 136      -4.006  30.560  -3.476  1.00  0.00           H  
ATOM   2236  CD1 LEU B 136      -4.682  32.218  -4.665  1.00  0.00           C  
ATOM   2237 HD11 LEU B 136      -5.618  32.699  -4.946  1.00  0.00           H  
ATOM   2238 HD12 LEU B 136      -4.051  32.939  -4.143  1.00  0.00           H  
ATOM   2239 HD13 LEU B 136      -4.154  31.889  -5.559  1.00  0.00           H  
ATOM   2240  CD2 LEU B 136      -5.603  31.533  -2.470  1.00  0.00           C  
ATOM   2241 HD21 LEU B 136      -6.548  32.027  -2.693  1.00  0.00           H  
ATOM   2242 HD22 LEU B 136      -5.794  30.700  -1.795  1.00  0.00           H  
ATOM   2243 HD23 LEU B 136      -4.935  32.240  -1.977  1.00  0.00           H  
ATOM   2244  C   LEU B 136      -3.927  28.538  -5.225  1.00  0.00           C  
ATOM   2245  O   LEU B 136      -2.864  29.134  -5.366  1.00  0.00           O  
ATOM   2246  N   GLN B 137      -3.997  27.299  -4.735  1.00  0.00           N  
ATOM   2247  H   GLN B 137      -4.914  26.881  -4.651  1.00  0.00           H  
ATOM   2248  CA  GLN B 137      -2.860  26.422  -4.448  1.00  0.00           C  
ATOM   2249  HA  GLN B 137      -2.021  26.706  -5.086  1.00  0.00           H  
ATOM   2250  CB  GLN B 137      -2.429  26.554  -2.974  1.00  0.00           C  
ATOM   2251  HB2 GLN B 137      -2.142  27.588  -2.781  1.00  0.00           H  
ATOM   2252  HB3 GLN B 137      -3.271  26.301  -2.331  1.00  0.00           H  
ATOM   2253  CG  GLN B 137      -1.247  25.629  -2.631  1.00  0.00           C  
ATOM   2254  HG2 GLN B 137      -1.538  24.588  -2.775  1.00  0.00           H  
ATOM   2255  HG3 GLN B 137      -0.423  25.850  -3.311  1.00  0.00           H  
ATOM   2256  CD  GLN B 137      -0.739  25.770  -1.197  1.00  0.00           C  
ATOM   2257  OE1 GLN B 137      -1.381  26.305  -0.300  1.00  0.00           O  
ATOM   2258  NE2 GLN B 137       0.447  25.278  -0.914  1.00  0.00           N  
ATOM   2259 HE21 GLN B 137       0.772  25.355   0.032  1.00  0.00           H  
ATOM   2260 HE22 GLN B 137       0.970  24.794  -1.624  1.00  0.00           H  
ATOM   2261  C   GLN B 137      -3.272  24.988  -4.791  1.00  0.00           C  
ATOM   2262  O   GLN B 137      -4.347  24.556  -4.374  1.00  0.00           O  
ATOM   2263  N   GLU B 138      -2.449  24.282  -5.568  1.00  0.00           N  
ATOM   2264  H   GLU B 138      -1.572  24.688  -5.856  1.00  0.00           H  
ATOM   2265  CA  GLU B 138      -2.831  23.019  -6.215  1.00  0.00           C  
ATOM   2266  HA  GLU B 138      -3.765  23.228  -6.720  1.00  0.00           H  
ATOM   2267  CB  GLU B 138      -1.806  22.639  -7.295  1.00  0.00           C  
ATOM   2268  HB2 GLU B 138      -0.800  22.892  -6.958  1.00  0.00           H  
ATOM   2269  HB3 GLU B 138      -1.851  21.563  -7.470  1.00  0.00           H  
ATOM   2270  CG  GLU B 138      -2.119  23.343  -8.621  1.00  0.00           C  
ATOM   2271  HG2 GLU B 138      -3.164  23.152  -8.881  1.00  0.00           H  
ATOM   2272  HG3 GLU B 138      -1.992  24.422  -8.500  1.00  0.00           H  
ATOM   2273  CD  GLU B 138      -1.217  22.831  -9.748  1.00  0.00           C  
ATOM   2274  OE1 GLU B 138      -1.779  22.410 -10.785  1.00  0.00           O  
ATOM   2275  OE2 GLU B 138       0.016  22.850  -9.561  1.00  0.00           O  
ATOM   2276  C   GLU B 138      -3.080  21.815  -5.276  1.00  0.00           C  
ATOM   2277  O   GLU B 138      -2.431  21.702  -4.230  1.00  0.00           O  
ATOM   2278  N   PRO B 139      -3.979  20.883  -5.679  1.00  0.00           N  
ATOM   2279  CD  PRO B 139      -4.901  21.015  -6.806  1.00  0.00           C  
ATOM   2280  HD2 PRO B 139      -4.379  20.765  -7.729  1.00  0.00           H  
ATOM   2281  HD3 PRO B 139      -5.335  22.011  -6.872  1.00  0.00           H  
ATOM   2282  CG  PRO B 139      -6.030  20.025  -6.551  1.00  0.00           C  
ATOM   2283  HG2 PRO B 139      -6.494  19.689  -7.474  1.00  0.00           H  
ATOM   2284  HG3 PRO B 139      -6.776  20.472  -5.895  1.00  0.00           H  
ATOM   2285  CB  PRO B 139      -5.311  18.897  -5.825  1.00  0.00           C  
ATOM   2286  HB2 PRO B 139      -4.841  18.242  -6.558  1.00  0.00           H  
ATOM   2287  HB3 PRO B 139      -6.010  18.333  -5.211  1.00  0.00           H  
ATOM   2288  CA  PRO B 139      -4.253  19.624  -4.980  1.00  0.00           C  
ATOM   2289  HA  PRO B 139      -4.704  19.862  -4.023  1.00  0.00           H  
ATOM   2290  C   PRO B 139      -2.999  18.773  -4.724  1.00  0.00           C  
ATOM   2291  O   PRO B 139      -2.516  18.050  -5.594  1.00  0.00           O  
ATOM   2292  N   THR B 140      -2.487  18.847  -3.497  1.00  0.00           N  
ATOM   2293  H   THR B 140      -2.977  19.453  -2.841  1.00  0.00           H  
ATOM   2294  CA  THR B 140      -1.302  18.117  -3.005  1.00  0.00           C  
ATOM   2295  HA  THR B 140      -0.692  17.791  -3.846  1.00  0.00           H  
ATOM   2296  CB  THR B 140      -0.465  19.081  -2.147  1.00  0.00           C  
ATOM   2297  HB  THR B 140      -1.082  19.460  -1.329  1.00  0.00           H  
ATOM   2298  CG2 THR B 140       0.779  18.416  -1.551  1.00  0.00           C  
ATOM   2299 HG21 THR B 140       0.486  17.673  -0.811  1.00  0.00           H  
ATOM   2300 HG22 THR B 140       1.360  17.940  -2.339  1.00  0.00           H  
ATOM   2301 HG23 THR B 140       1.392  19.171  -1.060  1.00  0.00           H  
ATOM   2302  OG1 THR B 140      -0.039  20.180  -2.929  1.00  0.00           O  
ATOM   2303  HG1 THR B 140      -0.821  20.615  -3.306  1.00  0.00           H  
ATOM   2304  C   THR B 140      -1.754  16.887  -2.203  1.00  0.00           C  
ATOM   2305  O   THR B 140      -2.746  17.011  -1.493  1.00  0.00           O  
ATOM   2306  N   CYS B 141      -1.103  15.709  -2.288  1.00  0.00           N  
ATOM   2307  H   CYS B 141      -0.249  15.652  -2.823  1.00  0.00           H  
ATOM   2308  CA  CYS B 141      -1.672  14.437  -1.778  1.00  0.00           C  
ATOM   2309  HA  CYS B 141      -2.367  14.680  -0.976  1.00  0.00           H  
ATOM   2310  CB  CYS B 141      -2.488  13.821  -2.931  1.00  0.00           C  
ATOM   2311  HB2 CYS B 141      -3.177  14.575  -3.313  1.00  0.00           H  
ATOM   2312  HB3 CYS B 141      -1.814  13.533  -3.739  1.00  0.00           H  
ATOM   2313  SG  CYS B 141      -3.457  12.377  -2.410  1.00  0.00           S  
ATOM   2314  HG  CYS B 141      -2.478  11.471  -2.532  1.00  0.00           H  
ATOM   2315  C   CYS B 141      -0.655  13.432  -1.164  1.00  0.00           C  
ATOM   2316  O   CYS B 141       0.479  13.340  -1.626  1.00  0.00           O  
ATOM   2317  N   VAL B 142      -1.072  12.658  -0.142  1.00  0.00           N  
ATOM   2318  H   VAL B 142      -2.035  12.791   0.159  1.00  0.00           H  
ATOM   2319  CA  VAL B 142      -0.235  11.754   0.691  1.00  0.00           C  
ATOM   2320  HA  VAL B 142       0.621  11.442   0.095  1.00  0.00           H  
ATOM   2321  CB  VAL B 142       0.300  12.564   1.896  1.00  0.00           C  
ATOM   2322  HB  VAL B 142       0.626  13.538   1.530  1.00  0.00           H  
ATOM   2323  CG1 VAL B 142      -0.761  12.805   2.979  1.00  0.00           C  
ATOM   2324 HG11 VAL B 142      -1.029  11.872   3.473  1.00  0.00           H  
ATOM   2325 HG12 VAL B 142      -0.370  13.495   3.727  1.00  0.00           H  
ATOM   2326 HG13 VAL B 142      -1.654  13.248   2.537  1.00  0.00           H  
ATOM   2327  CG2 VAL B 142       1.510  11.916   2.569  1.00  0.00           C  
ATOM   2328 HG21 VAL B 142       2.310  11.802   1.839  1.00  0.00           H  
ATOM   2329 HG22 VAL B 142       1.872  12.561   3.369  1.00  0.00           H  
ATOM   2330 HG23 VAL B 142       1.254  10.944   2.989  1.00  0.00           H  
ATOM   2331  C   VAL B 142      -0.978  10.465   1.121  1.00  0.00           C  
ATOM   2332  O   VAL B 142      -2.206  10.469   1.189  1.00  0.00           O  
ATOM   2333  N   SER B 143      -0.274   9.357   1.405  1.00  0.00           N  
ATOM   2334  H   SER B 143       0.739   9.427   1.357  1.00  0.00           H  
ATOM   2335  CA  SER B 143      -0.830   7.987   1.540  1.00  0.00           C  
ATOM   2336  HA  SER B 143      -1.915   8.042   1.545  1.00  0.00           H  
ATOM   2337  CB  SER B 143      -0.385   7.151   0.331  1.00  0.00           C  
ATOM   2338  HB2 SER B 143      -0.734   7.626  -0.583  1.00  0.00           H  
ATOM   2339  HB3 SER B 143       0.706   7.112   0.308  1.00  0.00           H  
ATOM   2340  OG  SER B 143      -0.891   5.827   0.392  1.00  0.00           O  
ATOM   2341  HG  SER B 143      -1.821   5.865   0.132  1.00  0.00           H  
ATOM   2342  C   SER B 143      -0.403   7.238   2.810  1.00  0.00           C  
ATOM   2343  O   SER B 143       0.755   7.331   3.207  1.00  0.00           O  
ATOM   2344  N   ASP B 144      -1.299   6.423   3.390  1.00  0.00           N  
ATOM   2345  H   ASP B 144      -2.227   6.338   2.985  1.00  0.00           H  
ATOM   2346  CA  ASP B 144      -0.943   5.485   4.470  1.00  0.00           C  
ATOM   2347  HA  ASP B 144      -0.194   5.969   5.096  1.00  0.00           H  
ATOM   2348  CB  ASP B 144      -2.155   5.214   5.383  1.00  0.00           C  
ATOM   2349  HB2 ASP B 144      -1.773   4.873   6.344  1.00  0.00           H  
ATOM   2350  HB3 ASP B 144      -2.676   6.155   5.571  1.00  0.00           H  
ATOM   2351  CG  ASP B 144      -3.178   4.167   4.911  1.00  0.00           C  
ATOM   2352  OD1 ASP B 144      -3.269   3.847   3.704  1.00  0.00           O  
ATOM   2353  OD2 ASP B 144      -3.891   3.629   5.789  1.00  0.00           O  
ATOM   2354  C   ASP B 144      -0.307   4.169   3.969  1.00  0.00           C  
ATOM   2355  O   ASP B 144       0.141   3.355   4.779  1.00  0.00           O  
ATOM   2356  N   TYR B 145      -0.263   3.961   2.649  1.00  0.00           N  
ATOM   2357  H   TYR B 145      -0.582   4.718   2.058  1.00  0.00           H  
ATOM   2358  CA  TYR B 145       0.186   2.748   1.955  1.00  0.00           C  
ATOM   2359  HA  TYR B 145      -0.170   2.877   0.934  1.00  0.00           H  
ATOM   2360  CB  TYR B 145       1.719   2.698   1.872  1.00  0.00           C  
ATOM   2361  HB2 TYR B 145       2.103   3.715   1.870  1.00  0.00           H  
ATOM   2362  HB3 TYR B 145       2.117   2.197   2.754  1.00  0.00           H  
ATOM   2363  CG  TYR B 145       2.222   2.027   0.608  1.00  0.00           C  
ATOM   2364  CD1 TYR B 145       2.007   2.656  -0.634  1.00  0.00           C  
ATOM   2365  HD1 TYR B 145       1.485   3.602  -0.679  1.00  0.00           H  
ATOM   2366  CE1 TYR B 145       2.443   2.043  -1.821  1.00  0.00           C  
ATOM   2367  HE1 TYR B 145       2.251   2.497  -2.779  1.00  0.00           H  
ATOM   2368  CZ  TYR B 145       3.117   0.806  -1.771  1.00  0.00           C  
ATOM   2369  OH  TYR B 145       3.544   0.248  -2.931  1.00  0.00           O  
ATOM   2370  HH  TYR B 145       4.068  -0.576  -2.823  1.00  0.00           H  
ATOM   2371  CE2 TYR B 145       3.339   0.176  -0.530  1.00  0.00           C  
ATOM   2372  HE2 TYR B 145       3.854  -0.771  -0.500  1.00  0.00           H  
ATOM   2373  CD2 TYR B 145       2.881   0.783   0.657  1.00  0.00           C  
ATOM   2374  HD2 TYR B 145       3.022   0.287   1.604  1.00  0.00           H  
ATOM   2375  C   TYR B 145      -0.485   1.441   2.431  1.00  0.00           C  
ATOM   2376  O   TYR B 145       0.130   0.371   2.469  1.00  0.00           O  
ATOM   2377  N   MET B 146      -1.763   1.519   2.816  1.00  0.00           N  
ATOM   2378  H   MET B 146      -2.181   2.444   2.865  1.00  0.00           H  
ATOM   2379  CA  MET B 146      -2.600   0.376   3.192  1.00  0.00           C  
ATOM   2380  HA  MET B 146      -2.155  -0.528   2.780  1.00  0.00           H  
ATOM   2381  CB  MET B 146      -2.626   0.222   4.720  1.00  0.00           C  
ATOM   2382  HB2 MET B 146      -1.664  -0.173   5.030  1.00  0.00           H  
ATOM   2383  HB3 MET B 146      -2.772   1.197   5.183  1.00  0.00           H  
ATOM   2384  CG  MET B 146      -3.719  -0.726   5.228  1.00  0.00           C  
ATOM   2385  HG2 MET B 146      -4.689  -0.243   5.088  1.00  0.00           H  
ATOM   2386  HG3 MET B 146      -3.703  -1.642   4.635  1.00  0.00           H  
ATOM   2387  SD  MET B 146      -3.561  -1.179   6.977  1.00  0.00           S  
ATOM   2388  CE  MET B 146      -5.172  -1.980   7.201  1.00  0.00           C  
ATOM   2389  HE1 MET B 146      -5.967  -1.264   6.987  1.00  0.00           H  
ATOM   2390  HE2 MET B 146      -5.262  -2.826   6.520  1.00  0.00           H  
ATOM   2391  HE3 MET B 146      -5.268  -2.330   8.228  1.00  0.00           H  
ATOM   2392  C   MET B 146      -4.005   0.440   2.594  1.00  0.00           C  
ATOM   2393  O   MET B 146      -4.422  -0.552   2.003  1.00  0.00           O  
ATOM   2394  N   SER B 147      -4.731   1.550   2.749  1.00  0.00           N  
ATOM   2395  H   SER B 147      -4.329   2.331   3.266  1.00  0.00           H  
ATOM   2396  CA  SER B 147      -6.113   1.657   2.252  1.00  0.00           C  
ATOM   2397  HA  SER B 147      -6.156   1.197   1.264  1.00  0.00           H  
ATOM   2398  CB  SER B 147      -7.068   0.880   3.174  1.00  0.00           C  
ATOM   2399  HB2 SER B 147      -8.030   0.762   2.672  1.00  0.00           H  
ATOM   2400  HB3 SER B 147      -6.666  -0.115   3.371  1.00  0.00           H  
ATOM   2401  OG  SER B 147      -7.271   1.568   4.401  1.00  0.00           O  
ATOM   2402  HG  SER B 147      -7.918   2.257   4.210  1.00  0.00           H  
ATOM   2403  C   SER B 147      -6.628   3.093   2.100  1.00  0.00           C  
ATOM   2404  O   SER B 147      -7.803   3.282   1.765  1.00  0.00           O  
ATOM   2405  N   ILE B 148      -5.824   4.121   2.399  1.00  0.00           N  
ATOM   2406  H   ILE B 148      -4.870   3.949   2.713  1.00  0.00           H  
ATOM   2407  CA  ILE B 148      -6.303   5.505   2.424  1.00  0.00           C  
ATOM   2408  HA  ILE B 148      -7.093   5.579   1.676  1.00  0.00           H  
ATOM   2409  CB  ILE B 148      -6.931   5.821   3.810  1.00  0.00           C  
ATOM   2410  HB  ILE B 148      -7.171   4.872   4.298  1.00  0.00           H  
ATOM   2411  CG2 ILE B 148      -5.987   6.582   4.749  1.00  0.00           C  
ATOM   2412 HG21 ILE B 148      -5.022   6.085   4.788  1.00  0.00           H  
ATOM   2413 HG22 ILE B 148      -5.849   7.599   4.390  1.00  0.00           H  
ATOM   2414 HG23 ILE B 148      -6.391   6.612   5.760  1.00  0.00           H  
ATOM   2415  CG1 ILE B 148      -8.264   6.580   3.629  1.00  0.00           C  
ATOM   2416 HG12 ILE B 148      -8.074   7.581   3.236  1.00  0.00           H  
ATOM   2417 HG13 ILE B 148      -8.870   6.034   2.906  1.00  0.00           H  
ATOM   2418  CD1 ILE B 148      -9.085   6.694   4.922  1.00  0.00           C  
ATOM   2419 HD11 ILE B 148      -8.590   7.354   5.633  1.00  0.00           H  
ATOM   2420 HD12 ILE B 148     -10.066   7.109   4.691  1.00  0.00           H  
ATOM   2421 HD13 ILE B 148      -9.219   5.710   5.372  1.00  0.00           H  
ATOM   2422  C   ILE B 148      -5.232   6.505   1.978  1.00  0.00           C  
ATOM   2423  O   ILE B 148      -4.022   6.268   2.023  1.00  0.00           O  
ATOM   2424  N   SER B 149      -5.685   7.649   1.488  1.00  0.00           N  
ATOM   2425  H   SER B 149      -6.689   7.763   1.380  1.00  0.00           H  
ATOM   2426  CA  SER B 149      -4.844   8.785   1.112  1.00  0.00           C  
ATOM   2427  HA  SER B 149      -3.996   8.842   1.795  1.00  0.00           H  
ATOM   2428  CB  SER B 149      -4.323   8.608  -0.319  1.00  0.00           C  
ATOM   2429  HB2 SER B 149      -5.165   8.469  -0.996  1.00  0.00           H  
ATOM   2430  HB3 SER B 149      -3.758   9.488  -0.629  1.00  0.00           H  
ATOM   2431  OG  SER B 149      -3.488   7.467  -0.368  1.00  0.00           O  
ATOM   2432  HG  SER B 149      -3.731   6.924   0.406  1.00  0.00           H  
ATOM   2433  C   SER B 149      -5.636  10.077   1.275  1.00  0.00           C  
ATOM   2434  O   SER B 149      -6.860  10.049   1.415  1.00  0.00           O  
ATOM   2435  N   THR B 150      -4.962  11.219   1.317  1.00  0.00           N  
ATOM   2436  H   THR B 150      -3.948  11.193   1.220  1.00  0.00           H  
ATOM   2437  CA  THR B 150      -5.589  12.517   1.599  1.00  0.00           C  
ATOM   2438  HA  THR B 150      -6.622  12.493   1.256  1.00  0.00           H  
ATOM   2439  CB  THR B 150      -5.604  12.777   3.113  1.00  0.00           C  
ATOM   2440  HB  THR B 150      -4.769  12.253   3.581  1.00  0.00           H  
ATOM   2441  CG2 THR B 150      -5.565  14.236   3.567  1.00  0.00           C  
ATOM   2442 HG21 THR B 150      -4.609  14.685   3.293  1.00  0.00           H  
ATOM   2443 HG22 THR B 150      -6.382  14.797   3.113  1.00  0.00           H  
ATOM   2444 HG23 THR B 150      -5.664  14.278   4.652  1.00  0.00           H  
ATOM   2445  OG1 THR B 150      -6.820  12.244   3.580  1.00  0.00           O  
ATOM   2446  HG1 THR B 150      -6.900  11.357   3.215  1.00  0.00           H  
ATOM   2447  C   THR B 150      -4.929  13.632   0.818  1.00  0.00           C  
ATOM   2448  O   THR B 150      -3.706  13.657   0.677  1.00  0.00           O  
ATOM   2449  N   CYS B 151      -5.763  14.542   0.323  1.00  0.00           N  
ATOM   2450  H   CYS B 151      -6.757  14.445   0.508  1.00  0.00           H  
ATOM   2451  CA  CYS B 151      -5.398  15.649  -0.532  1.00  0.00           C  
ATOM   2452  HA  CYS B 151      -4.318  15.720  -0.538  1.00  0.00           H  
ATOM   2453  CB  CYS B 151      -5.903  15.311  -1.941  1.00  0.00           C  
ATOM   2454  HB2 CYS B 151      -5.460  14.373  -2.276  1.00  0.00           H  
ATOM   2455  HB3 CYS B 151      -6.987  15.193  -1.909  1.00  0.00           H  
ATOM   2456  SG  CYS B 151      -5.480  16.632  -3.099  1.00  0.00           S  
ATOM   2457  HG  CYS B 151      -4.172  16.684  -2.812  1.00  0.00           H  
ATOM   2458  C   CYS B 151      -5.976  16.965   0.010  1.00  0.00           C  
ATOM   2459  O   CYS B 151      -7.101  16.960   0.508  1.00  0.00           O  
ATOM   2460  N   GLU B 152      -5.250  18.081  -0.108  1.00  0.00           N  
ATOM   2461  H   GLU B 152      -4.355  18.031  -0.583  1.00  0.00           H  
ATOM   2462  CA  GLU B 152      -5.792  19.423   0.145  1.00  0.00           C  
ATOM   2463  HA  GLU B 152      -6.876  19.334   0.123  1.00  0.00           H  
ATOM   2464  CB  GLU B 152      -5.431  19.956   1.554  1.00  0.00           C  
ATOM   2465  HB2 GLU B 152      -6.264  20.566   1.898  1.00  0.00           H  
ATOM   2466  HB3 GLU B 152      -5.385  19.105   2.233  1.00  0.00           H  
ATOM   2467  CG  GLU B 152      -4.116  20.761   1.700  1.00  0.00           C  
ATOM   2468  HG2 GLU B 152      -3.592  20.378   2.579  1.00  0.00           H  
ATOM   2469  HG3 GLU B 152      -3.464  20.565   0.847  1.00  0.00           H  
ATOM   2470  CD  GLU B 152      -4.284  22.288   1.901  1.00  0.00           C  
ATOM   2471  OE1 GLU B 152      -3.426  23.057   1.403  1.00  0.00           O  
ATOM   2472  OE2 GLU B 152      -5.212  22.735   2.617  1.00  0.00           O  
ATOM   2473  C   GLU B 152      -5.434  20.384  -0.990  1.00  0.00           C  
ATOM   2474  O   GLU B 152      -4.437  20.198  -1.691  1.00  0.00           O  
ATOM   2475  N   TRP B 153      -6.267  21.406  -1.163  1.00  0.00           N  
ATOM   2476  H   TRP B 153      -7.075  21.470  -0.548  1.00  0.00           H  
ATOM   2477  CA  TRP B 153      -6.047  22.545  -2.051  1.00  0.00           C  
ATOM   2478  HA  TRP B 153      -4.972  22.716  -2.152  1.00  0.00           H  
ATOM   2479  CB  TRP B 153      -6.629  22.277  -3.449  1.00  0.00           C  
ATOM   2480  HB2 TRP B 153      -6.367  23.102  -4.109  1.00  0.00           H  
ATOM   2481  HB3 TRP B 153      -6.141  21.395  -3.847  1.00  0.00           H  
ATOM   2482  CG  TRP B 153      -8.107  22.061  -3.553  1.00  0.00           C  
ATOM   2483  CD1 TRP B 153      -9.025  23.008  -3.852  1.00  0.00           C  
ATOM   2484  HD1 TRP B 153      -8.799  24.051  -4.049  1.00  0.00           H  
ATOM   2485  NE1 TRP B 153     -10.285  22.443  -3.881  1.00  0.00           N  
ATOM   2486  HE1 TRP B 153     -11.122  22.976  -4.076  1.00  0.00           H  
ATOM   2487  CE2 TRP B 153     -10.239  21.089  -3.609  1.00  0.00           C  
ATOM   2488  CZ2 TRP B 153     -11.220  20.089  -3.526  1.00  0.00           C  
ATOM   2489  HZ2 TRP B 153     -12.259  20.333  -3.684  1.00  0.00           H  
ATOM   2490  CH2 TRP B 153     -10.831  18.767  -3.242  1.00  0.00           C  
ATOM   2491  HH2 TRP B 153     -11.570  17.979  -3.191  1.00  0.00           H  
ATOM   2492  CZ3 TRP B 153      -9.474  18.471  -3.021  1.00  0.00           C  
ATOM   2493  HZ3 TRP B 153      -9.171  17.460  -2.788  1.00  0.00           H  
ATOM   2494  CE3 TRP B 153      -8.500  19.484  -3.090  1.00  0.00           C  
ATOM   2495  HE3 TRP B 153      -7.461  19.244  -2.914  1.00  0.00           H  
ATOM   2496  CD2 TRP B 153      -8.855  20.818  -3.386  1.00  0.00           C  
ATOM   2497  C   TRP B 153      -6.668  23.795  -1.433  1.00  0.00           C  
ATOM   2498  O   TRP B 153      -7.438  23.727  -0.471  1.00  0.00           O  
ATOM   2499  N   LYS B 154      -6.361  24.958  -2.004  1.00  0.00           N  
ATOM   2500  H   LYS B 154      -5.740  24.937  -2.807  1.00  0.00           H  
ATOM   2501  CA  LYS B 154      -7.005  26.228  -1.640  1.00  0.00           C  
ATOM   2502  HA  LYS B 154      -7.799  26.032  -0.919  1.00  0.00           H  
ATOM   2503  CB  LYS B 154      -6.003  27.183  -0.975  1.00  0.00           C  
ATOM   2504  HB2 LYS B 154      -5.204  27.421  -1.678  1.00  0.00           H  
ATOM   2505  HB3 LYS B 154      -6.517  28.110  -0.711  1.00  0.00           H  
ATOM   2506  CG  LYS B 154      -5.414  26.553   0.300  1.00  0.00           C  
ATOM   2507  HG2 LYS B 154      -6.223  26.345   1.000  1.00  0.00           H  
ATOM   2508  HG3 LYS B 154      -4.921  25.615   0.044  1.00  0.00           H  
ATOM   2509  CD  LYS B 154      -4.392  27.465   0.984  1.00  0.00           C  
ATOM   2510  HD2 LYS B 154      -3.591  27.711   0.286  1.00  0.00           H  
ATOM   2511  HD3 LYS B 154      -4.886  28.390   1.281  1.00  0.00           H  
ATOM   2512  CE  LYS B 154      -3.803  26.791   2.233  1.00  0.00           C  
ATOM   2513  HE2 LYS B 154      -3.181  27.526   2.750  1.00  0.00           H  
ATOM   2514  HE3 LYS B 154      -4.620  26.502   2.901  1.00  0.00           H  
ATOM   2515  NZ  LYS B 154      -2.982  25.600   1.898  1.00  0.00           N  
ATOM   2516  HZ1 LYS B 154      -2.322  25.793   1.147  1.00  0.00           H  
ATOM   2517  HZ2 LYS B 154      -2.496  25.217   2.692  1.00  0.00           H  
ATOM   2518  HZ3 LYS B 154      -3.543  24.800   1.574  1.00  0.00           H  
ATOM   2519  C   LYS B 154      -7.681  26.833  -2.857  1.00  0.00           C  
ATOM   2520  O   LYS B 154      -7.172  26.697  -3.967  1.00  0.00           O  
ATOM   2521  N   MET B 155      -8.814  27.494  -2.644  1.00  0.00           N  
ATOM   2522  H   MET B 155      -9.121  27.582  -1.681  1.00  0.00           H  
ATOM   2523  CA  MET B 155      -9.562  28.253  -3.651  1.00  0.00           C  
ATOM   2524  HA  MET B 155      -9.262  27.915  -4.641  1.00  0.00           H  
ATOM   2525  CB  MET B 155     -11.073  27.990  -3.502  1.00  0.00           C  
ATOM   2526  HB2 MET B 155     -11.395  28.312  -2.511  1.00  0.00           H  
ATOM   2527  HB3 MET B 155     -11.617  28.579  -4.240  1.00  0.00           H  
ATOM   2528  CG  MET B 155     -11.441  26.508  -3.681  1.00  0.00           C  
ATOM   2529  HG2 MET B 155     -10.916  25.922  -2.927  1.00  0.00           H  
ATOM   2530  HG3 MET B 155     -12.508  26.396  -3.490  1.00  0.00           H  
ATOM   2531  SD  MET B 155     -11.092  25.785  -5.312  1.00  0.00           S  
ATOM   2532  CE  MET B 155     -12.385  26.603  -6.291  1.00  0.00           C  
ATOM   2533  HE1 MET B 155     -12.390  26.205  -7.304  1.00  0.00           H  
ATOM   2534  HE2 MET B 155     -13.362  26.425  -5.842  1.00  0.00           H  
ATOM   2535  HE3 MET B 155     -12.200  27.674  -6.332  1.00  0.00           H  
ATOM   2536  C   MET B 155      -9.243  29.752  -3.557  1.00  0.00           C  
ATOM   2537  O   MET B 155      -8.766  30.232  -2.529  1.00  0.00           O  
ATOM   2538  N   ASN B 156      -9.512  30.511  -4.623  1.00  0.00           N  
ATOM   2539  H   ASN B 156      -9.876  30.045  -5.449  1.00  0.00           H  
ATOM   2540  CA  ASN B 156      -9.226  31.953  -4.714  1.00  0.00           C  
ATOM   2541  HA  ASN B 156      -8.212  32.113  -4.350  1.00  0.00           H  
ATOM   2542  CB  ASN B 156      -9.277  32.392  -6.190  1.00  0.00           C  
ATOM   2543  HB2 ASN B 156      -8.776  33.357  -6.278  1.00  0.00           H  
ATOM   2544  HB3 ASN B 156      -8.737  31.677  -6.812  1.00  0.00           H  
ATOM   2545  CG  ASN B 156     -10.699  32.525  -6.715  1.00  0.00           C  
ATOM   2546  OD1 ASN B 156     -11.476  31.590  -6.698  1.00  0.00           O  
ATOM   2547  ND2 ASN B 156     -11.101  33.674  -7.204  1.00  0.00           N  
ATOM   2548 HD21 ASN B 156     -12.058  33.720  -7.512  1.00  0.00           H  
ATOM   2549 HD22 ASN B 156     -10.530  34.493  -7.096  1.00  0.00           H  
ATOM   2550  C   ASN B 156     -10.124  32.856  -3.841  1.00  0.00           C  
ATOM   2551  O   ASN B 156     -10.011  34.078  -3.919  1.00  0.00           O  
ATOM   2552  N   GLY B 157     -11.033  32.276  -3.060  1.00  0.00           N  
ATOM   2553  H   GLY B 157     -11.056  31.266  -3.020  1.00  0.00           H  
ATOM   2554  CA  GLY B 157     -12.001  32.973  -2.222  1.00  0.00           C  
ATOM   2555  HA2 GLY B 157     -11.466  33.603  -1.512  1.00  0.00           H  
ATOM   2556  HA3 GLY B 157     -12.636  33.603  -2.845  1.00  0.00           H  
ATOM   2557  C   GLY B 157     -12.883  31.982  -1.451  1.00  0.00           C  
ATOM   2558  O   GLY B 157     -12.691  30.769  -1.583  1.00  0.00           O  
ATOM   2559  N   PRO B 158     -13.841  32.463  -0.636  1.00  0.00           N  
ATOM   2560  CD  PRO B 158     -14.065  33.860  -0.292  1.00  0.00           C  
ATOM   2561  HD2 PRO B 158     -14.795  34.287  -0.980  1.00  0.00           H  
ATOM   2562  HD3 PRO B 158     -13.146  34.445  -0.303  1.00  0.00           H  
ATOM   2563  CG  PRO B 158     -14.643  33.830   1.122  1.00  0.00           C  
ATOM   2564  HG2 PRO B 158     -15.255  34.708   1.330  1.00  0.00           H  
ATOM   2565  HG3 PRO B 158     -13.834  33.744   1.848  1.00  0.00           H  
ATOM   2566  CB  PRO B 158     -15.470  32.545   1.115  1.00  0.00           C  
ATOM   2567  HB2 PRO B 158     -16.440  32.745   0.655  1.00  0.00           H  
ATOM   2568  HB3 PRO B 158     -15.598  32.141   2.120  1.00  0.00           H  
ATOM   2569  CA  PRO B 158     -14.647  31.603   0.230  1.00  0.00           C  
ATOM   2570  HA  PRO B 158     -13.954  31.054   0.861  1.00  0.00           H  
ATOM   2571  C   PRO B 158     -15.541  30.601  -0.516  1.00  0.00           C  
ATOM   2572  O   PRO B 158     -16.172  30.943  -1.519  1.00  0.00           O  
ATOM   2573  N   THR B 159     -15.647  29.383   0.020  1.00  0.00           N  
ATOM   2574  H   THR B 159     -15.113  29.179   0.860  1.00  0.00           H  
ATOM   2575  CA  THR B 159     -16.461  28.281  -0.530  1.00  0.00           C  
ATOM   2576  HA  THR B 159     -17.294  28.705  -1.090  1.00  0.00           H  
ATOM   2577  CB  THR B 159     -15.637  27.428  -1.521  1.00  0.00           C  
ATOM   2578  HB  THR B 159     -15.430  28.029  -2.407  1.00  0.00           H  
ATOM   2579  CG2 THR B 159     -14.305  26.929  -0.951  1.00  0.00           C  
ATOM   2580 HG21 THR B 159     -14.465  26.392  -0.017  1.00  0.00           H  
ATOM   2581 HG22 THR B 159     -13.838  26.253  -1.665  1.00  0.00           H  
ATOM   2582 HG23 THR B 159     -13.635  27.771  -0.779  1.00  0.00           H  
ATOM   2583  OG1 THR B 159     -16.338  26.272  -1.919  1.00  0.00           O  
ATOM   2584  HG1 THR B 159     -17.246  26.546  -2.188  1.00  0.00           H  
ATOM   2585  C   THR B 159     -17.052  27.422   0.594  1.00  0.00           C  
ATOM   2586  O   THR B 159     -16.419  27.246   1.632  1.00  0.00           O  
ATOM   2587  N   GLN B 160     -18.260  26.888   0.388  1.00  0.00           N  
ATOM   2588  H   GLN B 160     -18.649  27.023  -0.544  1.00  0.00           H  
ATOM   2589  CA  GLN B 160     -18.822  25.771   1.159  1.00  0.00           C  
ATOM   2590  HA  GLN B 160     -18.337  25.688   2.133  1.00  0.00           H  
ATOM   2591  CB  GLN B 160     -20.332  25.976   1.364  1.00  0.00           C  
ATOM   2592  HB2 GLN B 160     -20.794  26.192   0.399  1.00  0.00           H  
ATOM   2593  HB3 GLN B 160     -20.764  25.050   1.751  1.00  0.00           H  
ATOM   2594  CG  GLN B 160     -20.673  27.098   2.345  1.00  0.00           C  
ATOM   2595  HG2 GLN B 160     -20.270  26.848   3.329  1.00  0.00           H  
ATOM   2596  HG3 GLN B 160     -20.223  28.034   2.015  1.00  0.00           H  
ATOM   2597  CD  GLN B 160     -22.184  27.286   2.429  1.00  0.00           C  
ATOM   2598  OE1 GLN B 160     -22.841  27.658   1.463  1.00  0.00           O  
ATOM   2599  NE2 GLN B 160     -22.783  27.040   3.574  1.00  0.00           N  
ATOM   2600 HE21 GLN B 160     -23.781  27.160   3.612  1.00  0.00           H  
ATOM   2601 HE22 GLN B 160     -22.246  26.694   4.351  1.00  0.00           H  
ATOM   2602  C   GLN B 160     -18.554  24.481   0.378  1.00  0.00           C  
ATOM   2603  O   GLN B 160     -19.441  23.978  -0.319  1.00  0.00           O  
ATOM   2604  N   CYS B 161     -17.309  24.005   0.400  1.00  0.00           N  
ATOM   2605  H   CYS B 161     -16.660  24.382   1.084  1.00  0.00           H  
ATOM   2606  CA  CYS B 161     -16.794  23.109  -0.636  1.00  0.00           C  
ATOM   2607  HA  CYS B 161     -16.939  23.604  -1.595  1.00  0.00           H  
ATOM   2608  CB  CYS B 161     -15.284  22.944  -0.457  1.00  0.00           C  
ATOM   2609  HB2 CYS B 161     -14.880  22.388  -1.304  1.00  0.00           H  
ATOM   2610  HB3 CYS B 161     -14.810  23.927  -0.430  1.00  0.00           H  
ATOM   2611  SG  CYS B 161     -14.902  22.047   1.063  1.00  0.00           S  
ATOM   2612  HG  CYS B 161     -15.445  22.910   1.939  1.00  0.00           H  
ATOM   2613  C   CYS B 161     -17.552  21.772  -0.713  1.00  0.00           C  
ATOM   2614  O   CYS B 161     -17.787  21.283  -1.819  1.00  0.00           O  
ATOM   2615  N   SER B 162     -18.046  21.256   0.419  1.00  0.00           N  
ATOM   2616  H   SER B 162     -17.829  21.722   1.290  1.00  0.00           H  
ATOM   2617  CA  SER B 162     -18.910  20.069   0.516  1.00  0.00           C  
ATOM   2618  HA  SER B 162     -18.382  19.231   0.064  1.00  0.00           H  
ATOM   2619  CB  SER B 162     -19.125  19.734   2.002  1.00  0.00           C  
ATOM   2620  HB2 SER B 162     -19.847  18.920   2.096  1.00  0.00           H  
ATOM   2621  HB3 SER B 162     -18.183  19.405   2.438  1.00  0.00           H  
ATOM   2622  OG  SER B 162     -19.573  20.865   2.734  1.00  0.00           O  
ATOM   2623  HG  SER B 162     -19.249  20.757   3.645  1.00  0.00           H  
ATOM   2624  C   SER B 162     -20.257  20.200  -0.223  1.00  0.00           C  
ATOM   2625  O   SER B 162     -20.912  19.191  -0.483  1.00  0.00           O  
ATOM   2626  N   THR B 163     -20.664  21.413  -0.622  1.00  0.00           N  
ATOM   2627  H   THR B 163     -20.084  22.198  -0.350  1.00  0.00           H  
ATOM   2628  CA  THR B 163     -21.823  21.671  -1.507  1.00  0.00           C  
ATOM   2629  HA  THR B 163     -22.440  20.774  -1.545  1.00  0.00           H  
ATOM   2630  CB  THR B 163     -22.715  22.809  -0.961  1.00  0.00           C  
ATOM   2631  HB  THR B 163     -23.605  22.866  -1.588  1.00  0.00           H  
ATOM   2632  CG2 THR B 163     -23.178  22.558   0.474  1.00  0.00           C  
ATOM   2633 HG21 THR B 163     -23.680  21.592   0.529  1.00  0.00           H  
ATOM   2634 HG22 THR B 163     -22.327  22.559   1.157  1.00  0.00           H  
ATOM   2635 HG23 THR B 163     -23.878  23.339   0.769  1.00  0.00           H  
ATOM   2636  OG1 THR B 163     -22.092  24.081  -0.987  1.00  0.00           O  
ATOM   2637  HG1 THR B 163     -21.173  23.964  -0.687  1.00  0.00           H  
ATOM   2638  C   THR B 163     -21.442  21.985  -2.962  1.00  0.00           C  
ATOM   2639  O   THR B 163     -22.316  22.088  -3.817  1.00  0.00           O  
ATOM   2640  N   GLU B 164     -20.154  22.178  -3.256  1.00  0.00           N  
ATOM   2641  H   GLU B 164     -19.476  21.959  -2.534  1.00  0.00           H  
ATOM   2642  CA  GLU B 164     -19.721  23.118  -4.302  1.00  0.00           C  
ATOM   2643  HA  GLU B 164     -20.558  23.346  -4.966  1.00  0.00           H  
ATOM   2644  CB  GLU B 164     -19.341  24.401  -3.552  1.00  0.00           C  
ATOM   2645  HB2 GLU B 164     -20.162  24.629  -2.873  1.00  0.00           H  
ATOM   2646  HB3 GLU B 164     -18.453  24.219  -2.953  1.00  0.00           H  
ATOM   2647  CG  GLU B 164     -19.109  25.648  -4.399  1.00  0.00           C  
ATOM   2648  HG2 GLU B 164     -18.097  25.641  -4.806  1.00  0.00           H  
ATOM   2649  HG3 GLU B 164     -19.819  25.659  -5.230  1.00  0.00           H  
ATOM   2650  CD  GLU B 164     -19.325  26.888  -3.522  1.00  0.00           C  
ATOM   2651  OE1 GLU B 164     -20.118  27.759  -3.926  1.00  0.00           O  
ATOM   2652  OE2 GLU B 164     -18.778  26.970  -2.397  1.00  0.00           O  
ATOM   2653  C   GLU B 164     -18.572  22.601  -5.188  1.00  0.00           C  
ATOM   2654  O   GLU B 164     -18.413  23.048  -6.325  1.00  0.00           O  
ATOM   2655  N   LEU B 165     -17.803  21.618  -4.706  1.00  0.00           N  
ATOM   2656  H   LEU B 165     -18.008  21.286  -3.767  1.00  0.00           H  
ATOM   2657  CA  LEU B 165     -16.754  20.902  -5.439  1.00  0.00           C  
ATOM   2658  HA  LEU B 165     -16.846  21.129  -6.500  1.00  0.00           H  
ATOM   2659  CB  LEU B 165     -15.362  21.365  -4.965  1.00  0.00           C  
ATOM   2660  HB2 LEU B 165     -15.304  21.275  -3.880  1.00  0.00           H  
ATOM   2661  HB3 LEU B 165     -14.628  20.676  -5.383  1.00  0.00           H  
ATOM   2662  CG  LEU B 165     -14.980  22.800  -5.389  1.00  0.00           C  
ATOM   2663  HG  LEU B 165     -15.650  23.152  -6.171  1.00  0.00           H  
ATOM   2664  CD1 LEU B 165     -15.038  23.769  -4.208  1.00  0.00           C  
ATOM   2665 HD11 LEU B 165     -14.327  23.478  -3.434  1.00  0.00           H  
ATOM   2666 HD12 LEU B 165     -14.801  24.779  -4.545  1.00  0.00           H  
ATOM   2667 HD13 LEU B 165     -16.043  23.781  -3.790  1.00  0.00           H  
ATOM   2668  CD2 LEU B 165     -13.552  22.823  -5.940  1.00  0.00           C  
ATOM   2669 HD21 LEU B 165     -13.297  23.835  -6.250  1.00  0.00           H  
ATOM   2670 HD22 LEU B 165     -12.851  22.485  -5.179  1.00  0.00           H  
ATOM   2671 HD23 LEU B 165     -13.491  22.171  -6.810  1.00  0.00           H  
ATOM   2672  C   LEU B 165     -16.908  19.376  -5.302  1.00  0.00           C  
ATOM   2673  O   LEU B 165     -17.603  18.884  -4.417  1.00  0.00           O  
ATOM   2674  N   ARG B 166     -16.236  18.619  -6.178  1.00  0.00           N  
ATOM   2675  H   ARG B 166     -15.688  19.106  -6.886  1.00  0.00           H  
ATOM   2676  CA  ARG B 166     -16.073  17.152  -6.091  1.00  0.00           C  
ATOM   2677  HA  ARG B 166     -16.102  16.852  -5.041  1.00  0.00           H  
ATOM   2678  CB  ARG B 166     -17.188  16.396  -6.839  1.00  0.00           C  
ATOM   2679  HB2 ARG B 166     -17.127  16.622  -7.904  1.00  0.00           H  
ATOM   2680  HB3 ARG B 166     -16.999  15.331  -6.711  1.00  0.00           H  
ATOM   2681  CG  ARG B 166     -18.615  16.687  -6.347  1.00  0.00           C  
ATOM   2682  HG2 ARG B 166     -18.633  16.629  -5.261  1.00  0.00           H  
ATOM   2683  HG3 ARG B 166     -18.904  17.697  -6.639  1.00  0.00           H  
ATOM   2684  CD  ARG B 166     -19.632  15.673  -6.900  1.00  0.00           C  
ATOM   2685  HD2 ARG B 166     -19.344  14.674  -6.567  1.00  0.00           H  
ATOM   2686  HD3 ARG B 166     -20.613  15.890  -6.475  1.00  0.00           H  
ATOM   2687  NE  ARG B 166     -19.715  15.691  -8.374  1.00  0.00           N  
ATOM   2688  HE  ARG B 166     -19.210  14.972  -8.864  1.00  0.00           H  
ATOM   2689  CZ  ARG B 166     -20.337  16.598  -9.106  1.00  0.00           C  
ATOM   2690  NH1 ARG B 166     -21.044  17.557  -8.585  1.00  0.00           N  
ATOM   2691 HH11 ARG B 166     -21.115  17.627  -7.587  1.00  0.00           H  
ATOM   2692 HH12 ARG B 166     -21.309  18.358  -9.137  1.00  0.00           H  
ATOM   2693  NH2 ARG B 166     -20.230  16.576 -10.402  1.00  0.00           N  
ATOM   2694 HH21 ARG B 166     -19.655  15.885 -10.847  1.00  0.00           H  
ATOM   2695 HH22 ARG B 166     -20.628  17.323 -10.946  1.00  0.00           H  
ATOM   2696  C   ARG B 166     -14.711  16.740  -6.652  1.00  0.00           C  
ATOM   2697  O   ARG B 166     -14.280  17.312  -7.653  1.00  0.00           O  
ATOM   2698  N   LEU B 167     -14.065  15.740  -6.050  1.00  0.00           N  
ATOM   2699  H   LEU B 167     -14.521  15.269  -5.275  1.00  0.00           H  
ATOM   2700  CA  LEU B 167     -12.795  15.181  -6.523  1.00  0.00           C  
ATOM   2701  HA  LEU B 167     -12.365  15.853  -7.268  1.00  0.00           H  
ATOM   2702  CB  LEU B 167     -11.804  15.090  -5.348  1.00  0.00           C  
ATOM   2703  HB2 LEU B 167     -11.655  16.090  -4.939  1.00  0.00           H  
ATOM   2704  HB3 LEU B 167     -12.251  14.468  -4.571  1.00  0.00           H  
ATOM   2705  CG  LEU B 167     -10.433  14.489  -5.722  1.00  0.00           C  
ATOM   2706  HG  LEU B 167     -10.564  13.477  -6.106  1.00  0.00           H  
ATOM   2707  CD1 LEU B 167      -9.703  15.326  -6.777  1.00  0.00           C  
ATOM   2708 HD11 LEU B 167      -9.686  16.375  -6.481  1.00  0.00           H  
ATOM   2709 HD12 LEU B 167      -8.680  14.967  -6.889  1.00  0.00           H  
ATOM   2710 HD13 LEU B 167     -10.200  15.223  -7.740  1.00  0.00           H  
ATOM   2711  CD2 LEU B 167      -9.557  14.411  -4.474  1.00  0.00           C  
ATOM   2712 HD21 LEU B 167      -8.587  13.989  -4.733  1.00  0.00           H  
ATOM   2713 HD22 LEU B 167      -9.414  15.406  -4.055  1.00  0.00           H  
ATOM   2714 HD23 LEU B 167     -10.031  13.766  -3.734  1.00  0.00           H  
ATOM   2715  C   LEU B 167     -13.022  13.821  -7.189  1.00  0.00           C  
ATOM   2716  O   LEU B 167     -13.518  12.891  -6.552  1.00  0.00           O  
ATOM   2717  N   LEU B 168     -12.628  13.705  -8.454  1.00  0.00           N  
ATOM   2718  H   LEU B 168     -12.175  14.502  -8.896  1.00  0.00           H  
ATOM   2719  CA  LEU B 168     -12.656  12.469  -9.229  1.00  0.00           C  
ATOM   2720  HA  LEU B 168     -13.316  11.749  -8.744  1.00  0.00           H  
ATOM   2721  CB  LEU B 168     -13.206  12.746 -10.641  1.00  0.00           C  
ATOM   2722  HB2 LEU B 168     -12.532  13.420 -11.165  1.00  0.00           H  
ATOM   2723  HB3 LEU B 168     -13.194  11.794 -11.173  1.00  0.00           H  
ATOM   2724  CG  LEU B 168     -14.640  13.319 -10.681  1.00  0.00           C  
ATOM   2725  HG  LEU B 168     -15.206  12.923  -9.844  1.00  0.00           H  
ATOM   2726  CD1 LEU B 168     -14.704  14.851 -10.626  1.00  0.00           C  
ATOM   2727 HD11 LEU B 168     -14.121  15.277 -11.442  1.00  0.00           H  
ATOM   2728 HD12 LEU B 168     -15.739  15.174 -10.698  1.00  0.00           H  
ATOM   2729 HD13 LEU B 168     -14.299  15.214  -9.684  1.00  0.00           H  
ATOM   2730  CD2 LEU B 168     -15.337  12.906 -11.979  1.00  0.00           C  
ATOM   2731 HD21 LEU B 168     -16.362  13.274 -11.987  1.00  0.00           H  
ATOM   2732 HD22 LEU B 168     -14.793  13.303 -12.837  1.00  0.00           H  
ATOM   2733 HD23 LEU B 168     -15.365  11.818 -12.045  1.00  0.00           H  
ATOM   2734  C   LEU B 168     -11.248  11.860  -9.288  1.00  0.00           C  
ATOM   2735  O   LEU B 168     -10.258  12.589  -9.399  1.00  0.00           O  
ATOM   2736  N   TYR B 169     -11.157  10.529  -9.243  1.00  0.00           N  
ATOM   2737  H   TYR B 169     -12.005   9.979  -9.174  1.00  0.00           H  
ATOM   2738  CA  TYR B 169      -9.893   9.794  -9.372  1.00  0.00           C  
ATOM   2739  HA  TYR B 169      -9.247  10.360 -10.043  1.00  0.00           H  
ATOM   2740  CB  TYR B 169      -9.180   9.701  -8.010  1.00  0.00           C  
ATOM   2741  HB2 TYR B 169      -8.185   9.292  -8.180  1.00  0.00           H  
ATOM   2742  HB3 TYR B 169      -9.039  10.711  -7.625  1.00  0.00           H  
ATOM   2743  CG  TYR B 169      -9.849   8.867  -6.927  1.00  0.00           C  
ATOM   2744  CD1 TYR B 169     -10.714   9.475  -5.996  1.00  0.00           C  
ATOM   2745  HD1 TYR B 169     -10.953  10.525  -6.092  1.00  0.00           H  
ATOM   2746  CE1 TYR B 169     -11.251   8.725  -4.931  1.00  0.00           C  
ATOM   2747  HE1 TYR B 169     -11.910   9.191  -4.217  1.00  0.00           H  
ATOM   2748  CZ  TYR B 169     -10.933   7.357  -4.800  1.00  0.00           C  
ATOM   2749  OH  TYR B 169     -11.415   6.630  -3.757  1.00  0.00           O  
ATOM   2750  HH  TYR B 169     -10.977   5.764  -3.715  1.00  0.00           H  
ATOM   2751  CE2 TYR B 169     -10.072   6.745  -5.732  1.00  0.00           C  
ATOM   2752  HE2 TYR B 169      -9.827   5.698  -5.635  1.00  0.00           H  
ATOM   2753  CD2 TYR B 169      -9.540   7.498  -6.795  1.00  0.00           C  
ATOM   2754  HD2 TYR B 169      -8.887   7.018  -7.508  1.00  0.00           H  
ATOM   2755  C   TYR B 169     -10.098   8.407  -9.994  1.00  0.00           C  
ATOM   2756  O   TYR B 169     -11.148   7.800  -9.793  1.00  0.00           O  
ATOM   2757  N   GLN B 170      -9.092   7.903 -10.723  1.00  0.00           N  
ATOM   2758  H   GLN B 170      -8.271   8.484 -10.854  1.00  0.00           H  
ATOM   2759  CA  GLN B 170      -9.054   6.557 -11.335  1.00  0.00           C  
ATOM   2760  HA  GLN B 170      -9.516   5.846 -10.645  1.00  0.00           H  
ATOM   2761  CB  GLN B 170      -9.854   6.540 -12.656  1.00  0.00           C  
ATOM   2762  HB2 GLN B 170     -10.092   5.508 -12.908  1.00  0.00           H  
ATOM   2763  HB3 GLN B 170     -10.798   7.067 -12.503  1.00  0.00           H  
ATOM   2764  CG  GLN B 170      -9.112   7.173 -13.848  1.00  0.00           C  
ATOM   2765  HG2 GLN B 170      -8.673   8.119 -13.533  1.00  0.00           H  
ATOM   2766  HG3 GLN B 170      -8.318   6.502 -14.173  1.00  0.00           H  
ATOM   2767  CD  GLN B 170     -10.015   7.451 -15.045  1.00  0.00           C  
ATOM   2768  OE1 GLN B 170     -10.043   8.549 -15.578  1.00  0.00           O  
ATOM   2769  NE2 GLN B 170     -10.779   6.499 -15.528  1.00  0.00           N  
ATOM   2770 HE21 GLN B 170     -11.392   6.750 -16.280  1.00  0.00           H  
ATOM   2771 HE22 GLN B 170     -10.696   5.536 -15.206  1.00  0.00           H  
ATOM   2772  C   GLN B 170      -7.598   6.113 -11.581  1.00  0.00           C  
ATOM   2773  O   GLN B 170      -6.726   6.965 -11.773  1.00  0.00           O  
ATOM   2774  N   LEU B 171      -7.309   4.811 -11.613  1.00  0.00           N  
ATOM   2775  H   LEU B 171      -8.076   4.143 -11.577  1.00  0.00           H  
ATOM   2776  CA  LEU B 171      -5.973   4.274 -11.905  1.00  0.00           C  
ATOM   2777  HA  LEU B 171      -5.242   4.811 -11.304  1.00  0.00           H  
ATOM   2778  CB  LEU B 171      -5.921   2.777 -11.545  1.00  0.00           C  
ATOM   2779  HB2 LEU B 171      -6.762   2.286 -12.036  1.00  0.00           H  
ATOM   2780  HB3 LEU B 171      -5.007   2.348 -11.958  1.00  0.00           H  
ATOM   2781  CG  LEU B 171      -5.968   2.444 -10.040  1.00  0.00           C  
ATOM   2782  HG  LEU B 171      -6.834   2.917  -9.575  1.00  0.00           H  
ATOM   2783  CD1 LEU B 171      -6.072   0.926  -9.863  1.00  0.00           C  
ATOM   2784 HD11 LEU B 171      -6.965   0.563 -10.370  1.00  0.00           H  
ATOM   2785 HD12 LEU B 171      -5.195   0.434 -10.283  1.00  0.00           H  
ATOM   2786 HD13 LEU B 171      -6.152   0.682  -8.802  1.00  0.00           H  
ATOM   2787  CD2 LEU B 171      -4.689   2.900  -9.327  1.00  0.00           C  
ATOM   2788 HD21 LEU B 171      -4.616   3.986  -9.348  1.00  0.00           H  
ATOM   2789 HD22 LEU B 171      -4.722   2.580  -8.285  1.00  0.00           H  
ATOM   2790 HD23 LEU B 171      -3.813   2.461  -9.804  1.00  0.00           H  
ATOM   2791  C   LEU B 171      -5.580   4.464 -13.380  1.00  0.00           C  
ATOM   2792  O   LEU B 171      -6.388   4.276 -14.280  1.00  0.00           O  
ATOM   2793  N   VAL B 172      -4.305   4.764 -13.645  1.00  0.00           N  
ATOM   2794  H   VAL B 172      -3.697   4.968 -12.860  1.00  0.00           H  
ATOM   2795  CA  VAL B 172      -3.706   4.757 -14.999  1.00  0.00           C  
ATOM   2796  HA  VAL B 172      -4.322   5.365 -15.663  1.00  0.00           H  
ATOM   2797  CB  VAL B 172      -2.292   5.380 -14.943  1.00  0.00           C  
ATOM   2798  HB  VAL B 172      -1.725   4.887 -14.153  1.00  0.00           H  
ATOM   2799  CG1 VAL B 172      -1.497   5.241 -16.248  1.00  0.00           C  
ATOM   2800 HG11 VAL B 172      -1.309   4.191 -16.470  1.00  0.00           H  
ATOM   2801 HG12 VAL B 172      -2.052   5.685 -17.074  1.00  0.00           H  
ATOM   2802 HG13 VAL B 172      -0.533   5.742 -16.150  1.00  0.00           H  
ATOM   2803  CG2 VAL B 172      -2.370   6.882 -14.630  1.00  0.00           C  
ATOM   2804 HG21 VAL B 172      -2.862   7.409 -15.447  1.00  0.00           H  
ATOM   2805 HG22 VAL B 172      -2.926   7.056 -13.711  1.00  0.00           H  
ATOM   2806 HG23 VAL B 172      -1.365   7.283 -14.501  1.00  0.00           H  
ATOM   2807  C   VAL B 172      -3.675   3.340 -15.598  1.00  0.00           C  
ATOM   2808  O   VAL B 172      -3.857   3.173 -16.804  1.00  0.00           O  
ATOM   2809  N   PHE B 173      -3.515   2.312 -14.755  1.00  0.00           N  
ATOM   2810  H   PHE B 173      -3.401   2.516 -13.777  1.00  0.00           H  
ATOM   2811  CA  PHE B 173      -3.692   0.907 -15.127  1.00  0.00           C  
ATOM   2812  HA  PHE B 173      -2.974   0.649 -15.907  1.00  0.00           H  
ATOM   2813  CB  PHE B 173      -3.399   0.037 -13.894  1.00  0.00           C  
ATOM   2814  HB2 PHE B 173      -2.329   0.072 -13.686  1.00  0.00           H  
ATOM   2815  HB3 PHE B 173      -3.908   0.466 -13.029  1.00  0.00           H  
ATOM   2816  CG  PHE B 173      -3.826  -1.414 -14.016  1.00  0.00           C  
ATOM   2817  CD1 PHE B 173      -3.055  -2.326 -14.760  1.00  0.00           C  
ATOM   2818  HD1 PHE B 173      -2.157  -1.992 -15.255  1.00  0.00           H  
ATOM   2819  CE1 PHE B 173      -3.454  -3.671 -14.862  1.00  0.00           C  
ATOM   2820  HE1 PHE B 173      -2.852  -4.374 -15.424  1.00  0.00           H  
ATOM   2821  CZ  PHE B 173      -4.638  -4.101 -14.238  1.00  0.00           C  
ATOM   2822  HZ  PHE B 173      -4.954  -5.130 -14.327  1.00  0.00           H  
ATOM   2823  CE2 PHE B 173      -5.416  -3.190 -13.503  1.00  0.00           C  
ATOM   2824  HE2 PHE B 173      -6.330  -3.515 -13.025  1.00  0.00           H  
ATOM   2825  CD2 PHE B 173      -5.004  -1.853 -13.382  1.00  0.00           C  
ATOM   2826  HD2 PHE B 173      -5.597  -1.163 -12.799  1.00  0.00           H  
ATOM   2827  C   PHE B 173      -5.112   0.675 -15.679  1.00  0.00           C  
ATOM   2828  O   PHE B 173      -6.101   0.775 -14.949  1.00  0.00           O  
ATOM   2829  N   LEU B 174      -5.220   0.395 -16.983  1.00  0.00           N  
ATOM   2830  H   LEU B 174      -4.364   0.376 -17.521  1.00  0.00           H  
ATOM   2831  CA  LEU B 174      -6.480   0.143 -17.710  1.00  0.00           C  
ATOM   2832  HA  LEU B 174      -6.228   0.094 -18.768  1.00  0.00           H  
ATOM   2833  CB  LEU B 174      -7.050  -1.241 -17.311  1.00  0.00           C  
ATOM   2834  HB2 LEU B 174      -7.379  -1.187 -16.272  1.00  0.00           H  
ATOM   2835  HB3 LEU B 174      -7.933  -1.445 -17.917  1.00  0.00           H  
ATOM   2836  CG  LEU B 174      -6.087  -2.435 -17.450  1.00  0.00           C  
ATOM   2837  HG  LEU B 174      -5.191  -2.259 -16.855  1.00  0.00           H  
ATOM   2838  CD1 LEU B 174      -6.759  -3.706 -16.929  1.00  0.00           C  
ATOM   2839 HD11 LEU B 174      -7.638  -3.945 -17.526  1.00  0.00           H  
ATOM   2840 HD12 LEU B 174      -6.052  -4.535 -16.961  1.00  0.00           H  
ATOM   2841 HD13 LEU B 174      -7.060  -3.557 -15.891  1.00  0.00           H  
ATOM   2842  CD2 LEU B 174      -5.677  -2.670 -18.905  1.00  0.00           C  
ATOM   2843 HD21 LEU B 174      -5.043  -3.555 -18.963  1.00  0.00           H  
ATOM   2844 HD22 LEU B 174      -6.561  -2.807 -19.528  1.00  0.00           H  
ATOM   2845 HD23 LEU B 174      -5.101  -1.821 -19.269  1.00  0.00           H  
ATOM   2846  C   LEU B 174      -7.557   1.257 -17.624  1.00  0.00           C  
ATOM   2847  O   LEU B 174      -8.684   1.024 -18.056  1.00  0.00           O  
ATOM   2848  N   LEU B 175      -7.241   2.446 -17.084  1.00  0.00           N  
ATOM   2849  H   LEU B 175      -6.295   2.562 -16.745  1.00  0.00           H  
ATOM   2850  CA  LEU B 175      -8.216   3.490 -16.690  1.00  0.00           C  
ATOM   2851  HA  LEU B 175      -7.648   4.277 -16.205  1.00  0.00           H  
ATOM   2852  CB  LEU B 175      -8.867   4.170 -17.913  1.00  0.00           C  
ATOM   2853  HB2 LEU B 175      -9.537   3.461 -18.399  1.00  0.00           H  
ATOM   2854  HB3 LEU B 175      -9.475   5.002 -17.555  1.00  0.00           H  
ATOM   2855  CG  LEU B 175      -7.878   4.717 -18.961  1.00  0.00           C  
ATOM   2856  HG  LEU B 175      -7.338   3.888 -19.422  1.00  0.00           H  
ATOM   2857  CD1 LEU B 175      -8.656   5.452 -20.055  1.00  0.00           C  
ATOM   2858 HD11 LEU B 175      -9.380   4.771 -20.504  1.00  0.00           H  
ATOM   2859 HD12 LEU B 175      -9.183   6.307 -19.629  1.00  0.00           H  
ATOM   2860 HD13 LEU B 175      -7.972   5.795 -20.830  1.00  0.00           H  
ATOM   2861  CD2 LEU B 175      -6.864   5.700 -18.366  1.00  0.00           C  
ATOM   2862 HD21 LEU B 175      -6.250   6.121 -19.162  1.00  0.00           H  
ATOM   2863 HD22 LEU B 175      -7.384   6.503 -17.843  1.00  0.00           H  
ATOM   2864 HD23 LEU B 175      -6.205   5.180 -17.671  1.00  0.00           H  
ATOM   2865  C   LEU B 175      -9.228   3.037 -15.605  1.00  0.00           C  
ATOM   2866  O   LEU B 175     -10.306   3.622 -15.464  1.00  0.00           O  
ATOM   2867  N   SER B 176      -8.870   2.003 -14.840  1.00  0.00           N  
ATOM   2868  H   SER B 176      -7.928   1.664 -14.967  1.00  0.00           H  
ATOM   2869  CA  SER B 176      -9.731   1.282 -13.891  1.00  0.00           C  
ATOM   2870  HA  SER B 176     -10.705   1.153 -14.363  1.00  0.00           H  
ATOM   2871  CB  SER B 176      -9.153  -0.123 -13.672  1.00  0.00           C  
ATOM   2872  HB2 SER B 176      -9.812  -0.697 -13.021  1.00  0.00           H  
ATOM   2873  HB3 SER B 176      -9.096  -0.637 -14.632  1.00  0.00           H  
ATOM   2874  OG  SER B 176      -7.863  -0.077 -13.100  1.00  0.00           O  
ATOM   2875  HG  SER B 176      -7.233   0.259 -13.763  1.00  0.00           H  
ATOM   2876  C   SER B 176      -9.996   2.002 -12.555  1.00  0.00           C  
ATOM   2877  O   SER B 176      -9.413   3.039 -12.240  1.00  0.00           O  
ATOM   2878  N   GLU B 177     -10.922   1.431 -11.777  1.00  0.00           N  
ATOM   2879  H   GLU B 177     -11.242   0.502 -12.049  1.00  0.00           H  
ATOM   2880  CA  GLU B 177     -11.274   1.792 -10.397  1.00  0.00           C  
ATOM   2881  HA  GLU B 177     -12.219   1.290 -10.188  1.00  0.00           H  
ATOM   2882  CB  GLU B 177     -10.263   1.182  -9.405  1.00  0.00           C  
ATOM   2883  HB2 GLU B 177      -9.344   1.772  -9.432  1.00  0.00           H  
ATOM   2884  HB3 GLU B 177     -10.684   1.281  -8.402  1.00  0.00           H  
ATOM   2885  CG  GLU B 177      -9.871  -0.305  -9.617  1.00  0.00           C  
ATOM   2886  HG2 GLU B 177      -9.107  -0.332 -10.395  1.00  0.00           H  
ATOM   2887  HG3 GLU B 177      -9.392  -0.658  -8.703  1.00  0.00           H  
ATOM   2888  CD  GLU B 177     -10.978  -1.298 -10.039  1.00  0.00           C  
ATOM   2889  OE1 GLU B 177     -11.305  -2.205  -9.235  1.00  0.00           O  
ATOM   2890  OE2 GLU B 177     -11.418  -1.231 -11.214  1.00  0.00           O  
ATOM   2891  C   GLU B 177     -11.578   3.295 -10.193  1.00  0.00           C  
ATOM   2892  O   GLU B 177     -11.061   3.952  -9.290  1.00  0.00           O  
ATOM   2893  N   ALA B 178     -12.417   3.847 -11.074  1.00  0.00           N  
ATOM   2894  H   ALA B 178     -12.782   3.257 -11.802  1.00  0.00           H  
ATOM   2895  CA  ALA B 178     -12.879   5.233 -11.022  1.00  0.00           C  
ATOM   2896  HA  ALA B 178     -12.008   5.858 -10.847  1.00  0.00           H  
ATOM   2897  CB  ALA B 178     -13.458   5.603 -12.394  1.00  0.00           C  
ATOM   2898  HB1 ALA B 178     -12.717   5.414 -13.172  1.00  0.00           H  
ATOM   2899  HB2 ALA B 178     -14.349   5.005 -12.592  1.00  0.00           H  
ATOM   2900  HB3 ALA B 178     -13.724   6.660 -12.405  1.00  0.00           H  
ATOM   2901  C   ALA B 178     -13.889   5.503  -9.883  1.00  0.00           C  
ATOM   2902  O   ALA B 178     -14.755   4.674  -9.599  1.00  0.00           O  
ATOM   2903  N   HIE B 179     -13.816   6.689  -9.264  1.00  0.00           N  
ATOM   2904  H   HIE B 179     -13.054   7.305  -9.532  1.00  0.00           H  
ATOM   2905  CA  HIE B 179     -14.650   7.088  -8.115  1.00  0.00           C  
ATOM   2906  HA  HIE B 179     -15.606   6.566  -8.179  1.00  0.00           H  
ATOM   2907  CB  HIE B 179     -13.942   6.626  -6.823  1.00  0.00           C  
ATOM   2908  HB2 HIE B 179     -13.356   5.732  -7.045  1.00  0.00           H  
ATOM   2909  HB3 HIE B 179     -13.243   7.396  -6.500  1.00  0.00           H  
ATOM   2910  CG  HIE B 179     -14.854   6.263  -5.671  1.00  0.00           C  
ATOM   2911  ND1 HIE B 179     -16.134   6.771  -5.422  1.00  0.00           N  
ATOM   2912  CE1 HIE B 179     -16.552   6.193  -4.288  1.00  0.00           C  
ATOM   2913  HE1 HIE B 179     -17.517   6.371  -3.832  1.00  0.00           H  
ATOM   2914  NE2 HIE B 179     -15.611   5.362  -3.809  1.00  0.00           N  
ATOM   2915  HE2 HIE B 179     -15.695   4.797  -2.976  1.00  0.00           H  
ATOM   2916  CD2 HIE B 179     -14.532   5.401  -4.663  1.00  0.00           C  
ATOM   2917  HD2 HIE B 179     -13.603   4.857  -4.570  1.00  0.00           H  
ATOM   2918  C   HIE B 179     -14.944   8.608  -8.091  1.00  0.00           C  
ATOM   2919  O   HIE B 179     -14.476   9.367  -8.945  1.00  0.00           O  
ATOM   2920  N   THR B 180     -15.716   9.089  -7.112  1.00  0.00           N  
ATOM   2921  H   THR B 180     -16.077   8.418  -6.438  1.00  0.00           H  
ATOM   2922  CA  THR B 180     -15.927  10.522  -6.829  1.00  0.00           C  
ATOM   2923  HA  THR B 180     -15.030  11.068  -7.118  1.00  0.00           H  
ATOM   2924  CB  THR B 180     -17.100  11.084  -7.648  1.00  0.00           C  
ATOM   2925  HB  THR B 180     -17.985  10.466  -7.489  1.00  0.00           H  
ATOM   2926  CG2 THR B 180     -17.438  12.539  -7.320  1.00  0.00           C  
ATOM   2927 HG21 THR B 180     -16.532  13.141  -7.400  1.00  0.00           H  
ATOM   2928 HG22 THR B 180     -18.182  12.904  -8.025  1.00  0.00           H  
ATOM   2929 HG23 THR B 180     -17.840  12.615  -6.310  1.00  0.00           H  
ATOM   2930  OG1 THR B 180     -16.780  11.092  -9.016  1.00  0.00           O  
ATOM   2931  HG1 THR B 180     -16.090  10.425  -9.159  1.00  0.00           H  
ATOM   2932  C   THR B 180     -16.164  10.767  -5.335  1.00  0.00           C  
ATOM   2933  O   THR B 180     -17.135  10.270  -4.768  1.00  0.00           O  
ATOM   2934  N   CYS B 181     -15.314  11.588  -4.715  1.00  0.00           N  
ATOM   2935  H   CYS B 181     -14.581  12.019  -5.271  1.00  0.00           H  
ATOM   2936  CA  CYS B 181     -15.442  12.028  -3.323  1.00  0.00           C  
ATOM   2937  HA  CYS B 181     -16.160  11.385  -2.810  1.00  0.00           H  
ATOM   2938  CB  CYS B 181     -14.093  11.868  -2.609  1.00  0.00           C  
ATOM   2939  HB2 CYS B 181     -13.300  12.308  -3.218  1.00  0.00           H  
ATOM   2940  HB3 CYS B 181     -14.126  12.386  -1.648  1.00  0.00           H  
ATOM   2941  SG  CYS B 181     -13.727  10.118  -2.296  1.00  0.00           S  
ATOM   2942  HG  CYS B 181     -12.570  10.344  -1.646  1.00  0.00           H  
ATOM   2943  C   CYS B 181     -15.952  13.480  -3.204  1.00  0.00           C  
ATOM   2944  O   CYS B 181     -15.794  14.299  -4.118  1.00  0.00           O  
ATOM   2945  N   ILE B 182     -16.527  13.791  -2.037  1.00  0.00           N  
ATOM   2946  H   ILE B 182     -16.556  13.071  -1.331  1.00  0.00           H  
ATOM   2947  CA  ILE B 182     -16.956  15.132  -1.603  1.00  0.00           C  
ATOM   2948  HA  ILE B 182     -17.050  15.775  -2.477  1.00  0.00           H  
ATOM   2949  CB  ILE B 182     -18.346  15.053  -0.913  1.00  0.00           C  
ATOM   2950  HB  ILE B 182     -18.225  14.493   0.016  1.00  0.00           H  
ATOM   2951  CG2 ILE B 182     -18.858  16.452  -0.528  1.00  0.00           C  
ATOM   2952 HG21 ILE B 182     -19.870  16.393  -0.126  1.00  0.00           H  
ATOM   2953 HG22 ILE B 182     -18.222  16.881   0.246  1.00  0.00           H  
ATOM   2954 HG23 ILE B 182     -18.862  17.118  -1.390  1.00  0.00           H  
ATOM   2955  CG1 ILE B 182     -19.421  14.300  -1.735  1.00  0.00           C  
ATOM   2956 HG12 ILE B 182     -19.082  13.281  -1.926  1.00  0.00           H  
ATOM   2957 HG13 ILE B 182     -20.328  14.222  -1.133  1.00  0.00           H  
ATOM   2958  CD1 ILE B 182     -19.791  14.942  -3.077  1.00  0.00           C  
ATOM   2959 HD11 ILE B 182     -18.903  15.036  -3.698  1.00  0.00           H  
ATOM   2960 HD12 ILE B 182     -20.241  15.923  -2.919  1.00  0.00           H  
ATOM   2961 HD13 ILE B 182     -20.513  14.308  -3.591  1.00  0.00           H  
ATOM   2962  C   ILE B 182     -15.893  15.712  -0.637  1.00  0.00           C  
ATOM   2963  O   ILE B 182     -15.529  15.004   0.306  1.00  0.00           O  
ATOM   2964  N   PRO B 183     -15.371  16.938  -0.853  1.00  0.00           N  
ATOM   2965  CD  PRO B 183     -15.650  17.809  -1.987  1.00  0.00           C  
ATOM   2966  HD2 PRO B 183     -16.716  18.023  -2.067  1.00  0.00           H  
ATOM   2967  HD3 PRO B 183     -15.286  17.340  -2.901  1.00  0.00           H  
ATOM   2968  CG  PRO B 183     -14.881  19.106  -1.735  1.00  0.00           C  
ATOM   2969  HG2 PRO B 183     -15.529  19.823  -1.233  1.00  0.00           H  
ATOM   2970  HG3 PRO B 183     -14.485  19.521  -2.659  1.00  0.00           H  
ATOM   2971  CB  PRO B 183     -13.763  18.681  -0.787  1.00  0.00           C  
ATOM   2972  HB2 PRO B 183     -13.392  19.518  -0.194  1.00  0.00           H  
ATOM   2973  HB3 PRO B 183     -12.949  18.244  -1.362  1.00  0.00           H  
ATOM   2974  CA  PRO B 183     -14.428  17.592   0.060  1.00  0.00           C  
ATOM   2975  HA  PRO B 183     -13.673  16.881   0.395  1.00  0.00           H  
ATOM   2976  C   PRO B 183     -15.117  18.196   1.297  1.00  0.00           C  
ATOM   2977  O   PRO B 183     -16.340  18.281   1.356  1.00  0.00           O  
ATOM   2978  N   GLU B 184     -14.314  18.658   2.257  1.00  0.00           N  
ATOM   2979  H   GLU B 184     -13.317  18.505   2.151  1.00  0.00           H  
ATOM   2980  CA  GLU B 184     -14.735  19.397   3.454  1.00  0.00           C  
ATOM   2981  HA  GLU B 184     -15.734  19.792   3.274  1.00  0.00           H  
ATOM   2982  CB  GLU B 184     -14.816  18.431   4.651  1.00  0.00           C  
ATOM   2983  HB2 GLU B 184     -15.471  17.598   4.379  1.00  0.00           H  
ATOM   2984  HB3 GLU B 184     -13.818  18.023   4.832  1.00  0.00           H  
ATOM   2985  CG  GLU B 184     -15.336  19.030   5.971  1.00  0.00           C  
ATOM   2986  HG2 GLU B 184     -15.336  18.238   6.720  1.00  0.00           H  
ATOM   2987  HG3 GLU B 184     -14.634  19.790   6.325  1.00  0.00           H  
ATOM   2988  CD  GLU B 184     -16.748  19.628   5.850  1.00  0.00           C  
ATOM   2989  OE1 GLU B 184     -17.703  18.996   6.353  1.00  0.00           O  
ATOM   2990  OE2 GLU B 184     -16.864  20.722   5.245  1.00  0.00           O  
ATOM   2991  C   GLU B 184     -13.812  20.606   3.719  1.00  0.00           C  
ATOM   2992  O   GLU B 184     -12.649  20.629   3.302  1.00  0.00           O  
ATOM   2993  N   ASN B 185     -14.334  21.649   4.364  1.00  0.00           N  
ATOM   2994  H   ASN B 185     -15.293  21.556   4.708  1.00  0.00           H  
ATOM   2995  CA  ASN B 185     -13.669  22.944   4.511  1.00  0.00           C  
ATOM   2996  HA  ASN B 185     -13.271  23.236   3.536  1.00  0.00           H  
ATOM   2997  CB  ASN B 185     -14.735  23.979   4.925  1.00  0.00           C  
ATOM   2998  HB2 ASN B 185     -15.542  23.496   5.480  1.00  0.00           H  
ATOM   2999  HB3 ASN B 185     -14.285  24.720   5.584  1.00  0.00           H  
ATOM   3000  CG  ASN B 185     -15.324  24.712   3.735  1.00  0.00           C  
ATOM   3001  OD1 ASN B 185     -16.296  24.314   3.109  1.00  0.00           O  
ATOM   3002  ND2 ASN B 185     -14.737  25.826   3.375  1.00  0.00           N  
ATOM   3003 HD21 ASN B 185     -15.188  26.368   2.647  1.00  0.00           H  
ATOM   3004 HD22 ASN B 185     -13.881  26.112   3.836  1.00  0.00           H  
ATOM   3005  C   ASN B 185     -12.467  22.911   5.483  1.00  0.00           C  
ATOM   3006  O   ASN B 185     -12.623  23.028   6.701  1.00  0.00           O  
ATOM   3007  N   ASN B 186     -11.240  22.883   4.947  1.00  0.00           N  
ATOM   3008  H   ASN B 186     -11.184  22.832   3.942  1.00  0.00           H  
ATOM   3009  CA  ASN B 186     -10.004  23.207   5.674  1.00  0.00           C  
ATOM   3010  HA  ASN B 186     -10.070  22.751   6.665  1.00  0.00           H  
ATOM   3011  CB  ASN B 186      -8.790  22.584   4.948  1.00  0.00           C  
ATOM   3012  HB2 ASN B 186      -9.002  21.539   4.732  1.00  0.00           H  
ATOM   3013  HB3 ASN B 186      -8.607  23.104   4.010  1.00  0.00           H  
ATOM   3014  CG  ASN B 186      -7.525  22.625   5.794  1.00  0.00           C  
ATOM   3015  OD1 ASN B 186      -7.563  22.658   7.013  1.00  0.00           O  
ATOM   3016  ND2 ASN B 186      -6.356  22.631   5.198  1.00  0.00           N  
ATOM   3017 HD21 ASN B 186      -5.549  22.642   5.790  1.00  0.00           H  
ATOM   3018 HD22 ASN B 186      -6.249  22.640   4.179  1.00  0.00           H  
ATOM   3019  C   ASN B 186      -9.902  24.738   5.887  1.00  0.00           C  
ATOM   3020  O   ASN B 186      -9.096  25.442   5.273  1.00  0.00           O  
ATOM   3021  N   GLY B 187     -10.797  25.273   6.724  1.00  0.00           N  
ATOM   3022  H   GLY B 187     -11.472  24.629   7.125  1.00  0.00           H  
ATOM   3023  CA  GLY B 187     -11.036  26.711   6.869  1.00  0.00           C  
ATOM   3024  HA2 GLY B 187     -11.557  26.889   7.809  1.00  0.00           H  
ATOM   3025  HA3 GLY B 187     -10.079  27.232   6.906  1.00  0.00           H  
ATOM   3026  C   GLY B 187     -11.878  27.299   5.727  1.00  0.00           C  
ATOM   3027  O   GLY B 187     -12.396  26.585   4.873  1.00  0.00           O  
ATOM   3028  N   GLY B 188     -12.030  28.628   5.698  1.00  0.00           N  
ATOM   3029  H   GLY B 188     -11.601  29.176   6.428  1.00  0.00           H  
ATOM   3030  CA  GLY B 188     -12.980  29.296   4.792  1.00  0.00           C  
ATOM   3031  HA2 GLY B 188     -13.971  28.866   4.948  1.00  0.00           H  
ATOM   3032  HA3 GLY B 188     -13.029  30.353   5.051  1.00  0.00           H  
ATOM   3033  C   GLY B 188     -12.673  29.205   3.286  1.00  0.00           C  
ATOM   3034  O   GLY B 188     -13.583  29.399   2.482  1.00  0.00           O  
ATOM   3035  N   ALA B 189     -11.422  28.918   2.903  1.00  0.00           N  
ATOM   3036  H   ALA B 189     -10.732  28.799   3.626  1.00  0.00           H  
ATOM   3037  CA  ALA B 189     -10.988  28.801   1.501  1.00  0.00           C  
ATOM   3038  HA  ALA B 189     -11.862  28.582   0.884  1.00  0.00           H  
ATOM   3039  CB  ALA B 189     -10.430  30.158   1.048  1.00  0.00           C  
ATOM   3040  HB1 ALA B 189     -10.186  30.115  -0.015  1.00  0.00           H  
ATOM   3041  HB2 ALA B 189     -11.179  30.937   1.196  1.00  0.00           H  
ATOM   3042  HB3 ALA B 189      -9.528  30.403   1.610  1.00  0.00           H  
ATOM   3043  C   ALA B 189      -9.990  27.649   1.241  1.00  0.00           C  
ATOM   3044  O   ALA B 189      -9.550  27.468   0.105  1.00  0.00           O  
ATOM   3045  N   GLY B 190      -9.630  26.865   2.263  1.00  0.00           N  
ATOM   3046  H   GLY B 190     -10.098  26.983   3.149  1.00  0.00           H  
ATOM   3047  CA  GLY B 190      -8.969  25.571   2.085  1.00  0.00           C  
ATOM   3048  HA2 GLY B 190      -8.372  25.567   1.176  1.00  0.00           H  
ATOM   3049  HA3 GLY B 190      -8.303  25.366   2.921  1.00  0.00           H  
ATOM   3050  C   GLY B 190     -10.007  24.454   1.997  1.00  0.00           C  
ATOM   3051  O   GLY B 190     -11.085  24.550   2.582  1.00  0.00           O  
ATOM   3052  N   CYS B 191      -9.691  23.401   1.249  1.00  0.00           N  
ATOM   3053  H   CYS B 191      -8.785  23.397   0.785  1.00  0.00           H  
ATOM   3054  CA  CYS B 191     -10.570  22.266   0.967  1.00  0.00           C  
ATOM   3055  HA  CYS B 191     -11.404  22.238   1.671  1.00  0.00           H  
ATOM   3056  CB  CYS B 191     -11.123  22.392  -0.461  1.00  0.00           C  
ATOM   3057  HB2 CYS B 191     -10.288  22.287  -1.157  1.00  0.00           H  
ATOM   3058  HB3 CYS B 191     -11.836  21.585  -0.641  1.00  0.00           H  
ATOM   3059  SG  CYS B 191     -11.935  23.991  -0.756  1.00  0.00           S  
ATOM   3060  HG  CYS B 191     -10.887  24.742  -0.399  1.00  0.00           H  
ATOM   3061  C   CYS B 191      -9.756  20.975   1.090  1.00  0.00           C  
ATOM   3062  O   CYS B 191      -8.704  20.869   0.460  1.00  0.00           O  
ATOM   3063  N   VAL B 192     -10.226  20.002   1.871  1.00  0.00           N  
ATOM   3064  H   VAL B 192     -11.126  20.137   2.329  1.00  0.00           H  
ATOM   3065  CA  VAL B 192      -9.548  18.714   2.095  1.00  0.00           C  
ATOM   3066  HA  VAL B 192      -8.676  18.672   1.445  1.00  0.00           H  
ATOM   3067  CB  VAL B 192      -9.010  18.615   3.541  1.00  0.00           C  
ATOM   3068  HB  VAL B 192      -8.379  19.486   3.719  1.00  0.00           H  
ATOM   3069  CG1 VAL B 192     -10.109  18.603   4.611  1.00  0.00           C  
ATOM   3070 HG11 VAL B 192     -10.701  19.514   4.550  1.00  0.00           H  
ATOM   3071 HG12 VAL B 192     -10.764  17.743   4.474  1.00  0.00           H  
ATOM   3072 HG13 VAL B 192      -9.661  18.555   5.603  1.00  0.00           H  
ATOM   3073  CG2 VAL B 192      -8.132  17.377   3.762  1.00  0.00           C  
ATOM   3074 HG21 VAL B 192      -8.717  16.464   3.656  1.00  0.00           H  
ATOM   3075 HG22 VAL B 192      -7.312  17.373   3.046  1.00  0.00           H  
ATOM   3076 HG23 VAL B 192      -7.705  17.403   4.764  1.00  0.00           H  
ATOM   3077  C   VAL B 192     -10.450  17.551   1.672  1.00  0.00           C  
ATOM   3078  O   VAL B 192     -11.671  17.614   1.815  1.00  0.00           O  
ATOM   3079  N   CYS B 193      -9.858  16.492   1.119  1.00  0.00           N  
ATOM   3080  H   CYS B 193      -8.852  16.529   0.987  1.00  0.00           H  
ATOM   3081  CA  CYS B 193     -10.571  15.325   0.604  1.00  0.00           C  
ATOM   3082  HA  CYS B 193     -11.484  15.180   1.185  1.00  0.00           H  
ATOM   3083  CB  CYS B 193     -10.964  15.614  -0.849  1.00  0.00           C  
ATOM   3084  HB2 CYS B 193     -11.493  16.566  -0.887  1.00  0.00           H  
ATOM   3085  HB3 CYS B 193     -10.066  15.684  -1.466  1.00  0.00           H  
ATOM   3086  SG  CYS B 193     -12.055  14.312  -1.482  1.00  0.00           S  
ATOM   3087  HG  CYS B 193     -11.229  13.262  -1.337  1.00  0.00           H  
ATOM   3088  C   CYS B 193      -9.728  14.042   0.696  1.00  0.00           C  
ATOM   3089  O   CYS B 193      -8.577  14.001   0.257  1.00  0.00           O  
ATOM   3090  N   HIE B 194     -10.313  12.966   1.218  1.00  0.00           N  
ATOM   3091  H   HIE B 194     -11.240  13.067   1.621  1.00  0.00           H  
ATOM   3092  CA  HIE B 194      -9.733  11.618   1.222  1.00  0.00           C  
ATOM   3093  HA  HIE B 194      -8.658  11.716   1.350  1.00  0.00           H  
ATOM   3094  CB  HIE B 194     -10.261  10.827   2.433  1.00  0.00           C  
ATOM   3095  HB2 HIE B 194     -10.059   9.762   2.301  1.00  0.00           H  
ATOM   3096  HB3 HIE B 194      -9.713  11.160   3.315  1.00  0.00           H  
ATOM   3097  CG  HIE B 194     -11.729  11.037   2.711  1.00  0.00           C  
ATOM   3098  ND1 HIE B 194     -12.246  12.146   3.378  1.00  0.00           N  
ATOM   3099  CE1 HIE B 194     -13.579  12.022   3.330  1.00  0.00           C  
ATOM   3100  HE1 HIE B 194     -14.275  12.738   3.752  1.00  0.00           H  
ATOM   3101  NE2 HIE B 194     -13.921  10.900   2.669  1.00  0.00           N  
ATOM   3102  HE2 HIE B 194     -14.869  10.609   2.481  1.00  0.00           H  
ATOM   3103  CD2 HIE B 194     -12.763  10.270   2.259  1.00  0.00           C  
ATOM   3104  HD2 HIE B 194     -12.680   9.372   1.665  1.00  0.00           H  
ATOM   3105  C   HIE B 194      -9.958  10.860  -0.099  1.00  0.00           C  
ATOM   3106  O   HIE B 194     -10.921  11.103  -0.830  1.00  0.00           O  
ATOM   3107  N   LEU B 195      -9.070   9.897  -0.363  1.00  0.00           N  
ATOM   3108  H   LEU B 195      -8.310   9.784   0.298  1.00  0.00           H  
ATOM   3109  CA  LEU B 195      -9.162   8.880  -1.411  1.00  0.00           C  
ATOM   3110  HA  LEU B 195     -10.122   8.973  -1.926  1.00  0.00           H  
ATOM   3111  CB  LEU B 195      -8.038   9.024  -2.458  1.00  0.00           C  
ATOM   3112  HB2 LEU B 195      -7.073   8.874  -1.976  1.00  0.00           H  
ATOM   3113  HB3 LEU B 195      -8.171   8.205  -3.168  1.00  0.00           H  
ATOM   3114  CG  LEU B 195      -7.992  10.341  -3.267  1.00  0.00           C  
ATOM   3115  HG  LEU B 195      -9.007  10.644  -3.526  1.00  0.00           H  
ATOM   3116  CD1 LEU B 195      -7.290  11.477  -2.516  1.00  0.00           C  
ATOM   3117 HD11 LEU B 195      -7.877  11.794  -1.659  1.00  0.00           H  
ATOM   3118 HD12 LEU B 195      -6.301  11.162  -2.186  1.00  0.00           H  
ATOM   3119 HD13 LEU B 195      -7.185  12.341  -3.173  1.00  0.00           H  
ATOM   3120  CD2 LEU B 195      -7.202  10.133  -4.564  1.00  0.00           C  
ATOM   3121 HD21 LEU B 195      -7.665   9.342  -5.152  1.00  0.00           H  
ATOM   3122 HD22 LEU B 195      -7.222  11.051  -5.152  1.00  0.00           H  
ATOM   3123 HD23 LEU B 195      -6.169   9.865  -4.344  1.00  0.00           H  
ATOM   3124  C   LEU B 195      -9.098   7.498  -0.740  1.00  0.00           C  
ATOM   3125  O   LEU B 195      -8.200   7.231   0.063  1.00  0.00           O  
ATOM   3126  N   LEU B 196     -10.060   6.634  -1.061  1.00  0.00           N  
ATOM   3127  H   LEU B 196     -10.704   6.911  -1.789  1.00  0.00           H  
ATOM   3128  CA  LEU B 196     -10.209   5.265  -0.549  1.00  0.00           C  
ATOM   3129  HA  LEU B 196      -9.640   5.143   0.375  1.00  0.00           H  
ATOM   3130  CB  LEU B 196     -11.705   5.010  -0.271  1.00  0.00           C  
ATOM   3131  HB2 LEU B 196     -12.245   5.164  -1.207  1.00  0.00           H  
ATOM   3132  HB3 LEU B 196     -11.846   3.966   0.013  1.00  0.00           H  
ATOM   3133  CG  LEU B 196     -12.327   5.910   0.813  1.00  0.00           C  
ATOM   3134  HG  LEU B 196     -11.964   6.932   0.710  1.00  0.00           H  
ATOM   3135  CD1 LEU B 196     -13.848   5.939   0.659  1.00  0.00           C  
ATOM   3136 HD11 LEU B 196     -14.284   6.570   1.433  1.00  0.00           H  
ATOM   3137 HD12 LEU B 196     -14.110   6.350  -0.317  1.00  0.00           H  
ATOM   3138 HD13 LEU B 196     -14.249   4.929   0.746  1.00  0.00           H  
ATOM   3139  CD2 LEU B 196     -11.989   5.405   2.216  1.00  0.00           C  
ATOM   3140 HD21 LEU B 196     -10.910   5.324   2.326  1.00  0.00           H  
ATOM   3141 HD22 LEU B 196     -12.367   6.105   2.961  1.00  0.00           H  
ATOM   3142 HD23 LEU B 196     -12.433   4.423   2.380  1.00  0.00           H  
ATOM   3143  C   LEU B 196      -9.700   4.239  -1.573  1.00  0.00           C  
ATOM   3144  O   LEU B 196      -9.893   4.443  -2.775  1.00  0.00           O  
ATOM   3145  N   MET B 197      -9.133   3.123  -1.106  1.00  0.00           N  
ATOM   3146  H   MET B 197      -8.991   3.017  -0.106  1.00  0.00           H  
ATOM   3147  CA  MET B 197      -8.685   2.007  -1.952  1.00  0.00           C  
ATOM   3148  HA  MET B 197      -9.395   1.893  -2.773  1.00  0.00           H  
ATOM   3149  CB  MET B 197      -7.311   2.337  -2.571  1.00  0.00           C  
ATOM   3150  HB2 MET B 197      -7.014   1.534  -3.246  1.00  0.00           H  
ATOM   3151  HB3 MET B 197      -7.427   3.237  -3.174  1.00  0.00           H  
ATOM   3152  CG  MET B 197      -6.183   2.564  -1.549  1.00  0.00           C  
ATOM   3153  HG2 MET B 197      -6.601   3.018  -0.653  1.00  0.00           H  
ATOM   3154  HG3 MET B 197      -5.776   1.592  -1.269  1.00  0.00           H  
ATOM   3155  SD  MET B 197      -4.819   3.634  -2.103  1.00  0.00           S  
ATOM   3156  CE  MET B 197      -5.661   5.244  -2.139  1.00  0.00           C  
ATOM   3157  HE1 MET B 197      -4.935   6.027  -2.355  1.00  0.00           H  
ATOM   3158  HE2 MET B 197      -6.428   5.247  -2.915  1.00  0.00           H  
ATOM   3159  HE3 MET B 197      -6.125   5.441  -1.171  1.00  0.00           H  
ATOM   3160  C   MET B 197      -8.674   0.682  -1.168  1.00  0.00           C  
ATOM   3161  O   MET B 197      -8.412   0.671   0.033  1.00  0.00           O  
ATOM   3162  N   ASP B 198      -8.975  -0.432  -1.844  1.00  0.00           N  
ATOM   3163  H   ASP B 198      -9.176  -0.356  -2.827  1.00  0.00           H  
ATOM   3164  CA  ASP B 198      -9.059  -1.781  -1.243  1.00  0.00           C  
ATOM   3165  HA  ASP B 198      -9.611  -1.717  -0.304  1.00  0.00           H  
ATOM   3166  CB  ASP B 198      -9.832  -2.697  -2.216  1.00  0.00           C  
ATOM   3167  HB2 ASP B 198     -10.771  -2.212  -2.484  1.00  0.00           H  
ATOM   3168  HB3 ASP B 198      -9.245  -2.819  -3.128  1.00  0.00           H  
ATOM   3169  CG  ASP B 198     -10.166  -4.085  -1.652  1.00  0.00           C  
ATOM   3170  OD1 ASP B 198     -10.589  -4.195  -0.481  1.00  0.00           O  
ATOM   3171  OD2 ASP B 198      -9.983  -5.101  -2.359  1.00  0.00           O  
ATOM   3172  C   ASP B 198      -7.675  -2.386  -0.930  1.00  0.00           C  
ATOM   3173  O   ASP B 198      -7.530  -3.187  -0.006  1.00  0.00           O  
ATOM   3174  N   ASP B 199      -6.660  -1.993  -1.706  1.00  0.00           N  
ATOM   3175  H   ASP B 199      -6.858  -1.307  -2.421  1.00  0.00           H  
ATOM   3176  CA  ASP B 199      -5.243  -2.345  -1.574  1.00  0.00           C  
ATOM   3177  HA  ASP B 199      -4.947  -2.218  -0.532  1.00  0.00           H  
ATOM   3178  CB  ASP B 199      -5.019  -3.817  -1.972  1.00  0.00           C  
ATOM   3179  HB2 ASP B 199      -3.960  -4.048  -1.845  1.00  0.00           H  
ATOM   3180  HB3 ASP B 199      -5.561  -4.456  -1.273  1.00  0.00           H  
ATOM   3181  CG  ASP B 199      -5.420  -4.197  -3.406  1.00  0.00           C  
ATOM   3182  OD1 ASP B 199      -4.877  -3.607  -4.362  1.00  0.00           O  
ATOM   3183  OD2 ASP B 199      -6.044  -5.268  -3.585  1.00  0.00           O  
ATOM   3184  C   ASP B 199      -4.388  -1.387  -2.437  1.00  0.00           C  
ATOM   3185  O   ASP B 199      -4.943  -0.587  -3.193  1.00  0.00           O  
ATOM   3186  N   VAL B 200      -3.051  -1.453  -2.340  1.00  0.00           N  
ATOM   3187  H   VAL B 200      -2.639  -2.133  -1.720  1.00  0.00           H  
ATOM   3188  CA  VAL B 200      -2.126  -0.610  -3.133  1.00  0.00           C  
ATOM   3189  HA  VAL B 200      -2.573  -0.485  -4.120  1.00  0.00           H  
ATOM   3190  CB  VAL B 200      -2.014   0.804  -2.514  1.00  0.00           C  
ATOM   3191  HB  VAL B 200      -3.023   1.202  -2.411  1.00  0.00           H  
ATOM   3192  CG1 VAL B 200      -1.372   0.827  -1.120  1.00  0.00           C  
ATOM   3193 HG11 VAL B 200      -1.398   1.841  -0.727  1.00  0.00           H  
ATOM   3194 HG12 VAL B 200      -1.934   0.184  -0.443  1.00  0.00           H  
ATOM   3195 HG13 VAL B 200      -0.337   0.485  -1.168  1.00  0.00           H  
ATOM   3196  CG2 VAL B 200      -1.243   1.785  -3.411  1.00  0.00           C  
ATOM   3197 HG21 VAL B 200      -0.193   1.500  -3.480  1.00  0.00           H  
ATOM   3198 HG22 VAL B 200      -1.683   1.790  -4.408  1.00  0.00           H  
ATOM   3199 HG23 VAL B 200      -1.312   2.789  -2.991  1.00  0.00           H  
ATOM   3200  C   VAL B 200      -0.753  -1.279  -3.335  1.00  0.00           C  
ATOM   3201  O   VAL B 200      -0.287  -2.013  -2.462  1.00  0.00           O  
ATOM   3202  N   VAL B 201      -0.123  -1.051  -4.493  1.00  0.00           N  
ATOM   3203  H   VAL B 201      -0.625  -0.479  -5.170  1.00  0.00           H  
ATOM   3204  CA  VAL B 201       1.221  -1.515  -4.904  1.00  0.00           C  
ATOM   3205  HA  VAL B 201       1.795  -1.737  -4.005  1.00  0.00           H  
ATOM   3206  CB  VAL B 201       1.169  -2.798  -5.760  1.00  0.00           C  
ATOM   3207  HB  VAL B 201       2.192  -3.037  -6.050  1.00  0.00           H  
ATOM   3208  CG1 VAL B 201       0.655  -3.983  -4.940  1.00  0.00           C  
ATOM   3209 HG11 VAL B 201       1.261  -4.076  -4.039  1.00  0.00           H  
ATOM   3210 HG12 VAL B 201      -0.388  -3.827  -4.663  1.00  0.00           H  
ATOM   3211 HG13 VAL B 201       0.740  -4.900  -5.521  1.00  0.00           H  
ATOM   3212  CG2 VAL B 201       0.343  -2.686  -7.051  1.00  0.00           C  
ATOM   3213 HG21 VAL B 201       0.409  -3.616  -7.617  1.00  0.00           H  
ATOM   3214 HG22 VAL B 201      -0.703  -2.494  -6.813  1.00  0.00           H  
ATOM   3215 HG23 VAL B 201       0.719  -1.872  -7.670  1.00  0.00           H  
ATOM   3216  C   VAL B 201       1.982  -0.415  -5.654  1.00  0.00           C  
ATOM   3217  O   VAL B 201       1.380   0.518  -6.178  1.00  0.00           O  
ATOM   3218  N   SER B 202       3.314  -0.486  -5.723  1.00  0.00           N  
ATOM   3219  H   SER B 202       3.784  -1.287  -5.304  1.00  0.00           H  
ATOM   3220  CA  SER B 202       4.153   0.672  -6.081  1.00  0.00           C  
ATOM   3221  HA  SER B 202       3.803   1.499  -5.470  1.00  0.00           H  
ATOM   3222  CB  SER B 202       5.622   0.432  -5.700  1.00  0.00           C  
ATOM   3223  HB2 SER B 202       6.199   1.326  -5.940  1.00  0.00           H  
ATOM   3224  HB3 SER B 202       5.693   0.256  -4.627  1.00  0.00           H  
ATOM   3225  OG  SER B 202       6.180  -0.671  -6.378  1.00  0.00           O  
ATOM   3226  HG  SER B 202       5.760  -1.477  -5.998  1.00  0.00           H  
ATOM   3227  C   SER B 202       4.023   1.132  -7.538  1.00  0.00           C  
ATOM   3228  O   SER B 202       4.284   2.307  -7.813  1.00  0.00           O  
ATOM   3229  N   ALA B 203       3.547   0.254  -8.425  1.00  0.00           N  
ATOM   3230  H   ALA B 203       3.458  -0.696  -8.101  1.00  0.00           H  
ATOM   3231  CA  ALA B 203       3.149   0.538  -9.806  1.00  0.00           C  
ATOM   3232  HA  ALA B 203       3.913   1.162 -10.272  1.00  0.00           H  
ATOM   3233  CB  ALA B 203       3.107  -0.809 -10.531  1.00  0.00           C  
ATOM   3234  HB1 ALA B 203       2.867  -0.651 -11.583  1.00  0.00           H  
ATOM   3235  HB2 ALA B 203       4.075  -1.305 -10.451  1.00  0.00           H  
ATOM   3236  HB3 ALA B 203       2.339  -1.444 -10.089  1.00  0.00           H  
ATOM   3237  C   ALA B 203       1.795   1.276  -9.961  1.00  0.00           C  
ATOM   3238  O   ALA B 203       1.489   1.774 -11.046  1.00  0.00           O  
ATOM   3239  N   ASP B 204       0.973   1.347  -8.909  1.00  0.00           N  
ATOM   3240  H   ASP B 204       1.263   0.933  -8.031  1.00  0.00           H  
ATOM   3241  CA  ASP B 204      -0.289   2.087  -8.924  1.00  0.00           C  
ATOM   3242  HA  ASP B 204      -0.847   1.780  -9.811  1.00  0.00           H  
ATOM   3243  CB  ASP B 204      -1.160   1.774  -7.700  1.00  0.00           C  
ATOM   3244  HB2 ASP B 204      -0.623   2.071  -6.796  1.00  0.00           H  
ATOM   3245  HB3 ASP B 204      -2.059   2.391  -7.761  1.00  0.00           H  
ATOM   3246  CG  ASP B 204      -1.604   0.314  -7.583  1.00  0.00           C  
ATOM   3247  OD1 ASP B 204      -1.818  -0.366  -8.612  1.00  0.00           O  
ATOM   3248  OD2 ASP B 204      -1.854  -0.129  -6.443  1.00  0.00           O  
ATOM   3249  C   ASP B 204      -0.050   3.600  -8.996  1.00  0.00           C  
ATOM   3250  O   ASP B 204       0.681   4.192  -8.199  1.00  0.00           O  
ATOM   3251  N   GLN B 205      -0.735   4.247  -9.933  1.00  0.00           N  
ATOM   3252  H   GLN B 205      -1.313   3.712 -10.562  1.00  0.00           H  
ATOM   3253  CA  GLN B 205      -0.722   5.694 -10.099  1.00  0.00           C  
ATOM   3254  HA  GLN B 205      -0.523   6.161  -9.133  1.00  0.00           H  
ATOM   3255  CB  GLN B 205       0.405   6.084 -11.069  1.00  0.00           C  
ATOM   3256  HB2 GLN B 205       1.348   5.771 -10.619  1.00  0.00           H  
ATOM   3257  HB3 GLN B 205       0.284   5.545 -12.010  1.00  0.00           H  
ATOM   3258  CG  GLN B 205       0.462   7.592 -11.365  1.00  0.00           C  
ATOM   3259  HG2 GLN B 205      -0.375   7.864 -12.008  1.00  0.00           H  
ATOM   3260  HG3 GLN B 205       0.367   8.147 -10.434  1.00  0.00           H  
ATOM   3261  CD  GLN B 205       1.768   8.017 -12.040  1.00  0.00           C  
ATOM   3262  OE1 GLN B 205       2.758   7.308 -12.088  1.00  0.00           O  
ATOM   3263  NE2 GLN B 205       1.840   9.210 -12.584  1.00  0.00           N  
ATOM   3264 HE21 GLN B 205       2.693   9.412 -13.076  1.00  0.00           H  
ATOM   3265 HE22 GLN B 205       1.044   9.837 -12.572  1.00  0.00           H  
ATOM   3266  C   GLN B 205      -2.106   6.127 -10.567  1.00  0.00           C  
ATOM   3267  O   GLN B 205      -2.622   5.596 -11.547  1.00  0.00           O  
ATOM   3268  N   TYR B 206      -2.713   7.056  -9.842  1.00  0.00           N  
ATOM   3269  H   TYR B 206      -2.199   7.455  -9.065  1.00  0.00           H  
ATOM   3270  CA  TYR B 206      -4.022   7.625 -10.128  1.00  0.00           C  
ATOM   3271  HA  TYR B 206      -4.621   6.874 -10.638  1.00  0.00           H  
ATOM   3272  CB  TYR B 206      -4.722   7.974  -8.802  1.00  0.00           C  
ATOM   3273  HB2 TYR B 206      -4.111   8.694  -8.255  1.00  0.00           H  
ATOM   3274  HB3 TYR B 206      -5.667   8.469  -9.033  1.00  0.00           H  
ATOM   3275  CG  TYR B 206      -5.014   6.784  -7.896  1.00  0.00           C  
ATOM   3276  CD1 TYR B 206      -4.095   6.383  -6.902  1.00  0.00           C  
ATOM   3277  HD1 TYR B 206      -3.164   6.923  -6.789  1.00  0.00           H  
ATOM   3278  CE1 TYR B 206      -4.386   5.279  -6.067  1.00  0.00           C  
ATOM   3279  HE1 TYR B 206      -3.696   4.967  -5.301  1.00  0.00           H  
ATOM   3280  CZ  TYR B 206      -5.604   4.578  -6.223  1.00  0.00           C  
ATOM   3281  OH  TYR B 206      -5.906   3.505  -5.443  1.00  0.00           O  
ATOM   3282  HH  TYR B 206      -5.179   3.164  -4.915  1.00  0.00           H  
ATOM   3283  CE2 TYR B 206      -6.528   4.998  -7.202  1.00  0.00           C  
ATOM   3284  HE2 TYR B 206      -7.457   4.458  -7.312  1.00  0.00           H  
ATOM   3285  CD2 TYR B 206      -6.229   6.088  -8.042  1.00  0.00           C  
ATOM   3286  HD2 TYR B 206      -6.936   6.389  -8.802  1.00  0.00           H  
ATOM   3287  C   TYR B 206      -3.900   8.857 -11.037  1.00  0.00           C  
ATOM   3288  O   TYR B 206      -3.042   9.711 -10.816  1.00  0.00           O  
ATOM   3289  N   THR B 207      -4.796   8.991 -12.014  1.00  0.00           N  
ATOM   3290  H   THR B 207      -5.467   8.237 -12.110  1.00  0.00           H  
ATOM   3291  CA  THR B 207      -5.190  10.287 -12.597  1.00  0.00           C  
ATOM   3292  HA  THR B 207      -4.314  10.925 -12.719  1.00  0.00           H  
ATOM   3293  CB  THR B 207      -5.838  10.075 -13.977  1.00  0.00           C  
ATOM   3294  HB  THR B 207      -6.659   9.365 -13.879  1.00  0.00           H  
ATOM   3295  CG2 THR B 207      -6.377  11.349 -14.624  1.00  0.00           C  
ATOM   3296 HG21 THR B 207      -6.683  11.126 -15.645  1.00  0.00           H  
ATOM   3297 HG22 THR B 207      -7.250  11.697 -14.072  1.00  0.00           H  
ATOM   3298 HG23 THR B 207      -5.608  12.123 -14.628  1.00  0.00           H  
ATOM   3299  OG1 THR B 207      -4.900   9.544 -14.884  1.00  0.00           O  
ATOM   3300  HG1 THR B 207      -5.047   8.595 -14.916  1.00  0.00           H  
ATOM   3301  C   THR B 207      -6.178  10.979 -11.647  1.00  0.00           C  
ATOM   3302  O   THR B 207      -6.973  10.286 -11.008  1.00  0.00           O  
ATOM   3303  N   LEU B 208      -6.150  12.316 -11.551  1.00  0.00           N  
ATOM   3304  H   LEU B 208      -5.506  12.826 -12.148  1.00  0.00           H  
ATOM   3305  CA  LEU B 208      -7.048  13.133 -10.717  1.00  0.00           C  
ATOM   3306  HA  LEU B 208      -7.832  12.506 -10.286  1.00  0.00           H  
ATOM   3307  CB  LEU B 208      -6.258  13.811  -9.580  1.00  0.00           C  
ATOM   3308  HB2 LEU B 208      -5.569  14.527 -10.029  1.00  0.00           H  
ATOM   3309  HB3 LEU B 208      -6.968  14.376  -8.972  1.00  0.00           H  
ATOM   3310  CG  LEU B 208      -5.438  12.908  -8.647  1.00  0.00           C  
ATOM   3311  HG  LEU B 208      -4.682  12.364  -9.216  1.00  0.00           H  
ATOM   3312  CD1 LEU B 208      -4.731  13.794  -7.619  1.00  0.00           C  
ATOM   3313 HD11 LEU B 208      -4.229  13.178  -6.876  1.00  0.00           H  
ATOM   3314 HD12 LEU B 208      -3.990  14.420  -8.116  1.00  0.00           H  
ATOM   3315 HD13 LEU B 208      -5.453  14.431  -7.105  1.00  0.00           H  
ATOM   3316  CD2 LEU B 208      -6.315  11.907  -7.897  1.00  0.00           C  
ATOM   3317 HD21 LEU B 208      -6.787  11.237  -8.611  1.00  0.00           H  
ATOM   3318 HD22 LEU B 208      -5.707  11.316  -7.214  1.00  0.00           H  
ATOM   3319 HD23 LEU B 208      -7.092  12.432  -7.338  1.00  0.00           H  
ATOM   3320  C   LEU B 208      -7.724  14.246 -11.531  1.00  0.00           C  
ATOM   3321  O   LEU B 208      -7.053  14.897 -12.330  1.00  0.00           O  
ATOM   3322  N   ASP B 209      -8.996  14.542 -11.261  1.00  0.00           N  
ATOM   3323  H   ASP B 209      -9.492  13.961 -10.590  1.00  0.00           H  
ATOM   3324  CA  ASP B 209      -9.745  15.656 -11.865  1.00  0.00           C  
ATOM   3325  HA  ASP B 209      -9.033  16.396 -12.230  1.00  0.00           H  
ATOM   3326  CB  ASP B 209     -10.629  15.227 -13.058  1.00  0.00           C  
ATOM   3327  HB2 ASP B 209     -11.375  14.520 -12.699  1.00  0.00           H  
ATOM   3328  HB3 ASP B 209     -11.163  16.111 -13.414  1.00  0.00           H  
ATOM   3329  CG  ASP B 209      -9.919  14.579 -14.249  1.00  0.00           C  
ATOM   3330  OD1 ASP B 209     -10.029  15.104 -15.381  1.00  0.00           O  
ATOM   3331  OD2 ASP B 209      -9.276  13.515 -14.105  1.00  0.00           O  
ATOM   3332  C   ASP B 209     -10.624  16.352 -10.817  1.00  0.00           C  
ATOM   3333  O   ASP B 209     -11.297  15.706 -10.014  1.00  0.00           O  
ATOM   3334  N   LEU B 210     -10.661  17.684 -10.837  1.00  0.00           N  
ATOM   3335  H   LEU B 210     -10.118  18.171 -11.545  1.00  0.00           H  
ATOM   3336  CA  LEU B 210     -11.467  18.486  -9.915  1.00  0.00           C  
ATOM   3337  HA  LEU B 210     -11.839  17.841  -9.118  1.00  0.00           H  
ATOM   3338  CB  LEU B 210     -10.562  19.544  -9.266  1.00  0.00           C  
ATOM   3339  HB2 LEU B 210      -9.699  19.050  -8.816  1.00  0.00           H  
ATOM   3340  HB3 LEU B 210     -10.206  20.199 -10.058  1.00  0.00           H  
ATOM   3341  CG  LEU B 210     -11.252  20.404  -8.193  1.00  0.00           C  
ATOM   3342  HG  LEU B 210     -12.181  20.810  -8.594  1.00  0.00           H  
ATOM   3343  CD1 LEU B 210     -11.557  19.600  -6.929  1.00  0.00           C  
ATOM   3344 HD11 LEU B 210     -12.210  18.763  -7.159  1.00  0.00           H  
ATOM   3345 HD12 LEU B 210     -12.065  20.238  -6.209  1.00  0.00           H  
ATOM   3346 HD13 LEU B 210     -10.634  19.222  -6.486  1.00  0.00           H  
ATOM   3347  CD2 LEU B 210     -10.348  21.572  -7.808  1.00  0.00           C  
ATOM   3348 HD21 LEU B 210     -10.850  22.207  -7.079  1.00  0.00           H  
ATOM   3349 HD22 LEU B 210      -9.421  21.197  -7.369  1.00  0.00           H  
ATOM   3350 HD23 LEU B 210     -10.107  22.166  -8.688  1.00  0.00           H  
ATOM   3351  C   LEU B 210     -12.683  19.089 -10.631  1.00  0.00           C  
ATOM   3352  O   LEU B 210     -12.537  19.837 -11.600  1.00  0.00           O  
ATOM   3353  N   TRP B 211     -13.880  18.789 -10.124  1.00  0.00           N  
ATOM   3354  H   TRP B 211     -13.907  18.182  -9.310  1.00  0.00           H  
ATOM   3355  CA  TRP B 211     -15.138  19.438 -10.506  1.00  0.00           C  
ATOM   3356  HA  TRP B 211     -15.027  19.888 -11.490  1.00  0.00           H  
ATOM   3357  CB  TRP B 211     -16.252  18.384 -10.587  1.00  0.00           C  
ATOM   3358  HB2 TRP B 211     -15.936  17.592 -11.264  1.00  0.00           H  
ATOM   3359  HB3 TRP B 211     -16.363  17.938  -9.600  1.00  0.00           H  
ATOM   3360  CG  TRP B 211     -17.603  18.874 -11.025  1.00  0.00           C  
ATOM   3361  CD1 TRP B 211     -18.083  18.840 -12.290  1.00  0.00           C  
ATOM   3362  HD1 TRP B 211     -17.534  18.464 -13.146  1.00  0.00           H  
ATOM   3363  NE1 TRP B 211     -19.351  19.391 -12.327  1.00  0.00           N  
ATOM   3364  HE1 TRP B 211     -19.851  19.616 -13.187  1.00  0.00           H  
ATOM   3365  CE2 TRP B 211     -19.752  19.809 -11.078  1.00  0.00           C  
ATOM   3366  CZ2 TRP B 211     -20.930  20.403 -10.606  1.00  0.00           C  
ATOM   3367  HZ2 TRP B 211     -21.740  20.639 -11.285  1.00  0.00           H  
ATOM   3368  CH2 TRP B 211     -21.014  20.770  -9.253  1.00  0.00           C  
ATOM   3369  HH2 TRP B 211     -21.893  21.290  -8.889  1.00  0.00           H  
ATOM   3370  CZ3 TRP B 211     -19.933  20.519  -8.388  1.00  0.00           C  
ATOM   3371  HZ3 TRP B 211     -19.990  20.839  -7.354  1.00  0.00           H  
ATOM   3372  CE3 TRP B 211     -18.769  19.887  -8.869  1.00  0.00           C  
ATOM   3373  HE3 TRP B 211     -17.943  19.708  -8.199  1.00  0.00           H  
ATOM   3374  CD2 TRP B 211     -18.644  19.518 -10.226  1.00  0.00           C  
ATOM   3375  C   TRP B 211     -15.492  20.559  -9.521  1.00  0.00           C  
ATOM   3376  O   TRP B 211     -15.312  20.399  -8.311  1.00  0.00           O  
ATOM   3377  N   ALA B 212     -16.031  21.671 -10.023  1.00  0.00           N  
ATOM   3378  H   ALA B 212     -16.173  21.738 -11.027  1.00  0.00           H  
ATOM   3379  CA  ALA B 212     -16.423  22.829  -9.226  1.00  0.00           C  
ATOM   3380  HA  ALA B 212     -16.698  22.500  -8.225  1.00  0.00           H  
ATOM   3381  CB  ALA B 212     -15.225  23.780  -9.113  1.00  0.00           C  
ATOM   3382  HB1 ALA B 212     -14.982  24.183 -10.097  1.00  0.00           H  
ATOM   3383  HB2 ALA B 212     -15.467  24.606  -8.444  1.00  0.00           H  
ATOM   3384  HB3 ALA B 212     -14.359  23.249  -8.722  1.00  0.00           H  
ATOM   3385  C   ALA B 212     -17.632  23.542  -9.847  1.00  0.00           C  
ATOM   3386  O   ALA B 212     -17.595  23.928 -11.018  1.00  0.00           O  
ATOM   3387  N   GLY B 213     -18.688  23.733  -9.049  1.00  0.00           N  
ATOM   3388  H   GLY B 213     -18.599  23.384  -8.097  1.00  0.00           H  
ATOM   3389  CA  GLY B 213     -19.929  24.465  -9.344  1.00  0.00           C  
ATOM   3390  HA2 GLY B 213     -20.523  24.527  -8.431  1.00  0.00           H  
ATOM   3391  HA3 GLY B 213     -19.669  25.481  -9.643  1.00  0.00           H  
ATOM   3392  C   GLY B 213     -20.821  23.868 -10.442  1.00  0.00           C  
ATOM   3393  O   GLY B 213     -22.011  23.659 -10.229  1.00  0.00           O  
ATOM   3394  N   GLN B 214     -20.235  23.575 -11.600  1.00  0.00           N  
ATOM   3395  H   GLN B 214     -19.246  23.772 -11.643  1.00  0.00           H  
ATOM   3396  CA  GLN B 214     -20.910  23.221 -12.848  1.00  0.00           C  
ATOM   3397  HA  GLN B 214     -21.884  22.783 -12.628  1.00  0.00           H  
ATOM   3398  CB  GLN B 214     -21.098  24.539 -13.626  1.00  0.00           C  
ATOM   3399  HB2 GLN B 214     -21.665  25.242 -13.013  1.00  0.00           H  
ATOM   3400  HB3 GLN B 214     -20.113  24.977 -13.796  1.00  0.00           H  
ATOM   3401  CG  GLN B 214     -21.788  24.419 -14.992  1.00  0.00           C  
ATOM   3402  HG2 GLN B 214     -21.670  25.373 -15.505  1.00  0.00           H  
ATOM   3403  HG3 GLN B 214     -21.305  23.658 -15.603  1.00  0.00           H  
ATOM   3404  CD  GLN B 214     -23.280  24.117 -14.896  1.00  0.00           C  
ATOM   3405  OE1 GLN B 214     -23.812  23.658 -13.904  1.00  0.00           O  
ATOM   3406  NE2 GLN B 214     -24.029  24.381 -15.941  1.00  0.00           N  
ATOM   3407 HE21 GLN B 214     -25.009  24.197 -15.821  1.00  0.00           H  
ATOM   3408 HE22 GLN B 214     -23.639  24.781 -16.772  1.00  0.00           H  
ATOM   3409  C   GLN B 214     -20.099  22.210 -13.676  1.00  0.00           C  
ATOM   3410  O   GLN B 214     -20.651  21.278 -14.263  1.00  0.00           O  
ATOM   3411  N   GLN B 215     -18.772  22.368 -13.711  1.00  0.00           N  
ATOM   3412  H   GLN B 215     -18.350  23.051 -13.095  1.00  0.00           H  
ATOM   3413  CA  GLN B 215     -17.891  21.731 -14.696  1.00  0.00           C  
ATOM   3414  HA  GLN B 215     -18.343  20.792 -15.022  1.00  0.00           H  
ATOM   3415  CB  GLN B 215     -17.788  22.655 -15.931  1.00  0.00           C  
ATOM   3416  HB2 GLN B 215     -17.225  22.145 -16.714  1.00  0.00           H  
ATOM   3417  HB3 GLN B 215     -18.794  22.831 -16.315  1.00  0.00           H  
ATOM   3418  CG  GLN B 215     -17.116  24.012 -15.648  1.00  0.00           C  
ATOM   3419  HG2 GLN B 215     -17.643  24.517 -14.838  1.00  0.00           H  
ATOM   3420  HG3 GLN B 215     -16.090  23.848 -15.326  1.00  0.00           H  
ATOM   3421  CD  GLN B 215     -17.125  24.947 -16.860  1.00  0.00           C  
ATOM   3422  OE1 GLN B 215     -18.151  25.279 -17.433  1.00  0.00           O  
ATOM   3423  NE2 GLN B 215     -15.986  25.463 -17.276  1.00  0.00           N  
ATOM   3424 HE21 GLN B 215     -16.032  26.036 -18.097  1.00  0.00           H  
ATOM   3425 HE22 GLN B 215     -15.119  25.188 -16.845  1.00  0.00           H  
ATOM   3426  C   GLN B 215     -16.521  21.374 -14.094  1.00  0.00           C  
ATOM   3427  O   GLN B 215     -16.252  21.638 -12.922  1.00  0.00           O  
ATOM   3428  N   LEU B 216     -15.651  20.750 -14.891  1.00  0.00           N  
ATOM   3429  H   LEU B 216     -15.902  20.595 -15.854  1.00  0.00           H  
ATOM   3430  CA  LEU B 216     -14.257  20.515 -14.500  1.00  0.00           C  
ATOM   3431  HA  LEU B 216     -14.248  20.157 -13.472  1.00  0.00           H  
ATOM   3432  CB  LEU B 216     -13.614  19.425 -15.376  1.00  0.00           C  
ATOM   3433  HB2 LEU B 216     -13.604  19.767 -16.412  1.00  0.00           H  
ATOM   3434  HB3 LEU B 216     -12.578  19.291 -15.059  1.00  0.00           H  
ATOM   3435  CG  LEU B 216     -14.325  18.058 -15.307  1.00  0.00           C  
ATOM   3436  HG  LEU B 216     -15.352  18.167 -15.657  1.00  0.00           H  
ATOM   3437  CD1 LEU B 216     -13.618  17.051 -16.211  1.00  0.00           C  
ATOM   3438 HD11 LEU B 216     -13.601  17.420 -17.235  1.00  0.00           H  
ATOM   3439 HD12 LEU B 216     -12.591  16.892 -15.874  1.00  0.00           H  
ATOM   3440 HD13 LEU B 216     -14.146  16.098 -16.195  1.00  0.00           H  
ATOM   3441  CD2 LEU B 216     -14.348  17.473 -13.895  1.00  0.00           C  
ATOM   3442 HD21 LEU B 216     -14.808  16.485 -13.911  1.00  0.00           H  
ATOM   3443 HD22 LEU B 216     -13.330  17.383 -13.512  1.00  0.00           H  
ATOM   3444 HD23 LEU B 216     -14.925  18.115 -13.237  1.00  0.00           H  
ATOM   3445  C   LEU B 216     -13.446  21.819 -14.503  1.00  0.00           C  
ATOM   3446  O   LEU B 216     -13.663  22.699 -15.338  1.00  0.00           O  
ATOM   3447  N   LEU B 217     -12.525  21.918 -13.545  1.00  0.00           N  
ATOM   3448  H   LEU B 217     -12.462  21.139 -12.898  1.00  0.00           H  
ATOM   3449  CA  LEU B 217     -11.733  23.113 -13.223  1.00  0.00           C  
ATOM   3450  HA  LEU B 217     -11.979  23.908 -13.928  1.00  0.00           H  
ATOM   3451  CB  LEU B 217     -12.154  23.561 -11.803  1.00  0.00           C  
ATOM   3452  HB2 LEU B 217     -13.209  23.837 -11.827  1.00  0.00           H  
ATOM   3453  HB3 LEU B 217     -12.051  22.704 -11.135  1.00  0.00           H  
ATOM   3454  CG  LEU B 217     -11.349  24.727 -11.193  1.00  0.00           C  
ATOM   3455  HG  LEU B 217     -10.292  24.461 -11.162  1.00  0.00           H  
ATOM   3456  CD1 LEU B 217     -11.514  26.018 -11.993  1.00  0.00           C  
ATOM   3457 HD11 LEU B 217     -11.211  25.860 -13.028  1.00  0.00           H  
ATOM   3458 HD12 LEU B 217     -12.555  26.345 -11.967  1.00  0.00           H  
ATOM   3459 HD13 LEU B 217     -10.883  26.798 -11.575  1.00  0.00           H  
ATOM   3460  CD2 LEU B 217     -11.801  24.985  -9.755  1.00  0.00           C  
ATOM   3461 HD21 LEU B 217     -12.832  25.341  -9.742  1.00  0.00           H  
ATOM   3462 HD22 LEU B 217     -11.725  24.069  -9.169  1.00  0.00           H  
ATOM   3463 HD23 LEU B 217     -11.165  25.743  -9.302  1.00  0.00           H  
ATOM   3464  C   LEU B 217     -10.214  22.873 -13.329  1.00  0.00           C  
ATOM   3465  O   LEU B 217      -9.469  23.779 -13.692  1.00  0.00           O  
ATOM   3466  N   TRP B 218      -9.751  21.667 -12.985  1.00  0.00           N  
ATOM   3467  H   TRP B 218     -10.420  20.945 -12.751  1.00  0.00           H  
ATOM   3468  CA  TRP B 218      -8.334  21.302 -12.857  1.00  0.00           C  
ATOM   3469  HA  TRP B 218      -7.757  21.816 -13.627  1.00  0.00           H  
ATOM   3470  CB  TRP B 218      -7.823  21.764 -11.480  1.00  0.00           C  
ATOM   3471  HB2 TRP B 218      -7.815  22.854 -11.460  1.00  0.00           H  
ATOM   3472  HB3 TRP B 218      -8.524  21.436 -10.714  1.00  0.00           H  
ATOM   3473  CG  TRP B 218      -6.468  21.271 -11.074  1.00  0.00           C  
ATOM   3474  CD1 TRP B 218      -5.313  21.952 -11.243  1.00  0.00           C  
ATOM   3475  HD1 TRP B 218      -5.219  22.938 -11.685  1.00  0.00           H  
ATOM   3476  NE1 TRP B 218      -4.256  21.195 -10.787  1.00  0.00           N  
ATOM   3477  HE1 TRP B 218      -3.278  21.516 -10.841  1.00  0.00           H  
ATOM   3478  CE2 TRP B 218      -4.673  19.983 -10.286  1.00  0.00           C  
ATOM   3479  CZ2 TRP B 218      -3.994  18.913  -9.689  1.00  0.00           C  
ATOM   3480  HZ2 TRP B 218      -2.926  18.976  -9.530  1.00  0.00           H  
ATOM   3481  CH2 TRP B 218      -4.723  17.785  -9.278  1.00  0.00           C  
ATOM   3482  HH2 TRP B 218      -4.215  16.965  -8.789  1.00  0.00           H  
ATOM   3483  CZ3 TRP B 218      -6.111  17.731  -9.494  1.00  0.00           C  
ATOM   3484  HZ3 TRP B 218      -6.667  16.858  -9.186  1.00  0.00           H  
ATOM   3485  CE3 TRP B 218      -6.785  18.816 -10.089  1.00  0.00           C  
ATOM   3486  HE3 TRP B 218      -7.851  18.758 -10.241  1.00  0.00           H  
ATOM   3487  CD2 TRP B 218      -6.087  19.986 -10.476  1.00  0.00           C  
ATOM   3488  C   TRP B 218      -8.140  19.790 -13.052  1.00  0.00           C  
ATOM   3489  O   TRP B 218      -9.087  19.020 -12.860  1.00  0.00           O  
ATOM   3490  N   LYS B 219      -6.923  19.367 -13.419  1.00  0.00           N  
ATOM   3491  H   LYS B 219      -6.176  20.052 -13.440  1.00  0.00           H  
ATOM   3492  CA  LYS B 219      -6.536  17.966 -13.638  1.00  0.00           C  
ATOM   3493  HA  LYS B 219      -7.161  17.327 -13.012  1.00  0.00           H  
ATOM   3494  CB  LYS B 219      -6.784  17.607 -15.116  1.00  0.00           C  
ATOM   3495  HB2 LYS B 219      -7.802  17.902 -15.377  1.00  0.00           H  
ATOM   3496  HB3 LYS B 219      -6.092  18.169 -15.745  1.00  0.00           H  
ATOM   3497  CG  LYS B 219      -6.635  16.106 -15.407  1.00  0.00           C  
ATOM   3498  HG2 LYS B 219      -5.613  15.785 -15.205  1.00  0.00           H  
ATOM   3499  HG3 LYS B 219      -7.315  15.559 -14.759  1.00  0.00           H  
ATOM   3500  CD  LYS B 219      -6.973  15.792 -16.870  1.00  0.00           C  
ATOM   3501  HD2 LYS B 219      -7.956  16.200 -17.115  1.00  0.00           H  
ATOM   3502  HD3 LYS B 219      -6.232  16.274 -17.512  1.00  0.00           H  
ATOM   3503  CE  LYS B 219      -6.970  14.284 -17.151  1.00  0.00           C  
ATOM   3504  HE2 LYS B 219      -7.040  14.142 -18.231  1.00  0.00           H  
ATOM   3505  HE3 LYS B 219      -6.022  13.855 -16.812  1.00  0.00           H  
ATOM   3506  NZ  LYS B 219      -8.111  13.603 -16.496  1.00  0.00           N  
ATOM   3507  HZ1 LYS B 219      -8.267  12.655 -16.792  1.00  0.00           H  
ATOM   3508  HZ2 LYS B 219      -8.045  13.586 -15.474  1.00  0.00           H  
ATOM   3509  HZ3 LYS B 219      -8.979  14.141 -16.564  1.00  0.00           H  
ATOM   3510  C   LYS B 219      -5.078  17.733 -13.221  1.00  0.00           C  
ATOM   3511  O   LYS B 219      -4.228  18.586 -13.459  1.00  0.00           O  
ATOM   3512  N   GLY B 220      -4.789  16.552 -12.675  1.00  0.00           N  
ATOM   3513  H   GLY B 220      -5.559  15.908 -12.532  1.00  0.00           H  
ATOM   3514  CA  GLY B 220      -3.463  16.140 -12.214  1.00  0.00           C  
ATOM   3515  HA2 GLY B 220      -2.702  16.524 -12.894  1.00  0.00           H  
ATOM   3516  HA3 GLY B 220      -3.283  16.580 -11.234  1.00  0.00           H  
ATOM   3517  C   GLY B 220      -3.293  14.620 -12.108  1.00  0.00           C  
ATOM   3518  O   GLY B 220      -3.984  13.838 -12.762  1.00  0.00           O  
ATOM   3519  N   SER B 221      -2.328  14.186 -11.292  1.00  0.00           N  
ATOM   3520  H   SER B 221      -1.816  14.870 -10.748  1.00  0.00           H  
ATOM   3521  CA  SER B 221      -1.903  12.784 -11.146  1.00  0.00           C  
ATOM   3522  HA  SER B 221      -2.783  12.144 -11.199  1.00  0.00           H  
ATOM   3523  CB  SER B 221      -0.968  12.415 -12.316  1.00  0.00           C  
ATOM   3524  HB2 SER B 221      -1.580  12.085 -13.159  1.00  0.00           H  
ATOM   3525  HB3 SER B 221      -0.414  13.303 -12.628  1.00  0.00           H  
ATOM   3526  OG  SER B 221      -0.024  11.406 -11.993  1.00  0.00           O  
ATOM   3527  HG  SER B 221       0.651  11.824 -11.443  1.00  0.00           H  
ATOM   3528  C   SER B 221      -1.240  12.555  -9.781  1.00  0.00           C  
ATOM   3529  O   SER B 221      -0.596  13.454  -9.245  1.00  0.00           O  
ATOM   3530  N   PHE B 222      -1.360  11.343  -9.233  1.00  0.00           N  
ATOM   3531  H   PHE B 222      -1.883  10.643  -9.754  1.00  0.00           H  
ATOM   3532  CA  PHE B 222      -0.866  10.969  -7.906  1.00  0.00           C  
ATOM   3533  HA  PHE B 222      -0.018  11.605  -7.651  1.00  0.00           H  
ATOM   3534  CB  PHE B 222      -1.979  11.245  -6.887  1.00  0.00           C  
ATOM   3535  HB2 PHE B 222      -2.108  12.325  -6.810  1.00  0.00           H  
ATOM   3536  HB3 PHE B 222      -2.913  10.824  -7.264  1.00  0.00           H  
ATOM   3537  CG  PHE B 222      -1.727  10.702  -5.495  1.00  0.00           C  
ATOM   3538  CD1 PHE B 222      -0.646  11.186  -4.738  1.00  0.00           C  
ATOM   3539  HD1 PHE B 222       0.007  11.951  -5.138  1.00  0.00           H  
ATOM   3540  CE1 PHE B 222      -0.426  10.699  -3.439  1.00  0.00           C  
ATOM   3541  HE1 PHE B 222       0.394  11.091  -2.857  1.00  0.00           H  
ATOM   3542  CZ  PHE B 222      -1.285   9.732  -2.890  1.00  0.00           C  
ATOM   3543  HZ  PHE B 222      -1.120   9.375  -1.883  1.00  0.00           H  
ATOM   3544  CE2 PHE B 222      -2.368   9.247  -3.643  1.00  0.00           C  
ATOM   3545  HE2 PHE B 222      -3.039   8.514  -3.215  1.00  0.00           H  
ATOM   3546  CD2 PHE B 222      -2.586   9.728  -4.947  1.00  0.00           C  
ATOM   3547  HD2 PHE B 222      -3.425   9.360  -5.521  1.00  0.00           H  
ATOM   3548  C   PHE B 222      -0.392   9.507  -7.858  1.00  0.00           C  
ATOM   3549  O   PHE B 222      -1.152   8.579  -8.129  1.00  0.00           O  
ATOM   3550  N   LYS B 223       0.873   9.288  -7.479  1.00  0.00           N  
ATOM   3551  H   LYS B 223       1.436  10.085  -7.221  1.00  0.00           H  
ATOM   3552  CA  LYS B 223       1.483   7.966  -7.274  1.00  0.00           C  
ATOM   3553  HA  LYS B 223       0.825   7.182  -7.648  1.00  0.00           H  
ATOM   3554  CB  LYS B 223       2.768   7.903  -8.123  1.00  0.00           C  
ATOM   3555  HB2 LYS B 223       2.507   8.132  -9.157  1.00  0.00           H  
ATOM   3556  HB3 LYS B 223       3.472   8.662  -7.782  1.00  0.00           H  
ATOM   3557  CG  LYS B 223       3.447   6.527  -8.096  1.00  0.00           C  
ATOM   3558  HG2 LYS B 223       3.834   6.345  -7.095  1.00  0.00           H  
ATOM   3559  HG3 LYS B 223       2.718   5.758  -8.345  1.00  0.00           H  
ATOM   3560  CD  LYS B 223       4.596   6.459  -9.118  1.00  0.00           C  
ATOM   3561  HD2 LYS B 223       4.196   6.667 -10.109  1.00  0.00           H  
ATOM   3562  HD3 LYS B 223       5.340   7.225  -8.894  1.00  0.00           H  
ATOM   3563  CE  LYS B 223       5.279   5.086  -9.167  1.00  0.00           C  
ATOM   3564  HE2 LYS B 223       4.525   4.308  -9.335  1.00  0.00           H  
ATOM   3565  HE3 LYS B 223       5.969   5.078 -10.014  1.00  0.00           H  
ATOM   3566  NZ  LYS B 223       6.035   4.809  -7.929  1.00  0.00           N  
ATOM   3567  HZ1 LYS B 223       6.672   4.028  -8.027  1.00  0.00           H  
ATOM   3568  HZ2 LYS B 223       6.617   5.605  -7.661  1.00  0.00           H  
ATOM   3569  HZ3 LYS B 223       5.408   4.616  -7.160  1.00  0.00           H  
ATOM   3570  C   LYS B 223       1.707   7.765  -5.761  1.00  0.00           C  
ATOM   3571  O   LYS B 223       2.603   8.423  -5.224  1.00  0.00           O  
ATOM   3572  N   PRO B 224       0.917   6.926  -5.057  1.00  0.00           N  
ATOM   3573  CD  PRO B 224      -0.185   6.128  -5.582  1.00  0.00           C  
ATOM   3574  HD2 PRO B 224       0.209   5.209  -6.014  1.00  0.00           H  
ATOM   3575  HD3 PRO B 224      -0.771   6.675  -6.320  1.00  0.00           H  
ATOM   3576  CG  PRO B 224      -1.066   5.783  -4.388  1.00  0.00           C  
ATOM   3577  HG2 PRO B 224      -1.554   4.817  -4.518  1.00  0.00           H  
ATOM   3578  HG3 PRO B 224      -1.802   6.571  -4.232  1.00  0.00           H  
ATOM   3579  CB  PRO B 224      -0.080   5.754  -3.227  1.00  0.00           C  
ATOM   3580  HB2 PRO B 224       0.394   4.770  -3.189  1.00  0.00           H  
ATOM   3581  HB3 PRO B 224      -0.577   5.968  -2.283  1.00  0.00           H  
ATOM   3582  CA  PRO B 224       0.950   6.831  -3.589  1.00  0.00           C  
ATOM   3583  HA  PRO B 224       0.640   7.786  -3.166  1.00  0.00           H  
ATOM   3584  C   PRO B 224       2.324   6.468  -3.023  1.00  0.00           C  
ATOM   3585  O   PRO B 224       2.729   6.983  -1.984  1.00  0.00           O  
ATOM   3586  N   SER B 225       3.057   5.620  -3.746  1.00  0.00           N  
ATOM   3587  H   SER B 225       2.665   5.264  -4.604  1.00  0.00           H  
ATOM   3588  CA  SER B 225       4.406   5.159  -3.409  1.00  0.00           C  
ATOM   3589  HA  SER B 225       4.393   4.795  -2.380  1.00  0.00           H  
ATOM   3590  CB  SER B 225       4.750   3.967  -4.314  1.00  0.00           C  
ATOM   3591  HB2 SER B 225       5.813   3.729  -4.231  1.00  0.00           H  
ATOM   3592  HB3 SER B 225       4.178   3.102  -3.977  1.00  0.00           H  
ATOM   3593  OG  SER B 225       4.411   4.241  -5.668  1.00  0.00           O  
ATOM   3594  HG  SER B 225       3.988   3.461  -6.066  1.00  0.00           H  
ATOM   3595  C   SER B 225       5.495   6.245  -3.469  1.00  0.00           C  
ATOM   3596  O   SER B 225       6.602   5.985  -3.010  1.00  0.00           O  
ATOM   3597  N   GLU B 226       5.218   7.452  -3.983  1.00  0.00           N  
ATOM   3598  H   GLU B 226       4.291   7.614  -4.356  1.00  0.00           H  
ATOM   3599  CA  GLU B 226       6.114   8.623  -3.857  1.00  0.00           C  
ATOM   3600  HA  GLU B 226       7.149   8.291  -3.762  1.00  0.00           H  
ATOM   3601  CB  GLU B 226       6.014   9.518  -5.108  1.00  0.00           C  
ATOM   3602  HB2 GLU B 226       5.022   9.966  -5.134  1.00  0.00           H  
ATOM   3603  HB3 GLU B 226       6.740  10.328  -5.023  1.00  0.00           H  
ATOM   3604  CG  GLU B 226       6.229   8.819  -6.453  1.00  0.00           C  
ATOM   3605  HG2 GLU B 226       5.406   8.122  -6.606  1.00  0.00           H  
ATOM   3606  HG3 GLU B 226       6.178   9.566  -7.249  1.00  0.00           H  
ATOM   3607  CD  GLU B 226       7.550   8.056  -6.560  1.00  0.00           C  
ATOM   3608  OE1 GLU B 226       7.532   6.917  -7.078  1.00  0.00           O  
ATOM   3609  OE2 GLU B 226       8.628   8.550  -6.170  1.00  0.00           O  
ATOM   3610  C   GLU B 226       5.811   9.492  -2.619  1.00  0.00           C  
ATOM   3611  O   GLU B 226       6.575  10.402  -2.317  1.00  0.00           O  
ATOM   3612  N   HIE B 227       4.693   9.244  -1.921  1.00  0.00           N  
ATOM   3613  H   HIE B 227       4.134   8.443  -2.191  1.00  0.00           H  
ATOM   3614  CA  HIE B 227       4.134  10.140  -0.896  1.00  0.00           C  
ATOM   3615  HA  HIE B 227       4.925  10.795  -0.523  1.00  0.00           H  
ATOM   3616  CB  HIE B 227       3.051  11.039  -1.513  1.00  0.00           C  
ATOM   3617  HB2 HIE B 227       2.250  10.406  -1.893  1.00  0.00           H  
ATOM   3618  HB3 HIE B 227       2.644  11.681  -0.732  1.00  0.00           H  
ATOM   3619  CG  HIE B 227       3.532  11.946  -2.611  1.00  0.00           C  
ATOM   3620  ND1 HIE B 227       4.232  13.135  -2.416  1.00  0.00           N  
ATOM   3621  CE1 HIE B 227       4.469  13.625  -3.640  1.00  0.00           C  
ATOM   3622  HE1 HIE B 227       5.005  14.545  -3.833  1.00  0.00           H  
ATOM   3623  NE2 HIE B 227       3.948  12.816  -4.580  1.00  0.00           N  
ATOM   3624  HE2 HIE B 227       3.993  12.981  -5.574  1.00  0.00           H  
ATOM   3625  CD2 HIE B 227       3.352  11.748  -3.947  1.00  0.00           C  
ATOM   3626  HD2 HIE B 227       2.857  10.904  -4.403  1.00  0.00           H  
ATOM   3627  C   HIE B 227       3.597   9.356   0.305  1.00  0.00           C  
ATOM   3628  O   HIE B 227       2.439   9.492   0.699  1.00  0.00           O  
ATOM   3629  N   VAL B 228       4.411   8.472   0.878  1.00  0.00           N  
ATOM   3630  H   VAL B 228       5.351   8.374   0.520  1.00  0.00           H  
ATOM   3631  CA  VAL B 228       3.989   7.643   2.018  1.00  0.00           C  
ATOM   3632  HA  VAL B 228       2.918   7.459   1.929  1.00  0.00           H  
ATOM   3633  CB  VAL B 228       4.653   6.259   1.992  1.00  0.00           C  
ATOM   3634  HB  VAL B 228       5.728   6.402   2.034  1.00  0.00           H  
ATOM   3635  CG1 VAL B 228       4.203   5.400   3.186  1.00  0.00           C  
ATOM   3636 HG11 VAL B 228       4.598   4.388   3.086  1.00  0.00           H  
ATOM   3637 HG12 VAL B 228       4.571   5.821   4.121  1.00  0.00           H  
ATOM   3638 HG13 VAL B 228       3.113   5.356   3.224  1.00  0.00           H  
ATOM   3639  CG2 VAL B 228       4.320   5.504   0.697  1.00  0.00           C  
ATOM   3640 HG21 VAL B 228       4.764   4.508   0.716  1.00  0.00           H  
ATOM   3641 HG22 VAL B 228       3.239   5.418   0.583  1.00  0.00           H  
ATOM   3642 HG23 VAL B 228       4.725   6.041  -0.161  1.00  0.00           H  
ATOM   3643  C   VAL B 228       4.227   8.371   3.343  1.00  0.00           C  
ATOM   3644  O   VAL B 228       5.354   8.757   3.659  1.00  0.00           O  
ATOM   3645  N   BCN B 229       3.160   8.531   4.128  1.00  0.00           N  
ATOM   3646  H27 BCN B 229       2.279   8.172   3.770  1.00  0.00           H  
ATOM   3647  C2  BCN B 229       3.194   8.835   5.538  1.00  0.00           C  
ATOM   3648  H   BCN B 229       4.229   9.006   5.821  1.00  0.00           H  
ATOM   3649  C4  BCN B 229       2.491  10.153   5.869  1.00  0.00           C  
ATOM   3650  H1  BCN B 229       2.961  10.966   5.301  1.00  0.00           H  
ATOM   3651  H2  BCN B 229       1.440  10.113   5.553  1.00  0.00           H  
ATOM   3652  C5  BCN B 229       2.565  10.461   7.381  1.00  0.00           C  
ATOM   3653  H3  BCN B 229       1.886   9.781   7.911  1.00  0.00           H  
ATOM   3654  H4  BCN B 229       3.575  10.251   7.755  1.00  0.00           H  
ATOM   3655  C6  BCN B 229       2.211  11.926   7.713  1.00  0.00           C  
ATOM   3656  H8  BCN B 229       1.256  12.199   7.243  1.00  0.00           H  
ATOM   3657  H9  BCN B 229       2.973  12.589   7.286  1.00  0.00           H  
ATOM   3658  C7  BCN B 229       2.120  12.166   9.234  1.00  0.00           C  
ATOM   3659  H5  BCN B 229       1.987  13.238   9.429  1.00  0.00           H  
ATOM   3660  H6  BCN B 229       3.052  11.849   9.719  1.00  0.00           H  
ATOM   3661  N2  BCN B 229       0.995  11.420   9.806  1.00  0.00           N  
ATOM   3662  H7  BCN B 229       1.037  10.417   9.881  1.00  0.00           H  
ATOM   3663  C8  BCN B 229      -0.254  11.952   9.946  1.00  0.00           C  
ATOM   3664  O1  BCN B 229      -0.536  13.124   9.799  1.00  0.00           O  
ATOM   3665  O2  BCN B 229      -1.112  10.936  10.203  1.00  0.00           O  
ATOM   3666  C9  BCN B 229      -2.527  11.193  10.158  1.00  0.00           C  
ATOM   3667  H21 BCN B 229      -2.784  12.089  10.741  1.00  0.00           H  
ATOM   3668  H22 BCN B 229      -3.056  10.336  10.594  1.00  0.00           H  
ATOM   3669  C10 BCN B 229      -2.948  11.368   8.698  1.00  0.00           C  
ATOM   3670  H23 BCN B 229      -2.792  12.382   8.336  1.00  0.00           H  
ATOM   3671  C11 BCN B 229      -4.140  10.610   8.154  1.00  0.00           C  
ATOM   3672  H12 BCN B 229      -4.591   9.870   8.813  1.00  0.00           H  
ATOM   3673  C12 BCN B 229      -5.230  11.361   7.347  1.00  0.00           C  
ATOM   3674  H13 BCN B 229      -4.774  12.194   6.795  1.00  0.00           H  
ATOM   3675  H14 BCN B 229      -5.943  11.816   8.045  1.00  0.00           H  
ATOM   3676  C13 BCN B 229      -6.013  10.454   6.351  1.00  0.00           C  
ATOM   3677  H19 BCN B 229      -6.518   9.635   6.879  1.00  0.00           H  
ATOM   3678  H20 BCN B 229      -6.766  11.026   5.799  1.00  0.00           H  
ATOM   3679  C14 BCN B 229      -4.987   9.920   5.466  1.00  0.00           C  
ATOM   3680  C15 BCN B 229      -3.889   9.655   5.103  1.00  0.00           C  
ATOM   3681  C16 BCN B 229      -2.436   9.603   5.170  1.00  0.00           C  
ATOM   3682  H17 BCN B 229      -1.992   9.907   4.216  1.00  0.00           H  
ATOM   3683  H18 BCN B 229      -2.101   8.586   5.407  1.00  0.00           H  
ATOM   3684  C17 BCN B 229      -2.063  10.590   6.323  1.00  0.00           C  
ATOM   3685  H15 BCN B 229      -0.973  10.594   6.446  1.00  0.00           H  
ATOM   3686  H16 BCN B 229      -2.334  11.612   6.023  1.00  0.00           H  
ATOM   3687  C18 BCN B 229      -2.718  10.258   7.691  1.00  0.00           C  
ATOM   3688  H11 BCN B 229      -2.330   9.322   8.088  1.00  0.00           H  
ATOM   3689  C3  BCN B 229       2.636   7.649   6.320  1.00  0.00           C  
ATOM   3690  O3  BCN B 229       1.435   7.424   6.327  1.00  0.00           O  
ATOM   3691  N   PRO B 230       3.494   6.834   6.966  1.00  0.00           N  
ATOM   3692  CD  PRO B 230       4.929   6.988   7.082  1.00  0.00           C  
ATOM   3693  HD2 PRO B 230       5.144   7.705   7.874  1.00  0.00           H  
ATOM   3694  HD3 PRO B 230       5.381   7.307   6.145  1.00  0.00           H  
ATOM   3695  CG  PRO B 230       5.473   5.619   7.465  1.00  0.00           C  
ATOM   3696  HG2 PRO B 230       6.319   5.727   8.132  1.00  0.00           H  
ATOM   3697  HG3 PRO B 230       5.741   5.059   6.567  1.00  0.00           H  
ATOM   3698  CB  PRO B 230       4.325   4.932   8.187  1.00  0.00           C  
ATOM   3699  HB2 PRO B 230       4.417   5.116   9.259  1.00  0.00           H  
ATOM   3700  HB3 PRO B 230       4.317   3.859   7.989  1.00  0.00           H  
ATOM   3701  CA  PRO B 230       3.071   5.611   7.632  1.00  0.00           C  
ATOM   3702  HA  PRO B 230       2.623   4.969   6.877  1.00  0.00           H  
ATOM   3703  C   PRO B 230       2.061   5.848   8.755  1.00  0.00           C  
ATOM   3704  O   PRO B 230       1.965   6.930   9.340  1.00  0.00           O  
ATOM   3705  N   ARG B 231       1.341   4.782   9.098  1.00  0.00           N  
ATOM   3706  H   ARG B 231       1.487   3.928   8.570  1.00  0.00           H  
ATOM   3707  CA  ARG B 231       0.452   4.747  10.257  1.00  0.00           C  
ATOM   3708  HA  ARG B 231      -0.242   5.585  10.187  1.00  0.00           H  
ATOM   3709  CB  ARG B 231      -0.336   3.431  10.241  1.00  0.00           C  
ATOM   3710  HB2 ARG B 231       0.352   2.589  10.144  1.00  0.00           H  
ATOM   3711  HB3 ARG B 231      -0.887   3.333  11.177  1.00  0.00           H  
ATOM   3712  CG  ARG B 231      -1.335   3.415   9.078  1.00  0.00           C  
ATOM   3713  HG2 ARG B 231      -2.052   4.226   9.226  1.00  0.00           H  
ATOM   3714  HG3 ARG B 231      -0.824   3.576   8.129  1.00  0.00           H  
ATOM   3715  CD  ARG B 231      -2.083   2.087   9.005  1.00  0.00           C  
ATOM   3716  HD2 ARG B 231      -1.428   1.318   8.590  1.00  0.00           H  
ATOM   3717  HD3 ARG B 231      -2.372   1.789  10.013  1.00  0.00           H  
ATOM   3718  NE  ARG B 231      -3.267   2.249   8.153  1.00  0.00           N  
ATOM   3719  HE  ARG B 231      -3.163   2.782   7.290  1.00  0.00           H  
ATOM   3720  CZ  ARG B 231      -4.502   1.897   8.416  1.00  0.00           C  
ATOM   3721  NH1 ARG B 231      -4.826   1.189   9.463  1.00  0.00           N  
ATOM   3722 HH11 ARG B 231      -4.080   0.849  10.044  1.00  0.00           H  
ATOM   3723 HH12 ARG B 231      -5.783   0.980   9.653  1.00  0.00           H  
ATOM   3724  NH2 ARG B 231      -5.426   2.276   7.588  1.00  0.00           N  
ATOM   3725 HH21 ARG B 231      -5.095   2.805   6.770  1.00  0.00           H  
ATOM   3726 HH22 ARG B 231      -6.364   1.938   7.621  1.00  0.00           H  
ATOM   3727  C   ARG B 231       1.246   4.922  11.553  1.00  0.00           C  
ATOM   3728  O   ARG B 231       2.342   4.380  11.699  1.00  0.00           O  
ATOM   3729  N   ALA B 232       0.669   5.643  12.509  1.00  0.00           N  
ATOM   3730  H   ALA B 232      -0.221   6.066  12.318  1.00  0.00           H  
ATOM   3731  CA  ALA B 232       1.211   5.734  13.863  1.00  0.00           C  
ATOM   3732  HA  ALA B 232       2.225   6.117  13.786  1.00  0.00           H  
ATOM   3733  CB  ALA B 232       0.391   6.747  14.667  1.00  0.00           C  
ATOM   3734  HB1 ALA B 232       0.821   6.851  15.664  1.00  0.00           H  
ATOM   3735  HB2 ALA B 232       0.415   7.718  14.173  1.00  0.00           H  
ATOM   3736  HB3 ALA B 232      -0.641   6.405  14.756  1.00  0.00           H  
ATOM   3737  C   ALA B 232       1.224   4.344  14.544  1.00  0.00           C  
ATOM   3738  O   ALA B 232       0.241   3.607  14.411  1.00  0.00           O  
ATOM   3739  N   PRO B 233       2.293   3.966  15.276  1.00  0.00           N  
ATOM   3740  CD  PRO B 233       3.584   4.636  15.352  1.00  0.00           C  
ATOM   3741  HD2 PRO B 233       3.544   5.410  16.119  1.00  0.00           H  
ATOM   3742  HD3 PRO B 233       3.883   5.058  14.393  1.00  0.00           H  
ATOM   3743  CG  PRO B 233       4.581   3.551  15.748  1.00  0.00           C  
ATOM   3744  HG2 PRO B 233       5.436   3.959  16.284  1.00  0.00           H  
ATOM   3745  HG3 PRO B 233       4.907   3.009  14.860  1.00  0.00           H  
ATOM   3746  CB  PRO B 233       3.740   2.628  16.625  1.00  0.00           C  
ATOM   3747  HB2 PRO B 233       3.681   3.035  17.635  1.00  0.00           H  
ATOM   3748  HB3 PRO B 233       4.141   1.615  16.645  1.00  0.00           H  
ATOM   3749  CA  PRO B 233       2.358   2.680  15.971  1.00  0.00           C  
ATOM   3750  HA  PRO B 233       2.293   1.883  15.231  1.00  0.00           H  
ATOM   3751  C   PRO B 233       1.253   2.464  17.015  1.00  0.00           C  
ATOM   3752  O   PRO B 233       0.636   3.407  17.515  1.00  0.00           O  
ATOM   3753  N   GLY B 234       1.057   1.198  17.391  1.00  0.00           N  
ATOM   3754  H   GLY B 234       1.598   0.470  16.947  1.00  0.00           H  
ATOM   3755  CA  GLY B 234       0.164   0.821  18.486  1.00  0.00           C  
ATOM   3756  HA2 GLY B 234      -0.821   1.252  18.301  1.00  0.00           H  
ATOM   3757  HA3 GLY B 234       0.063  -0.262  18.507  1.00  0.00           H  
ATOM   3758  C   GLY B 234       0.643   1.288  19.869  1.00  0.00           C  
ATOM   3759  O   GLY B 234       1.687   1.927  20.020  1.00  0.00           O  
ATOM   3760  N   ASN B 235      -0.147   0.960  20.895  1.00  0.00           N  
ATOM   3761  H   ASN B 235      -0.970   0.412  20.703  1.00  0.00           H  
ATOM   3762  CA  ASN B 235       0.120   1.351  22.282  1.00  0.00           C  
ATOM   3763  HA  ASN B 235       0.132   2.444  22.307  1.00  0.00           H  
ATOM   3764  CB  ASN B 235      -1.037   0.855  23.167  1.00  0.00           C  
ATOM   3765  HB2 ASN B 235      -1.992   1.107  22.705  1.00  0.00           H  
ATOM   3766  HB3 ASN B 235      -0.967  -0.229  23.269  1.00  0.00           H  
ATOM   3767  CG  ASN B 235      -1.018   1.488  24.546  1.00  0.00           C  
ATOM   3768  OD1 ASN B 235      -0.483   2.561  24.749  1.00  0.00           O  
ATOM   3769  ND2 ASN B 235      -1.613   0.853  25.527  1.00  0.00           N  
ATOM   3770 HD21 ASN B 235      -1.588   1.302  26.428  1.00  0.00           H  
ATOM   3771 HD22 ASN B 235      -2.066  -0.027  25.365  1.00  0.00           H  
ATOM   3772  C   ASN B 235       1.497   0.864  22.793  1.00  0.00           C  
ATOM   3773  O   ASN B 235       1.889  -0.278  22.548  1.00  0.00           O  
ATOM   3774  N   LEU B 236       2.210   1.736  23.514  1.00  0.00           N  
ATOM   3775  H   LEU B 236       1.757   2.595  23.795  1.00  0.00           H  
ATOM   3776  CA  LEU B 236       3.577   1.519  23.996  1.00  0.00           C  
ATOM   3777  HA  LEU B 236       4.035   0.730  23.398  1.00  0.00           H  
ATOM   3778  CB  LEU B 236       4.369   2.825  23.770  1.00  0.00           C  
ATOM   3779  HB2 LEU B 236       4.296   3.097  22.715  1.00  0.00           H  
ATOM   3780  HB3 LEU B 236       3.885   3.611  24.352  1.00  0.00           H  
ATOM   3781  CG  LEU B 236       5.860   2.782  24.168  1.00  0.00           C  
ATOM   3782  HG  LEU B 236       5.956   2.454  25.203  1.00  0.00           H  
ATOM   3783  CD1 LEU B 236       6.685   1.859  23.275  1.00  0.00           C  
ATOM   3784 HD11 LEU B 236       7.732   1.901  23.572  1.00  0.00           H  
ATOM   3785 HD12 LEU B 236       6.341   0.837  23.393  1.00  0.00           H  
ATOM   3786 HD13 LEU B 236       6.599   2.159  22.230  1.00  0.00           H  
ATOM   3787  CD2 LEU B 236       6.469   4.179  24.041  1.00  0.00           C  
ATOM   3788 HD21 LEU B 236       6.405   4.523  23.008  1.00  0.00           H  
ATOM   3789 HD22 LEU B 236       5.924   4.870  24.681  1.00  0.00           H  
ATOM   3790 HD23 LEU B 236       7.514   4.152  24.349  1.00  0.00           H  
ATOM   3791  C   LEU B 236       3.573   1.063  25.467  1.00  0.00           C  
ATOM   3792  O   LEU B 236       2.935   1.686  26.316  1.00  0.00           O  
ATOM   3793  N   THR B 237       4.312  -0.001  25.785  1.00  0.00           N  
ATOM   3794  H   THR B 237       4.829  -0.466  25.044  1.00  0.00           H  
ATOM   3795  CA  THR B 237       4.464  -0.552  27.142  1.00  0.00           C  
ATOM   3796  HA  THR B 237       4.001   0.144  27.842  1.00  0.00           H  
ATOM   3797  CB  THR B 237       3.708  -1.882  27.285  1.00  0.00           C  
ATOM   3798  HB  THR B 237       2.731  -1.789  26.809  1.00  0.00           H  
ATOM   3799  CG2 THR B 237       4.426  -3.099  26.702  1.00  0.00           C  
ATOM   3800 HG21 THR B 237       5.365  -3.281  27.225  1.00  0.00           H  
ATOM   3801 HG22 THR B 237       3.790  -3.978  26.810  1.00  0.00           H  
ATOM   3802 HG23 THR B 237       4.624  -2.942  25.643  1.00  0.00           H  
ATOM   3803  OG1 THR B 237       3.511  -2.138  28.654  1.00  0.00           O  
ATOM   3804  HG1 THR B 237       2.712  -1.683  28.933  1.00  0.00           H  
ATOM   3805  C   THR B 237       5.935  -0.651  27.560  1.00  0.00           C  
ATOM   3806  O   THR B 237       6.831  -0.521  26.723  1.00  0.00           O  
ATOM   3807  N   VAL B 238       6.182  -0.809  28.862  1.00  0.00           N  
ATOM   3808  H   VAL B 238       5.399  -1.024  29.468  1.00  0.00           H  
ATOM   3809  CA  VAL B 238       7.494  -0.674  29.511  1.00  0.00           C  
ATOM   3810  HA  VAL B 238       8.281  -0.903  28.793  1.00  0.00           H  
ATOM   3811  CB  VAL B 238       7.699   0.769  30.032  1.00  0.00           C  
ATOM   3812  HB  VAL B 238       6.917   0.996  30.758  1.00  0.00           H  
ATOM   3813  CG1 VAL B 238       9.054   0.955  30.729  1.00  0.00           C  
ATOM   3814 HG11 VAL B 238       9.866   0.684  30.054  1.00  0.00           H  
ATOM   3815 HG12 VAL B 238       9.174   1.994  31.038  1.00  0.00           H  
ATOM   3816 HG13 VAL B 238       9.100   0.340  31.628  1.00  0.00           H  
ATOM   3817  CG2 VAL B 238       7.602   1.810  28.908  1.00  0.00           C  
ATOM   3818 HG21 VAL B 238       6.588   1.842  28.518  1.00  0.00           H  
ATOM   3819 HG22 VAL B 238       7.849   2.800  29.289  1.00  0.00           H  
ATOM   3820 HG23 VAL B 238       8.287   1.547  28.106  1.00  0.00           H  
ATOM   3821  C   VAL B 238       7.582  -1.673  30.665  1.00  0.00           C  
ATOM   3822  O   VAL B 238       6.658  -1.748  31.473  1.00  0.00           O  
ATOM   3823  N   HIE B 239       8.683  -2.422  30.763  1.00  0.00           N  
ATOM   3824  H   HIE B 239       9.380  -2.350  30.027  1.00  0.00           H  
ATOM   3825  CA  HIE B 239       8.931  -3.395  31.837  1.00  0.00           C  
ATOM   3826  HA  HIE B 239       8.370  -3.096  32.725  1.00  0.00           H  
ATOM   3827  CB  HIE B 239       8.389  -4.764  31.399  1.00  0.00           C  
ATOM   3828  HB2 HIE B 239       7.330  -4.668  31.154  1.00  0.00           H  
ATOM   3829  HB3 HIE B 239       8.917  -5.082  30.499  1.00  0.00           H  
ATOM   3830  CG  HIE B 239       8.528  -5.834  32.452  1.00  0.00           C  
ATOM   3831  ND1 HIE B 239       8.174  -5.698  33.797  1.00  0.00           N  
ATOM   3832  CE1 HIE B 239       8.447  -6.880  34.369  1.00  0.00           C  
ATOM   3833  HE1 HIE B 239       8.287  -7.105  35.415  1.00  0.00           H  
ATOM   3834  NE2 HIE B 239       8.958  -7.733  33.465  1.00  0.00           N  
ATOM   3835  HE2 HIE B 239       9.277  -8.671  33.658  1.00  0.00           H  
ATOM   3836  CD2 HIE B 239       9.009  -7.093  32.248  1.00  0.00           C  
ATOM   3837  HD2 HIE B 239       9.380  -7.491  31.315  1.00  0.00           H  
ATOM   3838  C   HIE B 239      10.414  -3.450  32.232  1.00  0.00           C  
ATOM   3839  O   HIE B 239      11.286  -3.061  31.452  1.00  0.00           O  
ATOM   3840  N   THR B 240      10.726  -3.916  33.442  1.00  0.00           N  
ATOM   3841  H   THR B 240       9.985  -4.345  33.985  1.00  0.00           H  
ATOM   3842  CA  THR B 240      12.123  -4.128  33.855  1.00  0.00           C  
ATOM   3843  HA  THR B 240      12.712  -3.293  33.483  1.00  0.00           H  
ATOM   3844  CB  THR B 240      12.286  -4.112  35.380  1.00  0.00           C  
ATOM   3845  HB  THR B 240      11.813  -3.211  35.775  1.00  0.00           H  
ATOM   3846  CG2 THR B 240      11.701  -5.331  36.092  1.00  0.00           C  
ATOM   3847 HG21 THR B 240      12.244  -6.232  35.805  1.00  0.00           H  
ATOM   3848 HG22 THR B 240      11.793  -5.192  37.169  1.00  0.00           H  
ATOM   3849 HG23 THR B 240      10.649  -5.443  35.837  1.00  0.00           H  
ATOM   3850  OG1 THR B 240      13.658  -4.079  35.693  1.00  0.00           O  
ATOM   3851  HG1 THR B 240      14.030  -3.235  35.416  1.00  0.00           H  
ATOM   3852  C   THR B 240      12.715  -5.384  33.211  1.00  0.00           C  
ATOM   3853  O   THR B 240      12.009  -6.350  32.920  1.00  0.00           O  
ATOM   3854  N   GLN B 241      14.020  -5.365  32.960  1.00  0.00           N  
ATOM   3855  H   GLN B 241      14.565  -4.559  33.257  1.00  0.00           H  
ATOM   3856  CA  GLN B 241      14.731  -6.409  32.238  1.00  0.00           C  
ATOM   3857  HA  GLN B 241      14.205  -7.355  32.390  1.00  0.00           H  
ATOM   3858  CB  GLN B 241      14.680  -6.060  30.737  1.00  0.00           C  
ATOM   3859  HB2 GLN B 241      13.633  -5.992  30.434  1.00  0.00           H  
ATOM   3860  HB3 GLN B 241      15.120  -5.075  30.587  1.00  0.00           H  
ATOM   3861  CG  GLN B 241      15.377  -7.061  29.806  1.00  0.00           C  
ATOM   3862  HG2 GLN B 241      15.311  -6.692  28.783  1.00  0.00           H  
ATOM   3863  HG3 GLN B 241      16.433  -7.135  30.066  1.00  0.00           H  
ATOM   3864  CD  GLN B 241      14.747  -8.446  29.881  1.00  0.00           C  
ATOM   3865  OE1 GLN B 241      15.120  -9.263  30.707  1.00  0.00           O  
ATOM   3866  NE2 GLN B 241      13.780  -8.759  29.045  1.00  0.00           N  
ATOM   3867 HE21 GLN B 241      13.390  -9.681  29.134  1.00  0.00           H  
ATOM   3868 HE22 GLN B 241      13.413  -8.090  28.392  1.00  0.00           H  
ATOM   3869  C   GLN B 241      16.144  -6.573  32.815  1.00  0.00           C  
ATOM   3870  O   GLN B 241      16.770  -5.596  33.231  1.00  0.00           O  
ATOM   3871  N   VAL B 242      16.634  -7.817  32.835  1.00  0.00           N  
ATOM   3872  H   VAL B 242      16.070  -8.536  32.393  1.00  0.00           H  
ATOM   3873  CA  VAL B 242      17.860  -8.256  33.535  1.00  0.00           C  
ATOM   3874  HA  VAL B 242      17.658  -8.181  34.604  1.00  0.00           H  
ATOM   3875  CB  VAL B 242      18.123  -9.747  33.219  1.00  0.00           C  
ATOM   3876  HB  VAL B 242      17.201 -10.292  33.427  1.00  0.00           H  
ATOM   3877  CG1 VAL B 242      18.493  -9.994  31.750  1.00  0.00           C  
ATOM   3878 HG11 VAL B 242      19.439  -9.510  31.508  1.00  0.00           H  
ATOM   3879 HG12 VAL B 242      18.586 -11.066  31.574  1.00  0.00           H  
ATOM   3880 HG13 VAL B 242      17.712  -9.607  31.097  1.00  0.00           H  
ATOM   3881  CG2 VAL B 242      19.217 -10.369  34.093  1.00  0.00           C  
ATOM   3882 HG21 VAL B 242      20.201  -9.992  33.812  1.00  0.00           H  
ATOM   3883 HG22 VAL B 242      19.025 -10.154  35.144  1.00  0.00           H  
ATOM   3884 HG23 VAL B 242      19.216 -11.451  33.957  1.00  0.00           H  
ATOM   3885  C   VAL B 242      19.083  -7.367  33.250  1.00  0.00           C  
ATOM   3886  O   VAL B 242      19.159  -6.725  32.202  1.00  0.00           O  
ATOM   3887  N   SER B 243      20.055  -7.342  34.169  1.00  0.00           N  
ATOM   3888  H   SER B 243      19.947  -7.903  34.999  1.00  0.00           H  
ATOM   3889  CA  SER B 243      21.261  -6.498  34.080  1.00  0.00           C  
ATOM   3890  HA  SER B 243      21.813  -6.616  35.013  1.00  0.00           H  
ATOM   3891  CB  SER B 243      22.193  -6.949  32.941  1.00  0.00           C  
ATOM   3892  HB2 SER B 243      21.743  -6.686  31.984  1.00  0.00           H  
ATOM   3893  HB3 SER B 243      23.146  -6.425  33.026  1.00  0.00           H  
ATOM   3894  OG  SER B 243      22.418  -8.351  32.964  1.00  0.00           O  
ATOM   3895  HG  SER B 243      22.990  -8.550  33.712  1.00  0.00           H  
ATOM   3896  C   SER B 243      20.917  -5.005  33.992  1.00  0.00           C  
ATOM   3897  O   SER B 243      21.389  -4.304  33.102  1.00  0.00           O  
ATOM   3898  N   ASP B 244      20.056  -4.549  34.904  1.00  0.00           N  
ATOM   3899  H   ASP B 244      19.858  -5.153  35.692  1.00  0.00           H  
ATOM   3900  CA  ASP B 244      19.763  -3.136  35.164  1.00  0.00           C  
ATOM   3901  HA  ASP B 244      18.920  -3.130  35.857  1.00  0.00           H  
ATOM   3902  CB  ASP B 244      20.927  -2.480  35.939  1.00  0.00           C  
ATOM   3903  HB2 ASP B 244      21.765  -2.330  35.256  1.00  0.00           H  
ATOM   3904  HB3 ASP B 244      20.602  -1.500  36.293  1.00  0.00           H  
ATOM   3905  CG  ASP B 244      21.419  -3.302  37.148  1.00  0.00           C  
ATOM   3906  OD1 ASP B 244      22.527  -2.997  37.638  1.00  0.00           O  
ATOM   3907  OD2 ASP B 244      20.712  -4.255  37.559  1.00  0.00           O  
ATOM   3908  C   ASP B 244      19.264  -2.374  33.921  1.00  0.00           C  
ATOM   3909  O   ASP B 244      19.713  -1.272  33.593  1.00  0.00           O  
ATOM   3910  N   THR B 245      18.309  -2.981  33.204  1.00  0.00           N  
ATOM   3911  H   THR B 245      17.945  -3.861  33.556  1.00  0.00           H  
ATOM   3912  CA  THR B 245      17.690  -2.413  31.999  1.00  0.00           C  
ATOM   3913  HA  THR B 245      18.084  -1.409  31.859  1.00  0.00           H  
ATOM   3914  CB  THR B 245      18.050  -3.200  30.720  1.00  0.00           C  
ATOM   3915  HB  THR B 245      17.560  -2.719  29.875  1.00  0.00           H  
ATOM   3916  CG2 THR B 245      19.541  -3.258  30.406  1.00  0.00           C  
ATOM   3917 HG21 THR B 245      19.698  -3.613  29.390  1.00  0.00           H  
ATOM   3918 HG22 THR B 245      19.983  -2.272  30.493  1.00  0.00           H  
ATOM   3919 HG23 THR B 245      20.041  -3.927  31.101  1.00  0.00           H  
ATOM   3920  OG1 THR B 245      17.628  -4.544  30.750  1.00  0.00           O  
ATOM   3921  HG1 THR B 245      17.654  -4.831  31.683  1.00  0.00           H  
ATOM   3922  C   THR B 245      16.175  -2.246  32.133  1.00  0.00           C  
ATOM   3923  O   THR B 245      15.506  -2.897  32.938  1.00  0.00           O  
ATOM   3924  N   LEU B 246      15.620  -1.373  31.296  1.00  0.00           N  
ATOM   3925  H   LEU B 246      16.250  -0.844  30.701  1.00  0.00           H  
ATOM   3926  CA  LEU B 246      14.220  -1.415  30.879  1.00  0.00           C  
ATOM   3927  HA  LEU B 246      13.652  -2.051  31.557  1.00  0.00           H  
ATOM   3928  CB  LEU B 246      13.617   0.003  30.895  1.00  0.00           C  
ATOM   3929  HB2 LEU B 246      14.283   0.660  30.332  1.00  0.00           H  
ATOM   3930  HB3 LEU B 246      12.653  -0.010  30.384  1.00  0.00           H  
ATOM   3931  CG  LEU B 246      13.412   0.581  32.310  1.00  0.00           C  
ATOM   3932  HG  LEU B 246      14.324   0.452  32.894  1.00  0.00           H  
ATOM   3933  CD1 LEU B 246      13.112   2.075  32.219  1.00  0.00           C  
ATOM   3934 HD11 LEU B 246      13.055   2.500  33.223  1.00  0.00           H  
ATOM   3935 HD12 LEU B 246      12.171   2.249  31.697  1.00  0.00           H  
ATOM   3936 HD13 LEU B 246      13.921   2.568  31.684  1.00  0.00           H  
ATOM   3937  CD2 LEU B 246      12.249  -0.095  33.037  1.00  0.00           C  
ATOM   3938 HD21 LEU B 246      12.462  -1.149  33.181  1.00  0.00           H  
ATOM   3939 HD22 LEU B 246      11.330   0.016  32.464  1.00  0.00           H  
ATOM   3940 HD23 LEU B 246      12.116   0.367  34.015  1.00  0.00           H  
ATOM   3941  C   LEU B 246      14.126  -2.041  29.483  1.00  0.00           C  
ATOM   3942  O   LEU B 246      15.050  -1.913  28.675  1.00  0.00           O  
ATOM   3943  N   LEU B 247      12.993  -2.677  29.198  1.00  0.00           N  
ATOM   3944  H   LEU B 247      12.309  -2.768  29.946  1.00  0.00           H  
ATOM   3945  CA  LEU B 247      12.538  -3.068  27.868  1.00  0.00           C  
ATOM   3946  HA  LEU B 247      13.275  -2.774  27.122  1.00  0.00           H  
ATOM   3947  CB  LEU B 247      12.374  -4.600  27.834  1.00  0.00           C  
ATOM   3948  HB2 LEU B 247      13.348  -5.060  28.001  1.00  0.00           H  
ATOM   3949  HB3 LEU B 247      11.717  -4.886  28.658  1.00  0.00           H  
ATOM   3950  CG  LEU B 247      11.771  -5.155  26.529  1.00  0.00           C  
ATOM   3951  HG  LEU B 247      10.810  -4.679  26.336  1.00  0.00           H  
ATOM   3952  CD1 LEU B 247      12.698  -4.921  25.335  1.00  0.00           C  
ATOM   3953 HD11 LEU B 247      12.280  -5.410  24.453  1.00  0.00           H  
ATOM   3954 HD12 LEU B 247      12.769  -3.856  25.122  1.00  0.00           H  
ATOM   3955 HD13 LEU B 247      13.687  -5.330  25.531  1.00  0.00           H  
ATOM   3956  CD2 LEU B 247      11.544  -6.660  26.670  1.00  0.00           C  
ATOM   3957 HD21 LEU B 247      11.042  -7.026  25.772  1.00  0.00           H  
ATOM   3958 HD22 LEU B 247      12.491  -7.181  26.788  1.00  0.00           H  
ATOM   3959 HD23 LEU B 247      10.894  -6.856  27.523  1.00  0.00           H  
ATOM   3960  C   LEU B 247      11.232  -2.321  27.572  1.00  0.00           C  
ATOM   3961  O   LEU B 247      10.245  -2.496  28.286  1.00  0.00           O  
ATOM   3962  N   LEU B 248      11.240  -1.474  26.542  1.00  0.00           N  
ATOM   3963  H   LEU B 248      12.100  -1.387  26.010  1.00  0.00           H  
ATOM   3964  CA  LEU B 248      10.042  -0.886  25.940  1.00  0.00           C  
ATOM   3965  HA  LEU B 248       9.252  -0.844  26.688  1.00  0.00           H  
ATOM   3966  CB  LEU B 248      10.314   0.548  25.440  1.00  0.00           C  
ATOM   3967  HB2 LEU B 248      11.033   0.523  24.619  1.00  0.00           H  
ATOM   3968  HB3 LEU B 248       9.375   0.920  25.031  1.00  0.00           H  
ATOM   3969  CG  LEU B 248      10.801   1.531  26.530  1.00  0.00           C  
ATOM   3970  HG  LEU B 248      10.485   1.180  27.512  1.00  0.00           H  
ATOM   3971  CD1 LEU B 248      12.323   1.683  26.521  1.00  0.00           C  
ATOM   3972 HD11 LEU B 248      12.796   0.728  26.741  1.00  0.00           H  
ATOM   3973 HD12 LEU B 248      12.657   2.031  25.544  1.00  0.00           H  
ATOM   3974 HD13 LEU B 248      12.624   2.399  27.285  1.00  0.00           H  
ATOM   3975  CD2 LEU B 248      10.211   2.925  26.306  1.00  0.00           C  
ATOM   3976 HD21 LEU B 248      10.517   3.592  27.112  1.00  0.00           H  
ATOM   3977 HD22 LEU B 248      10.549   3.326  25.351  1.00  0.00           H  
ATOM   3978 HD23 LEU B 248       9.123   2.871  26.296  1.00  0.00           H  
ATOM   3979  C   LEU B 248       9.561  -1.792  24.800  1.00  0.00           C  
ATOM   3980  O   LEU B 248      10.375  -2.465  24.162  1.00  0.00           O  
ATOM   3981  N   THR B 249       8.258  -1.829  24.525  1.00  0.00           N  
ATOM   3982  H   THR B 249       7.626  -1.300  25.123  1.00  0.00           H  
ATOM   3983  CA  THR B 249       7.664  -2.700  23.493  1.00  0.00           C  
ATOM   3984  HA  THR B 249       8.339  -2.759  22.639  1.00  0.00           H  
ATOM   3985  CB  THR B 249       7.485  -4.127  24.051  1.00  0.00           C  
ATOM   3986  HB  THR B 249       6.862  -4.080  24.945  1.00  0.00           H  
ATOM   3987  CG2 THR B 249       6.841  -5.106  23.069  1.00  0.00           C  
ATOM   3988 HG21 THR B 249       5.807  -4.820  22.884  1.00  0.00           H  
ATOM   3989 HG22 THR B 249       7.389  -5.117  22.125  1.00  0.00           H  
ATOM   3990 HG23 THR B 249       6.848  -6.109  23.496  1.00  0.00           H  
ATOM   3991  OG1 THR B 249       8.742  -4.670  24.411  1.00  0.00           O  
ATOM   3992  HG1 THR B 249       9.406  -3.974  24.284  1.00  0.00           H  
ATOM   3993  C   THR B 249       6.345  -2.117  22.973  1.00  0.00           C  
ATOM   3994  O   THR B 249       5.591  -1.507  23.732  1.00  0.00           O  
ATOM   3995  N   TRP B 250       6.081  -2.268  21.673  1.00  0.00           N  
ATOM   3996  H   TRP B 250       6.754  -2.787  21.111  1.00  0.00           H  
ATOM   3997  CA  TRP B 250       4.901  -1.764  20.948  1.00  0.00           C  
ATOM   3998  HA  TRP B 250       4.055  -1.697  21.635  1.00  0.00           H  
ATOM   3999  CB  TRP B 250       5.187  -0.343  20.408  1.00  0.00           C  
ATOM   4000  HB2 TRP B 250       4.289   0.049  19.930  1.00  0.00           H  
ATOM   4001  HB3 TRP B 250       5.373   0.304  21.261  1.00  0.00           H  
ATOM   4002  CG  TRP B 250       6.346  -0.190  19.460  1.00  0.00           C  
ATOM   4003  CD1 TRP B 250       6.279  -0.155  18.106  1.00  0.00           C  
ATOM   4004  HD1 TRP B 250       5.367  -0.234  17.528  1.00  0.00           H  
ATOM   4005  NE1 TRP B 250       7.553  -0.049  17.578  1.00  0.00           N  
ATOM   4006  HE1 TRP B 250       7.759  -0.035  16.583  1.00  0.00           H  
ATOM   4007  CE2 TRP B 250       8.509  -0.028  18.570  1.00  0.00           C  
ATOM   4008  CZ2 TRP B 250       9.910   0.005  18.552  1.00  0.00           C  
ATOM   4009  HZ2 TRP B 250      10.447  -0.022  17.618  1.00  0.00           H  
ATOM   4010  CH2 TRP B 250      10.612   0.016  19.767  1.00  0.00           C  
ATOM   4011  HH2 TRP B 250      11.691  -0.012  19.767  1.00  0.00           H  
ATOM   4012  CZ3 TRP B 250       9.911   0.011  20.983  1.00  0.00           C  
ATOM   4013  HZ3 TRP B 250      10.458  -0.004  21.915  1.00  0.00           H  
ATOM   4014  CE3 TRP B 250       8.507  -0.041  20.988  1.00  0.00           C  
ATOM   4015  HE3 TRP B 250       7.983  -0.092  21.925  1.00  0.00           H  
ATOM   4016  CD2 TRP B 250       7.767  -0.078  19.786  1.00  0.00           C  
ATOM   4017  C   TRP B 250       4.497  -2.756  19.838  1.00  0.00           C  
ATOM   4018  O   TRP B 250       4.834  -3.937  19.900  1.00  0.00           O  
ATOM   4019  N   SER B 251       3.729  -2.311  18.836  1.00  0.00           N  
ATOM   4020  H   SER B 251       3.427  -1.351  18.853  1.00  0.00           H  
ATOM   4021  CA  SER B 251       3.249  -3.154  17.734  1.00  0.00           C  
ATOM   4022  HA  SER B 251       3.914  -4.014  17.657  1.00  0.00           H  
ATOM   4023  CB  SER B 251       1.857  -3.705  18.067  1.00  0.00           C  
ATOM   4024  HB2 SER B 251       1.524  -4.352  17.253  1.00  0.00           H  
ATOM   4025  HB3 SER B 251       1.926  -4.302  18.978  1.00  0.00           H  
ATOM   4026  OG  SER B 251       0.907  -2.673  18.264  1.00  0.00           O  
ATOM   4027  HG  SER B 251       0.063  -3.089  18.461  1.00  0.00           H  
ATOM   4028  C   SER B 251       3.278  -2.461  16.363  1.00  0.00           C  
ATOM   4029  O   SER B 251       3.140  -1.238  16.241  1.00  0.00           O  
ATOM   4030  N   ASN B 252       3.479  -3.275  15.318  1.00  0.00           N  
ATOM   4031  H   ASN B 252       3.527  -4.266  15.490  1.00  0.00           H  
ATOM   4032  CA  ASN B 252       3.525  -2.857  13.919  1.00  0.00           C  
ATOM   4033  HA  ASN B 252       4.194  -1.999  13.834  1.00  0.00           H  
ATOM   4034  CB  ASN B 252       4.138  -4.024  13.118  1.00  0.00           C  
ATOM   4035  HB2 ASN B 252       5.066  -4.322  13.608  1.00  0.00           H  
ATOM   4036  HB3 ASN B 252       3.459  -4.876  13.131  1.00  0.00           H  
ATOM   4037  CG  ASN B 252       4.460  -3.704  11.664  1.00  0.00           C  
ATOM   4038  OD1 ASN B 252       3.792  -2.924  11.001  1.00  0.00           O  
ATOM   4039  ND2 ASN B 252       5.495  -4.318  11.131  1.00  0.00           N  
ATOM   4040 HD21 ASN B 252       5.753  -4.097  10.182  1.00  0.00           H  
ATOM   4041 HD22 ASN B 252       6.022  -4.996  11.652  1.00  0.00           H  
ATOM   4042  C   ASN B 252       2.094  -2.488  13.458  1.00  0.00           C  
ATOM   4043  O   ASN B 252       1.206  -3.339  13.543  1.00  0.00           O  
ATOM   4044  N   PRO B 253       1.824  -1.253  12.988  1.00  0.00           N  
ATOM   4045  CD  PRO B 253       2.785  -0.165  12.875  1.00  0.00           C  
ATOM   4046  HD2 PRO B 253       3.589  -0.435  12.194  1.00  0.00           H  
ATOM   4047  HD3 PRO B 253       3.189   0.074  13.859  1.00  0.00           H  
ATOM   4048  CG  PRO B 253       2.017   1.038  12.335  1.00  0.00           C  
ATOM   4049  HG2 PRO B 253       2.054   1.041  11.246  1.00  0.00           H  
ATOM   4050  HG3 PRO B 253       2.406   1.972  12.739  1.00  0.00           H  
ATOM   4051  CB  PRO B 253       0.589   0.767  12.804  1.00  0.00           C  
ATOM   4052  HB2 PRO B 253      -0.149   1.296  12.204  1.00  0.00           H  
ATOM   4053  HB3 PRO B 253       0.493   1.055  13.850  1.00  0.00           H  
ATOM   4054  CA  PRO B 253       0.468  -0.757  12.704  1.00  0.00           C  
ATOM   4055  HA  PRO B 253      -0.205  -1.096  13.492  1.00  0.00           H  
ATOM   4056  C   PRO B 253      -0.147  -1.240  11.370  1.00  0.00           C  
ATOM   4057  O   PRO B 253      -1.123  -0.657  10.885  1.00  0.00           O  
ATOM   4058  N   TYR B 254       0.404  -2.310  10.787  1.00  0.00           N  
ATOM   4059  H   TYR B 254       1.160  -2.767  11.279  1.00  0.00           H  
ATOM   4060  CA  TYR B 254      -0.023  -2.922   9.527  1.00  0.00           C  
ATOM   4061  HA  TYR B 254      -0.935  -2.427   9.191  1.00  0.00           H  
ATOM   4062  CB  TYR B 254       1.058  -2.690   8.463  1.00  0.00           C  
ATOM   4063  HB2 TYR B 254       2.014  -3.067   8.828  1.00  0.00           H  
ATOM   4064  HB3 TYR B 254       0.806  -3.263   7.571  1.00  0.00           H  
ATOM   4065  CG  TYR B 254       1.212  -1.239   8.067  1.00  0.00           C  
ATOM   4066  CD1 TYR B 254       0.384  -0.707   7.063  1.00  0.00           C  
ATOM   4067  HD1 TYR B 254      -0.341  -1.338   6.571  1.00  0.00           H  
ATOM   4068  CE1 TYR B 254       0.508   0.642   6.691  1.00  0.00           C  
ATOM   4069  HE1 TYR B 254      -0.105   1.058   5.908  1.00  0.00           H  
ATOM   4070  CZ  TYR B 254       1.441   1.466   7.342  1.00  0.00           C  
ATOM   4071  OH  TYR B 254       1.542   2.767   6.980  1.00  0.00           O  
ATOM   4072  HH  TYR B 254       1.072   2.935   6.138  1.00  0.00           H  
ATOM   4073  CE2 TYR B 254       2.262   0.941   8.362  1.00  0.00           C  
ATOM   4074  HE2 TYR B 254       2.978   1.582   8.851  1.00  0.00           H  
ATOM   4075  CD2 TYR B 254       2.154  -0.419   8.715  1.00  0.00           C  
ATOM   4076  HD2 TYR B 254       2.787  -0.838   9.488  1.00  0.00           H  
ATOM   4077  C   TYR B 254      -0.307  -4.429   9.674  1.00  0.00           C  
ATOM   4078  O   TYR B 254       0.358  -5.103  10.464  1.00  0.00           O  
ATOM   4079  N   PRO B 255      -1.256  -4.986   8.893  1.00  0.00           N  
ATOM   4080  CD  PRO B 255      -2.152  -4.295   7.975  1.00  0.00           C  
ATOM   4081  HD2 PRO B 255      -1.604  -3.632   7.304  1.00  0.00           H  
ATOM   4082  HD3 PRO B 255      -2.884  -3.725   8.548  1.00  0.00           H  
ATOM   4083  CG  PRO B 255      -2.863  -5.383   7.171  1.00  0.00           C  
ATOM   4084  HG2 PRO B 255      -2.295  -5.606   6.268  1.00  0.00           H  
ATOM   4085  HG3 PRO B 255      -3.884  -5.097   6.918  1.00  0.00           H  
ATOM   4086  CB  PRO B 255      -2.829  -6.588   8.111  1.00  0.00           C  
ATOM   4087  HB2 PRO B 255      -2.899  -7.531   7.567  1.00  0.00           H  
ATOM   4088  HB3 PRO B 255      -3.639  -6.505   8.837  1.00  0.00           H  
ATOM   4089  CA  PRO B 255      -1.486  -6.427   8.828  1.00  0.00           C  
ATOM   4090  HA  PRO B 255      -1.569  -6.812   9.842  1.00  0.00           H  
ATOM   4091  C   PRO B 255      -0.352  -7.148   8.063  1.00  0.00           C  
ATOM   4092  O   PRO B 255       0.228  -6.556   7.146  1.00  0.00           O  
ATOM   4093  N   PRO B 256      -0.065  -8.434   8.360  1.00  0.00           N  
ATOM   4094  CD  PRO B 256      -0.645  -9.231   9.437  1.00  0.00           C  
ATOM   4095  HD2 PRO B 256      -1.567  -9.697   9.087  1.00  0.00           H  
ATOM   4096  HD3 PRO B 256      -0.834  -8.644  10.336  1.00  0.00           H  
ATOM   4097  CG  PRO B 256       0.390 -10.306   9.762  1.00  0.00           C  
ATOM   4098  HG2 PRO B 256      -0.073 -11.207  10.165  1.00  0.00           H  
ATOM   4099  HG3 PRO B 256       1.132  -9.907  10.455  1.00  0.00           H  
ATOM   4100  CB  PRO B 256       1.039 -10.557   8.405  1.00  0.00           C  
ATOM   4101  HB2 PRO B 256       0.405 -11.225   7.818  1.00  0.00           H  
ATOM   4102  HB3 PRO B 256       2.043 -10.972   8.507  1.00  0.00           H  
ATOM   4103  CA  PRO B 256       1.069  -9.163   7.774  1.00  0.00           C  
ATOM   4104  HA  PRO B 256       1.982  -8.660   8.092  1.00  0.00           H  
ATOM   4105  C   PRO B 256       1.091  -9.264   6.243  1.00  0.00           C  
ATOM   4106  O   PRO B 256       2.168  -9.436   5.676  1.00  0.00           O  
ATOM   4107  N   ASP B 257      -0.053  -9.109   5.569  1.00  0.00           N  
ATOM   4108  H   ASP B 257      -0.908  -9.101   6.104  1.00  0.00           H  
ATOM   4109  CA  ASP B 257      -0.180  -9.051   4.106  1.00  0.00           C  
ATOM   4110  HA  ASP B 257       0.305  -9.928   3.673  1.00  0.00           H  
ATOM   4111  CB  ASP B 257      -1.669  -9.079   3.715  1.00  0.00           C  
ATOM   4112  HB2 ASP B 257      -2.153  -8.180   4.103  1.00  0.00           H  
ATOM   4113  HB3 ASP B 257      -1.746  -9.059   2.627  1.00  0.00           H  
ATOM   4114  CG  ASP B 257      -2.421 -10.309   4.211  1.00  0.00           C  
ATOM   4115  OD1 ASP B 257      -3.591 -10.125   4.606  1.00  0.00           O  
ATOM   4116  OD2 ASP B 257      -1.812 -11.398   4.189  1.00  0.00           O  
ATOM   4117  C   ASP B 257       0.430  -7.792   3.468  1.00  0.00           C  
ATOM   4118  O   ASP B 257       0.854  -7.839   2.315  1.00  0.00           O  
ATOM   4119  N   ASN B 258       0.447  -6.659   4.179  1.00  0.00           N  
ATOM   4120  H   ASN B 258       0.179  -6.702   5.158  1.00  0.00           H  
ATOM   4121  CA  ASN B 258       0.786  -5.348   3.624  1.00  0.00           C  
ATOM   4122  HA  ASN B 258       0.179  -5.196   2.728  1.00  0.00           H  
ATOM   4123  CB  ASN B 258       0.392  -4.296   4.672  1.00  0.00           C  
ATOM   4124  HB2 ASN B 258      -0.678  -4.357   4.878  1.00  0.00           H  
ATOM   4125  HB3 ASN B 258       0.940  -4.498   5.590  1.00  0.00           H  
ATOM   4126  CG  ASN B 258       0.746  -2.895   4.228  1.00  0.00           C  
ATOM   4127  OD1 ASN B 258       1.877  -2.471   4.340  1.00  0.00           O  
ATOM   4128  ND2 ASN B 258      -0.179  -2.160   3.670  1.00  0.00           N  
ATOM   4129 HD21 ASN B 258       0.110  -1.242   3.328  1.00  0.00           H  
ATOM   4130 HD22 ASN B 258      -1.116  -2.491   3.543  1.00  0.00           H  
ATOM   4131  C   ASN B 258       2.267  -5.253   3.193  1.00  0.00           C  
ATOM   4132  O   ASN B 258       3.149  -5.818   3.845  1.00  0.00           O  
ATOM   4133  N   TYR B 259       2.566  -4.543   2.104  1.00  0.00           N  
ATOM   4134  H   TYR B 259       1.828  -4.101   1.576  1.00  0.00           H  
ATOM   4135  CA  TYR B 259       3.924  -4.485   1.552  1.00  0.00           C  
ATOM   4136  HA  TYR B 259       4.318  -5.499   1.524  1.00  0.00           H  
ATOM   4137  CB  TYR B 259       3.833  -3.996   0.104  1.00  0.00           C  
ATOM   4138  HB2 TYR B 259       3.461  -2.972   0.093  1.00  0.00           H  
ATOM   4139  HB3 TYR B 259       4.836  -3.992  -0.317  1.00  0.00           H  
ATOM   4140  CG  TYR B 259       2.934  -4.874  -0.755  1.00  0.00           C  
ATOM   4141  CD1 TYR B 259       1.600  -4.496  -1.014  1.00  0.00           C  
ATOM   4142  HD1 TYR B 259       1.227  -3.538  -0.673  1.00  0.00           H  
ATOM   4143  CE1 TYR B 259       0.754  -5.348  -1.750  1.00  0.00           C  
ATOM   4144  HE1 TYR B 259      -0.258  -5.043  -1.969  1.00  0.00           H  
ATOM   4145  CZ  TYR B 259       1.249  -6.569  -2.260  1.00  0.00           C  
ATOM   4146  OH  TYR B 259       0.458  -7.383  -3.008  1.00  0.00           O  
ATOM   4147  HH  TYR B 259       0.990  -7.941  -3.606  1.00  0.00           H  
ATOM   4148  CE2 TYR B 259       2.582  -6.945  -2.005  1.00  0.00           C  
ATOM   4149  HE2 TYR B 259       2.948  -7.878  -2.399  1.00  0.00           H  
ATOM   4150  CD2 TYR B 259       3.419  -6.103  -1.248  1.00  0.00           C  
ATOM   4151  HD2 TYR B 259       4.441  -6.391  -1.057  1.00  0.00           H  
ATOM   4152  C   TYR B 259       4.914  -3.667   2.406  1.00  0.00           C  
ATOM   4153  O   TYR B 259       6.098  -3.991   2.433  1.00  0.00           O  
ATOM   4154  N   LEU B 260       4.436  -2.694   3.184  1.00  0.00           N  
ATOM   4155  H   LEU B 260       3.436  -2.522   3.181  1.00  0.00           H  
ATOM   4156  CA  LEU B 260       5.243  -1.911   4.128  1.00  0.00           C  
ATOM   4157  HA  LEU B 260       6.173  -1.651   3.626  1.00  0.00           H  
ATOM   4158  CB  LEU B 260       4.459  -0.627   4.462  1.00  0.00           C  
ATOM   4159  HB2 LEU B 260       3.892  -0.308   3.588  1.00  0.00           H  
ATOM   4160  HB3 LEU B 260       3.741  -0.841   5.256  1.00  0.00           H  
ATOM   4161  CG  LEU B 260       5.347   0.548   4.901  1.00  0.00           C  
ATOM   4162  HG  LEU B 260       5.940   0.269   5.772  1.00  0.00           H  
ATOM   4163  CD1 LEU B 260       6.273   0.990   3.772  1.00  0.00           C  
ATOM   4164 HD11 LEU B 260       6.633   1.998   3.953  1.00  0.00           H  
ATOM   4165 HD12 LEU B 260       5.747   0.986   2.817  1.00  0.00           H  
ATOM   4166 HD13 LEU B 260       7.127   0.318   3.722  1.00  0.00           H  
ATOM   4167  CD2 LEU B 260       4.479   1.748   5.268  1.00  0.00           C  
ATOM   4168 HD21 LEU B 260       3.892   2.074   4.410  1.00  0.00           H  
ATOM   4169 HD22 LEU B 260       5.104   2.570   5.613  1.00  0.00           H  
ATOM   4170 HD23 LEU B 260       3.810   1.463   6.073  1.00  0.00           H  
ATOM   4171  C   LEU B 260       5.615  -2.680   5.411  1.00  0.00           C  
ATOM   4172  O   LEU B 260       6.645  -2.404   6.024  1.00  0.00           O  
ATOM   4173  N   TYR B 261       4.820  -3.684   5.799  1.00  0.00           N  
ATOM   4174  H   TYR B 261       4.008  -3.869   5.225  1.00  0.00           H  
ATOM   4175  CA  TYR B 261       4.949  -4.443   7.055  1.00  0.00           C  
ATOM   4176  HA  TYR B 261       4.732  -3.779   7.893  1.00  0.00           H  
ATOM   4177  CB  TYR B 261       3.890  -5.557   7.032  1.00  0.00           C  
ATOM   4178  HB2 TYR B 261       2.901  -5.103   6.970  1.00  0.00           H  
ATOM   4179  HB3 TYR B 261       4.038  -6.151   6.132  1.00  0.00           H  
ATOM   4180  CG  TYR B 261       3.913  -6.513   8.206  1.00  0.00           C  
ATOM   4181  CD1 TYR B 261       4.608  -7.735   8.113  1.00  0.00           C  
ATOM   4182  HD1 TYR B 261       5.153  -7.983   7.214  1.00  0.00           H  
ATOM   4183  CE1 TYR B 261       4.603  -8.633   9.197  1.00  0.00           C  
ATOM   4184  HE1 TYR B 261       5.138  -9.568   9.142  1.00  0.00           H  
ATOM   4185  CZ  TYR B 261       3.897  -8.311  10.374  1.00  0.00           C  
ATOM   4186  OH  TYR B 261       3.881  -9.183  11.414  1.00  0.00           O  
ATOM   4187  HH  TYR B 261       3.415  -8.824  12.170  1.00  0.00           H  
ATOM   4188  CE2 TYR B 261       3.202  -7.087  10.468  1.00  0.00           C  
ATOM   4189  HE2 TYR B 261       2.652  -6.835  11.361  1.00  0.00           H  
ATOM   4190  CD2 TYR B 261       3.219  -6.190   9.385  1.00  0.00           C  
ATOM   4191  HD2 TYR B 261       2.696  -5.249   9.463  1.00  0.00           H  
ATOM   4192  C   TYR B 261       6.347  -5.047   7.292  1.00  0.00           C  
ATOM   4193  O   TYR B 261       6.820  -5.074   8.427  1.00  0.00           O  
ATOM   4194  N   ASN B 262       7.013  -5.510   6.227  1.00  0.00           N  
ATOM   4195  H   ASN B 262       6.566  -5.412   5.327  1.00  0.00           H  
ATOM   4196  CA  ASN B 262       8.343  -6.132   6.272  1.00  0.00           C  
ATOM   4197  HA  ASN B 262       8.441  -6.675   7.214  1.00  0.00           H  
ATOM   4198  CB  ASN B 262       8.444  -7.147   5.117  1.00  0.00           C  
ATOM   4199  HB2 ASN B 262       8.157  -6.674   4.177  1.00  0.00           H  
ATOM   4200  HB3 ASN B 262       9.476  -7.483   5.013  1.00  0.00           H  
ATOM   4201  CG  ASN B 262       7.573  -8.361   5.356  1.00  0.00           C  
ATOM   4202  OD1 ASN B 262       6.429  -8.434   4.933  1.00  0.00           O  
ATOM   4203  ND2 ASN B 262       8.073  -9.357   6.047  1.00  0.00           N  
ATOM   4204 HD21 ASN B 262       7.488 -10.159   6.187  1.00  0.00           H  
ATOM   4205 HD22 ASN B 262       9.004  -9.297   6.425  1.00  0.00           H  
ATOM   4206  C   ASN B 262       9.524  -5.142   6.240  1.00  0.00           C  
ATOM   4207  O   ASN B 262      10.668  -5.585   6.287  1.00  0.00           O  
ATOM   4208  N   HIE B 263       9.257  -3.837   6.127  1.00  0.00           N  
ATOM   4209  H   HIE B 263       8.284  -3.551   6.102  1.00  0.00           H  
ATOM   4210  CA  HIE B 263      10.265  -2.788   5.888  1.00  0.00           C  
ATOM   4211  HA  HIE B 263      11.268  -3.215   5.978  1.00  0.00           H  
ATOM   4212  CB  HIE B 263      10.104  -2.271   4.452  1.00  0.00           C  
ATOM   4213  HB2 HIE B 263       9.062  -2.009   4.260  1.00  0.00           H  
ATOM   4214  HB3 HIE B 263      10.699  -1.367   4.334  1.00  0.00           H  
ATOM   4215  CG  HIE B 263      10.582  -3.260   3.427  1.00  0.00           C  
ATOM   4216  ND1 HIE B 263      11.927  -3.547   3.183  1.00  0.00           N  
ATOM   4217  CE1 HIE B 263      11.925  -4.512   2.255  1.00  0.00           C  
ATOM   4218  HE1 HIE B 263      12.812  -4.988   1.857  1.00  0.00           H  
ATOM   4219  NE2 HIE B 263      10.670  -4.812   1.886  1.00  0.00           N  
ATOM   4220  HE2 HIE B 263      10.442  -5.503   1.174  1.00  0.00           H  
ATOM   4221  CD2 HIE B 263       9.800  -4.031   2.615  1.00  0.00           C  
ATOM   4222  HD2 HIE B 263       8.718  -4.026   2.562  1.00  0.00           H  
ATOM   4223  C   HIE B 263      10.207  -1.627   6.888  1.00  0.00           C  
ATOM   4224  O   HIE B 263      10.982  -0.678   6.782  1.00  0.00           O  
ATOM   4225  N   LEU B 264       9.281  -1.688   7.845  1.00  0.00           N  
ATOM   4226  H   LEU B 264       8.707  -2.514   7.895  1.00  0.00           H  
ATOM   4227  CA  LEU B 264       9.043  -0.632   8.821  1.00  0.00           C  
ATOM   4228  HA  LEU B 264       9.115   0.319   8.293  1.00  0.00           H  
ATOM   4229  CB  LEU B 264       7.615  -0.807   9.363  1.00  0.00           C  
ATOM   4230  HB2 LEU B 264       6.949  -1.123   8.557  1.00  0.00           H  
ATOM   4231  HB3 LEU B 264       7.626  -1.601  10.113  1.00  0.00           H  
ATOM   4232  CG  LEU B 264       7.045   0.476   9.989  1.00  0.00           C  
ATOM   4233  HG  LEU B 264       7.774   0.914  10.670  1.00  0.00           H  
ATOM   4234  CD1 LEU B 264       6.665   1.492   8.904  1.00  0.00           C  
ATOM   4235 HD11 LEU B 264       5.989   1.036   8.180  1.00  0.00           H  
ATOM   4236 HD12 LEU B 264       7.556   1.840   8.390  1.00  0.00           H  
ATOM   4237 HD13 LEU B 264       6.169   2.353   9.348  1.00  0.00           H  
ATOM   4238  CD2 LEU B 264       5.777   0.142  10.772  1.00  0.00           C  
ATOM   4239 HD21 LEU B 264       5.366   1.046  11.220  1.00  0.00           H  
ATOM   4240 HD22 LEU B 264       5.037  -0.304  10.106  1.00  0.00           H  
ATOM   4241 HD23 LEU B 264       6.014  -0.574  11.558  1.00  0.00           H  
ATOM   4242  C   LEU B 264      10.097  -0.639   9.940  1.00  0.00           C  
ATOM   4243  O   LEU B 264      10.347  -1.676  10.551  1.00  0.00           O  
ATOM   4244  N   THR B 265      10.664   0.530  10.245  1.00  0.00           N  
ATOM   4245  H   THR B 265      10.371   1.347   9.720  1.00  0.00           H  
ATOM   4246  CA  THR B 265      11.591   0.758  11.372  1.00  0.00           C  
ATOM   4247  HA  THR B 265      11.543  -0.096  12.049  1.00  0.00           H  
ATOM   4248  CB  THR B 265      13.055   0.882  10.915  1.00  0.00           C  
ATOM   4249  HB  THR B 265      13.686   0.975  11.798  1.00  0.00           H  
ATOM   4250  CG2 THR B 265      13.547  -0.315  10.104  1.00  0.00           C  
ATOM   4251 HG21 THR B 265      13.003  -0.391   9.163  1.00  0.00           H  
ATOM   4252 HG22 THR B 265      14.610  -0.195   9.898  1.00  0.00           H  
ATOM   4253 HG23 THR B 265      13.397  -1.227  10.682  1.00  0.00           H  
ATOM   4254  OG1 THR B 265      13.229   2.032  10.123  1.00  0.00           O  
ATOM   4255  HG1 THR B 265      12.632   1.944   9.373  1.00  0.00           H  
ATOM   4256  C   THR B 265      11.164   1.989  12.177  1.00  0.00           C  
ATOM   4257  O   THR B 265      10.305   2.765  11.735  1.00  0.00           O  
ATOM   4258  N   TYR B 266      11.719   2.162  13.380  1.00  0.00           N  
ATOM   4259  H   TYR B 266      12.515   1.590  13.641  1.00  0.00           H  
ATOM   4260  CA  TYR B 266      11.114   3.013  14.412  1.00  0.00           C  
ATOM   4261  HA  TYR B 266      10.334   3.613  13.951  1.00  0.00           H  
ATOM   4262  CB  TYR B 266      10.429   2.148  15.490  1.00  0.00           C  
ATOM   4263  HB2 TYR B 266      11.190   1.765  16.168  1.00  0.00           H  
ATOM   4264  HB3 TYR B 266       9.773   2.785  16.085  1.00  0.00           H  
ATOM   4265  CG  TYR B 266       9.622   0.966  14.975  1.00  0.00           C  
ATOM   4266  CD1 TYR B 266       8.284   1.134  14.565  1.00  0.00           C  
ATOM   4267  HD1 TYR B 266       7.833   2.115  14.609  1.00  0.00           H  
ATOM   4268  CE1 TYR B 266       7.550   0.030  14.082  1.00  0.00           C  
ATOM   4269  HE1 TYR B 266       6.528   0.152  13.760  1.00  0.00           H  
ATOM   4270  CZ  TYR B 266       8.161  -1.244  13.993  1.00  0.00           C  
ATOM   4271  OH  TYR B 266       7.473  -2.319  13.527  1.00  0.00           O  
ATOM   4272  HH  TYR B 266       8.061  -3.084  13.483  1.00  0.00           H  
ATOM   4273  CE2 TYR B 266       9.493  -1.407  14.420  1.00  0.00           C  
ATOM   4274  HE2 TYR B 266       9.966  -2.377  14.371  1.00  0.00           H  
ATOM   4275  CD2 TYR B 266      10.219  -0.308  14.908  1.00  0.00           C  
ATOM   4276  HD2 TYR B 266      11.244  -0.457  15.226  1.00  0.00           H  
ATOM   4277  C   TYR B 266      12.102   3.996  15.048  1.00  0.00           C  
ATOM   4278  O   TYR B 266      13.311   3.767  15.076  1.00  0.00           O  
ATOM   4279  N   ALA B 267      11.562   5.066  15.629  1.00  0.00           N  
ATOM   4280  H   ALA B 267      10.560   5.200  15.539  1.00  0.00           H  
ATOM   4281  CA  ALA B 267      12.276   5.919  16.571  1.00  0.00           C  
ATOM   4282  HA  ALA B 267      13.183   5.407  16.899  1.00  0.00           H  
ATOM   4283  CB  ALA B 267      12.700   7.224  15.893  1.00  0.00           C  
ATOM   4284  HB1 ALA B 267      11.827   7.744  15.499  1.00  0.00           H  
ATOM   4285  HB2 ALA B 267      13.211   7.859  16.616  1.00  0.00           H  
ATOM   4286  HB3 ALA B 267      13.391   7.002  15.078  1.00  0.00           H  
ATOM   4287  C   ALA B 267      11.402   6.158  17.805  1.00  0.00           C  
ATOM   4288  O   ALA B 267      10.231   6.533  17.690  1.00  0.00           O  
ATOM   4289  N   VAL B 268      11.981   5.934  18.982  1.00  0.00           N  
ATOM   4290  H   VAL B 268      12.973   5.706  18.970  1.00  0.00           H  
ATOM   4291  CA  VAL B 268      11.353   6.093  20.302  1.00  0.00           C  
ATOM   4292  HA  VAL B 268      10.269   6.128  20.197  1.00  0.00           H  
ATOM   4293  CB  VAL B 268      11.707   4.893  21.212  1.00  0.00           C  
ATOM   4294  HB  VAL B 268      12.790   4.856  21.340  1.00  0.00           H  
ATOM   4295  CG1 VAL B 268      11.066   5.003  22.600  1.00  0.00           C  
ATOM   4296 HG11 VAL B 268      11.342   4.138  23.202  1.00  0.00           H  
ATOM   4297 HG12 VAL B 268      11.426   5.894  23.110  1.00  0.00           H  
ATOM   4298 HG13 VAL B 268       9.980   5.050  22.515  1.00  0.00           H  
ATOM   4299  CG2 VAL B 268      11.257   3.553  20.613  1.00  0.00           C  
ATOM   4300 HG21 VAL B 268      11.726   3.389  19.644  1.00  0.00           H  
ATOM   4301 HG22 VAL B 268      11.551   2.732  21.270  1.00  0.00           H  
ATOM   4302 HG23 VAL B 268      10.175   3.531  20.494  1.00  0.00           H  
ATOM   4303  C   VAL B 268      11.834   7.410  20.917  1.00  0.00           C  
ATOM   4304  O   VAL B 268      13.034   7.675  20.925  1.00  0.00           O  
ATOM   4305  N   ASN B 269      10.928   8.229  21.451  1.00  0.00           N  
ATOM   4306  H   ASN B 269       9.960   7.923  21.464  1.00  0.00           H  
ATOM   4307  CA  ASN B 269      11.267   9.402  22.259  1.00  0.00           C  
ATOM   4308  HA  ASN B 269      12.346   9.575  22.224  1.00  0.00           H  
ATOM   4309  CB  ASN B 269      10.574  10.650  21.696  1.00  0.00           C  
ATOM   4310  HB2 ASN B 269      10.842  10.761  20.651  1.00  0.00           H  
ATOM   4311  HB3 ASN B 269       9.492  10.551  21.783  1.00  0.00           H  
ATOM   4312  CG  ASN B 269      11.053  11.898  22.417  1.00  0.00           C  
ATOM   4313  OD1 ASN B 269      12.230  12.200  22.433  1.00  0.00           O  
ATOM   4314  ND2 ASN B 269      10.190  12.634  23.075  1.00  0.00           N  
ATOM   4315 HD21 ASN B 269      10.572  13.426  23.568  1.00  0.00           H  
ATOM   4316 HD22 ASN B 269       9.232  12.363  23.170  1.00  0.00           H  
ATOM   4317  C   ASN B 269      10.884   9.161  23.723  1.00  0.00           C  
ATOM   4318  O   ASN B 269       9.761   8.731  24.000  1.00  0.00           O  
ATOM   4319  N   ILE B 270      11.799   9.498  24.631  1.00  0.00           N  
ATOM   4320  H   ILE B 270      12.675   9.886  24.289  1.00  0.00           H  
ATOM   4321  CA  ILE B 270      11.684   9.384  26.091  1.00  0.00           C  
ATOM   4322  HA  ILE B 270      10.663   9.113  26.358  1.00  0.00           H  
ATOM   4323  CB  ILE B 270      12.644   8.279  26.610  1.00  0.00           C  
ATOM   4324  HB  ILE B 270      13.656   8.521  26.279  1.00  0.00           H  
ATOM   4325  CG2 ILE B 270      12.672   8.205  28.152  1.00  0.00           C  
ATOM   4326 HG21 ILE B 270      11.673   8.004  28.540  1.00  0.00           H  
ATOM   4327 HG22 ILE B 270      13.354   7.426  28.489  1.00  0.00           H  
ATOM   4328 HG23 ILE B 270      13.037   9.142  28.571  1.00  0.00           H  
ATOM   4329  CG1 ILE B 270      12.253   6.923  25.975  1.00  0.00           C  
ATOM   4330 HG12 ILE B 270      11.197   6.732  26.154  1.00  0.00           H  
ATOM   4331 HG13 ILE B 270      12.401   6.991  24.898  1.00  0.00           H  
ATOM   4332  CD1 ILE B 270      13.048   5.705  26.452  1.00  0.00           C  
ATOM   4333 HD11 ILE B 270      12.782   5.455  27.479  1.00  0.00           H  
ATOM   4334 HD12 ILE B 270      12.810   4.852  25.814  1.00  0.00           H  
ATOM   4335 HD13 ILE B 270      14.114   5.915  26.385  1.00  0.00           H  
ATOM   4336  C   ILE B 270      11.987  10.759  26.704  1.00  0.00           C  
ATOM   4337  O   ILE B 270      12.820  11.485  26.161  1.00  0.00           O  
ATOM   4338  N   TRP B 271      11.309  11.122  27.797  1.00  0.00           N  
ATOM   4339  H   TRP B 271      10.619  10.475  28.162  1.00  0.00           H  
ATOM   4340  CA  TRP B 271      11.540  12.359  28.568  1.00  0.00           C  
ATOM   4341  HA  TRP B 271      12.617  12.536  28.645  1.00  0.00           H  
ATOM   4342  CB  TRP B 271      10.908  13.558  27.847  1.00  0.00           C  
ATOM   4343  HB2 TRP B 271      11.322  14.467  28.289  1.00  0.00           H  
ATOM   4344  HB3 TRP B 271      11.217  13.545  26.804  1.00  0.00           H  
ATOM   4345  CG  TRP B 271       9.411  13.660  27.885  1.00  0.00           C  
ATOM   4346  CD1 TRP B 271       8.721  14.484  28.704  1.00  0.00           C  
ATOM   4347  HD1 TRP B 271       9.172  15.149  29.432  1.00  0.00           H  
ATOM   4348  NE1 TRP B 271       7.370  14.361  28.467  1.00  0.00           N  
ATOM   4349  HE1 TRP B 271       6.685  14.910  28.964  1.00  0.00           H  
ATOM   4350  CE2 TRP B 271       7.113  13.420  27.494  1.00  0.00           C  
ATOM   4351  CZ2 TRP B 271       5.925  12.939  26.923  1.00  0.00           C  
ATOM   4352  HZ2 TRP B 271       4.975  13.348  27.227  1.00  0.00           H  
ATOM   4353  CH2 TRP B 271       5.993  11.930  25.948  1.00  0.00           C  
ATOM   4354  HH2 TRP B 271       5.085  11.547  25.503  1.00  0.00           H  
ATOM   4355  CZ3 TRP B 271       7.245  11.428  25.546  1.00  0.00           C  
ATOM   4356  HZ3 TRP B 271       7.300  10.656  24.792  1.00  0.00           H  
ATOM   4357  CE3 TRP B 271       8.433  11.930  26.116  1.00  0.00           C  
ATOM   4358  HE3 TRP B 271       9.390  11.544  25.798  1.00  0.00           H  
ATOM   4359  CD2 TRP B 271       8.402  12.937  27.108  1.00  0.00           C  
ATOM   4360  C   TRP B 271      10.980  12.243  29.997  1.00  0.00           C  
ATOM   4361  O   TRP B 271      10.155  11.361  30.265  1.00  0.00           O  
ATOM   4362  N   SER B 272      11.415  13.104  30.924  1.00  0.00           N  
ATOM   4363  H   SER B 272      12.045  13.850  30.648  1.00  0.00           H  
ATOM   4364  CA  SER B 272      10.936  13.098  32.315  1.00  0.00           C  
ATOM   4365  HA  SER B 272      10.731  12.067  32.594  1.00  0.00           H  
ATOM   4366  CB  SER B 272      12.040  13.585  33.259  1.00  0.00           C  
ATOM   4367  HB2 SER B 272      12.921  12.952  33.152  1.00  0.00           H  
ATOM   4368  HB3 SER B 272      12.320  14.604  33.004  1.00  0.00           H  
ATOM   4369  OG  SER B 272      11.591  13.549  34.601  1.00  0.00           O  
ATOM   4370  HG  SER B 272      11.464  12.621  34.856  1.00  0.00           H  
ATOM   4371  C   SER B 272       9.635  13.897  32.516  1.00  0.00           C  
ATOM   4372  O   SER B 272       9.406  14.922  31.882  1.00  0.00           O  
ATOM   4373  N   GLU B 273       8.797  13.463  33.462  1.00  0.00           N  
ATOM   4374  H   GLU B 273       9.074  12.635  33.979  1.00  0.00           H  
ATOM   4375  CA  GLU B 273       7.688  14.261  34.015  1.00  0.00           C  
ATOM   4376  HA  GLU B 273       7.060  14.636  33.206  1.00  0.00           H  
ATOM   4377  CB  GLU B 273       6.878  13.329  34.934  1.00  0.00           C  
ATOM   4378  HB2 GLU B 273       6.666  12.397  34.407  1.00  0.00           H  
ATOM   4379  HB3 GLU B 273       7.521  13.088  35.778  1.00  0.00           H  
ATOM   4380  CG  GLU B 273       5.554  13.871  35.499  1.00  0.00           C  
ATOM   4381  HG2 GLU B 273       5.271  13.238  36.344  1.00  0.00           H  
ATOM   4382  HG3 GLU B 273       5.681  14.884  35.882  1.00  0.00           H  
ATOM   4383  CD  GLU B 273       4.421  13.827  34.468  1.00  0.00           C  
ATOM   4384  OE1 GLU B 273       4.629  14.186  33.291  1.00  0.00           O  
ATOM   4385  OE2 GLU B 273       3.320  13.319  34.760  1.00  0.00           O  
ATOM   4386  C   GLU B 273       8.197  15.475  34.819  1.00  0.00           C  
ATOM   4387  O   GLU B 273       7.520  16.495  34.916  1.00  0.00           O  
ATOM   4388  N   ASN B 274       9.395  15.358  35.400  1.00  0.00           N  
ATOM   4389  H   ASN B 274       9.906  14.493  35.260  1.00  0.00           H  
ATOM   4390  CA  ASN B 274      10.061  16.401  36.176  1.00  0.00           C  
ATOM   4391  HA  ASN B 274       9.308  17.028  36.655  1.00  0.00           H  
ATOM   4392  CB  ASN B 274      10.906  15.718  37.268  1.00  0.00           C  
ATOM   4393  HB2 ASN B 274      11.643  15.066  36.802  1.00  0.00           H  
ATOM   4394  HB3 ASN B 274      11.455  16.485  37.814  1.00  0.00           H  
ATOM   4395  CG  ASN B 274      10.085  14.893  38.250  1.00  0.00           C  
ATOM   4396  OD1 ASN B 274       9.663  13.774  37.997  1.00  0.00           O  
ATOM   4397  ND2 ASN B 274       9.859  15.410  39.436  1.00  0.00           N  
ATOM   4398 HD21 ASN B 274       9.321  14.855  40.074  1.00  0.00           H  
ATOM   4399 HD22 ASN B 274      10.199  16.326  39.660  1.00  0.00           H  
ATOM   4400  C   ASN B 274      10.930  17.336  35.313  1.00  0.00           C  
ATOM   4401  O   ASN B 274      11.253  18.435  35.756  1.00  0.00           O  
ATOM   4402  N   ASP B 275      11.322  16.900  34.110  1.00  0.00           N  
ATOM   4403  H   ASP B 275      11.019  15.983  33.819  1.00  0.00           H  
ATOM   4404  CA  ASP B 275      12.187  17.640  33.181  1.00  0.00           C  
ATOM   4405  HA  ASP B 275      12.001  18.709  33.289  1.00  0.00           H  
ATOM   4406  CB  ASP B 275      13.660  17.406  33.574  1.00  0.00           C  
ATOM   4407  HB2 ASP B 275      13.785  17.677  34.623  1.00  0.00           H  
ATOM   4408  HB3 ASP B 275      13.897  16.346  33.476  1.00  0.00           H  
ATOM   4409  CG  ASP B 275      14.681  18.210  32.759  1.00  0.00           C  
ATOM   4410  OD1 ASP B 275      15.866  18.150  33.173  1.00  0.00           O  
ATOM   4411  OD2 ASP B 275      14.283  18.853  31.757  1.00  0.00           O  
ATOM   4412  C   ASP B 275      11.883  17.251  31.714  1.00  0.00           C  
ATOM   4413  O   ASP B 275      12.419  16.261  31.203  1.00  0.00           O  
ATOM   4414  N   PRO B 276      10.995  17.992  31.020  1.00  0.00           N  
ATOM   4415  CD  PRO B 276       9.986  18.869  31.591  1.00  0.00           C  
ATOM   4416  HD2 PRO B 276      10.303  19.908  31.486  1.00  0.00           H  
ATOM   4417  HD3 PRO B 276       9.774  18.637  32.634  1.00  0.00           H  
ATOM   4418  CG  PRO B 276       8.742  18.611  30.746  1.00  0.00           C  
ATOM   4419  HG2 PRO B 276       8.042  19.447  30.784  1.00  0.00           H  
ATOM   4420  HG3 PRO B 276       8.262  17.684  31.069  1.00  0.00           H  
ATOM   4421  CB  PRO B 276       9.336  18.426  29.349  1.00  0.00           C  
ATOM   4422  HB2 PRO B 276       9.487  19.406  28.893  1.00  0.00           H  
ATOM   4423  HB3 PRO B 276       8.695  17.809  28.718  1.00  0.00           H  
ATOM   4424  CA  PRO B 276      10.688  17.749  29.609  1.00  0.00           C  
ATOM   4425  HA  PRO B 276      10.583  16.676  29.469  1.00  0.00           H  
ATOM   4426  C   PRO B 276      11.752  18.235  28.614  1.00  0.00           C  
ATOM   4427  O   PRO B 276      11.601  17.974  27.420  1.00  0.00           O  
ATOM   4428  N   ALA B 277      12.786  18.962  29.061  1.00  0.00           N  
ATOM   4429  H   ALA B 277      12.899  19.098  30.061  1.00  0.00           H  
ATOM   4430  CA  ALA B 277      13.918  19.359  28.218  1.00  0.00           C  
ATOM   4431  HA  ALA B 277      13.564  19.522  27.198  1.00  0.00           H  
ATOM   4432  CB  ALA B 277      14.475  20.688  28.744  1.00  0.00           C  
ATOM   4433  HB1 ALA B 277      14.852  20.563  29.760  1.00  0.00           H  
ATOM   4434  HB2 ALA B 277      15.289  21.020  28.101  1.00  0.00           H  
ATOM   4435  HB3 ALA B 277      13.691  21.444  28.741  1.00  0.00           H  
ATOM   4436  C   ALA B 277      14.996  18.258  28.156  1.00  0.00           C  
ATOM   4437  O   ALA B 277      15.670  18.121  27.135  1.00  0.00           O  
ATOM   4438  N   ASP B 278      15.099  17.431  29.201  1.00  0.00           N  
ATOM   4439  H   ASP B 278      14.605  17.714  30.045  1.00  0.00           H  
ATOM   4440  CA  ASP B 278      15.807  16.138  29.255  1.00  0.00           C  
ATOM   4441  HA  ASP B 278      16.818  16.284  28.871  1.00  0.00           H  
ATOM   4442  CB  ASP B 278      15.909  15.735  30.740  1.00  0.00           C  
ATOM   4443  HB2 ASP B 278      16.353  16.577  31.267  1.00  0.00           H  
ATOM   4444  HB3 ASP B 278      14.909  15.571  31.143  1.00  0.00           H  
ATOM   4445  CG  ASP B 278      16.794  14.527  31.064  1.00  0.00           C  
ATOM   4446  OD1 ASP B 278      17.837  14.352  30.400  1.00  0.00           O  
ATOM   4447  OD2 ASP B 278      16.529  13.880  32.115  1.00  0.00           O  
ATOM   4448  C   ASP B 278      15.130  15.056  28.376  1.00  0.00           C  
ATOM   4449  O   ASP B 278      14.802  13.958  28.836  1.00  0.00           O  
ATOM   4450  N   PHE B 279      14.854  15.379  27.105  1.00  0.00           N  
ATOM   4451  H   PHE B 279      15.161  16.290  26.778  1.00  0.00           H  
ATOM   4452  CA  PHE B 279      14.273  14.454  26.128  1.00  0.00           C  
ATOM   4453  HA  PHE B 279      13.824  13.646  26.700  1.00  0.00           H  
ATOM   4454  CB  PHE B 279      13.113  15.096  25.349  1.00  0.00           C  
ATOM   4455  HB2 PHE B 279      12.484  14.289  24.973  1.00  0.00           H  
ATOM   4456  HB3 PHE B 279      12.498  15.671  26.045  1.00  0.00           H  
ATOM   4457  CG  PHE B 279      13.477  15.971  24.165  1.00  0.00           C  
ATOM   4458  CD1 PHE B 279      13.559  17.367  24.310  1.00  0.00           C  
ATOM   4459  HD1 PHE B 279      13.397  17.820  25.279  1.00  0.00           H  
ATOM   4460  CE1 PHE B 279      13.850  18.175  23.195  1.00  0.00           C  
ATOM   4461  HE1 PHE B 279      13.921  19.246  23.315  1.00  0.00           H  
ATOM   4462  CZ  PHE B 279      14.056  17.591  21.932  1.00  0.00           C  
ATOM   4463  HZ  PHE B 279      14.290  18.214  21.080  1.00  0.00           H  
ATOM   4464  CE2 PHE B 279      13.968  16.195  21.784  1.00  0.00           C  
ATOM   4465  HE2 PHE B 279      14.138  15.740  20.821  1.00  0.00           H  
ATOM   4466  CD2 PHE B 279      13.677  15.389  22.898  1.00  0.00           C  
ATOM   4467  HD2 PHE B 279      13.611  14.317  22.781  1.00  0.00           H  
ATOM   4468  C   PHE B 279      15.339  13.801  25.233  1.00  0.00           C  
ATOM   4469  O   PHE B 279      16.389  14.376  24.933  1.00  0.00           O  
ATOM   4470  N   ARG B 280      15.079  12.557  24.819  1.00  0.00           N  
ATOM   4471  H   ARG B 280      14.206  12.143  25.134  1.00  0.00           H  
ATOM   4472  CA  ARG B 280      16.076  11.683  24.189  1.00  0.00           C  
ATOM   4473  HA  ARG B 280      16.782  12.321  23.658  1.00  0.00           H  
ATOM   4474  CB  ARG B 280      16.824  10.931  25.311  1.00  0.00           C  
ATOM   4475  HB2 ARG B 280      16.600  11.397  26.274  1.00  0.00           H  
ATOM   4476  HB3 ARG B 280      16.489   9.895  25.367  1.00  0.00           H  
ATOM   4477  CG  ARG B 280      18.343  10.983  25.117  1.00  0.00           C  
ATOM   4478  HG2 ARG B 280      18.617  10.473  24.191  1.00  0.00           H  
ATOM   4479  HG3 ARG B 280      18.652  12.029  25.060  1.00  0.00           H  
ATOM   4480  CD  ARG B 280      19.045  10.314  26.306  1.00  0.00           C  
ATOM   4481  HD2 ARG B 280      18.568  10.649  27.231  1.00  0.00           H  
ATOM   4482  HD3 ARG B 280      18.914   9.236  26.216  1.00  0.00           H  
ATOM   4483  NE  ARG B 280      20.479  10.661  26.366  1.00  0.00           N  
ATOM   4484  HE  ARG B 280      20.734  11.542  25.952  1.00  0.00           H  
ATOM   4485  CZ  ARG B 280      21.405  10.023  27.060  1.00  0.00           C  
ATOM   4486  NH1 ARG B 280      21.166   8.892  27.667  1.00  0.00           N  
ATOM   4487 HH11 ARG B 280      20.241   8.493  27.588  1.00  0.00           H  
ATOM   4488 HH12 ARG B 280      21.851   8.461  28.256  1.00  0.00           H  
ATOM   4489  NH2 ARG B 280      22.609  10.516  27.153  1.00  0.00           N  
ATOM   4490 HH21 ARG B 280      22.801  11.411  26.741  1.00  0.00           H  
ATOM   4491 HH22 ARG B 280      23.309  10.049  27.697  1.00  0.00           H  
ATOM   4492  C   ARG B 280      15.438  10.738  23.173  1.00  0.00           C  
ATOM   4493  O   ARG B 280      14.612   9.899  23.536  1.00  0.00           O  
ATOM   4494  N   ILE B 281      15.850  10.867  21.908  1.00  0.00           N  
ATOM   4495  H   ILE B 281      16.527  11.585  21.708  1.00  0.00           H  
ATOM   4496  CA  ILE B 281      15.376  10.039  20.790  1.00  0.00           C  
ATOM   4497  HA  ILE B 281      14.421   9.608  21.079  1.00  0.00           H  
ATOM   4498  CB  ILE B 281      15.109  10.885  19.519  1.00  0.00           C  
ATOM   4499  HB  ILE B 281      16.024  11.418  19.253  1.00  0.00           H  
ATOM   4500  CG2 ILE B 281      14.710   9.979  18.334  1.00  0.00           C  
ATOM   4501 HG21 ILE B 281      15.513   9.279  18.100  1.00  0.00           H  
ATOM   4502 HG22 ILE B 281      13.810   9.415  18.583  1.00  0.00           H  
ATOM   4503 HG23 ILE B 281      14.540  10.571  17.437  1.00  0.00           H  
ATOM   4504  CG1 ILE B 281      13.994  11.919  19.801  1.00  0.00           C  
ATOM   4505 HG12 ILE B 281      13.087  11.387  20.085  1.00  0.00           H  
ATOM   4506 HG13 ILE B 281      14.295  12.547  20.641  1.00  0.00           H  
ATOM   4507  CD1 ILE B 281      13.654  12.860  18.638  1.00  0.00           C  
ATOM   4508 HD11 ILE B 281      12.979  13.638  18.997  1.00  0.00           H  
ATOM   4509 HD12 ILE B 281      14.562  13.327  18.258  1.00  0.00           H  
ATOM   4510 HD13 ILE B 281      13.154  12.315  17.838  1.00  0.00           H  
ATOM   4511  C   ILE B 281      16.346   8.879  20.528  1.00  0.00           C  
ATOM   4512  O   ILE B 281      17.502   9.086  20.161  1.00  0.00           O  
ATOM   4513  N   TYR B 282      15.847   7.655  20.661  1.00  0.00           N  
ATOM   4514  H   TYR B 282      14.867   7.575  20.909  1.00  0.00           H  
ATOM   4515  CA  TYR B 282      16.545   6.420  20.323  1.00  0.00           C  
ATOM   4516  HA  TYR B 282      17.620   6.602  20.291  1.00  0.00           H  
ATOM   4517  CB  TYR B 282      16.270   5.384  21.422  1.00  0.00           C  
ATOM   4518  HB2 TYR B 282      15.193   5.224  21.487  1.00  0.00           H  
ATOM   4519  HB3 TYR B 282      16.722   4.437  21.122  1.00  0.00           H  
ATOM   4520  CG  TYR B 282      16.792   5.756  22.807  1.00  0.00           C  
ATOM   4521  CD1 TYR B 282      16.014   6.543  23.686  1.00  0.00           C  
ATOM   4522  HD1 TYR B 282      15.038   6.896  23.377  1.00  0.00           H  
ATOM   4523  CE1 TYR B 282      16.507   6.884  24.964  1.00  0.00           C  
ATOM   4524  HE1 TYR B 282      15.910   7.494  25.626  1.00  0.00           H  
ATOM   4525  CZ  TYR B 282      17.786   6.439  25.369  1.00  0.00           C  
ATOM   4526  OH  TYR B 282      18.276   6.745  26.603  1.00  0.00           O  
ATOM   4527  HH  TYR B 282      17.595   6.697  27.281  1.00  0.00           H  
ATOM   4528  CE2 TYR B 282      18.557   5.647  24.494  1.00  0.00           C  
ATOM   4529  HE2 TYR B 282      19.527   5.299  24.813  1.00  0.00           H  
ATOM   4530  CD2 TYR B 282      18.061   5.304  23.221  1.00  0.00           C  
ATOM   4531  HD2 TYR B 282      18.657   4.690  22.561  1.00  0.00           H  
ATOM   4532  C   TYR B 282      16.090   5.925  18.940  1.00  0.00           C  
ATOM   4533  O   TYR B 282      14.892   5.771  18.692  1.00  0.00           O  
ATOM   4534  N   GLN B 283      17.035   5.660  18.034  1.00  0.00           N  
ATOM   4535  H   GLN B 283      17.999   5.780  18.298  1.00  0.00           H  
ATOM   4536  CA  GLN B 283      16.766   4.997  16.752  1.00  0.00           C  
ATOM   4537  HA  GLN B 283      15.815   5.348  16.349  1.00  0.00           H  
ATOM   4538  CB  GLN B 283      17.880   5.330  15.740  1.00  0.00           C  
ATOM   4539  HB2 GLN B 283      18.840   5.072  16.192  1.00  0.00           H  
ATOM   4540  HB3 GLN B 283      17.759   4.707  14.852  1.00  0.00           H  
ATOM   4541  CG  GLN B 283      17.931   6.810  15.309  1.00  0.00           C  
ATOM   4542  HG2 GLN B 283      17.524   7.457  16.086  1.00  0.00           H  
ATOM   4543  HG3 GLN B 283      18.974   7.092  15.163  1.00  0.00           H  
ATOM   4544  CD  GLN B 283      17.184   7.061  14.002  1.00  0.00           C  
ATOM   4545  OE1 GLN B 283      15.993   7.319  13.980  1.00  0.00           O  
ATOM   4546  NE2 GLN B 283      17.844   6.994  12.866  1.00  0.00           N  
ATOM   4547 HE21 GLN B 283      17.300   7.099  12.027  1.00  0.00           H  
ATOM   4548 HE22 GLN B 283      18.830   6.808  12.857  1.00  0.00           H  
ATOM   4549  C   GLN B 283      16.671   3.476  16.960  1.00  0.00           C  
ATOM   4550  O   GLN B 283      17.499   2.895  17.664  1.00  0.00           O  
ATOM   4551  N   VAL B 284      15.689   2.832  16.327  1.00  0.00           N  
ATOM   4552  H   VAL B 284      15.016   3.376  15.793  1.00  0.00           H  
ATOM   4553  CA  VAL B 284      15.510   1.372  16.315  1.00  0.00           C  
ATOM   4554  HA  VAL B 284      16.212   0.915  17.015  1.00  0.00           H  
ATOM   4555  CB  VAL B 284      14.095   0.974  16.774  1.00  0.00           C  
ATOM   4556  HB  VAL B 284      13.372   1.330  16.044  1.00  0.00           H  
ATOM   4557  CG1 VAL B 284      13.950  -0.547  16.886  1.00  0.00           C  
ATOM   4558 HG11 VAL B 284      14.683  -0.953  17.583  1.00  0.00           H  
ATOM   4559 HG12 VAL B 284      12.954  -0.805  17.251  1.00  0.00           H  
ATOM   4560 HG13 VAL B 284      14.076  -1.016  15.911  1.00  0.00           H  
ATOM   4561  CG2 VAL B 284      13.747   1.588  18.139  1.00  0.00           C  
ATOM   4562 HG21 VAL B 284      13.818   2.674  18.104  1.00  0.00           H  
ATOM   4563 HG22 VAL B 284      12.723   1.331  18.392  1.00  0.00           H  
ATOM   4564 HG23 VAL B 284      14.420   1.204  18.905  1.00  0.00           H  
ATOM   4565  C   VAL B 284      15.837   0.860  14.912  1.00  0.00           C  
ATOM   4566  O   VAL B 284      15.043   0.965  13.979  1.00  0.00           O  
ATOM   4567  N   THR B 285      17.052   0.341  14.762  1.00  0.00           N  
ATOM   4568  H   THR B 285      17.638   0.251  15.582  1.00  0.00           H  
ATOM   4569  CA  THR B 285      17.679  -0.045  13.485  1.00  0.00           C  
ATOM   4570  HA  THR B 285      17.446   0.718  12.744  1.00  0.00           H  
ATOM   4571  CB  THR B 285      19.209  -0.083  13.668  1.00  0.00           C  
ATOM   4572  HB  THR B 285      19.681  -0.544  12.800  1.00  0.00           H  
ATOM   4573  CG2 THR B 285      19.813   1.310  13.849  1.00  0.00           C  
ATOM   4574 HG21 THR B 285      20.894   1.230  13.961  1.00  0.00           H  
ATOM   4575 HG22 THR B 285      19.394   1.793  14.732  1.00  0.00           H  
ATOM   4576 HG23 THR B 285      19.594   1.918  12.972  1.00  0.00           H  
ATOM   4577  OG1 THR B 285      19.535  -0.821  14.827  1.00  0.00           O  
ATOM   4578  HG1 THR B 285      20.483  -0.975  14.824  1.00  0.00           H  
ATOM   4579  C   THR B 285      17.173  -1.371  12.893  1.00  0.00           C  
ATOM   4580  O   THR B 285      17.804  -1.906  11.982  1.00  0.00           O  
ATOM   4581  N   TYR B 286      16.058  -1.920  13.385  1.00  0.00           N  
ATOM   4582  H   TYR B 286      15.515  -1.392  14.053  1.00  0.00           H  
ATOM   4583  CA  TYR B 286      15.535  -3.229  12.984  1.00  0.00           C  
ATOM   4584  HA  TYR B 286      15.816  -3.403  11.945  1.00  0.00           H  
ATOM   4585  CB  TYR B 286      16.217  -4.312  13.845  1.00  0.00           C  
ATOM   4586  HB2 TYR B 286      17.299  -4.197  13.762  1.00  0.00           H  
ATOM   4587  HB3 TYR B 286      15.950  -4.140  14.889  1.00  0.00           H  
ATOM   4588  CG  TYR B 286      15.881  -5.745  13.472  1.00  0.00           C  
ATOM   4589  CD1 TYR B 286      16.143  -6.222  12.171  1.00  0.00           C  
ATOM   4590  HD1 TYR B 286      16.630  -5.583  11.446  1.00  0.00           H  
ATOM   4591  CE1 TYR B 286      15.787  -7.539  11.818  1.00  0.00           C  
ATOM   4592  HE1 TYR B 286      15.986  -7.917  10.826  1.00  0.00           H  
ATOM   4593  CZ  TYR B 286      15.176  -8.386  12.766  1.00  0.00           C  
ATOM   4594  OH  TYR B 286      14.835  -9.653  12.416  1.00  0.00           O  
ATOM   4595  HH  TYR B 286      14.411 -10.121  13.138  1.00  0.00           H  
ATOM   4596  CE2 TYR B 286      14.929  -7.915  14.073  1.00  0.00           C  
ATOM   4597  HE2 TYR B 286      14.474  -8.562  14.810  1.00  0.00           H  
ATOM   4598  CD2 TYR B 286      15.292  -6.600  14.423  1.00  0.00           C  
ATOM   4599  HD2 TYR B 286      15.135  -6.253  15.434  1.00  0.00           H  
ATOM   4600  C   TYR B 286      13.995  -3.284  13.037  1.00  0.00           C  
ATOM   4601  O   TYR B 286      13.344  -2.384  13.567  1.00  0.00           O  
ATOM   4602  N   LEU B 287      13.425  -4.336  12.441  1.00  0.00           N  
ATOM   4603  H   LEU B 287      14.047  -5.034  12.061  1.00  0.00           H  
ATOM   4604  CA  LEU B 287      11.982  -4.567  12.263  1.00  0.00           C  
ATOM   4605  HA  LEU B 287      11.529  -3.666  11.848  1.00  0.00           H  
ATOM   4606  CB  LEU B 287      11.808  -5.738  11.275  1.00  0.00           C  
ATOM   4607  HB2 LEU B 287      12.232  -6.630  11.740  1.00  0.00           H  
ATOM   4608  HB3 LEU B 287      10.739  -5.913  11.139  1.00  0.00           H  
ATOM   4609  CG  LEU B 287      12.461  -5.565   9.888  1.00  0.00           C  
ATOM   4610  HG  LEU B 287      13.531  -5.383  10.002  1.00  0.00           H  
ATOM   4611  CD1 LEU B 287      12.284  -6.848   9.078  1.00  0.00           C  
ATOM   4612 HD11 LEU B 287      12.769  -7.677   9.592  1.00  0.00           H  
ATOM   4613 HD12 LEU B 287      12.748  -6.725   8.099  1.00  0.00           H  
ATOM   4614 HD13 LEU B 287      11.225  -7.069   8.940  1.00  0.00           H  
ATOM   4615  CD2 LEU B 287      11.849  -4.408   9.103  1.00  0.00           C  
ATOM   4616 HD21 LEU B 287      10.768  -4.537   9.028  1.00  0.00           H  
ATOM   4617 HD22 LEU B 287      12.277  -4.369   8.101  1.00  0.00           H  
ATOM   4618 HD23 LEU B 287      12.055  -3.465   9.605  1.00  0.00           H  
ATOM   4619  C   LEU B 287      11.226  -4.899  13.567  1.00  0.00           C  
ATOM   4620  O   LEU B 287      10.000  -4.781  13.628  1.00  0.00           O  
ATOM   4621  N   GLU B 288      11.957  -5.332  14.594  1.00  0.00           N  
ATOM   4622  H   GLU B 288      12.953  -5.377  14.466  1.00  0.00           H  
ATOM   4623  CA  GLU B 288      11.440  -5.681  15.922  1.00  0.00           C  
ATOM   4624  HA  GLU B 288      10.687  -6.458  15.807  1.00  0.00           H  
ATOM   4625  CB  GLU B 288      12.608  -6.269  16.737  1.00  0.00           C  
ATOM   4626  HB2 GLU B 288      12.901  -7.217  16.285  1.00  0.00           H  
ATOM   4627  HB3 GLU B 288      13.454  -5.586  16.665  1.00  0.00           H  
ATOM   4628  CG  GLU B 288      12.360  -6.504  18.232  1.00  0.00           C  
ATOM   4629  HG2 GLU B 288      13.236  -7.005  18.650  1.00  0.00           H  
ATOM   4630  HG3 GLU B 288      12.283  -5.528  18.714  1.00  0.00           H  
ATOM   4631  CD  GLU B 288      11.110  -7.330  18.553  1.00  0.00           C  
ATOM   4632  OE1 GLU B 288      10.640  -7.181  19.705  1.00  0.00           O  
ATOM   4633  OE2 GLU B 288      10.643  -8.076  17.664  1.00  0.00           O  
ATOM   4634  C   GLU B 288      10.823  -4.454  16.627  1.00  0.00           C  
ATOM   4635  O   GLU B 288      11.526  -3.459  16.827  1.00  0.00           O  
ATOM   4636  N   PRO B 289       9.535  -4.485  17.026  1.00  0.00           N  
ATOM   4637  CD  PRO B 289       8.560  -5.534  16.748  1.00  0.00           C  
ATOM   4638  HD2 PRO B 289       8.849  -6.484  17.194  1.00  0.00           H  
ATOM   4639  HD3 PRO B 289       8.449  -5.645  15.670  1.00  0.00           H  
ATOM   4640  CG  PRO B 289       7.237  -5.068  17.357  1.00  0.00           C  
ATOM   4641  HG2 PRO B 289       7.156  -5.433  18.383  1.00  0.00           H  
ATOM   4642  HG3 PRO B 289       6.382  -5.392  16.763  1.00  0.00           H  
ATOM   4643  CB  PRO B 289       7.387  -3.550  17.360  1.00  0.00           C  
ATOM   4644  HB2 PRO B 289       6.721  -3.071  18.075  1.00  0.00           H  
ATOM   4645  HB3 PRO B 289       7.197  -3.165  16.358  1.00  0.00           H  
ATOM   4646  CA  PRO B 289       8.871  -3.371  17.701  1.00  0.00           C  
ATOM   4647  HA  PRO B 289       9.219  -2.435  17.265  1.00  0.00           H  
ATOM   4648  C   PRO B 289       9.178  -3.326  19.215  1.00  0.00           C  
ATOM   4649  O   PRO B 289       8.266  -3.208  20.041  1.00  0.00           O  
ATOM   4650  N   SER B 290      10.455  -3.417  19.601  1.00  0.00           N  
ATOM   4651  H   SER B 290      11.170  -3.503  18.886  1.00  0.00           H  
ATOM   4652  CA  SER B 290      10.908  -3.269  20.992  1.00  0.00           C  
ATOM   4653  HA  SER B 290      10.203  -2.616  21.499  1.00  0.00           H  
ATOM   4654  CB  SER B 290      10.868  -4.615  21.731  1.00  0.00           C  
ATOM   4655  HB2 SER B 290      11.000  -4.431  22.791  1.00  0.00           H  
ATOM   4656  HB3 SER B 290       9.888  -5.075  21.600  1.00  0.00           H  
ATOM   4657  OG  SER B 290      11.869  -5.516  21.320  1.00  0.00           O  
ATOM   4658  HG  SER B 290      11.427  -6.157  20.707  1.00  0.00           H  
ATOM   4659  C   SER B 290      12.275  -2.577  21.112  1.00  0.00           C  
ATOM   4660  O   SER B 290      13.012  -2.420  20.138  1.00  0.00           O  
ATOM   4661  N   LEU B 291      12.608  -2.093  22.316  1.00  0.00           N  
ATOM   4662  H   LEU B 291      11.947  -2.233  23.075  1.00  0.00           H  
ATOM   4663  CA  LEU B 291      13.857  -1.373  22.599  1.00  0.00           C  
ATOM   4664  HA  LEU B 291      14.637  -1.773  21.948  1.00  0.00           H  
ATOM   4665  CB  LEU B 291      13.670   0.118  22.253  1.00  0.00           C  
ATOM   4666  HB2 LEU B 291      13.496   0.212  21.181  1.00  0.00           H  
ATOM   4667  HB3 LEU B 291      12.781   0.475  22.773  1.00  0.00           H  
ATOM   4668  CG  LEU B 291      14.847   1.031  22.645  1.00  0.00           C  
ATOM   4669  HG  LEU B 291      15.021   0.958  23.717  1.00  0.00           H  
ATOM   4670  CD1 LEU B 291      16.146   0.690  21.915  1.00  0.00           C  
ATOM   4671 HD11 LEU B 291      16.486  -0.303  22.203  1.00  0.00           H  
ATOM   4672 HD12 LEU B 291      15.993   0.721  20.836  1.00  0.00           H  
ATOM   4673 HD13 LEU B 291      16.920   1.405  22.192  1.00  0.00           H  
ATOM   4674  CD2 LEU B 291      14.491   2.480  22.333  1.00  0.00           C  
ATOM   4675 HD21 LEU B 291      13.565   2.748  22.839  1.00  0.00           H  
ATOM   4676 HD22 LEU B 291      15.283   3.124  22.709  1.00  0.00           H  
ATOM   4677 HD23 LEU B 291      14.376   2.618  21.257  1.00  0.00           H  
ATOM   4678  C   LEU B 291      14.300  -1.565  24.056  1.00  0.00           C  
ATOM   4679  O   LEU B 291      13.608  -1.159  24.989  1.00  0.00           O  
ATOM   4680  N   ARG B 292      15.486  -2.149  24.260  1.00  0.00           N  
ATOM   4681  H   ARG B 292      16.013  -2.425  23.444  1.00  0.00           H  
ATOM   4682  CA  ARG B 292      16.127  -2.289  25.581  1.00  0.00           C  
ATOM   4683  HA  ARG B 292      15.348  -2.274  26.341  1.00  0.00           H  
ATOM   4684  CB  ARG B 292      16.838  -3.650  25.646  1.00  0.00           C  
ATOM   4685  HB2 ARG B 292      16.144  -4.418  25.298  1.00  0.00           H  
ATOM   4686  HB3 ARG B 292      17.695  -3.634  24.969  1.00  0.00           H  
ATOM   4687  CG  ARG B 292      17.312  -4.037  27.056  1.00  0.00           C  
ATOM   4688  HG2 ARG B 292      18.046  -3.313  27.408  1.00  0.00           H  
ATOM   4689  HG3 ARG B 292      16.463  -4.056  27.740  1.00  0.00           H  
ATOM   4690  CD  ARG B 292      17.956  -5.429  27.006  1.00  0.00           C  
ATOM   4691  HD2 ARG B 292      17.201  -6.162  26.711  1.00  0.00           H  
ATOM   4692  HD3 ARG B 292      18.741  -5.410  26.246  1.00  0.00           H  
ATOM   4693  NE  ARG B 292      18.538  -5.820  28.302  1.00  0.00           N  
ATOM   4694  HE  ARG B 292      18.205  -5.334  29.134  1.00  0.00           H  
ATOM   4695  CZ  ARG B 292      19.523  -6.678  28.495  1.00  0.00           C  
ATOM   4696  NH1 ARG B 292      20.031  -7.391  27.528  1.00  0.00           N  
ATOM   4697 HH11 ARG B 292      19.653  -7.300  26.603  1.00  0.00           H  
ATOM   4698 HH12 ARG B 292      20.774  -8.031  27.726  1.00  0.00           H  
ATOM   4699  NH2 ARG B 292      20.036  -6.840  29.673  1.00  0.00           N  
ATOM   4700 HH21 ARG B 292      19.606  -6.390  30.485  1.00  0.00           H  
ATOM   4701 HH22 ARG B 292      20.777  -7.487  29.853  1.00  0.00           H  
ATOM   4702  C   ARG B 292      17.065  -1.107  25.861  1.00  0.00           C  
ATOM   4703  O   ARG B 292      17.784  -0.682  24.961  1.00  0.00           O  
ATOM   4704  N   ILE B 293      17.095  -0.603  27.097  1.00  0.00           N  
ATOM   4705  H   ILE B 293      16.457  -0.998  27.783  1.00  0.00           H  
ATOM   4706  CA  ILE B 293      17.913   0.555  27.503  1.00  0.00           C  
ATOM   4707  HA  ILE B 293      18.762   0.641  26.823  1.00  0.00           H  
ATOM   4708  CB  ILE B 293      17.103   1.879  27.440  1.00  0.00           C  
ATOM   4709  HB  ILE B 293      16.397   1.881  28.274  1.00  0.00           H  
ATOM   4710  CG2 ILE B 293      18.058   3.074  27.617  1.00  0.00           C  
ATOM   4711 HG21 ILE B 293      18.636   2.987  28.534  1.00  0.00           H  
ATOM   4712 HG22 ILE B 293      17.491   4.000  27.708  1.00  0.00           H  
ATOM   4713 HG23 ILE B 293      18.732   3.154  26.764  1.00  0.00           H  
ATOM   4714  CG1 ILE B 293      16.280   2.036  26.139  1.00  0.00           C  
ATOM   4715 HG12 ILE B 293      16.942   1.971  25.277  1.00  0.00           H  
ATOM   4716 HG13 ILE B 293      15.559   1.223  26.076  1.00  0.00           H  
ATOM   4717  CD1 ILE B 293      15.477   3.337  26.048  1.00  0.00           C  
ATOM   4718 HD11 ILE B 293      14.794   3.283  25.199  1.00  0.00           H  
ATOM   4719 HD12 ILE B 293      14.902   3.477  26.964  1.00  0.00           H  
ATOM   4720 HD13 ILE B 293      16.144   4.183  25.899  1.00  0.00           H  
ATOM   4721  C   ILE B 293      18.457   0.333  28.921  1.00  0.00           C  
ATOM   4722  O   ILE B 293      17.723  -0.138  29.784  1.00  0.00           O  
ATOM   4723  N   ALA B 294      19.713   0.688  29.201  1.00  0.00           N  
ATOM   4724  H   ALA B 294      20.283   1.085  28.471  1.00  0.00           H  
ATOM   4725  CA  ALA B 294      20.240   0.693  30.570  1.00  0.00           C  
ATOM   4726  HA  ALA B 294      20.085  -0.286  31.021  1.00  0.00           H  
ATOM   4727  CB  ALA B 294      21.751   0.941  30.521  1.00  0.00           C  
ATOM   4728  HB1 ALA B 294      22.163   0.864  31.527  1.00  0.00           H  
ATOM   4729  HB2 ALA B 294      22.235   0.190  29.894  1.00  0.00           H  
ATOM   4730  HB3 ALA B 294      21.964   1.935  30.126  1.00  0.00           H  
ATOM   4731  C   ALA B 294      19.504   1.721  31.452  1.00  0.00           C  
ATOM   4732  O   ALA B 294      19.413   2.899  31.097  1.00  0.00           O  
ATOM   4733  N   ALA B 295      19.005   1.284  32.611  1.00  0.00           N  
ATOM   4734  H   ALA B 295      19.177   0.320  32.883  1.00  0.00           H  
ATOM   4735  CA  ALA B 295      18.277   2.128  33.561  1.00  0.00           C  
ATOM   4736  HA  ALA B 295      17.436   2.592  33.045  1.00  0.00           H  
ATOM   4737  CB  ALA B 295      17.728   1.232  34.678  1.00  0.00           C  
ATOM   4738  HB1 ALA B 295      18.551   0.766  35.223  1.00  0.00           H  
ATOM   4739  HB2 ALA B 295      17.140   1.835  35.371  1.00  0.00           H  
ATOM   4740  HB3 ALA B 295      17.089   0.454  34.256  1.00  0.00           H  
ATOM   4741  C   ALA B 295      19.156   3.261  34.123  1.00  0.00           C  
ATOM   4742  O   ALA B 295      18.651   4.327  34.453  1.00  0.00           O  
ATOM   4743  N   SER B 296      20.480   3.074  34.121  1.00  0.00           N  
ATOM   4744  H   SER B 296      20.823   2.174  33.819  1.00  0.00           H  
ATOM   4745  CA  SER B 296      21.489   4.098  34.422  1.00  0.00           C  
ATOM   4746  HA  SER B 296      21.311   4.476  35.430  1.00  0.00           H  
ATOM   4747  CB  SER B 296      22.873   3.442  34.381  1.00  0.00           C  
ATOM   4748  HB2 SER B 296      23.636   4.187  34.611  1.00  0.00           H  
ATOM   4749  HB3 SER B 296      22.919   2.650  35.130  1.00  0.00           H  
ATOM   4750  OG  SER B 296      23.115   2.889  33.097  1.00  0.00           O  
ATOM   4751  HG  SER B 296      24.000   2.510  33.099  1.00  0.00           H  
ATOM   4752  C   SER B 296      21.474   5.310  33.474  1.00  0.00           C  
ATOM   4753  O   SER B 296      22.151   6.299  33.744  1.00  0.00           O  
ATOM   4754  N   THR B 297      20.727   5.263  32.363  1.00  0.00           N  
ATOM   4755  H   THR B 297      20.205   4.416  32.179  1.00  0.00           H  
ATOM   4756  CA  THR B 297      20.474   6.442  31.511  1.00  0.00           C  
ATOM   4757  HA  THR B 297      21.381   7.045  31.490  1.00  0.00           H  
ATOM   4758  CB  THR B 297      20.140   6.054  30.062  1.00  0.00           C  
ATOM   4759  HB  THR B 297      19.992   6.972  29.492  1.00  0.00           H  
ATOM   4760  CG2 THR B 297      21.250   5.264  29.374  1.00  0.00           C  
ATOM   4761 HG21 THR B 297      20.964   5.068  28.340  1.00  0.00           H  
ATOM   4762 HG22 THR B 297      22.173   5.842  29.388  1.00  0.00           H  
ATOM   4763 HG23 THR B 297      21.417   4.317  29.887  1.00  0.00           H  
ATOM   4764  OG1 THR B 297      18.957   5.300  29.978  1.00  0.00           O  
ATOM   4765  HG1 THR B 297      19.116   4.435  30.402  1.00  0.00           H  
ATOM   4766  C   THR B 297      19.365   7.361  32.040  1.00  0.00           C  
ATOM   4767  O   THR B 297      19.137   8.413  31.443  1.00  0.00           O  
ATOM   4768  N   LEU B 298      18.680   6.974  33.125  1.00  0.00           N  
ATOM   4769  H   LEU B 298      18.945   6.104  33.577  1.00  0.00           H  
ATOM   4770  CA  LEU B 298      17.530   7.658  33.725  1.00  0.00           C  
ATOM   4771  HA  LEU B 298      17.299   8.558  33.154  1.00  0.00           H  
ATOM   4772  CB  LEU B 298      16.304   6.720  33.687  1.00  0.00           C  
ATOM   4773  HB2 LEU B 298      16.511   5.862  34.329  1.00  0.00           H  
ATOM   4774  HB3 LEU B 298      15.445   7.237  34.115  1.00  0.00           H  
ATOM   4775  CG  LEU B 298      15.933   6.202  32.285  1.00  0.00           C  
ATOM   4776  HG  LEU B 298      16.800   5.741  31.813  1.00  0.00           H  
ATOM   4777  CD1 LEU B 298      14.847   5.134  32.374  1.00  0.00           C  
ATOM   4778 HD11 LEU B 298      13.961   5.547  32.855  1.00  0.00           H  
ATOM   4779 HD12 LEU B 298      14.594   4.784  31.376  1.00  0.00           H  
ATOM   4780 HD13 LEU B 298      15.211   4.298  32.972  1.00  0.00           H  
ATOM   4781  CD2 LEU B 298      15.414   7.323  31.384  1.00  0.00           C  
ATOM   4782 HD21 LEU B 298      16.195   8.067  31.234  1.00  0.00           H  
ATOM   4783 HD22 LEU B 298      14.547   7.794  31.848  1.00  0.00           H  
ATOM   4784 HD23 LEU B 298      15.130   6.918  30.415  1.00  0.00           H  
ATOM   4785  C   LEU B 298      17.842   8.094  35.167  1.00  0.00           C  
ATOM   4786  O   LEU B 298      18.627   7.458  35.872  1.00  0.00           O  
ATOM   4787  N   LYS B 299      17.213   9.183  35.617  1.00  0.00           N  
ATOM   4788  H   LYS B 299      16.554   9.634  34.994  1.00  0.00           H  
ATOM   4789  CA  LYS B 299      17.305   9.680  36.999  1.00  0.00           C  
ATOM   4790  HA  LYS B 299      18.337   9.596  37.340  1.00  0.00           H  
ATOM   4791  CB  LYS B 299      16.878  11.165  37.032  1.00  0.00           C  
ATOM   4792  HB2 LYS B 299      15.860  11.239  36.647  1.00  0.00           H  
ATOM   4793  HB3 LYS B 299      16.872  11.511  38.068  1.00  0.00           H  
ATOM   4794  CG  LYS B 299      17.805  12.094  36.209  1.00  0.00           C  
ATOM   4795  HG2 LYS B 299      18.717  12.277  36.779  1.00  0.00           H  
ATOM   4796  HG3 LYS B 299      18.086  11.600  35.279  1.00  0.00           H  
ATOM   4797  CD  LYS B 299      17.142  13.437  35.839  1.00  0.00           C  
ATOM   4798  HD2 LYS B 299      16.231  13.225  35.275  1.00  0.00           H  
ATOM   4799  HD3 LYS B 299      16.878  13.981  36.747  1.00  0.00           H  
ATOM   4800  CE  LYS B 299      18.079  14.301  34.972  1.00  0.00           C  
ATOM   4801  HE2 LYS B 299      18.851  14.745  35.608  1.00  0.00           H  
ATOM   4802  HE3 LYS B 299      18.575  13.638  34.257  1.00  0.00           H  
ATOM   4803  NZ  LYS B 299      17.357  15.347  34.193  1.00  0.00           N  
ATOM   4804  HZ1 LYS B 299      17.982  15.899  33.623  1.00  0.00           H  
ATOM   4805  HZ2 LYS B 299      16.744  14.892  33.507  1.00  0.00           H  
ATOM   4806  HZ3 LYS B 299      16.808  15.987  34.745  1.00  0.00           H  
ATOM   4807  C   LYS B 299      16.436   8.792  37.907  1.00  0.00           C  
ATOM   4808  O   LYS B 299      15.269   8.571  37.595  1.00  0.00           O  
ATOM   4809  N   SER B 300      16.980   8.290  39.020  1.00  0.00           N  
ATOM   4810  H   SER B 300      17.940   8.500  39.235  1.00  0.00           H  
ATOM   4811  CA  SER B 300      16.190   7.491  39.973  1.00  0.00           C  
ATOM   4812  HA  SER B 300      15.520   6.882  39.377  1.00  0.00           H  
ATOM   4813  CB  SER B 300      17.063   6.523  40.776  1.00  0.00           C  
ATOM   4814  HB2 SER B 300      17.701   5.953  40.099  1.00  0.00           H  
ATOM   4815  HB3 SER B 300      17.693   7.088  41.466  1.00  0.00           H  
ATOM   4816  OG  SER B 300      16.253   5.625  41.512  1.00  0.00           O  
ATOM   4817  HG  SER B 300      15.531   5.292  40.940  1.00  0.00           H  
ATOM   4818  C   SER B 300      15.320   8.356  40.896  1.00  0.00           C  
ATOM   4819  O   SER B 300      15.664   9.505  41.171  1.00  0.00           O  
ATOM   4820  N   GLY B 301      14.187   7.823  41.357  1.00  0.00           N  
ATOM   4821  H   GLY B 301      13.939   6.878  41.059  1.00  0.00           H  
ATOM   4822  CA  GLY B 301      13.178   8.514  42.165  1.00  0.00           C  
ATOM   4823  HA2 GLY B 301      12.535   7.757  42.615  1.00  0.00           H  
ATOM   4824  HA3 GLY B 301      13.668   9.077  42.959  1.00  0.00           H  
ATOM   4825  C   GLY B 301      12.282   9.470  41.366  1.00  0.00           C  
ATOM   4826  O   GLY B 301      11.502  10.215  41.963  1.00  0.00           O  
ATOM   4827  N   ILE B 302      12.390   9.462  40.033  1.00  0.00           N  
ATOM   4828  H   ILE B 302      12.949   8.721  39.631  1.00  0.00           H  
ATOM   4829  CA  ILE B 302      11.815  10.436  39.096  1.00  0.00           C  
ATOM   4830  HA  ILE B 302      11.255  11.188  39.651  1.00  0.00           H  
ATOM   4831  CB  ILE B 302      12.979  11.133  38.347  1.00  0.00           C  
ATOM   4832  HB  ILE B 302      13.650  10.350  38.009  1.00  0.00           H  
ATOM   4833  CG2 ILE B 302      12.561  11.885  37.075  1.00  0.00           C  
ATOM   4834 HG21 ILE B 302      13.422  12.397  36.644  1.00  0.00           H  
ATOM   4835 HG22 ILE B 302      12.185  11.180  36.335  1.00  0.00           H  
ATOM   4836 HG23 ILE B 302      11.787  12.613  37.299  1.00  0.00           H  
ATOM   4837  CG1 ILE B 302      13.805  12.057  39.272  1.00  0.00           C  
ATOM   4838 HG12 ILE B 302      14.150  11.486  40.133  1.00  0.00           H  
ATOM   4839 HG13 ILE B 302      14.693  12.382  38.731  1.00  0.00           H  
ATOM   4840  CD1 ILE B 302      13.084  13.311  39.785  1.00  0.00           C  
ATOM   4841 HD11 ILE B 302      12.818  13.961  38.952  1.00  0.00           H  
ATOM   4842 HD12 ILE B 302      12.187  13.039  40.341  1.00  0.00           H  
ATOM   4843 HD13 ILE B 302      13.752  13.858  40.451  1.00  0.00           H  
ATOM   4844  C   ILE B 302      10.821   9.746  38.154  1.00  0.00           C  
ATOM   4845  O   ILE B 302      11.004   8.589  37.778  1.00  0.00           O  
ATOM   4846  N   SER B 303       9.765  10.451  37.739  1.00  0.00           N  
ATOM   4847  H   SER B 303       9.702  11.430  37.988  1.00  0.00           H  
ATOM   4848  CA  SER B 303       8.809   9.907  36.769  1.00  0.00           C  
ATOM   4849  HA  SER B 303       8.805   8.826  36.881  1.00  0.00           H  
ATOM   4850  CB  SER B 303       7.385  10.354  37.103  1.00  0.00           C  
ATOM   4851  HB2 SER B 303       7.143  10.043  38.119  1.00  0.00           H  
ATOM   4852  HB3 SER B 303       7.321  11.438  37.062  1.00  0.00           H  
ATOM   4853  OG  SER B 303       6.444   9.782  36.213  1.00  0.00           O  
ATOM   4854  HG  SER B 303       6.611   8.819  36.176  1.00  0.00           H  
ATOM   4855  C   SER B 303       9.241  10.188  35.322  1.00  0.00           C  
ATOM   4856  O   SER B 303       9.806  11.240  35.009  1.00  0.00           O  
ATOM   4857  N   TYR B 304       8.960   9.234  34.432  1.00  0.00           N  
ATOM   4858  H   TYR B 304       8.436   8.427  34.752  1.00  0.00           H  
ATOM   4859  CA  TYR B 304       9.359   9.242  33.021  1.00  0.00           C  
ATOM   4860  HA  TYR B 304       9.620  10.258  32.731  1.00  0.00           H  
ATOM   4861  CB  TYR B 304      10.608   8.366  32.819  1.00  0.00           C  
ATOM   4862  HB2 TYR B 304      10.523   7.469  33.435  1.00  0.00           H  
ATOM   4863  HB3 TYR B 304      10.639   8.037  31.780  1.00  0.00           H  
ATOM   4864  CG  TYR B 304      11.923   9.067  33.111  1.00  0.00           C  
ATOM   4865  CD1 TYR B 304      12.539   9.828  32.098  1.00  0.00           C  
ATOM   4866  HD1 TYR B 304      12.077   9.900  31.124  1.00  0.00           H  
ATOM   4867  CE1 TYR B 304      13.759  10.487  32.338  1.00  0.00           C  
ATOM   4868  HE1 TYR B 304      14.228  11.074  31.559  1.00  0.00           H  
ATOM   4869  CZ  TYR B 304      14.382  10.371  33.596  1.00  0.00           C  
ATOM   4870  OH  TYR B 304      15.569  10.998  33.816  1.00  0.00           O  
ATOM   4871  HH  TYR B 304      15.770  11.640  33.118  1.00  0.00           H  
ATOM   4872  CE2 TYR B 304      13.773   9.597  34.609  1.00  0.00           C  
ATOM   4873  HE2 TYR B 304      14.247   9.501  35.572  1.00  0.00           H  
ATOM   4874  CD2 TYR B 304      12.543   8.951  34.370  1.00  0.00           C  
ATOM   4875  HD2 TYR B 304      12.079   8.368  35.157  1.00  0.00           H  
ATOM   4876  C   TYR B 304       8.209   8.815  32.098  1.00  0.00           C  
ATOM   4877  O   TYR B 304       7.248   8.164  32.519  1.00  0.00           O  
ATOM   4878  N   ARG B 305       8.300   9.219  30.826  1.00  0.00           N  
ATOM   4879  H   ARG B 305       9.124   9.762  30.574  1.00  0.00           H  
ATOM   4880  CA  ARG B 305       7.310   9.012  29.759  1.00  0.00           C  
ATOM   4881  HA  ARG B 305       6.596   8.249  30.060  1.00  0.00           H  
ATOM   4882  CB  ARG B 305       6.577  10.328  29.479  1.00  0.00           C  
ATOM   4883  HB2 ARG B 305       7.316  11.102  29.265  1.00  0.00           H  
ATOM   4884  HB3 ARG B 305       5.956  10.202  28.590  1.00  0.00           H  
ATOM   4885  CG  ARG B 305       5.676  10.799  30.624  1.00  0.00           C  
ATOM   4886  HG2 ARG B 305       4.955  10.018  30.864  1.00  0.00           H  
ATOM   4887  HG3 ARG B 305       6.277  11.036  31.506  1.00  0.00           H  
ATOM   4888  CD  ARG B 305       4.943  12.048  30.138  1.00  0.00           C  
ATOM   4889  HD2 ARG B 305       5.683  12.804  29.878  1.00  0.00           H  
ATOM   4890  HD3 ARG B 305       4.373  11.794  29.242  1.00  0.00           H  
ATOM   4891  NE  ARG B 305       4.064  12.615  31.168  1.00  0.00           N  
ATOM   4892  HE  ARG B 305       4.511  12.944  32.028  1.00  0.00           H  
ATOM   4893  CZ  ARG B 305       2.828  13.045  31.045  1.00  0.00           C  
ATOM   4894  NH1 ARG B 305       2.137  12.940  29.946  1.00  0.00           N  
ATOM   4895 HH11 ARG B 305       2.552  12.484  29.152  1.00  0.00           H  
ATOM   4896 HH12 ARG B 305       1.209  13.320  29.911  1.00  0.00           H  
ATOM   4897  NH2 ARG B 305       2.251  13.611  32.054  1.00  0.00           N  
ATOM   4898 HH21 ARG B 305       2.846  13.790  32.878  1.00  0.00           H  
ATOM   4899 HH22 ARG B 305       1.346  14.024  32.004  1.00  0.00           H  
ATOM   4900  C   ARG B 305       7.972   8.550  28.464  1.00  0.00           C  
ATOM   4901  O   ARG B 305       9.173   8.749  28.285  1.00  0.00           O  
ATOM   4902  N   ALA B 306       7.171   8.016  27.534  1.00  0.00           N  
ATOM   4903  H   ALA B 306       6.192   7.894  27.755  1.00  0.00           H  
ATOM   4904  CA  ALA B 306       7.617   7.705  26.174  1.00  0.00           C  
ATOM   4905  HA  ALA B 306       8.353   8.457  25.899  1.00  0.00           H  
ATOM   4906  CB  ALA B 306       8.323   6.341  26.182  1.00  0.00           C  
ATOM   4907  HB1 ALA B 306       7.619   5.549  26.428  1.00  0.00           H  
ATOM   4908  HB2 ALA B 306       8.759   6.143  25.201  1.00  0.00           H  
ATOM   4909  HB3 ALA B 306       9.120   6.337  26.923  1.00  0.00           H  
ATOM   4910  C   ALA B 306       6.495   7.757  25.109  1.00  0.00           C  
ATOM   4911  O   ALA B 306       5.313   7.569  25.419  1.00  0.00           O  
ATOM   4912  N   ARG B 307       6.896   7.954  23.842  1.00  0.00           N  
ATOM   4913  H   ARG B 307       7.897   8.105  23.720  1.00  0.00           H  
ATOM   4914  CA  ARG B 307       6.122   7.743  22.594  1.00  0.00           C  
ATOM   4915  HA  ARG B 307       5.306   7.042  22.788  1.00  0.00           H  
ATOM   4916  CB  ARG B 307       5.515   9.062  22.057  1.00  0.00           C  
ATOM   4917  HB2 ARG B 307       6.313   9.796  21.930  1.00  0.00           H  
ATOM   4918  HB3 ARG B 307       5.089   8.846  21.080  1.00  0.00           H  
ATOM   4919  CG  ARG B 307       4.393   9.680  22.913  1.00  0.00           C  
ATOM   4920  HG2 ARG B 307       3.602   8.945  23.053  1.00  0.00           H  
ATOM   4921  HG3 ARG B 307       4.805   9.917  23.893  1.00  0.00           H  
ATOM   4922  CD  ARG B 307       3.790  10.974  22.312  1.00  0.00           C  
ATOM   4923  HD2 ARG B 307       3.450  11.601  23.134  1.00  0.00           H  
ATOM   4924  HD3 ARG B 307       4.567  11.518  21.770  1.00  0.00           H  
ATOM   4925  NE  ARG B 307       2.619  10.711  21.445  1.00  0.00           N  
ATOM   4926  HE  ARG B 307       2.274   9.755  21.423  1.00  0.00           H  
ATOM   4927  CZ  ARG B 307       1.995  11.509  20.589  1.00  0.00           C  
ATOM   4928  NH1 ARG B 307       2.318  12.747  20.352  1.00  0.00           N  
ATOM   4929 HH11 ARG B 307       3.080  13.176  20.831  1.00  0.00           H  
ATOM   4930 HH12 ARG B 307       1.890  13.168  19.521  1.00  0.00           H  
ATOM   4931  NH2 ARG B 307       1.046  11.049  19.843  1.00  0.00           N  
ATOM   4932 HH21 ARG B 307       0.914  10.048  19.762  1.00  0.00           H  
ATOM   4933 HH22 ARG B 307       0.764  11.628  19.041  1.00  0.00           H  
ATOM   4934  C   ARG B 307       7.026   7.099  21.523  1.00  0.00           C  
ATOM   4935  O   ARG B 307       8.252   7.132  21.645  1.00  0.00           O  
ATOM   4936  N   VAL B 308       6.449   6.542  20.457  1.00  0.00           N  
ATOM   4937  H   VAL B 308       5.434   6.494  20.445  1.00  0.00           H
[truncated: 30,538 more chars]
