# Supplementary material for: Insights into receptor structure and dynamics at the surface of living cells
Source: Nat Commun. 2023 Mar 22;14:1596. doi: 10.1038/s41467-023-37284-4 (PMC10033668; doi:10.1038/s41467-023-37284-4)
Supplement: Supplementary file 15 — Source Data [file 41467_2023_37284_MOESM15_ESM.zip › Source data/Main/Figure 5/b/Average structures of MD sub-trajectories/S30B/MD_sub-average_3bpn_S30B_1.pdb]

ATOM      1  N   CYS A   1      18.056  -1.128   8.052  1.00  0.00           N  
ATOM      2  H1  CYS A   1      17.276  -1.080   8.686  1.00  0.00           H  
ATOM      3  H2  CYS A   1      18.308  -0.176   7.802  1.00  0.00           H  
ATOM      4  H3  CYS A   1      18.868  -1.521   8.507  1.00  0.00           H  
ATOM      5  CA  CYS A   1      17.712  -1.886   6.842  1.00  0.00           C  
ATOM      6  HA  CYS A   1      18.568  -1.907   6.175  1.00  0.00           H  
ATOM      7  CB  CYS A   1      17.347  -3.334   7.183  1.00  0.00           C  
ATOM      8  HB2 CYS A   1      16.430  -3.360   7.777  1.00  0.00           H  
ATOM      9  HB3 CYS A   1      17.191  -3.879   6.254  1.00  0.00           H  
ATOM     10  SG  CYS A   1      18.710  -4.116   8.088  1.00  0.00           S  
ATOM     11  HG  CYS A   1      19.512  -4.263   7.027  1.00  0.00           H  
ATOM     12  C   CYS A   1      16.586  -1.170   6.114  1.00  0.00           C  
ATOM     13  O   CYS A   1      15.545  -0.935   6.719  1.00  0.00           O  
ATOM     14  N   ASP A   2      16.790  -0.810   4.845  1.00  0.00           N  
ATOM     15  H   ASP A   2      17.692  -0.982   4.434  1.00  0.00           H  
ATOM     16  CA  ASP A   2      15.813  -0.069   4.029  1.00  0.00           C  
ATOM     17  HA  ASP A   2      15.528   0.833   4.577  1.00  0.00           H  
ATOM     18  CB  ASP A   2      16.513   0.396   2.737  1.00  0.00           C  
ATOM     19  HB2 ASP A   2      17.343   1.047   3.018  1.00  0.00           H  
ATOM     20  HB3 ASP A   2      16.937  -0.474   2.241  1.00  0.00           H  
ATOM     21  CG  ASP A   2      15.635   1.142   1.721  1.00  0.00           C  
ATOM     22  OD1 ASP A   2      16.203   1.629   0.725  1.00  0.00           O  
ATOM     23  OD2 ASP A   2      14.396   1.192   1.889  1.00  0.00           O  
ATOM     24  C   ASP A   2      14.525  -0.886   3.777  1.00  0.00           C  
ATOM     25  O   ASP A   2      14.555  -2.010   3.266  1.00  0.00           O  
ATOM     26  N   ILE A   3      13.377  -0.309   4.145  1.00  0.00           N  
ATOM     27  H   ILE A   3      13.416   0.648   4.457  1.00  0.00           H  
ATOM     28  CA  ILE A   3      12.061  -0.954   4.079  1.00  0.00           C  
ATOM     29  HA  ILE A   3      12.175  -1.941   4.519  1.00  0.00           H  
ATOM     30  CB  ILE A   3      11.066  -0.147   4.951  1.00  0.00           C  
ATOM     31  HB  ILE A   3      11.585   0.134   5.870  1.00  0.00           H  
ATOM     32  CG2 ILE A   3      10.603   1.159   4.284  1.00  0.00           C  
ATOM     33 HG21 ILE A   3      11.459   1.736   3.933  1.00  0.00           H  
ATOM     34 HG22 ILE A   3       9.941   0.945   3.443  1.00  0.00           H  
ATOM     35 HG23 ILE A   3      10.053   1.762   5.010  1.00  0.00           H  
ATOM     36  CG1 ILE A   3       9.820  -0.954   5.371  1.00  0.00           C  
ATOM     37 HG12 ILE A   3       9.117  -0.279   5.862  1.00  0.00           H  
ATOM     38 HG13 ILE A   3       9.326  -1.373   4.494  1.00  0.00           H  
ATOM     39  CD1 ILE A   3      10.140  -2.078   6.365  1.00  0.00           C  
ATOM     40 HD11 ILE A   3       9.204  -2.503   6.723  1.00  0.00           H  
ATOM     41 HD12 ILE A   3      10.722  -2.864   5.885  1.00  0.00           H  
ATOM     42 HD13 ILE A   3      10.694  -1.681   7.216  1.00  0.00           H  
ATOM     43  C   ILE A   3      11.577  -1.171   2.633  1.00  0.00           C  
ATOM     44  O   ILE A   3      10.873  -2.145   2.367  1.00  0.00           O  
ATOM     45  N   THR A   4      12.018  -0.342   1.679  1.00  0.00           N  
ATOM     46  H   THR A   4      12.695   0.376   1.942  1.00  0.00           H  
ATOM     47  CA  THR A   4      11.669  -0.461   0.248  1.00  0.00           C  
ATOM     48  HA  THR A   4      10.582  -0.491   0.153  1.00  0.00           H  
ATOM     49  CB  THR A   4      12.175   0.752  -0.558  1.00  0.00           C  
ATOM     50  HB  THR A   4      11.729   0.694  -1.551  1.00  0.00           H  
ATOM     51  CG2 THR A   4      11.787   2.097   0.066  1.00  0.00           C  
ATOM     52 HG21 THR A   4      11.785   2.868  -0.704  1.00  0.00           H  
ATOM     53 HG22 THR A   4      12.488   2.384   0.848  1.00  0.00           H  
ATOM     54 HG23 THR A   4      10.802   2.022   0.519  1.00  0.00           H  
ATOM     55  OG1 THR A   4      13.575   0.745  -0.703  1.00  0.00           O  
ATOM     56  HG1 THR A   4      13.979   1.083   0.125  1.00  0.00           H  
ATOM     57  C   THR A   4      12.218  -1.758  -0.359  1.00  0.00           C  
ATOM     58  O   THR A   4      11.524  -2.484  -1.072  1.00  0.00           O  
ATOM     59  N   LEU A   5      13.430  -2.143   0.046  1.00  0.00           N  
ATOM     60  H   LEU A   5      13.953  -1.484   0.607  1.00  0.00           H  
ATOM     61  CA  LEU A   5      14.034  -3.433  -0.289  1.00  0.00           C  
ATOM     62  HA  LEU A   5      14.013  -3.562  -1.373  1.00  0.00           H  
ATOM     63  CB  LEU A   5      15.493  -3.452   0.195  1.00  0.00           C  
ATOM     64  HB2 LEU A   5      15.488  -3.450   1.284  1.00  0.00           H  
ATOM     65  HB3 LEU A   5      15.953  -4.384  -0.137  1.00  0.00           H  
ATOM     66  CG  LEU A   5      16.361  -2.271  -0.274  1.00  0.00           C  
ATOM     67  HG  LEU A   5      15.939  -1.332   0.081  1.00  0.00           H  
ATOM     68  CD1 LEU A   5      17.747  -2.427   0.332  1.00  0.00           C  
ATOM     69 HD11 LEU A   5      18.204  -3.349  -0.022  1.00  0.00           H  
ATOM     70 HD12 LEU A   5      18.355  -1.565   0.057  1.00  0.00           H  
ATOM     71 HD13 LEU A   5      17.663  -2.448   1.414  1.00  0.00           H  
ATOM     72  CD2 LEU A   5      16.497  -2.218  -1.793  1.00  0.00           C  
ATOM     73 HD21 LEU A   5      16.823  -3.182  -2.180  1.00  0.00           H  
ATOM     74 HD22 LEU A   5      15.534  -1.951  -2.226  1.00  0.00           H  
ATOM     75 HD23 LEU A   5      17.224  -1.453  -2.062  1.00  0.00           H  
ATOM     76  C   LEU A   5      13.256  -4.600   0.336  1.00  0.00           C  
ATOM     77  O   LEU A   5      13.192  -5.679  -0.254  1.00  0.00           O  
ATOM     78  N   GLN A   6      12.654  -4.400   1.513  1.00  0.00           N  
ATOM     79  H   GLN A   6      12.701  -3.477   1.929  1.00  0.00           H  
ATOM     80  CA  GLN A   6      11.811  -5.417   2.137  1.00  0.00           C  
ATOM     81  HA  GLN A   6      12.352  -6.361   2.061  1.00  0.00           H  
ATOM     82  CB  GLN A   6      11.592  -5.117   3.630  1.00  0.00           C  
ATOM     83  HB2 GLN A   6      12.394  -4.487   4.013  1.00  0.00           H  
ATOM     84  HB3 GLN A   6      10.644  -4.593   3.763  1.00  0.00           H  
ATOM     85  CG  GLN A   6      11.577  -6.439   4.416  1.00  0.00           C  
ATOM     86  HG2 GLN A   6      11.023  -7.190   3.855  1.00  0.00           H  
ATOM     87  HG3 GLN A   6      12.599  -6.799   4.533  1.00  0.00           H  
ATOM     88  CD  GLN A   6      10.908  -6.318   5.777  1.00  0.00           C  
ATOM     89  OE1 GLN A   6       9.699  -6.400   5.910  1.00  0.00           O  
ATOM     90  NE2 GLN A   6      11.645  -6.143   6.855  1.00  0.00           N  
ATOM     91 HE21 GLN A   6      11.156  -6.128   7.729  1.00  0.00           H  
ATOM     92 HE22 GLN A   6      12.651  -6.034   6.807  1.00  0.00           H  
ATOM     93  C   GLN A   6      10.481  -5.601   1.388  1.00  0.00           C  
ATOM     94  O   GLN A   6      10.031  -6.738   1.239  1.00  0.00           O  
ATOM     95  N   GLU A   7       9.883  -4.529   0.850  1.00  0.00           N  
ATOM     96  H   GLU A   7      10.256  -3.608   1.068  1.00  0.00           H  
ATOM     97  CA  GLU A   7       8.727  -4.619  -0.067  1.00  0.00           C  
ATOM     98  HA  GLU A   7       7.890  -5.086   0.448  1.00  0.00           H  
ATOM     99  CB  GLU A   7       8.267  -3.243  -0.581  1.00  0.00           C  
ATOM    100  HB2 GLU A   7       9.059  -2.787  -1.166  1.00  0.00           H  
ATOM    101  HB3 GLU A   7       7.429  -3.412  -1.257  1.00  0.00           H  
ATOM    102  CG  GLU A   7       7.818  -2.246   0.488  1.00  0.00           C  
ATOM    103  HG2 GLU A   7       7.104  -2.743   1.146  1.00  0.00           H  
ATOM    104  HG3 GLU A   7       8.677  -1.943   1.083  1.00  0.00           H  
ATOM    105  CD  GLU A   7       7.170  -0.998  -0.133  1.00  0.00           C  
ATOM    106  OE1 GLU A   7       6.431  -0.286   0.593  1.00  0.00           O  
ATOM    107  OE2 GLU A   7       7.388  -0.700  -1.331  1.00  0.00           O  
ATOM    108  C   GLU A   7       9.074  -5.473  -1.291  1.00  0.00           C  
ATOM    109  O   GLU A   7       8.322  -6.369  -1.683  1.00  0.00           O  
ATOM    110  N   ILE A   8      10.261  -5.240  -1.866  1.00  0.00           N  
ATOM    111  H   ILE A   8      10.810  -4.460  -1.505  1.00  0.00           H  
ATOM    112  CA  ILE A   8      10.779  -6.006  -3.009  1.00  0.00           C  
ATOM    113  HA  ILE A   8      10.016  -5.982  -3.789  1.00  0.00           H  
ATOM    114  CB  ILE A   8      12.056  -5.358  -3.602  1.00  0.00           C  
ATOM    115  HB  ILE A   8      12.799  -5.235  -2.814  1.00  0.00           H  
ATOM    116  CG2 ILE A   8      12.654  -6.265  -4.696  1.00  0.00           C  
ATOM    117 HG21 ILE A   8      13.516  -5.792  -5.162  1.00  0.00           H  
ATOM    118 HG22 ILE A   8      12.998  -7.198  -4.255  1.00  0.00           H  
ATOM    119 HG23 ILE A   8      11.907  -6.475  -5.461  1.00  0.00           H  
ATOM    120  CG1 ILE A   8      11.723  -3.970  -4.195  1.00  0.00           C  
ATOM    121 HG12 ILE A   8      11.073  -4.100  -5.059  1.00  0.00           H  
ATOM    122 HG13 ILE A   8      11.180  -3.383  -3.457  1.00  0.00           H  
ATOM    123  CD1 ILE A   8      12.945  -3.142  -4.610  1.00  0.00           C  
ATOM    124 HD11 ILE A   8      12.625  -2.130  -4.860  1.00  0.00           H  
ATOM    125 HD12 ILE A   8      13.425  -3.579  -5.486  1.00  0.00           H  
ATOM    126 HD13 ILE A   8      13.659  -3.094  -3.787  1.00  0.00           H  
ATOM    127  C   ILE A   8      10.982  -7.482  -2.631  1.00  0.00           C  
ATOM    128  O   ILE A   8      10.462  -8.352  -3.330  1.00  0.00           O  
ATOM    129  N   ILE A   9      11.636  -7.797  -1.505  1.00  0.00           N  
ATOM    130  H   ILE A   9      12.066  -7.036  -0.980  1.00  0.00           H  
ATOM    131  CA  ILE A   9      11.833  -9.181  -1.016  1.00  0.00           C  
ATOM    132  HA  ILE A   9      12.341  -9.748  -1.793  1.00  0.00           H  
ATOM    133  CB  ILE A   9      12.737  -9.178   0.244  1.00  0.00           C  
ATOM    134  HB  ILE A   9      12.331  -8.442   0.940  1.00  0.00           H  
ATOM    135  CG2 ILE A   9      12.758 -10.542   0.964  1.00  0.00           C  
ATOM    136 HG21 ILE A   9      13.082 -11.326   0.281  1.00  0.00           H  
ATOM    137 HG22 ILE A   9      13.433 -10.510   1.818  1.00  0.00           H  
ATOM    138 HG23 ILE A   9      11.768 -10.786   1.350  1.00  0.00           H  
ATOM    139  CG1 ILE A   9      14.185  -8.775  -0.120  1.00  0.00           C  
ATOM    140 HG12 ILE A   9      14.697  -9.614  -0.593  1.00  0.00           H  
ATOM    141 HG13 ILE A   9      14.162  -7.962  -0.842  1.00  0.00           H  
ATOM    142  CD1 ILE A   9      15.007  -8.289   1.083  1.00  0.00           C  
ATOM    143 HD11 ILE A   9      14.475  -7.495   1.608  1.00  0.00           H  
ATOM    144 HD12 ILE A   9      15.207  -9.110   1.770  1.00  0.00           H  
ATOM    145 HD13 ILE A   9      15.957  -7.892   0.731  1.00  0.00           H  
ATOM    146  C   ILE A   9      10.491  -9.891  -0.760  1.00  0.00           C  
ATOM    147  O   ILE A   9      10.315 -11.050  -1.145  1.00  0.00           O  
ATOM    148  N   LYS A  10       9.522  -9.195  -0.154  1.00  0.00           N  
ATOM    149  H   LYS A  10       9.746  -8.257   0.178  1.00  0.00           H  
ATOM    150  CA  LYS A  10       8.157  -9.700   0.034  1.00  0.00           C  
ATOM    151  HA  LYS A  10       8.227 -10.691   0.484  1.00  0.00           H  
ATOM    152  CB  LYS A  10       7.404  -8.784   1.014  1.00  0.00           C  
ATOM    153  HB2 LYS A  10       7.968  -8.738   1.949  1.00  0.00           H  
ATOM    154  HB3 LYS A  10       7.328  -7.773   0.605  1.00  0.00           H  
ATOM    155  CG  LYS A  10       5.997  -9.333   1.290  1.00  0.00           C  
ATOM    156  HG2 LYS A  10       5.339  -9.054   0.464  1.00  0.00           H  
ATOM    157  HG3 LYS A  10       6.040 -10.423   1.345  1.00  0.00           H  
ATOM    158  CD  LYS A  10       5.406  -8.817   2.603  1.00  0.00           C  
ATOM    159  HD2 LYS A  10       6.037  -9.126   3.438  1.00  0.00           H  
ATOM    160  HD3 LYS A  10       5.343  -7.731   2.584  1.00  0.00           H  
ATOM    161  CE  LYS A  10       4.016  -9.434   2.751  1.00  0.00           C  
ATOM    162  HE2 LYS A  10       3.398  -9.120   1.909  1.00  0.00           H  
ATOM    163  HE3 LYS A  10       4.102 -10.525   2.704  1.00  0.00           H  
ATOM    164  NZ  LYS A  10       3.362  -9.044   4.015  1.00  0.00           N  
ATOM    165  HZ1 LYS A  10       3.068  -8.071   4.024  1.00  0.00           H  
ATOM    166  HZ2 LYS A  10       2.511  -9.591   4.123  1.00  0.00           H  
ATOM    167  HZ3 LYS A  10       3.941  -9.232   4.828  1.00  0.00           H  
ATOM    168  C   LYS A  10       7.411  -9.878  -1.290  1.00  0.00           C  
ATOM    169  O   LYS A  10       6.689 -10.859  -1.432  1.00  0.00           O  
ATOM    170  N   THR A  11       7.594  -8.992  -2.271  1.00  0.00           N  
ATOM    171  H   THR A  11       8.164  -8.176  -2.073  1.00  0.00           H  
ATOM    172  CA  THR A  11       7.038  -9.158  -3.628  1.00  0.00           C  
ATOM    173  HA  THR A  11       5.959  -9.295  -3.559  1.00  0.00           H  
ATOM    174  CB  THR A  11       7.304  -7.933  -4.518  1.00  0.00           C  
ATOM    175  HB  THR A  11       8.370  -7.837  -4.719  1.00  0.00           H  
ATOM    176  CG2 THR A  11       6.545  -7.989  -5.841  1.00  0.00           C  
ATOM    177 HG21 THR A  11       6.718  -7.065  -6.395  1.00  0.00           H  
ATOM    178 HG22 THR A  11       6.878  -8.828  -6.448  1.00  0.00           H  
ATOM    179 HG23 THR A  11       5.476  -8.086  -5.646  1.00  0.00           H  
ATOM    180  OG1 THR A  11       6.845  -6.764  -3.887  1.00  0.00           O  
ATOM    181  HG1 THR A  11       7.429  -6.582  -3.123  1.00  0.00           H  
ATOM    182  C   THR A  11       7.619 -10.400  -4.299  1.00  0.00           C  
ATOM    183  O   THR A  11       6.887 -11.175  -4.905  1.00  0.00           O  
ATOM    184  N   LEU A  12       8.923 -10.645  -4.133  1.00  0.00           N  
ATOM    185  H   LEU A  12       9.480  -9.942  -3.655  1.00  0.00           H  
ATOM    186  CA  LEU A  12       9.612 -11.832  -4.651  1.00  0.00           C  
ATOM    187  HA  LEU A  12       9.350 -11.951  -5.701  1.00  0.00           H  
ATOM    188  CB  LEU A  12      11.133 -11.587  -4.559  1.00  0.00           C  
ATOM    189  HB2 LEU A  12      11.370 -11.330  -3.528  1.00  0.00           H  
ATOM    190  HB3 LEU A  12      11.659 -12.507  -4.820  1.00  0.00           H  
ATOM    191  CG  LEU A  12      11.647 -10.452  -5.471  1.00  0.00           C  
ATOM    192  HG  LEU A  12      10.957  -9.611  -5.460  1.00  0.00           H  
ATOM    193  CD1 LEU A  12      13.023  -9.951  -5.038  1.00  0.00           C  
ATOM    194 HD11 LEU A  12      13.760 -10.733  -5.193  1.00  0.00           H  
ATOM    195 HD12 LEU A  12      13.298  -9.091  -5.646  1.00  0.00           H  
ATOM    196 HD13 LEU A  12      13.004  -9.652  -3.993  1.00  0.00           H  
ATOM    197  CD2 LEU A  12      11.791 -10.932  -6.909  1.00  0.00           C  
ATOM    198 HD21 LEU A  12      12.101 -10.100  -7.537  1.00  0.00           H  
ATOM    199 HD22 LEU A  12      12.528 -11.735  -6.971  1.00  0.00           H  
ATOM    200 HD23 LEU A  12      10.832 -11.297  -7.268  1.00  0.00           H  
ATOM    201  C   LEU A  12       9.153 -13.132  -3.954  1.00  0.00           C  
ATOM    202  O   LEU A  12       8.943 -14.143  -4.621  1.00  0.00           O  
ATOM    203  N   ASN A  13       8.903 -13.120  -2.640  1.00  0.00           N  
ATOM    204  H   ASN A  13       9.164 -12.301  -2.103  1.00  0.00           H  
ATOM    205  CA  ASN A  13       8.203 -14.222  -1.962  1.00  0.00           C  
ATOM    206  HA  ASN A  13       8.720 -15.164  -2.161  1.00  0.00           H  
ATOM    207  CB  ASN A  13       8.182 -13.985  -0.442  1.00  0.00           C  
ATOM    208  HB2 ASN A  13       7.794 -12.988  -0.238  1.00  0.00           H  
ATOM    209  HB3 ASN A  13       7.496 -14.704   0.011  1.00  0.00           H  
ATOM    210  CG  ASN A  13       9.521 -14.148   0.251  1.00  0.00           C  
ATOM    211  OD1 ASN A  13      10.500 -14.654  -0.283  1.00  0.00           O  
ATOM    212  ND2 ASN A  13       9.591 -13.733   1.494  1.00  0.00           N  
ATOM    213 HD21 ASN A  13      10.460 -13.871   1.974  1.00  0.00           H  
ATOM    214 HD22 ASN A  13       8.770 -13.368   1.944  1.00  0.00           H  
ATOM    215  C   ASN A  13       6.764 -14.394  -2.478  1.00  0.00           C  
ATOM    216  O   ASN A  13       6.335 -15.513  -2.735  1.00  0.00           O  
ATOM    217  N   SER A  14       6.030 -13.302  -2.699  1.00  0.00           N  
ATOM    218  H   SER A  14       6.434 -12.404  -2.482  1.00  0.00           H  
ATOM    219  CA  SER A  14       4.623 -13.348  -3.133  1.00  0.00           C  
ATOM    220  HA  SER A  14       4.087 -14.044  -2.484  1.00  0.00           H  
ATOM    221  CB  SER A  14       3.952 -11.983  -2.979  1.00  0.00           C  
ATOM    222  HB2 SER A  14       4.400 -11.271  -3.673  1.00  0.00           H  
ATOM    223  HB3 SER A  14       2.893 -12.088  -3.216  1.00  0.00           H  
ATOM    224  OG  SER A  14       4.089 -11.525  -1.645  1.00  0.00           O  
ATOM    225  HG  SER A  14       5.027 -11.328  -1.498  1.00  0.00           H  
ATOM    226  C   SER A  14       4.454 -13.831  -4.577  1.00  0.00           C  
ATOM    227  O   SER A  14       3.380 -14.310  -4.930  1.00  0.00           O  
ATOM    228  N   LEU A  15       5.508 -13.738  -5.406  1.00  0.00           N  
ATOM    229  H   LEU A  15       6.261 -13.126  -5.112  1.00  0.00           H  
ATOM    230  CA  LEU A  15       5.673 -14.486  -6.667  1.00  0.00           C  
ATOM    231  HA  LEU A  15       4.748 -14.422  -7.241  1.00  0.00           H  
ATOM    232  CB  LEU A  15       6.826 -13.885  -7.502  1.00  0.00           C  
ATOM    233  HB2 LEU A  15       7.723 -13.833  -6.886  1.00  0.00           H  
ATOM    234  HB3 LEU A  15       7.049 -14.556  -8.333  1.00  0.00           H  
ATOM    235  CG  LEU A  15       6.531 -12.491  -8.078  1.00  0.00           C  
ATOM    236  HG  LEU A  15       6.124 -11.854  -7.299  1.00  0.00           H  
ATOM    237  CD1 LEU A  15       7.801 -11.834  -8.616  1.00  0.00           C  
ATOM    238 HD11 LEU A  15       7.559 -10.841  -8.997  1.00  0.00           H  
ATOM    239 HD12 LEU A  15       8.526 -11.734  -7.812  1.00  0.00           H  
ATOM    240 HD13 LEU A  15       8.230 -12.436  -9.418  1.00  0.00           H  
ATOM    241  CD2 LEU A  15       5.535 -12.558  -9.228  1.00  0.00           C  
ATOM    242 HD21 LEU A  15       5.363 -11.557  -9.615  1.00  0.00           H  
ATOM    243 HD22 LEU A  15       5.922 -13.183 -10.033  1.00  0.00           H  
ATOM    244 HD23 LEU A  15       4.588 -12.965  -8.883  1.00  0.00           H  
ATOM    245  C   LEU A  15       5.939 -15.986  -6.437  1.00  0.00           C  
ATOM    246  O   LEU A  15       5.307 -16.819  -7.083  1.00  0.00           O  
ATOM    247  N   THR A  16       6.816 -16.343  -5.489  1.00  0.00           N  
ATOM    248  H   THR A  16       7.249 -15.604  -4.957  1.00  0.00           H  
ATOM    249  CA  THR A  16       7.092 -17.752  -5.114  1.00  0.00           C  
ATOM    250  HA  THR A  16       7.451 -18.290  -5.994  1.00  0.00           H  
ATOM    251  CB  THR A  16       8.184 -17.821  -4.020  1.00  0.00           C  
ATOM    252  HB  THR A  16       7.759 -17.475  -3.080  1.00  0.00           H  
ATOM    253  CG2 THR A  16       8.700 -19.241  -3.794  1.00  0.00           C  
ATOM    254 HG21 THR A  16       7.917 -19.855  -3.357  1.00  0.00           H  
ATOM    255 HG22 THR A  16       9.017 -19.668  -4.746  1.00  0.00           H  
ATOM    256 HG23 THR A  16       9.552 -19.220  -3.114  1.00  0.00           H  
ATOM    257  OG1 THR A  16       9.318 -17.013  -4.295  1.00  0.00           O  
ATOM    258  HG1 THR A  16       9.012 -16.153  -4.611  1.00  0.00           H  
ATOM    259  C   THR A  16       5.821 -18.469  -4.609  1.00  0.00           C  
ATOM    260  O   THR A  16       5.652 -19.674  -4.804  1.00  0.00           O  
ATOM    261  N   GLU A  17       4.904 -17.731  -3.977  1.00  0.00           N  
ATOM    262  H   GLU A  17       5.175 -16.784  -3.732  1.00  0.00           H  
ATOM    263  CA  GLU A  17       3.626 -18.208  -3.422  1.00  0.00           C  
ATOM    264  HA  GLU A  17       3.822 -19.053  -2.760  1.00  0.00           H  
ATOM    265  CB  GLU A  17       3.030 -17.053  -2.591  1.00  0.00           C  
ATOM    266  HB2 GLU A  17       3.834 -16.469  -2.139  1.00  0.00           H  
ATOM    267  HB3 GLU A  17       2.484 -16.388  -3.262  1.00  0.00           H  
ATOM    268  CG  GLU A  17       2.085 -17.511  -1.473  1.00  0.00           C  
ATOM    269  HG2 GLU A  17       1.604 -16.628  -1.049  1.00  0.00           H  
ATOM    270  HG3 GLU A  17       1.302 -18.141  -1.897  1.00  0.00           H  
ATOM    271  CD  GLU A  17       2.834 -18.261  -0.362  1.00  0.00           C  
ATOM    272  OE1 GLU A  17       2.559 -19.472  -0.204  1.00  0.00           O  
ATOM    273  OE2 GLU A  17       3.710 -17.639   0.279  1.00  0.00           O  
ATOM    274  C   GLU A  17       2.612 -18.668  -4.494  1.00  0.00           C  
ATOM    275  O   GLU A  17       1.717 -19.475  -4.225  1.00  0.00           O  
ATOM    276  N   GLN A  18       2.741 -18.187  -5.738  1.00  0.00           N  
ATOM    277  H   GLN A  18       3.507 -17.555  -5.938  1.00  0.00           H  
ATOM    278  CA  GLN A  18       1.772 -18.484  -6.802  1.00  0.00           C  
ATOM    279  HA  GLN A  18       0.780 -18.458  -6.356  1.00  0.00           H  
ATOM    280  CB  GLN A  18       1.803 -17.398  -7.894  1.00  0.00           C  
ATOM    281  HB2 GLN A  18       2.754 -17.444  -8.428  1.00  0.00           H  
ATOM    282  HB3 GLN A  18       1.011 -17.610  -8.611  1.00  0.00           H  
ATOM    283  CG  GLN A  18       1.593 -15.964  -7.369  1.00  0.00           C  
ATOM    284  HG2 GLN A  18       2.529 -15.626  -6.926  1.00  0.00           H  
ATOM    285  HG3 GLN A  18       1.371 -15.309  -8.210  1.00  0.00           H  
ATOM    286  CD  GLN A  18       0.465 -15.829  -6.341  1.00  0.00           C  
ATOM    287  OE1 GLN A  18      -0.633 -16.342  -6.504  1.00  0.00           O  
ATOM    288  NE2 GLN A  18       0.703 -15.151  -5.240  1.00  0.00           N  
ATOM    289 HE21 GLN A  18      -0.012 -15.138  -4.536  1.00  0.00           H  
ATOM    290 HE22 GLN A  18       1.640 -14.787  -5.076  1.00  0.00           H  
ATOM    291  C   GLN A  18       1.914 -19.897  -7.397  1.00  0.00           C  
ATOM    292  O   GLN A  18       0.929 -20.429  -7.907  1.00  0.00           O  
ATOM    293  N   LYS A  19       3.099 -20.526  -7.313  1.00  0.00           N  
ATOM    294  H   LYS A  19       3.856 -20.019  -6.867  1.00  0.00           H  
ATOM    295  CA  LYS A  19       3.351 -21.928  -7.738  1.00  0.00           C  
ATOM    296  HA  LYS A  19       4.431 -22.061  -7.783  1.00  0.00           H  
ATOM    297  CB  LYS A  19       2.772 -22.911  -6.690  1.00  0.00           C  
ATOM    298  HB2 LYS A  19       1.687 -22.801  -6.673  1.00  0.00           H  
ATOM    299  HB3 LYS A  19       2.994 -23.935  -6.994  1.00  0.00           H  
ATOM    300  CG  LYS A  19       3.302 -22.707  -5.257  1.00  0.00           C  
ATOM    301  HG2 LYS A  19       3.118 -21.681  -4.939  1.00  0.00           H  
ATOM    302  HG3 LYS A  19       2.754 -23.366  -4.583  1.00  0.00           H  
ATOM    303  CD  LYS A  19       4.803 -23.014  -5.139  1.00  0.00           C  
ATOM    304  HD2 LYS A  19       4.961 -24.087  -5.271  1.00  0.00           H  
ATOM    305  HD3 LYS A  19       5.346 -22.482  -5.919  1.00  0.00           H  
ATOM    306  CE  LYS A  19       5.359 -22.562  -3.786  1.00  0.00           C  
ATOM    307  HE2 LYS A  19       5.017 -21.538  -3.604  1.00  0.00           H  
ATOM    308  HE3 LYS A  19       4.950 -23.198  -2.993  1.00  0.00           H  
ATOM    309  NZ  LYS A  19       6.844 -22.587  -3.802  1.00  0.00           N  
ATOM    310  HZ1 LYS A  19       7.198 -21.991  -4.549  1.00  0.00           H  
ATOM    311  HZ2 LYS A  19       7.213 -22.238  -2.930  1.00  0.00           H  
ATOM    312  HZ3 LYS A  19       7.187 -23.522  -3.965  1.00  0.00           H  
ATOM    313  C   LYS A  19       2.908 -22.254  -9.182  1.00  0.00           C  
ATOM    314  O   LYS A  19       2.558 -23.387  -9.508  1.00  0.00           O  
ATOM    315  N   THR A  20       2.900 -21.242 -10.044  1.00  0.00           N  
ATOM    316  H   THR A  20       3.197 -20.342  -9.699  1.00  0.00           H  
ATOM    317  CA  THR A  20       2.530 -21.311 -11.465  1.00  0.00           C  
ATOM    318  HA  THR A  20       1.614 -21.890 -11.583  1.00  0.00           H  
ATOM    319  CB  THR A  20       2.308 -19.886 -11.986  1.00  0.00           C  
ATOM    320  HB  THR A  20       2.190 -19.914 -13.069  1.00  0.00           H  
ATOM    321  CG2 THR A  20       1.075 -19.213 -11.388  1.00  0.00           C  
ATOM    322 HG21 THR A  20       0.173 -19.716 -11.739  1.00  0.00           H  
ATOM    323 HG22 THR A  20       1.103 -19.254 -10.301  1.00  0.00           H  
ATOM    324 HG23 THR A  20       1.051 -18.171 -11.697  1.00  0.00           H  
ATOM    325  OG1 THR A  20       3.439 -19.101 -11.669  1.00  0.00           O  
ATOM    326  HG1 THR A  20       4.230 -19.648 -11.812  1.00  0.00           H  
ATOM    327  C   THR A  20       3.639 -21.922 -12.324  1.00  0.00           C  
ATOM    328  O   THR A  20       4.785 -21.502 -12.212  1.00  0.00           O  
ATOM    329  N   LEU A  21       3.296 -22.765 -13.307  1.00  0.00           N  
ATOM    330  H   LEU A  21       2.346 -23.095 -13.346  1.00  0.00           H  
ATOM    331  CA  LEU A  21       4.249 -23.271 -14.322  1.00  0.00           C  
ATOM    332  HA  LEU A  21       5.022 -23.856 -13.817  1.00  0.00           H  
ATOM    333  CB  LEU A  21       3.502 -24.174 -15.325  1.00  0.00           C  
ATOM    334  HB2 LEU A  21       2.718 -23.584 -15.803  1.00  0.00           H  
ATOM    335  HB3 LEU A  21       4.205 -24.475 -16.104  1.00  0.00           H  
ATOM    336  CG  LEU A  21       2.871 -25.450 -14.735  1.00  0.00           C  
ATOM    337  HG  LEU A  21       2.175 -25.182 -13.940  1.00  0.00           H  
ATOM    338  CD1 LEU A  21       2.080 -26.166 -15.832  1.00  0.00           C  
ATOM    339 HD11 LEU A  21       1.305 -25.506 -16.223  1.00  0.00           H  
ATOM    340 HD12 LEU A  21       1.617 -27.068 -15.432  1.00  0.00           H  
ATOM    341 HD13 LEU A  21       2.752 -26.444 -16.646  1.00  0.00           H  
ATOM    342  CD2 LEU A  21       3.910 -26.424 -14.177  1.00  0.00           C  
ATOM    343 HD21 LEU A  21       3.429 -27.349 -13.861  1.00  0.00           H  
ATOM    344 HD22 LEU A  21       4.658 -26.650 -14.939  1.00  0.00           H  
ATOM    345 HD23 LEU A  21       4.408 -25.984 -13.313  1.00  0.00           H  
ATOM    346  C   LEU A  21       4.993 -22.154 -15.088  1.00  0.00           C  
ATOM    347  O   LEU A  21       6.068 -22.380 -15.633  1.00  0.00           O  
ATOM    348  N   CYS A  22       4.449 -20.935 -15.082  1.00  0.00           N  
ATOM    349  H   CYS A  22       3.559 -20.822 -14.629  1.00  0.00           H  
ATOM    350  CA  CYS A  22       5.098 -19.748 -15.617  1.00  0.00           C  
ATOM    351  HA  CYS A  22       5.231 -19.883 -16.691  1.00  0.00           H  
ATOM    352  CB  CYS A  22       4.132 -18.579 -15.388  1.00  0.00           C  
ATOM    353  HB2 CYS A  22       3.139 -18.837 -15.763  1.00  0.00           H  
ATOM    354  HB3 CYS A  22       4.059 -18.377 -14.321  1.00  0.00           H  
ATOM    355  SG  CYS A  22       4.715 -17.097 -16.251  1.00  0.00           S  
ATOM    356  HG  CYS A  22       4.533 -17.571 -17.489  1.00  0.00           H  
ATOM    357  C   CYS A  22       6.502 -19.492 -15.020  1.00  0.00           C  
ATOM    358  O   CYS A  22       7.354 -18.964 -15.729  1.00  0.00           O  
ATOM    359  N   THR A  23       6.792 -19.886 -13.768  1.00  0.00           N  
ATOM    360  H   THR A  23       6.115 -20.408 -13.221  1.00  0.00           H  
ATOM    361  CA  THR A  23       8.131 -19.682 -13.166  1.00  0.00           C  
ATOM    362  HA  THR A  23       8.520 -18.746 -13.555  1.00  0.00           H  
ATOM    363  CB  THR A  23       8.087 -19.507 -11.640  1.00  0.00           C  
ATOM    364  HB  THR A  23       9.111 -19.378 -11.289  1.00  0.00           H  
ATOM    365  CG2 THR A  23       7.305 -18.260 -11.232  1.00  0.00           C  
ATOM    366 HG21 THR A  23       6.273 -18.338 -11.570  1.00  0.00           H  
ATOM    367 HG22 THR A  23       7.771 -17.380 -11.673  1.00  0.00           H  
ATOM    368 HG23 THR A  23       7.323 -18.166 -10.146  1.00  0.00           H  
ATOM    369  OG1 THR A  23       7.531 -20.605 -10.966  1.00  0.00           O  
ATOM    370  HG1 THR A  23       8.008 -20.619 -10.104  1.00  0.00           H  
ATOM    371  C   THR A  23       9.185 -20.725 -13.556  1.00  0.00           C  
ATOM    372  O   THR A  23      10.371 -20.476 -13.334  1.00  0.00           O  
ATOM    373  N   GLU A  24       8.797 -21.831 -14.205  1.00  0.00           N  
ATOM    374  H   GLU A  24       7.808 -21.986 -14.349  1.00  0.00           H  
ATOM    375  CA  GLU A  24       9.732 -22.777 -14.851  1.00  0.00           C  
ATOM    376  HA  GLU A  24      10.594 -22.938 -14.205  1.00  0.00           H  
ATOM    377  CB  GLU A  24       9.042 -24.134 -15.087  1.00  0.00           C  
ATOM    378  HB2 GLU A  24       8.084 -23.967 -15.578  1.00  0.00           H  
ATOM    379  HB3 GLU A  24       9.642 -24.740 -15.768  1.00  0.00           H  
ATOM    380  CG  GLU A  24       8.803 -24.940 -13.802  1.00  0.00           C  
ATOM    381  HG2 GLU A  24       8.278 -24.315 -13.077  1.00  0.00           H  
ATOM    382  HG3 GLU A  24       8.141 -25.772 -14.055  1.00  0.00           H  
ATOM    383  CD  GLU A  24      10.081 -25.514 -13.163  1.00  0.00           C  
ATOM    384  OE1 GLU A  24      11.197 -25.272 -13.686  1.00  0.00           O  
ATOM    385  OE2 GLU A  24       9.924 -26.231 -12.152  1.00  0.00           O  
ATOM    386  C   GLU A  24      10.269 -22.257 -16.196  1.00  0.00           C  
ATOM    387  O   GLU A  24      11.288 -22.733 -16.700  1.00  0.00           O  
ATOM    388  N   LEU A  25       9.601 -21.274 -16.808  1.00  0.00           N  
ATOM    389  H   LEU A  25       8.799 -20.870 -16.342  1.00  0.00           H  
ATOM    390  CA  LEU A  25      10.048 -20.712 -18.081  1.00  0.00           C  
ATOM    391  HA  LEU A  25      10.216 -21.541 -18.768  1.00  0.00           H  
ATOM    392  CB  LEU A  25       8.963 -19.803 -18.673  1.00  0.00           C  
ATOM    393  HB2 LEU A  25       8.804 -18.972 -17.986  1.00  0.00           H  
ATOM    394  HB3 LEU A  25       9.338 -19.394 -19.612  1.00  0.00           H  
ATOM    395  CG  LEU A  25       7.610 -20.493 -18.934  1.00  0.00           C  
ATOM    396  HG  LEU A  25       7.170 -20.825 -17.995  1.00  0.00           H  
ATOM    397  CD1 LEU A  25       6.680 -19.475 -19.581  1.00  0.00           C  
ATOM    398 HD11 LEU A  25       7.136 -19.101 -20.494  1.00  0.00           H  
ATOM    399 HD12 LEU A  25       5.729 -19.946 -19.818  1.00  0.00           H  
ATOM    400 HD13 LEU A  25       6.507 -18.648 -18.892  1.00  0.00           H  
ATOM    401  CD2 LEU A  25       7.696 -21.685 -19.893  1.00  0.00           C  
ATOM    402 HD21 LEU A  25       8.291 -22.479 -19.443  1.00  0.00           H  
ATOM    403 HD22 LEU A  25       6.697 -22.080 -20.075  1.00  0.00           H  
ATOM    404 HD23 LEU A  25       8.147 -21.380 -20.837  1.00  0.00           H  
ATOM    405  C   LEU A  25      11.393 -19.980 -17.941  1.00  0.00           C  
ATOM    406  O   LEU A  25      11.735 -19.432 -16.888  1.00  0.00           O  
ATOM    407  N   THR A  26      12.166 -19.950 -19.028  1.00  0.00           N  
ATOM    408  H   THR A  26      11.851 -20.378 -19.882  1.00  0.00           H  
ATOM    409  CA  THR A  26      13.443 -19.231 -19.044  1.00  0.00           C  
ATOM    410  HA  THR A  26      13.927 -19.414 -18.086  1.00  0.00           H  
ATOM    411  CB  THR A  26      14.411 -19.744 -20.125  1.00  0.00           C  
ATOM    412  HB  THR A  26      15.340 -19.182 -20.038  1.00  0.00           H  
ATOM    413  CG2 THR A  26      14.734 -21.229 -19.986  1.00  0.00           C  
ATOM    414 HG21 THR A  26      15.471 -21.509 -20.739  1.00  0.00           H  
ATOM    415 HG22 THR A  26      13.835 -21.826 -20.132  1.00  0.00           H  
ATOM    416 HG23 THR A  26      15.141 -21.425 -18.994  1.00  0.00           H  
ATOM    417  OG1 THR A  26      13.912 -19.554 -21.421  1.00  0.00           O  
ATOM    418  HG1 THR A  26      14.663 -19.290 -21.978  1.00  0.00           H  
ATOM    419  C   THR A  26      13.246 -17.718 -19.163  1.00  0.00           C  
ATOM    420  O   THR A  26      12.284 -17.220 -19.753  1.00  0.00           O  
ATOM    421  N   VAL A  27      14.219 -16.977 -18.641  1.00  0.00           N  
ATOM    422  H   VAL A  27      14.940 -17.457 -18.109  1.00  0.00           H  
ATOM    423  CA  VAL A  27      14.421 -15.541 -18.851  1.00  0.00           C  
ATOM    424  HA  VAL A  27      13.824 -15.238 -19.711  1.00  0.00           H  
ATOM    425  CB  VAL A  27      13.909 -14.751 -17.625  1.00  0.00           C  
ATOM    426  HB  VAL A  27      12.899 -15.100 -17.401  1.00  0.00           H  
ATOM    427  CG1 VAL A  27      14.768 -14.952 -16.369  1.00  0.00           C  
ATOM    428 HG11 VAL A  27      14.836 -16.014 -16.129  1.00  0.00           H  
ATOM    429 HG12 VAL A  27      15.773 -14.555 -16.522  1.00  0.00           H  
ATOM    430 HG13 VAL A  27      14.309 -14.437 -15.525  1.00  0.00           H  
ATOM    431  CG2 VAL A  27      13.808 -13.246 -17.905  1.00  0.00           C  
ATOM    432 HG21 VAL A  27      13.232 -13.071 -18.814  1.00  0.00           H  
ATOM    433 HG22 VAL A  27      14.799 -12.803 -18.002  1.00  0.00           H  
ATOM    434 HG23 VAL A  27      13.294 -12.761 -17.075  1.00  0.00           H  
ATOM    435  C   VAL A  27      15.896 -15.299 -19.203  1.00  0.00           C  
ATOM    436  O   VAL A  27      16.759 -16.124 -18.892  1.00  0.00           O  
ATOM    437  N   THR A  28      16.200 -14.191 -19.884  1.00  0.00           N  
ATOM    438  H   THR A  28      15.462 -13.538 -20.088  1.00  0.00           H  
ATOM    439  CA  THR A  28      17.595 -13.784 -20.140  1.00  0.00           C  
ATOM    440  HA  THR A  28      18.137 -14.626 -20.571  1.00  0.00           H  
ATOM    441  CB  THR A  28      17.673 -12.630 -21.149  1.00  0.00           C  
ATOM    442  HB  THR A  28      17.049 -11.801 -20.815  1.00  0.00           H  
ATOM    443  CG2 THR A  28      19.098 -12.125 -21.369  1.00  0.00           C  
ATOM    444 HG21 THR A  28      19.752 -12.959 -21.626  1.00  0.00           H  
ATOM    445 HG22 THR A  28      19.103 -11.402 -22.185  1.00  0.00           H  
ATOM    446 HG23 THR A  28      19.469 -11.636 -20.469  1.00  0.00           H  
ATOM    447  OG1 THR A  28      17.213 -13.085 -22.402  1.00  0.00           O  
ATOM    448  HG1 THR A  28      16.259 -13.179 -22.369  1.00  0.00           H  
ATOM    449  C   THR A  28      18.278 -13.415 -18.823  1.00  0.00           C  
ATOM    450  O   THR A  28      17.807 -12.545 -18.092  1.00  0.00           O  
ATOM    451  N   ASP A  29      19.391 -14.070 -18.506  1.00  0.00           N  
ATOM    452  H   ASP A  29      19.788 -14.709 -19.187  1.00  0.00           H  
ATOM    453  CA  ASP A  29      20.104 -13.920 -17.244  1.00  0.00           C  
ATOM    454  HA  ASP A  29      19.368 -13.691 -16.472  1.00  0.00           H  
ATOM    455  CB  ASP A  29      20.740 -15.254 -16.851  1.00  0.00           C  
ATOM    456  HB2 ASP A  29      19.989 -16.038 -16.958  1.00  0.00           H  
ATOM    457  HB3 ASP A  29      21.562 -15.484 -17.528  1.00  0.00           H  
ATOM    458  CG  ASP A  29      21.243 -15.263 -15.406  1.00  0.00           C  
ATOM    459  OD1 ASP A  29      21.492 -14.202 -14.793  1.00  0.00           O  
ATOM    460  OD2 ASP A  29      21.330 -16.365 -14.833  1.00  0.00           O  
ATOM    461  C   ASP A  29      21.102 -12.757 -17.285  1.00  0.00           C  
ATOM    462  O   ASP A  29      22.283 -12.903 -17.616  1.00  0.00           O  
ATOM    463  N   ILE A  30      20.598 -11.575 -16.919  1.00  0.00           N  
ATOM    464  H   ILE A  30      19.598 -11.526 -16.774  1.00  0.00           H  
ATOM    465  CA  ILE A  30      21.386 -10.336 -16.823  1.00  0.00           C  
ATOM    466  HA  ILE A  30      21.871 -10.193 -17.789  1.00  0.00           H  
ATOM    467  CB  ILE A  30      20.476  -9.106 -16.569  1.00  0.00           C  
ATOM    468  HB  ILE A  30      21.079  -8.219 -16.776  1.00  0.00           H  
ATOM    469  CG2 ILE A  30      19.306  -9.076 -17.566  1.00  0.00           C  
ATOM    470 HG21 ILE A  30      19.688  -9.161 -18.580  1.00  0.00           H  
ATOM    471 HG22 ILE A  30      18.618  -9.898 -17.373  1.00  0.00           H  
ATOM    472 HG23 ILE A  30      18.755  -8.143 -17.479  1.00  0.00           H  
ATOM    473  CG1 ILE A  30      19.926  -8.985 -15.127  1.00  0.00           C  
ATOM    474 HG12 ILE A  30      18.922  -8.560 -15.160  1.00  0.00           H  
ATOM    475 HG13 ILE A  30      19.852  -9.970 -14.663  1.00  0.00           H  
ATOM    476  CD1 ILE A  30      20.762  -8.064 -14.230  1.00  0.00           C  
ATOM    477 HD11 ILE A  30      21.741  -8.497 -14.039  1.00  0.00           H  
ATOM    478 HD12 ILE A  30      20.886  -7.091 -14.700  1.00  0.00           H  
ATOM    479 HD13 ILE A  30      20.250  -7.927 -13.279  1.00  0.00           H  
ATOM    480  C   ILE A  30      22.515 -10.405 -15.784  1.00  0.00           C  
ATOM    481  O   ILE A  30      23.419  -9.574 -15.844  1.00  0.00           O  
ATOM    482  N   PHE A  31      22.474 -11.358 -14.841  1.00  0.00           N  
ATOM    483  H   PHE A  31      21.756 -12.071 -14.898  1.00  0.00           H  
ATOM    484  CA  PHE A  31      23.518 -11.565 -13.829  1.00  0.00           C  
ATOM    485  HA  PHE A  31      23.981 -10.605 -13.595  1.00  0.00           H  
ATOM    486  CB  PHE A  31      22.908 -12.135 -12.537  1.00  0.00           C  
ATOM    487  HB2 PHE A  31      22.684 -13.189 -12.700  1.00  0.00           H  
ATOM    488  HB3 PHE A  31      23.668 -12.094 -11.755  1.00  0.00           H  
ATOM    489  CG  PHE A  31      21.657 -11.451 -12.016  1.00  0.00           C  
ATOM    490  CD1 PHE A  31      21.728 -10.147 -11.491  1.00  0.00           C  
ATOM    491  HD1 PHE A  31      22.670  -9.615 -11.487  1.00  0.00           H  
ATOM    492  CE1 PHE A  31      20.576  -9.535 -10.966  1.00  0.00           C  
ATOM    493  HE1 PHE A  31      20.632  -8.533 -10.564  1.00  0.00           H  
ATOM    494  CZ  PHE A  31      19.353 -10.228 -10.957  1.00  0.00           C  
ATOM    495  HZ  PHE A  31      18.469  -9.762 -10.548  1.00  0.00           H  
ATOM    496  CE2 PHE A  31      19.278 -11.530 -11.479  1.00  0.00           C  
ATOM    497  HE2 PHE A  31      18.335 -12.064 -11.475  1.00  0.00           H  
ATOM    498  CD2 PHE A  31      20.426 -12.137 -12.018  1.00  0.00           C  
ATOM    499  HD2 PHE A  31      20.361 -13.132 -12.436  1.00  0.00           H  
ATOM    500  C   PHE A  31      24.631 -12.507 -14.314  1.00  0.00           C  
ATOM    501  O   PHE A  31      25.765 -12.393 -13.861  1.00  0.00           O  
ATOM    502  N   ALA A  32      24.327 -13.419 -15.243  1.00  0.00           N  
ATOM    503  H   ALA A  32      23.361 -13.480 -15.545  1.00  0.00           H  
ATOM    504  CA  ALA A  32      25.291 -14.312 -15.893  1.00  0.00           C  
ATOM    505  HA  ALA A  32      26.125 -14.475 -15.209  1.00  0.00           H  
ATOM    506  CB  ALA A  32      24.608 -15.665 -16.130  1.00  0.00           C  
ATOM    507  HB1 ALA A  32      25.336 -16.387 -16.499  1.00  0.00           H  
ATOM    508  HB2 ALA A  32      24.186 -16.039 -15.197  1.00  0.00           H  
ATOM    509  HB3 ALA A  32      23.812 -15.545 -16.863  1.00  0.00           H  
ATOM    510  C   ALA A  32      25.893 -13.713 -17.185  1.00  0.00           C  
ATOM    511  O   ALA A  32      26.331 -14.455 -18.068  1.00  0.00           O  
ATOM    512  N   ALA A  33      25.863 -12.382 -17.325  1.00  0.00           N  
ATOM    513  H   ALA A  33      25.499 -11.848 -16.551  1.00  0.00           H  
ATOM    514  CA  ALA A  33      26.367 -11.635 -18.477  1.00  0.00           C  
ATOM    515  HA  ALA A  33      26.085 -12.172 -19.385  1.00  0.00           H  
ATOM    516  CB  ALA A  33      25.680 -10.262 -18.504  1.00  0.00           C  
ATOM    517  HB1 ALA A  33      26.000  -9.705 -19.384  1.00  0.00           H  
ATOM    518  HB2 ALA A  33      24.599 -10.393 -18.542  1.00  0.00           H  
ATOM    519  HB3 ALA A  33      25.941  -9.696 -17.607  1.00  0.00           H  
ATOM    520  C   ALA A  33      27.903 -11.493 -18.468  1.00  0.00           C  
ATOM    521  O   ALA A  33      28.534 -11.368 -17.422  1.00  0.00           O  
ATOM    522  N   SER A  34      28.524 -11.436 -19.651  1.00  0.00           N  
ATOM    523  H   SER A  34      27.956 -11.541 -20.481  1.00  0.00           H  
ATOM    524  CA  SER A  34      29.993 -11.431 -19.817  1.00  0.00           C  
ATOM    525  HA  SER A  34      30.388 -12.262 -19.232  1.00  0.00           H  
ATOM    526  CB  SER A  34      30.294 -11.728 -21.298  1.00  0.00           C  
ATOM    527  HB2 SER A  34      30.036 -12.769 -21.503  1.00  0.00           H  
ATOM    528  HB3 SER A  34      29.668 -11.092 -21.926  1.00  0.00           H  
ATOM    529  OG  SER A  34      31.645 -11.519 -21.660  1.00  0.00           O  
ATOM    530  HG  SER A  34      32.157 -11.339 -20.855  1.00  0.00           H  
ATOM    531  C   SER A  34      30.734 -10.168 -19.314  1.00  0.00           C  
ATOM    532  O   SER A  34      31.966 -10.146 -19.350  1.00  0.00           O  
ATOM    533  N   LYS A  35      30.037  -9.117 -18.854  1.00  0.00           N  
ATOM    534  H   LYS A  35      29.041  -9.241 -18.723  1.00  0.00           H  
ATOM    535  CA  LYS A  35      30.635  -7.833 -18.436  1.00  0.00           C  
ATOM    536  HA  LYS A  35      31.700  -7.986 -18.251  1.00  0.00           H  
ATOM    537  CB  LYS A  35      30.483  -6.769 -19.538  1.00  0.00           C  
ATOM    538  HB2 LYS A  35      29.444  -6.732 -19.872  1.00  0.00           H  
ATOM    539  HB3 LYS A  35      30.732  -5.795 -19.109  1.00  0.00           H  
ATOM    540  CG  LYS A  35      31.406  -7.014 -20.740  1.00  0.00           C  
ATOM    541  HG2 LYS A  35      32.429  -7.146 -20.383  1.00  0.00           H  
ATOM    542  HG3 LYS A  35      31.094  -7.916 -21.267  1.00  0.00           H  
ATOM    543  CD  LYS A  35      31.362  -5.817 -21.698  1.00  0.00           C  
ATOM    544  HD2 LYS A  35      30.352  -5.714 -22.101  1.00  0.00           H  
ATOM    545  HD3 LYS A  35      31.618  -4.911 -21.145  1.00  0.00           H  
ATOM    546  CE  LYS A  35      32.364  -6.016 -22.841  1.00  0.00           C  
ATOM    547  HE2 LYS A  35      33.345  -6.235 -22.407  1.00  0.00           H  
ATOM    548  HE3 LYS A  35      32.057  -6.888 -23.427  1.00  0.00           H  
ATOM    549  NZ  LYS A  35      32.445  -4.813 -23.707  1.00  0.00           N  
ATOM    550  HZ1 LYS A  35      31.542  -4.610 -24.117  1.00  0.00           H  
ATOM    551  HZ2 LYS A  35      32.743  -4.010 -23.166  1.00  0.00           H  
ATOM    552  HZ3 LYS A  35      33.106  -4.960 -24.459  1.00  0.00           H  
ATOM    553  C   LYS A  35      30.037  -7.295 -17.135  1.00  0.00           C  
ATOM    554  O   LYS A  35      28.820  -7.280 -16.965  1.00  0.00           O  
ATOM    555  N   ASN A  36      30.914  -6.776 -16.275  1.00  0.00           N  
ATOM    556  H   ASN A  36      31.886  -6.820 -16.527  1.00  0.00           H  
ATOM    557  CA  ASN A  36      30.568  -6.002 -15.081  1.00  0.00           C  
ATOM    558  HA  ASN A  36      29.895  -6.608 -14.468  1.00  0.00           H  
ATOM    559  CB  ASN A  36      31.878  -5.732 -14.305  1.00  0.00           C  
ATOM    560  HB2 ASN A  36      32.588  -6.536 -14.496  1.00  0.00           H  
ATOM    561  HB3 ASN A  36      32.322  -4.793 -14.637  1.00  0.00           H  
ATOM    562  CG  ASN A  36      31.678  -5.667 -12.802  1.00  0.00           C  
ATOM    563  OD1 ASN A  36      30.594  -5.412 -12.317  1.00  0.00           O  
ATOM    564  ND2 ASN A  36      32.707  -5.924 -12.022  1.00  0.00           N  
ATOM    565 HD21 ASN A  36      32.530  -5.890 -11.032  1.00  0.00           H  
ATOM    566 HD22 ASN A  36      33.610  -6.137 -12.401  1.00  0.00           H  
ATOM    567  C   ASN A  36      29.827  -4.697 -15.461  1.00  0.00           C  
ATOM    568  O   ASN A  36      30.094  -4.137 -16.526  1.00  0.00           O  
ATOM    569  N   THR A  37      28.918  -4.215 -14.604  1.00  0.00           N  
ATOM    570  H   THR A  37      28.850  -4.639 -13.682  1.00  0.00           H  
ATOM    571  CA  THR A  37      27.993  -3.096 -14.892  1.00  0.00           C  
ATOM    572  HA  THR A  37      28.547  -2.329 -15.436  1.00  0.00           H  
ATOM    573  CB  THR A  37      26.855  -3.602 -15.807  1.00  0.00           C  
ATOM    574  HB  THR A  37      27.095  -4.621 -16.114  1.00  0.00           H  
ATOM    575  CG2 THR A  37      25.447  -3.654 -15.216  1.00  0.00           C  
ATOM    576 HG21 THR A  37      25.458  -4.309 -14.347  1.00  0.00           H  
ATOM    577 HG22 THR A  37      25.105  -2.664 -14.926  1.00  0.00           H  
ATOM    578 HG23 THR A  37      24.747  -4.060 -15.938  1.00  0.00           H  
ATOM    579  OG1 THR A  37      26.823  -2.839 -16.989  1.00  0.00           O  
ATOM    580  HG1 THR A  37      26.381  -1.970 -16.810  1.00  0.00           H  
ATOM    581  C   THR A  37      27.480  -2.453 -13.590  1.00  0.00           C  
ATOM    582  O   THR A  37      27.602  -3.056 -12.527  1.00  0.00           O  
ATOM    583  N   THR A  38      26.946  -1.223 -13.625  1.00  0.00           N  
ATOM    584  H   THR A  38      26.756  -0.796 -14.525  1.00  0.00           H  
ATOM    585  CA  THR A  38      26.579  -0.511 -12.377  1.00  0.00           C  
ATOM    586  HA  THR A  38      27.426  -0.611 -11.698  1.00  0.00           H  
ATOM    587  CB  THR A  38      26.355   0.999 -12.573  1.00  0.00           C  
ATOM    588  HB  THR A  38      26.358   1.459 -11.584  1.00  0.00           H  
ATOM    589  CG2 THR A  38      27.436   1.683 -13.407  1.00  0.00           C  
ATOM    590 HG21 THR A  38      27.409   1.332 -14.439  1.00  0.00           H  
ATOM    591 HG22 THR A  38      27.277   2.762 -13.393  1.00  0.00           H  
ATOM    592 HG23 THR A  38      28.416   1.468 -12.979  1.00  0.00           H  
ATOM    593  OG1 THR A  38      25.104   1.274 -13.157  1.00  0.00           O  
ATOM    594  HG1 THR A  38      25.182   1.074 -14.099  1.00  0.00           H  
ATOM    595  C   THR A  38      25.367  -1.122 -11.657  1.00  0.00           C  
ATOM    596  O   THR A  38      24.499  -1.733 -12.276  1.00  0.00           O  
ATOM    597  N   GLU A  39      25.250  -0.913 -10.342  1.00  0.00           N  
ATOM    598  H   GLU A  39      26.011  -0.460  -9.862  1.00  0.00           H  
ATOM    599  CA  GLU A  39      24.142  -1.434  -9.517  1.00  0.00           C  
ATOM    600  HA  GLU A  39      24.156  -2.524  -9.553  1.00  0.00           H  
ATOM    601  CB  GLU A  39      24.404  -0.997  -8.061  1.00  0.00           C  
ATOM    602  HB2 GLU A  39      25.375  -1.379  -7.742  1.00  0.00           H  
ATOM    603  HB3 GLU A  39      24.444   0.093  -8.027  1.00  0.00           H  
ATOM    604  CG  GLU A  39      23.337  -1.475  -7.072  1.00  0.00           C  
ATOM    605  HG2 GLU A  39      22.360  -1.162  -7.437  1.00  0.00           H  
ATOM    606  HG3 GLU A  39      23.355  -2.566  -7.024  1.00  0.00           H  
ATOM    607  CD  GLU A  39      23.543  -0.868  -5.678  1.00  0.00           C  
ATOM    608  OE1 GLU A  39      24.189  -1.523  -4.816  1.00  0.00           O  
ATOM    609  OE2 GLU A  39      23.015   0.223  -5.387  1.00  0.00           O  
ATOM    610  C   GLU A  39      22.749  -0.978 -10.012  1.00  0.00           C  
ATOM    611  O   GLU A  39      21.832  -1.785 -10.177  1.00  0.00           O  
ATOM    612  N   LYS A  40      22.592   0.319 -10.306  1.00  0.00           N  
ATOM    613  H   LYS A  40      23.395   0.920 -10.203  1.00  0.00           H  
ATOM    614  CA  LYS A  40      21.329   0.885 -10.810  1.00  0.00           C  
ATOM    615  HA  LYS A  40      20.507   0.533 -10.181  1.00  0.00           H  
ATOM    616  CB  LYS A  40      21.376   2.417 -10.756  1.00  0.00           C  
ATOM    617  HB2 LYS A  40      22.260   2.792 -11.276  1.00  0.00           H  
ATOM    618  HB3 LYS A  40      20.493   2.796 -11.270  1.00  0.00           H  
ATOM    619  CG  LYS A  40      21.366   2.916  -9.304  1.00  0.00           C  
ATOM    620  HG2 LYS A  40      20.666   2.307  -8.730  1.00  0.00           H  
ATOM    621  HG3 LYS A  40      22.359   2.802  -8.865  1.00  0.00           H  
ATOM    622  CD  LYS A  40      20.925   4.382  -9.222  1.00  0.00           C  
ATOM    623  HD2 LYS A  40      21.703   5.030  -9.628  1.00  0.00           H  
ATOM    624  HD3 LYS A  40      20.013   4.506  -9.806  1.00  0.00           H  
ATOM    625  CE  LYS A  40      20.622   4.732  -7.762  1.00  0.00           C  
ATOM    626  HE2 LYS A  40      20.024   3.916  -7.340  1.00  0.00           H  
ATOM    627  HE3 LYS A  40      21.561   4.788  -7.204  1.00  0.00           H  
ATOM    628  NZ  LYS A  40      19.850   5.993  -7.651  1.00  0.00           N  
ATOM    629  HZ1 LYS A  40      18.988   5.906  -8.177  1.00  0.00           H  
ATOM    630  HZ2 LYS A  40      19.603   6.171  -6.686  1.00  0.00           H  
ATOM    631  HZ3 LYS A  40      20.377   6.775  -8.016  1.00  0.00           H  
ATOM    632  C   LYS A  40      20.996   0.403 -12.219  1.00  0.00           C  
ATOM    633  O   LYS A  40      19.843   0.076 -12.500  1.00  0.00           O  
ATOM    634  N   GLU A  41      22.007   0.302 -13.079  1.00  0.00           N  
ATOM    635  H   GLU A  41      22.937   0.563 -12.777  1.00  0.00           H  
ATOM    636  CA  GLU A  41      21.855  -0.304 -14.400  1.00  0.00           C  
ATOM    637  HA  GLU A  41      21.059   0.212 -14.938  1.00  0.00           H  
ATOM    638  CB  GLU A  41      23.162  -0.112 -15.175  1.00  0.00           C  
ATOM    639  HB2 GLU A  41      23.421   0.947 -15.181  1.00  0.00           H  
ATOM    640  HB3 GLU A  41      23.942  -0.667 -14.656  1.00  0.00           H  
ATOM    641  CG  GLU A  41      23.078  -0.583 -16.628  1.00  0.00           C  
ATOM    642  HG2 GLU A  41      22.639  -1.581 -16.665  1.00  0.00           H  
ATOM    643  HG3 GLU A  41      22.421   0.098 -17.173  1.00  0.00           H  
ATOM    644  CD  GLU A  41      24.449  -0.647 -17.312  1.00  0.00           C  
ATOM    645  OE1 GLU A  41      24.447  -0.874 -18.542  1.00  0.00           O  
ATOM    646  OE2 GLU A  41      25.497  -0.621 -16.617  1.00  0.00           O  
ATOM    647  C   GLU A  41      21.456  -1.785 -14.285  1.00  0.00           C  
ATOM    648  O   GLU A  41      20.555  -2.220 -14.991  1.00  0.00           O  
ATOM    649  N   THR A  42      22.039  -2.535 -13.343  1.00  0.00           N  
ATOM    650  H   THR A  42      22.792  -2.112 -12.812  1.00  0.00           H  
ATOM    651  CA  THR A  42      21.708  -3.944 -13.051  1.00  0.00           C  
ATOM    652  HA  THR A  42      21.882  -4.534 -13.949  1.00  0.00           H  
ATOM    653  CB  THR A  42      22.598  -4.517 -11.932  1.00  0.00           C  
ATOM    654  HB  THR A  42      22.443  -3.963 -11.010  1.00  0.00           H  
ATOM    655  CG2 THR A  42      22.351  -5.998 -11.645  1.00  0.00           C  
ATOM    656 HG21 THR A  42      21.329  -6.159 -11.305  1.00  0.00           H  
ATOM    657 HG22 THR A  42      22.540  -6.581 -12.546  1.00  0.00           H  
ATOM    658 HG23 THR A  42      23.036  -6.331 -10.865  1.00  0.00           H  
ATOM    659  OG1 THR A  42      23.947  -4.417 -12.299  1.00  0.00           O  
ATOM    660  HG1 THR A  42      24.193  -3.478 -12.297  1.00  0.00           H  
ATOM    661  C   THR A  42      20.239  -4.102 -12.667  1.00  0.00           C  
ATOM    662  O   THR A  42      19.532  -4.907 -13.274  1.00  0.00           O  
ATOM    663  N   PHE A  43      19.739  -3.300 -11.720  1.00  0.00           N  
ATOM    664  H   PHE A  43      20.368  -2.675 -11.221  1.00  0.00           H  
ATOM    665  CA  PHE A  43      18.316  -3.306 -11.365  1.00  0.00           C  
ATOM    666  HA  PHE A  43      18.024  -4.322 -11.104  1.00  0.00           H  
ATOM    667  CB  PHE A  43      18.089  -2.400 -10.148  1.00  0.00           C  
ATOM    668  HB2 PHE A  43      18.351  -1.379 -10.431  1.00  0.00           H  
ATOM    669  HB3 PHE A  43      17.025  -2.407  -9.906  1.00  0.00           H  
ATOM    670  CG  PHE A  43      18.858  -2.771  -8.886  1.00  0.00           C  
ATOM    671  CD1 PHE A  43      19.148  -4.113  -8.559  1.00  0.00           C  
ATOM    672  HD1 PHE A  43      18.844  -4.920  -9.207  1.00  0.00           H  
ATOM    673  CE1 PHE A  43      19.852  -4.419  -7.382  1.00  0.00           C  
ATOM    674  HE1 PHE A  43      20.094  -5.445  -7.151  1.00  0.00           H  
ATOM    675  CZ  PHE A  43      20.234  -3.394  -6.500  1.00  0.00           C  
ATOM    676  HZ  PHE A  43      20.762  -3.633  -5.587  1.00  0.00           H  
ATOM    677  CE2 PHE A  43      19.938  -2.058  -6.815  1.00  0.00           C  
ATOM    678  HE2 PHE A  43      20.241  -1.266  -6.145  1.00  0.00           H  
ATOM    679  CD2 PHE A  43      19.274  -1.748  -8.015  1.00  0.00           C  
ATOM    680  HD2 PHE A  43      19.084  -0.717  -8.272  1.00  0.00           H  
ATOM    681  C   PHE A  43      17.419  -2.907 -12.547  1.00  0.00           C  
ATOM    682  O   PHE A  43      16.385  -3.540 -12.763  1.00  0.00           O  
ATOM    683  N   CYS A  44      17.842  -1.940 -13.368  1.00  0.00           N  
ATOM    684  H   CYS A  44      18.685  -1.426 -13.128  1.00  0.00           H  
ATOM    685  CA  CYS A  44      17.143  -1.590 -14.605  1.00  0.00           C  
ATOM    686  HA  CYS A  44      16.105  -1.367 -14.352  1.00  0.00           H  
ATOM    687  CB  CYS A  44      17.779  -0.333 -15.206  1.00  0.00           C  
ATOM    688  HB2 CYS A  44      17.943   0.416 -14.434  1.00  0.00           H  
ATOM    689  HB3 CYS A  44      18.743  -0.588 -15.648  1.00  0.00           H  
ATOM    690  SG  CYS A  44      16.680   0.321 -16.494  1.00  0.00           S  
ATOM    691  HG  CYS A  44      15.785   0.934 -15.697  1.00  0.00           H  
ATOM    692  C   CYS A  44      17.121  -2.743 -15.628  1.00  0.00           C  
ATOM    693  O   CYS A  44      16.068  -3.030 -16.190  1.00  0.00           O  
ATOM    694  N   ARG A  45      18.236  -3.456 -15.843  1.00  0.00           N  
ATOM    695  H   ARG A  45      19.082  -3.159 -15.364  1.00  0.00           H  
ATOM    696  CA  ARG A  45      18.325  -4.643 -16.721  1.00  0.00           C  
ATOM    697  HA  ARG A  45      17.981  -4.384 -17.724  1.00  0.00           H  
ATOM    698  CB  ARG A  45      19.779  -5.138 -16.817  1.00  0.00           C  
ATOM    699  HB2 ARG A  45      20.207  -5.193 -15.817  1.00  0.00           H  
ATOM    700  HB3 ARG A  45      19.772  -6.141 -17.239  1.00  0.00           H  
ATOM    701  CG  ARG A  45      20.688  -4.279 -17.707  1.00  0.00           C  
ATOM    702  HG2 ARG A  45      20.277  -4.241 -18.715  1.00  0.00           H  
ATOM    703  HG3 ARG A  45      20.747  -3.271 -17.301  1.00  0.00           H  
ATOM    704  CD  ARG A  45      22.093  -4.893 -17.765  1.00  0.00           C  
ATOM    705  HD2 ARG A  45      22.459  -5.012 -16.744  1.00  0.00           H  
ATOM    706  HD3 ARG A  45      22.025  -5.880 -18.229  1.00  0.00           H  
ATOM    707  NE  ARG A  45      23.049  -4.054 -18.517  1.00  0.00           N  
ATOM    708  HE  ARG A  45      22.720  -3.157 -18.853  1.00  0.00           H  
ATOM    709  CZ  ARG A  45      24.341  -4.297 -18.657  1.00  0.00           C  
ATOM    710  NH1 ARG A  45      24.885  -5.424 -18.278  1.00  0.00           N  
ATOM    711 HH11 ARG A  45      24.308  -6.132 -17.865  1.00  0.00           H  
ATOM    712 HH12 ARG A  45      25.877  -5.547 -18.360  1.00  0.00           H  
ATOM    713  NH2 ARG A  45      25.135  -3.392 -19.140  1.00  0.00           N  
ATOM    714 HH21 ARG A  45      24.762  -2.437 -19.217  1.00  0.00           H  
ATOM    715 HH22 ARG A  45      26.082  -3.375 -18.789  1.00  0.00           H  
ATOM    716  C   ARG A  45      17.428  -5.781 -16.226  1.00  0.00           C  
ATOM    717  O   ARG A  45      16.735  -6.399 -17.031  1.00  0.00           O  
ATOM    718  N   ALA A  46      17.385  -6.020 -14.913  1.00  0.00           N  
ATOM    719  H   ALA A  46      18.024  -5.511 -14.314  1.00  0.00           H  
ATOM    720  CA  ALA A  46      16.483  -6.996 -14.301  1.00  0.00           C  
ATOM    721  HA  ALA A  46      16.638  -7.954 -14.795  1.00  0.00           H  
ATOM    722  CB  ALA A  46      16.845  -7.167 -12.821  1.00  0.00           C  
ATOM    723  HB1 ALA A  46      17.884  -7.489 -12.730  1.00  0.00           H  
ATOM    724  HB2 ALA A  46      16.714  -6.223 -12.292  1.00  0.00           H  
ATOM    725  HB3 ALA A  46      16.198  -7.925 -12.377  1.00  0.00           H  
ATOM    726  C   ALA A  46      15.005  -6.615 -14.501  1.00  0.00           C  
ATOM    727  O   ALA A  46      14.232  -7.421 -15.016  1.00  0.00           O  
ATOM    728  N   ALA A  47      14.633  -5.370 -14.184  1.00  0.00           N  
ATOM    729  H   ALA A  47      15.308  -4.757 -13.737  1.00  0.00           H  
ATOM    730  CA  ALA A  47      13.305  -4.827 -14.474  1.00  0.00           C  
ATOM    731  HA  ALA A  47      12.556  -5.398 -13.921  1.00  0.00           H  
ATOM    732  CB  ALA A  47      13.267  -3.374 -13.985  1.00  0.00           C  
ATOM    733  HB1 ALA A  47      13.981  -2.768 -14.540  1.00  0.00           H  
ATOM    734  HB2 ALA A  47      12.268  -2.965 -14.130  1.00  0.00           H  
ATOM    735  HB3 ALA A  47      13.510  -3.331 -12.924  1.00  0.00           H  
ATOM    736  C   ALA A  47      12.957  -4.929 -15.971  1.00  0.00           C  
ATOM    737  O   ALA A  47      11.861  -5.337 -16.326  1.00  0.00           O  
ATOM    738  N   THR A  48      13.916  -4.662 -16.862  1.00  0.00           N  
ATOM    739  H   THR A  48      14.797  -4.317 -16.500  1.00  0.00           H  
ATOM    740  CA  THR A  48      13.739  -4.691 -18.323  1.00  0.00           C  
ATOM    741  HA  THR A  48      12.858  -4.098 -18.568  1.00  0.00           H  
ATOM    742  CB  THR A  48      14.936  -4.034 -19.031  1.00  0.00           C  
ATOM    743  HB  THR A  48      15.855  -4.555 -18.762  1.00  0.00           H  
ATOM    744  CG2 THR A  48      14.802  -4.020 -20.554  1.00  0.00           C  
ATOM    745 HG21 THR A  48      15.608  -3.430 -20.986  1.00  0.00           H  
ATOM    746 HG22 THR A  48      14.866  -5.034 -20.949  1.00  0.00           H  
ATOM    747 HG23 THR A  48      13.848  -3.576 -20.837  1.00  0.00           H  
ATOM    748  OG1 THR A  48      15.029  -2.688 -18.616  1.00  0.00           O  
ATOM    749  HG1 THR A  48      15.320  -2.699 -17.684  1.00  0.00           H  
ATOM    750  C   THR A  48      13.476  -6.097 -18.866  1.00  0.00           C  
ATOM    751  O   THR A  48      12.525  -6.267 -19.625  1.00  0.00           O  
ATOM    752  N   VAL A  49      14.241  -7.127 -18.474  1.00  0.00           N  
ATOM    753  H   VAL A  49      15.022  -6.962 -17.844  1.00  0.00           H  
ATOM    754  CA  VAL A  49      13.968  -8.507 -18.937  1.00  0.00           C  
ATOM    755  HA  VAL A  49      13.792  -8.468 -20.015  1.00  0.00           H  
ATOM    756  CB  VAL A  49      15.151  -9.475 -18.731  1.00  0.00           C  
ATOM    757  HB  VAL A  49      14.866 -10.432 -19.169  1.00  0.00           H  
ATOM    758  CG1 VAL A  49      16.386  -8.985 -19.500  1.00  0.00           C  
ATOM    759 HG11 VAL A  49      16.754  -8.048 -19.082  1.00  0.00           H  
ATOM    760 HG12 VAL A  49      17.172  -9.737 -19.441  1.00  0.00           H  
ATOM    761 HG13 VAL A  49      16.130  -8.834 -20.549  1.00  0.00           H  
ATOM    762  CG2 VAL A  49      15.514  -9.742 -17.264  1.00  0.00           C  
ATOM    763 HG21 VAL A  49      14.667 -10.174 -16.732  1.00  0.00           H  
ATOM    764 HG22 VAL A  49      15.819  -8.821 -16.776  1.00  0.00           H  
ATOM    765 HG23 VAL A  49      16.331 -10.461 -17.217  1.00  0.00           H  
ATOM    766  C   VAL A  49      12.684  -9.073 -18.324  1.00  0.00           C  
ATOM    767  O   VAL A  49      11.942  -9.772 -19.012  1.00  0.00           O  
ATOM    768  N   LEU A  50      12.360  -8.724 -17.074  1.00  0.00           N  
ATOM    769  H   LEU A  50      13.016  -8.165 -16.536  1.00  0.00           H  
ATOM    770  CA  LEU A  50      11.087  -9.096 -16.453  1.00  0.00           C  
ATOM    771  HA  LEU A  50      10.923 -10.159 -16.618  1.00  0.00           H  
ATOM    772  CB  LEU A  50      11.154  -8.837 -14.936  1.00  0.00           C  
ATOM    773  HB2 LEU A  50      11.440  -7.797 -14.774  1.00  0.00           H  
ATOM    774  HB3 LEU A  50      10.160  -8.977 -14.508  1.00  0.00           H  
ATOM    775  CG  LEU A  50      12.145  -9.755 -14.190  1.00  0.00           C  
ATOM    776  HG  LEU A  50      13.123  -9.721 -14.667  1.00  0.00           H  
ATOM    777  CD1 LEU A  50      12.297  -9.281 -12.743  1.00  0.00           C  
ATOM    778 HD11 LEU A  50      12.687  -8.263 -12.734  1.00  0.00           H  
ATOM    779 HD12 LEU A  50      11.328  -9.302 -12.248  1.00  0.00           H  
ATOM    780 HD13 LEU A  50      12.992  -9.929 -12.209  1.00  0.00           H  
ATOM    781  CD2 LEU A  50      11.679 -11.214 -14.157  1.00  0.00           C  
ATOM    782 HD21 LEU A  50      12.401 -11.812 -13.605  1.00  0.00           H  
ATOM    783 HD22 LEU A  50      10.706 -11.291 -13.675  1.00  0.00           H  
ATOM    784 HD23 LEU A  50      11.617 -11.615 -15.167  1.00  0.00           H  
ATOM    785  C   LEU A  50       9.900  -8.382 -17.120  1.00  0.00           C  
ATOM    786  O   LEU A  50       8.858  -8.999 -17.320  1.00  0.00           O  
ATOM    787  N   ARG A  51      10.058  -7.125 -17.546  1.00  0.00           N  
ATOM    788  H   ARG A  51      10.898  -6.628 -17.261  1.00  0.00           H  
ATOM    789  CA  ARG A  51       9.071  -6.396 -18.357  1.00  0.00           C  
ATOM    790  HA  ARG A  51       8.106  -6.441 -17.861  1.00  0.00           H  
ATOM    791  CB  ARG A  51       9.508  -4.936 -18.451  1.00  0.00           C  
ATOM    792  HB2 ARG A  51       9.695  -4.589 -17.436  1.00  0.00           H  
ATOM    793  HB3 ARG A  51      10.433  -4.862 -19.021  1.00  0.00           H  
ATOM    794  CG  ARG A  51       8.444  -4.035 -19.091  1.00  0.00           C  
ATOM    795  HG2 ARG A  51       8.177  -4.403 -20.082  1.00  0.00           H  
ATOM    796  HG3 ARG A  51       7.553  -4.039 -18.474  1.00  0.00           H  
ATOM    797  CD  ARG A  51       8.952  -2.600 -19.230  1.00  0.00           C  
ATOM    798  HD2 ARG A  51       9.690  -2.588 -20.034  1.00  0.00           H  
ATOM    799  HD3 ARG A  51       8.116  -1.959 -19.512  1.00  0.00           H  
ATOM    800  NE  ARG A  51       9.546  -2.101 -17.975  1.00  0.00           N  
ATOM    801  HE  ARG A  51       9.148  -2.452 -17.099  1.00  0.00           H  
ATOM    802  CZ  ARG A  51      10.556  -1.275 -17.847  1.00  0.00           C  
ATOM    803  NH1 ARG A  51      11.162  -0.797 -18.892  1.00  0.00           N  
ATOM    804 HH11 ARG A  51      10.848  -1.056 -19.802  1.00  0.00           H  
ATOM    805 HH12 ARG A  51      11.878  -0.100 -18.732  1.00  0.00           H  
ATOM    806  NH2 ARG A  51      10.976  -0.897 -16.681  1.00  0.00           N  
ATOM    807 HH21 ARG A  51      10.554  -1.313 -15.840  1.00  0.00           H  
ATOM    808 HH22 ARG A  51      11.679  -0.184 -16.613  1.00  0.00           H  
ATOM    809  C   ARG A  51       8.875  -7.009 -19.735  1.00  0.00           C  
ATOM    810  O   ARG A  51       7.735  -7.160 -20.175  1.00  0.00           O  
ATOM    811  N   GLN A  52       9.961  -7.411 -20.393  1.00  0.00           N  
ATOM    812  H   GLN A  52      10.870  -7.204 -19.991  1.00  0.00           H  
ATOM    813  CA  GLN A  52       9.892  -8.171 -21.641  1.00  0.00           C  
ATOM    814  HA  GLN A  52       9.317  -7.582 -22.356  1.00  0.00           H  
ATOM    815  CB  GLN A  52      11.312  -8.372 -22.208  1.00  0.00           C  
ATOM    816  HB2 GLN A  52      11.919  -7.496 -21.977  1.00  0.00           H  
ATOM    817  HB3 GLN A  52      11.773  -9.241 -21.736  1.00  0.00           H  
ATOM    818  CG  GLN A  52      11.311  -8.547 -23.739  1.00  0.00           C  
ATOM    819  HG2 GLN A  52      10.711  -9.416 -24.009  1.00  0.00           H  
ATOM    820  HG3 GLN A  52      10.859  -7.663 -24.189  1.00  0.00           H  
ATOM    821  CD  GLN A  52      12.712  -8.714 -24.335  1.00  0.00           C  
ATOM    822  OE1 GLN A  52      13.699  -8.925 -23.652  1.00  0.00           O  
ATOM    823  NE2 GLN A  52      12.864  -8.622 -25.641  1.00  0.00           N  
ATOM    824 HE21 GLN A  52      13.796  -8.793 -25.983  1.00  0.00           H  
ATOM    825 HE22 GLN A  52      12.075  -8.475 -26.244  1.00  0.00           H  
ATOM    826  C   GLN A  52       9.140  -9.497 -21.427  1.00  0.00           C  
ATOM    827  O   GLN A  52       8.308  -9.855 -22.256  1.00  0.00           O  
ATOM    828  N   PHE A  53       9.344 -10.167 -20.287  1.00  0.00           N  
ATOM    829  H   PHE A  53      10.074  -9.834 -19.666  1.00  0.00           H  
ATOM    830  CA  PHE A  53       8.644 -11.404 -19.923  1.00  0.00           C  
ATOM    831  HA  PHE A  53       8.715 -12.092 -20.766  1.00  0.00           H  
ATOM    832  CB  PHE A  53       9.364 -12.056 -18.731  1.00  0.00           C  
ATOM    833  HB2 PHE A  53      10.424 -12.145 -18.971  1.00  0.00           H  
ATOM    834  HB3 PHE A  53       9.285 -11.409 -17.860  1.00  0.00           H  
ATOM    835  CG  PHE A  53       8.843 -13.425 -18.343  1.00  0.00           C  
ATOM    836  CD1 PHE A  53       7.729 -13.548 -17.489  1.00  0.00           C  
ATOM    837  HD1 PHE A  53       7.237 -12.668 -17.100  1.00  0.00           H  
ATOM    838  CE1 PHE A  53       7.253 -14.820 -17.129  1.00  0.00           C  
ATOM    839  HE1 PHE A  53       6.403 -14.911 -16.469  1.00  0.00           H  
ATOM    840  CZ  PHE A  53       7.898 -15.974 -17.609  1.00  0.00           C  
ATOM    841  HZ  PHE A  53       7.549 -16.952 -17.311  1.00  0.00           H  
ATOM    842  CE2 PHE A  53       9.020 -15.855 -18.448  1.00  0.00           C  
ATOM    843  HE2 PHE A  53       9.534 -16.741 -18.796  1.00  0.00           H  
ATOM    844  CD2 PHE A  53       9.484 -14.583 -18.823  1.00  0.00           C  
ATOM    845  HD2 PHE A  53      10.347 -14.502 -19.468  1.00  0.00           H  
ATOM    846  C   PHE A  53       7.140 -11.198 -19.654  1.00  0.00           C  
ATOM    847  O   PHE A  53       6.318 -11.880 -20.269  1.00  0.00           O  
ATOM    848  N   TYR A  54       6.741 -10.260 -18.780  1.00  0.00           N  
ATOM    849  H   TYR A  54       7.439  -9.703 -18.291  1.00  0.00           H  
ATOM    850  CA  TYR A  54       5.313 -10.065 -18.471  1.00  0.00           C  
ATOM    851  HA  TYR A  54       4.886 -11.061 -18.347  1.00  0.00           H  
ATOM    852  CB  TYR A  54       5.084  -9.348 -17.126  1.00  0.00           C  
ATOM    853  HB2 TYR A  54       4.048  -9.526 -16.838  1.00  0.00           H  
ATOM    854  HB3 TYR A  54       5.696  -9.843 -16.371  1.00  0.00           H  
ATOM    855  CG  TYR A  54       5.307  -7.843 -17.041  1.00  0.00           C  
ATOM    856  CD1 TYR A  54       6.293  -7.335 -16.174  1.00  0.00           C  
ATOM    857  HD1 TYR A  54       6.941  -8.011 -15.635  1.00  0.00           H  
ATOM    858  CE1 TYR A  54       6.457  -5.945 -16.017  1.00  0.00           C  
ATOM    859  HE1 TYR A  54       7.213  -5.562 -15.352  1.00  0.00           H  
ATOM    860  CZ  TYR A  54       5.661  -5.047 -16.756  1.00  0.00           C  
ATOM    861  OH  TYR A  54       5.829  -3.703 -16.630  1.00  0.00           O  
ATOM    862  HH  TYR A  54       6.705  -3.472 -16.248  1.00  0.00           H  
ATOM    863  CE2 TYR A  54       4.668  -5.552 -17.621  1.00  0.00           C  
ATOM    864  HE2 TYR A  54       4.062  -4.861 -18.185  1.00  0.00           H  
ATOM    865  CD2 TYR A  54       4.473  -6.943 -17.739  1.00  0.00           C  
ATOM    866  HD2 TYR A  54       3.685  -7.312 -18.380  1.00  0.00           H  
ATOM    867  C   TYR A  54       4.526  -9.437 -19.630  1.00  0.00           C  
ATOM    868  O   TYR A  54       3.341  -9.730 -19.767  1.00  0.00           O  
ATOM    869  N   SER A  55       5.167  -8.648 -20.501  1.00  0.00           N  
ATOM    870  H   SER A  55       6.129  -8.394 -20.307  1.00  0.00           H  
ATOM    871  CA  SER A  55       4.537  -8.162 -21.745  1.00  0.00           C  
ATOM    872  HA  SER A  55       3.630  -7.613 -21.491  1.00  0.00           H  
ATOM    873  CB  SER A  55       5.475  -7.219 -22.508  1.00  0.00           C  
ATOM    874  HB2 SER A  55       6.391  -7.748 -22.781  1.00  0.00           H  
ATOM    875  HB3 SER A  55       4.976  -6.884 -23.419  1.00  0.00           H  
ATOM    876  OG  SER A  55       5.804  -6.091 -21.725  1.00  0.00           O  
ATOM    877  HG  SER A  55       6.490  -6.370 -21.092  1.00  0.00           H  
ATOM    878  C   SER A  55       4.136  -9.303 -22.691  1.00  0.00           C  
ATOM    879  O   SER A  55       3.199  -9.154 -23.477  1.00  0.00           O  
ATOM    880  N   HIE A  56       4.843 -10.434 -22.622  1.00  0.00           N  
ATOM    881  H   HIE A  56       5.622 -10.474 -21.976  1.00  0.00           H  
ATOM    882  CA  HIE A  56       4.529 -11.643 -23.384  1.00  0.00           C  
ATOM    883  HA  HIE A  56       4.090 -11.364 -24.344  1.00  0.00           H  
ATOM    884  CB  HIE A  56       5.852 -12.374 -23.670  1.00  0.00           C  
ATOM    885  HB2 HIE A  56       6.555 -11.670 -24.120  1.00  0.00           H  
ATOM    886  HB3 HIE A  56       6.292 -12.732 -22.740  1.00  0.00           H  
ATOM    887  CG  HIE A  56       5.702 -13.539 -24.607  1.00  0.00           C  
ATOM    888  ND1 HIE A  56       5.875 -13.500 -25.991  1.00  0.00           N  
ATOM    889  CE1 HIE A  56       5.549 -14.723 -26.432  1.00  0.00           C  
ATOM    890  HE1 HIE A  56       5.549 -15.017 -27.473  1.00  0.00           H  
ATOM    891  NE2 HIE A  56       5.182 -15.509 -25.407  1.00  0.00           N  
ATOM    892  HE2 HIE A  56       4.785 -16.449 -25.473  1.00  0.00           H  
ATOM    893  CD2 HIE A  56       5.267 -14.777 -24.250  1.00  0.00           C  
ATOM    894  HD2 HIE A  56       4.981 -15.095 -23.259  1.00  0.00           H  
ATOM    895  C   HIE A  56       3.496 -12.527 -22.658  1.00  0.00           C  
ATOM    896  O   HIE A  56       2.398 -12.783 -23.161  1.00  0.00           O  
ATOM    897  N   HIE A  57       3.830 -12.986 -21.446  1.00  0.00           N  
ATOM    898  H   HIE A  57       4.716 -12.683 -21.054  1.00  0.00           H  
ATOM    899  CA  HIE A  57       3.077 -14.036 -20.735  1.00  0.00           C  
ATOM    900  HA  HIE A  57       2.778 -14.784 -21.473  1.00  0.00           H  
ATOM    901  CB  HIE A  57       3.988 -14.764 -19.737  1.00  0.00           C  
ATOM    902  HB2 HIE A  57       4.437 -14.043 -19.053  1.00  0.00           H  
ATOM    903  HB3 HIE A  57       3.396 -15.468 -19.152  1.00  0.00           H  
ATOM    904  CG  HIE A  57       5.067 -15.547 -20.435  1.00  0.00           C  
ATOM    905  ND1 HIE A  57       4.861 -16.699 -21.196  1.00  0.00           N  
ATOM    906  CE1 HIE A  57       6.057 -17.014 -21.714  1.00  0.00           C  
ATOM    907  HE1 HIE A  57       6.239 -17.859 -22.367  1.00  0.00           H  
ATOM    908  NE2 HIE A  57       6.993 -16.142 -21.301  1.00  0.00           N  
ATOM    909  HE2 HIE A  57       7.980 -16.184 -21.513  1.00  0.00           H  
ATOM    910  CD2 HIE A  57       6.381 -15.202 -20.506  1.00  0.00           C  
ATOM    911  HD2 HIE A  57       6.838 -14.349 -20.025  1.00  0.00           H  
ATOM    912  C   HIE A  57       1.764 -13.576 -20.090  1.00  0.00           C  
ATOM    913  O   HIE A  57       1.008 -14.413 -19.609  1.00  0.00           O  
ATOM    914  N   GLU A  58       1.417 -12.285 -20.132  1.00  0.00           N  
ATOM    915  H   GLU A  58       2.092 -11.607 -20.467  1.00  0.00           H  
ATOM    916  CA  GLU A  58       0.063 -11.816 -19.789  1.00  0.00           C  
ATOM    917  HA  GLU A  58      -0.164 -12.137 -18.772  1.00  0.00           H  
ATOM    918  CB  GLU A  58       0.055 -10.276 -19.808  1.00  0.00           C  
ATOM    919  HB2 GLU A  58       0.805  -9.936 -19.094  1.00  0.00           H  
ATOM    920  HB3 GLU A  58       0.336  -9.917 -20.799  1.00  0.00           H  
ATOM    921  CG  GLU A  58      -1.295  -9.658 -19.407  1.00  0.00           C  
ATOM    922  HG2 GLU A  58      -1.931  -9.577 -20.291  1.00  0.00           H  
ATOM    923  HG3 GLU A  58      -1.790 -10.316 -18.690  1.00  0.00           H  
ATOM    924  CD  GLU A  58      -1.133  -8.278 -18.762  1.00  0.00           C  
ATOM    925  OE1 GLU A  58      -1.515  -8.098 -17.580  1.00  0.00           O  
ATOM    926  OE2 GLU A  58      -0.596  -7.345 -19.404  1.00  0.00           O  
ATOM    927  C   GLU A  58      -1.041 -12.421 -20.692  1.00  0.00           C  
ATOM    928  O   GLU A  58      -2.213 -12.439 -20.305  1.00  0.00           O  
ATOM    929  N   LYS A  59      -0.677 -12.940 -21.881  1.00  0.00           N  
ATOM    930  H   LYS A  59       0.302 -12.867 -22.135  1.00  0.00           H  
ATOM    931  CA  LYS A  59      -1.623 -13.482 -22.880  1.00  0.00           C  
ATOM    932  HA  LYS A  59      -2.455 -13.922 -22.329  1.00  0.00           H  
ATOM    933  CB  LYS A  59      -2.207 -12.319 -23.704  1.00  0.00           C  
ATOM    934  HB2 LYS A  59      -2.908 -12.712 -24.442  1.00  0.00           H  
ATOM    935  HB3 LYS A  59      -2.768 -11.672 -23.028  1.00  0.00           H  
ATOM    936  CG  LYS A  59      -1.133 -11.479 -24.415  1.00  0.00           C  
ATOM    937  HG2 LYS A  59      -0.441 -11.064 -23.681  1.00  0.00           H  
ATOM    938  HG3 LYS A  59      -0.577 -12.106 -25.114  1.00  0.00           H  
ATOM    939  CD  LYS A  59      -1.782 -10.318 -25.171  1.00  0.00           C  
ATOM    940  HD2 LYS A  59      -2.433 -10.717 -25.951  1.00  0.00           H  
ATOM    941  HD3 LYS A  59      -2.378  -9.725 -24.473  1.00  0.00           H  
ATOM    942  CE  LYS A  59      -0.691  -9.441 -25.793  1.00  0.00           C  
ATOM    943  HE2 LYS A  59      -0.113 -10.051 -26.496  1.00  0.00           H  
ATOM    944  HE3 LYS A  59      -0.009  -9.112 -24.999  1.00  0.00           H  
ATOM    945  NZ  LYS A  59      -1.278  -8.269 -26.484  1.00  0.00           N  
ATOM    946  HZ1 LYS A  59      -1.936  -8.574 -27.189  1.00  0.00           H  
ATOM    947  HZ2 LYS A  59      -1.759  -7.681 -25.815  1.00  0.00           H  
ATOM    948  HZ3 LYS A  59      -0.549  -7.725 -26.926  1.00  0.00           H  
ATOM    949  C   LYS A  59      -1.122 -14.645 -23.762  1.00  0.00           C  
ATOM    950  O   LYS A  59      -1.824 -15.030 -24.695  1.00  0.00           O  
ATOM    951  N   ASP A  60       0.039 -15.244 -23.483  1.00  0.00           N  
ATOM    952  H   ASP A  60       0.582 -14.906 -22.706  1.00  0.00           H  
ATOM    953  CA  ASP A  60       0.444 -16.508 -24.125  1.00  0.00           C  
ATOM    954  HA  ASP A  60       0.152 -16.475 -25.175  1.00  0.00           H  
ATOM    955  CB  ASP A  60       1.973 -16.676 -24.107  1.00  0.00           C  
ATOM    956  HB2 ASP A  60       2.419 -15.754 -24.486  1.00  0.00           H  
ATOM    957  HB3 ASP A  60       2.317 -16.813 -23.080  1.00  0.00           H  
ATOM    958  CG  ASP A  60       2.472 -17.850 -24.971  1.00  0.00           C  
ATOM    959  OD1 ASP A  60       3.655 -17.811 -25.378  1.00  0.00           O  
ATOM    960  OD2 ASP A  60       1.703 -18.786 -25.300  1.00  0.00           O  
ATOM    961  C   ASP A  60      -0.289 -17.695 -23.479  1.00  0.00           C  
ATOM    962  O   ASP A  60       0.100 -18.201 -22.426  1.00  0.00           O  
ATOM    963  N   THR A  61      -1.374 -18.158 -24.101  1.00  0.00           N  
ATOM    964  H   THR A  61      -1.680 -17.707 -24.954  1.00  0.00           H  
ATOM    965  CA  THR A  61      -2.238 -19.208 -23.537  1.00  0.00           C  
ATOM    966  HA  THR A  61      -2.441 -18.937 -22.506  1.00  0.00           H  
ATOM    967  CB  THR A  61      -3.593 -19.276 -24.256  1.00  0.00           C  
ATOM    968  HB  THR A  61      -4.211 -20.040 -23.781  1.00  0.00           H  
ATOM    969  CG2 THR A  61      -4.346 -17.946 -24.178  1.00  0.00           C  
ATOM    970 HG21 THR A  61      -4.444 -17.638 -23.136  1.00  0.00           H  
ATOM    971 HG22 THR A  61      -3.817 -17.172 -24.735  1.00  0.00           H  
ATOM    972 HG23 THR A  61      -5.341 -18.072 -24.604  1.00  0.00           H  
ATOM    973  OG1 THR A  61      -3.420 -19.610 -25.614  1.00  0.00           O  
ATOM    974  HG1 THR A  61      -3.376 -20.569 -25.672  1.00  0.00           H  
ATOM    975  C   THR A  61      -1.592 -20.594 -23.467  1.00  0.00           C  
ATOM    976  O   THR A  61      -2.210 -21.507 -22.933  1.00  0.00           O  
ATOM    977  N   ARG A  62      -0.350 -20.767 -23.942  1.00  0.00           N  
ATOM    978  H   ARG A  62       0.109 -19.961 -24.366  1.00  0.00           H  
ATOM    979  CA  ARG A  62       0.467 -21.971 -23.690  1.00  0.00           C  
ATOM    980  HA  ARG A  62      -0.160 -22.863 -23.753  1.00  0.00           H  
ATOM    981  CB  ARG A  62       1.590 -22.055 -24.735  1.00  0.00           C  
ATOM    982  HB2 ARG A  62       2.272 -21.220 -24.572  1.00  0.00           H  
ATOM    983  HB3 ARG A  62       2.150 -22.977 -24.577  1.00  0.00           H  
ATOM    984  CG  ARG A  62       1.076 -22.035 -26.187  1.00  0.00           C  
ATOM    985  HG2 ARG A  62       0.504 -22.945 -26.373  1.00  0.00           H  
ATOM    986  HG3 ARG A  62       0.421 -21.178 -26.352  1.00  0.00           H  
ATOM    987  CD  ARG A  62       2.226 -21.949 -27.194  1.00  0.00           C  
ATOM    988  HD2 ARG A  62       2.909 -22.783 -27.020  1.00  0.00           H  
ATOM    989  HD3 ARG A  62       1.807 -22.036 -28.198  1.00  0.00           H  
ATOM    990  NE  ARG A  62       2.952 -20.669 -27.079  1.00  0.00           N  
ATOM    991  HE  ARG A  62       2.601 -20.001 -26.383  1.00  0.00           H  
ATOM    992  CZ  ARG A  62       3.997 -20.284 -27.784  1.00  0.00           C  
ATOM    993  NH1 ARG A  62       4.484 -21.010 -28.754  1.00  0.00           N  
ATOM    994 HH11 ARG A  62       4.047 -21.893 -28.936  1.00  0.00           H  
ATOM    995 HH12 ARG A  62       5.272 -20.693 -29.282  1.00  0.00           H  
ATOM    996  NH2 ARG A  62       4.572 -19.152 -27.533  1.00  0.00           N  
ATOM    997 HH21 ARG A  62       4.224 -18.625 -26.721  1.00  0.00           H  
ATOM    998 HH22 ARG A  62       5.353 -18.819 -28.055  1.00  0.00           H  
ATOM    999  C   ARG A  62       1.083 -21.971 -22.285  1.00  0.00           C  
ATOM   1000  O   ARG A  62       1.489 -23.017 -21.794  1.00  0.00           O  
ATOM   1001  N   CYS A  63       1.187 -20.794 -21.670  1.00  0.00           N  
ATOM   1002  H   CYS A  63       0.850 -19.980 -22.171  1.00  0.00           H  
ATOM   1003  CA  CYS A  63       1.699 -20.569 -20.318  1.00  0.00           C  
ATOM   1004  HA  CYS A  63       2.445 -21.326 -20.069  1.00  0.00           H  
ATOM   1005  CB  CYS A  63       2.381 -19.194 -20.386  1.00  0.00           C  
ATOM   1006  HB2 CYS A  63       3.065 -19.180 -21.237  1.00  0.00           H  
ATOM   1007  HB3 CYS A  63       1.637 -18.409 -20.529  1.00  0.00           H  
ATOM   1008  SG  CYS A  63       3.335 -18.819 -18.906  1.00  0.00           S  
ATOM   1009  HG  CYS A  63       4.089 -17.886 -19.515  1.00  0.00           H  
ATOM   1010  C   CYS A  63       0.578 -20.647 -19.256  1.00  0.00           C  
ATOM   1011  O   CYS A  63       0.819 -20.981 -18.094  1.00  0.00           O  
ATOM   1012  N   LEU A  64      -0.664 -20.373 -19.679  1.00  0.00           N  
ATOM   1013  H   LEU A  64      -0.772 -20.151 -20.655  1.00  0.00           H  
ATOM   1014  CA  LEU A  64      -1.869 -20.424 -18.850  1.00  0.00           C  
ATOM   1015  HA  LEU A  64      -1.670 -19.891 -17.920  1.00  0.00           H  
ATOM   1016  CB  LEU A  64      -3.055 -19.752 -19.583  1.00  0.00           C  
ATOM   1017  HB2 LEU A  64      -3.118 -20.185 -20.583  1.00  0.00           H  
ATOM   1018  HB3 LEU A  64      -3.969 -20.061 -19.074  1.00  0.00           H  
ATOM   1019  CG  LEU A  64      -3.083 -18.207 -19.726  1.00  0.00           C  
ATOM   1020  HG  LEU A  64      -3.255 -17.965 -20.773  1.00  0.00           H  
ATOM   1021  CD1 LEU A  64      -4.256 -17.615 -18.943  1.00  0.00           C  
ATOM   1022 HD11 LEU A  64      -4.142 -17.827 -17.880  1.00  0.00           H  
ATOM   1023 HD12 LEU A  64      -5.185 -18.047 -19.313  1.00  0.00           H  
ATOM   1024 HD13 LEU A  64      -4.299 -16.537 -19.097  1.00  0.00           H  
ATOM   1025  CD2 LEU A  64      -1.827 -17.465 -19.284  1.00  0.00           C  
ATOM   1026 HD21 LEU A  64      -0.982 -17.747 -19.910  1.00  0.00           H  
ATOM   1027 HD22 LEU A  64      -1.602 -17.701 -18.247  1.00  0.00           H  
ATOM   1028 HD23 LEU A  64      -1.971 -16.389 -19.381  1.00  0.00           H  
ATOM   1029  C   LEU A  64      -2.247 -21.868 -18.482  1.00  0.00           C  
ATOM   1030  O   LEU A  64      -2.185 -22.788 -19.296  1.00  0.00           O  
ATOM   1031  N   GLY A  65      -2.763 -22.052 -17.265  1.00  0.00           N  
ATOM   1032  H   GLY A  65      -2.809 -21.259 -16.644  1.00  0.00           H  
ATOM   1033  CA  GLY A  65      -3.450 -23.286 -16.892  1.00  0.00           C  
ATOM   1034  HA2 GLY A  65      -2.993 -24.133 -17.406  1.00  0.00           H  
ATOM   1035  HA3 GLY A  65      -3.348 -23.449 -15.827  1.00  0.00           H  
ATOM   1036  C   GLY A  65      -4.942 -23.241 -17.211  1.00  0.00           C  
ATOM   1037  O   GLY A  65      -5.615 -22.263 -16.893  1.00  0.00           O  
ATOM   1038  N   ALA A  66      -5.483 -24.342 -17.740  1.00  0.00           N  
ATOM   1039  H   ALA A  66      -4.860 -25.072 -18.053  1.00  0.00           H  
ATOM   1040  CA  ALA A  66      -6.910 -24.512 -18.034  1.00  0.00           C  
ATOM   1041  HA  ALA A  66      -7.229 -23.689 -18.675  1.00  0.00           H  
ATOM   1042  CB  ALA A  66      -7.051 -25.821 -18.823  1.00  0.00           C  
ATOM   1043  HB1 ALA A  66      -6.434 -25.784 -19.721  1.00  0.00           H  
ATOM   1044  HB2 ALA A  66      -6.744 -26.666 -18.207  1.00  0.00           H  
ATOM   1045  HB3 ALA A  66      -8.091 -25.960 -19.121  1.00  0.00           H  
ATOM   1046  C   ALA A  66      -7.842 -24.503 -16.795  1.00  0.00           C  
ATOM   1047  O   ALA A  66      -9.058 -24.573 -16.944  1.00  0.00           O  
ATOM   1048  N   THR A  67      -7.307 -24.445 -15.567  1.00  0.00           N  
ATOM   1049  H   THR A  67      -6.326 -24.230 -15.504  1.00  0.00           H  
ATOM   1050  CA  THR A  67      -8.113 -24.357 -14.335  1.00  0.00           C  
ATOM   1051  HA  THR A  67      -9.128 -24.687 -14.561  1.00  0.00           H  
ATOM   1052  CB  THR A  67      -7.607 -25.268 -13.203  1.00  0.00           C  
ATOM   1053  HB  THR A  67      -8.342 -25.233 -12.397  1.00  0.00           H  
ATOM   1054  CG2 THR A  67      -7.437 -26.726 -13.624  1.00  0.00           C  
ATOM   1055 HG21 THR A  67      -8.383 -27.109 -14.008  1.00  0.00           H  
ATOM   1056 HG22 THR A  67      -6.677 -26.822 -14.400  1.00  0.00           H  
ATOM   1057 HG23 THR A  67      -7.144 -27.324 -12.760  1.00  0.00           H  
ATOM   1058  OG1 THR A  67      -6.374 -24.837 -12.677  1.00  0.00           O  
ATOM   1059  HG1 THR A  67      -5.690 -25.260 -13.202  1.00  0.00           H  
ATOM   1060  C   THR A  67      -8.201 -22.918 -13.829  1.00  0.00           C  
ATOM   1061  O   THR A  67      -7.210 -22.187 -13.831  1.00  0.00           O  
ATOM   1062  N   ALA A  68      -9.372 -22.526 -13.318  1.00  0.00           N  
ATOM   1063  H   ALA A  68     -10.165 -23.143 -13.404  1.00  0.00           H  
ATOM   1064  CA  ALA A  68      -9.617 -21.179 -12.794  1.00  0.00           C  
ATOM   1065  HA  ALA A  68      -9.501 -20.466 -13.612  1.00  0.00           H  
ATOM   1066  CB  ALA A  68     -11.073 -21.119 -12.316  1.00  0.00           C  
ATOM   1067  HB1 ALA A  68     -11.299 -20.115 -11.956  1.00  0.00           H  
ATOM   1068  HB2 ALA A  68     -11.746 -21.351 -13.142  1.00  0.00           H  
ATOM   1069  HB3 ALA A  68     -11.238 -21.831 -11.506  1.00  0.00           H  
ATOM   1070  C   ALA A  68      -8.632 -20.764 -11.677  1.00  0.00           C  
ATOM   1071  O   ALA A  68      -8.224 -19.607 -11.621  1.00  0.00           O  
ATOM   1072  N   GLN A  69      -8.187 -21.710 -10.837  1.00  0.00           N  
ATOM   1073  H   GLN A  69      -8.547 -22.641 -10.952  1.00  0.00           H  
ATOM   1074  CA  GLN A  69      -7.122 -21.487  -9.848  1.00  0.00           C  
ATOM   1075  HA  GLN A  69      -7.408 -20.649  -9.210  1.00  0.00           H  
ATOM   1076  CB  GLN A  69      -6.978 -22.744  -8.961  1.00  0.00           C  
ATOM   1077  HB2 GLN A  69      -7.876 -22.835  -8.348  1.00  0.00           H  
ATOM   1078  HB3 GLN A  69      -6.948 -23.616  -9.617  1.00  0.00           H  
ATOM   1079  CG  GLN A  69      -5.712 -22.801  -8.067  1.00  0.00           C  
ATOM   1080  HG2 GLN A  69      -5.213 -23.752  -8.258  1.00  0.00           H  
ATOM   1081  HG3 GLN A  69      -5.002 -22.016  -8.323  1.00  0.00           H  
ATOM   1082  CD  GLN A  69      -5.964 -22.720  -6.562  1.00  0.00           C  
ATOM   1083  OE1 GLN A  69      -5.352 -21.930  -5.855  1.00  0.00           O  
ATOM   1084  NE2 GLN A  69      -6.828 -23.536  -5.999  1.00  0.00           N  
ATOM   1085 HE21 GLN A  69      -6.928 -23.458  -5.001  1.00  0.00           H  
ATOM   1086 HE22 GLN A  69      -7.331 -24.223  -6.533  1.00  0.00           H  
ATOM   1087  C   GLN A  69      -5.794 -21.104 -10.523  1.00  0.00           C  
ATOM   1088  O   GLN A  69      -5.205 -20.087 -10.166  1.00  0.00           O  
ATOM   1089  N   GLN A  70      -5.313 -21.902 -11.482  1.00  0.00           N  
ATOM   1090  H   GLN A  70      -5.863 -22.695 -11.791  1.00  0.00           H  
ATOM   1091  CA  GLN A  70      -4.027 -21.647 -12.138  1.00  0.00           C  
ATOM   1092  HA  GLN A  70      -3.282 -21.483 -11.358  1.00  0.00           H  
ATOM   1093  CB  GLN A  70      -3.623 -22.892 -12.950  1.00  0.00           C  
ATOM   1094  HB2 GLN A  70      -3.797 -23.783 -12.345  1.00  0.00           H  
ATOM   1095  HB3 GLN A  70      -4.272 -22.954 -13.823  1.00  0.00           H  
ATOM   1096  CG  GLN A  70      -2.153 -22.916 -13.412  1.00  0.00           C  
ATOM   1097  HG2 GLN A  70      -2.041 -23.698 -14.161  1.00  0.00           H  
ATOM   1098  HG3 GLN A  70      -1.885 -21.966 -13.876  1.00  0.00           H  
ATOM   1099  CD  GLN A  70      -1.174 -23.216 -12.279  1.00  0.00           C  
ATOM   1100  OE1 GLN A  70      -1.031 -22.470 -11.330  1.00  0.00           O  
ATOM   1101  NE2 GLN A  70      -0.462 -24.323 -12.317  1.00  0.00           N  
ATOM   1102 HE21 GLN A  70       0.136 -24.484 -11.520  1.00  0.00           H  
ATOM   1103 HE22 GLN A  70      -0.534 -24.974 -13.076  1.00  0.00           H  
ATOM   1104  C   GLN A  70      -4.077 -20.363 -12.985  1.00  0.00           C  
ATOM   1105  O   GLN A  70      -3.138 -19.576 -12.960  1.00  0.00           O  
ATOM   1106  N   PHE A  71      -5.208 -20.100 -13.652  1.00  0.00           N  
ATOM   1107  H   PHE A  71      -5.927 -20.817 -13.671  1.00  0.00           H  
ATOM   1108  CA  PHE A  71      -5.513 -18.833 -14.326  1.00  0.00           C  
ATOM   1109  HA  PHE A  71      -4.783 -18.667 -15.118  1.00  0.00           H  
ATOM   1110  CB  PHE A  71      -6.906 -18.961 -14.964  1.00  0.00           C  
ATOM   1111  HB2 PHE A  71      -6.883 -19.785 -15.680  1.00  0.00           H  
ATOM   1112  HB3 PHE A  71      -7.624 -19.233 -14.193  1.00  0.00           H  
ATOM   1113  CG  PHE A  71      -7.424 -17.721 -15.669  1.00  0.00           C  
ATOM   1114  CD1 PHE A  71      -7.228 -17.570 -17.053  1.00  0.00           C  
ATOM   1115  HD1 PHE A  71      -6.696 -18.332 -17.603  1.00  0.00           H  
ATOM   1116  CE1 PHE A  71      -7.750 -16.451 -17.727  1.00  0.00           C  
ATOM   1117  HE1 PHE A  71      -7.605 -16.351 -18.794  1.00  0.00           H  
ATOM   1118  CZ  PHE A  71      -8.488 -15.485 -17.020  1.00  0.00           C  
ATOM   1119  HZ  PHE A  71      -8.920 -14.648 -17.549  1.00  0.00           H  
ATOM   1120  CE2 PHE A  71      -8.687 -15.630 -15.634  1.00  0.00           C  
ATOM   1121  HE2 PHE A  71      -9.272 -14.905 -15.088  1.00  0.00           H  
ATOM   1122  CD2 PHE A  71      -8.154 -16.745 -14.961  1.00  0.00           C  
ATOM   1123  HD2 PHE A  71      -8.327 -16.863 -13.901  1.00  0.00           H  
ATOM   1124  C   PHE A  71      -5.436 -17.628 -13.372  1.00  0.00           C  
ATOM   1125  O   PHE A  71      -4.730 -16.662 -13.663  1.00  0.00           O  
ATOM   1126  N   HIE A  72      -6.104 -17.693 -12.214  1.00  0.00           N  
ATOM   1127  H   HIE A  72      -6.683 -18.508 -12.034  1.00  0.00           H  
ATOM   1128  CA  HIE A  72      -6.057 -16.647 -11.186  1.00  0.00           C  
ATOM   1129  HA  HIE A  72      -6.387 -15.700 -11.613  1.00  0.00           H  
ATOM   1130  CB  HIE A  72      -7.023 -16.997 -10.045  1.00  0.00           C  
ATOM   1131  HB2 HIE A  72      -8.049 -16.942 -10.412  1.00  0.00           H  
ATOM   1132  HB3 HIE A  72      -6.840 -18.017  -9.708  1.00  0.00           H  
ATOM   1133  CG  HIE A  72      -6.881 -16.071  -8.865  1.00  0.00           C  
ATOM   1134  ND1 HIE A  72      -7.204 -14.713  -8.866  1.00  0.00           N  
ATOM   1135  CE1 HIE A  72      -6.849 -14.255  -7.655  1.00  0.00           C  
ATOM   1136  HE1 HIE A  72      -6.965 -13.230  -7.328  1.00  0.00           H  
ATOM   1137  NE2 HIE A  72      -6.326 -15.245  -6.910  1.00  0.00           N  
ATOM   1138  HE2 HIE A  72      -5.980 -15.147  -5.965  1.00  0.00           H  
ATOM   1139  CD2 HIE A  72      -6.332 -16.399  -7.660  1.00  0.00           C  
ATOM   1140  HD2 HIE A  72      -5.952 -17.369  -7.371  1.00  0.00           H  
ATOM   1141  C   HIE A  72      -4.633 -16.413 -10.669  1.00  0.00           C  
ATOM   1142  O   HIE A  72      -4.151 -15.283 -10.709  1.00  0.00           O  
ATOM   1143  N   ARG A  73      -3.930 -17.474 -10.247  1.00  0.00           N  
ATOM   1144  H   ARG A  73      -4.374 -18.388 -10.284  1.00  0.00           H  
ATOM   1145  CA  ARG A  73      -2.549 -17.366  -9.739  1.00  0.00           C  
ATOM   1146  HA  ARG A  73      -2.522 -16.622  -8.939  1.00  0.00           H  
ATOM   1147  CB  ARG A  73      -2.071 -18.704  -9.158  1.00  0.00           C  
ATOM   1148  HB2 ARG A  73      -2.199 -19.506  -9.888  1.00  0.00           H  
ATOM   1149  HB3 ARG A  73      -1.009 -18.614  -8.938  1.00  0.00           H  
ATOM   1150  CG  ARG A  73      -2.806 -19.054  -7.856  1.00  0.00           C  
ATOM   1151  HG2 ARG A  73      -2.892 -18.165  -7.230  1.00  0.00           H  
ATOM   1152  HG3 ARG A  73      -3.804 -19.424  -8.085  1.00  0.00           H  
ATOM   1153  CD  ARG A  73      -2.020 -20.116  -7.087  1.00  0.00           C  
ATOM   1154  HD2 ARG A  73      -1.799 -20.957  -7.750  1.00  0.00           H  
ATOM   1155  HD3 ARG A  73      -1.079 -19.664  -6.776  1.00  0.00           H  
ATOM   1156  NE  ARG A  73      -2.762 -20.599  -5.911  1.00  0.00           N  
ATOM   1157  HE  ARG A  73      -3.716 -20.903  -6.059  1.00  0.00           H  
ATOM   1158  CZ  ARG A  73      -2.325 -20.691  -4.669  1.00  0.00           C  
ATOM   1159  NH1 ARG A  73      -1.115 -20.359  -4.302  1.00  0.00           N  
ATOM   1160 HH11 ARG A  73      -0.456 -19.980  -4.966  1.00  0.00           H  
ATOM   1161 HH12 ARG A  73      -0.792 -20.439  -3.354  1.00  0.00           H  
ATOM   1162  NH2 ARG A  73      -3.146 -21.141  -3.766  1.00  0.00           N  
ATOM   1163 HH21 ARG A  73      -4.074 -21.419  -4.054  1.00  0.00           H  
ATOM   1164 HH22 ARG A  73      -2.869 -21.161  -2.803  1.00  0.00           H  
ATOM   1165  C   ARG A  73      -1.577 -16.853 -10.800  1.00  0.00           C  
ATOM   1166  O   ARG A  73      -0.680 -16.084 -10.469  1.00  0.00           O  
ATOM   1167  N   HIE A  74      -1.787 -17.188 -12.073  1.00  0.00           N  
ATOM   1168  H   HIE A  74      -2.496 -17.884 -12.276  1.00  0.00           H  
ATOM   1169  CA  HIE A  74      -1.026 -16.616 -13.185  1.00  0.00           C  
ATOM   1170  HA  HIE A  74       0.042 -16.743 -13.002  1.00  0.00           H  
ATOM   1171  CB  HIE A  74      -1.368 -17.359 -14.473  1.00  0.00           C  
ATOM   1172  HB2 HIE A  74      -1.197 -18.425 -14.330  1.00  0.00           H  
ATOM   1173  HB3 HIE A  74      -2.414 -17.206 -14.737  1.00  0.00           H  
ATOM   1174  CG  HIE A  74      -0.500 -16.899 -15.600  1.00  0.00           C  
ATOM   1175  ND1 HIE A  74       0.785 -17.373 -15.848  1.00  0.00           N  
ATOM   1176  CE1 HIE A  74       1.223 -16.678 -16.907  1.00  0.00           C  
ATOM   1177  HE1 HIE A  74       2.177 -16.824 -17.388  1.00  0.00           H  
ATOM   1178  NE2 HIE A  74       0.295 -15.797 -17.308  1.00  0.00           N  
ATOM   1179  HE2 HIE A  74       0.377 -15.211 -18.138  1.00  0.00           H  
ATOM   1180  CD2 HIE A  74      -0.799 -15.904 -16.483  1.00  0.00           C  
ATOM   1181  HD2 HIE A  74      -1.716 -15.335 -16.530  1.00  0.00           H  
ATOM   1182  C   HIE A  74      -1.264 -15.111 -13.347  1.00  0.00           C  
ATOM   1183  O   HIE A  74      -0.307 -14.352 -13.488  1.00  0.00           O  
ATOM   1184  N   LYS A  75      -2.517 -14.646 -13.250  1.00  0.00           N  
ATOM   1185  H   LYS A  75      -3.275 -15.317 -13.152  1.00  0.00           H  
ATOM   1186  CA  LYS A  75      -2.806 -13.203 -13.228  1.00  0.00           C  
ATOM   1187  HA  LYS A  75      -2.278 -12.747 -14.067  1.00  0.00           H  
ATOM   1188  CB  LYS A  75      -4.309 -12.944 -13.416  1.00  0.00           C  
ATOM   1189  HB2 LYS A  75      -4.881 -13.503 -12.674  1.00  0.00           H  
ATOM   1190  HB3 LYS A  75      -4.493 -11.879 -13.274  1.00  0.00           H  
ATOM   1191  CG  LYS A  75      -4.735 -13.355 -14.838  1.00  0.00           C  
ATOM   1192  HG2 LYS A  75      -4.070 -12.882 -15.563  1.00  0.00           H  
ATOM   1193  HG3 LYS A  75      -4.626 -14.433 -14.946  1.00  0.00           H  
ATOM   1194  CD  LYS A  75      -6.180 -12.989 -15.202  1.00  0.00           C  
ATOM   1195  HD2 LYS A  75      -6.411 -13.481 -16.149  1.00  0.00           H  
ATOM   1196  HD3 LYS A  75      -6.859 -13.369 -14.437  1.00  0.00           H  
ATOM   1197  CE  LYS A  75      -6.342 -11.471 -15.358  1.00  0.00           C  
ATOM   1198  HE2 LYS A  75      -5.482 -11.088 -15.918  1.00  0.00           H  
ATOM   1199  HE3 LYS A  75      -6.319 -11.014 -14.363  1.00  0.00           H  
ATOM   1200  NZ  LYS A  75      -7.598 -11.118 -16.068  1.00  0.00           N  
ATOM   1201  HZ1 LYS A  75      -7.589 -11.509 -17.003  1.00  0.00           H  
ATOM   1202  HZ2 LYS A  75      -7.688 -10.111 -16.138  1.00  0.00           H  
ATOM   1203  HZ3 LYS A  75      -8.403 -11.485 -15.575  1.00  0.00           H  
ATOM   1204  C   LYS A  75      -2.230 -12.514 -11.982  1.00  0.00           C  
ATOM   1205  O   LYS A  75      -1.698 -11.417 -12.113  1.00  0.00           O  
ATOM   1206  N   GLN A  76      -2.259 -13.155 -10.810  1.00  0.00           N  
ATOM   1207  H   GLN A  76      -2.785 -14.020 -10.753  1.00  0.00           H  
ATOM   1208  CA  GLN A  76      -1.615 -12.662  -9.585  1.00  0.00           C  
ATOM   1209  HA  GLN A  76      -1.982 -11.655  -9.403  1.00  0.00           H  
ATOM   1210  CB  GLN A  76      -2.048 -13.559  -8.408  1.00  0.00           C  
ATOM   1211  HB2 GLN A  76      -3.127 -13.722  -8.452  1.00  0.00           H  
ATOM   1212  HB3 GLN A  76      -1.564 -14.527  -8.525  1.00  0.00           H  
ATOM   1213  CG  GLN A  76      -1.697 -13.026  -7.006  1.00  0.00           C  
ATOM   1214  HG2 GLN A  76      -1.825 -13.844  -6.296  1.00  0.00           H  
ATOM   1215  HG3 GLN A  76      -0.654 -12.717  -6.975  1.00  0.00           H  
ATOM   1216  CD  GLN A  76      -2.582 -11.868  -6.541  1.00  0.00           C  
ATOM   1217  OE1 GLN A  76      -3.225 -11.176  -7.314  1.00  0.00           O  
ATOM   1218  NE2 GLN A  76      -2.678 -11.615  -5.254  1.00  0.00           N  
ATOM   1219 HE21 GLN A  76      -3.246 -10.836  -4.974  1.00  0.00           H  
ATOM   1220 HE22 GLN A  76      -2.181 -12.154  -4.564  1.00  0.00           H  
ATOM   1221  C   GLN A  76      -0.077 -12.578  -9.713  1.00  0.00           C  
ATOM   1222  O   GLN A  76       0.534 -11.608  -9.265  1.00  0.00           O  
ATOM   1223  N   LEU A  77       0.552 -13.549 -10.382  1.00  0.00           N  
ATOM   1224  H   LEU A  77       0.011 -14.369 -10.637  1.00  0.00           H  
ATOM   1225  CA  LEU A  77       1.983 -13.553 -10.709  1.00  0.00           C  
ATOM   1226  HA  LEU A  77       2.550 -13.429  -9.785  1.00  0.00           H  
ATOM   1227  CB  LEU A  77       2.335 -14.920 -11.322  1.00  0.00           C  
ATOM   1228  HB2 LEU A  77       2.082 -15.717 -10.621  1.00  0.00           H  
ATOM   1229  HB3 LEU A  77       1.705 -15.065 -12.197  1.00  0.00           H  
ATOM   1230  CG  LEU A  77       3.808 -15.067 -11.752  1.00  0.00           C  
ATOM   1231  HG  LEU A  77       4.255 -14.100 -11.980  1.00  0.00           H  
ATOM   1232  CD1 LEU A  77       4.627 -15.733 -10.647  1.00  0.00           C  
ATOM   1233 HD11 LEU A  77       4.300 -16.764 -10.511  1.00  0.00           H  
ATOM   1234 HD12 LEU A  77       5.683 -15.732 -10.920  1.00  0.00           H  
ATOM   1235 HD13 LEU A  77       4.498 -15.202  -9.707  1.00  0.00           H  
ATOM   1236  CD2 LEU A  77       3.875 -15.921 -13.012  1.00  0.00           C  
ATOM   1237 HD21 LEU A  77       4.913 -16.145 -13.261  1.00  0.00           H  
ATOM   1238 HD22 LEU A  77       3.333 -16.850 -12.850  1.00  0.00           H  
ATOM   1239 HD23 LEU A  77       3.414 -15.389 -13.845  1.00  0.00           H  
ATOM   1240  C   LEU A  77       2.358 -12.398 -11.655  1.00  0.00           C  
ATOM   1241  O   LEU A  77       3.233 -11.603 -11.324  1.00  0.00           O  
ATOM   1242  N   ILE A  78       1.660 -12.257 -12.789  1.00  0.00           N  
ATOM   1243  H   ILE A  78       0.975 -12.976 -13.007  1.00  0.00           H  
ATOM   1244  CA  ILE A  78       1.829 -11.128 -13.727  1.00  0.00           C  
ATOM   1245  HA  ILE A  78       2.857 -11.126 -14.088  1.00  0.00           H  
ATOM   1246  CB  ILE A  78       0.880 -11.323 -14.936  1.00  0.00           C  
ATOM   1247  HB  ILE A  78      -0.109 -11.550 -14.536  1.00  0.00           H  
ATOM   1248  CG2 ILE A  78       0.723 -10.050 -15.788  1.00  0.00           C  
ATOM   1249 HG21 ILE A  78       1.698  -9.675 -16.098  1.00  0.00           H  
ATOM   1250 HG22 ILE A  78       0.125 -10.273 -16.670  1.00  0.00           H  
ATOM   1251 HG23 ILE A  78       0.200  -9.276 -15.228  1.00  0.00           H  
ATOM   1252  CG1 ILE A  78       1.293 -12.524 -15.826  1.00  0.00           C  
ATOM   1253 HG12 ILE A  78       1.424 -13.409 -15.203  1.00  0.00           H  
ATOM   1254 HG13 ILE A  78       0.473 -12.736 -16.513  1.00  0.00           H  
ATOM   1255  CD1 ILE A  78       2.571 -12.346 -16.660  1.00  0.00           C  
ATOM   1256 HD11 ILE A  78       3.422 -12.126 -16.017  1.00  0.00           H  
ATOM   1257 HD12 ILE A  78       2.773 -13.272 -17.198  1.00  0.00           H  
ATOM   1258 HD13 ILE A  78       2.446 -11.544 -17.387  1.00  0.00           H  
ATOM   1259  C   ILE A  78       1.614  -9.771 -13.025  1.00  0.00           C  
ATOM   1260  O   ILE A  78       2.363  -8.821 -13.264  1.00  0.00           O  
ATOM   1261  N   ARG A  79       0.635  -9.681 -12.111  1.00  0.00           N  
ATOM   1262  H   ARG A  79       0.012 -10.476 -12.012  1.00  0.00           H  
ATOM   1263  CA  ARG A  79       0.406  -8.508 -11.250  1.00  0.00           C  
ATOM   1264  HA  ARG A  79       0.295  -7.630 -11.886  1.00  0.00           H  
ATOM   1265  CB  ARG A  79      -0.905  -8.697 -10.464  1.00  0.00           C  
ATOM   1266  HB2 ARG A  79      -1.729  -8.834 -11.168  1.00  0.00           H  
ATOM   1267  HB3 ARG A  79      -0.835  -9.582  -9.837  1.00  0.00           H  
ATOM   1268  CG  ARG A  79      -1.216  -7.490  -9.572  1.00  0.00           C  
ATOM   1269  HG2 ARG A  79      -0.371  -7.297  -8.910  1.00  0.00           H  
ATOM   1270  HG3 ARG A  79      -1.369  -6.611 -10.200  1.00  0.00           H  
ATOM   1271  CD  ARG A  79      -2.455  -7.710  -8.700  1.00  0.00           C  
ATOM   1272  HD2 ARG A  79      -3.335  -7.783  -9.341  1.00  0.00           H  
ATOM   1273  HD3 ARG A  79      -2.341  -8.637  -8.134  1.00  0.00           H  
ATOM   1274  NE  ARG A  79      -2.569  -6.582  -7.767  1.00  0.00           N  
ATOM   1275  HE  ARG A  79      -1.705  -6.069  -7.598  1.00  0.00           H  
ATOM   1276  CZ  ARG A  79      -3.633  -5.893  -7.418  1.00  0.00           C  
ATOM   1277  NH1 ARG A  79      -4.856  -6.201  -7.741  1.00  0.00           N  
ATOM   1278 HH11 ARG A  79      -5.040  -7.062  -8.209  1.00  0.00           H  
ATOM   1279 HH12 ARG A  79      -5.572  -5.519  -7.542  1.00  0.00           H  
ATOM   1280  NH2 ARG A  79      -3.474  -4.821  -6.725  1.00  0.00           N  
ATOM   1281 HH21 ARG A  79      -2.521  -4.553  -6.514  1.00  0.00           H  
ATOM   1282 HH22 ARG A  79      -4.215  -4.125  -6.776  1.00  0.00           H  
ATOM   1283  C   ARG A  79       1.604  -8.219 -10.340  1.00  0.00           C  
ATOM   1284  O   ARG A  79       2.108  -7.097 -10.345  1.00  0.00           O  
ATOM   1285  N   PHE A  80       2.113  -9.202  -9.598  1.00  0.00           N  
ATOM   1286  H   PHE A  80       1.645 -10.104  -9.581  1.00  0.00           H  
ATOM   1287  CA  PHE A  80       3.309  -8.995  -8.773  1.00  0.00           C  
ATOM   1288  HA  PHE A  80       3.161  -8.090  -8.186  1.00  0.00           H  
ATOM   1289  CB  PHE A  80       3.500 -10.165  -7.799  1.00  0.00           C  
ATOM   1290  HB2 PHE A  80       3.394 -11.091  -8.359  1.00  0.00           H  
ATOM   1291  HB3 PHE A  80       4.515 -10.122  -7.404  1.00  0.00           H  
ATOM   1292  CG  PHE A  80       2.561 -10.211  -6.604  1.00  0.00           C  
ATOM   1293  CD1 PHE A  80       1.891 -11.409  -6.285  1.00  0.00           C  
ATOM   1294  HD1 PHE A  80       2.009 -12.282  -6.911  1.00  0.00           H  
ATOM   1295  CE1 PHE A  80       1.065 -11.479  -5.149  1.00  0.00           C  
ATOM   1296  HE1 PHE A  80       0.558 -12.401  -4.901  1.00  0.00           H  
ATOM   1297  CZ  PHE A  80       0.899 -10.353  -4.327  1.00  0.00           C  
ATOM   1298  HZ  PHE A  80       0.259 -10.411  -3.454  1.00  0.00           H  
ATOM   1299  CE2 PHE A  80       1.574  -9.158  -4.632  1.00  0.00           C  
ATOM   1300  HE2 PHE A  80       1.454  -8.297  -3.991  1.00  0.00           H  
ATOM   1301  CD2 PHE A  80       2.412  -9.089  -5.761  1.00  0.00           C  
ATOM   1302  HD2 PHE A  80       2.938  -8.171  -5.971  1.00  0.00           H  
ATOM   1303  C   PHE A  80       4.580  -8.731  -9.602  1.00  0.00           C  
ATOM   1304  O   PHE A  80       5.442  -7.999  -9.123  1.00  0.00           O  
ATOM   1305  N   LEU A  81       4.716  -9.247 -10.833  1.00  0.00           N  
ATOM   1306  H   LEU A  81       4.035  -9.935 -11.149  1.00  0.00           H  
ATOM   1307  CA  LEU A  81       5.822  -8.886 -11.738  1.00  0.00           C  
ATOM   1308  HA  LEU A  81       6.763  -9.003 -11.204  1.00  0.00           H  
ATOM   1309  CB  LEU A  81       5.815  -9.800 -12.979  1.00  0.00           C  
ATOM   1310  HB2 LEU A  81       4.792  -9.867 -13.348  1.00  0.00           H  
ATOM   1311  HB3 LEU A  81       6.413  -9.328 -13.759  1.00  0.00           H  
ATOM   1312  CG  LEU A  81       6.362 -11.221 -12.763  1.00  0.00           C  
ATOM   1313  HG  LEU A  81       5.862 -11.688 -11.920  1.00  0.00           H  
ATOM   1314  CD1 LEU A  81       6.113 -12.072 -14.010  1.00  0.00           C  
ATOM   1315 HD11 LEU A  81       6.638 -11.650 -14.868  1.00  0.00           H  
ATOM   1316 HD12 LEU A  81       6.461 -13.092 -13.838  1.00  0.00           H  
ATOM   1317 HD13 LEU A  81       5.044 -12.106 -14.219  1.00  0.00           H  
ATOM   1318  CD2 LEU A  81       7.874 -11.209 -12.518  1.00  0.00           C  
ATOM   1319 HD21 LEU A  81       8.240 -12.233 -12.434  1.00  0.00           H  
ATOM   1320 HD22 LEU A  81       8.378 -10.716 -13.350  1.00  0.00           H  
ATOM   1321 HD23 LEU A  81       8.101 -10.692 -11.589  1.00  0.00           H  
ATOM   1322  C   LEU A  81       5.753  -7.415 -12.184  1.00  0.00           C  
ATOM   1323  O   LEU A  81       6.773  -6.723 -12.188  1.00  0.00           O  
ATOM   1324  N   LYS A  82       4.552  -6.914 -12.493  1.00  0.00           N  
ATOM   1325  H   LYS A  82       3.766  -7.556 -12.536  1.00  0.00           H  
ATOM   1326  CA  LYS A  82       4.311  -5.484 -12.744  1.00  0.00           C  
ATOM   1327  HA  LYS A  82       5.002  -5.132 -13.513  1.00  0.00           H  
ATOM   1328  CB  LYS A  82       2.870  -5.283 -13.237  1.00  0.00           C  
ATOM   1329  HB2 LYS A  82       2.178  -5.861 -12.625  1.00  0.00           H  
ATOM   1330  HB3 LYS A  82       2.606  -4.227 -13.158  1.00  0.00           H  
ATOM   1331  CG  LYS A  82       2.749  -5.703 -14.706  1.00  0.00           C  
ATOM   1332  HG2 LYS A  82       3.337  -5.006 -15.301  1.00  0.00           H  
ATOM   1333  HG3 LYS A  82       3.144  -6.710 -14.847  1.00  0.00           H  
ATOM   1334  CD  LYS A  82       1.301  -5.664 -15.199  1.00  0.00           C  
ATOM   1335  HD2 LYS A  82       0.718  -6.424 -14.675  1.00  0.00           H  
ATOM   1336  HD3 LYS A  82       0.878  -4.678 -15.000  1.00  0.00           H  
ATOM   1337  CE  LYS A  82       1.284  -5.940 -16.704  1.00  0.00           C  
ATOM   1338  HE2 LYS A  82       1.923  -5.205 -17.201  1.00  0.00           H  
ATOM   1339  HE3 LYS A  82       1.703  -6.935 -16.889  1.00  0.00           H  
ATOM   1340  NZ  LYS A  82      -0.085  -5.866 -17.255  1.00  0.00           N  
ATOM   1341  HZ1 LYS A  82      -0.655  -6.659 -16.942  1.00  0.00           H  
ATOM   1342  HZ2 LYS A  82      -0.561  -4.999 -17.072  1.00  0.00           H  
ATOM   1343  HZ3 LYS A  82      -0.097  -6.078 -18.257  1.00  0.00           H  
ATOM   1344  C   LYS A  82       4.607  -4.636 -11.504  1.00  0.00           C  
ATOM   1345  O   LYS A  82       5.248  -3.597 -11.623  1.00  0.00           O  
ATOM   1346  N   ARG A  83       4.210  -5.076 -10.303  1.00  0.00           N  
ATOM   1347  H   ARG A  83       3.612  -5.898 -10.277  1.00  0.00           H  
ATOM   1348  CA  ARG A  83       4.536  -4.368  -9.049  1.00  0.00           C  
ATOM   1349  HA  ARG A  83       4.260  -3.321  -9.177  1.00  0.00           H  
ATOM   1350  CB  ARG A  83       3.682  -4.943  -7.910  1.00  0.00           C  
ATOM   1351  HB2 ARG A  83       2.669  -5.106  -8.286  1.00  0.00           H  
ATOM   1352  HB3 ARG A  83       4.088  -5.904  -7.588  1.00  0.00           H  
ATOM   1353  CG  ARG A  83       3.599  -3.984  -6.711  1.00  0.00           C  
ATOM   1354  HG2 ARG A  83       4.575  -3.899  -6.233  1.00  0.00           H  
ATOM   1355  HG3 ARG A  83       3.277  -3.001  -7.059  1.00  0.00           H  
ATOM   1356  CD  ARG A  83       2.576  -4.512  -5.702  1.00  0.00           C  
ATOM   1357  HD2 ARG A  83       1.649  -4.703  -6.237  1.00  0.00           H  
ATOM   1358  HD3 ARG A  83       2.932  -5.460  -5.295  1.00  0.00           H  
ATOM   1359  NE  ARG A  83       2.325  -3.569  -4.591  1.00  0.00           N  
ATOM   1360  HE  ARG A  83       3.025  -2.868  -4.395  1.00  0.00           H  
ATOM   1361  CZ  ARG A  83       1.298  -3.609  -3.763  1.00  0.00           C  
ATOM   1362  NH1 ARG A  83       0.273  -4.389  -3.939  1.00  0.00           N  
ATOM   1363 HH11 ARG A  83       0.109  -4.734  -4.887  1.00  0.00           H  
ATOM   1364 HH12 ARG A  83      -0.520  -4.281  -3.340  1.00  0.00           H  
ATOM   1365  NH2 ARG A  83       1.231  -2.813  -2.741  1.00  0.00           N  
ATOM   1366 HH21 ARG A  83       1.894  -2.041  -2.685  1.00  0.00           H  
ATOM   1367 HH22 ARG A  83       0.388  -2.761  -2.206  1.00  0.00           H  
ATOM   1368  C   ARG A  83       6.042  -4.373  -8.742  1.00  0.00           C  
ATOM   1369  O   ARG A  83       6.569  -3.373  -8.265  1.00  0.00           O  
ATOM   1370  N   LEU A  84       6.746  -5.463  -9.053  1.00  0.00           N  
ATOM   1371  H   LEU A  84       6.225  -6.273  -9.362  1.00  0.00           H  
ATOM   1372  CA  LEU A  84       8.200  -5.606  -8.918  1.00  0.00           C  
ATOM   1373  HA  LEU A  84       8.486  -5.334  -7.900  1.00  0.00           H  
ATOM   1374  CB  LEU A  84       8.550  -7.089  -9.151  1.00  0.00           C  
ATOM   1375  HB2 LEU A  84       8.124  -7.675  -8.338  1.00  0.00           H  
ATOM   1376  HB3 LEU A  84       8.072  -7.413 -10.074  1.00  0.00           H  
ATOM   1377  CG  LEU A  84      10.046  -7.423  -9.273  1.00  0.00           C  
ATOM   1378  HG  LEU A  84      10.486  -6.869 -10.101  1.00  0.00           H  
ATOM   1379  CD1 LEU A  84      10.827  -7.120  -7.996  1.00  0.00           C  
ATOM   1380 HD11 LEU A  84      11.865  -7.429  -8.112  1.00  0.00           H  
ATOM   1381 HD12 LEU A  84      10.807  -6.048  -7.803  1.00  0.00           H  
ATOM   1382 HD13 LEU A  84      10.380  -7.645  -7.151  1.00  0.00           H  
ATOM   1383  CD2 LEU A  84      10.185  -8.915  -9.574  1.00  0.00           C  
ATOM   1384 HD21 LEU A  84      11.238  -9.169  -9.692  1.00  0.00           H  
ATOM   1385 HD22 LEU A  84       9.754  -9.508  -8.769  1.00  0.00           H  
ATOM   1386 HD23 LEU A  84       9.668  -9.146 -10.505  1.00  0.00           H  
ATOM   1387  C   LEU A  84       8.972  -4.672  -9.862  1.00  0.00           C  
ATOM   1388  O   LEU A  84       9.896  -4.004  -9.410  1.00  0.00           O  
ATOM   1389  N   ASP A  85       8.579  -4.572 -11.135  1.00  0.00           N  
ATOM   1390  H   ASP A  85       7.830  -5.177 -11.459  1.00  0.00           H  
ATOM   1391  CA  ASP A  85       9.107  -3.582 -12.090  1.00  0.00           C  
ATOM   1392  HA  ASP A  85      10.184  -3.717 -12.198  1.00  0.00           H  
ATOM   1393  CB  ASP A  85       8.443  -3.882 -13.448  1.00  0.00           C  
ATOM   1394  HB2 ASP A  85       8.648  -4.927 -13.688  1.00  0.00           H  
ATOM   1395  HB3 ASP A  85       7.361  -3.780 -13.340  1.00  0.00           H  
ATOM   1396  CG  ASP A  85       8.887  -3.041 -14.652  1.00  0.00           C  
ATOM   1397  OD1 ASP A  85       9.845  -2.242 -14.557  1.00  0.00           O  
ATOM   1398  OD2 ASP A  85       8.254  -3.180 -15.722  1.00  0.00           O  
ATOM   1399  C   ASP A  85       8.867  -2.144 -11.574  1.00  0.00           C  
ATOM   1400  O   ASP A  85       9.809  -1.366 -11.401  1.00  0.00           O  
ATOM   1401  N   ARG A  86       7.625  -1.842 -11.162  1.00  0.00           N  
ATOM   1402  H   ARG A  86       6.905  -2.537 -11.330  1.00  0.00           H  
ATOM   1403  CA  ARG A  86       7.214  -0.567 -10.542  1.00  0.00           C  
ATOM   1404  HA  ARG A  86       7.375   0.235 -11.257  1.00  0.00           H  
ATOM   1405  CB  ARG A  86       5.703  -0.655 -10.251  1.00  0.00           C  
ATOM   1406  HB2 ARG A  86       5.190  -0.917 -11.179  1.00  0.00           H  
ATOM   1407  HB3 ARG A  86       5.540  -1.461  -9.540  1.00  0.00           H  
ATOM   1408  CG  ARG A  86       5.045   0.613  -9.690  1.00  0.00           C  
ATOM   1409  HG2 ARG A  86       5.538   0.914  -8.769  1.00  0.00           H  
ATOM   1410  HG3 ARG A  86       5.117   1.427 -10.411  1.00  0.00           H  
ATOM   1411  CD  ARG A  86       3.565   0.312  -9.399  1.00  0.00           C  
ATOM   1412  HD2 ARG A  86       3.064   0.103 -10.345  1.00  0.00           H  
ATOM   1413  HD3 ARG A  86       3.502  -0.574  -8.762  1.00  0.00           H  
ATOM   1414  NE  ARG A  86       2.897   1.426  -8.707  1.00  0.00           N  
ATOM   1415  HE  ARG A  86       3.498   2.130  -8.270  1.00  0.00           H  
ATOM   1416  CZ  ARG A  86       1.596   1.598  -8.542  1.00  0.00           C  
ATOM   1417  NH1 ARG A  86       0.712   0.783  -9.055  1.00  0.00           N  
ATOM   1418 HH11 ARG A  86       1.084  -0.043  -9.476  1.00  0.00           H  
ATOM   1419 HH12 ARG A  86      -0.215   0.793  -8.680  1.00  0.00           H  
ATOM   1420  NH2 ARG A  86       1.179   2.602  -7.835  1.00  0.00           N  
ATOM   1421 HH21 ARG A  86       1.888   3.022  -7.231  1.00  0.00           H  
ATOM   1422 HH22 ARG A  86       0.225   2.896  -7.731  1.00  0.00           H  
ATOM   1423  C   ARG A  86       8.031  -0.175  -9.301  1.00  0.00           C  
ATOM   1424  O   ARG A  86       8.257   1.015  -9.096  1.00  0.00           O  
ATOM   1425  N   ASN A  87       8.484  -1.128  -8.481  1.00  0.00           N  
ATOM   1426  H   ASN A  87       8.195  -2.082  -8.655  1.00  0.00           H  
ATOM   1427  CA  ASN A  87       9.352  -0.826  -7.333  1.00  0.00           C  
ATOM   1428  HA  ASN A  87       9.067   0.160  -6.965  1.00  0.00           H  
ATOM   1429  CB  ASN A  87       9.096  -1.840  -6.199  1.00  0.00           C  
ATOM   1430  HB2 ASN A  87       8.127  -2.313  -6.351  1.00  0.00           H  
ATOM   1431  HB3 ASN A  87       9.850  -2.623  -6.223  1.00  0.00           H  
ATOM   1432  CG  ASN A  87       9.057  -1.201  -4.811  1.00  0.00           C  
ATOM   1433  OD1 ASN A  87       9.374  -0.039  -4.602  1.00  0.00           O  
ATOM   1434  ND2 ASN A  87       8.561  -1.932  -3.835  1.00  0.00           N  
ATOM   1435 HD21 ASN A  87       8.386  -1.467  -2.942  1.00  0.00           H  
ATOM   1436 HD22 ASN A  87       8.273  -2.873  -4.002  1.00  0.00           H  
ATOM   1437  C   ASN A  87      10.845  -0.716  -7.724  1.00  0.00           C  
ATOM   1438  O   ASN A  87      11.513   0.229  -7.306  1.00  0.00           O  
ATOM   1439  N   LEU A  88      11.363  -1.629  -8.563  1.00  0.00           N  
ATOM   1440  H   LEU A  88      10.750  -2.360  -8.908  1.00  0.00           H  
ATOM   1441  CA  LEU A  88      12.753  -1.590  -9.058  1.00  0.00           C  
ATOM   1442  HA  LEU A  88      13.424  -1.652  -8.202  1.00  0.00           H  
ATOM   1443  CB  LEU A  88      13.017  -2.766 -10.020  1.00  0.00           C  
ATOM   1444  HB2 LEU A  88      12.189  -2.817 -10.730  1.00  0.00           H  
ATOM   1445  HB3 LEU A  88      13.921  -2.547 -10.589  1.00  0.00           H  
ATOM   1446  CG  LEU A  88      13.201  -4.144  -9.363  1.00  0.00           C  
ATOM   1447  HG  LEU A  88      12.350  -4.365  -8.725  1.00  0.00           H  
ATOM   1448  CD1 LEU A  88      13.309  -5.224 -10.444  1.00  0.00           C  
ATOM   1449 HD11 LEU A  88      14.170  -5.037 -11.086  1.00  0.00           H  
ATOM   1450 HD12 LEU A  88      13.403  -6.205  -9.979  1.00  0.00           H  
ATOM   1451 HD13 LEU A  88      12.404  -5.217 -11.052  1.00  0.00           H  
ATOM   1452  CD2 LEU A  88      14.473  -4.220  -8.516  1.00  0.00           C  
ATOM   1453 HD21 LEU A  88      14.555  -5.211  -8.075  1.00  0.00           H  
ATOM   1454 HD22 LEU A  88      15.347  -4.025  -9.136  1.00  0.00           H  
ATOM   1455 HD23 LEU A  88      14.436  -3.494  -7.709  1.00  0.00           H  
ATOM   1456  C   LEU A  88      13.088  -0.272  -9.775  1.00  0.00           C  
ATOM   1457  O   LEU A  88      14.213   0.216  -9.649  1.00  0.00           O  
ATOM   1458  N   TRP A  89      12.114   0.329 -10.459  1.00  0.00           N  
ATOM   1459  H   TRP A  89      11.252  -0.193 -10.600  1.00  0.00           H  
ATOM   1460  CA  TRP A  89      12.172   1.694 -11.000  1.00  0.00           C  
ATOM   1461  HA  TRP A  89      12.823   1.709 -11.873  1.00  0.00           H  
ATOM   1462  CB  TRP A  89      10.748   2.053 -11.454  1.00  0.00           C  
ATOM   1463  HB2 TRP A  89      10.533   1.504 -12.372  1.00  0.00           H  
ATOM   1464  HB3 TRP A  89      10.049   1.691 -10.703  1.00  0.00           H  
ATOM   1465  CG  TRP A  89      10.431   3.501 -11.681  1.00  0.00           C  
ATOM   1466  CD1 TRP A  89       9.619   4.242 -10.892  1.00  0.00           C  
ATOM   1467  HD1 TRP A  89       9.121   3.870 -10.001  1.00  0.00           H  
ATOM   1468  NE1 TRP A  89       9.518   5.523 -11.398  1.00  0.00           N  
ATOM   1469  HE1 TRP A  89       8.981   6.258 -10.959  1.00  0.00           H  
ATOM   1470  CE2 TRP A  89      10.262   5.673 -12.546  1.00  0.00           C  
ATOM   1471  CZ2 TRP A  89      10.470   6.759 -13.408  1.00  0.00           C  
ATOM   1472  HZ2 TRP A  89      10.004   7.712 -13.215  1.00  0.00           H  
ATOM   1473  CH2 TRP A  89      11.284   6.586 -14.537  1.00  0.00           C  
ATOM   1474  HH2 TRP A  89      11.445   7.408 -15.221  1.00  0.00           H  
ATOM   1475  CZ3 TRP A  89      11.883   5.339 -14.777  1.00  0.00           C  
ATOM   1476  HZ3 TRP A  89      12.500   5.220 -15.649  1.00  0.00           H  
ATOM   1477  CE3 TRP A  89      11.675   4.252 -13.905  1.00  0.00           C  
ATOM   1478  HE3 TRP A  89      12.142   3.298 -14.109  1.00  0.00           H  
ATOM   1479  CD2 TRP A  89      10.859   4.392 -12.760  1.00  0.00           C  
ATOM   1480  C   TRP A  89      12.723   2.734 -10.003  1.00  0.00           C  
ATOM   1481  O   TRP A  89      13.513   3.591 -10.405  1.00  0.00           O  
ATOM   1482  N   GLY A  90      12.389   2.621  -8.710  1.00  0.00           N  
ATOM   1483  H   GLY A  90      11.823   1.825  -8.429  1.00  0.00           H  
ATOM   1484  CA  GLY A  90      12.860   3.525  -7.654  1.00  0.00           C  
ATOM   1485  HA2 GLY A  90      12.721   4.560  -7.971  1.00  0.00           H  
ATOM   1486  HA3 GLY A  90      12.261   3.355  -6.762  1.00  0.00           H  
ATOM   1487  C   GLY A  90      14.328   3.336  -7.254  1.00  0.00           C  
ATOM   1488  O   GLY A  90      14.986   4.307  -6.881  1.00  0.00           O  
ATOM   1489  N   LEU A  91      14.877   2.120  -7.371  1.00  0.00           N  
ATOM   1490  H   LEU A  91      14.296   1.358  -7.703  1.00  0.00           H  
ATOM   1491  CA  LEU A  91      16.320   1.908  -7.206  1.00  0.00           C  
ATOM   1492  HA  LEU A  91      16.689   2.522  -6.385  1.00  0.00           H  
ATOM   1493  CB  LEU A  91      16.603   0.430  -6.896  1.00  0.00           C  
ATOM   1494  HB2 LEU A  91      16.198  -0.181  -7.707  1.00  0.00           H  
ATOM   1495  HB3 LEU A  91      17.682   0.295  -6.875  1.00  0.00           H  
ATOM   1496  CG  LEU A  91      16.044  -0.081  -5.560  1.00  0.00           C  
ATOM   1497  HG  LEU A  91      14.972   0.110  -5.505  1.00  0.00           H  
ATOM   1498  CD1 LEU A  91      16.270  -1.589  -5.496  1.00  0.00           C  
ATOM   1499 HD11 LEU A  91      15.762  -2.072  -6.329  1.00  0.00           H  
ATOM   1500 HD12 LEU A  91      17.335  -1.812  -5.538  1.00  0.00           H  
ATOM   1501 HD13 LEU A  91      15.856  -1.983  -4.570  1.00  0.00           H  
ATOM   1502  CD2 LEU A  91      16.740   0.576  -4.367  1.00  0.00           C  
ATOM   1503 HD21 LEU A  91      16.314   0.189  -3.442  1.00  0.00           H  
ATOM   1504 HD22 LEU A  91      17.809   0.373  -4.386  1.00  0.00           H  
ATOM   1505 HD23 LEU A  91      16.565   1.651  -4.372  1.00  0.00           H  
ATOM   1506  C   LEU A  91      17.083   2.336  -8.463  1.00  0.00           C  
ATOM   1507  O   LEU A  91      18.140   2.966  -8.380  1.00  0.00           O  
ATOM   1508  N   ALA A  92      16.543   1.980  -9.630  1.00  0.00           N  
ATOM   1509  H   ALA A  92      15.662   1.474  -9.614  1.00  0.00           H  
ATOM   1510  CA  ALA A  92      17.177   2.200 -10.919  1.00  0.00           C  
ATOM   1511  HA  ALA A  92      18.199   1.820 -10.874  1.00  0.00           H  
ATOM   1512  CB  ALA A  92      16.411   1.389 -11.970  1.00  0.00           C  
ATOM   1513  HB1 ALA A  92      15.366   1.698 -11.997  1.00  0.00           H  
ATOM   1514  HB2 ALA A  92      16.856   1.557 -12.949  1.00  0.00           H  
ATOM   1515  HB3 ALA A  92      16.462   0.326 -11.727  1.00  0.00           H  
ATOM   1516  C   ALA A  92      17.254   3.687 -11.302  1.00  0.00           C  
ATOM   1517  O   ALA A  92      18.318   4.150 -11.709  1.00  0.00           O  
ATOM   1518  N   GLY A  93      16.153   4.441 -11.208  1.00  0.00           N  
ATOM   1519  H   GLY A  93      15.301   4.040 -10.817  1.00  0.00           H  
ATOM   1520  CA  GLY A  93      16.069   5.786 -11.797  1.00  0.00           C  
ATOM   1521  HA2 GLY A  93      15.100   6.217 -11.542  1.00  0.00           H  
ATOM   1522  HA3 GLY A  93      16.856   6.416 -11.382  1.00  0.00           H  
ATOM   1523  C   GLY A  93      16.207   5.793 -13.330  1.00  0.00           C  
ATOM   1524  O   GLY A  93      16.514   6.823 -13.920  1.00  0.00           O  
ATOM   1525  N   LEU A  94      16.010   4.639 -13.978  1.00  0.00           N  
ATOM   1526  H   LEU A  94      15.727   3.844 -13.426  1.00  0.00           H  
ATOM   1527  CA  LEU A  94      16.189   4.417 -15.415  1.00  0.00           C  
ATOM   1528  HA  LEU A  94      16.266   5.377 -15.927  1.00  0.00           H  
ATOM   1529  CB  LEU A  94      17.480   3.612 -15.660  1.00  0.00           C  
ATOM   1530  HB2 LEU A  94      17.429   2.713 -15.047  1.00  0.00           H  
ATOM   1531  HB3 LEU A  94      17.503   3.301 -16.706  1.00  0.00           H  
ATOM   1532  CG  LEU A  94      18.804   4.326 -15.342  1.00  0.00           C  
ATOM   1533  HG  LEU A  94      18.796   4.695 -14.318  1.00  0.00           H  
ATOM   1534  CD1 LEU A  94      19.957   3.330 -15.491  1.00  0.00           C  
ATOM   1535 HD11 LEU A  94      19.832   2.519 -14.774  1.00  0.00           H  
ATOM   1536 HD12 LEU A  94      19.976   2.923 -16.502  1.00  0.00           H  
ATOM   1537 HD13 LEU A  94      20.904   3.831 -15.290  1.00  0.00           H  
ATOM   1538  CD2 LEU A  94      19.049   5.498 -16.293  1.00  0.00           C  
ATOM   1539 HD21 LEU A  94      19.012   5.164 -17.330  1.00  0.00           H  
ATOM   1540 HD22 LEU A  94      18.301   6.273 -16.128  1.00  0.00           H  
ATOM   1541 HD23 LEU A  94      20.027   5.935 -16.094  1.00  0.00           H  
ATOM   1542  C   LEU A  94      14.983   3.673 -15.995  1.00  0.00           C  
ATOM   1543  O   LEU A  94      14.533   2.677 -15.430  1.00  0.00           O  
ATOM   1544  N   ASN A  95      14.482   4.146 -17.142  1.00  0.00           N  
ATOM   1545  H   ASN A  95      14.896   4.980 -17.527  1.00  0.00           H  
ATOM   1546  CA  ASN A  95      13.307   3.574 -17.808  1.00  0.00           C  
ATOM   1547  HA  ASN A  95      12.488   3.511 -17.087  1.00  0.00           H  
ATOM   1548  CB  ASN A  95      12.888   4.475 -18.995  1.00  0.00           C  
ATOM   1549  HB2 ASN A  95      13.702   5.144 -19.278  1.00  0.00           H  
ATOM   1550  HB3 ASN A  95      12.654   3.863 -19.866  1.00  0.00           H  
ATOM   1551  CG  ASN A  95      11.637   5.278 -18.704  1.00  0.00           C  
ATOM   1552  OD1 ASN A  95      10.703   4.813 -18.085  1.00  0.00           O  
ATOM   1553  ND2 ASN A  95      11.565   6.507 -19.149  1.00  0.00           N  
ATOM   1554 HD21 ASN A  95      10.707   6.994 -18.947  1.00  0.00           H  
ATOM   1555 HD22 ASN A  95      12.309   6.924 -19.675  1.00  0.00           H  
ATOM   1556  C   ASN A  95      13.536   2.136 -18.282  1.00  0.00           C  
ATOM   1557  O   ASN A  95      12.712   1.263 -18.025  1.00  0.00           O  
ATOM   1558  N   SER A  96      14.624   1.880 -19.007  1.00  0.00           N  
ATOM   1559  H   SER A  96      15.313   2.606 -19.137  1.00  0.00           H  
ATOM   1560  CA  SER A  96      14.903   0.588 -19.635  1.00  0.00           C  
ATOM   1561  HA  SER A  96      14.597  -0.216 -18.966  1.00  0.00           H  
ATOM   1562  CB  SER A  96      14.100   0.467 -20.936  1.00  0.00           C  
ATOM   1563  HB2 SER A  96      13.041   0.606 -20.719  1.00  0.00           H  
ATOM   1564  HB3 SER A  96      14.420   1.242 -21.635  1.00  0.00           H  
ATOM   1565  OG  SER A  96      14.286  -0.804 -21.522  1.00  0.00           O  
ATOM   1566  HG  SER A  96      13.758  -0.866 -22.323  1.00  0.00           H  
ATOM   1567  C   SER A  96      16.398   0.447 -19.914  1.00  0.00           C  
ATOM   1568  O   SER A  96      17.061   1.442 -20.207  1.00  0.00           O  
ATOM   1569  N   CYS A  97      16.919  -0.776 -19.847  1.00  0.00           N  
ATOM   1570  H   CYS A  97      16.301  -1.539 -19.590  1.00  0.00           H  
ATOM   1571  CA  CYS A  97      18.295  -1.099 -20.210  1.00  0.00           C  
ATOM   1572  HA  CYS A  97      18.681  -0.333 -20.882  1.00  0.00           H  
ATOM   1573  CB  CYS A  97      19.166  -1.063 -18.947  1.00  0.00           C  
ATOM   1574  HB2 CYS A  97      19.048  -0.100 -18.446  1.00  0.00           H  
ATOM   1575  HB3 CYS A  97      18.854  -1.857 -18.268  1.00  0.00           H  
ATOM   1576  SG  CYS A  97      20.906  -1.297 -19.405  1.00  0.00           S  
ATOM   1577  HG  CYS A  97      21.137  -0.076 -19.905  1.00  0.00           H  
ATOM   1578  C   CYS A  97      18.311  -2.459 -20.935  1.00  0.00           C  
ATOM   1579  O   CYS A  97      18.318  -3.500 -20.273  1.00  0.00           O  
ATOM   1580  N   PRO A  98      18.227  -2.484 -22.281  1.00  0.00           N  
ATOM   1581  CD  PRO A  98      18.135  -1.338 -23.177  1.00  0.00           C  
ATOM   1582  HD2 PRO A  98      18.907  -0.599 -22.963  1.00  0.00           H  
ATOM   1583  HD3 PRO A  98      17.143  -0.889 -23.090  1.00  0.00           H  
ATOM   1584  CG  PRO A  98      18.340  -1.887 -24.590  1.00  0.00           C  
ATOM   1585  HG2 PRO A  98      19.404  -1.880 -24.835  1.00  0.00           H  
ATOM   1586  HG3 PRO A  98      17.775  -1.319 -25.329  1.00  0.00           H  
ATOM   1587  CB  PRO A  98      17.847  -3.329 -24.478  1.00  0.00           C  
ATOM   1588  HB2 PRO A  98      18.303  -3.973 -25.232  1.00  0.00           H  
ATOM   1589  HB3 PRO A  98      16.760  -3.350 -24.570  1.00  0.00           H  
ATOM   1590  CA  PRO A  98      18.249  -3.724 -23.054  1.00  0.00           C  
ATOM   1591  HA  PRO A  98      17.518  -4.426 -22.655  1.00  0.00           H  
ATOM   1592  C   PRO A  98      19.640  -4.365 -23.005  1.00  0.00           C  
ATOM   1593  O   PRO A  98      20.655  -3.677 -23.113  1.00  0.00           O  
ATOM   1594  N   VAL A  99      19.684  -5.690 -22.864  1.00  0.00           N  
ATOM   1595  H   VAL A  99      18.816  -6.202 -22.859  1.00  0.00           H  
ATOM   1596  CA  VAL A  99      20.933  -6.459 -22.767  1.00  0.00           C  
ATOM   1597  HA  VAL A  99      21.755  -5.752 -22.655  1.00  0.00           H  
ATOM   1598  CB  VAL A  99      20.924  -7.336 -21.492  1.00  0.00           C  
ATOM   1599  HB  VAL A  99      20.369  -6.803 -20.720  1.00  0.00           H  
ATOM   1600  CG1 VAL A  99      20.243  -8.695 -21.699  1.00  0.00           C  
ATOM   1601 HG11 VAL A  99      19.233  -8.553 -22.085  1.00  0.00           H  
ATOM   1602 HG12 VAL A  99      20.813  -9.310 -22.397  1.00  0.00           H  
ATOM   1603 HG13 VAL A  99      20.188  -9.226 -20.752  1.00  0.00           H  
ATOM   1604  CG2 VAL A  99      22.335  -7.559 -20.929  1.00  0.00           C  
ATOM   1605 HG21 VAL A  99      22.824  -6.597 -20.774  1.00  0.00           H  
ATOM   1606 HG22 VAL A  99      22.269  -8.071 -19.970  1.00  0.00           H  
ATOM   1607 HG23 VAL A  99      22.935  -8.170 -21.604  1.00  0.00           H  
ATOM   1608  C   VAL A  99      21.204  -7.239 -24.059  1.00  0.00           C  
ATOM   1609  O   VAL A  99      20.299  -7.468 -24.865  1.00  0.00           O  
ATOM   1610  N   LYS A 100      22.455  -7.672 -24.231  1.00  0.00           N  
ATOM   1611  H   LYS A 100      23.131  -7.471 -23.507  1.00  0.00           H  
ATOM   1612  CA  LYS A 100      22.901  -8.593 -25.280  1.00  0.00           C  
ATOM   1613  HA  LYS A 100      22.052  -9.177 -25.639  1.00  0.00           H  
ATOM   1614  CB  LYS A 100      23.503  -7.828 -26.460  1.00  0.00           C  
ATOM   1615  HB2 LYS A 100      24.433  -7.348 -26.149  1.00  0.00           H  
ATOM   1616  HB3 LYS A 100      23.733  -8.578 -27.206  1.00  0.00           H  
ATOM   1617  CG  LYS A 100      22.603  -6.796 -27.143  1.00  0.00           C  
ATOM   1618  HG2 LYS A 100      21.632  -7.243 -27.364  1.00  0.00           H  
ATOM   1619  HG3 LYS A 100      22.472  -5.924 -26.501  1.00  0.00           H  
ATOM   1620  CD  LYS A 100      23.289  -6.392 -28.453  1.00  0.00           C  
ATOM   1621  HD2 LYS A 100      24.274  -5.976 -28.234  1.00  0.00           H  
ATOM   1622  HD3 LYS A 100      23.419  -7.285 -29.070  1.00  0.00           H  
ATOM   1623  CE  LYS A 100      22.455  -5.369 -29.219  1.00  0.00           C  
ATOM   1624  HE2 LYS A 100      21.432  -5.751 -29.301  1.00  0.00           H  
ATOM   1625  HE3 LYS A 100      22.426  -4.438 -28.644  1.00  0.00           H  
ATOM   1626  NZ  LYS A 100      23.030  -5.152 -30.568  1.00  0.00           N  
ATOM   1627  HZ1 LYS A 100      22.486  -4.476 -31.086  1.00  0.00           H  
ATOM   1628  HZ2 LYS A 100      23.040  -6.031 -31.073  1.00  0.00           H  
ATOM   1629  HZ3 LYS A 100      23.988  -4.833 -30.498  1.00  0.00           H  
ATOM   1630  C   LYS A 100      23.943  -9.578 -24.746  1.00  0.00           C  
ATOM   1631  O   LYS A 100      24.509  -9.343 -23.680  1.00  0.00           O  
ATOM   1632  N   GLU A 101      24.196 -10.639 -25.508  1.00  0.00           N  
ATOM   1633  H   GLU A 101      23.771 -10.676 -26.433  1.00  0.00           H  
ATOM   1634  CA  GLU A 101      25.276 -11.612 -25.323  1.00  0.00           C  
ATOM   1635  HA  GLU A 101      25.046 -12.457 -25.975  1.00  0.00           H  
ATOM   1636  CB  GLU A 101      26.625 -11.052 -25.828  1.00  0.00           C  
ATOM   1637  HB2 GLU A 101      27.003 -10.367 -25.067  1.00  0.00           H  
ATOM   1638  HB3 GLU A 101      27.321 -11.894 -25.853  1.00  0.00           H  
ATOM   1639  CG  GLU A 101      26.747 -10.318 -27.198  1.00  0.00           C  
ATOM   1640  HG2 GLU A 101      27.071  -9.301 -26.968  1.00  0.00           H  
ATOM   1641  HG3 GLU A 101      27.572 -10.775 -27.747  1.00  0.00           H  
ATOM   1642  CD  GLU A 101      25.532 -10.209 -28.149  1.00  0.00           C  
ATOM   1643  OE1 GLU A 101      25.436  -9.150 -28.819  1.00  0.00           O  
ATOM   1644  OE2 GLU A 101      24.657 -11.104 -28.162  1.00  0.00           O  
ATOM   1645  C   GLU A 101      25.307 -12.190 -23.888  1.00  0.00           C  
ATOM   1646  O   GLU A 101      26.318 -12.157 -23.183  1.00  0.00           O  
ATOM   1647  N   ALA A 102      24.144 -12.678 -23.445  1.00  0.00           N  
ATOM   1648  H   ALA A 102      23.372 -12.715 -24.093  1.00  0.00           H  
ATOM   1649  CA  ALA A 102      23.882 -13.169 -22.096  1.00  0.00           C  
ATOM   1650  HA  ALA A 102      24.820 -13.223 -21.540  1.00  0.00           H  
ATOM   1651  CB  ALA A 102      22.966 -12.163 -21.385  1.00  0.00           C  
ATOM   1652  HB1 ALA A 102      22.029 -12.063 -21.935  1.00  0.00           H  
ATOM   1653  HB2 ALA A 102      22.745 -12.506 -20.372  1.00  0.00           H  
ATOM   1654  HB3 ALA A 102      23.455 -11.190 -21.334  1.00  0.00           H  
ATOM   1655  C   ALA A 102      23.272 -14.582 -22.122  1.00  0.00           C  
ATOM   1656  O   ALA A 102      22.580 -14.963 -23.069  1.00  0.00           O  
ATOM   1657  N   ASN A 103      23.516 -15.360 -21.065  1.00  0.00           N  
ATOM   1658  H   ASN A 103      24.045 -14.974 -20.299  1.00  0.00           H  
ATOM   1659  CA  ASN A 103      22.908 -16.682 -20.887  1.00  0.00           C  
ATOM   1660  HA  ASN A 103      23.060 -17.263 -21.800  1.00  0.00           H  
ATOM   1661  CB  ASN A 103      23.611 -17.401 -19.721  1.00  0.00           C  
ATOM   1662  HB2 ASN A 103      23.574 -16.769 -18.836  1.00  0.00           H  
ATOM   1663  HB3 ASN A 103      23.090 -18.327 -19.488  1.00  0.00           H  
ATOM   1664  CG  ASN A 103      25.047 -17.777 -20.034  1.00  0.00           C  
ATOM   1665  OD1 ASN A 103      25.334 -18.432 -21.019  1.00  0.00           O  
ATOM   1666  ND2 ASN A 103      25.987 -17.391 -19.205  1.00  0.00           N  
ATOM   1667 HD21 ASN A 103      26.921 -17.657 -19.451  1.00  0.00           H  
ATOM   1668 HD22 ASN A 103      25.795 -16.758 -18.445  1.00  0.00           H  
ATOM   1669  C   ASN A 103      21.388 -16.590 -20.649  1.00  0.00           C  
ATOM   1670  O   ASN A 103      20.840 -15.515 -20.412  1.00  0.00           O  
ATOM   1671  N   GLN A 104      20.707 -17.737 -20.633  1.00  0.00           N  
ATOM   1672  H   GLN A 104      21.219 -18.596 -20.765  1.00  0.00           H  
ATOM   1673  CA  GLN A 104      19.345 -17.857 -20.097  1.00  0.00           C  
ATOM   1674  HA  GLN A 104      18.943 -16.863 -19.902  1.00  0.00           H  
ATOM   1675  CB  GLN A 104      18.405 -18.539 -21.103  1.00  0.00           C  
ATOM   1676  HB2 GLN A 104      18.625 -19.607 -21.146  1.00  0.00           H  
ATOM   1677  HB3 GLN A 104      17.390 -18.415 -20.723  1.00  0.00           H  
ATOM   1678  CG  GLN A 104      18.482 -17.954 -22.525  1.00  0.00           C  
ATOM   1679  HG2 GLN A 104      18.499 -16.866 -22.472  1.00  0.00           H  
ATOM   1680  HG3 GLN A 104      19.407 -18.289 -22.996  1.00  0.00           H  
ATOM   1681  CD  GLN A 104      17.305 -18.361 -23.412  1.00  0.00           C  
ATOM   1682  OE1 GLN A 104      16.254 -18.799 -22.964  1.00  0.00           O  
ATOM   1683  NE2 GLN A 104      17.431 -18.221 -24.715  1.00  0.00           N  
ATOM   1684 HE21 GLN A 104      16.628 -18.460 -25.267  1.00  0.00           H  
ATOM   1685 HE22 GLN A 104      18.272 -17.834 -25.106  1.00  0.00           H  
ATOM   1686  C   GLN A 104      19.352 -18.618 -18.762  1.00  0.00           C  
ATOM   1687  O   GLN A 104      20.253 -19.418 -18.509  1.00  0.00           O  
ATOM   1688  N   SER A 105      18.330 -18.413 -17.931  1.00  0.00           N  
ATOM   1689  H   SER A 105      17.640 -17.706 -18.177  1.00  0.00           H  
ATOM   1690  CA  SER A 105      18.120 -19.160 -16.681  1.00  0.00           C  
ATOM   1691  HA  SER A 105      18.531 -20.163 -16.798  1.00  0.00           H  
ATOM   1692  CB  SER A 105      18.867 -18.461 -15.541  1.00  0.00           C  
ATOM   1693  HB2 SER A 105      19.884 -18.234 -15.865  1.00  0.00           H  
ATOM   1694  HB3 SER A 105      18.354 -17.530 -15.289  1.00  0.00           H  
ATOM   1695  OG  SER A 105      18.935 -19.298 -14.402  1.00  0.00           O  
ATOM   1696  HG  SER A 105      19.748 -19.812 -14.474  1.00  0.00           H  
ATOM   1697  C   SER A 105      16.629 -19.298 -16.355  1.00  0.00           C  
ATOM   1698  O   SER A 105      15.827 -18.500 -16.832  1.00  0.00           O  
ATOM   1699  N   THR A 106      16.240 -20.295 -15.559  1.00  0.00           N  
ATOM   1700  H   THR A 106      16.926 -20.955 -15.228  1.00  0.00           H  
ATOM   1701  CA  THR A 106      14.861 -20.477 -15.066  1.00  0.00           C  
ATOM   1702  HA  THR A 106      14.181 -20.590 -15.914  1.00  0.00           H  
ATOM   1703  CB  THR A 106      14.780 -21.738 -14.191  1.00  0.00           C  
ATOM   1704  HB  THR A 106      15.376 -21.590 -13.287  1.00  0.00           H  
ATOM   1705  CG2 THR A 106      13.359 -22.115 -13.795  1.00  0.00           C  
ATOM   1706 HG21 THR A 106      12.963 -21.391 -13.084  1.00  0.00           H  
ATOM   1707 HG22 THR A 106      12.721 -22.132 -14.677  1.00  0.00           H  
ATOM   1708 HG23 THR A 106      13.344 -23.101 -13.324  1.00  0.00           H  
ATOM   1709  OG1 THR A 106      15.320 -22.825 -14.899  1.00  0.00           O  
ATOM   1710  HG1 THR A 106      14.577 -23.386 -15.156  1.00  0.00           H  
ATOM   1711  C   THR A 106      14.414 -19.265 -14.243  1.00  0.00           C  
ATOM   1712  O   THR A 106      15.189 -18.760 -13.426  1.00  0.00           O  
ATOM   1713  N   LEU A 107      13.178 -18.798 -14.436  1.00  0.00           N  
ATOM   1714  H   LEU A 107      12.585 -19.237 -15.138  1.00  0.00           H  
ATOM   1715  CA  LEU A 107      12.680 -17.587 -13.783  1.00  0.00           C  
ATOM   1716  HA  LEU A 107      13.382 -16.787 -14.020  1.00  0.00           H  
ATOM   1717  CB  LEU A 107      11.323 -17.209 -14.403  1.00  0.00           C  
ATOM   1718  HB2 LEU A 107      11.475 -17.000 -15.466  1.00  0.00           H  
ATOM   1719  HB3 LEU A 107      10.651 -18.066 -14.332  1.00  0.00           H  
ATOM   1720  CG  LEU A 107      10.631 -15.996 -13.755  1.00  0.00           C  
ATOM   1721  HG  LEU A 107      10.421 -16.217 -12.710  1.00  0.00           H  
ATOM   1722  CD1 LEU A 107      11.459 -14.711 -13.849  1.00  0.00           C  
ATOM   1723 HD11 LEU A 107      11.635 -14.462 -14.895  1.00  0.00           H  
ATOM   1724 HD12 LEU A 107      10.917 -13.897 -13.369  1.00  0.00           H  
ATOM   1725 HD13 LEU A 107      12.416 -14.837 -13.349  1.00  0.00           H  
ATOM   1726  CD2 LEU A 107       9.314 -15.715 -14.466  1.00  0.00           C  
ATOM   1727 HD21 LEU A 107       8.765 -14.938 -13.935  1.00  0.00           H  
ATOM   1728 HD22 LEU A 107       9.509 -15.390 -15.487  1.00  0.00           H  
ATOM   1729 HD23 LEU A 107       8.704 -16.619 -14.497  1.00  0.00           H  
ATOM   1730  C   LEU A 107      12.659 -17.719 -12.252  1.00  0.00           C  
ATOM   1731  O   LEU A 107      13.104 -16.793 -11.582  1.00  0.00           O  
ATOM   1732  N   GLU A 108      12.256 -18.859 -11.684  1.00  0.00           N  
ATOM   1733  H   GLU A 108      11.822 -19.569 -12.269  1.00  0.00           H  
ATOM   1734  CA  GLU A 108      12.343 -19.097 -10.226  1.00  0.00           C  
ATOM   1735  HA  GLU A 108      11.731 -18.353  -9.715  1.00  0.00           H  
ATOM   1736  CB  GLU A 108      11.759 -20.494  -9.905  1.00  0.00           C  
ATOM   1737  HB2 GLU A 108      10.870 -20.670 -10.510  1.00  0.00           H  
ATOM   1738  HB3 GLU A 108      12.499 -21.232 -10.225  1.00  0.00           H  
ATOM   1739  CG  GLU A 108      11.438 -20.753  -8.412  1.00  0.00           C  
ATOM   1740  HG2 GLU A 108      11.811 -21.751  -8.179  1.00  0.00           H  
ATOM   1741  HG3 GLU A 108      12.009 -20.058  -7.795  1.00  0.00           H  
ATOM   1742  CD  GLU A 108       9.945 -20.700  -8.001  1.00  0.00           C  
ATOM   1743  OE1 GLU A 108       9.644 -21.116  -6.859  1.00  0.00           O  
ATOM   1744  OE2 GLU A 108       9.087 -20.247  -8.799  1.00  0.00           O  
ATOM   1745  C   GLU A 108      13.799 -18.943  -9.702  1.00  0.00           C  
ATOM   1746  O   GLU A 108      14.049 -18.310  -8.671  1.00  0.00           O  
ATOM   1747  N   ASN A 109      14.793 -19.431 -10.457  1.00  0.00           N  
ATOM   1748  H   ASN A 109      14.548 -19.854 -11.343  1.00  0.00           H  
ATOM   1749  CA  ASN A 109      16.216 -19.303 -10.108  1.00  0.00           C  
ATOM   1750  HA  ASN A 109      16.333 -19.567  -9.054  1.00  0.00           H  
ATOM   1751  CB  ASN A 109      16.998 -20.306 -10.966  1.00  0.00           C  
ATOM   1752  HB2 ASN A 109      16.620 -21.313 -10.787  1.00  0.00           H  
ATOM   1753  HB3 ASN A 109      16.865 -20.073 -12.022  1.00  0.00           H  
ATOM   1754  CG  ASN A 109      18.481 -20.260 -10.676  1.00  0.00           C  
ATOM   1755  OD1 ASN A 109      19.210 -19.398 -11.136  1.00  0.00           O  
ATOM   1756  ND2 ASN A 109      18.985 -21.183  -9.898  1.00  0.00           N  
ATOM   1757 HD21 ASN A 109      19.975 -21.168  -9.735  1.00  0.00           H  
ATOM   1758 HD22 ASN A 109      18.381 -21.882  -9.505  1.00  0.00           H  
ATOM   1759  C   ASN A 109      16.769 -17.872 -10.276  1.00  0.00           C  
ATOM   1760  O   ASN A 109      17.596 -17.420  -9.475  1.00  0.00           O  
ATOM   1761  N   PHE A 110      16.299 -17.148 -11.293  1.00  0.00           N  
ATOM   1762  H   PHE A 110      15.666 -17.603 -11.947  1.00  0.00           H  
ATOM   1763  CA  PHE A 110      16.591 -15.729 -11.486  1.00  0.00           C  
ATOM   1764  HA  PHE A 110      17.673 -15.590 -11.477  1.00  0.00           H  
ATOM   1765  CB  PHE A 110      16.061 -15.319 -12.868  1.00  0.00           C  
ATOM   1766  HB2 PHE A 110      16.473 -16.001 -13.615  1.00  0.00           H  
ATOM   1767  HB3 PHE A 110      14.980 -15.445 -12.885  1.00  0.00           H  
ATOM   1768  CG  PHE A 110      16.392 -13.902 -13.292  1.00  0.00           C  
ATOM   1769  CD1 PHE A 110      17.619 -13.632 -13.927  1.00  0.00           C  
ATOM   1770  HD1 PHE A 110      18.333 -14.426 -14.098  1.00  0.00           H  
ATOM   1771  CE1 PHE A 110      17.916 -12.327 -14.358  1.00  0.00           C  
ATOM   1772  HE1 PHE A 110      18.860 -12.125 -14.837  1.00  0.00           H  
ATOM   1773  CZ  PHE A 110      16.990 -11.289 -14.161  1.00  0.00           C  
ATOM   1774  HZ  PHE A 110      17.218 -10.290 -14.502  1.00  0.00           H  
ATOM   1775  CE2 PHE A 110      15.764 -11.556 -13.529  1.00  0.00           C  
ATOM   1776  HE2 PHE A 110      15.049 -10.758 -13.394  1.00  0.00           H  
ATOM   1777  CD2 PHE A 110      15.464 -12.860 -13.095  1.00  0.00           C  
ATOM   1778  HD2 PHE A 110      14.513 -13.064 -12.624  1.00  0.00           H  
ATOM   1779  C   PHE A 110      16.000 -14.872 -10.349  1.00  0.00           C  
ATOM   1780  O   PHE A 110      16.678 -13.982  -9.831  1.00  0.00           O  
ATOM   1781  N   LEU A 111      14.770 -15.168  -9.906  1.00  0.00           N  
ATOM   1782  H   LEU A 111      14.249 -15.896 -10.392  1.00  0.00           H  
ATOM   1783  CA  LEU A 111      14.088 -14.448  -8.827  1.00  0.00           C  
ATOM   1784  HA  LEU A 111      14.231 -13.383  -8.994  1.00  0.00           H  
ATOM   1785  CB  LEU A 111      12.575 -14.731  -8.882  1.00  0.00           C  
ATOM   1786  HB2 LEU A 111      12.435 -15.815  -8.856  1.00  0.00           H  
ATOM   1787  HB3 LEU A 111      12.102 -14.312  -7.992  1.00  0.00           H  
ATOM   1788  CG  LEU A 111      11.859 -14.164 -10.128  1.00  0.00           C  
ATOM   1789  HG  LEU A 111      12.375 -14.484 -11.029  1.00  0.00           H  
ATOM   1790  CD1 LEU A 111      10.423 -14.689 -10.170  1.00  0.00           C  
ATOM   1791 HD11 LEU A 111      10.439 -15.779 -10.224  1.00  0.00           H  
ATOM   1792 HD12 LEU A 111       9.882 -14.388  -9.275  1.00  0.00           H  
ATOM   1793 HD13 LEU A 111       9.909 -14.311 -11.052  1.00  0.00           H  
ATOM   1794  CD2 LEU A 111      11.796 -12.635 -10.155  1.00  0.00           C  
ATOM   1795 HD21 LEU A 111      11.257 -12.270  -9.286  1.00  0.00           H  
ATOM   1796 HD22 LEU A 111      12.800 -12.219 -10.178  1.00  0.00           H  
ATOM   1797 HD23 LEU A 111      11.275 -12.308 -11.054  1.00  0.00           H  
ATOM   1798  C   LEU A 111      14.666 -14.723  -7.429  1.00  0.00           C  
ATOM   1799  O   LEU A 111      14.785 -13.772  -6.657  1.00  0.00           O  
ATOM   1800  N   GLU A 112      15.102 -15.939  -7.068  1.00  0.00           N  
ATOM   1801  H   GLU A 112      14.919 -16.740  -7.669  1.00  0.00           H  
ATOM   1802  CA  GLU A 112      15.832 -16.118  -5.795  1.00  0.00           C  
ATOM   1803  HA  GLU A 112      15.270 -15.600  -5.021  1.00  0.00           H  
ATOM   1804  CB  GLU A 112      15.921 -17.589  -5.352  1.00  0.00           C  
ATOM   1805  HB2 GLU A 112      14.911 -17.998  -5.310  1.00  0.00           H  
ATOM   1806  HB3 GLU A 112      16.481 -18.148  -6.104  1.00  0.00           H  
ATOM   1807  CG  GLU A 112      16.602 -17.796  -3.971  1.00  0.00           C  
ATOM   1808  HG2 GLU A 112      16.619 -18.868  -3.770  1.00  0.00           H  
ATOM   1809  HG3 GLU A 112      17.642 -17.472  -4.025  1.00  0.00           H  
ATOM   1810  CD  GLU A 112      15.884 -17.092  -2.801  1.00  0.00           C  
ATOM   1811  OE1 GLU A 112      16.498 -16.248  -2.091  1.00  0.00           O  
ATOM   1812  OE2 GLU A 112      14.670 -17.352  -2.628  1.00  0.00           O  
ATOM   1813  C   GLU A 112      17.220 -15.459  -5.827  1.00  0.00           C  
ATOM   1814  O   GLU A 112      17.653 -14.932  -4.804  1.00  0.00           O  
ATOM   1815  N   ARG A 113      17.915 -15.385  -6.972  1.00  0.00           N  
ATOM   1816  H   ARG A 113      17.552 -15.852  -7.800  1.00  0.00           H  
ATOM   1817  CA  ARG A 113      19.173 -14.612  -7.072  1.00  0.00           C  
ATOM   1818  HA  ARG A 113      19.798 -14.862  -6.214  1.00  0.00           H  
ATOM   1819  CB  ARG A 113      19.941 -14.980  -8.343  1.00  0.00           C  
ATOM   1820  HB2 ARG A 113      19.257 -15.029  -9.192  1.00  0.00           H  
ATOM   1821  HB3 ARG A 113      20.693 -14.214  -8.543  1.00  0.00           H  
ATOM   1822  CG  ARG A 113      20.657 -16.322  -8.139  1.00  0.00           C  
ATOM   1823  HG2 ARG A 113      21.335 -16.241  -7.289  1.00  0.00           H  
ATOM   1824  HG3 ARG A 113      19.932 -17.111  -7.933  1.00  0.00           H  
ATOM   1825  CD  ARG A 113      21.480 -16.696  -9.371  1.00  0.00           C  
ATOM   1826  HD2 ARG A 113      22.159 -15.875  -9.607  1.00  0.00           H  
ATOM   1827  HD3 ARG A 113      22.079 -17.577  -9.135  1.00  0.00           H  
ATOM   1828  NE  ARG A 113      20.604 -17.010 -10.508  1.00  0.00           N  
ATOM   1829  HE  ARG A 113      19.883 -17.710 -10.364  1.00  0.00           H  
ATOM   1830  CZ  ARG A 113      20.696 -16.573 -11.746  1.00  0.00           C  
ATOM   1831  NH1 ARG A 113      21.548 -15.665 -12.133  1.00  0.00           N  
ATOM   1832 HH11 ARG A 113      22.192 -15.263 -11.486  1.00  0.00           H  
ATOM   1833 HH12 ARG A 113      21.625 -15.473 -13.142  1.00  0.00           H  
ATOM   1834  NH2 ARG A 113      19.938 -17.088 -12.653  1.00  0.00           N  
ATOM   1835 HH21 ARG A 113      19.414 -17.928 -12.441  1.00  0.00           H  
ATOM   1836 HH22 ARG A 113      20.234 -16.904 -13.612  1.00  0.00           H  
ATOM   1837  C   ARG A 113      18.955 -13.105  -6.970  1.00  0.00           C  
ATOM   1838  O   ARG A 113      19.653 -12.461  -6.192  1.00  0.00           O  
ATOM   1839  N   LEU A 114      17.931 -12.561  -7.633  1.00  0.00           N  
ATOM   1840  H   LEU A 114      17.422 -13.145  -8.290  1.00  0.00           H  
ATOM   1841  CA  LEU A 114      17.486 -11.172  -7.442  1.00  0.00           C  
ATOM   1842  HA  LEU A 114      18.313 -10.505  -7.691  1.00  0.00           H  
ATOM   1843  CB  LEU A 114      16.318 -10.887  -8.407  1.00  0.00           C  
ATOM   1844  HB2 LEU A 114      16.690 -10.948  -9.430  1.00  0.00           H  
ATOM   1845  HB3 LEU A 114      15.582 -11.680  -8.279  1.00  0.00           H  
ATOM   1846  CG  LEU A 114      15.583  -9.542  -8.213  1.00  0.00           C  
ATOM   1847  HG  LEU A 114      15.157  -9.503  -7.210  1.00  0.00           H  
ATOM   1848  CD1 LEU A 114      16.463  -8.307  -8.423  1.00  0.00           C  
ATOM   1849 HD11 LEU A 114      17.271  -8.299  -7.693  1.00  0.00           H  
ATOM   1850 HD12 LEU A 114      16.882  -8.311  -9.429  1.00  0.00           H  
ATOM   1851 HD13 LEU A 114      15.868  -7.404  -8.288  1.00  0.00           H  
ATOM   1852  CD2 LEU A 114      14.437  -9.459  -9.221  1.00  0.00           C  
ATOM   1853 HD21 LEU A 114      13.786 -10.325  -9.108  1.00  0.00           H  
ATOM   1854 HD22 LEU A 114      13.855  -8.556  -9.044  1.00  0.00           H  
ATOM   1855 HD23 LEU A 114      14.829  -9.443 -10.238  1.00  0.00           H  
ATOM   1856  C   LEU A 114      17.106 -10.906  -5.976  1.00  0.00           C  
ATOM   1857  O   LEU A 114      17.527  -9.900  -5.413  1.00  0.00           O  
ATOM   1858  N   LYS A 115      16.374 -11.822  -5.327  1.00  0.00           N  
ATOM   1859  H   LYS A 115      16.035 -12.618  -5.864  1.00  0.00           H  
ATOM   1860  CA  LYS A 115      16.003 -11.731  -3.901  1.00  0.00           C  
ATOM   1861  HA  LYS A 115      15.570 -10.747  -3.725  1.00  0.00           H  
ATOM   1862  CB  LYS A 115      14.949 -12.806  -3.579  1.00  0.00           C  
ATOM   1863  HB2 LYS A 115      14.178 -12.794  -4.349  1.00  0.00           H  
ATOM   1864  HB3 LYS A 115      15.433 -13.782  -3.598  1.00  0.00           H  
ATOM   1865  CG  LYS A 115      14.257 -12.599  -2.218  1.00  0.00           C  
ATOM   1866  HG2 LYS A 115      14.976 -12.787  -1.420  1.00  0.00           H  
ATOM   1867  HG3 LYS A 115      13.925 -11.563  -2.144  1.00  0.00           H  
ATOM   1868  CD  LYS A 115      13.032 -13.511  -2.016  1.00  0.00           C  
ATOM   1869  HD2 LYS A 115      12.642 -13.366  -1.008  1.00  0.00           H  
ATOM   1870  HD3 LYS A 115      12.254 -13.252  -2.727  1.00  0.00           H  
ATOM   1871  CE  LYS A 115      13.412 -14.976  -2.208  1.00  0.00           C  
ATOM   1872  HE2 LYS A 115      13.947 -15.095  -3.153  1.00  0.00           H  
ATOM   1873  HE3 LYS A 115      14.121 -15.267  -1.426  1.00  0.00           H  
ATOM   1874  NZ  LYS A 115      12.278 -15.930  -2.213  1.00  0.00           N  
ATOM   1875  HZ1 LYS A 115      12.700 -16.860  -2.228  1.00  0.00           H  
ATOM   1876  HZ2 LYS A 115      11.690 -15.815  -1.393  1.00  0.00           H  
ATOM   1877  HZ3 LYS A 115      11.712 -15.855  -3.047  1.00  0.00           H  
ATOM   1878  C   LYS A 115      17.221 -11.851  -2.982  1.00  0.00           C  
ATOM   1879  O   LYS A 115      17.295 -11.149  -1.979  1.00  0.00           O  
ATOM   1880  N   THR A 116      18.199 -12.678  -3.343  1.00  0.00           N  
ATOM   1881  H   THR A 116      18.033 -13.258  -4.157  1.00  0.00           H  
ATOM   1882  CA  THR A 116      19.485 -12.807  -2.642  1.00  0.00           C  
ATOM   1883  HA  THR A 116      19.287 -13.007  -1.593  1.00  0.00           H  
ATOM   1884  CB  THR A 116      20.319 -13.976  -3.197  1.00  0.00           C  
ATOM   1885  HB  THR A 116      20.475 -13.844  -4.266  1.00  0.00           H  
ATOM   1886  CG2 THR A 116      21.687 -14.106  -2.524  1.00  0.00           C  
ATOM   1887 HG21 THR A 116      22.163 -15.035  -2.839  1.00  0.00           H  
ATOM   1888 HG22 THR A 116      22.330 -13.276  -2.818  1.00  0.00           H  
ATOM   1889 HG23 THR A 116      21.578 -14.106  -1.441  1.00  0.00           H  
ATOM   1890  OG1 THR A 116      19.642 -15.195  -2.981  1.00  0.00           O  
ATOM   1891  HG1 THR A 116      18.875 -15.217  -3.587  1.00  0.00           H  
ATOM   1892  C   THR A 116      20.270 -11.500  -2.705  1.00  0.00           C  
ATOM   1893  O   THR A 116      20.711 -11.016  -1.668  1.00  0.00           O  
ATOM   1894  N   ILE A 117      20.381 -10.886  -3.888  1.00  0.00           N  
ATOM   1895  H   ILE A 117      20.034 -11.360  -4.717  1.00  0.00           H  
ATOM   1896  CA  ILE A 117      20.989  -9.559  -4.069  1.00  0.00           C  
ATOM   1897  HA  ILE A 117      22.008  -9.583  -3.678  1.00  0.00           H  
ATOM   1898  CB  ILE A 117      21.062  -9.223  -5.579  1.00  0.00           C  
ATOM   1899  HB  ILE A 117      20.088  -9.433  -6.023  1.00  0.00           H  
ATOM   1900  CG2 ILE A 117      21.378  -7.735  -5.825  1.00  0.00           C  
ATOM   1901 HG21 ILE A 117      22.314  -7.462  -5.336  1.00  0.00           H  
ATOM   1902 HG22 ILE A 117      21.468  -7.540  -6.892  1.00  0.00           H  
ATOM   1903 HG23 ILE A 117      20.575  -7.105  -5.443  1.00  0.00           H  
ATOM   1904  CG1 ILE A 117      22.122 -10.119  -6.266  1.00  0.00           C  
ATOM   1905 HG12 ILE A 117      23.123  -9.752  -6.028  1.00  0.00           H  
ATOM   1906 HG13 ILE A 117      22.048 -11.138  -5.885  1.00  0.00           H  
ATOM   1907  CD1 ILE A 117      21.964 -10.202  -7.790  1.00  0.00           C  
ATOM   1908 HD11 ILE A 117      22.700 -10.900  -8.189  1.00  0.00           H  
ATOM   1909 HD12 ILE A 117      20.967 -10.563  -8.042  1.00  0.00           H  
ATOM   1910 HD13 ILE A 117      22.128  -9.228  -8.248  1.00  0.00           H  
ATOM   1911  C   ILE A 117      20.238  -8.491  -3.259  1.00  0.00           C  
ATOM   1912  O   ILE A 117      20.872  -7.692  -2.574  1.00  0.00           O  
ATOM   1913  N   MET A 118      18.899  -8.508  -3.257  1.00  0.00           N  
ATOM   1914  H   MET A 118      18.421  -9.151  -3.880  1.00  0.00           H  
ATOM   1915  CA  MET A 118      18.097  -7.600  -2.419  1.00  0.00           C  
ATOM   1916  HA  MET A 118      18.397  -6.572  -2.628  1.00  0.00           H  
ATOM   1917  CB  MET A 118      16.603  -7.743  -2.751  1.00  0.00           C  
ATOM   1918  HB2 MET A 118      16.318  -8.792  -2.696  1.00  0.00           H  
ATOM   1919  HB3 MET A 118      16.017  -7.191  -2.017  1.00  0.00           H  
ATOM   1920  CG  MET A 118      16.252  -7.198  -4.137  1.00  0.00           C  
ATOM   1921  HG2 MET A 118      16.970  -7.577  -4.862  1.00  0.00           H  
ATOM   1922  HG3 MET A 118      15.269  -7.570  -4.424  1.00  0.00           H  
ATOM   1923  SD  MET A 118      16.233  -5.390  -4.222  1.00  0.00           S  
ATOM   1924  CE  MET A 118      16.966  -5.189  -5.861  1.00  0.00           C  
ATOM   1925  HE1 MET A 118      17.045  -4.130  -6.101  1.00  0.00           H  
ATOM   1926  HE2 MET A 118      17.962  -5.632  -5.856  1.00  0.00           H  
ATOM   1927  HE3 MET A 118      16.345  -5.689  -6.604  1.00  0.00           H  
ATOM   1928  C   MET A 118      18.323  -7.822  -0.915  1.00  0.00           C  
ATOM   1929  O   MET A 118      18.317  -6.863  -0.152  1.00  0.00           O  
ATOM   1930  N   ARG A 119      18.537  -9.064  -0.470  1.00  0.00           N  
ATOM   1931  H   ARG A 119      18.507  -9.812  -1.155  1.00  0.00           H  
ATOM   1932  CA  ARG A 119      18.771  -9.437   0.939  1.00  0.00           C  
ATOM   1933  HA  ARG A 119      18.052  -8.908   1.564  1.00  0.00           H  
ATOM   1934  CB  ARG A 119      18.503 -10.949   1.029  1.00  0.00           C  
ATOM   1935  HB2 ARG A 119      17.524 -11.134   0.584  1.00  0.00           H  
ATOM   1936  HB3 ARG A 119      19.252 -11.479   0.440  1.00  0.00           H  
ATOM   1937  CG  ARG A 119      18.475 -11.541   2.443  1.00  0.00           C  
ATOM   1938  HG2 ARG A 119      19.480 -11.542   2.866  1.00  0.00           H  
ATOM   1939  HG3 ARG A 119      17.831 -10.928   3.074  1.00  0.00           H  
ATOM   1940  CD  ARG A 119      17.909 -12.977   2.423  1.00  0.00           C  
ATOM   1941  HD2 ARG A 119      17.874 -13.348   3.450  1.00  0.00           H  
ATOM   1942  HD3 ARG A 119      16.886 -12.939   2.046  1.00  0.00           H  
ATOM   1943  NE  ARG A 119      18.728 -13.901   1.607  1.00  0.00           N  
ATOM   1944  HE  ARG A 119      19.694 -13.989   1.880  1.00  0.00           H  
ATOM   1945  CZ  ARG A 119      18.361 -14.590   0.531  1.00  0.00           C  
ATOM   1946  NH1 ARG A 119      17.139 -14.634   0.078  1.00  0.00           N  
ATOM   1947 HH11 ARG A 119      16.407 -14.187   0.583  1.00  0.00           H  
ATOM   1948 HH12 ARG A 119      16.922 -15.255  -0.716  1.00  0.00           H  
ATOM   1949  NH2 ARG A 119      19.246 -15.268  -0.132  1.00  0.00           N  
ATOM   1950 HH21 ARG A 119      20.203 -15.311   0.161  1.00  0.00           H  
ATOM   1951 HH22 ARG A 119      18.993 -15.645  -1.044  1.00  0.00           H  
ATOM   1952  C   ARG A 119      20.167  -9.014   1.429  1.00  0.00           C  
ATOM   1953  O   ARG A 119      20.310  -8.506   2.540  1.00  0.00           O  
ATOM   1954  N   GLU A 120      21.173  -9.143   0.568  1.00  0.00           N  
ATOM   1955  H   GLU A 120      20.983  -9.607  -0.314  1.00  0.00           H  
ATOM   1956  CA  GLU A 120      22.498  -8.529   0.738  1.00  0.00           C  
ATOM   1957  HA  GLU A 120      22.947  -8.872   1.672  1.00  0.00           H  
ATOM   1958  CB  GLU A 120      23.399  -9.003  -0.424  1.00  0.00           C  
ATOM   1959  HB2 GLU A 120      23.707 -10.031  -0.221  1.00  0.00           H  
ATOM   1960  HB3 GLU A 120      22.794  -9.032  -1.330  1.00  0.00           H  
ATOM   1961  CG  GLU A 120      24.643  -8.164  -0.765  1.00  0.00           C  
ATOM   1962  HG2 GLU A 120      25.108  -8.622  -1.643  1.00  0.00           H  
ATOM   1963  HG3 GLU A 120      24.322  -7.159  -1.054  1.00  0.00           H  
ATOM   1964  CD  GLU A 120      25.704  -8.051   0.336  1.00  0.00           C  
ATOM   1965  OE1 GLU A 120      26.794  -7.526   0.010  1.00  0.00           O  
ATOM   1966  OE2 GLU A 120      25.443  -8.424   1.497  1.00  0.00           O  
ATOM   1967  C   GLU A 120      22.368  -6.998   0.840  1.00  0.00           C  
ATOM   1968  O   GLU A 120      22.751  -6.402   1.844  1.00  0.00           O  
ATOM   1969  N   LYS A 121      21.711  -6.354  -0.135  1.00  0.00           N  
ATOM   1970  H   LYS A 121      21.415  -6.886  -0.949  1.00  0.00           H  
ATOM   1971  CA  LYS A 121      21.489  -4.901  -0.130  1.00  0.00           C  
ATOM   1972  HA  LYS A 121      22.470  -4.430  -0.103  1.00  0.00           H  
ATOM   1973  CB  LYS A 121      20.774  -4.509  -1.435  1.00  0.00           C  
ATOM   1974  HB2 LYS A 121      21.291  -4.970  -2.279  1.00  0.00           H  
ATOM   1975  HB3 LYS A 121      19.758  -4.906  -1.417  1.00  0.00           H  
ATOM   1976  CG  LYS A 121      20.702  -2.995  -1.683  1.00  0.00           C  
ATOM   1977  HG2 LYS A 121      20.067  -2.827  -2.553  1.00  0.00           H  
ATOM   1978  HG3 LYS A 121      20.246  -2.507  -0.826  1.00  0.00           H  
ATOM   1979  CD  LYS A 121      22.071  -2.352  -1.935  1.00  0.00           C  
ATOM   1980  HD2 LYS A 121      22.686  -2.414  -1.036  1.00  0.00           H  
ATOM   1981  HD3 LYS A 121      22.568  -2.877  -2.754  1.00  0.00           H  
ATOM   1982  CE  LYS A 121      21.873  -0.883  -2.319  1.00  0.00           C  
ATOM   1983  HE2 LYS A 121      21.187  -0.848  -3.171  1.00  0.00           H  
ATOM   1984  HE3 LYS A 121      21.414  -0.340  -1.488  1.00  0.00           H  
ATOM   1985  NZ  LYS A 121      23.155  -0.263  -2.714  1.00  0.00           N  
ATOM   1986  HZ1 LYS A 121      23.719   0.058  -1.948  1.00  0.00           H  
ATOM   1987  HZ2 LYS A 121      23.692  -0.927  -3.280  1.00  0.00           H  
ATOM   1988  HZ3 LYS A 121      23.010   0.454  -3.426  1.00  0.00           H  
ATOM   1989  C   LYS A 121      20.742  -4.418   1.123  1.00  0.00           C  
ATOM   1990  O   LYS A 121      21.151  -3.426   1.716  1.00  0.00           O  
ATOM   1991  N   TYR A 122      19.710  -5.140   1.562  1.00  0.00           N  
ATOM   1992  H   TYR A 122      19.408  -5.908   0.975  1.00  0.00           H  
ATOM   1993  CA  TYR A 122      18.942  -4.890   2.794  1.00  0.00           C  
ATOM   1994  HA  TYR A 122      18.553  -3.875   2.771  1.00  0.00           H  
ATOM   1995  CB  TYR A 122      17.747  -5.864   2.824  1.00  0.00           C  
ATOM   1996  HB2 TYR A 122      17.103  -5.644   1.970  1.00  0.00           H  
ATOM   1997  HB3 TYR A 122      18.122  -6.879   2.691  1.00  0.00           H  
ATOM   1998  CG  TYR A 122      16.894  -5.847   4.082  1.00  0.00           C  
ATOM   1999  CD1 TYR A 122      17.199  -6.705   5.159  1.00  0.00           C  
ATOM   2000  HD1 TYR A 122      18.058  -7.362   5.101  1.00  0.00           H  
ATOM   2001  CE1 TYR A 122      16.402  -6.698   6.321  1.00  0.00           C  
ATOM   2002  HE1 TYR A 122      16.652  -7.343   7.151  1.00  0.00           H  
ATOM   2003  CZ  TYR A 122      15.290  -5.835   6.407  1.00  0.00           C  
ATOM   2004  OH  TYR A 122      14.535  -5.809   7.537  1.00  0.00           O  
ATOM   2005  HH  TYR A 122      15.032  -6.135   8.292  1.00  0.00           H  
ATOM   2006  CE2 TYR A 122      14.981  -4.979   5.330  1.00  0.00           C  
ATOM   2007  HE2 TYR A 122      14.157  -4.284   5.413  1.00  0.00           H  
ATOM   2008  CD2 TYR A 122      15.782  -4.986   4.172  1.00  0.00           C  
ATOM   2009  HD2 TYR A 122      15.547  -4.313   3.361  1.00  0.00           H  
ATOM   2010  C   TYR A 122      19.797  -5.003   4.065  1.00  0.00           C  
ATOM   2011  O   TYR A 122      19.576  -4.256   5.015  1.00  0.00           O  
ATOM   2012  N   SER A 123      20.780  -5.907   4.070  1.00  0.00           N  
ATOM   2013  H   SER A 123      20.897  -6.494   3.252  1.00  0.00           H  
ATOM   2014  CA  SER A 123      21.744  -6.076   5.167  1.00  0.00           C  
ATOM   2015  HA  SER A 123      21.217  -6.019   6.120  1.00  0.00           H  
ATOM   2016  CB  SER A 123      22.401  -7.458   5.077  1.00  0.00           C  
ATOM   2017  HB2 SER A 123      23.032  -7.517   4.190  1.00  0.00           H  
ATOM   2018  HB3 SER A 123      23.022  -7.616   5.959  1.00  0.00           H  
ATOM   2019  OG  SER A 123      21.411  -8.470   5.016  1.00  0.00           O  
ATOM   2020  HG  SER A 123      21.054  -8.487   4.110  1.00  0.00           H  
ATOM   2021  C   SER A 123      22.831  -4.991   5.174  1.00  0.00           C  
ATOM   2022  O   SER A 123      23.373  -4.675   6.230  1.00  0.00           O  
ATOM   2023  N   LYS A 124      23.155  -4.417   4.006  1.00  0.00           N  
ATOM   2024  H   LYS A 124      22.742  -4.821   3.171  1.00  0.00           H  
ATOM   2025  CA  LYS A 124      24.123  -3.314   3.850  1.00  0.00           C  
ATOM   2026  HA  LYS A 124      24.861  -3.392   4.651  1.00  0.00           H  
ATOM   2027  CB  LYS A 124      24.831  -3.450   2.492  1.00  0.00           C  
ATOM   2028  HB2 LYS A 124      24.264  -4.112   1.834  1.00  0.00           H  
ATOM   2029  HB3 LYS A 124      24.908  -2.476   2.004  1.00  0.00           H  
ATOM   2030  CG  LYS A 124      26.242  -4.004   2.705  1.00  0.00           C  
ATOM   2031  HG2 LYS A 124      26.849  -3.252   3.213  1.00  0.00           H  
ATOM   2032  HG3 LYS A 124      26.186  -4.897   3.331  1.00  0.00           H  
ATOM   2033  CD  LYS A 124      26.891  -4.376   1.373  1.00  0.00           C  
ATOM   2034  HD2 LYS A 124      26.265  -5.127   0.888  1.00  0.00           H  
ATOM   2035  HD3 LYS A 124      26.967  -3.496   0.731  1.00  0.00           H  
ATOM   2036  CE  LYS A 124      28.283  -4.954   1.642  1.00  0.00           C  
ATOM   2037  HE2 LYS A 124      28.982  -4.137   1.842  1.00  0.00           H  
ATOM   2038  HE3 LYS A 124      28.225  -5.584   2.534  1.00  0.00           H  
ATOM   2039  NZ  LYS A 124      28.732  -5.786   0.506  1.00  0.00           N  
ATOM   2040  HZ1 LYS A 124      28.051  -6.545   0.377  1.00  0.00           H  
ATOM   2041  HZ2 LYS A 124      28.737  -5.272  -0.358  1.00  0.00           H  
ATOM   2042  HZ3 LYS A 124      29.623  -6.222   0.675  1.00  0.00           H  
ATOM   2043  C   LYS A 124      23.540  -1.909   4.014  1.00  0.00           C  
ATOM   2044  O   LYS A 124      24.281  -1.006   4.394  1.00  0.00           O  
ATOM   2045  N   CYS A 125      22.262  -1.701   3.715  1.00  0.00           N  
ATOM   2046  H   CYS A 125      21.723  -2.476   3.356  1.00  0.00           H  
ATOM   2047  CA  CYS A 125      21.577  -0.439   3.999  1.00  0.00           C  
ATOM   2048  HA  CYS A 125      22.254   0.388   3.775  1.00  0.00           H  
ATOM   2049  CB  CYS A 125      20.345  -0.292   3.091  1.00  0.00           C  
ATOM   2050  HB2 CYS A 125      19.644  -1.106   3.281  1.00  0.00           H  
ATOM   2051  HB3 CYS A 125      19.852   0.660   3.303  1.00  0.00           H  
ATOM   2052  SG  CYS A 125      20.855  -0.320   1.345  1.00  0.00           S  
ATOM   2053  HG  CYS A 125      21.102  -1.638   1.320  1.00  0.00           H  
ATOM   2054  C   CYS A 125      21.225  -0.367   5.495  1.00  0.00           C  
ATOM   2055  O   CYS A 125      20.544  -1.258   6.008  1.00  0.00           O  
ATOM   2056  N   SER A 126      21.701   0.676   6.181  1.00  0.00           N  
ATOM   2057  H   SER A 126      22.269   1.354   5.697  1.00  0.00           H  
ATOM   2058  CA  SER A 126      21.512   0.894   7.627  1.00  0.00           C  
ATOM   2059  HA  SER A 126      21.893   0.027   8.164  1.00  0.00           H  
ATOM   2060  CB  SER A 126      22.297   2.122   8.078  1.00  0.00           C  
ATOM   2061  HB2 SER A 126      21.863   3.022   7.637  1.00  0.00           H  
ATOM   2062  HB3 SER A 126      22.255   2.202   9.167  1.00  0.00           H  
ATOM   2063  OG  SER A 126      23.635   1.963   7.642  1.00  0.00           O  
ATOM   2064  HG  SER A 126      23.917   1.080   7.899  1.00  0.00           H  
ATOM   2065  C   SER A 126      20.050   1.010   8.044  1.00  0.00           C  
ATOM   2066  O   SER A 126      19.764   0.657   9.206  1.00  0.00           O  
ATOM   2067  OXT SER A 126      19.172   1.226   7.180  1.00  0.00           O  
TER    2068      SER   126                                                      
ATOM   2068  N   MET B 127     -19.717  30.622 -17.018  1.00  0.00           N  
ATOM   2069  H1  MET B 127     -19.046  29.916 -17.297  1.00  0.00           H  
ATOM   2070  H2  MET B 127     -20.043  31.086 -17.854  1.00  0.00           H  
ATOM   2071  H3  MET B 127     -20.493  30.184 -16.540  1.00  0.00           H  
ATOM   2072  CA  MET B 127     -19.042  31.595 -16.130  1.00  0.00           C  
ATOM   2073  HA  MET B 127     -19.719  32.427 -15.931  1.00  0.00           H  
ATOM   2074  CB  MET B 127     -18.701  30.918 -14.791  1.00  0.00           C  
ATOM   2075  HB2 MET B 127     -19.592  30.416 -14.411  1.00  0.00           H  
ATOM   2076  HB3 MET B 127     -17.926  30.167 -14.951  1.00  0.00           H  
ATOM   2077  CG  MET B 127     -18.230  31.914 -13.733  1.00  0.00           C  
ATOM   2078  HG2 MET B 127     -18.069  31.380 -12.797  1.00  0.00           H  
ATOM   2079  HG3 MET B 127     -17.277  32.330 -14.041  1.00  0.00           H  
ATOM   2080  SD  MET B 127     -19.390  33.271 -13.437  1.00  0.00           S  
ATOM   2081  CE  MET B 127     -20.485  32.471 -12.229  1.00  0.00           C  
ATOM   2082  HE1 MET B 127     -21.230  33.187 -11.879  1.00  0.00           H  
ATOM   2083  HE2 MET B 127     -20.989  31.619 -12.687  1.00  0.00           H  
ATOM   2084  HE3 MET B 127     -19.897  32.125 -11.377  1.00  0.00           H  
ATOM   2085  C   MET B 127     -17.804  32.144 -16.841  1.00  0.00           C  
ATOM   2086  O   MET B 127     -17.314  31.465 -17.735  1.00  0.00           O  
ATOM   2087  N   HIE B 128     -17.310  33.342 -16.499  1.00  0.00           N  
ATOM   2088  H   HIE B 128     -17.752  33.859 -15.749  1.00  0.00           H  
ATOM   2089  CA  HIE B 128     -15.952  33.782 -16.878  1.00  0.00           C  
ATOM   2090  HA  HIE B 128     -15.616  33.248 -17.770  1.00  0.00           H  
ATOM   2091  CB  HIE B 128     -15.954  35.285 -17.205  1.00  0.00           C  
ATOM   2092  HB2 HIE B 128     -16.373  35.834 -16.362  1.00  0.00           H  
ATOM   2093  HB3 HIE B 128     -16.598  35.460 -18.068  1.00  0.00           H  
ATOM   2094  CG  HIE B 128     -14.584  35.852 -17.496  1.00  0.00           C  
ATOM   2095  ND1 HIE B 128     -13.584  36.073 -16.546  1.00  0.00           N  
ATOM   2096  CE1 HIE B 128     -12.543  36.592 -17.217  1.00  0.00           C  
ATOM   2097  HE1 HIE B 128     -11.605  36.891 -16.766  1.00  0.00           H  
ATOM   2098  NE2 HIE B 128     -12.834  36.693 -18.525  1.00  0.00           N  
ATOM   2099  HE2 HIE B 128     -12.218  37.070 -19.234  1.00  0.00           H  
ATOM   2100  CD2 HIE B 128     -14.117  36.230 -18.721  1.00  0.00           C  
ATOM   2101  HD2 HIE B 128     -14.658  36.186 -19.656  1.00  0.00           H  
ATOM   2102  C   HIE B 128     -14.978  33.447 -15.741  1.00  0.00           C  
ATOM   2103  O   HIE B 128     -15.317  33.675 -14.579  1.00  0.00           O  
ATOM   2104  N   HIE B 129     -13.795  32.904 -16.053  1.00  0.00           N  
ATOM   2105  H   HIE B 129     -13.585  32.724 -17.028  1.00  0.00           H  
ATOM   2106  CA  HIE B 129     -12.882  32.324 -15.053  1.00  0.00           C  
ATOM   2107  HA  HIE B 129     -13.402  31.479 -14.609  1.00  0.00           H  
ATOM   2108  CB  HIE B 129     -11.637  31.742 -15.756  1.00  0.00           C  
ATOM   2109  HB2 HIE B 129     -11.753  31.792 -16.837  1.00  0.00           H  
ATOM   2110  HB3 HIE B 129     -11.572  30.684 -15.497  1.00  0.00           H  
ATOM   2111  CG  HIE B 129     -10.318  32.374 -15.391  1.00  0.00           C  
ATOM   2112  ND1 HIE B 129      -9.580  32.079 -14.249  1.00  0.00           N  
ATOM   2113  CE1 HIE B 129      -8.490  32.856 -14.297  1.00  0.00           C  
ATOM   2114  HE1 HIE B 129      -7.703  32.854 -13.554  1.00  0.00           H  
ATOM   2115  NE2 HIE B 129      -8.515  33.625 -15.399  1.00  0.00           N  
ATOM   2116  HE2 HIE B 129      -7.797  34.290 -15.657  1.00  0.00           H  
ATOM   2117  CD2 HIE B 129      -9.660  33.331 -16.108  1.00  0.00           C  
ATOM   2118  HD2 HIE B 129      -9.984  33.765 -17.044  1.00  0.00           H  
ATOM   2119  C   HIE B 129     -12.540  33.247 -13.865  1.00  0.00           C  
ATOM   2120  O   HIE B 129     -12.391  32.759 -12.744  1.00  0.00           O  
ATOM   2121  N   HIE B 130     -12.513  34.574 -14.050  1.00  0.00           N  
ATOM   2122  H   HIE B 130     -12.731  34.932 -14.974  1.00  0.00           H  
ATOM   2123  CA  HIE B 130     -12.287  35.542 -12.960  1.00  0.00           C  
ATOM   2124  HA  HIE B 130     -11.307  35.360 -12.516  1.00  0.00           H  
ATOM   2125  CB  HIE B 130     -12.284  36.972 -13.518  1.00  0.00           C  
ATOM   2126  HB2 HIE B 130     -13.257  37.206 -13.950  1.00  0.00           H  
ATOM   2127  HB3 HIE B 130     -11.530  37.052 -14.301  1.00  0.00           H  
ATOM   2128  CG  HIE B 130     -11.963  37.992 -12.457  1.00  0.00           C  
ATOM   2129  ND1 HIE B 130     -10.698  38.187 -11.906  1.00  0.00           N  
ATOM   2130  CE1 HIE B 130     -10.850  39.138 -10.971  1.00  0.00           C  
ATOM   2131  HE1 HIE B 130     -10.049  39.525 -10.354  1.00  0.00           H  
ATOM   2132  NE2 HIE B 130     -12.135  39.529 -10.899  1.00  0.00           N  
ATOM   2133  HE2 HIE B 130     -12.502  40.217 -10.255  1.00  0.00           H  
ATOM   2134  CD2 HIE B 130     -12.857  38.807 -11.824  1.00  0.00           C  
ATOM   2135  HD2 HIE B 130     -13.925  38.845 -11.993  1.00  0.00           H  
ATOM   2136  C   HIE B 130     -13.328  35.423 -11.837  1.00  0.00           C  
ATOM   2137  O   HIE B 130     -12.969  35.365 -10.663  1.00  0.00           O  
ATOM   2138  N   HIE B 131     -14.603  35.296 -12.205  1.00  0.00           N  
ATOM   2139  H   HIE B 131     -14.800  35.246 -13.196  1.00  0.00           H  
ATOM   2140  CA  HIE B 131     -15.736  35.134 -11.282  1.00  0.00           C  
ATOM   2141  HA  HIE B 131     -15.544  35.689 -10.361  1.00  0.00           H  
ATOM   2142  CB  HIE B 131     -16.983  35.731 -11.948  1.00  0.00           C  
ATOM   2143  HB2 HIE B 131     -17.823  35.657 -11.256  1.00  0.00           H  
ATOM   2144  HB3 HIE B 131     -17.225  35.146 -12.835  1.00  0.00           H  
ATOM   2145  CG  HIE B 131     -16.828  37.177 -12.354  1.00  0.00           C  
ATOM   2146  ND1 HIE B 131     -17.023  38.275 -11.520  1.00  0.00           N  
ATOM   2147  CE1 HIE B 131     -16.797  39.360 -12.272  1.00  0.00           C  
ATOM   2148  HE1 HIE B 131     -16.895  40.379 -11.917  1.00  0.00           H  
ATOM   2149  NE2 HIE B 131     -16.443  39.002 -13.518  1.00  0.00           N  
ATOM   2150  HE2 HIE B 131     -16.240  39.643 -14.273  1.00  0.00           H  
ATOM   2151  CD2 HIE B 131     -16.450  37.625 -13.587  1.00  0.00           C  
ATOM   2152  HD2 HIE B 131     -16.206  37.011 -14.440  1.00  0.00           H  
ATOM   2153  C   HIE B 131     -15.989  33.671 -10.878  1.00  0.00           C  
ATOM   2154  O   HIE B 131     -16.708  33.411  -9.919  1.00  0.00           O  
ATOM   2155  N   HIE B 132     -15.412  32.713 -11.610  1.00  0.00           N  
ATOM   2156  H   HIE B 132     -14.847  32.999 -12.396  1.00  0.00           H  
ATOM   2157  CA  HIE B 132     -15.537  31.278 -11.330  1.00  0.00           C  
ATOM   2158  HA  HIE B 132     -16.597  31.052 -11.188  1.00  0.00           H  
ATOM   2159  CB  HIE B 132     -15.031  30.485 -12.543  1.00  0.00           C  
ATOM   2160  HB2 HIE B 132     -13.941  30.462 -12.536  1.00  0.00           H  
ATOM   2161  HB3 HIE B 132     -15.361  30.977 -13.458  1.00  0.00           H  
ATOM   2162  CG  HIE B 132     -15.565  29.081 -12.579  1.00  0.00           C  
ATOM   2163  ND1 HIE B 132     -16.907  28.759 -12.776  1.00  0.00           N  
ATOM   2164  CE1 HIE B 132     -16.985  27.427 -12.608  1.00  0.00           C  
ATOM   2165  HE1 HIE B 132     -17.908  26.859 -12.625  1.00  0.00           H  
ATOM   2166  NE2 HIE B 132     -15.764  26.907 -12.384  1.00  0.00           N  
ATOM   2167  HE2 HIE B 132     -15.560  25.918 -12.248  1.00  0.00           H  
ATOM   2168  CD2 HIE B 132     -14.856  27.942 -12.342  1.00  0.00           C  
ATOM   2169  HD2 HIE B 132     -13.802  27.879 -12.104  1.00  0.00           H  
ATOM   2170  C   HIE B 132     -14.833  30.856 -10.030  1.00  0.00           C  
ATOM   2171  O   HIE B 132     -13.932  31.547  -9.544  1.00  0.00           O  
ATOM   2172  N   HIE B 133     -15.227  29.710  -9.477  1.00  0.00           N  
ATOM   2173  H   HIE B 133     -15.968  29.183  -9.933  1.00  0.00           H  
ATOM   2174  CA  HIE B 133     -14.775  29.207  -8.179  1.00  0.00           C  
ATOM   2175  HA  HIE B 133     -15.140  29.891  -7.410  1.00  0.00           H  
ATOM   2176  CB  HIE B 133     -15.409  27.834  -7.922  1.00  0.00           C  
ATOM   2177  HB2 HIE B 133     -15.152  27.513  -6.914  1.00  0.00           H  
ATOM   2178  HB3 HIE B 133     -14.988  27.111  -8.622  1.00  0.00           H  
ATOM   2179  CG  HIE B 133     -16.911  27.798  -8.068  1.00  0.00           C  
ATOM   2180  ND1 HIE B 133     -17.613  27.980  -9.262  1.00  0.00           N  
ATOM   2181  CE1 HIE B 133     -18.898  27.715  -8.979  1.00  0.00           C  
ATOM   2182  HE1 HIE B 133     -19.703  27.696  -9.706  1.00  0.00           H  
ATOM   2183  NE2 HIE B 133     -19.033  27.412  -7.677  1.00  0.00           N  
ATOM   2184  HE2 HIE B 133     -19.892  27.075  -7.239  1.00  0.00           H  
ATOM   2185  CD2 HIE B 133     -17.790  27.452  -7.086  1.00  0.00           C  
ATOM   2186  HD2 HIE B 133     -17.543  27.176  -6.072  1.00  0.00           H  
ATOM   2187  C   HIE B 133     -13.246  29.128  -8.066  1.00  0.00           C  
ATOM   2188  O   HIE B 133     -12.555  28.682  -8.985  1.00  0.00           O  
ATOM   2189  N   LYS B 134     -12.719  29.545  -6.914  1.00  0.00           N  
ATOM   2190  H   LYS B 134     -13.369  29.854  -6.195  1.00  0.00           H  
ATOM   2191  CA  LYS B 134     -11.296  29.523  -6.562  1.00  0.00           C  
ATOM   2192  HA  LYS B 134     -10.717  29.188  -7.420  1.00  0.00           H  
ATOM   2193  CB  LYS B 134     -10.836  30.932  -6.147  1.00  0.00           C  
ATOM   2194  HB2 LYS B 134     -11.392  31.227  -5.254  1.00  0.00           H  
ATOM   2195  HB3 LYS B 134      -9.777  30.898  -5.880  1.00  0.00           H  
ATOM   2196  CG  LYS B 134     -11.042  32.017  -7.217  1.00  0.00           C  
ATOM   2197  HG2 LYS B 134     -12.101  32.086  -7.470  1.00  0.00           H  
ATOM   2198  HG3 LYS B 134     -10.744  32.972  -6.782  1.00  0.00           H  
ATOM   2199  CD  LYS B 134     -10.217  31.780  -8.493  1.00  0.00           C  
ATOM   2200  HD2 LYS B 134      -9.166  31.680  -8.218  1.00  0.00           H  
ATOM   2201  HD3 LYS B 134     -10.538  30.866  -8.996  1.00  0.00           H  
ATOM   2202  CE  LYS B 134     -10.363  32.977  -9.437  1.00  0.00           C  
ATOM   2203  HE2 LYS B 134     -10.237  33.890  -8.848  1.00  0.00           H  
ATOM   2204  HE3 LYS B 134      -9.571  32.947 -10.190  1.00  0.00           H  
ATOM   2205  NZ  LYS B 134     -11.681  32.993 -10.106  1.00  0.00           N  
ATOM   2206  HZ1 LYS B 134     -12.022  33.941 -10.234  1.00  0.00           H  
ATOM   2207  HZ2 LYS B 134     -11.656  32.563 -11.028  1.00  0.00           H  
ATOM   2208  HZ3 LYS B 134     -12.400  32.494  -9.585  1.00  0.00           H  
ATOM   2209  C   LYS B 134     -11.057  28.534  -5.426  1.00  0.00           C  
ATOM   2210  O   LYS B 134     -11.925  28.356  -4.570  1.00  0.00           O  
ATOM   2211  N   VAL B 135      -9.869  27.935  -5.391  1.00  0.00           N  
ATOM   2212  H   VAL B 135      -9.202  28.160  -6.109  1.00  0.00           H  
ATOM   2213  CA  VAL B 135      -9.403  27.151  -4.236  1.00  0.00           C  
ATOM   2214  HA  VAL B 135     -10.097  26.328  -4.063  1.00  0.00           H  
ATOM   2215  CB  VAL B 135      -8.007  26.549  -4.505  1.00  0.00           C  
ATOM   2216  HB  VAL B 135      -7.325  27.350  -4.793  1.00  0.00           H  
ATOM   2217  CG1 VAL B 135      -7.424  25.838  -3.281  1.00  0.00           C  
ATOM   2218 HG11 VAL B 135      -6.460  25.401  -3.541  1.00  0.00           H  
ATOM   2219 HG12 VAL B 135      -7.247  26.546  -2.470  1.00  0.00           H  
ATOM   2220 HG13 VAL B 135      -8.100  25.051  -2.947  1.00  0.00           H  
ATOM   2221  CG2 VAL B 135      -8.055  25.520  -5.642  1.00  0.00           C  
ATOM   2222 HG21 VAL B 135      -7.052  25.135  -5.830  1.00  0.00           H  
ATOM   2223 HG22 VAL B 135      -8.711  24.693  -5.367  1.00  0.00           H  
ATOM   2224 HG23 VAL B 135      -8.421  25.980  -6.555  1.00  0.00           H  
ATOM   2225  C   VAL B 135      -9.387  28.037  -2.983  1.00  0.00           C  
ATOM   2226  O   VAL B 135      -8.886  29.156  -3.018  1.00  0.00           O  
ATOM   2227  N   LEU B 136      -9.951  27.526  -1.889  1.00  0.00           N  
ATOM   2228  H   LEU B 136     -10.367  26.608  -1.980  1.00  0.00           H  
ATOM   2229  CA  LEU B 136      -9.938  28.108  -0.541  1.00  0.00           C  
ATOM   2230  HA  LEU B 136      -9.593  29.141  -0.602  1.00  0.00           H  
ATOM   2231  CB  LEU B 136     -11.388  28.092  -0.015  1.00  0.00           C  
ATOM   2232  HB2 LEU B 136     -12.026  28.589  -0.744  1.00  0.00           H  
ATOM   2233  HB3 LEU B 136     -11.710  27.053   0.059  1.00  0.00           H  
ATOM   2234  CG  LEU B 136     -11.606  28.765   1.355  1.00  0.00           C  
ATOM   2235  HG  LEU B 136     -10.883  28.392   2.078  1.00  0.00           H  
ATOM   2236  CD1 LEU B 136     -11.488  30.288   1.262  1.00  0.00           C  
ATOM   2237 HD11 LEU B 136     -10.483  30.559   0.942  1.00  0.00           H  
ATOM   2238 HD12 LEU B 136     -11.660  30.728   2.244  1.00  0.00           H  
ATOM   2239 HD13 LEU B 136     -12.217  30.685   0.555  1.00  0.00           H  
ATOM   2240  CD2 LEU B 136     -13.001  28.425   1.886  1.00  0.00           C  
ATOM   2241 HD21 LEU B 136     -13.101  27.346   1.995  1.00  0.00           H  
ATOM   2242 HD22 LEU B 136     -13.767  28.787   1.199  1.00  0.00           H  
ATOM   2243 HD23 LEU B 136     -13.145  28.891   2.860  1.00  0.00           H  
ATOM   2244  C   LEU B 136      -8.965  27.361   0.394  1.00  0.00           C  
ATOM   2245  O   LEU B 136      -8.450  27.948   1.339  1.00  0.00           O  
ATOM   2246  N   GLN B 137      -8.706  26.080   0.116  1.00  0.00           N  
ATOM   2247  H   GLN B 137      -9.192  25.660  -0.664  1.00  0.00           H  
ATOM   2248  CA  GLN B 137      -7.671  25.250   0.742  1.00  0.00           C  
ATOM   2249  HA  GLN B 137      -6.784  25.860   0.931  1.00  0.00           H  
ATOM   2250  CB  GLN B 137      -8.191  24.689   2.077  1.00  0.00           C  
ATOM   2251  HB2 GLN B 137      -8.512  25.517   2.711  1.00  0.00           H  
ATOM   2252  HB3 GLN B 137      -9.049  24.044   1.887  1.00  0.00           H  
ATOM   2253  CG  GLN B 137      -7.128  23.879   2.831  1.00  0.00           C  
ATOM   2254  HG2 GLN B 137      -6.828  23.017   2.236  1.00  0.00           H  
ATOM   2255  HG3 GLN B 137      -6.250  24.509   2.988  1.00  0.00           H  
ATOM   2256  CD  GLN B 137      -7.611  23.373   4.187  1.00  0.00           C  
ATOM   2257  OE1 GLN B 137      -8.777  23.435   4.560  1.00  0.00           O  
ATOM   2258  NE2 GLN B 137      -6.724  22.826   4.985  1.00  0.00           N  
ATOM   2259 HE21 GLN B 137      -7.028  22.497   5.881  1.00  0.00           H  
ATOM   2260 HE22 GLN B 137      -5.775  22.722   4.664  1.00  0.00           H  
ATOM   2261  C   GLN B 137      -7.307  24.133  -0.247  1.00  0.00           C  
ATOM   2262  O   GLN B 137      -8.212  23.493  -0.787  1.00  0.00           O  
ATOM   2263  N   GLU B 138      -6.023  23.936  -0.539  1.00  0.00           N  
ATOM   2264  H   GLU B 138      -5.309  24.470  -0.035  1.00  0.00           H  
ATOM   2265  CA  GLU B 138      -5.540  23.127  -1.666  1.00  0.00           C  
ATOM   2266  HA  GLU B 138      -6.245  23.304  -2.473  1.00  0.00           H  
ATOM   2267  CB  GLU B 138      -4.179  23.669  -2.154  1.00  0.00           C  
ATOM   2268  HB2 GLU B 138      -3.969  23.179  -3.100  1.00  0.00           H  
ATOM   2269  HB3 GLU B 138      -4.276  24.732  -2.381  1.00  0.00           H  
ATOM   2270  CG  GLU B 138      -2.954  23.453  -1.244  1.00  0.00           C  
ATOM   2271  HG2 GLU B 138      -3.063  22.525  -0.679  1.00  0.00           H  
ATOM   2272  HG3 GLU B 138      -2.082  23.331  -1.894  1.00  0.00           H  
ATOM   2273  CD  GLU B 138      -2.700  24.633  -0.290  1.00  0.00           C  
ATOM   2274  OE1 GLU B 138      -1.527  25.048  -0.190  1.00  0.00           O  
ATOM   2275  OE2 GLU B 138      -3.693  25.111   0.315  1.00  0.00           O  
ATOM   2276  C   GLU B 138      -5.513  21.595  -1.424  1.00  0.00           C  
ATOM   2277  O   GLU B 138      -5.484  21.164  -0.269  1.00  0.00           O  
ATOM   2278  N   PRO B 139      -5.515  20.761  -2.493  1.00  0.00           N  
ATOM   2279  CD  PRO B 139      -5.683  21.147  -3.891  1.00  0.00           C  
ATOM   2280  HD2 PRO B 139      -4.710  21.396  -4.309  1.00  0.00           H  
ATOM   2281  HD3 PRO B 139      -6.373  21.980  -4.017  1.00  0.00           H  
ATOM   2282  CG  PRO B 139      -6.248  19.924  -4.608  1.00  0.00           C  
ATOM   2283  HG2 PRO B 139      -5.966  19.903  -5.660  1.00  0.00           H  
ATOM   2284  HG3 PRO B 139      -7.332  19.896  -4.500  1.00  0.00           H  
ATOM   2285  CB  PRO B 139      -5.622  18.774  -3.831  1.00  0.00           C  
ATOM   2286  HB2 PRO B 139      -4.612  18.600  -4.198  1.00  0.00           H  
ATOM   2287  HB3 PRO B 139      -6.218  17.867  -3.916  1.00  0.00           H  
ATOM   2288  CA  PRO B 139      -5.592  19.298  -2.391  1.00  0.00           C  
ATOM   2289  HA  PRO B 139      -6.550  19.055  -1.944  1.00  0.00           H  
ATOM   2290  C   PRO B 139      -4.498  18.625  -1.545  1.00  0.00           C  
ATOM   2291  O   PRO B 139      -3.364  18.430  -1.982  1.00  0.00           O  
ATOM   2292  N   THR B 140      -4.882  18.193  -0.342  1.00  0.00           N  
ATOM   2293  H   THR B 140      -5.842  18.400  -0.075  1.00  0.00           H  
ATOM   2294  CA  THR B 140      -4.107  17.300   0.543  1.00  0.00           C  
ATOM   2295  HA  THR B 140      -3.062  17.317   0.232  1.00  0.00           H  
ATOM   2296  CB  THR B 140      -4.175  17.825   1.992  1.00  0.00           C  
ATOM   2297  HB  THR B 140      -5.027  18.501   2.092  1.00  0.00           H  
ATOM   2298  CG2 THR B 140      -4.273  16.784   3.110  1.00  0.00           C  
ATOM   2299 HG21 THR B 140      -4.277  17.299   4.071  1.00  0.00           H  
ATOM   2300 HG22 THR B 140      -3.420  16.107   3.079  1.00  0.00           H  
ATOM   2301 HG23 THR B 140      -5.204  16.226   3.015  1.00  0.00           H  
ATOM   2302  OG1 THR B 140      -2.998  18.553   2.231  1.00  0.00           O  
ATOM   2303  HG1 THR B 140      -3.005  19.307   1.633  1.00  0.00           H  
ATOM   2304  C   THR B 140      -4.588  15.854   0.385  1.00  0.00           C  
ATOM   2305  O   THR B 140      -5.746  15.634   0.032  1.00  0.00           O  
ATOM   2306  N   CYS B 141      -3.719  14.857   0.607  1.00  0.00           N  
ATOM   2307  H   CYS B 141      -2.801  15.083   0.968  1.00  0.00           H  
ATOM   2308  CA  CYS B 141      -3.989  13.443   0.299  1.00  0.00           C  
ATOM   2309  HA  CYS B 141      -5.055  13.272   0.408  1.00  0.00           H  
ATOM   2310  CB  CYS B 141      -3.606  13.213  -1.176  1.00  0.00           C  
ATOM   2311  HB2 CYS B 141      -4.151  13.928  -1.793  1.00  0.00           H  
ATOM   2312  HB3 CYS B 141      -2.537  13.393  -1.304  1.00  0.00           H  
ATOM   2313  SG  CYS B 141      -4.000  11.537  -1.754  1.00  0.00           S  
ATOM   2314  HG  CYS B 141      -2.866  10.961  -1.331  1.00  0.00           H  
ATOM   2315  C   CYS B 141      -3.271  12.466   1.257  1.00  0.00           C  
ATOM   2316  O   CYS B 141      -2.159  12.754   1.687  1.00  0.00           O  
ATOM   2317  N   VAL B 142      -3.876  11.310   1.568  1.00  0.00           N  
ATOM   2318  H   VAL B 142      -4.803  11.158   1.177  1.00  0.00           H  
ATOM   2319  CA  VAL B 142      -3.317  10.233   2.425  1.00  0.00           C  
ATOM   2320  HA  VAL B 142      -2.230  10.309   2.401  1.00  0.00           H  
ATOM   2321  CB  VAL B 142      -3.761  10.363   3.903  1.00  0.00           C  
ATOM   2322  HB  VAL B 142      -3.309   9.543   4.461  1.00  0.00           H  
ATOM   2323  CG1 VAL B 142      -3.289  11.665   4.560  1.00  0.00           C  
ATOM   2324 HG11 VAL B 142      -3.789  12.522   4.111  1.00  0.00           H  
ATOM   2325 HG12 VAL B 142      -3.506  11.643   5.628  1.00  0.00           H  
ATOM   2326 HG13 VAL B 142      -2.212  11.773   4.426  1.00  0.00           H  
ATOM   2327  CG2 VAL B 142      -5.280  10.250   4.104  1.00  0.00           C  
ATOM   2328 HG21 VAL B 142      -5.523  10.380   5.159  1.00  0.00           H  
ATOM   2329 HG22 VAL B 142      -5.626   9.264   3.794  1.00  0.00           H  
ATOM   2330 HG23 VAL B 142      -5.799  11.012   3.521  1.00  0.00           H  
ATOM   2331  C   VAL B 142      -3.685   8.842   1.889  1.00  0.00           C  
ATOM   2332  O   VAL B 142      -4.752   8.691   1.299  1.00  0.00           O  
ATOM   2333  N   SER B 143      -2.851   7.815   2.086  1.00  0.00           N  
ATOM   2334  H   SER B 143      -2.017   7.977   2.647  1.00  0.00           H  
ATOM   2335  CA  SER B 143      -3.066   6.457   1.549  1.00  0.00           C  
ATOM   2336  HA  SER B 143      -3.838   6.488   0.787  1.00  0.00           H  
ATOM   2337  CB  SER B 143      -1.781   5.968   0.872  1.00  0.00           C  
ATOM   2338  HB2 SER B 143      -1.421   6.733   0.184  1.00  0.00           H  
ATOM   2339  HB3 SER B 143      -1.018   5.789   1.631  1.00  0.00           H  
ATOM   2340  OG  SER B 143      -2.016   4.774   0.153  1.00  0.00           O  
ATOM   2341  HG  SER B 143      -2.579   4.996  -0.600  1.00  0.00           H  
ATOM   2342  C   SER B 143      -3.517   5.450   2.614  1.00  0.00           C  
ATOM   2343  O   SER B 143      -2.996   5.471   3.725  1.00  0.00           O  
ATOM   2344  N   ASP B 144      -4.421   4.523   2.281  1.00  0.00           N  
ATOM   2345  H   ASP B 144      -4.896   4.570   1.381  1.00  0.00           H  
ATOM   2346  CA  ASP B 144      -4.639   3.318   3.106  1.00  0.00           C  
ATOM   2347  HA  ASP B 144      -4.570   3.613   4.152  1.00  0.00           H  
ATOM   2348  CB  ASP B 144      -6.064   2.774   2.901  1.00  0.00           C  
ATOM   2349  HB2 ASP B 144      -6.287   2.111   3.736  1.00  0.00           H  
ATOM   2350  HB3 ASP B 144      -6.769   3.605   2.950  1.00  0.00           H  
ATOM   2351  CG  ASP B 144      -6.309   1.989   1.609  1.00  0.00           C  
ATOM   2352  OD1 ASP B 144      -5.440   1.930   0.715  1.00  0.00           O  
ATOM   2353  OD2 ASP B 144      -7.386   1.354   1.515  1.00  0.00           O  
ATOM   2354  C   ASP B 144      -3.567   2.219   2.895  1.00  0.00           C  
ATOM   2355  O   ASP B 144      -3.539   1.227   3.629  1.00  0.00           O  
ATOM   2356  N   TYR B 145      -2.698   2.412   1.898  1.00  0.00           N  
ATOM   2357  H   TYR B 145      -2.786   3.281   1.388  1.00  0.00           H  
ATOM   2358  CA  TYR B 145      -1.645   1.506   1.433  1.00  0.00           C  
ATOM   2359  HA  TYR B 145      -1.298   1.959   0.508  1.00  0.00           H  
ATOM   2360  CB  TYR B 145      -0.446   1.533   2.398  1.00  0.00           C  
ATOM   2361  HB2 TYR B 145      -0.471   2.461   2.969  1.00  0.00           H  
ATOM   2362  HB3 TYR B 145      -0.539   0.711   3.106  1.00  0.00           H  
ATOM   2363  CG  TYR B 145       0.906   1.481   1.712  1.00  0.00           C  
ATOM   2364  CD1 TYR B 145       1.303   2.550   0.885  1.00  0.00           C  
ATOM   2365  HD1 TYR B 145       0.643   3.396   0.741  1.00  0.00           H  
ATOM   2366  CE1 TYR B 145       2.557   2.517   0.248  1.00  0.00           C  
ATOM   2367  HE1 TYR B 145       2.864   3.312  -0.412  1.00  0.00           H  
ATOM   2368  CZ  TYR B 145       3.439   1.444   0.480  1.00  0.00           C  
ATOM   2369  OH  TYR B 145       4.650   1.450  -0.122  1.00  0.00           O  
ATOM   2370  HH  TYR B 145       5.245   0.731   0.188  1.00  0.00           H  
ATOM   2371  CE2 TYR B 145       3.054   0.386   1.329  1.00  0.00           C  
ATOM   2372  HE2 TYR B 145       3.744  -0.419   1.523  1.00  0.00           H  
ATOM   2373  CD2 TYR B 145       1.778   0.397   1.926  1.00  0.00           C  
ATOM   2374  HD2 TYR B 145       1.468  -0.418   2.560  1.00  0.00           H  
ATOM   2375  C   TYR B 145      -2.134   0.104   1.006  1.00  0.00           C  
ATOM   2376  O   TYR B 145      -1.424  -0.894   1.150  1.00  0.00           O  
ATOM   2377  N   MET B 146      -3.358   0.015   0.478  1.00  0.00           N  
ATOM   2378  H   MET B 146      -3.916   0.865   0.447  1.00  0.00           H  
ATOM   2379  CA  MET B 146      -3.973  -1.244   0.039  1.00  0.00           C  
ATOM   2380  HA  MET B 146      -3.186  -1.927  -0.283  1.00  0.00           H  
ATOM   2381  CB  MET B 146      -4.696  -1.872   1.243  1.00  0.00           C  
ATOM   2382  HB2 MET B 146      -3.939  -2.183   1.957  1.00  0.00           H  
ATOM   2383  HB3 MET B 146      -5.337  -1.125   1.712  1.00  0.00           H  
ATOM   2384  CG  MET B 146      -5.549  -3.096   0.894  1.00  0.00           C  
ATOM   2385  HG2 MET B 146      -6.378  -2.778   0.261  1.00  0.00           H  
ATOM   2386  HG3 MET B 146      -4.938  -3.803   0.331  1.00  0.00           H  
ATOM   2387  SD  MET B 146      -6.244  -3.951   2.331  1.00  0.00           S  
ATOM   2388  CE  MET B 146      -7.236  -5.198   1.467  1.00  0.00           C  
ATOM   2389  HE1 MET B 146      -7.967  -4.707   0.824  1.00  0.00           H  
ATOM   2390  HE2 MET B 146      -6.585  -5.825   0.857  1.00  0.00           H  
ATOM   2391  HE3 MET B 146      -7.755  -5.819   2.196  1.00  0.00           H  
ATOM   2392  C   MET B 146      -4.925  -1.108  -1.152  1.00  0.00           C  
ATOM   2393  O   MET B 146      -5.022  -2.056  -1.926  1.00  0.00           O  
ATOM   2394  N   SER B 147      -5.664  -0.003  -1.282  1.00  0.00           N  
ATOM   2395  H   SER B 147      -5.552   0.740  -0.596  1.00  0.00           H  
ATOM   2396  CA  SER B 147      -6.666   0.186  -2.342  1.00  0.00           C  
ATOM   2397  HA  SER B 147      -6.205  -0.082  -3.287  1.00  0.00           H  
ATOM   2398  CB  SER B 147      -7.818  -0.812  -2.097  1.00  0.00           C  
ATOM   2399  HB2 SER B 147      -7.688  -1.659  -2.770  1.00  0.00           H  
ATOM   2400  HB3 SER B 147      -7.750  -1.196  -1.081  1.00  0.00           H  
ATOM   2401  OG  SER B 147      -9.116  -0.285  -2.264  1.00  0.00           O  
ATOM   2402  HG  SER B 147      -9.134   0.169  -3.118  1.00  0.00           H  
ATOM   2403  C   SER B 147      -7.166   1.629  -2.544  1.00  0.00           C  
ATOM   2404  O   SER B 147      -7.666   1.925  -3.632  1.00  0.00           O  
ATOM   2405  N   ILE B 148      -7.075   2.522  -1.554  1.00  0.00           N  
ATOM   2406  H   ILE B 148      -6.597   2.255  -0.697  1.00  0.00           H  
ATOM   2407  CA  ILE B 148      -7.655   3.873  -1.597  1.00  0.00           C  
ATOM   2408  HA  ILE B 148      -7.872   4.147  -2.630  1.00  0.00           H  
ATOM   2409  CB  ILE B 148      -8.979   3.927  -0.784  1.00  0.00           C  
ATOM   2410  HB  ILE B 148      -8.769   3.514   0.203  1.00  0.00           H  
ATOM   2411  CG2 ILE B 148      -9.481   5.369  -0.563  1.00  0.00           C  
ATOM   2412 HG21 ILE B 148      -8.813   5.899   0.114  1.00  0.00           H  
ATOM   2413 HG22 ILE B 148      -9.530   5.902  -1.513  1.00  0.00           H  
ATOM   2414 HG23 ILE B 148     -10.475   5.353  -0.113  1.00  0.00           H  
ATOM   2415  CG1 ILE B 148     -10.114   3.067  -1.389  1.00  0.00           C  
ATOM   2416 HG12 ILE B 148      -9.732   2.074  -1.599  1.00  0.00           H  
ATOM   2417 HG13 ILE B 148     -10.898   2.950  -0.638  1.00  0.00           H  
ATOM   2418  CD1 ILE B 148     -10.766   3.617  -2.664  1.00  0.00           C  
ATOM   2419 HD11 ILE B 148     -11.349   2.830  -3.141  1.00  0.00           H  
ATOM   2420 HD12 ILE B 148     -11.442   4.429  -2.404  1.00  0.00           H  
ATOM   2421 HD13 ILE B 148     -10.009   3.973  -3.362  1.00  0.00           H  
ATOM   2422  C   ILE B 148      -6.651   4.893  -1.060  1.00  0.00           C  
ATOM   2423  O   ILE B 148      -6.205   4.798   0.082  1.00  0.00           O  
ATOM   2424  N   SER B 149      -6.383   5.948  -1.828  1.00  0.00           N  
ATOM   2425  H   SER B 149      -6.782   5.978  -2.763  1.00  0.00           H  
ATOM   2426  CA  SER B 149      -5.881   7.201  -1.251  1.00  0.00           C  
ATOM   2427  HA  SER B 149      -5.578   7.018  -0.225  1.00  0.00           H  
ATOM   2428  CB  SER B 149      -4.628   7.692  -1.977  1.00  0.00           C  
ATOM   2429  HB2 SER B 149      -4.864   7.914  -3.018  1.00  0.00           H  
ATOM   2430  HB3 SER B 149      -4.261   8.594  -1.489  1.00  0.00           H  
ATOM   2431  OG  SER B 149      -3.632   6.680  -1.908  1.00  0.00           O  
ATOM   2432  HG  SER B 149      -3.907   5.990  -2.523  1.00  0.00           H  
ATOM   2433  C   SER B 149      -7.010   8.232  -1.180  1.00  0.00           C  
ATOM   2434  O   SER B 149      -7.737   8.433  -2.150  1.00  0.00           O  
ATOM   2435  N   THR B 150      -7.214   8.859  -0.023  1.00  0.00           N  
ATOM   2436  H   THR B 150      -6.504   8.754   0.697  1.00  0.00           H  
ATOM   2437  CA  THR B 150      -8.249   9.886   0.184  1.00  0.00           C  
ATOM   2438  HA  THR B 150      -9.029   9.782  -0.569  1.00  0.00           H  
ATOM   2439  CB  THR B 150      -8.910   9.749   1.562  1.00  0.00           C  
ATOM   2440  HB  THR B 150      -8.158   9.876   2.341  1.00  0.00           H  
ATOM   2441  CG2 THR B 150     -10.042  10.754   1.782  1.00  0.00           C  
ATOM   2442 HG21 THR B 150     -10.536  10.543   2.731  1.00  0.00           H  
ATOM   2443 HG22 THR B 150      -9.643  11.768   1.821  1.00  0.00           H  
ATOM   2444 HG23 THR B 150     -10.771  10.684   0.973  1.00  0.00           H  
ATOM   2445  OG1 THR B 150      -9.478   8.463   1.674  1.00  0.00           O  
ATOM   2446  HG1 THR B 150      -8.787   7.826   1.471  1.00  0.00           H  
ATOM   2447  C   THR B 150      -7.632  11.268   0.037  1.00  0.00           C  
ATOM   2448  O   THR B 150      -6.604  11.543   0.651  1.00  0.00           O  
ATOM   2449  N   CYS B 151      -8.271  12.137  -0.743  1.00  0.00           N  
ATOM   2450  H   CYS B 151      -9.112  11.834  -1.221  1.00  0.00           H  
ATOM   2451  CA  CYS B 151      -7.835  13.504  -1.010  1.00  0.00           C  
ATOM   2452  HA  CYS B 151      -6.996  13.732  -0.363  1.00  0.00           H  
ATOM   2453  CB  CYS B 151      -7.352  13.539  -2.468  1.00  0.00           C  
ATOM   2454  HB2 CYS B 151      -6.541  12.819  -2.590  1.00  0.00           H  
ATOM   2455  HB3 CYS B 151      -8.175  13.249  -3.124  1.00  0.00           H  
ATOM   2456  SG  CYS B 151      -6.764  15.184  -2.944  1.00  0.00           S  
ATOM   2457  HG  CYS B 151      -5.981  15.388  -1.872  1.00  0.00           H  
ATOM   2458  C   CYS B 151      -8.955  14.510  -0.688  1.00  0.00           C  
ATOM   2459  O   CYS B 151     -10.107  14.237  -1.016  1.00  0.00           O  
ATOM   2460  N   GLU B 152      -8.647  15.647  -0.052  1.00  0.00           N  
ATOM   2461  H   GLU B 152      -7.663  15.841   0.116  1.00  0.00           H  
ATOM   2462  CA  GLU B 152      -9.609  16.723   0.281  1.00  0.00           C  
ATOM   2463  HA  GLU B 152     -10.493  16.542  -0.327  1.00  0.00           H  
ATOM   2464  CB  GLU B 152     -10.094  16.678   1.765  1.00  0.00           C  
ATOM   2465  HB2 GLU B 152     -11.183  16.690   1.733  1.00  0.00           H  
ATOM   2466  HB3 GLU B 152      -9.804  15.725   2.212  1.00  0.00           H  
ATOM   2467  CG  GLU B 152      -9.651  17.840   2.701  1.00  0.00           C  
ATOM   2468  HG2 GLU B 152      -8.596  17.699   2.949  1.00  0.00           H  
ATOM   2469  HG3 GLU B 152      -9.743  18.786   2.171  1.00  0.00           H  
ATOM   2470  CD  GLU B 152     -10.471  17.999   4.005  1.00  0.00           C  
ATOM   2471  OE1 GLU B 152     -10.822  16.964   4.612  1.00  0.00           O  
ATOM   2472  OE2 GLU B 152     -10.728  19.174   4.407  1.00  0.00           O  
ATOM   2473  C   GLU B 152      -9.099  18.106  -0.152  1.00  0.00           C  
ATOM   2474  O   GLU B 152      -7.899  18.380  -0.109  1.00  0.00           O  
ATOM   2475  N   TRP B 153     -10.025  18.992  -0.528  1.00  0.00           N  
ATOM   2476  H   TRP B 153     -10.999  18.701  -0.493  1.00  0.00           H  
ATOM   2477  CA  TRP B 153      -9.782  20.417  -0.768  1.00  0.00           C  
ATOM   2478  HA  TRP B 153      -9.005  20.756  -0.081  1.00  0.00           H  
ATOM   2479  CB  TRP B 153      -9.277  20.651  -2.203  1.00  0.00           C  
ATOM   2480  HB2 TRP B 153      -8.919  21.673  -2.292  1.00  0.00           H  
ATOM   2481  HB3 TRP B 153      -8.415  20.012  -2.362  1.00  0.00           H  
ATOM   2482  CG  TRP B 153     -10.231  20.408  -3.332  1.00  0.00           C  
ATOM   2483  CD1 TRP B 153     -10.947  21.354  -3.982  1.00  0.00           C  
ATOM   2484  HD1 TRP B 153     -10.929  22.413  -3.749  1.00  0.00           H  
ATOM   2485  NE1 TRP B 153     -11.687  20.767  -4.992  1.00  0.00           N  
ATOM   2486  HE1 TRP B 153     -12.323  21.282  -5.589  1.00  0.00           H  
ATOM   2487  CE2 TRP B 153     -11.465  19.407  -5.052  1.00  0.00           C  
ATOM   2488  CZ2 TRP B 153     -11.947  18.391  -5.891  1.00  0.00           C  
ATOM   2489  HZ2 TRP B 153     -12.639  18.627  -6.684  1.00  0.00           H  
ATOM   2490  CH2 TRP B 153     -11.522  17.069  -5.673  1.00  0.00           C  
ATOM   2491  HH2 TRP B 153     -11.871  16.270  -6.309  1.00  0.00           H  
ATOM   2492  CZ3 TRP B 153     -10.645  16.779  -4.614  1.00  0.00           C  
ATOM   2493  HZ3 TRP B 153     -10.322  15.761  -4.445  1.00  0.00           H  
ATOM   2494  CE3 TRP B 153     -10.162  17.805  -3.783  1.00  0.00           C  
ATOM   2495  HE3 TRP B 153      -9.472  17.572  -2.984  1.00  0.00           H  
ATOM   2496  CD2 TRP B 153     -10.558  19.144  -3.981  1.00  0.00           C  
ATOM   2497  C   TRP B 153     -11.049  21.233  -0.482  1.00  0.00           C  
ATOM   2498  O   TRP B 153     -12.134  20.688  -0.264  1.00  0.00           O  
ATOM   2499  N   LYS B 154     -10.934  22.562  -0.502  1.00  0.00           N  
ATOM   2500  H   LYS B 154     -10.014  22.951  -0.701  1.00  0.00           H  
ATOM   2501  CA  LYS B 154     -12.068  23.485  -0.330  1.00  0.00           C  
ATOM   2502  HA  LYS B 154     -12.995  22.917  -0.422  1.00  0.00           H  
ATOM   2503  CB  LYS B 154     -12.052  24.123   1.075  1.00  0.00           C  
ATOM   2504  HB2 LYS B 154     -11.137  24.701   1.204  1.00  0.00           H  
ATOM   2505  HB3 LYS B 154     -12.904  24.799   1.164  1.00  0.00           H  
ATOM   2506  CG  LYS B 154     -12.150  23.037   2.163  1.00  0.00           C  
ATOM   2507  HG2 LYS B 154     -13.069  22.476   1.998  1.00  0.00           H  
ATOM   2508  HG3 LYS B 154     -11.307  22.353   2.066  1.00  0.00           H  
ATOM   2509  CD  LYS B 154     -12.154  23.545   3.609  1.00  0.00           C  
ATOM   2510  HD2 LYS B 154     -11.245  24.115   3.810  1.00  0.00           H  
ATOM   2511  HD3 LYS B 154     -13.020  24.193   3.763  1.00  0.00           H  
ATOM   2512  CE  LYS B 154     -12.261  22.302   4.518  1.00  0.00           C  
ATOM   2513  HE2 LYS B 154     -13.104  22.425   5.205  1.00  0.00           H  
ATOM   2514  HE3 LYS B 154     -12.479  21.437   3.885  1.00  0.00           H  
ATOM   2515  NZ  LYS B 154     -11.016  21.997   5.263  1.00  0.00           N  
ATOM   2516  HZ1 LYS B 154     -10.922  20.983   5.387  1.00  0.00           H  
ATOM   2517  HZ2 LYS B 154     -10.197  22.299   4.737  1.00  0.00           H  
ATOM   2518  HZ3 LYS B 154     -10.979  22.483   6.146  1.00  0.00           H  
ATOM   2519  C   LYS B 154     -12.090  24.518  -1.449  1.00  0.00           C  
ATOM   2520  O   LYS B 154     -11.040  24.988  -1.875  1.00  0.00           O  
ATOM   2521  N   MET B 155     -13.284  24.892  -1.892  1.00  0.00           N  
ATOM   2522  H   MET B 155     -14.088  24.422  -1.491  1.00  0.00           H  
ATOM   2523  CA  MET B 155     -13.568  25.970  -2.839  1.00  0.00           C  
ATOM   2524  HA  MET B 155     -12.637  26.313  -3.289  1.00  0.00           H  
ATOM   2525  CB  MET B 155     -14.488  25.446  -3.956  1.00  0.00           C  
ATOM   2526  HB2 MET B 155     -15.433  25.121  -3.520  1.00  0.00           H  
ATOM   2527  HB3 MET B 155     -14.701  26.253  -4.657  1.00  0.00           H  
ATOM   2528  CG  MET B 155     -13.881  24.260  -4.721  1.00  0.00           C  
ATOM   2529  HG2 MET B 155     -13.796  23.412  -4.040  1.00  0.00           H  
ATOM   2530  HG3 MET B 155     -14.574  23.968  -5.510  1.00  0.00           H  
ATOM   2531  SD  MET B 155     -12.250  24.553  -5.466  1.00  0.00           S  
ATOM   2532  CE  MET B 155     -12.689  25.812  -6.693  1.00  0.00           C  
ATOM   2533  HE1 MET B 155     -13.484  25.443  -7.340  1.00  0.00           H  
ATOM   2534  HE2 MET B 155     -13.034  26.712  -6.188  1.00  0.00           H  
ATOM   2535  HE3 MET B 155     -11.816  26.054  -7.296  1.00  0.00           H  
ATOM   2536  C   MET B 155     -14.200  27.163  -2.108  1.00  0.00           C  
ATOM   2537  O   MET B 155     -14.837  26.996  -1.069  1.00  0.00           O  
ATOM   2538  N   ASN B 156     -14.049  28.374  -2.648  1.00  0.00           N  
ATOM   2539  H   ASN B 156     -13.494  28.464  -3.494  1.00  0.00           H  
ATOM   2540  CA  ASN B 156     -14.601  29.605  -2.060  1.00  0.00           C  
ATOM   2541  HA  ASN B 156     -14.393  29.572  -0.990  1.00  0.00           H  
ATOM   2542  CB  ASN B 156     -13.861  30.832  -2.631  1.00  0.00           C  
ATOM   2543  HB2 ASN B 156     -14.089  31.683  -1.990  1.00  0.00           H  
ATOM   2544  HB3 ASN B 156     -12.784  30.671  -2.594  1.00  0.00           H  
ATOM   2545  CG  ASN B 156     -14.253  31.193  -4.056  1.00  0.00           C  
ATOM   2546  OD1 ASN B 156     -14.515  30.350  -4.898  1.00  0.00           O  
ATOM   2547  ND2 ASN B 156     -14.297  32.462  -4.387  1.00  0.00           N  
ATOM   2548 HD21 ASN B 156     -14.642  32.678  -5.306  1.00  0.00           H  
ATOM   2549 HD22 ASN B 156     -14.160  33.171  -3.691  1.00  0.00           H  
ATOM   2550  C   ASN B 156     -16.138  29.736  -2.181  1.00  0.00           C  
ATOM   2551  O   ASN B 156     -16.694  30.753  -1.773  1.00  0.00           O  
ATOM   2552  N   GLY B 157     -16.811  28.725  -2.736  1.00  0.00           N  
ATOM   2553  H   GLY B 157     -16.274  27.926  -3.038  1.00  0.00           H  
ATOM   2554  CA  GLY B 157     -18.260  28.612  -2.902  1.00  0.00           C  
ATOM   2555  HA2 GLY B 157     -18.748  28.809  -1.948  1.00  0.00           H  
ATOM   2556  HA3 GLY B 157     -18.607  29.342  -3.634  1.00  0.00           H  
ATOM   2557  C   GLY B 157     -18.635  27.201  -3.385  1.00  0.00           C  
ATOM   2558  O   GLY B 157     -17.737  26.436  -3.748  1.00  0.00           O  
ATOM   2559  N   PRO B 158     -19.924  26.817  -3.368  1.00  0.00           N  
ATOM   2560  CD  PRO B 158     -21.055  27.612  -2.914  1.00  0.00           C  
ATOM   2561  HD2 PRO B 158     -21.106  28.565  -3.443  1.00  0.00           H  
ATOM   2562  HD3 PRO B 158     -20.974  27.779  -1.839  1.00  0.00           H  
ATOM   2563  CG  PRO B 158     -22.303  26.777  -3.211  1.00  0.00           C  
ATOM   2564  HG2 PRO B 158     -22.674  27.015  -4.209  1.00  0.00           H  
ATOM   2565  HG3 PRO B 158     -23.083  26.938  -2.467  1.00  0.00           H  
ATOM   2566  CB  PRO B 158     -21.781  25.339  -3.184  1.00  0.00           C  
ATOM   2567  HB2 PRO B 158     -22.404  24.669  -3.778  1.00  0.00           H  
ATOM   2568  HB3 PRO B 158     -21.727  24.992  -2.151  1.00  0.00           H  
ATOM   2569  CA  PRO B 158     -20.366  25.477  -3.751  1.00  0.00           C  
ATOM   2570  HA  PRO B 158     -19.718  24.748  -3.278  1.00  0.00           H  
ATOM   2571  C   PRO B 158     -20.333  25.241  -5.269  1.00  0.00           C  
ATOM   2572  O   PRO B 158     -20.819  26.071  -6.036  1.00  0.00           O  
ATOM   2573  N   THR B 159     -19.795  24.095  -5.695  1.00  0.00           N  
ATOM   2574  H   THR B 159     -19.392  23.463  -5.010  1.00  0.00           H  
ATOM   2575  CA  THR B 159     -19.683  23.683  -7.108  1.00  0.00           C  
ATOM   2576  HA  THR B 159     -20.323  24.328  -7.711  1.00  0.00           H  
ATOM   2577  CB  THR B 159     -18.249  23.872  -7.645  1.00  0.00           C  
ATOM   2578  HB  THR B 159     -18.039  24.935  -7.716  1.00  0.00           H  
ATOM   2579  CG2 THR B 159     -17.157  23.230  -6.788  1.00  0.00           C  
ATOM   2580 HG21 THR B 159     -16.199  23.318  -7.301  1.00  0.00           H  
ATOM   2581 HG22 THR B 159     -17.095  23.737  -5.826  1.00  0.00           H  
ATOM   2582 HG23 THR B 159     -17.381  22.177  -6.626  1.00  0.00           H  
ATOM   2583  OG1 THR B 159     -18.114  23.313  -8.929  1.00  0.00           O  
ATOM   2584  HG1 THR B 159     -18.835  23.697  -9.488  1.00  0.00           H  
ATOM   2585  C   THR B 159     -20.180  22.250  -7.327  1.00  0.00           C  
ATOM   2586  O   THR B 159     -19.988  21.367  -6.485  1.00  0.00           O  
ATOM   2587  N   GLN B 160     -20.825  22.029  -8.475  1.00  0.00           N  
ATOM   2588  H   GLN B 160     -20.896  22.813  -9.126  1.00  0.00           H  
ATOM   2589  CA  GLN B 160     -21.275  20.723  -8.966  1.00  0.00           C  
ATOM   2590  HA  GLN B 160     -21.713  20.173  -8.131  1.00  0.00           H  
ATOM   2591  CB  GLN B 160     -22.362  20.948 -10.035  1.00  0.00           C  
ATOM   2592  HB2 GLN B 160     -22.923  21.857  -9.811  1.00  0.00           H  
ATOM   2593  HB3 GLN B 160     -21.877  21.098 -11.001  1.00  0.00           H  
ATOM   2594  CG  GLN B 160     -23.351  19.770 -10.140  1.00  0.00           C  
ATOM   2595  HG2 GLN B 160     -23.957  19.906 -11.035  1.00  0.00           H  
ATOM   2596  HG3 GLN B 160     -22.804  18.835 -10.253  1.00  0.00           H  
ATOM   2597  CD  GLN B 160     -24.303  19.677  -8.944  1.00  0.00           C  
ATOM   2598  OE1 GLN B 160     -24.718  20.671  -8.371  1.00  0.00           O  
ATOM   2599  NE2 GLN B 160     -24.700  18.498  -8.514  1.00  0.00           N  
ATOM   2600 HE21 GLN B 160     -25.272  18.493  -7.688  1.00  0.00           H  
ATOM   2601 HE22 GLN B 160     -24.315  17.636  -8.870  1.00  0.00           H  
ATOM   2602  C   GLN B 160     -20.119  19.879  -9.542  1.00  0.00           C  
ATOM   2603  O   GLN B 160     -20.260  18.663  -9.666  1.00  0.00           O  
ATOM   2604  N   CYS B 161     -18.964  20.494  -9.831  1.00  0.00           N  
ATOM   2605  H   CYS B 161     -18.913  21.491  -9.654  1.00  0.00           H  
ATOM   2606  CA  CYS B 161     -17.815  19.888 -10.520  1.00  0.00           C  
ATOM   2607  HA  CYS B 161     -17.076  20.678 -10.642  1.00  0.00           H  
ATOM   2608  CB  CYS B 161     -17.153  18.835  -9.614  1.00  0.00           C  
ATOM   2609  HB2 CYS B 161     -17.837  18.004  -9.433  1.00  0.00           H  
ATOM   2610  HB3 CYS B 161     -16.258  18.449 -10.098  1.00  0.00           H  
ATOM   2611  SG  CYS B 161     -16.668  19.606  -8.045  1.00  0.00           S  
ATOM   2612  HG  CYS B 161     -17.891  20.022  -7.692  1.00  0.00           H  
ATOM   2613  C   CYS B 161     -18.153  19.442 -11.963  1.00  0.00           C  
ATOM   2614  O   CYS B 161     -18.881  20.157 -12.656  1.00  0.00           O  
ATOM   2615  N   BCN B 162     -17.587  18.340 -12.478  1.00  0.00           N  
ATOM   2616  H27 BCN B 162     -16.899  17.855 -11.912  1.00  0.00           H  
ATOM   2617  C2  BCN B 162     -17.780  17.929 -13.859  1.00  0.00           C  
ATOM   2618  H   BCN B 162     -18.863  17.877 -13.981  1.00  0.00           H  
ATOM   2619  C4  BCN B 162     -17.299  16.488 -14.117  1.00  0.00           C  
ATOM   2620  H1  BCN B 162     -17.637  15.857 -13.285  1.00  0.00           H  
ATOM   2621  H2  BCN B 162     -17.799  16.096 -15.012  1.00  0.00           H  
ATOM   2622  C5  BCN B 162     -15.765  16.341 -14.305  1.00  0.00           C  
ATOM   2623  H3  BCN B 162     -15.480  16.787 -15.265  1.00  0.00           H  
ATOM   2624  H4  BCN B 162     -15.244  16.911 -13.528  1.00  0.00           H  
ATOM   2625  C6  BCN B 162     -15.264  14.879 -14.321  1.00  0.00           C  
ATOM   2626  H8  BCN B 162     -14.240  14.850 -14.715  1.00  0.00           H  
ATOM   2627  H9  BCN B 162     -15.881  14.295 -15.016  1.00  0.00           H  
ATOM   2628  C7  BCN B 162     -15.281  14.197 -12.939  1.00  0.00           C  
ATOM   2629  H5  BCN B 162     -15.113  13.123 -13.073  1.00  0.00           H  
ATOM   2630  H6  BCN B 162     -16.267  14.313 -12.478  1.00  0.00           H  
ATOM   2631  N2  BCN B 162     -14.264  14.733 -12.029  1.00  0.00           N  
ATOM   2632  H7  BCN B 162     -13.353  14.308 -11.988  1.00  0.00           H  
ATOM   2633  C8  BCN B 162     -14.552  15.669 -11.076  1.00  0.00           C  
ATOM   2634  O1  BCN B 162     -15.612  16.258 -10.997  1.00  0.00           O  
ATOM   2635  O2  BCN B 162     -13.476  15.832 -10.257  1.00  0.00           O  
ATOM   2636  C9  BCN B 162     -13.654  16.628  -9.065  1.00  0.00           C  
ATOM   2637  H21 BCN B 162     -14.374  17.443  -9.225  1.00  0.00           H  
ATOM   2638  H22 BCN B 162     -12.698  17.087  -8.781  1.00  0.00           H  
ATOM   2639  C10 BCN B 162     -14.110  15.715  -7.927  1.00  0.00           C  
ATOM   2640  H23 BCN B 162     -13.308  15.080  -7.560  1.00  0.00           H  
ATOM   2641  C11 BCN B 162     -15.486  15.084  -7.898  1.00  0.00           C  
ATOM   2642  H12 BCN B 162     -16.190  15.367  -8.677  1.00  0.00           H  
ATOM   2643  C12 BCN B 162     -15.619  13.583  -7.547  1.00  0.00           C  
ATOM   2644  H13 BCN B 162     -14.856  13.315  -6.810  1.00  0.00           H  
ATOM   2645  H14 BCN B 162     -15.404  12.986  -8.437  1.00  0.00           H  
ATOM   2646  C13 BCN B 162     -17.019  13.185  -6.991  1.00  0.00           C  
ATOM   2647  H19 BCN B 162     -17.795  13.404  -7.732  1.00  0.00           H  
ATOM   2648  H20 BCN B 162     -17.067  12.122  -6.726  1.00  0.00           H  
ATOM   2649  C14 BCN B 162     -17.185  14.023  -5.816  1.00  0.00           C  
ATOM   2650  C15 BCN B 162     -16.929  14.906  -5.060  1.00  0.00           C  
ATOM   2651  C16 BCN B 162     -16.194  16.042  -4.539  1.00  0.00           C  
ATOM   2652  H17 BCN B 162     -15.965  15.896  -3.477  1.00  0.00           H  
ATOM   2653  H18 BCN B 162     -16.783  16.961  -4.656  1.00  0.00           H  
ATOM   2654  C17 BCN B 162     -14.892  16.090  -5.400  1.00  0.00           C  
ATOM   2655  H15 BCN B 162     -14.293  16.943  -5.074  1.00  0.00           H  
ATOM   2656  H16 BCN B 162     -14.292  15.196  -5.191  1.00  0.00           H  
ATOM   2657  C18 BCN B 162     -15.135  16.214  -6.926  1.00  0.00           C  
ATOM   2658  H11 BCN B 162     -15.624  17.156  -7.155  1.00  0.00           H  
ATOM   2659  C3  BCN B 162     -17.274  18.960 -14.872  1.00  0.00           C  
ATOM   2660  O3  BCN B 162     -16.089  19.175 -15.081  1.00  0.00           O  
ATOM   2661  N   THR B 163     -18.204  19.672 -15.517  1.00  0.00           N  
ATOM   2662  H   THR B 163     -19.175  19.546 -15.261  1.00  0.00           H  
ATOM   2663  CA  THR B 163     -17.865  20.802 -16.404  1.00  0.00           C  
ATOM   2664  HA  THR B 163     -17.103  20.480 -17.112  1.00  0.00           H  
ATOM   2665  CB  THR B 163     -19.082  21.286 -17.207  1.00  0.00           C  
ATOM   2666  HB  THR B 163     -18.777  22.124 -17.834  1.00  0.00           H  
ATOM   2667  CG2 THR B 163     -19.659  20.195 -18.109  1.00  0.00           C  
ATOM   2668 HG21 THR B 163     -18.888  19.828 -18.785  1.00  0.00           H  
ATOM   2669 HG22 THR B 163     -20.044  19.370 -17.509  1.00  0.00           H  
ATOM   2670 HG23 THR B 163     -20.477  20.613 -18.696  1.00  0.00           H  
ATOM   2671  OG1 THR B 163     -20.127  21.709 -16.359  1.00  0.00           O  
ATOM   2672  HG1 THR B 163     -19.848  22.488 -15.870  1.00  0.00           H  
ATOM   2673  C   THR B 163     -17.288  21.988 -15.631  1.00  0.00           C  
ATOM   2674  O   THR B 163     -16.451  22.716 -16.160  1.00  0.00           O  
ATOM   2675  N   GLU B 164     -17.728  22.201 -14.387  1.00  0.00           N  
ATOM   2676  H   GLU B 164     -18.383  21.540 -13.972  1.00  0.00           H  
ATOM   2677  CA  GLU B 164     -17.271  23.327 -13.564  1.00  0.00           C  
ATOM   2678  HA  GLU B 164     -17.299  24.243 -14.155  1.00  0.00           H  
ATOM   2679  CB  GLU B 164     -18.184  23.509 -12.352  1.00  0.00           C  
ATOM   2680  HB2 GLU B 164     -18.156  22.618 -11.727  1.00  0.00           H  
ATOM   2681  HB3 GLU B 164     -17.782  24.342 -11.775  1.00  0.00           H  
ATOM   2682  CG  GLU B 164     -19.632  23.841 -12.703  1.00  0.00           C  
ATOM   2683  HG2 GLU B 164     -19.639  24.522 -13.558  1.00  0.00           H  
ATOM   2684  HG3 GLU B 164     -20.172  22.934 -12.985  1.00  0.00           H  
ATOM   2685  CD  GLU B 164     -20.289  24.522 -11.499  1.00  0.00           C  
ATOM   2686  OE1 GLU B 164     -20.135  24.013 -10.359  1.00  0.00           O  
ATOM   2687  OE2 GLU B 164     -20.852  25.614 -11.701  1.00  0.00           O  
ATOM   2688  C   GLU B 164     -15.848  23.163 -13.028  1.00  0.00           C  
ATOM   2689  O   GLU B 164     -15.109  24.145 -12.964  1.00  0.00           O  
ATOM   2690  N   LEU B 165     -15.474  21.948 -12.621  1.00  0.00           N  
ATOM   2691  H   LEU B 165     -16.121  21.184 -12.762  1.00  0.00           H  
ATOM   2692  CA  LEU B 165     -14.221  21.633 -11.931  1.00  0.00           C  
ATOM   2693  HA  LEU B 165     -13.416  22.167 -12.424  1.00  0.00           H  
ATOM   2694  CB  LEU B 165     -14.318  22.129 -10.468  1.00  0.00           C  
ATOM   2695  HB2 LEU B 165     -14.506  23.203 -10.502  1.00  0.00           H  
ATOM   2696  HB3 LEU B 165     -15.180  21.675  -9.980  1.00  0.00           H  
ATOM   2697  CG  LEU B 165     -13.063  21.884  -9.603  1.00  0.00           C  
ATOM   2698  HG  LEU B 165     -12.181  21.855 -10.239  1.00  0.00           H  
ATOM   2699  CD1 LEU B 165     -12.874  23.009  -8.588  1.00  0.00           C  
ATOM   2700 HD11 LEU B 165     -12.789  23.962  -9.107  1.00  0.00           H  
ATOM   2701 HD12 LEU B 165     -13.728  23.043  -7.910  1.00  0.00           H  
ATOM   2702 HD13 LEU B 165     -11.962  22.838  -8.017  1.00  0.00           H  
ATOM   2703  CD2 LEU B 165     -13.150  20.579  -8.807  1.00  0.00           C  
ATOM   2704 HD21 LEU B 165     -13.366  19.739  -9.461  1.00  0.00           H  
ATOM   2705 HD22 LEU B 165     -12.207  20.397  -8.296  1.00  0.00           H  
ATOM   2706 HD23 LEU B 165     -13.949  20.652  -8.069  1.00  0.00           H  
ATOM   2707  C   LEU B 165     -13.920  20.131 -12.031  1.00  0.00           C  
ATOM   2708  O   LEU B 165     -14.836  19.317 -11.955  1.00  0.00           O  
ATOM   2709  N   ARG B 166     -12.637  19.756 -12.151  1.00  0.00           N  
ATOM   2710  H   ARG B 166     -11.931  20.488 -12.169  1.00  0.00           H  
ATOM   2711  CA  ARG B 166     -12.170  18.357 -12.124  1.00  0.00           C  
ATOM   2712  HA  ARG B 166     -12.871  17.806 -11.503  1.00  0.00           H  
ATOM   2713  CB  ARG B 166     -12.223  17.735 -13.533  1.00  0.00           C  
ATOM   2714  HB2 ARG B 166     -12.024  16.665 -13.451  1.00  0.00           H  
ATOM   2715  HB3 ARG B 166     -13.229  17.863 -13.933  1.00  0.00           H  
ATOM   2716  CG  ARG B 166     -11.223  18.359 -14.518  1.00  0.00           C  
ATOM   2717  HG2 ARG B 166     -11.448  19.419 -14.636  1.00  0.00           H  
ATOM   2718  HG3 ARG B 166     -10.208  18.253 -14.132  1.00  0.00           H  
ATOM   2719  CD  ARG B 166     -11.297  17.665 -15.883  1.00  0.00           C  
ATOM   2720  HD2 ARG B 166     -11.045  16.610 -15.756  1.00  0.00           H  
ATOM   2721  HD3 ARG B 166     -12.318  17.722 -16.269  1.00  0.00           H  
ATOM   2722  NE  ARG B 166     -10.347  18.273 -16.833  1.00  0.00           N  
ATOM   2723  HE  ARG B 166      -9.406  17.915 -16.810  1.00  0.00           H  
ATOM   2724  CZ  ARG B 166     -10.579  19.294 -17.637  1.00  0.00           C  
ATOM   2725  NH1 ARG B 166     -11.754  19.847 -17.745  1.00  0.00           N  
ATOM   2726 HH11 ARG B 166     -12.498  19.517 -17.158  1.00  0.00           H  
ATOM   2727 HH12 ARG B 166     -11.850  20.759 -18.161  1.00  0.00           H  
ATOM   2728  NH2 ARG B 166      -9.603  19.803 -18.333  1.00  0.00           N  
ATOM   2729 HH21 ARG B 166      -8.675  19.428 -18.255  1.00  0.00           H  
ATOM   2730 HH22 ARG B 166      -9.770  20.622 -18.891  1.00  0.00           H  
ATOM   2731  C   ARG B 166     -10.787  18.200 -11.481  1.00  0.00           C  
ATOM   2732  O   ARG B 166      -9.958  19.101 -11.591  1.00  0.00           O  
ATOM   2733  N   LEU B 167     -10.532  17.044 -10.870  1.00  0.00           N  
ATOM   2734  H   LEU B 167     -11.272  16.356 -10.832  1.00  0.00           H  
ATOM   2735  CA  LEU B 167      -9.210  16.620 -10.395  1.00  0.00           C  
ATOM   2736  HA  LEU B 167      -8.498  17.440 -10.512  1.00  0.00           H  
ATOM   2737  CB  LEU B 167      -9.291  16.291  -8.891  1.00  0.00           C  
ATOM   2738  HB2 LEU B 167      -9.498  17.212  -8.344  1.00  0.00           H  
ATOM   2739  HB3 LEU B 167     -10.141  15.627  -8.736  1.00  0.00           H  
ATOM   2740  CG  LEU B 167      -8.040  15.617  -8.287  1.00  0.00           C  
ATOM   2741  HG  LEU B 167      -7.811  14.702  -8.833  1.00  0.00           H  
ATOM   2742  CD1 LEU B 167      -6.812  16.529  -8.298  1.00  0.00           C  
ATOM   2743 HD11 LEU B 167      -7.032  17.465  -7.785  1.00  0.00           H  
ATOM   2744 HD12 LEU B 167      -5.986  16.028  -7.797  1.00  0.00           H  
ATOM   2745 HD13 LEU B 167      -6.508  16.739  -9.322  1.00  0.00           H  
ATOM   2746  CD2 LEU B 167      -8.324  15.242  -6.834  1.00  0.00           C  
ATOM   2747 HD21 LEU B 167      -7.469  14.705  -6.421  1.00  0.00           H  
ATOM   2748 HD22 LEU B 167      -9.200  14.598  -6.781  1.00  0.00           H  
ATOM   2749 HD23 LEU B 167      -8.497  16.142  -6.244  1.00  0.00           H  
ATOM   2750  C   LEU B 167      -8.703  15.444 -11.244  1.00  0.00           C  
ATOM   2751  O   LEU B 167      -9.430  14.476 -11.479  1.00  0.00           O  
ATOM   2752  N   LEU B 168      -7.461  15.550 -11.710  1.00  0.00           N  
ATOM   2753  H   LEU B 168      -6.941  16.398 -11.498  1.00  0.00           H  
ATOM   2754  CA  LEU B 168      -6.717  14.483 -12.377  1.00  0.00           C  
ATOM   2755  HA  LEU B 168      -7.359  13.608 -12.493  1.00  0.00           H  
ATOM   2756  CB  LEU B 168      -6.296  14.957 -13.780  1.00  0.00           C  
ATOM   2757  HB2 LEU B 168      -5.788  15.917 -13.677  1.00  0.00           H  
ATOM   2758  HB3 LEU B 168      -5.574  14.253 -14.197  1.00  0.00           H  
ATOM   2759  CG  LEU B 168      -7.492  15.094 -14.752  1.00  0.00           C  
ATOM   2760  HG  LEU B 168      -8.428  15.170 -14.199  1.00  0.00           H  
ATOM   2761  CD1 LEU B 168      -7.366  16.357 -15.610  1.00  0.00           C  
ATOM   2762 HD11 LEU B 168      -8.197  16.401 -16.309  1.00  0.00           H  
ATOM   2763 HD12 LEU B 168      -6.427  16.324 -16.164  1.00  0.00           H  
ATOM   2764 HD13 LEU B 168      -7.374  17.234 -14.961  1.00  0.00           H  
ATOM   2765  CD2 LEU B 168      -7.587  13.893 -15.694  1.00  0.00           C  
ATOM   2766 HD21 LEU B 168      -7.696  12.982 -15.109  1.00  0.00           H  
ATOM   2767 HD22 LEU B 168      -8.456  13.989 -16.344  1.00  0.00           H  
ATOM   2768 HD23 LEU B 168      -6.686  13.812 -16.304  1.00  0.00           H  
ATOM   2769  C   LEU B 168      -5.522  14.046 -11.516  1.00  0.00           C  
ATOM   2770  O   LEU B 168      -4.967  14.833 -10.746  1.00  0.00           O  
ATOM   2771  N   TYR B 169      -5.126  12.782 -11.667  1.00  0.00           N  
ATOM   2772  H   TYR B 169      -5.638  12.189 -12.317  1.00  0.00           H  
ATOM   2773  CA  TYR B 169      -3.984  12.174 -10.978  1.00  0.00           C  
ATOM   2774  HA  TYR B 169      -3.259  12.960 -10.771  1.00  0.00           H  
ATOM   2775  CB  TYR B 169      -4.427  11.581  -9.629  1.00  0.00           C  
ATOM   2776  HB2 TYR B 169      -3.533  11.246  -9.101  1.00  0.00           H  
ATOM   2777  HB3 TYR B 169      -4.858  12.386  -9.035  1.00  0.00           H  
ATOM   2778  CG  TYR B 169      -5.438  10.439  -9.655  1.00  0.00           C  
ATOM   2779  CD1 TYR B 169      -6.799  10.701  -9.920  1.00  0.00           C  
ATOM   2780  HD1 TYR B 169      -7.119  11.705 -10.164  1.00  0.00           H  
ATOM   2781  CE1 TYR B 169      -7.754   9.668  -9.845  1.00  0.00           C  
ATOM   2782  HE1 TYR B 169      -8.796   9.879 -10.038  1.00  0.00           H  
ATOM   2783  CZ  TYR B 169      -7.353   8.366  -9.478  1.00  0.00           C  
ATOM   2784  OH  TYR B 169      -8.270   7.371  -9.351  1.00  0.00           O  
ATOM   2785  HH  TYR B 169      -9.031   7.514  -9.919  1.00  0.00           H  
ATOM   2786  CE2 TYR B 169      -5.990   8.094  -9.236  1.00  0.00           C  
ATOM   2787  HE2 TYR B 169      -5.695   7.084  -8.987  1.00  0.00           H  
ATOM   2788  CD2 TYR B 169      -5.034   9.126  -9.330  1.00  0.00           C  
ATOM   2789  HD2 TYR B 169      -3.992   8.915  -9.144  1.00  0.00           H  
ATOM   2790  C   TYR B 169      -3.295  11.139 -11.875  1.00  0.00           C  
ATOM   2791  O   TYR B 169      -3.957  10.409 -12.602  1.00  0.00           O  
ATOM   2792  N   GLN B 170      -1.962  11.061 -11.851  1.00  0.00           N  
ATOM   2793  H   GLN B 170      -1.450  11.687 -11.235  1.00  0.00           H  
ATOM   2794  CA  GLN B 170      -1.178  10.307 -12.843  1.00  0.00           C  
ATOM   2795  HA  GLN B 170      -1.769   9.462 -13.205  1.00  0.00           H  
ATOM   2796  CB  GLN B 170      -0.887  11.234 -14.033  1.00  0.00           C  
ATOM   2797  HB2 GLN B 170      -1.835  11.584 -14.444  1.00  0.00           H  
ATOM   2798  HB3 GLN B 170      -0.314  12.101 -13.701  1.00  0.00           H  
ATOM   2799  CG  GLN B 170      -0.113  10.524 -15.147  1.00  0.00           C  
ATOM   2800  HG2 GLN B 170       0.907  10.307 -14.833  1.00  0.00           H  
ATOM   2801  HG3 GLN B 170      -0.612   9.582 -15.361  1.00  0.00           H  
ATOM   2802  CD  GLN B 170      -0.061  11.334 -16.436  1.00  0.00           C  
ATOM   2803  OE1 GLN B 170      -0.282  12.536 -16.473  1.00  0.00           O  
ATOM   2804  NE2 GLN B 170       0.240  10.684 -17.535  1.00  0.00           N  
ATOM   2805 HE21 GLN B 170       0.178  11.183 -18.402  1.00  0.00           H  
ATOM   2806 HE22 GLN B 170       0.439   9.687 -17.488  1.00  0.00           H  
ATOM   2807  C   GLN B 170       0.122   9.763 -12.241  1.00  0.00           C  
ATOM   2808  O   GLN B 170       0.821  10.490 -11.542  1.00  0.00           O  
ATOM   2809  N   LEU B 171       0.445   8.488 -12.484  1.00  0.00           N  
ATOM   2810  H   LEU B 171      -0.121   7.977 -13.147  1.00  0.00           H  
ATOM   2811  CA  LEU B 171       1.633   7.813 -11.938  1.00  0.00           C  
ATOM   2812  HA  LEU B 171       1.841   8.239 -10.956  1.00  0.00           H  
ATOM   2813  CB  LEU B 171       1.294   6.318 -11.733  1.00  0.00           C  
ATOM   2814  HB2 LEU B 171       0.465   6.238 -11.031  1.00  0.00           H  
ATOM   2815  HB3 LEU B 171       0.946   5.918 -12.683  1.00  0.00           H  
ATOM   2816  CG  LEU B 171       2.445   5.423 -11.235  1.00  0.00           C  
ATOM   2817  HG  LEU B 171       3.322   5.590 -11.855  1.00  0.00           H  
ATOM   2818  CD1 LEU B 171       2.812   5.705  -9.781  1.00  0.00           C  
ATOM   2819 HD11 LEU B 171       2.998   6.764  -9.628  1.00  0.00           H  
ATOM   2820 HD12 LEU B 171       2.005   5.384  -9.126  1.00  0.00           H  
ATOM   2821 HD13 LEU B 171       3.712   5.147  -9.525  1.00  0.00           H  
ATOM   2822  CD2 LEU B 171       2.065   3.947 -11.336  1.00  0.00           C  
ATOM   2823 HD21 LEU B 171       1.166   3.752 -10.753  1.00  0.00           H  
ATOM   2824 HD22 LEU B 171       1.881   3.686 -12.380  1.00  0.00           H  
ATOM   2825 HD23 LEU B 171       2.880   3.329 -10.958  1.00  0.00           H  
ATOM   2826  C   LEU B 171       2.883   8.048 -12.819  1.00  0.00           C  
ATOM   2827  O   LEU B 171       2.843   7.877 -14.034  1.00  0.00           O  
ATOM   2828  N   VAL B 172       4.017   8.388 -12.195  1.00  0.00           N  
ATOM   2829  H   VAL B 172       3.971   8.559 -11.195  1.00  0.00           H  
ATOM   2830  CA  VAL B 172       5.296   8.695 -12.877  1.00  0.00           C  
ATOM   2831  HA  VAL B 172       5.084   9.348 -13.725  1.00  0.00           H  
ATOM   2832  CB  VAL B 172       6.219   9.471 -11.904  1.00  0.00           C  
ATOM   2833  HB  VAL B 172       6.255   8.930 -10.958  1.00  0.00           H  
ATOM   2834  CG1 VAL B 172       7.669   9.638 -12.378  1.00  0.00           C  
ATOM   2835 HG11 VAL B 172       7.687  10.095 -13.368  1.00  0.00           H  
ATOM   2836 HG12 VAL B 172       8.224  10.265 -11.679  1.00  0.00           H  
ATOM   2837 HG13 VAL B 172       8.157   8.668 -12.421  1.00  0.00           H  
ATOM   2838  CG2 VAL B 172       5.661  10.879 -11.645  1.00  0.00           C  
ATOM   2839 HG21 VAL B 172       6.263  11.385 -10.890  1.00  0.00           H  
ATOM   2840 HG22 VAL B 172       5.678  11.459 -12.568  1.00  0.00           H  
ATOM   2841 HG23 VAL B 172       4.634  10.826 -11.285  1.00  0.00           H  
ATOM   2842  C   VAL B 172       6.000   7.458 -13.465  1.00  0.00           C  
ATOM   2843  O   VAL B 172       6.732   7.576 -14.448  1.00  0.00           O  
ATOM   2844  N   PHE B 173       5.787   6.266 -12.898  1.00  0.00           N  
ATOM   2845  H   PHE B 173       5.111   6.212 -12.155  1.00  0.00           H  
ATOM   2846  CA  PHE B 173       6.361   5.015 -13.409  1.00  0.00           C  
ATOM   2847  HA  PHE B 173       7.448   5.109 -13.415  1.00  0.00           H  
ATOM   2848  CB  PHE B 173       5.988   3.856 -12.469  1.00  0.00           C  
ATOM   2849  HB2 PHE B 173       6.556   3.955 -11.543  1.00  0.00           H  
ATOM   2850  HB3 PHE B 173       4.933   3.943 -12.213  1.00  0.00           H  
ATOM   2851  CG  PHE B 173       6.217   2.467 -13.038  1.00  0.00           C  
ATOM   2852  CD1 PHE B 173       7.524   1.999 -13.266  1.00  0.00           C  
ATOM   2853  HD1 PHE B 173       8.370   2.626 -13.034  1.00  0.00           H  
ATOM   2854  CE1 PHE B 173       7.736   0.711 -13.790  1.00  0.00           C  
ATOM   2855  HE1 PHE B 173       8.743   0.343 -13.949  1.00  0.00           H  
ATOM   2856  CZ  PHE B 173       6.638  -0.107 -14.103  1.00  0.00           C  
ATOM   2857  HZ  PHE B 173       6.798  -1.095 -14.514  1.00  0.00           H  
ATOM   2858  CE2 PHE B 173       5.329   0.360 -13.891  1.00  0.00           C  
ATOM   2859  HE2 PHE B 173       4.489  -0.269 -14.148  1.00  0.00           H  
ATOM   2860  CD2 PHE B 173       5.118   1.645 -13.361  1.00  0.00           C  
ATOM   2861  HD2 PHE B 173       4.108   2.005 -13.219  1.00  0.00           H  
ATOM   2862  C   PHE B 173       5.910   4.734 -14.852  1.00  0.00           C  
ATOM   2863  O   PHE B 173       4.718   4.802 -15.155  1.00  0.00           O  
ATOM   2864  N   LEU B 174       6.864   4.387 -15.727  1.00  0.00           N  
ATOM   2865  H   LEU B 174       7.812   4.341 -15.384  1.00  0.00           H  
ATOM   2866  CA  LEU B 174       6.650   3.969 -17.124  1.00  0.00           C  
ATOM   2867  HA  LEU B 174       7.642   3.865 -17.561  1.00  0.00           H  
ATOM   2868  CB  LEU B 174       5.971   2.570 -17.136  1.00  0.00           C  
ATOM   2869  HB2 LEU B 174       5.921   2.181 -16.120  1.00  0.00           H  
ATOM   2870  HB3 LEU B 174       4.936   2.681 -17.463  1.00  0.00           H  
ATOM   2871  CG  LEU B 174       6.635   1.472 -17.989  1.00  0.00           C  
ATOM   2872  HG  LEU B 174       6.004   0.584 -17.925  1.00  0.00           H  
ATOM   2873  CD1 LEU B 174       6.778   1.814 -19.470  1.00  0.00           C  
ATOM   2874 HD11 LEU B 174       7.135   0.946 -20.022  1.00  0.00           H  
ATOM   2875 HD12 LEU B 174       5.805   2.102 -19.869  1.00  0.00           H  
ATOM   2876 HD13 LEU B 174       7.472   2.643 -19.605  1.00  0.00           H  
ATOM   2877  CD2 LEU B 174       8.017   1.090 -17.467  1.00  0.00           C  
ATOM   2878 HD21 LEU B 174       7.920   0.646 -16.479  1.00  0.00           H  
ATOM   2879 HD22 LEU B 174       8.676   1.955 -17.417  1.00  0.00           H  
ATOM   2880 HD23 LEU B 174       8.447   0.355 -18.136  1.00  0.00           H  
ATOM   2881  C   LEU B 174       5.933   4.994 -18.037  1.00  0.00           C  
ATOM   2882  O   LEU B 174       5.555   4.624 -19.144  1.00  0.00           O  
ATOM   2883  N   LEU B 175       5.750   6.252 -17.605  1.00  0.00           N  
ATOM   2884  H   LEU B 175       6.124   6.487 -16.697  1.00  0.00           H  
ATOM   2885  CA  LEU B 175       4.793   7.202 -18.207  1.00  0.00           C  
ATOM   2886  HA  LEU B 175       4.762   8.077 -17.560  1.00  0.00           H  
ATOM   2887  CB  LEU B 175       5.250   7.682 -19.609  1.00  0.00           C  
ATOM   2888  HB2 LEU B 175       5.277   6.823 -20.279  1.00  0.00           H  
ATOM   2889  HB3 LEU B 175       4.494   8.361 -20.009  1.00  0.00           H  
ATOM   2890  CG  LEU B 175       6.613   8.392 -19.659  1.00  0.00           C  
ATOM   2891  HG  LEU B 175       7.347   7.835 -19.076  1.00  0.00           H  
ATOM   2892  CD1 LEU B 175       7.116   8.462 -21.103  1.00  0.00           C  
ATOM   2893 HD11 LEU B 175       7.242   7.450 -21.490  1.00  0.00           H  
ATOM   2894 HD12 LEU B 175       6.392   8.992 -21.724  1.00  0.00           H  
ATOM   2895 HD13 LEU B 175       8.074   8.977 -21.141  1.00  0.00           H  
ATOM   2896  CD2 LEU B 175       6.529   9.820 -19.115  1.00  0.00           C  
ATOM   2897 HD21 LEU B 175       6.208   9.803 -18.074  1.00  0.00           H  
ATOM   2898 HD22 LEU B 175       5.813  10.397 -19.701  1.00  0.00           H  
ATOM   2899 HD23 LEU B 175       7.506  10.296 -19.172  1.00  0.00           H  
ATOM   2900  C   LEU B 175       3.352   6.642 -18.194  1.00  0.00           C  
ATOM   2901  O   LEU B 175       2.677   6.601 -19.218  1.00  0.00           O  
ATOM   2902  N   SER B 176       2.884   6.186 -17.027  1.00  0.00           N  
ATOM   2903  H   SER B 176       3.475   6.253 -16.212  1.00  0.00           H  
ATOM   2904  CA  SER B 176       1.519   5.671 -16.857  1.00  0.00           C  
ATOM   2905  HA  SER B 176       1.368   4.865 -17.578  1.00  0.00           H  
ATOM   2906  CB  SER B 176       1.326   5.101 -15.450  1.00  0.00           C  
ATOM   2907  HB2 SER B 176       1.547   5.884 -14.731  1.00  0.00           H  
ATOM   2908  HB3 SER B 176       0.285   4.796 -15.327  1.00  0.00           H  
ATOM   2909  OG  SER B 176       2.162   3.984 -15.209  1.00  0.00           O  
ATOM   2910  HG  SER B 176       3.088   4.299 -15.222  1.00  0.00           H  
ATOM   2911  C   SER B 176       0.445   6.743 -17.112  1.00  0.00           C  
ATOM   2912  O   SER B 176       0.638   7.923 -16.821  1.00  0.00           O  
ATOM   2913  N   GLU B 177      -0.708   6.307 -17.628  1.00  0.00           N  
ATOM   2914  H   GLU B 177      -0.782   5.331 -17.852  1.00  0.00           H  
ATOM   2915  CA  GLU B 177      -1.833   7.161 -18.046  1.00  0.00           C  
ATOM   2916  HA  GLU B 177      -1.438   7.908 -18.736  1.00  0.00           H  
ATOM   2917  CB  GLU B 177      -2.840   6.280 -18.819  1.00  0.00           C  
ATOM   2918  HB2 GLU B 177      -2.288   5.701 -19.562  1.00  0.00           H  
ATOM   2919  HB3 GLU B 177      -3.289   5.568 -18.124  1.00  0.00           H  
ATOM   2920  CG  GLU B 177      -3.973   7.015 -19.555  1.00  0.00           C  
ATOM   2921  HG2 GLU B 177      -4.546   6.280 -20.124  1.00  0.00           H  
ATOM   2922  HG3 GLU B 177      -4.654   7.452 -18.823  1.00  0.00           H  
ATOM   2923  CD  GLU B 177      -3.446   8.108 -20.497  1.00  0.00           C  
ATOM   2924  OE1 GLU B 177      -3.290   7.812 -21.702  1.00  0.00           O  
ATOM   2925  OE2 GLU B 177      -3.169   9.217 -19.986  1.00  0.00           O  
ATOM   2926  C   GLU B 177      -2.508   7.927 -16.884  1.00  0.00           C  
ATOM   2927  O   GLU B 177      -2.455   7.508 -15.720  1.00  0.00           O  
ATOM   2928  N   ALA B 178      -3.141   9.059 -17.201  1.00  0.00           N  
ATOM   2929  H   ALA B 178      -3.176   9.312 -18.191  1.00  0.00           H  
ATOM   2930  CA  ALA B 178      -3.860   9.923 -16.272  1.00  0.00           C  
ATOM   2931  HA  ALA B 178      -3.271   9.996 -15.358  1.00  0.00           H  
ATOM   2932  CB  ALA B 178      -3.951  11.326 -16.885  1.00  0.00           C  
ATOM   2933  HB1 ALA B 178      -4.534  11.292 -17.807  1.00  0.00           H  
ATOM   2934  HB2 ALA B 178      -4.431  12.006 -16.180  1.00  0.00           H  
ATOM   2935  HB3 ALA B 178      -2.951  11.697 -17.113  1.00  0.00           H  
ATOM   2936  C   ALA B 178      -5.252   9.375 -15.895  1.00  0.00           C  
ATOM   2937  O   ALA B 178      -6.100   9.090 -16.740  1.00  0.00           O  
ATOM   2938  N   HIE B 179      -5.513   9.276 -14.595  1.00  0.00           N  
ATOM   2939  H   HIE B 179      -4.794   9.584 -13.952  1.00  0.00           H  
ATOM   2940  CA  HIE B 179      -6.805   8.920 -14.012  1.00  0.00           C  
ATOM   2941  HA  HIE B 179      -7.368   8.324 -14.734  1.00  0.00           H  
ATOM   2942  CB  HIE B 179      -6.594   8.075 -12.746  1.00  0.00           C  
ATOM   2943  HB2 HIE B 179      -5.914   8.607 -12.081  1.00  0.00           H  
ATOM   2944  HB3 HIE B 179      -7.554   7.977 -12.240  1.00  0.00           H  
ATOM   2945  CG  HIE B 179      -6.055   6.683 -12.965  1.00  0.00           C  
ATOM   2946  ND1 HIE B 179      -6.674   5.507 -12.526  1.00  0.00           N  
ATOM   2947  CE1 HIE B 179      -5.889   4.503 -12.942  1.00  0.00           C  
ATOM   2948  HE1 HIE B 179      -6.110   3.455 -12.791  1.00  0.00           H  
ATOM   2949  NE2 HIE B 179      -4.817   4.981 -13.595  1.00  0.00           N  
ATOM   2950  HE2 HIE B 179      -4.110   4.429 -14.059  1.00  0.00           H  
ATOM   2951  CD2 HIE B 179      -4.898   6.353 -13.609  1.00  0.00           C  
ATOM   2952  HD2 HIE B 179      -4.201   7.040 -14.069  1.00  0.00           H  
ATOM   2953  C   HIE B 179      -7.624  10.175 -13.688  1.00  0.00           C  
ATOM   2954  O   HIE B 179      -7.088  11.234 -13.357  1.00  0.00           O  
ATOM   2955  N   THR B 180      -8.950  10.037 -13.722  1.00  0.00           N  
ATOM   2956  H   THR B 180      -9.326   9.127 -13.943  1.00  0.00           H  
ATOM   2957  CA  THR B 180      -9.916  11.089 -13.369  1.00  0.00           C  
ATOM   2958  HA  THR B 180      -9.377  11.957 -12.988  1.00  0.00           H  
ATOM   2959  CB  THR B 180     -10.682  11.558 -14.619  1.00  0.00           C  
ATOM   2960  HB  THR B 180      -9.958  11.867 -15.374  1.00  0.00           H  
ATOM   2961  CG2 THR B 180     -11.616  10.511 -15.228  1.00  0.00           C  
ATOM   2962 HG21 THR B 180     -11.048   9.623 -15.505  1.00  0.00           H  
ATOM   2963 HG22 THR B 180     -12.395  10.228 -14.518  1.00  0.00           H  
ATOM   2964 HG23 THR B 180     -12.077  10.917 -16.129  1.00  0.00           H  
ATOM   2965  OG1 THR B 180     -11.507  12.654 -14.310  1.00  0.00           O  
ATOM   2966  HG1 THR B 180     -12.398  12.301 -14.210  1.00  0.00           H  
ATOM   2967  C   THR B 180     -10.849  10.616 -12.254  1.00  0.00           C  
ATOM   2968  O   THR B 180     -11.110   9.420 -12.122  1.00  0.00           O  
ATOM   2969  N   CYS B 181     -11.362  11.545 -11.447  1.00  0.00           N  
ATOM   2970  H   CYS B 181     -11.066  12.504 -11.571  1.00  0.00           H  
ATOM   2971  CA  CYS B 181     -12.388  11.258 -10.434  1.00  0.00           C  
ATOM   2972  HA  CYS B 181     -12.048  10.411  -9.834  1.00  0.00           H  
ATOM   2973  CB  CYS B 181     -12.531  12.477  -9.512  1.00  0.00           C  
ATOM   2974  HB2 CYS B 181     -12.893  13.328 -10.088  1.00  0.00           H  
ATOM   2975  HB3 CYS B 181     -13.253  12.264  -8.725  1.00  0.00           H  
ATOM   2976  SG  CYS B 181     -10.931  12.891  -8.757  1.00  0.00           S  
ATOM   2977  HG  CYS B 181     -10.966  11.980  -7.776  1.00  0.00           H  
ATOM   2978  C   CYS B 181     -13.748  10.866 -11.058  1.00  0.00           C  
ATOM   2979  O   CYS B 181     -14.012  11.161 -12.226  1.00  0.00           O  
ATOM   2980  N   ILE B 182     -14.619  10.216 -10.274  1.00  0.00           N  
ATOM   2981  H   ILE B 182     -14.350  10.026  -9.322  1.00  0.00           H  
ATOM   2982  CA  ILE B 182     -15.979   9.813 -10.689  1.00  0.00           C  
ATOM   2983  HA  ILE B 182     -15.876   9.237 -11.606  1.00  0.00           H  
ATOM   2984  CB  ILE B 182     -16.595   8.879  -9.611  1.00  0.00           C  
ATOM   2985  HB  ILE B 182     -16.339   9.281  -8.628  1.00  0.00           H  
ATOM   2986  CG2 ILE B 182     -18.130   8.779  -9.670  1.00  0.00           C  
ATOM   2987 HG21 ILE B 182     -18.578   9.755  -9.488  1.00  0.00           H  
ATOM   2988 HG22 ILE B 182     -18.463   8.393 -10.632  1.00  0.00           H  
ATOM   2989 HG23 ILE B 182     -18.503   8.127  -8.882  1.00  0.00           H  
ATOM   2990  CG1 ILE B 182     -15.955   7.475  -9.751  1.00  0.00           C  
ATOM   2991 HG12 ILE B 182     -16.244   7.042 -10.711  1.00  0.00           H  
ATOM   2992 HG13 ILE B 182     -14.869   7.578  -9.745  1.00  0.00           H  
ATOM   2993  CD1 ILE B 182     -16.327   6.486  -8.638  1.00  0.00           C  
ATOM   2994 HD11 ILE B 182     -17.377   6.206  -8.708  1.00  0.00           H  
ATOM   2995 HD12 ILE B 182     -15.728   5.583  -8.746  1.00  0.00           H  
ATOM   2996 HD13 ILE B 182     -16.129   6.929  -7.662  1.00  0.00           H  
ATOM   2997  C   ILE B 182     -16.858  11.050 -10.995  1.00  0.00           C  
ATOM   2998  O   ILE B 182     -16.833  12.005 -10.223  1.00  0.00           O  
ATOM   2999  N   PRO B 183     -17.642  11.065 -12.095  1.00  0.00           N  
ATOM   3000  CD  PRO B 183     -17.688  10.037 -13.131  1.00  0.00           C  
ATOM   3001  HD2 PRO B 183     -18.034   9.085 -12.733  1.00  0.00           H  
ATOM   3002  HD3 PRO B 183     -16.698   9.922 -13.578  1.00  0.00           H  
ATOM   3003  CG  PRO B 183     -18.661  10.542 -14.196  1.00  0.00           C  
ATOM   3004  HG2 PRO B 183     -19.677  10.228 -13.952  1.00  0.00           H  
ATOM   3005  HG3 PRO B 183     -18.385  10.204 -15.195  1.00  0.00           H  
ATOM   3006  CB  PRO B 183     -18.540  12.056 -14.052  1.00  0.00           C  
ATOM   3007  HB2 PRO B 183     -19.384  12.581 -14.499  1.00  0.00           H  
ATOM   3008  HB3 PRO B 183     -17.611  12.392 -14.513  1.00  0.00           H  
ATOM   3009  CA  PRO B 183     -18.443  12.219 -12.528  1.00  0.00           C  
ATOM   3010  HA  PRO B 183     -17.912  13.140 -12.307  1.00  0.00           H  
ATOM   3011  C   PRO B 183     -19.820  12.351 -11.840  1.00  0.00           C  
ATOM   3012  O   PRO B 183     -20.759  12.833 -12.465  1.00  0.00           O  
ATOM   3013  N   GLU B 184     -19.955  11.926 -10.583  1.00  0.00           N  
ATOM   3014  H   GLU B 184     -19.120  11.694 -10.063  1.00  0.00           H  
ATOM   3015  CA  GLU B 184     -21.218  11.966  -9.819  1.00  0.00           C  
ATOM   3016  HA  GLU B 184     -21.956  12.559 -10.365  1.00  0.00           H  
ATOM   3017  CB  GLU B 184     -21.771  10.536  -9.668  1.00  0.00           C  
ATOM   3018  HB2 GLU B 184     -22.015  10.150 -10.658  1.00  0.00           H  
ATOM   3019  HB3 GLU B 184     -20.983   9.904  -9.256  1.00  0.00           H  
ATOM   3020  CG  GLU B 184     -23.006  10.376  -8.764  1.00  0.00           C  
ATOM   3021  HG2 GLU B 184     -23.255   9.313  -8.723  1.00  0.00           H  
ATOM   3022  HG3 GLU B 184     -22.750  10.682  -7.747  1.00  0.00           H  
ATOM   3023  CD  GLU B 184     -24.221  11.180  -9.251  1.00  0.00           C  
ATOM   3024  OE1 GLU B 184     -25.231  10.532  -9.602  1.00  0.00           O  
ATOM   3025  OE2 GLU B 184     -24.120  12.428  -9.270  1.00  0.00           O  
ATOM   3026  C   GLU B 184     -20.987  12.638  -8.459  1.00  0.00           C  
ATOM   3027  O   GLU B 184     -20.038  12.283  -7.758  1.00  0.00           O  
ATOM   3028  N   ASN B 185     -21.818  13.620  -8.099  1.00  0.00           N  
ATOM   3029  H   ASN B 185     -22.691  13.706  -8.622  1.00  0.00           H  
ATOM   3030  CA  ASN B 185     -21.563  14.552  -6.996  1.00  0.00           C  
ATOM   3031  HA  ASN B 185     -21.145  13.990  -6.158  1.00  0.00           H  
ATOM   3032  CB  ASN B 185     -20.507  15.575  -7.472  1.00  0.00           C  
ATOM   3033  HB2 ASN B 185     -19.573  15.061  -7.698  1.00  0.00           H  
ATOM   3034  HB3 ASN B 185     -20.866  16.042  -8.391  1.00  0.00           H  
ATOM   3035  CG  ASN B 185     -20.204  16.668  -6.462  1.00  0.00           C  
ATOM   3036  OD1 ASN B 185     -20.295  16.495  -5.258  1.00  0.00           O  
ATOM   3037  ND2 ASN B 185     -19.904  17.857  -6.924  1.00  0.00           N  
ATOM   3038 HD21 ASN B 185     -19.671  18.581  -6.268  1.00  0.00           H  
ATOM   3039 HD22 ASN B 185     -19.925  18.010  -7.926  1.00  0.00           H  
ATOM   3040  C   ASN B 185     -22.843  15.271  -6.515  1.00  0.00           C  
ATOM   3041  O   ASN B 185     -23.553  15.893  -7.302  1.00  0.00           O  
ATOM   3042  N   ASN B 186     -23.063  15.294  -5.193  1.00  0.00           N  
ATOM   3043  H   ASN B 186     -22.386  14.833  -4.609  1.00  0.00           H  
ATOM   3044  CA  ASN B 186     -24.136  16.066  -4.536  1.00  0.00           C  
ATOM   3045  HA  ASN B 186     -25.095  15.801  -4.985  1.00  0.00           H  
ATOM   3046  CB  ASN B 186     -24.170  15.709  -3.033  1.00  0.00           C  
ATOM   3047  HB2 ASN B 186     -23.157  15.710  -2.632  1.00  0.00           H  
ATOM   3048  HB3 ASN B 186     -24.725  16.482  -2.500  1.00  0.00           H  
ATOM   3049  CG  ASN B 186     -24.866  14.395  -2.717  1.00  0.00           C  
ATOM   3050  OD1 ASN B 186     -26.008  14.159  -3.066  1.00  0.00           O  
ATOM   3051  ND2 ASN B 186     -24.227  13.503  -1.993  1.00  0.00           N  
ATOM   3052 HD21 ASN B 186     -24.740  12.658  -1.811  1.00  0.00           H  
ATOM   3053 HD22 ASN B 186     -23.297  13.674  -1.664  1.00  0.00           H  
ATOM   3054  C   ASN B 186     -23.982  17.597  -4.691  1.00  0.00           C  
ATOM   3055  O   ASN B 186     -24.957  18.329  -4.530  1.00  0.00           O  
ATOM   3056  N   GLY B 187     -22.766  18.075  -4.972  1.00  0.00           N  
ATOM   3057  H   GLY B 187     -22.014  17.403  -5.063  1.00  0.00           H  
ATOM   3058  CA  GLY B 187     -22.399  19.490  -4.979  1.00  0.00           C  
ATOM   3059  HA2 GLY B 187     -21.602  19.635  -5.703  1.00  0.00           H  
ATOM   3060  HA3 GLY B 187     -23.250  20.098  -5.288  1.00  0.00           H  
ATOM   3061  C   GLY B 187     -21.923  19.976  -3.605  1.00  0.00           C  
ATOM   3062  O   GLY B 187     -22.414  19.544  -2.562  1.00  0.00           O  
ATOM   3063  N   GLY B 188     -20.945  20.885  -3.574  1.00  0.00           N  
ATOM   3064  H   GLY B 188     -20.505  21.173  -4.445  1.00  0.00           H  
ATOM   3065  CA  GLY B 188     -20.439  21.419  -2.302  1.00  0.00           C  
ATOM   3066  HA2 GLY B 188     -21.254  21.944  -1.803  1.00  0.00           H  
ATOM   3067  HA3 GLY B 188     -20.139  20.584  -1.667  1.00  0.00           H  
ATOM   3068  C   GLY B 188     -19.246  22.366  -2.419  1.00  0.00           C  
ATOM   3069  O   GLY B 188     -18.652  22.508  -3.483  1.00  0.00           O  
ATOM   3070  N   ALA B 189     -18.920  23.058  -1.320  1.00  0.00           N  
ATOM   3071  H   ALA B 189     -19.491  22.930  -0.501  1.00  0.00           H  
ATOM   3072  CA  ALA B 189     -17.729  23.917  -1.209  1.00  0.00           C  
ATOM   3073  HA  ALA B 189     -17.449  24.284  -2.200  1.00  0.00           H  
ATOM   3074  CB  ALA B 189     -18.074  25.128  -0.334  1.00  0.00           C  
ATOM   3075  HB1 ALA B 189     -17.211  25.794  -0.284  1.00  0.00           H  
ATOM   3076  HB2 ALA B 189     -18.911  25.673  -0.767  1.00  0.00           H  
ATOM   3077  HB3 ALA B 189     -18.335  24.805   0.675  1.00  0.00           H  
ATOM   3078  C   ALA B 189     -16.516  23.158  -0.637  1.00  0.00           C  
ATOM   3079  O   ALA B 189     -15.404  23.276  -1.144  1.00  0.00           O  
ATOM   3080  N   GLY B 190     -16.732  22.333   0.392  1.00  0.00           N  
ATOM   3081  H   GLY B 190     -17.666  22.270   0.753  1.00  0.00           H  
ATOM   3082  CA  GLY B 190     -15.790  21.280   0.777  1.00  0.00           C  
ATOM   3083  HA2 GLY B 190     -14.772  21.668   0.768  1.00  0.00           H  
ATOM   3084  HA3 GLY B 190     -16.017  20.924   1.781  1.00  0.00           H  
ATOM   3085  C   GLY B 190     -15.881  20.096  -0.183  1.00  0.00           C  
ATOM   3086  O   GLY B 190     -16.981  19.691  -0.553  1.00  0.00           O  
ATOM   3087  N   CYS B 191     -14.732  19.569  -0.596  1.00  0.00           N  
ATOM   3088  H   CYS B 191     -13.857  19.948  -0.237  1.00  0.00           H  
ATOM   3089  CA  CYS B 191     -14.595  18.485  -1.560  1.00  0.00           C  
ATOM   3090  HA  CYS B 191     -15.570  18.060  -1.804  1.00  0.00           H  
ATOM   3091  CB  CYS B 191     -13.954  19.051  -2.834  1.00  0.00           C  
ATOM   3092  HB2 CYS B 191     -13.056  19.613  -2.567  1.00  0.00           H  
ATOM   3093  HB3 CYS B 191     -13.650  18.234  -3.485  1.00  0.00           H  
ATOM   3094  SG  CYS B 191     -15.106  20.138  -3.722  1.00  0.00           S  
ATOM   3095  HG  CYS B 191     -15.269  21.039  -2.746  1.00  0.00           H  
ATOM   3096  C   CYS B 191     -13.716  17.384  -0.959  1.00  0.00           C  
ATOM   3097  O   CYS B 191     -12.650  17.674  -0.421  1.00  0.00           O  
ATOM   3098  N   VAL B 192     -14.132  16.125  -1.083  1.00  0.00           N  
ATOM   3099  H   VAL B 192     -15.021  15.938  -1.527  1.00  0.00           H  
ATOM   3100  CA  VAL B 192     -13.328  14.958  -0.704  1.00  0.00           C  
ATOM   3101  HA  VAL B 192     -12.282  15.250  -0.746  1.00  0.00           H  
ATOM   3102  CB  VAL B 192     -13.611  14.522   0.752  1.00  0.00           C  
ATOM   3103  HB  VAL B 192     -13.452  15.387   1.397  1.00  0.00           H  
ATOM   3104  CG1 VAL B 192     -15.047  14.028   0.978  1.00  0.00           C  
ATOM   3105 HG11 VAL B 192     -15.756  14.805   0.696  1.00  0.00           H  
ATOM   3106 HG12 VAL B 192     -15.240  13.132   0.387  1.00  0.00           H  
ATOM   3107 HG13 VAL B 192     -15.189  13.795   2.033  1.00  0.00           H  
ATOM   3108  CG2 VAL B 192     -12.650  13.423   1.218  1.00  0.00           C  
ATOM   3109 HG21 VAL B 192     -12.803  12.507   0.648  1.00  0.00           H  
ATOM   3110 HG22 VAL B 192     -11.622  13.762   1.099  1.00  0.00           H  
ATOM   3111 HG23 VAL B 192     -12.815  13.218   2.276  1.00  0.00           H  
ATOM   3112  C   VAL B 192     -13.525  13.854  -1.741  1.00  0.00           C  
ATOM   3113  O   VAL B 192     -14.630  13.667  -2.251  1.00  0.00           O  
ATOM   3114  N   CYS B 193     -12.453  13.148  -2.096  1.00  0.00           N  
ATOM   3115  H   CYS B 193     -11.562  13.374  -1.660  1.00  0.00           H  
ATOM   3116  CA  CYS B 193     -12.456  12.202  -3.201  1.00  0.00           C  
ATOM   3117  HA  CYS B 193     -13.466  11.801  -3.312  1.00  0.00           H  
ATOM   3118  CB  CYS B 193     -12.095  12.956  -4.485  1.00  0.00           C  
ATOM   3119  HB2 CYS B 193     -12.626  13.908  -4.519  1.00  0.00           H  
ATOM   3120  HB3 CYS B 193     -11.018  13.147  -4.505  1.00  0.00           H  
ATOM   3121  SG  CYS B 193     -12.579  11.941  -5.906  1.00  0.00           S  
ATOM   3122  HG  CYS B 193     -13.899  12.122  -5.780  1.00  0.00           H  
ATOM   3123  C   CYS B 193     -11.505  11.024  -2.962  1.00  0.00           C  
ATOM   3124  O   CYS B 193     -10.376  11.195  -2.495  1.00  0.00           O  
ATOM   3125  N   HIE B 194     -11.956   9.825  -3.321  1.00  0.00           N  
ATOM   3126  H   HIE B 194     -12.873   9.758  -3.733  1.00  0.00           H  
ATOM   3127  CA  HIE B 194     -11.121   8.631  -3.366  1.00  0.00           C  
ATOM   3128  HA  HIE B 194     -10.348   8.703  -2.600  1.00  0.00           H  
ATOM   3129  CB  HIE B 194     -11.973   7.397  -3.053  1.00  0.00           C  
ATOM   3130  HB2 HIE B 194     -12.778   7.318  -3.785  1.00  0.00           H  
ATOM   3131  HB3 HIE B 194     -11.345   6.516  -3.150  1.00  0.00           H  
ATOM   3132  CG  HIE B 194     -12.576   7.407  -1.665  1.00  0.00           C  
ATOM   3133  ND1 HIE B 194     -13.770   6.784  -1.308  1.00  0.00           N  
ATOM   3134  CE1 HIE B 194     -13.945   7.034  -0.002  1.00  0.00           C  
ATOM   3135  HE1 HIE B 194     -14.800   6.703   0.573  1.00  0.00           H  
ATOM   3136  NE2 HIE B 194     -12.917   7.753   0.480  1.00  0.00           N  
ATOM   3137  HE2 HIE B 194     -12.807   8.067   1.433  1.00  0.00           H  
ATOM   3138  CD2 HIE B 194     -12.039   7.989  -0.551  1.00  0.00           C  
ATOM   3139  HD2 HIE B 194     -11.106   8.530  -0.490  1.00  0.00           H  
ATOM   3140  C   HIE B 194     -10.409   8.527  -4.716  1.00  0.00           C  
ATOM   3141  O   HIE B 194     -11.025   8.622  -5.779  1.00  0.00           O  
ATOM   3142  N   LEU B 195      -9.096   8.331  -4.636  1.00  0.00           N  
ATOM   3143  H   LEU B 195      -8.688   8.312  -3.707  1.00  0.00           H  
ATOM   3144  CA  LEU B 195      -8.187   8.056  -5.740  1.00  0.00           C  
ATOM   3145  HA  LEU B 195      -8.695   8.231  -6.689  1.00  0.00           H  
ATOM   3146  CB  LEU B 195      -6.963   8.992  -5.651  1.00  0.00           C  
ATOM   3147  HB2 LEU B 195      -6.323   8.637  -4.842  1.00  0.00           H  
ATOM   3148  HB3 LEU B 195      -6.403   8.900  -6.580  1.00  0.00           H  
ATOM   3149  CG  LEU B 195      -7.249  10.485  -5.384  1.00  0.00           C  
ATOM   3150  HG  LEU B 195      -7.679  10.602  -4.389  1.00  0.00           H  
ATOM   3151  CD1 LEU B 195      -5.933  11.262  -5.425  1.00  0.00           C  
ATOM   3152 HD11 LEU B 195      -5.464  11.151  -6.403  1.00  0.00           H  
ATOM   3153 HD12 LEU B 195      -6.123  12.320  -5.237  1.00  0.00           H  
ATOM   3154 HD13 LEU B 195      -5.261  10.890  -4.652  1.00  0.00           H  
ATOM   3155  CD2 LEU B 195      -8.195  11.122  -6.401  1.00  0.00           C  
ATOM   3156 HD21 LEU B 195      -9.166  10.630  -6.375  1.00  0.00           H  
ATOM   3157 HD22 LEU B 195      -8.339  12.176  -6.161  1.00  0.00           H  
ATOM   3158 HD23 LEU B 195      -7.776  11.039  -7.400  1.00  0.00           H  
ATOM   3159  C   LEU B 195      -7.789   6.575  -5.650  1.00  0.00           C  
ATOM   3160  O   LEU B 195      -7.314   6.124  -4.604  1.00  0.00           O  
ATOM   3161  N   LEU B 196      -8.013   5.807  -6.716  1.00  0.00           N  
ATOM   3162  H   LEU B 196      -8.318   6.244  -7.575  1.00  0.00           H  
ATOM   3163  CA  LEU B 196      -7.799   4.357  -6.720  1.00  0.00           C  
ATOM   3164  HA  LEU B 196      -8.176   3.937  -5.785  1.00  0.00           H  
ATOM   3165  CB  LEU B 196      -8.571   3.721  -7.891  1.00  0.00           C  
ATOM   3166  HB2 LEU B 196      -8.228   4.181  -8.820  1.00  0.00           H  
ATOM   3167  HB3 LEU B 196      -8.323   2.660  -7.938  1.00  0.00           H  
ATOM   3168  CG  LEU B 196     -10.103   3.867  -7.794  1.00  0.00           C  
ATOM   3169  HG  LEU B 196     -10.368   4.920  -7.693  1.00  0.00           H  
ATOM   3170  CD1 LEU B 196     -10.759   3.333  -9.066  1.00  0.00           C  
ATOM   3171 HD11 LEU B 196     -10.372   3.872  -9.931  1.00  0.00           H  
ATOM   3172 HD12 LEU B 196     -10.537   2.272  -9.180  1.00  0.00           H  
ATOM   3173 HD13 LEU B 196     -11.837   3.476  -9.013  1.00  0.00           H  
ATOM   3174  CD2 LEU B 196     -10.677   3.091  -6.604  1.00  0.00           C  
ATOM   3175 HD21 LEU B 196     -11.765   3.148  -6.613  1.00  0.00           H  
ATOM   3176 HD22 LEU B 196     -10.323   3.526  -5.673  1.00  0.00           H  
ATOM   3177 HD23 LEU B 196     -10.370   2.046  -6.655  1.00  0.00           H  
ATOM   3178  C   LEU B 196      -6.300   4.045  -6.783  1.00  0.00           C  
ATOM   3179  O   LEU B 196      -5.623   4.389  -7.753  1.00  0.00           O  
ATOM   3180  N   MET B 197      -5.777   3.410  -5.730  1.00  0.00           N  
ATOM   3181  H   MET B 197      -6.399   3.119  -4.983  1.00  0.00           H  
ATOM   3182  CA  MET B 197      -4.350   3.109  -5.583  1.00  0.00           C  
ATOM   3183  HA  MET B 197      -3.925   2.917  -6.569  1.00  0.00           H  
ATOM   3184  CB  MET B 197      -3.596   4.312  -4.965  1.00  0.00           C  
ATOM   3185  HB2 MET B 197      -3.895   4.437  -3.924  1.00  0.00           H  
ATOM   3186  HB3 MET B 197      -2.539   4.071  -4.991  1.00  0.00           H  
ATOM   3187  CG  MET B 197      -3.741   5.669  -5.667  1.00  0.00           C  
ATOM   3188  HG2 MET B 197      -3.601   5.531  -6.738  1.00  0.00           H  
ATOM   3189  HG3 MET B 197      -4.747   6.052  -5.493  1.00  0.00           H  
ATOM   3190  SD  MET B 197      -2.534   6.905  -5.101  1.00  0.00           S  
ATOM   3191  CE  MET B 197      -3.093   8.351  -6.038  1.00  0.00           C  
ATOM   3192  HE1 MET B 197      -3.129   8.107  -7.099  1.00  0.00           H  
ATOM   3193  HE2 MET B 197      -4.085   8.642  -5.698  1.00  0.00           H  
ATOM   3194  HE3 MET B 197      -2.402   9.179  -5.882  1.00  0.00           H  
ATOM   3195  C   MET B 197      -4.164   1.840  -4.731  1.00  0.00           C  
ATOM   3196  O   MET B 197      -4.152   1.915  -3.504  1.00  0.00           O  
ATOM   3197  N   ASP B 198      -4.038   0.674  -5.373  1.00  0.00           N  
ATOM   3198  H   ASP B 198      -4.131   0.642  -6.384  1.00  0.00           H  
ATOM   3199  CA  ASP B 198      -3.876  -0.632  -4.713  1.00  0.00           C  
ATOM   3200  HA  ASP B 198      -4.086  -0.517  -3.654  1.00  0.00           H  
ATOM   3201  CB  ASP B 198      -4.899  -1.649  -5.271  1.00  0.00           C  
ATOM   3202  HB2 ASP B 198      -4.758  -2.597  -4.752  1.00  0.00           H  
ATOM   3203  HB3 ASP B 198      -5.905  -1.299  -5.040  1.00  0.00           H  
ATOM   3204  CG  ASP B 198      -4.836  -1.906  -6.783  1.00  0.00           C  
ATOM   3205  OD1 ASP B 198      -4.178  -1.132  -7.504  1.00  0.00           O  
ATOM   3206  OD2 ASP B 198      -5.380  -2.965  -7.195  1.00  0.00           O  
ATOM   3207  C   ASP B 198      -2.435  -1.169  -4.784  1.00  0.00           C  
ATOM   3208  O   ASP B 198      -1.813  -1.418  -3.750  1.00  0.00           O  
ATOM   3209  N   ASP B 199      -1.851  -1.293  -5.980  1.00  0.00           N  
ATOM   3210  H   ASP B 199      -2.452  -1.140  -6.793  1.00  0.00           H  
ATOM   3211  CA  ASP B 199      -0.467  -1.753  -6.188  1.00  0.00           C  
ATOM   3212  HA  ASP B 199      -0.309  -2.531  -5.455  1.00  0.00           H  
ATOM   3213  CB  ASP B 199      -0.289  -2.397  -7.581  1.00  0.00           C  
ATOM   3214  HB2 ASP B 199      -0.870  -1.837  -8.315  1.00  0.00           H  
ATOM   3215  HB3 ASP B 199       0.756  -2.355  -7.886  1.00  0.00           H  
ATOM   3216  CG  ASP B 199      -0.683  -3.874  -7.635  1.00  0.00           C  
ATOM   3217  OD1 ASP B 199      -0.978  -4.364  -8.739  1.00  0.00           O  
ATOM   3218  OD2 ASP B 199      -0.680  -4.568  -6.587  1.00  0.00           O  
ATOM   3219  C   ASP B 199       0.608  -0.702  -5.838  1.00  0.00           C  
ATOM   3220  O   ASP B 199       1.665  -0.640  -6.464  1.00  0.00           O  
ATOM   3221  N   VAL B 200       0.352   0.130  -4.828  1.00  0.00           N  
ATOM   3222  H   VAL B 200      -0.509  -0.010  -4.309  1.00  0.00           H  
ATOM   3223  CA  VAL B 200       1.293   1.151  -4.349  1.00  0.00           C  
ATOM   3224  HA  VAL B 200       1.574   1.747  -5.211  1.00  0.00           H  
ATOM   3225  CB  VAL B 200       0.651   2.099  -3.325  1.00  0.00           C  
ATOM   3226  HB  VAL B 200       1.416   2.792  -2.974  1.00  0.00           H  
ATOM   3227  CG1 VAL B 200      -0.441   2.925  -4.003  1.00  0.00           C  
ATOM   3228 HG11 VAL B 200      -1.257   2.272  -4.312  1.00  0.00           H  
ATOM   3229 HG12 VAL B 200      -0.033   3.432  -4.878  1.00  0.00           H  
ATOM   3230 HG13 VAL B 200      -0.825   3.670  -3.306  1.00  0.00           H  
ATOM   3231  CG2 VAL B 200       0.033   1.404  -2.107  1.00  0.00           C  
ATOM   3232 HG21 VAL B 200      -0.774   0.737  -2.409  1.00  0.00           H  
ATOM   3233 HG22 VAL B 200      -0.372   2.165  -1.441  1.00  0.00           H  
ATOM   3234 HG23 VAL B 200       0.793   0.835  -1.572  1.00  0.00           H  
ATOM   3235  C   VAL B 200       2.591   0.563  -3.799  1.00  0.00           C  
ATOM   3236  O   VAL B 200       2.603  -0.494  -3.161  1.00  0.00           O  
ATOM   3237  N   VAL B 201       3.694   1.266  -4.036  1.00  0.00           N  
ATOM   3238  H   VAL B 201       3.614   2.113  -4.594  1.00  0.00           H  
ATOM   3239  CA  VAL B 201       5.042   0.858  -3.609  1.00  0.00           C  
ATOM   3240  HA  VAL B 201       4.976   0.189  -2.750  1.00  0.00           H  
ATOM   3241  CB  VAL B 201       5.795   0.126  -4.734  1.00  0.00           C  
ATOM   3242  HB  VAL B 201       6.789  -0.067  -4.358  1.00  0.00           H  
ATOM   3243  CG1 VAL B 201       5.172  -1.221  -5.120  1.00  0.00           C  
ATOM   3244 HG11 VAL B 201       5.775  -1.695  -5.894  1.00  0.00           H  
ATOM   3245 HG12 VAL B 201       5.160  -1.875  -4.254  1.00  0.00           H  
ATOM   3246 HG13 VAL B 201       4.161  -1.076  -5.499  1.00  0.00           H  
ATOM   3247  CG2 VAL B 201       5.939   0.948  -6.017  1.00  0.00           C  
ATOM   3248 HG21 VAL B 201       6.402   1.910  -5.809  1.00  0.00           H  
ATOM   3249 HG22 VAL B 201       6.576   0.414  -6.718  1.00  0.00           H  
ATOM   3250 HG23 VAL B 201       4.961   1.113  -6.467  1.00  0.00           H  
ATOM   3251  C   VAL B 201       5.839   2.075  -3.161  1.00  0.00           C  
ATOM   3252  O   VAL B 201       5.582   3.183  -3.628  1.00  0.00           O  
ATOM   3253  N   SER B 202       6.858   1.899  -2.326  1.00  0.00           N  
ATOM   3254  H   SER B 202       7.050   0.967  -1.960  1.00  0.00           H  
ATOM   3255  CA  SER B 202       7.596   3.044  -1.784  1.00  0.00           C  
ATOM   3256  HA  SER B 202       6.869   3.737  -1.375  1.00  0.00           H  
ATOM   3257  CB  SER B 202       8.490   2.595  -0.639  1.00  0.00           C  
ATOM   3258  HB2 SER B 202       9.101   1.751  -0.961  1.00  0.00           H  
ATOM   3259  HB3 SER B 202       9.138   3.423  -0.350  1.00  0.00           H  
ATOM   3260  OG  SER B 202       7.702   2.231   0.478  1.00  0.00           O  
ATOM   3261  HG  SER B 202       7.301   1.356   0.325  1.00  0.00           H  
ATOM   3262  C   SER B 202       8.380   3.839  -2.837  1.00  0.00           C  
ATOM   3263  O   SER B 202       8.633   5.032  -2.643  1.00  0.00           O  
ATOM   3264  N   ALA B 203       8.698   3.240  -3.990  1.00  0.00           N  
ATOM   3265  H   ALA B 203       8.558   2.239  -4.069  1.00  0.00           H  
ATOM   3266  CA  ALA B 203       9.227   3.949  -5.158  1.00  0.00           C  
ATOM   3267  HA  ALA B 203      10.163   4.434  -4.881  1.00  0.00           H  
ATOM   3268  CB  ALA B 203       9.531   2.902  -6.233  1.00  0.00           C  
ATOM   3269  HB1 ALA B 203       8.620   2.372  -6.510  1.00  0.00           H  
ATOM   3270  HB2 ALA B 203       9.933   3.387  -7.120  1.00  0.00           H  
ATOM   3271  HB3 ALA B 203      10.261   2.187  -5.854  1.00  0.00           H  
ATOM   3272  C   ALA B 203       8.276   5.035  -5.720  1.00  0.00           C  
ATOM   3273  O   ALA B 203       8.749   6.072  -6.187  1.00  0.00           O  
ATOM   3274  N   ASP B 204       6.952   4.845  -5.631  1.00  0.00           N  
ATOM   3275  H   ASP B 204       6.626   4.048  -5.093  1.00  0.00           H  
ATOM   3276  CA  ASP B 204       5.930   5.613  -6.364  1.00  0.00           C  
ATOM   3277  HA  ASP B 204       6.055   5.400  -7.425  1.00  0.00           H  
ATOM   3278  CB  ASP B 204       4.506   5.206  -5.955  1.00  0.00           C  
ATOM   3279  HB2 ASP B 204       4.447   5.092  -4.871  1.00  0.00           H  
ATOM   3280  HB3 ASP B 204       3.810   6.005  -6.230  1.00  0.00           H  
ATOM   3281  CG  ASP B 204       3.976   3.954  -6.619  1.00  0.00           C  
ATOM   3282  OD1 ASP B 204       4.444   3.549  -7.706  1.00  0.00           O  
ATOM   3283  OD2 ASP B 204       2.979   3.449  -6.066  1.00  0.00           O  
ATOM   3284  C   ASP B 204       5.977   7.131  -6.195  1.00  0.00           C  
ATOM   3285  O   ASP B 204       6.175   7.666  -5.101  1.00  0.00           O  
ATOM   3286  N   GLN B 205       5.601   7.822  -7.269  1.00  0.00           N  
ATOM   3287  H   GLN B 205       5.438   7.322  -8.130  1.00  0.00           H  
ATOM   3288  CA  GLN B 205       5.187   9.218  -7.223  1.00  0.00           C  
ATOM   3289  HA  GLN B 205       4.810   9.434  -6.223  1.00  0.00           H  
ATOM   3290  CB  GLN B 205       6.405  10.114  -7.471  1.00  0.00           C  
ATOM   3291  HB2 GLN B 205       7.194   9.793  -6.788  1.00  0.00           H  
ATOM   3292  HB3 GLN B 205       6.770   9.989  -8.493  1.00  0.00           H  
ATOM   3293  CG  GLN B 205       6.116  11.598  -7.207  1.00  0.00           C  
ATOM   3294  HG2 GLN B 205       5.637  12.051  -8.076  1.00  0.00           H  
ATOM   3295  HG3 GLN B 205       5.441  11.690  -6.354  1.00  0.00           H  
ATOM   3296  CD  GLN B 205       7.404  12.345  -6.887  1.00  0.00           C  
ATOM   3297  OE1 GLN B 205       8.475  12.046  -7.380  1.00  0.00           O  
ATOM   3298  NE2 GLN B 205       7.364  13.339  -6.031  1.00  0.00           N  
ATOM   3299 HE21 GLN B 205       8.253  13.742  -5.784  1.00  0.00           H  
ATOM   3300 HE22 GLN B 205       6.491  13.617  -5.605  1.00  0.00           H  
ATOM   3301  C   GLN B 205       4.052   9.454  -8.219  1.00  0.00           C  
ATOM   3302  O   GLN B 205       4.137   9.034  -9.373  1.00  0.00           O  
ATOM   3303  N   TYR B 206       2.985  10.105  -7.765  1.00  0.00           N  
ATOM   3304  H   TYR B 206       2.972  10.403  -6.795  1.00  0.00           H  
ATOM   3305  CA  TYR B 206       1.891  10.575  -8.605  1.00  0.00           C  
ATOM   3306  HA  TYR B 206       1.992  10.144  -9.595  1.00  0.00           H  
ATOM   3307  CB  TYR B 206       0.528  10.164  -8.021  1.00  0.00           C  
ATOM   3308  HB2 TYR B 206       0.479  10.501  -6.984  1.00  0.00           H  
ATOM   3309  HB3 TYR B 206      -0.243  10.713  -8.565  1.00  0.00           H  
ATOM   3310  CG  TYR B 206       0.174   8.684  -8.065  1.00  0.00           C  
ATOM   3311  CD1 TYR B 206       0.782   7.777  -7.174  1.00  0.00           C  
ATOM   3312  HD1 TYR B 206       1.532   8.126  -6.479  1.00  0.00           H  
ATOM   3313  CE1 TYR B 206       0.397   6.422  -7.168  1.00  0.00           C  
ATOM   3314  HE1 TYR B 206       0.864   5.720  -6.493  1.00  0.00           H  
ATOM   3315  CZ  TYR B 206      -0.616   5.969  -8.039  1.00  0.00           C  
ATOM   3316  OH  TYR B 206      -1.015   4.668  -8.001  1.00  0.00           O  
ATOM   3317  HH  TYR B 206      -1.833   4.552  -8.492  1.00  0.00           H  
ATOM   3318  CE2 TYR B 206      -1.231   6.877  -8.929  1.00  0.00           C  
ATOM   3319  HE2 TYR B 206      -2.012   6.540  -9.595  1.00  0.00           H  
ATOM   3320  CD2 TYR B 206      -0.829   8.228  -8.946  1.00  0.00           C  
ATOM   3321  HD2 TYR B 206      -1.311   8.925  -9.620  1.00  0.00           H  
ATOM   3322  C   TYR B 206       1.968  12.100  -8.715  1.00  0.00           C  
ATOM   3323  O   TYR B 206       2.110  12.778  -7.698  1.00  0.00           O  
ATOM   3324  N   THR B 207       1.812  12.655  -9.911  1.00  0.00           N  
ATOM   3325  H   THR B 207       1.681  12.042 -10.713  1.00  0.00           H  
ATOM   3326  CA  THR B 207       1.415  14.062 -10.106  1.00  0.00           C  
ATOM   3327  HA  THR B 207       1.858  14.676  -9.323  1.00  0.00           H  
ATOM   3328  CB  THR B 207       1.902  14.596 -11.462  1.00  0.00           C  
ATOM   3329  HB  THR B 207       1.322  15.479 -11.739  1.00  0.00           H  
ATOM   3330  CG2 THR B 207       3.375  14.997 -11.387  1.00  0.00           C  
ATOM   3331 HG21 THR B 207       3.504  15.781 -10.641  1.00  0.00           H  
ATOM   3332 HG22 THR B 207       3.982  14.132 -11.117  1.00  0.00           H  
ATOM   3333 HG23 THR B 207       3.695  15.371 -12.359  1.00  0.00           H  
ATOM   3334  OG1 THR B 207       1.785  13.625 -12.479  1.00  0.00           O  
ATOM   3335  HG1 THR B 207       0.866  13.581 -12.761  1.00  0.00           H  
ATOM   3336  C   THR B 207      -0.104  14.212 -10.000  1.00  0.00           C  
ATOM   3337  O   THR B 207      -0.840  13.284 -10.341  1.00  0.00           O  
ATOM   3338  N   LEU B 208      -0.574  15.375  -9.544  1.00  0.00           N  
ATOM   3339  H   LEU B 208       0.089  16.112  -9.328  1.00  0.00           H  
ATOM   3340  CA  LEU B 208      -1.997  15.722  -9.460  1.00  0.00           C  
ATOM   3341  HA  LEU B 208      -2.580  15.022 -10.058  1.00  0.00           H  
ATOM   3342  CB  LEU B 208      -2.504  15.659  -8.008  1.00  0.00           C  
ATOM   3343  HB2 LEU B 208      -1.919  16.344  -7.391  1.00  0.00           H  
ATOM   3344  HB3 LEU B 208      -3.529  16.031  -8.016  1.00  0.00           H  
ATOM   3345  CG  LEU B 208      -2.501  14.251  -7.386  1.00  0.00           C  
ATOM   3346  HG  LEU B 208      -2.368  13.493  -8.156  1.00  0.00           H  
ATOM   3347  CD1 LEU B 208      -1.391  14.110  -6.345  1.00  0.00           C  
ATOM   3348 HD11 LEU B 208      -1.521  14.849  -5.553  1.00  0.00           H  
ATOM   3349 HD12 LEU B 208      -1.441  13.113  -5.914  1.00  0.00           H  
ATOM   3350 HD13 LEU B 208      -0.419  14.245  -6.817  1.00  0.00           H  
ATOM   3351  CD2 LEU B 208      -3.821  13.967  -6.669  1.00  0.00           C  
ATOM   3352 HD21 LEU B 208      -4.641  14.017  -7.385  1.00  0.00           H  
ATOM   3353 HD22 LEU B 208      -3.795  12.967  -6.239  1.00  0.00           H  
ATOM   3354 HD23 LEU B 208      -3.990  14.695  -5.876  1.00  0.00           H  
ATOM   3355  C   LEU B 208      -2.240  17.121 -10.027  1.00  0.00           C  
ATOM   3356  O   LEU B 208      -1.466  18.033  -9.743  1.00  0.00           O  
ATOM   3357  N   ASP B 209      -3.349  17.303 -10.741  1.00  0.00           N  
ATOM   3358  H   ASP B 209      -3.960  16.502 -10.874  1.00  0.00           H  
ATOM   3359  CA  ASP B 209      -3.701  18.545 -11.435  1.00  0.00           C  
ATOM   3360  HA  ASP B 209      -3.120  19.371 -11.019  1.00  0.00           H  
ATOM   3361  CB  ASP B 209      -3.341  18.435 -12.929  1.00  0.00           C  
ATOM   3362  HB2 ASP B 209      -3.640  17.454 -13.307  1.00  0.00           H  
ATOM   3363  HB3 ASP B 209      -3.915  19.183 -13.478  1.00  0.00           H  
ATOM   3364  CG  ASP B 209      -1.852  18.662 -13.226  1.00  0.00           C  
ATOM   3365  OD1 ASP B 209      -1.520  19.689 -13.861  1.00  0.00           O  
ATOM   3366  OD2 ASP B 209      -0.964  17.875 -12.846  1.00  0.00           O  
ATOM   3367  C   ASP B 209      -5.188  18.891 -11.239  1.00  0.00           C  
ATOM   3368  O   ASP B 209      -6.078  18.095 -11.549  1.00  0.00           O  
ATOM   3369  N   LEU B 210      -5.462  20.100 -10.743  1.00  0.00           N  
ATOM   3370  H   LEU B 210      -4.680  20.727 -10.571  1.00  0.00           H  
ATOM   3371  CA  LEU B 210      -6.804  20.625 -10.471  1.00  0.00           C  
ATOM   3372  HA  LEU B 210      -7.528  19.814 -10.574  1.00  0.00           H  
ATOM   3373  CB  LEU B 210      -6.841  21.126  -9.015  1.00  0.00           C  
ATOM   3374  HB2 LEU B 210      -6.435  20.356  -8.357  1.00  0.00           H  
ATOM   3375  HB3 LEU B 210      -6.185  21.994  -8.953  1.00  0.00           H  
ATOM   3376  CG  LEU B 210      -8.239  21.522  -8.507  1.00  0.00           C  
ATOM   3377  HG  LEU B 210      -8.770  22.080  -9.278  1.00  0.00           H  
ATOM   3378  CD1 LEU B 210      -9.058  20.289  -8.125  1.00  0.00           C  
ATOM   3379 HD11 LEU B 210     -10.017  20.599  -7.716  1.00  0.00           H  
ATOM   3380 HD12 LEU B 210      -9.233  19.669  -9.003  1.00  0.00           H  
ATOM   3381 HD13 LEU B 210      -8.532  19.704  -7.370  1.00  0.00           H  
ATOM   3382  CD2 LEU B 210      -8.113  22.420  -7.279  1.00  0.00           C  
ATOM   3383 HD21 LEU B 210      -7.597  21.893  -6.477  1.00  0.00           H  
ATOM   3384 HD22 LEU B 210      -9.107  22.708  -6.935  1.00  0.00           H  
ATOM   3385 HD23 LEU B 210      -7.557  23.320  -7.537  1.00  0.00           H  
ATOM   3386  C   LEU B 210      -7.167  21.737 -11.472  1.00  0.00           C  
ATOM   3387  O   LEU B 210      -6.471  22.751 -11.574  1.00  0.00           O  
ATOM   3388  N   TRP B 211      -8.284  21.571 -12.184  1.00  0.00           N  
ATOM   3389  H   TRP B 211      -8.839  20.739 -11.998  1.00  0.00           H  
ATOM   3390  CA  TRP B 211      -8.750  22.449 -13.271  1.00  0.00           C  
ATOM   3391  HA  TRP B 211      -8.135  23.346 -13.317  1.00  0.00           H  
ATOM   3392  CB  TRP B 211      -8.601  21.677 -14.594  1.00  0.00           C  
ATOM   3393  HB2 TRP B 211      -7.549  21.408 -14.707  1.00  0.00           H  
ATOM   3394  HB3 TRP B 211      -9.157  20.743 -14.504  1.00  0.00           H  
ATOM   3395  CG  TRP B 211      -9.052  22.344 -15.865  1.00  0.00           C  
ATOM   3396  CD1 TRP B 211      -8.224  22.847 -16.810  1.00  0.00           C  
ATOM   3397  HD1 TRP B 211      -7.141  22.861 -16.735  1.00  0.00           H  
ATOM   3398  NE1 TRP B 211      -8.964  23.344 -17.868  1.00  0.00           N  
ATOM   3399  HE1 TRP B 211      -8.568  23.868 -18.642  1.00  0.00           H  
ATOM   3400  CE2 TRP B 211     -10.313  23.173 -17.664  1.00  0.00           C  
ATOM   3401  CZ2 TRP B 211     -11.436  23.480 -18.444  1.00  0.00           C  
ATOM   3402  HZ2 TRP B 211     -11.319  23.956 -19.409  1.00  0.00           H  
ATOM   3403  CH2 TRP B 211     -12.717  23.204 -17.940  1.00  0.00           C  
ATOM   3404  HH2 TRP B 211     -13.600  23.471 -18.511  1.00  0.00           H  
ATOM   3405  CZ3 TRP B 211     -12.854  22.616 -16.670  1.00  0.00           C  
ATOM   3406  HZ3 TRP B 211     -13.846  22.430 -16.276  1.00  0.00           H  
ATOM   3407  CE3 TRP B 211     -11.717  22.290 -15.905  1.00  0.00           C  
ATOM   3408  HE3 TRP B 211     -11.849  21.833 -14.935  1.00  0.00           H  
ATOM   3409  CD2 TRP B 211     -10.410  22.563 -16.375  1.00  0.00           C  
ATOM   3410  C   TRP B 211     -10.196  22.895 -13.031  1.00  0.00           C  
ATOM   3411  O   TRP B 211     -10.985  22.098 -12.522  1.00  0.00           O  
ATOM   3412  N   ALA B 212     -10.568  24.119 -13.426  1.00  0.00           N  
ATOM   3413  H   ALA B 212      -9.884  24.729 -13.865  1.00  0.00           H  
ATOM   3414  CA  ALA B 212     -11.931  24.637 -13.285  1.00  0.00           C  
ATOM   3415  HA  ALA B 212     -12.622  23.802 -13.367  1.00  0.00           H  
ATOM   3416  CB  ALA B 212     -12.086  25.251 -11.893  1.00  0.00           C  
ATOM   3417  HB1 ALA B 212     -11.755  24.541 -11.136  1.00  0.00           H  
ATOM   3418  HB2 ALA B 212     -11.487  26.159 -11.830  1.00  0.00           H  
ATOM   3419  HB3 ALA B 212     -13.132  25.499 -11.710  1.00  0.00           H  
ATOM   3420  C   ALA B 212     -12.320  25.649 -14.375  1.00  0.00           C  
ATOM   3421  O   ALA B 212     -11.548  26.553 -14.703  1.00  0.00           O  
ATOM   3422  N   GLY B 213     -13.543  25.513 -14.899  1.00  0.00           N  
ATOM   3423  H   GLY B 213     -14.121  24.784 -14.491  1.00  0.00           H  
ATOM   3424  CA  GLY B 213     -14.205  26.395 -15.870  1.00  0.00           C  
ATOM   3425  HA2 GLY B 213     -15.239  26.068 -15.986  1.00  0.00           H  
ATOM   3426  HA3 GLY B 213     -14.217  27.407 -15.466  1.00  0.00           H  
ATOM   3427  C   GLY B 213     -13.566  26.445 -17.263  1.00  0.00           C  
ATOM   3428  O   GLY B 213     -14.221  26.150 -18.258  1.00  0.00           O  
ATOM   3429  N   GLN B 214     -12.295  26.841 -17.330  1.00  0.00           N  
ATOM   3430  H   GLN B 214     -11.843  26.998 -16.437  1.00  0.00           H  
ATOM   3431  CA  GLN B 214     -11.506  27.033 -18.553  1.00  0.00           C  
ATOM   3432  HA  GLN B 214     -11.930  26.428 -19.357  1.00  0.00           H  
ATOM   3433  CB  GLN B 214     -11.576  28.523 -18.970  1.00  0.00           C  
ATOM   3434  HB2 GLN B 214     -11.503  29.147 -18.077  1.00  0.00           H  
ATOM   3435  HB3 GLN B 214     -10.727  28.759 -19.613  1.00  0.00           H  
ATOM   3436  CG  GLN B 214     -12.867  28.857 -19.747  1.00  0.00           C  
ATOM   3437  HG2 GLN B 214     -13.721  28.393 -19.265  1.00  0.00           H  
ATOM   3438  HG3 GLN B 214     -12.783  28.427 -20.746  1.00  0.00           H  
ATOM   3439  CD  GLN B 214     -13.198  30.350 -19.860  1.00  0.00           C  
ATOM   3440  OE1 GLN B 214     -13.072  31.139 -18.933  1.00  0.00           O  
ATOM   3441  NE2 GLN B 214     -13.696  30.792 -20.996  1.00  0.00           N  
ATOM   3442 HE21 GLN B 214     -13.890  31.774 -21.052  1.00  0.00           H  
ATOM   3443 HE22 GLN B 214     -13.810  30.172 -21.781  1.00  0.00           H  
ATOM   3444  C   GLN B 214     -10.039  26.581 -18.401  1.00  0.00           C  
ATOM   3445  O   GLN B 214      -9.444  26.153 -19.390  1.00  0.00           O  
ATOM   3446  N   GLN B 215      -9.444  26.648 -17.201  1.00  0.00           N  
ATOM   3447  H   GLN B 215      -9.990  26.863 -16.377  1.00  0.00           H  
ATOM   3448  CA  GLN B 215      -8.000  26.442 -17.007  1.00  0.00           C  
ATOM   3449  HA  GLN B 215      -7.665  25.683 -17.715  1.00  0.00           H  
ATOM   3450  CB  GLN B 215      -7.245  27.734 -17.369  1.00  0.00           C  
ATOM   3451  HB2 GLN B 215      -6.178  27.510 -17.395  1.00  0.00           H  
ATOM   3452  HB3 GLN B 215      -7.527  28.033 -18.380  1.00  0.00           H  
ATOM   3453  CG  GLN B 215      -7.476  28.925 -16.426  1.00  0.00           C  
ATOM   3454  HG2 GLN B 215      -8.533  29.191 -16.425  1.00  0.00           H  
ATOM   3455  HG3 GLN B 215      -7.177  28.669 -15.410  1.00  0.00           H  
ATOM   3456  CD  GLN B 215      -6.647  30.120 -16.890  1.00  0.00           C  
ATOM   3457  OE1 GLN B 215      -5.446  30.048 -17.075  1.00  0.00           O  
ATOM   3458  NE2 GLN B 215      -7.241  31.264 -17.141  1.00  0.00           N  
ATOM   3459 HE21 GLN B 215      -6.636  31.985 -17.485  1.00  0.00           H  
ATOM   3460 HE22 GLN B 215      -8.210  31.399 -16.920  1.00  0.00           H  
ATOM   3461  C   GLN B 215      -7.628  25.908 -15.612  1.00  0.00           C  
ATOM   3462  O   GLN B 215      -8.488  25.613 -14.782  1.00  0.00           O  
ATOM   3463  N   LEU B 216      -6.324  25.717 -15.388  1.00  0.00           N  
ATOM   3464  H   LEU B 216      -5.677  26.057 -16.082  1.00  0.00           H  
ATOM   3465  CA  LEU B 216      -5.737  25.163 -14.166  1.00  0.00           C  
ATOM   3466  HA  LEU B 216      -6.236  24.223 -13.934  1.00  0.00           H  
ATOM   3467  CB  LEU B 216      -4.247  24.882 -14.454  1.00  0.00           C  
ATOM   3468  HB2 LEU B 216      -4.134  24.487 -15.464  1.00  0.00           H  
ATOM   3469  HB3 LEU B 216      -3.715  25.835 -14.420  1.00  0.00           H  
ATOM   3470  CG  LEU B 216      -3.572  23.899 -13.479  1.00  0.00           C  
ATOM   3471  HG  LEU B 216      -3.860  24.133 -12.456  1.00  0.00           H  
ATOM   3472  CD1 LEU B 216      -3.953  22.452 -13.803  1.00  0.00           C  
ATOM   3473 HD11 LEU B 216      -3.646  22.194 -14.817  1.00  0.00           H  
ATOM   3474 HD12 LEU B 216      -3.449  21.779 -13.108  1.00  0.00           H  
ATOM   3475 HD13 LEU B 216      -5.026  22.308 -13.702  1.00  0.00           H  
ATOM   3476  CD2 LEU B 216      -2.052  24.020 -13.593  1.00  0.00           C  
ATOM   3477 HD21 LEU B 216      -1.736  23.789 -14.610  1.00  0.00           H  
ATOM   3478 HD22 LEU B 216      -1.582  23.319 -12.905  1.00  0.00           H  
ATOM   3479 HD23 LEU B 216      -1.739  25.032 -13.336  1.00  0.00           H  
ATOM   3480  C   LEU B 216      -5.901  26.120 -12.968  1.00  0.00           C  
ATOM   3481  O   LEU B 216      -5.712  27.325 -13.113  1.00  0.00           O  
ATOM   3482  N   LEU B 217      -6.203  25.579 -11.783  1.00  0.00           N  
ATOM   3483  H   LEU B 217      -6.358  24.577 -11.754  1.00  0.00           H  
ATOM   3484  CA  LEU B 217      -6.164  26.315 -10.507  1.00  0.00           C  
ATOM   3485  HA  LEU B 217      -6.096  27.386 -10.701  1.00  0.00           H  
ATOM   3486  CB  LEU B 217      -7.444  26.044  -9.693  1.00  0.00           C  
ATOM   3487  HB2 LEU B 217      -7.524  24.971  -9.514  1.00  0.00           H  
ATOM   3488  HB3 LEU B 217      -7.323  26.530  -8.724  1.00  0.00           H  
ATOM   3489  CG  LEU B 217      -8.767  26.534 -10.306  1.00  0.00           C  
ATOM   3490  HG  LEU B 217      -8.986  25.968 -11.213  1.00  0.00           H  
ATOM   3491  CD1 LEU B 217      -9.883  26.297  -9.286  1.00  0.00           C  
ATOM   3492 HD11 LEU B 217     -10.834  26.653  -9.680  1.00  0.00           H  
ATOM   3493 HD12 LEU B 217      -9.969  25.232  -9.069  1.00  0.00           H  
ATOM   3494 HD13 LEU B 217      -9.676  26.841  -8.366  1.00  0.00           H  
ATOM   3495  CD2 LEU B 217      -8.757  28.028 -10.631  1.00  0.00           C  
ATOM   3496 HD21 LEU B 217      -8.056  28.222 -11.444  1.00  0.00           H  
ATOM   3497 HD22 LEU B 217      -9.748  28.338 -10.963  1.00  0.00           H  
ATOM   3498 HD23 LEU B 217      -8.468  28.606  -9.754  1.00  0.00           H  
ATOM   3499  C   LEU B 217      -4.944  25.959  -9.644  1.00  0.00           C  
ATOM   3500  O   LEU B 217      -4.437  26.810  -8.919  1.00  0.00           O  
ATOM   3501  N   TRP B 218      -4.505  24.700  -9.691  1.00  0.00           N  
ATOM   3502  H   TRP B 218      -4.962  24.054 -10.322  1.00  0.00           H  
ATOM   3503  CA  TRP B 218      -3.450  24.151  -8.838  1.00  0.00           C  
ATOM   3504  HA  TRP B 218      -2.642  24.878  -8.747  1.00  0.00           H  
ATOM   3505  CB  TRP B 218      -4.034  23.889  -7.435  1.00  0.00           C  
ATOM   3506  HB2 TRP B 218      -4.290  24.849  -6.985  1.00  0.00           H  
ATOM   3507  HB3 TRP B 218      -4.965  23.333  -7.542  1.00  0.00           H  
ATOM   3508  CG  TRP B 218      -3.182  23.130  -6.463  1.00  0.00           C  
ATOM   3509  CD1 TRP B 218      -2.458  23.673  -5.458  1.00  0.00           C  
ATOM   3510  HD1 TRP B 218      -2.413  24.731  -5.224  1.00  0.00           H  
ATOM   3511  NE1 TRP B 218      -1.829  22.671  -4.744  1.00  0.00           N  
ATOM   3512  HE1 TRP B 218      -1.280  22.845  -3.909  1.00  0.00           H  
ATOM   3513  CE2 TRP B 218      -2.128  21.424  -5.245  1.00  0.00           C  
ATOM   3514  CZ2 TRP B 218      -1.789  20.123  -4.846  1.00  0.00           C  
ATOM   3515  HZ2 TRP B 218      -1.178  19.963  -3.969  1.00  0.00           H  
ATOM   3516  CH2 TRP B 218      -2.287  19.031  -5.577  1.00  0.00           C  
ATOM   3517  HH2 TRP B 218      -2.060  18.021  -5.261  1.00  0.00           H  
ATOM   3518  CZ3 TRP B 218      -3.114  19.254  -6.692  1.00  0.00           C  
ATOM   3519  HZ3 TRP B 218      -3.510  18.415  -7.246  1.00  0.00           H  
ATOM   3520  CE3 TRP B 218      -3.468  20.564  -7.068  1.00  0.00           C  
ATOM   3521  HE3 TRP B 218      -4.128  20.717  -7.907  1.00  0.00           H  
ATOM   3522  CD2 TRP B 218      -2.983  21.684  -6.357  1.00  0.00           C  
ATOM   3523  C   TRP B 218      -2.879  22.873  -9.463  1.00  0.00           C  
ATOM   3524  O   TRP B 218      -3.583  22.162 -10.183  1.00  0.00           O  
ATOM   3525  N   LYS B 219      -1.620  22.543  -9.166  1.00  0.00           N  
ATOM   3526  H   LYS B 219      -1.101  23.142  -8.535  1.00  0.00           H  
ATOM   3527  CA  LYS B 219      -1.058  21.206  -9.399  1.00  0.00           C  
ATOM   3528  HA  LYS B 219      -1.862  20.483  -9.263  1.00  0.00           H  
ATOM   3529  CB  LYS B 219      -0.546  21.034 -10.841  1.00  0.00           C  
ATOM   3530  HB2 LYS B 219      -0.281  19.989 -10.986  1.00  0.00           H  
ATOM   3531  HB3 LYS B 219      -1.362  21.256 -11.530  1.00  0.00           H  
ATOM   3532  CG  LYS B 219       0.664  21.907 -11.204  1.00  0.00           C  
ATOM   3533  HG2 LYS B 219       0.384  22.955 -11.108  1.00  0.00           H  
ATOM   3534  HG3 LYS B 219       1.486  21.706 -10.516  1.00  0.00           H  
ATOM   3535  CD  LYS B 219       1.135  21.649 -12.645  1.00  0.00           C  
ATOM   3536  HD2 LYS B 219       0.277  21.710 -13.322  1.00  0.00           H  
ATOM   3537  HD3 LYS B 219       1.845  22.436 -12.915  1.00  0.00           H  
ATOM   3538  CE  LYS B 219       1.842  20.288 -12.779  1.00  0.00           C  
ATOM   3539  HE2 LYS B 219       2.869  20.466 -13.103  1.00  0.00           H  
ATOM   3540  HE3 LYS B 219       1.881  19.807 -11.798  1.00  0.00           H  
ATOM   3541  NZ  LYS B 219       1.158  19.384 -13.732  1.00  0.00           N  
ATOM   3542  HZ1 LYS B 219       1.008  19.815 -14.630  1.00  0.00           H  
ATOM   3543  HZ2 LYS B 219       1.608  18.486 -13.827  1.00  0.00           H  
ATOM   3544  HZ3 LYS B 219       0.203  19.173 -13.407  1.00  0.00           H  
ATOM   3545  C   LYS B 219      -0.006  20.874  -8.346  1.00  0.00           C  
ATOM   3546  O   LYS B 219       0.661  21.771  -7.832  1.00  0.00           O  
ATOM   3547  N   GLY B 220       0.155  19.590  -8.054  1.00  0.00           N  
ATOM   3548  H   GLY B 220      -0.414  18.922  -8.564  1.00  0.00           H  
ATOM   3549  CA  GLY B 220       1.034  19.087  -7.005  1.00  0.00           C  
ATOM   3550  HA2 GLY B 220       1.896  19.744  -6.896  1.00  0.00           H  
ATOM   3551  HA3 GLY B 220       0.492  19.093  -6.060  1.00  0.00           H  
ATOM   3552  C   GLY B 220       1.546  17.673  -7.273  1.00  0.00           C  
ATOM   3553  O   GLY B 220       1.597  17.205  -8.413  1.00  0.00           O  
ATOM   3554  N   SER B 221       1.974  17.000  -6.209  1.00  0.00           N  
ATOM   3555  H   SER B 221       1.833  17.391  -5.286  1.00  0.00           H  
ATOM   3556  CA  SER B 221       2.719  15.742  -6.270  1.00  0.00           C  
ATOM   3557  HA  SER B 221       2.335  15.137  -7.089  1.00  0.00           H  
ATOM   3558  CB  SER B 221       4.189  16.062  -6.547  1.00  0.00           C  
ATOM   3559  HB2 SER B 221       4.264  16.590  -7.500  1.00  0.00           H  
ATOM   3560  HB3 SER B 221       4.574  16.707  -5.756  1.00  0.00           H  
ATOM   3561  OG  SER B 221       4.971  14.891  -6.613  1.00  0.00           O  
ATOM   3562  HG  SER B 221       5.821  15.122  -7.009  1.00  0.00           H  
ATOM   3563  C   SER B 221       2.554  14.958  -4.965  1.00  0.00           C  
ATOM   3564  O   SER B 221       2.400  15.566  -3.907  1.00  0.00           O  
ATOM   3565  N   PHE B 222       2.552  13.626  -5.042  1.00  0.00           N  
ATOM   3566  H   PHE B 222       2.655  13.220  -5.967  1.00  0.00           H  
ATOM   3567  CA  PHE B 222       2.166  12.738  -3.944  1.00  0.00           C  
ATOM   3568  HA  PHE B 222       2.406  13.224  -2.996  1.00  0.00           H  
ATOM   3569  CB  PHE B 222       0.647  12.531  -4.013  1.00  0.00           C  
ATOM   3570  HB2 PHE B 222       0.156  13.497  -3.883  1.00  0.00           H  
ATOM   3571  HB3 PHE B 222       0.403  12.163  -5.009  1.00  0.00           H  
ATOM   3572  CG  PHE B 222       0.075  11.567  -2.992  1.00  0.00           C  
ATOM   3573  CD1 PHE B 222       0.016  11.945  -1.640  1.00  0.00           C  
ATOM   3574  HD1 PHE B 222       0.387  12.911  -1.323  1.00  0.00           H  
ATOM   3575  CE1 PHE B 222      -0.531  11.069  -0.690  1.00  0.00           C  
ATOM   3576  HE1 PHE B 222      -0.576  11.378   0.343  1.00  0.00           H  
ATOM   3577  CZ  PHE B 222      -1.015   9.809  -1.080  1.00  0.00           C  
ATOM   3578  HZ  PHE B 222      -1.432   9.139  -0.341  1.00  0.00           H  
ATOM   3579  CE2 PHE B 222      -0.962   9.429  -2.432  1.00  0.00           C  
ATOM   3580  HE2 PHE B 222      -1.350   8.465  -2.734  1.00  0.00           H  
ATOM   3581  CD2 PHE B 222      -0.414  10.305  -3.388  1.00  0.00           C  
ATOM   3582  HD2 PHE B 222      -0.375  10.009  -4.428  1.00  0.00           H  
ATOM   3583  C   PHE B 222       2.880  11.379  -3.990  1.00  0.00           C  
ATOM   3584  O   PHE B 222       2.840  10.671  -5.000  1.00  0.00           O  
ATOM   3585  N   LYS B 223       3.477  10.971  -2.864  1.00  0.00           N  
ATOM   3586  H   LYS B 223       3.473  11.599  -2.067  1.00  0.00           H  
ATOM   3587  CA  LYS B 223       4.045   9.631  -2.637  1.00  0.00           C  
ATOM   3588  HA  LYS B 223       4.103   9.091  -3.581  1.00  0.00           H  
ATOM   3589  CB  LYS B 223       5.492   9.797  -2.136  1.00  0.00           C  
ATOM   3590  HB2 LYS B 223       6.090  10.220  -2.944  1.00  0.00           H  
ATOM   3591  HB3 LYS B 223       5.514  10.498  -1.300  1.00  0.00           H  
ATOM   3592  CG  LYS B 223       6.112   8.465  -1.679  1.00  0.00           C  
ATOM   3593  HG2 LYS B 223       5.607   8.152  -0.767  1.00  0.00           H  
ATOM   3594  HG3 LYS B 223       5.940   7.697  -2.432  1.00  0.00           H  
ATOM   3595  CD  LYS B 223       7.614   8.562  -1.366  1.00  0.00           C  
ATOM   3596  HD2 LYS B 223       7.778   9.385  -0.673  1.00  0.00           H  
ATOM   3597  HD3 LYS B 223       7.929   7.648  -0.865  1.00  0.00           H  
ATOM   3598  CE  LYS B 223       8.510   8.779  -2.590  1.00  0.00           C  
ATOM   3599  HE2 LYS B 223       8.223   9.716  -3.073  1.00  0.00           H  
ATOM   3600  HE3 LYS B 223       9.539   8.884  -2.235  1.00  0.00           H  
ATOM   3601  NZ  LYS B 223       8.406   7.650  -3.547  1.00  0.00           N  
ATOM   3602  HZ1 LYS B 223       7.462   7.590  -3.924  1.00  0.00           H  
ATOM   3603  HZ2 LYS B 223       9.011   7.743  -4.349  1.00  0.00           H  
ATOM   3604  HZ3 LYS B 223       8.593   6.757  -3.097  1.00  0.00           H  
ATOM   3605  C   LYS B 223       3.161   8.841  -1.647  1.00  0.00           C  
ATOM   3606  O   LYS B 223       3.129   9.206  -0.476  1.00  0.00           O  
ATOM   3607  N   PRO B 224       2.494   7.739  -2.041  1.00  0.00           N  
ATOM   3608  CD  PRO B 224       2.418   7.215  -3.399  1.00  0.00           C  
ATOM   3609  HD2 PRO B 224       3.305   6.614  -3.599  1.00  0.00           H  
ATOM   3610  HD3 PRO B 224       2.321   8.013  -4.135  1.00  0.00           H  
ATOM   3611  CG  PRO B 224       1.172   6.335  -3.436  1.00  0.00           C  
ATOM   3612  HG2 PRO B 224       1.285   5.511  -4.140  1.00  0.00           H  
ATOM   3613  HG3 PRO B 224       0.300   6.940  -3.688  1.00  0.00           H  
ATOM   3614  CB  PRO B 224       1.054   5.834  -1.998  1.00  0.00           C  
ATOM   3615  HB2 PRO B 224       1.693   4.959  -1.873  1.00  0.00           H  
ATOM   3616  HB3 PRO B 224       0.024   5.588  -1.742  1.00  0.00           H  
ATOM   3617  CA  PRO B 224       1.584   7.000  -1.155  1.00  0.00           C  
ATOM   3618  HA  PRO B 224       0.751   7.655  -0.897  1.00  0.00           H  
ATOM   3619  C   PRO B 224       2.211   6.484   0.152  1.00  0.00           C  
ATOM   3620  O   PRO B 224       1.540   6.466   1.179  1.00  0.00           O  
ATOM   3621  N   SER B 225       3.489   6.088   0.120  1.00  0.00           N  
ATOM   3622  H   SER B 225       3.995   6.153  -0.749  1.00  0.00           H  
ATOM   3623  CA  SER B 225       4.240   5.529   1.259  1.00  0.00           C  
ATOM   3624  HA  SER B 225       3.612   4.806   1.776  1.00  0.00           H  
ATOM   3625  CB  SER B 225       5.458   4.793   0.696  1.00  0.00           C  
ATOM   3626  HB2 SER B 225       6.013   4.319   1.507  1.00  0.00           H  
ATOM   3627  HB3 SER B 225       5.118   4.022   0.006  1.00  0.00           H  
ATOM   3628  OG  SER B 225       6.299   5.701  -0.002  1.00  0.00           O  
ATOM   3629  HG  SER B 225       6.980   5.988   0.616  1.00  0.00           H  
ATOM   3630  C   SER B 225       4.708   6.565   2.294  1.00  0.00           C  
ATOM   3631  O   SER B 225       5.211   6.193   3.349  1.00  0.00           O  
ATOM   3632  N   GLU B 226       4.579   7.855   1.977  1.00  0.00           N  
ATOM   3633  H   GLU B 226       4.134   8.071   1.096  1.00  0.00           H  
ATOM   3634  CA  GLU B 226       5.020   9.012   2.773  1.00  0.00           C  
ATOM   3635  HA  GLU B 226       5.786   8.708   3.487  1.00  0.00           H  
ATOM   3636  CB  GLU B 226       5.652   9.975   1.755  1.00  0.00           C  
ATOM   3637  HB2 GLU B 226       6.413   9.416   1.210  1.00  0.00           H  
ATOM   3638  HB3 GLU B 226       4.876  10.255   1.044  1.00  0.00           H  
ATOM   3639  CG  GLU B 226       6.310  11.267   2.243  1.00  0.00           C  
ATOM   3640  HG2 GLU B 226       5.614  11.837   2.859  1.00  0.00           H  
ATOM   3641  HG3 GLU B 226       7.192  11.023   2.841  1.00  0.00           H  
ATOM   3642  CD  GLU B 226       6.706  12.083   1.002  1.00  0.00           C  
ATOM   3643  OE1 GLU B 226       7.663  11.670   0.309  1.00  0.00           O  
ATOM   3644  OE2 GLU B 226       5.975  13.050   0.675  1.00  0.00           O  
ATOM   3645  C   GLU B 226       3.862   9.644   3.571  1.00  0.00           C  
ATOM   3646  O   GLU B 226       4.088  10.437   4.476  1.00  0.00           O  
ATOM   3647  N   HIE B 227       2.618   9.251   3.253  1.00  0.00           N  
ATOM   3648  H   HIE B 227       2.543   8.581   2.503  1.00  0.00           H  
ATOM   3649  CA  HIE B 227       1.366   9.809   3.785  1.00  0.00           C  
ATOM   3650  HA  HIE B 227       1.591  10.350   4.706  1.00  0.00           H  
ATOM   3651  CB  HIE B 227       0.788  10.825   2.783  1.00  0.00           C  
ATOM   3652  HB2 HIE B 227       0.560  10.297   1.860  1.00  0.00           H  
ATOM   3653  HB3 HIE B 227      -0.137  11.240   3.184  1.00  0.00           H  
ATOM   3654  CG  HIE B 227       1.708  11.980   2.475  1.00  0.00           C  
ATOM   3655  ND1 HIE B 227       1.904  13.088   3.294  1.00  0.00           N  
ATOM   3656  CE1 HIE B 227       2.932  13.762   2.756  1.00  0.00           C  
ATOM   3657  HE1 HIE B 227       3.386  14.640   3.198  1.00  0.00           H  
ATOM   3658  NE2 HIE B 227       3.372  13.151   1.643  1.00  0.00           N  
ATOM   3659  HE2 HIE B 227       4.264  13.352   1.171  1.00  0.00           H  
ATOM   3660  CD2 HIE B 227       2.601  12.030   1.445  1.00  0.00           C  
ATOM   3661  HD2 HIE B 227       2.748  11.274   0.696  1.00  0.00           H  
ATOM   3662  C   HIE B 227       0.353   8.706   4.151  1.00  0.00           C  
ATOM   3663  O   HIE B 227      -0.844   8.807   3.867  1.00  0.00           O  
ATOM   3664  N   VAL B 228       0.813   7.604   4.749  1.00  0.00           N  
ATOM   3665  H   VAL B 228       1.798   7.556   4.970  1.00  0.00           H  
ATOM   3666  CA  VAL B 228      -0.055   6.463   5.084  1.00  0.00           C  
ATOM   3667  HA  VAL B 228      -0.722   6.296   4.241  1.00  0.00           H  
ATOM   3668  CB  VAL B 228       0.757   5.167   5.257  1.00  0.00           C  
ATOM   3669  HB  VAL B 228       1.496   5.333   6.034  1.00  0.00           H  
ATOM   3670  CG1 VAL B 228      -0.134   3.980   5.658  1.00  0.00           C  
ATOM   3671 HG11 VAL B 228      -0.574   4.143   6.640  1.00  0.00           H  
ATOM   3672 HG12 VAL B 228      -0.928   3.841   4.924  1.00  0.00           H  
ATOM   3673 HG13 VAL B 228       0.470   3.074   5.708  1.00  0.00           H  
ATOM   3674  CG2 VAL B 228       1.494   4.780   3.969  1.00  0.00           C  
ATOM   3675 HG21 VAL B 228       2.049   3.851   4.115  1.00  0.00           H  
ATOM   3676 HG22 VAL B 228       0.782   4.649   3.155  1.00  0.00           H  
ATOM   3677 HG23 VAL B 228       2.205   5.560   3.700  1.00  0.00           H  
ATOM   3678  C   VAL B 228      -0.924   6.755   6.319  1.00  0.00           C  
ATOM   3679  O   VAL B 228      -0.416   7.125   7.378  1.00  0.00           O  
ATOM   3680  N   LYS B 229      -2.236   6.510   6.199  1.00  0.00           N  
ATOM   3681  H   LYS B 229      -2.562   6.206   5.285  1.00  0.00           H  
ATOM   3682  CA  LYS B 229      -3.218   6.408   7.288  1.00  0.00           C  
ATOM   3683  HA  LYS B 229      -2.716   6.568   8.238  1.00  0.00           H  
ATOM   3684  CB  LYS B 229      -4.282   7.514   7.155  1.00  0.00           C  
ATOM   3685  HB2 LYS B 229      -3.787   8.481   7.257  1.00  0.00           H  
ATOM   3686  HB3 LYS B 229      -4.753   7.464   6.171  1.00  0.00           H  
ATOM   3687  CG  LYS B 229      -5.362   7.370   8.246  1.00  0.00           C  
ATOM   3688  HG2 LYS B 229      -6.004   6.519   8.012  1.00  0.00           H  
ATOM   3689  HG3 LYS B 229      -4.880   7.169   9.201  1.00  0.00           H  
ATOM   3690  CD  LYS B 229      -6.235   8.623   8.394  1.00  0.00           C  
ATOM   3691  HD2 LYS B 229      -5.594   9.494   8.554  1.00  0.00           H  
ATOM   3692  HD3 LYS B 229      -6.819   8.766   7.483  1.00  0.00           H  
ATOM   3693  CE  LYS B 229      -7.168   8.443   9.600  1.00  0.00           C  
ATOM   3694  HE2 LYS B 229      -7.757   7.531   9.460  1.00  0.00           H  
ATOM   3695  HE3 LYS B 229      -6.554   8.302  10.495  1.00  0.00           H  
ATOM   3696  NZ  LYS B 229      -8.076   9.599   9.794  1.00  0.00           N  
ATOM   3697  HZ1 LYS B 229      -8.652   9.443  10.630  1.00  0.00           H  
ATOM   3698  HZ2 LYS B 229      -7.577  10.460   9.957  1.00  0.00           H  
ATOM   3699  HZ3 LYS B 229      -8.724   9.705   9.029  1.00  0.00           H  
ATOM   3700  C   LYS B 229      -3.824   4.994   7.252  1.00  0.00           C  
ATOM   3701  O   LYS B 229      -4.624   4.719   6.357  1.00  0.00           O  
ATOM   3702  N   PRO B 230      -3.462   4.091   8.182  1.00  0.00           N  
ATOM   3703  CD  PRO B 230      -2.544   4.294   9.286  1.00  0.00           C  
ATOM   3704  HD2 PRO B 230      -3.083   4.759  10.111  1.00  0.00           H  
ATOM   3705  HD3 PRO B 230      -1.692   4.909   8.998  1.00  0.00           H  
ATOM   3706  CG  PRO B 230      -2.053   2.915   9.704  1.00  0.00           C  
ATOM   3707  HG2 PRO B 230      -1.948   2.864  10.784  1.00  0.00           H  
ATOM   3708  HG3 PRO B 230      -1.106   2.690   9.210  1.00  0.00           H  
ATOM   3709  CB  PRO B 230      -3.134   1.950   9.229  1.00  0.00           C  
ATOM   3710  HB2 PRO B 230      -3.808   1.729  10.056  1.00  0.00           H  
ATOM   3711  HB3 PRO B 230      -2.691   1.025   8.858  1.00  0.00           H  
ATOM   3712  CA  PRO B 230      -3.872   2.695   8.109  1.00  0.00           C  
ATOM   3713  HA  PRO B 230      -3.528   2.313   7.151  1.00  0.00           H  
ATOM   3714  C   PRO B 230      -5.388   2.492   8.201  1.00  0.00           C  
ATOM   3715  O   PRO B 230      -6.130   3.313   8.750  1.00  0.00           O  
ATOM   3716  N   ARG B 231      -5.847   1.333   7.729  1.00  0.00           N  
ATOM   3717  H   ARG B 231      -5.174   0.709   7.294  1.00  0.00           H  
ATOM   3718  CA  ARG B 231      -7.201   0.828   7.983  1.00  0.00           C  
ATOM   3719  HA  ARG B 231      -7.913   1.619   7.743  1.00  0.00           H  
ATOM   3720  CB  ARG B 231      -7.476  -0.388   7.079  1.00  0.00           C  
ATOM   3721  HB2 ARG B 231      -6.703  -1.142   7.239  1.00  0.00           H  
ATOM   3722  HB3 ARG B 231      -8.444  -0.815   7.348  1.00  0.00           H  
ATOM   3723  CG  ARG B 231      -7.499   0.016   5.593  1.00  0.00           C  
ATOM   3724  HG2 ARG B 231      -8.240   0.804   5.453  1.00  0.00           H  
ATOM   3725  HG3 ARG B 231      -6.521   0.398   5.301  1.00  0.00           H  
ATOM   3726  CD  ARG B 231      -7.847  -1.169   4.686  1.00  0.00           C  
ATOM   3727  HD2 ARG B 231      -7.023  -1.887   4.708  1.00  0.00           H  
ATOM   3728  HD3 ARG B 231      -8.740  -1.654   5.085  1.00  0.00           H  
ATOM   3729  NE  ARG B 231      -8.097  -0.733   3.295  1.00  0.00           N  
ATOM   3730  HE  ARG B 231      -7.666   0.131   2.967  1.00  0.00           H  
ATOM   3731  CZ  ARG B 231      -8.848  -1.328   2.386  1.00  0.00           C  
ATOM   3732  NH1 ARG B 231      -9.485  -2.438   2.633  1.00  0.00           N  
ATOM   3733 HH11 ARG B 231      -9.371  -2.846   3.543  1.00  0.00           H  
ATOM   3734 HH12 ARG B 231     -10.081  -2.846   1.942  1.00  0.00           H  
ATOM   3735  NH2 ARG B 231      -8.981  -0.789   1.213  1.00  0.00           N  
ATOM   3736 HH21 ARG B 231      -8.476   0.093   1.056  1.00  0.00           H  
ATOM   3737 HH22 ARG B 231      -9.580  -1.151   0.498  1.00  0.00           H  
ATOM   3738  C   ARG B 231      -7.367   0.501   9.472  1.00  0.00           C  
ATOM   3739  O   ARG B 231      -6.418   0.086  10.135  1.00  0.00           O  
ATOM   3740  N   ALA B 232      -8.570   0.703  10.013  1.00  0.00           N  
ATOM   3741  H   ALA B 232      -9.317   0.996   9.409  1.00  0.00           H  
ATOM   3742  CA  ALA B 232      -8.895   0.450  11.425  1.00  0.00           C  
ATOM   3743  HA  ALA B 232      -8.119   0.908  12.031  1.00  0.00           H  
ATOM   3744  CB  ALA B 232     -10.223   1.145  11.768  1.00  0.00           C  
ATOM   3745  HB1 ALA B 232     -11.037   0.726  11.175  1.00  0.00           H  
ATOM   3746  HB2 ALA B 232     -10.452   0.999  12.825  1.00  0.00           H  
ATOM   3747  HB3 ALA B 232     -10.150   2.215  11.574  1.00  0.00           H  
ATOM   3748  C   ALA B 232      -8.969  -1.063  11.749  1.00  0.00           C  
ATOM   3749  O   ALA B 232      -9.412  -1.827  10.888  1.00  0.00           O  
ATOM   3750  N   PRO B 233      -8.585  -1.523  12.961  1.00  0.00           N  
ATOM   3751  CD  PRO B 233      -7.861  -0.784  13.982  1.00  0.00           C  
ATOM   3752  HD2 PRO B 233      -8.571  -0.262  14.626  1.00  0.00           H  
ATOM   3753  HD3 PRO B 233      -7.144  -0.085  13.553  1.00  0.00           H  
ATOM   3754  CG  PRO B 233      -7.106  -1.845  14.776  1.00  0.00           C  
ATOM   3755  HG2 PRO B 233      -6.901  -1.513  15.790  1.00  0.00           H  
ATOM   3756  HG3 PRO B 233      -6.183  -2.107  14.260  1.00  0.00           H  
ATOM   3757  CB  PRO B 233      -8.057  -3.036  14.748  1.00  0.00           C  
ATOM   3758  HB2 PRO B 233      -8.803  -2.921  15.536  1.00  0.00           H  
ATOM   3759  HB3 PRO B 233      -7.524  -3.980  14.863  1.00  0.00           H  
ATOM   3760  CA  PRO B 233      -8.715  -2.927  13.368  1.00  0.00           C  
ATOM   3761  HA  PRO B 233      -8.154  -3.535  12.660  1.00  0.00           H  
ATOM   3762  C   PRO B 233     -10.167  -3.427  13.414  1.00  0.00           C  
ATOM   3763  O   PRO B 233     -11.082  -2.685  13.773  1.00  0.00           O  
ATOM   3764  N   GLY B 234     -10.370  -4.711  13.110  1.00  0.00           N  
ATOM   3765  H   GLY B 234      -9.563  -5.289  12.922  1.00  0.00           H  
ATOM   3766  CA  GLY B 234     -11.687  -5.362  13.109  1.00  0.00           C  
ATOM   3767  HA2 GLY B 234     -12.474  -4.612  13.183  1.00  0.00           H  
ATOM   3768  HA3 GLY B 234     -11.825  -5.879  12.158  1.00  0.00           H  
ATOM   3769  C   GLY B 234     -11.884  -6.381  14.237  1.00  0.00           C  
ATOM   3770  O   GLY B 234     -10.952  -6.697  14.975  1.00  0.00           O  
ATOM   3771  N   ASN B 235     -13.102  -6.925  14.322  1.00  0.00           N  
ATOM   3772  H   ASN B 235     -13.763  -6.652  13.609  1.00  0.00           H  
ATOM   3773  CA  ASN B 235     -13.458  -8.155  15.053  1.00  0.00           C  
ATOM   3774  HA  ASN B 235     -14.546  -8.216  15.031  1.00  0.00           H  
ATOM   3775  CB  ASN B 235     -12.943  -9.379  14.264  1.00  0.00           C  
ATOM   3776  HB2 ASN B 235     -11.854  -9.358  14.235  1.00  0.00           H  
ATOM   3777  HB3 ASN B 235     -13.243 -10.286  14.789  1.00  0.00           H  
ATOM   3778  CG  ASN B 235     -13.458  -9.475  12.833  1.00  0.00           C  
ATOM   3779  OD1 ASN B 235     -14.078  -8.584  12.275  1.00  0.00           O  
ATOM   3780  ND2 ASN B 235     -13.226 -10.589  12.182  1.00  0.00           N  
ATOM   3781 HD21 ASN B 235     -13.569 -10.638  11.240  1.00  0.00           H  
ATOM   3782 HD22 ASN B 235     -12.681 -11.315  12.608  1.00  0.00           H  
ATOM   3783  C   ASN B 235     -13.113  -8.185  16.562  1.00  0.00           C  
ATOM   3784  O   ASN B 235     -12.914  -9.256  17.130  1.00  0.00           O  
ATOM   3785  N   LEU B 236     -13.035  -7.015  17.201  1.00  0.00           N  
ATOM   3786  H   LEU B 236     -13.210  -6.184  16.664  1.00  0.00           H  
ATOM   3787  CA  LEU B 236     -12.626  -6.855  18.597  1.00  0.00           C  
ATOM   3788  HA  LEU B 236     -11.617  -7.257  18.692  1.00  0.00           H  
ATOM   3789  CB  LEU B 236     -12.576  -5.351  18.918  1.00  0.00           C  
ATOM   3790  HB2 LEU B 236     -11.849  -4.872  18.259  1.00  0.00           H  
ATOM   3791  HB3 LEU B 236     -13.557  -4.924  18.703  1.00  0.00           H  
ATOM   3792  CG  LEU B 236     -12.222  -5.027  20.379  1.00  0.00           C  
ATOM   3793  HG  LEU B 236     -12.926  -5.514  21.046  1.00  0.00           H  
ATOM   3794  CD1 LEU B 236     -10.809  -5.460  20.763  1.00  0.00           C  
ATOM   3795 HD11 LEU B 236     -10.565  -5.108  21.764  1.00  0.00           H  
ATOM   3796 HD12 LEU B 236     -10.751  -6.545  20.775  1.00  0.00           H  
ATOM   3797 HD13 LEU B 236     -10.090  -5.066  20.048  1.00  0.00           H  
ATOM   3798  CD2 LEU B 236     -12.348  -3.525  20.587  1.00  0.00           C  
ATOM   3799 HD21 LEU B 236     -12.049  -3.267  21.602  1.00  0.00           H  
ATOM   3800 HD22 LEU B 236     -11.720  -3.004  19.869  1.00  0.00           H  
ATOM   3801 HD23 LEU B 236     -13.383  -3.226  20.433  1.00  0.00           H  
ATOM   3802  C   LEU B 236     -13.537  -7.616  19.578  1.00  0.00           C  
ATOM   3803  O   LEU B 236     -14.754  -7.429  19.594  1.00  0.00           O  
ATOM   3804  N   THR B 237     -12.926  -8.406  20.455  1.00  0.00           N  
ATOM   3805  H   THR B 237     -11.918  -8.509  20.383  1.00  0.00           H  
ATOM   3806  CA  THR B 237     -13.588  -9.201  21.492  1.00  0.00           C  
ATOM   3807  HA  THR B 237     -14.568  -8.767  21.680  1.00  0.00           H  
ATOM   3808  CB  THR B 237     -13.816 -10.633  20.978  1.00  0.00           C  
ATOM   3809  HB  THR B 237     -14.181 -10.585  19.951  1.00  0.00           H  
ATOM   3810  CG2 THR B 237     -12.571 -11.521  21.011  1.00  0.00           C  
ATOM   3811 HG21 THR B 237     -12.243 -11.688  22.037  1.00  0.00           H  
ATOM   3812 HG22 THR B 237     -12.806 -12.483  20.556  1.00  0.00           H  
ATOM   3813 HG23 THR B 237     -11.768 -11.052  20.441  1.00  0.00           H  
ATOM   3814  OG1 THR B 237     -14.807 -11.254  21.764  1.00  0.00           O  
ATOM   3815  HG1 THR B 237     -15.661 -11.064  21.366  1.00  0.00           H  
ATOM   3816  C   THR B 237     -12.827  -9.148  22.822  1.00  0.00           C  
ATOM   3817  O   THR B 237     -11.730  -8.585  22.909  1.00  0.00           O  
ATOM   3818  N   VAL B 238     -13.428  -9.703  23.874  1.00  0.00           N  
ATOM   3819  H   VAL B 238     -14.270 -10.245  23.703  1.00  0.00           H  
ATOM   3820  CA  VAL B 238     -12.901  -9.712  25.243  1.00  0.00           C  
ATOM   3821  HA  VAL B 238     -11.815  -9.721  25.179  1.00  0.00           H  
ATOM   3822  CB  VAL B 238     -13.313  -8.435  26.008  1.00  0.00           C  
ATOM   3823  HB  VAL B 238     -12.984  -7.578  25.423  1.00  0.00           H  
ATOM   3824  CG1 VAL B 238     -14.824  -8.286  26.222  1.00  0.00           C  
ATOM   3825 HG11 VAL B 238     -15.036  -7.320  26.674  1.00  0.00           H  
ATOM   3826 HG12 VAL B 238     -15.342  -8.339  25.265  1.00  0.00           H  
ATOM   3827 HG13 VAL B 238     -15.203  -9.072  26.875  1.00  0.00           H  
ATOM   3828  CG2 VAL B 238     -12.627  -8.351  27.376  1.00  0.00           C  
ATOM   3829 HG21 VAL B 238     -13.008  -9.126  28.042  1.00  0.00           H  
ATOM   3830 HG22 VAL B 238     -11.550  -8.472  27.261  1.00  0.00           H  
ATOM   3831 HG23 VAL B 238     -12.825  -7.376  27.824  1.00  0.00           H  
ATOM   3832  C   VAL B 238     -13.330 -10.988  25.963  1.00  0.00           C  
ATOM   3833  O   VAL B 238     -14.469 -11.431  25.829  1.00  0.00           O  
ATOM   3834  N   HIE B 239     -12.416 -11.581  26.730  1.00  0.00           N  
ATOM   3835  H   HIE B 239     -11.487 -11.173  26.762  1.00  0.00           H  
ATOM   3836  CA  HIE B 239     -12.627 -12.815  27.491  1.00  0.00           C  
ATOM   3837  HA  HIE B 239     -13.693 -12.927  27.701  1.00  0.00           H  
ATOM   3838  CB  HIE B 239     -12.196 -14.003  26.618  1.00  0.00           C  
ATOM   3839  HB2 HIE B 239     -11.142 -13.887  26.358  1.00  0.00           H  
ATOM   3840  HB3 HIE B 239     -12.776 -13.993  25.694  1.00  0.00           H  
ATOM   3841  CG  HIE B 239     -12.392 -15.343  27.275  1.00  0.00           C  
ATOM   3842  ND1 HIE B 239     -13.551 -15.749  27.941  1.00  0.00           N  
ATOM   3843  CE1 HIE B 239     -13.312 -16.999  28.362  1.00  0.00           C  
ATOM   3844  HE1 HIE B 239     -14.017 -17.604  28.916  1.00  0.00           H  
ATOM   3845  NE2 HIE B 239     -12.077 -17.389  28.001  1.00  0.00           N  
ATOM   3846  HE2 HIE B 239     -11.665 -18.285  28.212  1.00  0.00           H  
ATOM   3847  CD2 HIE B 239     -11.481 -16.357  27.310  1.00  0.00           C  
ATOM   3848  HD2 HIE B 239     -10.492 -16.339  26.877  1.00  0.00           H  
ATOM   3849  C   HIE B 239     -11.901 -12.764  28.845  1.00  0.00           C  
ATOM   3850  O   HIE B 239     -11.020 -11.928  29.053  1.00  0.00           O  
ATOM   3851  N   THR B 240     -12.268 -13.636  29.783  1.00  0.00           N  
ATOM   3852  H   THR B 240     -12.925 -14.361  29.515  1.00  0.00           H  
ATOM   3853  CA  THR B 240     -11.658 -13.703  31.123  1.00  0.00           C  
ATOM   3854  HA  THR B 240     -11.101 -12.782  31.288  1.00  0.00           H  
ATOM   3855  CB  THR B 240     -12.746 -13.701  32.210  1.00  0.00           C  
ATOM   3856  HB  THR B 240     -13.485 -12.940  31.957  1.00  0.00           H  
ATOM   3857  CG2 THR B 240     -13.461 -15.040  32.387  1.00  0.00           C  
ATOM   3858 HG21 THR B 240     -14.271 -14.926  33.109  1.00  0.00           H  
ATOM   3859 HG22 THR B 240     -12.765 -15.796  32.752  1.00  0.00           H  
ATOM   3860 HG23 THR B 240     -13.883 -15.364  31.436  1.00  0.00           H  
ATOM   3861  OG1 THR B 240     -12.170 -13.353  33.445  1.00  0.00           O  
ATOM   3862  HG1 THR B 240     -12.871 -13.103  34.055  1.00  0.00           H  
ATOM   3863  C   THR B 240     -10.620 -14.831  31.252  1.00  0.00           C  
ATOM   3864  O   THR B 240     -10.533 -15.745  30.424  1.00  0.00           O  
ATOM   3865  N   GLN B 241      -9.763 -14.750  32.265  1.00  0.00           N  
ATOM   3866  H   GLN B 241      -9.872 -13.968  32.906  1.00  0.00           H  
ATOM   3867  CA  GLN B 241      -8.625 -15.639  32.518  1.00  0.00           C  
ATOM   3868  HA  GLN B 241      -8.799 -16.593  32.023  1.00  0.00           H  
ATOM   3869  CB  GLN B 241      -7.308 -15.029  31.982  1.00  0.00           C  
ATOM   3870  HB2 GLN B 241      -7.068 -14.180  32.615  1.00  0.00           H  
ATOM   3871  HB3 GLN B 241      -6.500 -15.748  32.129  1.00  0.00           H  
ATOM   3872  CG  GLN B 241      -7.280 -14.531  30.519  1.00  0.00           C  
ATOM   3873  HG2 GLN B 241      -8.263 -14.203  30.188  1.00  0.00           H  
ATOM   3874  HG3 GLN B 241      -6.622 -13.664  30.466  1.00  0.00           H  
ATOM   3875  CD  GLN B 241      -6.742 -15.575  29.550  1.00  0.00           C  
ATOM   3876  OE1 GLN B 241      -5.566 -15.575  29.195  1.00  0.00           O  
ATOM   3877  NE2 GLN B 241      -7.568 -16.504  29.117  1.00  0.00           N  
ATOM   3878 HE21 GLN B 241      -7.212 -17.194  28.480  1.00  0.00           H  
ATOM   3879 HE22 GLN B 241      -8.543 -16.456  29.393  1.00  0.00           H  
ATOM   3880  C   GLN B 241      -8.493 -15.907  34.027  1.00  0.00           C  
ATOM   3881  O   GLN B 241      -9.039 -15.179  34.855  1.00  0.00           O  
ATOM   3882  N   VAL B 242      -7.740 -16.945  34.396  1.00  0.00           N  
ATOM   3883  H   VAL B 242      -7.280 -17.490  33.688  1.00  0.00           H  
ATOM   3884  CA  VAL B 242      -7.361 -17.181  35.802  1.00  0.00           C  
ATOM   3885  HA  VAL B 242      -8.277 -17.202  36.393  1.00  0.00           H  
ATOM   3886  CB  VAL B 242      -6.653 -18.539  35.993  1.00  0.00           C  
ATOM   3887  HB  VAL B 242      -6.531 -18.705  37.064  1.00  0.00           H  
ATOM   3888  CG1 VAL B 242      -7.508 -19.689  35.442  1.00  0.00           C  
ATOM   3889 HG11 VAL B 242      -7.063 -20.643  35.726  1.00  0.00           H  
ATOM   3890 HG12 VAL B 242      -7.569 -19.639  34.355  1.00  0.00           H  
ATOM   3891 HG13 VAL B 242      -8.513 -19.635  35.861  1.00  0.00           H  
ATOM   3892  CG2 VAL B 242      -5.264 -18.607  35.343  1.00  0.00           C  
ATOM   3893 HG21 VAL B 242      -4.597 -17.886  35.819  1.00  0.00           H  
ATOM   3894 HG22 VAL B 242      -4.840 -19.601  35.483  1.00  0.00           H  
ATOM   3895 HG23 VAL B 242      -5.326 -18.385  34.279  1.00  0.00           H  
ATOM   3896  C   VAL B 242      -6.502 -16.028  36.341  1.00  0.00           C  
ATOM   3897  O   VAL B 242      -5.805 -15.369  35.568  1.00  0.00           O  
ATOM   3898  N   SER B 243      -6.544 -15.804  37.658  1.00  0.00           N  
ATOM   3899  H   SER B 243      -7.139 -16.385  38.224  1.00  0.00           H  
ATOM   3900  CA  SER B 243      -5.840 -14.704  38.339  1.00  0.00           C  
ATOM   3901  HA  SER B 243      -6.147 -14.721  39.385  1.00  0.00           H  
ATOM   3902  CB  SER B 243      -4.318 -14.915  38.318  1.00  0.00           C  
ATOM   3903  HB2 SER B 243      -3.958 -14.879  37.288  1.00  0.00           H  
ATOM   3904  HB3 SER B 243      -3.834 -14.118  38.886  1.00  0.00           H  
ATOM   3905  OG  SER B 243      -3.986 -16.171  38.888  1.00  0.00           O  
ATOM   3906  HG  SER B 243      -4.134 -16.118  39.836  1.00  0.00           H  
ATOM   3907  C   SER B 243      -6.259 -13.326  37.813  1.00  0.00           C  
ATOM   3908  O   SER B 243      -5.448 -12.574  37.273  1.00  0.00           O  
ATOM   3909  N   ASP B 244      -7.552 -13.033  37.970  1.00  0.00           N  
ATOM   3910  H   ASP B 244      -8.070 -13.667  38.569  1.00  0.00           H  
ATOM   3911  CA  ASP B 244      -8.154 -11.698  37.902  1.00  0.00           C  
ATOM   3912  HA  ASP B 244      -9.227 -11.856  37.791  1.00  0.00           H  
ATOM   3913  CB  ASP B 244      -7.972 -10.951  39.240  1.00  0.00           C  
ATOM   3914  HB2 ASP B 244      -6.915 -10.708  39.361  1.00  0.00           H  
ATOM   3915  HB3 ASP B 244      -8.524 -10.012  39.184  1.00  0.00           H  
ATOM   3916  CG  ASP B 244      -8.429 -11.710  40.504  1.00  0.00           C  
ATOM   3917  OD1 ASP B 244      -8.504 -12.965  40.492  1.00  0.00           O  
ATOM   3918  OD2 ASP B 244      -8.689 -11.006  41.500  1.00  0.00           O  
ATOM   3919  C   ASP B 244      -7.729 -10.897  36.658  1.00  0.00           C  
ATOM   3920  O   ASP B 244      -7.399  -9.711  36.720  1.00  0.00           O  
ATOM   3921  N   THR B 245      -7.690 -11.575  35.510  1.00  0.00           N  
ATOM   3922  H   THR B 245      -7.974 -12.546  35.537  1.00  0.00           H  
ATOM   3923  CA  THR B 245      -7.092 -11.074  34.270  1.00  0.00           C  
ATOM   3924  HA  THR B 245      -6.836 -10.023  34.392  1.00  0.00           H  
ATOM   3925  CB  THR B 245      -5.780 -11.820  33.972  1.00  0.00           C  
ATOM   3926  HB  THR B 245      -5.942 -12.895  34.052  1.00  0.00           H  
ATOM   3927  CG2 THR B 245      -5.192 -11.506  32.594  1.00  0.00           C  
ATOM   3928 HG21 THR B 245      -4.229 -12.005  32.497  1.00  0.00           H  
ATOM   3929 HG22 THR B 245      -5.058 -10.429  32.488  1.00  0.00           H  
ATOM   3930 HG23 THR B 245      -5.856 -11.867  31.810  1.00  0.00           H  
ATOM   3931  OG1 THR B 245      -4.791 -11.438  34.899  1.00  0.00           O  
ATOM   3932  HG1 THR B 245      -5.045 -11.805  35.770  1.00  0.00           H  
ATOM   3933  C   THR B 245      -8.088 -11.176  33.119  1.00  0.00           C  
ATOM   3934  O   THR B 245      -8.618 -12.241  32.821  1.00  0.00           O  
ATOM   3935  N   LEU B 246      -8.323 -10.061  32.436  1.00  0.00           N  
ATOM   3936  H   LEU B 246      -7.824  -9.226  32.723  1.00  0.00           H  
ATOM   3937  CA  LEU B 246      -9.012 -10.008  31.150  1.00  0.00           C  
ATOM   3938  HA  LEU B 246      -9.722 -10.832  31.082  1.00  0.00           H  
ATOM   3939  CB  LEU B 246      -9.782  -8.678  31.040  1.00  0.00           C  
ATOM   3940  HB2 LEU B 246      -9.098  -7.870  31.297  1.00  0.00           H  
ATOM   3941  HB3 LEU B 246     -10.107  -8.525  30.009  1.00  0.00           H  
ATOM   3942  CG  LEU B 246     -11.013  -8.612  31.965  1.00  0.00           C  
ATOM   3943  HG  LEU B 246     -10.775  -9.055  32.932  1.00  0.00           H  
ATOM   3944  CD1 LEU B 246     -11.420  -7.157  32.201  1.00  0.00           C  
ATOM   3945 HD11 LEU B 246     -12.270  -7.124  32.883  1.00  0.00           H  
ATOM   3946 HD12 LEU B 246     -10.594  -6.613  32.658  1.00  0.00           H  
ATOM   3947 HD13 LEU B 246     -11.695  -6.682  31.260  1.00  0.00           H  
ATOM   3948  CD2 LEU B 246     -12.197  -9.365  31.355  1.00  0.00           C  
ATOM   3949 HD21 LEU B 246     -11.935 -10.408  31.184  1.00  0.00           H  
ATOM   3950 HD22 LEU B 246     -13.041  -9.326  32.043  1.00  0.00           H  
ATOM   3951 HD23 LEU B 246     -12.493  -8.903  30.414  1.00  0.00           H  
ATOM   3952  C   LEU B 246      -8.007 -10.165  30.005  1.00  0.00           C  
ATOM   3953  O   LEU B 246      -6.839  -9.785  30.130  1.00  0.00           O  
ATOM   3954  N   LEU B 247      -8.487 -10.670  28.871  1.00  0.00           N  
ATOM   3955  H   LEU B 247      -9.458 -10.975  28.869  1.00  0.00           H  
ATOM   3956  CA  LEU B 247      -7.790 -10.722  27.591  1.00  0.00           C  
ATOM   3957  HA  LEU B 247      -6.863 -10.151  27.656  1.00  0.00           H  
ATOM   3958  CB  LEU B 247      -7.448 -12.190  27.274  1.00  0.00           C  
ATOM   3959  HB2 LEU B 247      -6.767 -12.567  28.037  1.00  0.00           H  
ATOM   3960  HB3 LEU B 247      -8.371 -12.770  27.331  1.00  0.00           H  
ATOM   3961  CG  LEU B 247      -6.826 -12.417  25.882  1.00  0.00           C  
ATOM   3962  HG  LEU B 247      -7.476 -12.010  25.109  1.00  0.00           H  
ATOM   3963  CD1 LEU B 247      -5.444 -11.772  25.772  1.00  0.00           C  
ATOM   3964 HD11 LEU B 247      -5.023 -11.989  24.789  1.00  0.00           H  
ATOM   3965 HD12 LEU B 247      -5.523 -10.691  25.872  1.00  0.00           H  
ATOM   3966 HD13 LEU B 247      -4.782 -12.174  26.535  1.00  0.00           H  
ATOM   3967  CD2 LEU B 247      -6.673 -13.919  25.646  1.00  0.00           C  
ATOM   3968 HD21 LEU B 247      -6.247 -14.086  24.655  1.00  0.00           H  
ATOM   3969 HD22 LEU B 247      -6.023 -14.360  26.401  1.00  0.00           H  
ATOM   3970 HD23 LEU B 247      -7.653 -14.394  25.681  1.00  0.00           H  
ATOM   3971  C   LEU B 247      -8.675 -10.081  26.514  1.00  0.00           C  
ATOM   3972  O   LEU B 247      -9.759 -10.583  26.224  1.00  0.00           O  
ATOM   3973  N   LEU B 248      -8.213  -8.975  25.934  1.00  0.00           N  
ATOM   3974  H   LEU B 248      -7.313  -8.625  26.247  1.00  0.00           H  
ATOM   3975  CA  LEU B 248      -8.775  -8.343  24.738  1.00  0.00           C  
ATOM   3976  HA  LEU B 248      -9.840  -8.563  24.665  1.00  0.00           H  
ATOM   3977  CB  LEU B 248      -8.572  -6.823  24.837  1.00  0.00           C  
ATOM   3978  HB2 LEU B 248      -7.512  -6.642  25.023  1.00  0.00           H  
ATOM   3979  HB3 LEU B 248      -8.818  -6.361  23.878  1.00  0.00           H  
ATOM   3980  CG  LEU B 248      -9.416  -6.178  25.957  1.00  0.00           C  
ATOM   3981  HG  LEU B 248      -9.677  -6.915  26.716  1.00  0.00           H  
ATOM   3982  CD1 LEU B 248      -8.634  -5.057  26.637  1.00  0.00           C  
ATOM   3983 HD11 LEU B 248      -9.255  -4.604  27.408  1.00  0.00           H  
ATOM   3984 HD12 LEU B 248      -7.741  -5.474  27.101  1.00  0.00           H  
ATOM   3985 HD13 LEU B 248      -8.345  -4.305  25.904  1.00  0.00           H  
ATOM   3986  CD2 LEU B 248     -10.701  -5.586  25.380  1.00  0.00           C  
ATOM   3987 HD21 LEU B 248     -11.220  -6.351  24.804  1.00  0.00           H  
ATOM   3988 HD22 LEU B 248     -11.346  -5.243  26.188  1.00  0.00           H  
ATOM   3989 HD23 LEU B 248     -10.461  -4.757  24.716  1.00  0.00           H  
ATOM   3990  C   LEU B 248      -8.075  -8.894  23.494  1.00  0.00           C  
ATOM   3991  O   LEU B 248      -6.872  -9.157  23.533  1.00  0.00           O  
ATOM   3992  N   THR B 249      -8.788  -9.064  22.380  1.00  0.00           N  
ATOM   3993  H   THR B 249      -9.780  -8.839  22.392  1.00  0.00           H  
ATOM   3994  CA  THR B 249      -8.226  -9.625  21.132  1.00  0.00           C  
ATOM   3995  HA  THR B 249      -7.185  -9.318  21.037  1.00  0.00           H  
ATOM   3996  CB  THR B 249      -8.253 -11.165  21.173  1.00  0.00           C  
ATOM   3997  HB  THR B 249      -9.283 -11.499  21.308  1.00  0.00           H  
ATOM   3998  CG2 THR B 249      -7.682 -11.845  19.927  1.00  0.00           C  
ATOM   3999 HG21 THR B 249      -6.673 -11.482  19.732  1.00  0.00           H  
ATOM   4000 HG22 THR B 249      -7.645 -12.923  20.089  1.00  0.00           H  
ATOM   4001 HG23 THR B 249      -8.314 -11.649  19.062  1.00  0.00           H  
ATOM   4002  OG1 THR B 249      -7.486 -11.624  22.268  1.00  0.00           O  
ATOM   4003  HG1 THR B 249      -7.112 -10.844  22.702  1.00  0.00           H  
ATOM   4004  C   THR B 249      -8.966  -9.086  19.906  1.00  0.00           C  
ATOM   4005  O   THR B 249     -10.167  -8.831  19.973  1.00  0.00           O  
ATOM   4006  N   TRP B 250      -8.259  -8.878  18.794  1.00  0.00           N  
ATOM   4007  H   TRP B 250      -7.265  -9.105  18.811  1.00  0.00           H  
ATOM   4008  CA  TRP B 250      -8.780  -8.318  17.535  1.00  0.00           C  
ATOM   4009  HA  TRP B 250      -9.839  -8.560  17.437  1.00  0.00           H  
ATOM   4010  CB  TRP B 250      -8.641  -6.781  17.574  1.00  0.00           C  
ATOM   4011  HB2 TRP B 250      -9.015  -6.354  16.646  1.00  0.00           H  
ATOM   4012  HB3 TRP B 250      -9.295  -6.414  18.362  1.00  0.00           H  
ATOM   4013  CG  TRP B 250      -7.268  -6.231  17.833  1.00  0.00           C  
ATOM   4014  CD1 TRP B 250      -6.353  -5.894  16.892  1.00  0.00           C  
ATOM   4015  HD1 TRP B 250      -6.501  -5.974  15.822  1.00  0.00           H  
ATOM   4016  NE1 TRP B 250      -5.190  -5.475  17.508  1.00  0.00           N  
ATOM   4017  HE1 TRP B 250      -4.355  -5.192  17.005  1.00  0.00           H  
ATOM   4018  CE2 TRP B 250      -5.293  -5.534  18.880  1.00  0.00           C  
ATOM   4019  CZ2 TRP B 250      -4.396  -5.247  19.917  1.00  0.00           C  
ATOM   4020  HZ2 TRP B 250      -3.381  -4.958  19.696  1.00  0.00           H  
ATOM   4021  CH2 TRP B 250      -4.824  -5.376  21.246  1.00  0.00           C  
ATOM   4022  HH2 TRP B 250      -4.135  -5.175  22.052  1.00  0.00           H  
ATOM   4023  CZ3 TRP B 250      -6.137  -5.793  21.523  1.00  0.00           C  
ATOM   4024  HZ3 TRP B 250      -6.454  -5.906  22.548  1.00  0.00           H  
ATOM   4025  CE3 TRP B 250      -7.022  -6.103  20.473  1.00  0.00           C  
ATOM   4026  HE3 TRP B 250      -8.020  -6.442  20.698  1.00  0.00           H  
ATOM   4027  CD2 TRP B 250      -6.622  -5.987  19.123  1.00  0.00           C  
ATOM   4028  C   TRP B 250      -8.068  -8.944  16.320  1.00  0.00           C  
ATOM   4029  O   TRP B 250      -7.355  -9.935  16.459  1.00  0.00           O  
ATOM   4030  N   SER B 251      -8.269  -8.403  15.113  1.00  0.00           N  
ATOM   4031  H   SER B 251      -8.948  -7.656  15.024  1.00  0.00           H  
ATOM   4032  CA  SER B 251      -7.619  -8.887  13.884  1.00  0.00           C  
ATOM   4033  HA  SER B 251      -6.880  -9.644  14.153  1.00  0.00           H  
ATOM   4034  CB  SER B 251      -8.656  -9.581  12.993  1.00  0.00           C  
ATOM   4035  HB2 SER B 251      -8.167  -9.968  12.098  1.00  0.00           H  
ATOM   4036  HB3 SER B 251      -9.086 -10.420  13.542  1.00  0.00           H  
ATOM   4037  OG  SER B 251      -9.696  -8.698  12.615  1.00  0.00           O  
ATOM   4038  HG  SER B 251      -9.332  -8.038  12.017  1.00  0.00           H  
ATOM   4039  C   SER B 251      -6.860  -7.791  13.121  1.00  0.00           C  
ATOM   4040  O   SER B 251      -7.279  -6.630  13.086  1.00  0.00           O  
ATOM   4041  N   ASN B 252      -5.760  -8.178  12.463  1.00  0.00           N  
ATOM   4042  H   ASN B 252      -5.480  -9.143  12.528  1.00  0.00           H  
ATOM   4043  CA  ASN B 252      -4.965  -7.319  11.578  1.00  0.00           C  
ATOM   4044  HA  ASN B 252      -4.673  -6.434  12.142  1.00  0.00           H  
ATOM   4045  CB  ASN B 252      -3.678  -8.086  11.212  1.00  0.00           C  
ATOM   4046  HB2 ASN B 252      -3.220  -8.444  12.134  1.00  0.00           H  
ATOM   4047  HB3 ASN B 252      -3.925  -8.948  10.595  1.00  0.00           H  
ATOM   4048  CG  ASN B 252      -2.637  -7.258  10.469  1.00  0.00           C  
ATOM   4049  OD1 ASN B 252      -2.933  -6.326   9.736  1.00  0.00           O  
ATOM   4050  ND2 ASN B 252      -1.377  -7.584  10.645  1.00  0.00           N  
ATOM   4051 HD21 ASN B 252      -0.662  -7.034  10.201  1.00  0.00           H  
ATOM   4052 HD22 ASN B 252      -1.124  -8.389  11.189  1.00  0.00           H  
ATOM   4053  C   ASN B 252      -5.793  -6.921  10.325  1.00  0.00           C  
ATOM   4054  O   ASN B 252      -6.277  -7.813   9.624  1.00  0.00           O  
ATOM   4055  N   PRO B 253      -5.995  -5.619  10.039  1.00  0.00           N  
ATOM   4056  CD  PRO B 253      -5.550  -4.497  10.854  1.00  0.00           C  
ATOM   4057  HD2 PRO B 253      -4.469  -4.509  10.968  1.00  0.00           H  
ATOM   4058  HD3 PRO B 253      -6.032  -4.540  11.832  1.00  0.00           H  
ATOM   4059  CG  PRO B 253      -5.993  -3.234  10.126  1.00  0.00           C  
ATOM   4060  HG2 PRO B 253      -5.222  -2.918   9.423  1.00  0.00           H  
ATOM   4061  HG3 PRO B 253      -6.229  -2.436  10.828  1.00  0.00           H  
ATOM   4062  CB  PRO B 253      -7.227  -3.709   9.365  1.00  0.00           C  
ATOM   4063  HB2 PRO B 253      -7.455  -3.067   8.516  1.00  0.00           H  
ATOM   4064  HB3 PRO B 253      -8.076  -3.746  10.046  1.00  0.00           H  
ATOM   4065  CA  PRO B 253      -6.872  -5.143   8.963  1.00  0.00           C  
ATOM   4066  HA  PRO B 253      -7.787  -5.736   8.972  1.00  0.00           H  
ATOM   4067  C   PRO B 253      -6.298  -5.243   7.533  1.00  0.00           C  
ATOM   4068  O   PRO B 253      -6.890  -4.684   6.606  1.00  0.00           O  
ATOM   4069  N   TYR B 254      -5.180  -5.948   7.333  1.00  0.00           N  
ATOM   4070  H   TYR B 254      -4.745  -6.398   8.128  1.00  0.00           H  
ATOM   4071  CA  TYR B 254      -4.559  -6.171   6.023  1.00  0.00           C  
ATOM   4072  HA  TYR B 254      -5.169  -5.690   5.259  1.00  0.00           H  
ATOM   4073  CB  TYR B 254      -3.180  -5.502   6.011  1.00  0.00           C  
ATOM   4074  HB2 TYR B 254      -2.592  -5.857   6.859  1.00  0.00           H  
ATOM   4075  HB3 TYR B 254      -2.661  -5.798   5.104  1.00  0.00           H  
ATOM   4076  CG  TYR B 254      -3.262  -3.991   6.042  1.00  0.00           C  
ATOM   4077  CD1 TYR B 254      -3.457  -3.289   4.837  1.00  0.00           C  
ATOM   4078  HD1 TYR B 254      -3.519  -3.825   3.903  1.00  0.00           H  
ATOM   4079  CE1 TYR B 254      -3.590  -1.891   4.850  1.00  0.00           C  
ATOM   4080  HE1 TYR B 254      -3.731  -1.343   3.934  1.00  0.00           H  
ATOM   4081  CZ  TYR B 254      -3.556  -1.198   6.073  1.00  0.00           C  
ATOM   4082  OH  TYR B 254      -3.725   0.145   6.076  1.00  0.00           O  
ATOM   4083  HH  TYR B 254      -3.584   0.510   5.180  1.00  0.00           H  
ATOM   4084  CE2 TYR B 254      -3.362  -1.895   7.284  1.00  0.00           C  
ATOM   4085  HE2 TYR B 254      -3.327  -1.350   8.214  1.00  0.00           H  
ATOM   4086  CD2 TYR B 254      -3.204  -3.295   7.266  1.00  0.00           C  
ATOM   4087  HD2 TYR B 254      -3.061  -3.841   8.189  1.00  0.00           H  
ATOM   4088  C   TYR B 254      -4.455  -7.665   5.668  1.00  0.00           C  
ATOM   4089  O   TYR B 254      -4.290  -8.494   6.563  1.00  0.00           O  
ATOM   4090  N   PRO B 255      -4.508  -8.042   4.375  1.00  0.00           N  
ATOM   4091  CD  PRO B 255      -4.763  -7.201   3.215  1.00  0.00           C  
ATOM   4092  HD2 PRO B 255      -4.152  -6.298   3.227  1.00  0.00           H  
ATOM   4093  HD3 PRO B 255      -5.822  -6.943   3.199  1.00  0.00           H  
ATOM   4094  CG  PRO B 255      -4.424  -8.058   1.993  1.00  0.00           C  
ATOM   4095  HG2 PRO B 255      -3.371  -7.939   1.738  1.00  0.00           H  
ATOM   4096  HG3 PRO B 255      -5.055  -7.812   1.140  1.00  0.00           H  
ATOM   4097  CB  PRO B 255      -4.673  -9.481   2.491  1.00  0.00           C  
ATOM   4098  HB2 PRO B 255      -4.111 -10.218   1.919  1.00  0.00           H  
ATOM   4099  HB3 PRO B 255      -5.740  -9.700   2.444  1.00  0.00           H  
ATOM   4100  CA  PRO B 255      -4.229  -9.413   3.953  1.00  0.00           C  
ATOM   4101  HA  PRO B 255      -4.833 -10.098   4.546  1.00  0.00           H  
ATOM   4102  C   PRO B 255      -2.731  -9.747   4.123  1.00  0.00           C  
ATOM   4103  O   PRO B 255      -1.901  -8.827   4.093  1.00  0.00           O  
ATOM   4104  N   PRO B 256      -2.350 -11.032   4.274  1.00  0.00           N  
ATOM   4105  CD  PRO B 256      -3.219 -12.197   4.382  1.00  0.00           C  
ATOM   4106  HD2 PRO B 256      -3.498 -12.537   3.382  1.00  0.00           H  
ATOM   4107  HD3 PRO B 256      -4.108 -11.998   4.980  1.00  0.00           H  
ATOM   4108  CG  PRO B 256      -2.377 -13.264   5.079  1.00  0.00           C  
ATOM   4109  HG2 PRO B 256      -2.695 -14.271   4.809  1.00  0.00           H  
ATOM   4110  HG3 PRO B 256      -2.420 -13.123   6.160  1.00  0.00           H  
ATOM   4111  CB  PRO B 256      -0.971 -12.955   4.572  1.00  0.00           C  
ATOM   4112  HB2 PRO B 256      -0.845 -13.380   3.574  1.00  0.00           H  
ATOM   4113  HB3 PRO B 256      -0.205 -13.332   5.250  1.00  0.00           H  
ATOM   4114  CA  PRO B 256      -0.956 -11.425   4.500  1.00  0.00           C  
ATOM   4115  HA  PRO B 256      -0.644 -11.030   5.463  1.00  0.00           H  
ATOM   4116  C   PRO B 256       0.026 -10.918   3.436  1.00  0.00           C  
ATOM   4117  O   PRO B 256       1.178 -10.624   3.756  1.00  0.00           O  
ATOM   4118  N   ASP B 257      -0.423 -10.737   2.197  1.00  0.00           N  
ATOM   4119  H   ASP B 257      -1.349 -11.097   1.963  1.00  0.00           H  
ATOM   4120  CA  ASP B 257       0.337 -10.190   1.072  1.00  0.00           C  
ATOM   4121  HA  ASP B 257       1.218 -10.818   0.934  1.00  0.00           H  
ATOM   4122  CB  ASP B 257      -0.469 -10.200  -0.253  1.00  0.00           C  
ATOM   4123  HB2 ASP B 257      -0.843  -9.190  -0.428  1.00  0.00           H  
ATOM   4124  HB3 ASP B 257       0.246 -10.405  -1.052  1.00  0.00           H  
ATOM   4125  CG  ASP B 257      -1.683 -11.131  -0.427  1.00  0.00           C  
ATOM   4126  OD1 ASP B 257      -2.008 -11.356  -1.614  1.00  0.00           O  
ATOM   4127  OD2 ASP B 257      -2.329 -11.534   0.573  1.00  0.00           O  
ATOM   4128  C   ASP B 257       0.814  -8.740   1.290  1.00  0.00           C  
ATOM   4129  O   ASP B 257       1.794  -8.311   0.679  1.00  0.00           O  
ATOM   4130  N   ASN B 258       0.116  -7.946   2.110  1.00  0.00           N  
ATOM   4131  H   ASN B 258      -0.629  -8.358   2.668  1.00  0.00           H  
ATOM   4132  CA  ASN B 258       0.367  -6.509   2.186  1.00  0.00           C  
ATOM   4133  HA  ASN B 258       0.502  -6.151   1.164  1.00  0.00           H  
ATOM   4134  CB  ASN B 258      -0.852  -5.804   2.790  1.00  0.00           C  
ATOM   4135  HB2 ASN B 258      -1.755  -6.134   2.278  1.00  0.00           H  
ATOM   4136  HB3 ASN B 258      -0.922  -6.077   3.840  1.00  0.00           H  
ATOM   4137  CG  ASN B 258      -0.744  -4.292   2.697  1.00  0.00           C  
ATOM   4138  OD1 ASN B 258       0.108  -3.673   3.308  1.00  0.00           O  
ATOM   4139  ND2 ASN B 258      -1.576  -3.665   1.901  1.00  0.00           N  
ATOM   4140 HD21 ASN B 258      -1.444  -2.657   1.795  1.00  0.00           H  
ATOM   4141 HD22 ASN B 258      -2.251  -4.163   1.352  1.00  0.00           H  
ATOM   4142  C   ASN B 258       1.657  -6.203   2.961  1.00  0.00           C  
ATOM   4143  O   ASN B 258       1.891  -6.745   4.043  1.00  0.00           O  
ATOM   4144  N   TYR B 259       2.489  -5.309   2.427  1.00  0.00           N  
ATOM   4145  H   TYR B 259       2.244  -4.896   1.541  1.00  0.00           H  
ATOM   4146  CA  TYR B 259       3.748  -4.890   3.044  1.00  0.00           C  
ATOM   4147  HA  TYR B 259       4.418  -5.747   3.077  1.00  0.00           H  
ATOM   4148  CB  TYR B 259       4.406  -3.817   2.166  1.00  0.00           C  
ATOM   4149  HB2 TYR B 259       3.838  -2.895   2.282  1.00  0.00           H  
ATOM   4150  HB3 TYR B 259       5.406  -3.633   2.559  1.00  0.00           H  
ATOM   4151  CG  TYR B 259       4.535  -4.116   0.673  1.00  0.00           C  
ATOM   4152  CD1 TYR B 259       4.823  -5.411   0.190  1.00  0.00           C  
ATOM   4153  HD1 TYR B 259       4.932  -6.232   0.879  1.00  0.00           H  
ATOM   4154  CE1 TYR B 259       4.983  -5.639  -1.195  1.00  0.00           C  
ATOM   4155  HE1 TYR B 259       5.201  -6.630  -1.560  1.00  0.00           H  
ATOM   4156  CZ  TYR B 259       4.850  -4.570  -2.109  1.00  0.00           C  
ATOM   4157  OH  TYR B 259       5.041  -4.755  -3.444  1.00  0.00           O  
ATOM   4158  HH  TYR B 259       5.593  -5.533  -3.625  1.00  0.00           H  
ATOM   4159  CE2 TYR B 259       4.545  -3.283  -1.625  1.00  0.00           C  
ATOM   4160  HE2 TYR B 259       4.452  -2.454  -2.305  1.00  0.00           H  
ATOM   4161  CD2 TYR B 259       4.400  -3.059  -0.248  1.00  0.00           C  
ATOM   4162  HD2 TYR B 259       4.221  -2.052   0.099  1.00  0.00           H  
ATOM   4163  C   TYR B 259       3.590  -4.410   4.503  1.00  0.00           C  
ATOM   4164  O   TYR B 259       4.435  -4.754   5.325  1.00  0.00           O  
ATOM   4165  N   LEU B 260       2.489  -3.737   4.865  1.00  0.00           N  
ATOM   4166  H   LEU B 260       1.791  -3.531   4.154  1.00  0.00           H  
ATOM   4167  CA  LEU B 260       2.194  -3.333   6.252  1.00  0.00           C  
ATOM   4168  HA  LEU B 260       3.058  -2.798   6.648  1.00  0.00           H  
ATOM   4169  CB  LEU B 260       0.961  -2.406   6.297  1.00  0.00           C  
ATOM   4170  HB2 LEU B 260       0.131  -2.903   5.793  1.00  0.00           H  
ATOM   4171  HB3 LEU B 260       0.669  -2.283   7.340  1.00  0.00           H  
ATOM   4172  CG  LEU B 260       1.138  -1.001   5.702  1.00  0.00           C  
ATOM   4173  HG  LEU B 260       1.434  -1.086   4.658  1.00  0.00           H  
ATOM   4174  CD1 LEU B 260      -0.194  -0.253   5.787  1.00  0.00           C  
ATOM   4175 HD11 LEU B 260      -0.932  -0.778   5.182  1.00  0.00           H  
ATOM   4176 HD12 LEU B 260      -0.077   0.754   5.392  1.00  0.00           H  
ATOM   4177 HD13 LEU B 260      -0.538  -0.198   6.820  1.00  0.00           H  
ATOM   4178  CD2 LEU B 260       2.184  -0.183   6.455  1.00  0.00           C  
ATOM   4179 HD21 LEU B 260       1.930  -0.132   7.513  1.00  0.00           H  
ATOM   4180 HD22 LEU B 260       3.164  -0.638   6.335  1.00  0.00           H  
ATOM   4181 HD23 LEU B 260       2.233   0.825   6.044  1.00  0.00           H  
ATOM   4182  C   LEU B 260       1.927  -4.500   7.219  1.00  0.00           C  
ATOM   4183  O   LEU B 260       2.113  -4.335   8.423  1.00  0.00           O  
ATOM   4184  N   TYR B 261       1.494  -5.673   6.741  1.00  0.00           N  
ATOM   4185  H   TYR B 261       1.408  -5.773   5.738  1.00  0.00           H  
ATOM   4186  CA  TYR B 261       0.992  -6.775   7.582  1.00  0.00           C  
ATOM   4187  HA  TYR B 261       0.101  -6.430   8.107  1.00  0.00           H  
ATOM   4188  CB  TYR B 261       0.592  -7.944   6.668  1.00  0.00           C  
ATOM   4189  HB2 TYR B 261      -0.133  -7.585   5.935  1.00  0.00           H  
ATOM   4190  HB3 TYR B 261       1.473  -8.281   6.122  1.00  0.00           H  
ATOM   4191  CG  TYR B 261      -0.004  -9.142   7.383  1.00  0.00           C  
ATOM   4192  CD1 TYR B 261       0.798 -10.248   7.728  1.00  0.00           C  
ATOM   4193  HD1 TYR B 261       1.855 -10.238   7.511  1.00  0.00           H  
ATOM   4194  CE1 TYR B 261       0.222 -11.361   8.374  1.00  0.00           C  
ATOM   4195  HE1 TYR B 261       0.824 -12.210   8.654  1.00  0.00           H  
ATOM   4196  CZ  TYR B 261      -1.158 -11.375   8.663  1.00  0.00           C  
ATOM   4197  OH  TYR B 261      -1.702 -12.452   9.285  1.00  0.00           O  
ATOM   4198  HH  TYR B 261      -2.644 -12.349   9.426  1.00  0.00           H  
ATOM   4199  CE2 TYR B 261      -1.961 -10.268   8.315  1.00  0.00           C  
ATOM   4200  HE2 TYR B 261      -3.021 -10.264   8.524  1.00  0.00           H  
ATOM   4201  CD2 TYR B 261      -1.376  -9.153   7.687  1.00  0.00           C  
ATOM   4202  HD2 TYR B 261      -1.986  -8.299   7.432  1.00  0.00           H  
ATOM   4203  C   TYR B 261       1.993  -7.258   8.647  1.00  0.00           C  
ATOM   4204  O   TYR B 261       1.592  -7.672   9.732  1.00  0.00           O  
ATOM   4205  N   ASN B 262       3.295  -7.190   8.349  1.00  0.00           N  
ATOM   4206  H   ASN B 262       3.544  -6.781   7.460  1.00  0.00           H  
ATOM   4207  CA  ASN B 262       4.378  -7.621   9.244  1.00  0.00           C  
ATOM   4208  HA  ASN B 262       3.978  -8.371   9.931  1.00  0.00           H  
ATOM   4209  CB  ASN B 262       5.476  -8.301   8.401  1.00  0.00           C  
ATOM   4210  HB2 ASN B 262       5.906  -7.573   7.713  1.00  0.00           H  
ATOM   4211  HB3 ASN B 262       6.275  -8.646   9.057  1.00  0.00           H  
ATOM   4212  CG  ASN B 262       4.966  -9.482   7.591  1.00  0.00           C  
ATOM   4213  OD1 ASN B 262       4.620  -9.363   6.427  1.00  0.00           O  
ATOM   4214  ND2 ASN B 262       4.894 -10.667   8.154  1.00  0.00           N  
ATOM   4215 HD21 ASN B 262       4.580 -11.429   7.579  1.00  0.00           H  
ATOM   4216 HD22 ASN B 262       5.176 -10.796   9.110  1.00  0.00           H  
ATOM   4217  C   ASN B 262       4.940  -6.492  10.142  1.00  0.00           C  
ATOM   4218  O   ASN B 262       5.898  -6.736  10.867  1.00  0.00           O  
ATOM   4219  N   HIE B 263       4.373  -5.279  10.085  1.00  0.00           N  
ATOM   4220  H   HIE B 263       3.578  -5.156   9.470  1.00  0.00           H  
ATOM   4221  CA  HIE B 263       4.893  -4.065  10.748  1.00  0.00           C  
ATOM   4222  HA  HIE B 263       5.659  -4.340  11.478  1.00  0.00           H  
ATOM   4223  CB  HIE B 263       5.560  -3.171   9.692  1.00  0.00           C  
ATOM   4224  HB2 HIE B 263       4.847  -2.938   8.900  1.00  0.00           H  
ATOM   4225  HB3 HIE B 263       5.848  -2.234  10.164  1.00  0.00           H  
ATOM   4226  CG  HIE B 263       6.798  -3.780   9.084  1.00  0.00           C  
ATOM   4227  ND1 HIE B 263       8.062  -3.800   9.683  1.00  0.00           N  
ATOM   4228  CE1 HIE B 263       8.853  -4.469   8.832  1.00  0.00           C  
ATOM   4229  HE1 HIE B 263       9.903  -4.658   9.001  1.00  0.00           H  
ATOM   4230  NE2 HIE B 263       8.165  -4.854   7.743  1.00  0.00           N  
ATOM   4231  HE2 HIE B 263       8.544  -5.380   6.954  1.00  0.00           H  
ATOM   4232  CD2 HIE B 263       6.867  -4.417   7.879  1.00  0.00           C  
ATOM   4233  HD2 HIE B 263       6.059  -4.552   7.173  1.00  0.00           H  
ATOM   4234  C   HIE B 263       3.830  -3.282  11.535  1.00  0.00           C  
ATOM   4235  O   HIE B 263       4.141  -2.279  12.174  1.00  0.00           O  
ATOM   4236  N   LEU B 264       2.581  -3.743  11.511  1.00  0.00           N  
ATOM   4237  H   LEU B 264       2.382  -4.576  10.983  1.00  0.00           H  
ATOM   4238  CA  LEU B 264       1.484  -3.100  12.217  1.00  0.00           C  
ATOM   4239  HA  LEU B 264       1.565  -2.033  12.026  1.00  0.00           H  
ATOM   4240  CB  LEU B 264       0.162  -3.628  11.628  1.00  0.00           C  
ATOM   4241  HB2 LEU B 264       0.330  -4.075  10.646  1.00  0.00           H  
ATOM   4242  HB3 LEU B 264      -0.228  -4.409  12.284  1.00  0.00           H  
ATOM   4243  CG  LEU B 264      -0.876  -2.508  11.476  1.00  0.00           C  
ATOM   4244  HG  LEU B 264      -0.868  -1.885  12.369  1.00  0.00           H  
ATOM   4245  CD1 LEU B 264      -0.603  -1.646  10.243  1.00  0.00           C  
ATOM   4246 HD11 LEU B 264       0.375  -1.180  10.323  1.00  0.00           H  
ATOM   4247 HD12 LEU B 264      -0.631  -2.260   9.342  1.00  0.00           H  
ATOM   4248 HD13 LEU B 264      -1.353  -0.861  10.164  1.00  0.00           H  
ATOM   4249  CD2 LEU B 264      -2.258  -3.122  11.292  1.00  0.00           C  
ATOM   4250 HD21 LEU B 264      -2.510  -3.703  12.177  1.00  0.00           H  
ATOM   4251 HD22 LEU B 264      -2.258  -3.780  10.423  1.00  0.00           H  
ATOM   4252 HD23 LEU B 264      -3.000  -2.338  11.153  1.00  0.00           H  
ATOM   4253  C   LEU B 264       1.583  -3.333  13.736  1.00  0.00           C  
ATOM   4254  O   LEU B 264       1.669  -4.477  14.170  1.00  0.00           O  
ATOM   4255  N   THR B 265       1.493  -2.271  14.541  1.00  0.00           N  
ATOM   4256  H   THR B 265       1.421  -1.357  14.104  1.00  0.00           H  
ATOM   4257  CA  THR B 265       1.336  -2.338  16.015  1.00  0.00           C  
ATOM   4258  HA  THR B 265       1.062  -3.363  16.263  1.00  0.00           H  
ATOM   4259  CB  THR B 265       2.643  -2.065  16.811  1.00  0.00           C  
ATOM   4260  HB  THR B 265       2.772  -2.884  17.515  1.00  0.00           H  
ATOM   4261  CG2 THR B 265       3.922  -1.997  15.977  1.00  0.00           C  
ATOM   4262 HG21 THR B 265       3.866  -1.166  15.273  1.00  0.00           H  
ATOM   4263 HG22 THR B 265       4.779  -1.850  16.635  1.00  0.00           H  
ATOM   4264 HG23 THR B 265       4.055  -2.930  15.430  1.00  0.00           H  
ATOM   4265  OG1 THR B 265       2.620  -0.880  17.586  1.00  0.00           O  
ATOM   4266  HG1 THR B 265       2.304  -1.149  18.466  1.00  0.00           H  
ATOM   4267  C   THR B 265       0.137  -1.487  16.456  1.00  0.00           C  
ATOM   4268  O   THR B 265      -0.436  -0.761  15.635  1.00  0.00           O  
ATOM   4269  N   TYR B 266      -0.299  -1.587  17.719  1.00  0.00           N  
ATOM   4270  H   TYR B 266       0.246  -2.116  18.388  1.00  0.00           H  
ATOM   4271  CA  TYR B 266      -1.624  -1.105  18.129  1.00  0.00           C  
ATOM   4272  HA  TYR B 266      -2.050  -0.531  17.310  1.00  0.00           H  
ATOM   4273  CB  TYR B 266      -2.568  -2.307  18.344  1.00  0.00           C  
ATOM   4274  HB2 TYR B 266      -2.333  -2.782  19.294  1.00  0.00           H  
ATOM   4275  HB3 TYR B 266      -3.591  -1.938  18.422  1.00  0.00           H  
ATOM   4276  CG  TYR B 266      -2.520  -3.370  17.255  1.00  0.00           C  
ATOM   4277  CD1 TYR B 266      -3.260  -3.210  16.067  1.00  0.00           C  
ATOM   4278  HD1 TYR B 266      -3.875  -2.330  15.939  1.00  0.00           H  
ATOM   4279  CE1 TYR B 266      -3.180  -4.180  15.042  1.00  0.00           C  
ATOM   4280  HE1 TYR B 266      -3.739  -4.059  14.129  1.00  0.00           H  
ATOM   4281  CZ  TYR B 266      -2.331  -5.301  15.193  1.00  0.00           C  
ATOM   4282  OH  TYR B 266      -2.225  -6.228  14.206  1.00  0.00           O  
ATOM   4283  HH  TYR B 266      -1.502  -6.838  14.397  1.00  0.00           H  
ATOM   4284  CE2 TYR B 266      -1.609  -5.467  16.394  1.00  0.00           C  
ATOM   4285  HE2 TYR B 266      -0.968  -6.325  16.531  1.00  0.00           H  
ATOM   4286  CD2 TYR B 266      -1.708  -4.511  17.420  1.00  0.00           C  
ATOM   4287  HD2 TYR B 266      -1.135  -4.656  18.329  1.00  0.00           H  
ATOM   4288  C   TYR B 266      -1.605  -0.149  19.335  1.00  0.00           C  
ATOM   4289  O   TYR B 266      -0.634  -0.061  20.089  1.00  0.00           O  
ATOM   4290  N   ALA B 267      -2.727   0.537  19.544  1.00  0.00           N  
ATOM   4291  H   ALA B 267      -3.448   0.490  18.830  1.00  0.00           H  
ATOM   4292  CA  ALA B 267      -3.080   1.148  20.821  1.00  0.00           C  
ATOM   4293  HA  ALA B 267      -2.481   0.689  21.611  1.00  0.00           H  
ATOM   4294  CB  ALA B 267      -2.762   2.647  20.803  1.00  0.00           C  
ATOM   4295  HB1 ALA B 267      -3.083   3.096  21.743  1.00  0.00           H  
ATOM   4296  HB2 ALA B 267      -1.687   2.787  20.701  1.00  0.00           H  
ATOM   4297  HB3 ALA B 267      -3.277   3.129  19.972  1.00  0.00           H  
ATOM   4298  C   ALA B 267      -4.554   0.876  21.137  1.00  0.00           C  
ATOM   4299  O   ALA B 267      -5.421   0.994  20.265  1.00  0.00           O  
ATOM   4300  N   VAL B 268      -4.841   0.536  22.392  1.00  0.00           N  
ATOM   4301  H   VAL B 268      -4.080   0.515  23.067  1.00  0.00           H  
ATOM   4302  CA  VAL B 268      -6.190   0.260  22.900  1.00  0.00           C  
ATOM   4303  HA  VAL B 268      -6.872   0.146  22.058  1.00  0.00           H  
ATOM   4304  CB  VAL B 268      -6.223  -1.060  23.702  1.00  0.00           C  
ATOM   4305  HB  VAL B 268      -5.639  -0.924  24.611  1.00  0.00           H  
ATOM   4306  CG1 VAL B 268      -7.651  -1.442  24.117  1.00  0.00           C  
ATOM   4307 HG11 VAL B 268      -8.290  -1.545  23.241  1.00  0.00           H  
ATOM   4308 HG12 VAL B 268      -7.635  -2.388  24.659  1.00  0.00           H  
ATOM   4309 HG13 VAL B 268      -8.069  -0.684  24.775  1.00  0.00           H  
ATOM   4310  CG2 VAL B 268      -5.608  -2.232  22.923  1.00  0.00           C  
ATOM   4311 HG21 VAL B 268      -6.048  -2.315  21.932  1.00  0.00           H  
ATOM   4312 HG22 VAL B 268      -4.535  -2.086  22.815  1.00  0.00           H  
ATOM   4313 HG23 VAL B 268      -5.767  -3.169  23.456  1.00  0.00           H  
ATOM   4314  C   VAL B 268      -6.661   1.444  23.746  1.00  0.00           C  
ATOM   4315  O   VAL B 268      -5.900   1.982  24.548  1.00  0.00           O  
ATOM   4316  N   ASN B 269      -7.918   1.854  23.590  1.00  0.00           N  
ATOM   4317  H   ASN B 269      -8.484   1.369  22.899  1.00  0.00           H  
ATOM   4318  CA  ASN B 269      -8.624   2.777  24.481  1.00  0.00           C  
ATOM   4319  HA  ASN B 269      -7.926   3.195  25.206  1.00  0.00           H  
ATOM   4320  CB  ASN B 269      -9.181   3.926  23.617  1.00  0.00           C  
ATOM   4321  HB2 ASN B 269      -8.338   4.504  23.255  1.00  0.00           H  
ATOM   4322  HB3 ASN B 269      -9.704   3.503  22.762  1.00  0.00           H  
ATOM   4323  CG  ASN B 269     -10.125   4.907  24.293  1.00  0.00           C  
ATOM   4324  OD1 ASN B 269     -10.994   5.484  23.646  1.00  0.00           O  
ATOM   4325  ND2 ASN B 269     -10.005   5.144  25.575  1.00  0.00           N  
ATOM   4326 HD21 ASN B 269     -10.639   5.809  25.995  1.00  0.00           H  
ATOM   4327 HD22 ASN B 269      -9.263   4.748  26.142  1.00  0.00           H  
ATOM   4328  C   ASN B 269      -9.712   2.005  25.244  1.00  0.00           C  
ATOM   4329  O   ASN B 269     -10.540   1.347  24.613  1.00  0.00           O  
ATOM   4330  N   ILE B 270      -9.704   2.089  26.578  1.00  0.00           N  
ATOM   4331  H   ILE B 270      -9.031   2.714  27.010  1.00  0.00           H  
ATOM   4332  CA  ILE B 270     -10.695   1.487  27.486  1.00  0.00           C  
ATOM   4333  HA  ILE B 270     -11.428   0.933  26.903  1.00  0.00           H  
ATOM   4334  CB  ILE B 270     -10.014   0.496  28.470  1.00  0.00           C  
ATOM   4335  HB  ILE B 270      -9.219   1.033  28.988  1.00  0.00           H  
ATOM   4336  CG2 ILE B 270     -10.989  -0.022  29.549  1.00  0.00           C  
ATOM   4337 HG21 ILE B 270     -10.487  -0.713  30.224  1.00  0.00           H  
ATOM   4338 HG22 ILE B 270     -11.359   0.800  30.162  1.00  0.00           H  
ATOM   4339 HG23 ILE B 270     -11.834  -0.528  29.081  1.00  0.00           H  
ATOM   4340  CG1 ILE B 270      -9.369  -0.659  27.669  1.00  0.00           C  
ATOM   4341 HG12 ILE B 270     -10.113  -1.095  27.003  1.00  0.00           H  
ATOM   4342 HG13 ILE B 270      -8.570  -0.246  27.054  1.00  0.00           H  
ATOM   4343  CD1 ILE B 270      -8.752  -1.790  28.502  1.00  0.00           C  
ATOM   4344 HD11 ILE B 270      -8.126  -1.383  29.294  1.00  0.00           H  
ATOM   4345 HD12 ILE B 270      -9.537  -2.407  28.941  1.00  0.00           H  
ATOM   4346 HD13 ILE B 270      -8.138  -2.416  27.855  1.00  0.00           H  
ATOM   4347  C   ILE B 270     -11.440   2.608  28.219  1.00  0.00           C  
ATOM   4348  O   ILE B 270     -10.821   3.613  28.570  1.00  0.00           O  
ATOM   4349  N   TRP B 271     -12.741   2.447  28.467  1.00  0.00           N  
ATOM   4350  H   TRP B 271     -13.206   1.596  28.159  1.00  0.00           H  
ATOM   4351  CA  TRP B 271     -13.530   3.375  29.286  1.00  0.00           C  
ATOM   4352  HA  TRP B 271     -12.891   3.724  30.096  1.00  0.00           H  
ATOM   4353  CB  TRP B 271     -13.953   4.600  28.463  1.00  0.00           C  
ATOM   4354  HB2 TRP B 271     -14.234   5.389  29.164  1.00  0.00           H  
ATOM   4355  HB3 TRP B 271     -13.092   4.964  27.903  1.00  0.00           H  
ATOM   4356  CG  TRP B 271     -15.091   4.403  27.505  1.00  0.00           C  
ATOM   4357  CD1 TRP B 271     -16.357   4.827  27.718  1.00  0.00           C  
ATOM   4358  HD1 TRP B 271     -16.694   5.349  28.608  1.00  0.00           H  
ATOM   4359  NE1 TRP B 271     -17.159   4.471  26.654  1.00  0.00           N  
ATOM   4360  HE1 TRP B 271     -18.164   4.591  26.670  1.00  0.00           H  
ATOM   4361  CE2 TRP B 271     -16.431   3.853  25.661  1.00  0.00           C  
ATOM   4362  CZ2 TRP B 271     -16.769   3.373  24.388  1.00  0.00           C  
ATOM   4363  HZ2 TRP B 271     -17.773   3.505  24.012  1.00  0.00           H  
ATOM   4364  CH2 TRP B 271     -15.798   2.701  23.628  1.00  0.00           C  
ATOM   4365  HH2 TRP B 271     -16.052   2.308  22.656  1.00  0.00           H  
ATOM   4366  CZ3 TRP B 271     -14.506   2.523  24.151  1.00  0.00           C  
ATOM   4367  HZ3 TRP B 271     -13.768   1.976  23.587  1.00  0.00           H  
ATOM   4368  CE3 TRP B 271     -14.163   3.051  25.411  1.00  0.00           C  
ATOM   4369  HE3 TRP B 271     -13.162   2.923  25.791  1.00  0.00           H  
ATOM   4370  CD2 TRP B 271     -15.114   3.736  26.202  1.00  0.00           C  
ATOM   4371  C   TRP B 271     -14.747   2.693  29.927  1.00  0.00           C  
ATOM   4372  O   TRP B 271     -15.156   1.611  29.496  1.00  0.00           O  
ATOM   4373  N   SER B 272     -15.302   3.303  30.979  1.00  0.00           N  
ATOM   4374  H   SER B 272     -14.892   4.178  31.291  1.00  0.00           H  
ATOM   4375  CA  SER B 272     -16.508   2.822  31.675  1.00  0.00           C  
ATOM   4376  HA  SER B 272     -16.490   1.734  31.679  1.00  0.00           H  
ATOM   4377  CB  SER B 272     -16.487   3.282  33.137  1.00  0.00           C  
ATOM   4378  HB2 SER B 272     -15.566   2.950  33.616  1.00  0.00           H  
ATOM   4379  HB3 SER B 272     -16.519   4.370  33.168  1.00  0.00           H  
ATOM   4380  OG  SER B 272     -17.604   2.765  33.843  1.00  0.00           O  
ATOM   4381  HG  SER B 272     -17.491   1.805  33.919  1.00  0.00           H  
ATOM   4382  C   SER B 272     -17.816   3.267  30.999  1.00  0.00           C  
ATOM   4383  O   SER B 272     -17.908   4.366  30.462  1.00  0.00           O  
ATOM   4384  N   GLU B 273     -18.863   2.441  31.086  1.00  0.00           N  
ATOM   4385  H   GLU B 273     -18.721   1.557  31.564  1.00  0.00           H  
ATOM   4386  CA  GLU B 273     -20.245   2.799  30.719  1.00  0.00           C  
ATOM   4387  HA  GLU B 273     -20.225   3.564  29.940  1.00  0.00           H  
ATOM   4388  CB  GLU B 273     -20.961   1.554  30.160  1.00  0.00           C  
ATOM   4389  HB2 GLU B 273     -20.928   0.791  30.935  1.00  0.00           H  
ATOM   4390  HB3 GLU B 273     -22.011   1.784  29.966  1.00  0.00           H  
ATOM   4391  CG  GLU B 273     -20.338   0.969  28.883  1.00  0.00           C  
ATOM   4392  HG2 GLU B 273     -19.260   1.141  28.856  1.00  0.00           H  
ATOM   4393  HG3 GLU B 273     -20.484  -0.113  28.907  1.00  0.00           H  
ATOM   4394  CD  GLU B 273     -20.997   1.518  27.611  1.00  0.00           C  
ATOM   4395  OE1 GLU B 273     -22.012   0.937  27.164  1.00  0.00           O  
ATOM   4396  OE2 GLU B 273     -20.432   2.426  26.969  1.00  0.00           O  
ATOM   4397  C   GLU B 273     -21.031   3.392  31.913  1.00  0.00           C  
ATOM   4398  O   GLU B 273     -22.248   3.571  31.837  1.00  0.00           O  
ATOM   4399  N   ASN B 274     -20.366   3.640  33.051  1.00  0.00           N  
ATOM   4400  H   ASN B 274     -19.377   3.421  33.071  1.00  0.00           H  
ATOM   4401  CA  ASN B 274     -20.980   4.140  34.289  1.00  0.00           C  
ATOM   4402  HA  ASN B 274     -21.978   4.522  34.070  1.00  0.00           H  
ATOM   4403  CB  ASN B 274     -21.106   2.980  35.294  1.00  0.00           C  
ATOM   4404  HB2 ASN B 274     -20.104   2.664  35.571  1.00  0.00           H  
ATOM   4405  HB3 ASN B 274     -21.600   3.360  36.188  1.00  0.00           H  
ATOM   4406  CG  ASN B 274     -21.890   1.757  34.832  1.00  0.00           C  
ATOM   4407  OD1 ASN B 274     -21.559   0.625  35.147  1.00  0.00           O  
ATOM   4408  ND2 ASN B 274     -22.943   1.901  34.065  1.00  0.00           N  
ATOM   4409 HD21 ASN B 274     -23.413   1.061  33.800  1.00  0.00           H  
ATOM   4410 HD22 ASN B 274     -23.104   2.783  33.593  1.00  0.00           H  
ATOM   4411  C   ASN B 274     -20.220   5.315  34.937  1.00  0.00           C  
ATOM   4412  O   ASN B 274     -20.853   6.147  35.581  1.00  0.00           O  
ATOM   4413  N   ASP B 275     -18.894   5.396  34.781  1.00  0.00           N  
ATOM   4414  H   ASP B 275     -18.417   4.659  34.278  1.00  0.00           H  
ATOM   4415  CA  ASP B 275     -18.067   6.503  35.286  1.00  0.00           C  
ATOM   4416  HA  ASP B 275     -18.673   7.156  35.910  1.00  0.00           H  
ATOM   4417  CB  ASP B 275     -16.977   5.951  36.214  1.00  0.00           C  
ATOM   4418  HB2 ASP B 275     -17.451   5.369  37.008  1.00  0.00           H  
ATOM   4419  HB3 ASP B 275     -16.327   5.277  35.654  1.00  0.00           H  
ATOM   4420  CG  ASP B 275     -16.115   7.043  36.863  1.00  0.00           C  
ATOM   4421  OD1 ASP B 275     -16.286   8.247  36.555  1.00  0.00           O  
ATOM   4422  OD2 ASP B 275     -15.293   6.654  37.715  1.00  0.00           O  
ATOM   4423  C   ASP B 275     -17.457   7.331  34.133  1.00  0.00           C  
ATOM   4424  O   ASP B 275     -16.524   6.850  33.484  1.00  0.00           O  
ATOM   4425  N   PRO B 276     -17.927   8.575  33.898  1.00  0.00           N  
ATOM   4426  CD  PRO B 276     -19.084   9.194  34.529  1.00  0.00           C  
ATOM   4427  HD2 PRO B 276     -18.776   9.657  35.468  1.00  0.00           H  
ATOM   4428  HD3 PRO B 276     -19.887   8.478  34.706  1.00  0.00           H  
ATOM   4429  CG  PRO B 276     -19.562  10.261  33.551  1.00  0.00           C  
ATOM   4430  HG2 PRO B 276     -20.082  11.072  34.061  1.00  0.00           H  
ATOM   4431  HG3 PRO B 276     -20.200   9.805  32.792  1.00  0.00           H  
ATOM   4432  CB  PRO B 276     -18.255  10.728  32.919  1.00  0.00           C  
ATOM   4433  HB2 PRO B 276     -17.787  11.465  33.575  1.00  0.00           H  
ATOM   4434  HB3 PRO B 276     -18.418  11.153  31.928  1.00  0.00           H  
ATOM   4435  CA  PRO B 276     -17.395   9.457  32.855  1.00  0.00           C  
ATOM   4436  HA  PRO B 276     -17.541   8.974  31.889  1.00  0.00           H  
ATOM   4437  C   PRO B 276     -15.907   9.818  32.997  1.00  0.00           C  
ATOM   4438  O   PRO B 276     -15.313  10.292  32.029  1.00  0.00           O  
ATOM   4439  N   ALA B 277     -15.313   9.650  34.185  1.00  0.00           N  
ATOM   4440  H   ALA B 277     -15.845   9.239  34.952  1.00  0.00           H  
ATOM   4441  CA  ALA B 277     -13.908   9.963  34.443  1.00  0.00           C  
ATOM   4442  HA  ALA B 277     -13.588  10.758  33.766  1.00  0.00           H  
ATOM   4443  CB  ALA B 277     -13.798  10.492  35.878  1.00  0.00           C  
ATOM   4444  HB1 ALA B 277     -14.076   9.711  36.588  1.00  0.00           H  
ATOM   4445  HB2 ALA B 277     -12.772  10.803  36.075  1.00  0.00           H  
ATOM   4446  HB3 ALA B 277     -14.461  11.347  36.008  1.00  0.00           H  
ATOM   4447  C   ALA B 277     -12.956   8.774  34.217  1.00  0.00           C  
ATOM   4448  O   ALA B 277     -11.765   8.990  33.981  1.00  0.00           O  
ATOM   4449  N   ASP B 278     -13.436   7.525  34.286  1.00  0.00           N  
ATOM   4450  H   ASP B 278     -14.432   7.396  34.419  1.00  0.00           H  
ATOM   4451  CA  ASP B 278     -12.577   6.342  34.144  1.00  0.00           C  
ATOM   4452  HA  ASP B 278     -11.608   6.603  34.575  1.00  0.00           H  
ATOM   4453  CB  ASP B 278     -13.109   5.159  34.974  1.00  0.00           C  
ATOM   4454  HB2 ASP B 278     -13.431   5.531  35.948  1.00  0.00           H  
ATOM   4455  HB3 ASP B 278     -13.974   4.712  34.481  1.00  0.00           H  
ATOM   4456  CG  ASP B 278     -12.026   4.096  35.213  1.00  0.00           C  
ATOM   4457  OD1 ASP B 278     -12.304   3.063  35.861  1.00  0.00           O  
ATOM   4458  OD2 ASP B 278     -10.858   4.281  34.819  1.00  0.00           O  
ATOM   4459  C   ASP B 278     -12.313   6.000  32.665  1.00  0.00           C  
ATOM   4460  O   ASP B 278     -12.857   5.043  32.111  1.00  0.00           O  
ATOM   4461  N   PHE B 279     -11.489   6.825  32.014  1.00  0.00           N  
ATOM   4462  H   PHE B 279     -11.135   7.616  32.544  1.00  0.00           H  
ATOM   4463  CA  PHE B 279     -11.073   6.723  30.613  1.00  0.00           C  
ATOM   4464  HA  PHE B 279     -11.560   5.860  30.158  1.00  0.00           H  
ATOM   4465  CB  PHE B 279     -11.545   7.983  29.873  1.00  0.00           C  
ATOM   4466  HB2 PHE B 279     -12.626   8.070  29.997  1.00  0.00           H  
ATOM   4467  HB3 PHE B 279     -11.096   8.856  30.350  1.00  0.00           H  
ATOM   4468  CG  PHE B 279     -11.218   8.022  28.391  1.00  0.00           C  
ATOM   4469  CD1 PHE B 279      -9.946   8.442  27.953  1.00  0.00           C  
ATOM   4470  HD1 PHE B 279      -9.198   8.728  28.681  1.00  0.00           H  
ATOM   4471  CE1 PHE B 279      -9.655   8.509  26.578  1.00  0.00           C  
ATOM   4472  HE1 PHE B 279      -8.677   8.839  26.256  1.00  0.00           H  
ATOM   4473  CZ  PHE B 279     -10.641   8.172  25.634  1.00  0.00           C  
ATOM   4474  HZ  PHE B 279     -10.419   8.231  24.578  1.00  0.00           H  
ATOM   4475  CE2 PHE B 279     -11.912   7.749  26.067  1.00  0.00           C  
ATOM   4476  HE2 PHE B 279     -12.680   7.493  25.351  1.00  0.00           H  
ATOM   4477  CD2 PHE B 279     -12.198   7.676  27.442  1.00  0.00           C  
ATOM   4478  HD2 PHE B 279     -13.183   7.376  27.774  1.00  0.00           H  
ATOM   4479  C   PHE B 279      -9.551   6.523  30.514  1.00  0.00           C  
ATOM   4480  O   PHE B 279      -8.775   7.213  31.176  1.00  0.00           O  
ATOM   4481  N   ARG B 280      -9.108   5.559  29.693  1.00  0.00           N  
ATOM   4482  H   ARG B 280      -9.803   5.037  29.166  1.00  0.00           H  
ATOM   4483  CA  ARG B 280      -7.727   5.038  29.693  1.00  0.00           C  
ATOM   4484  HA  ARG B 280      -7.066   5.804  30.106  1.00  0.00           H  
ATOM   4485  CB  ARG B 280      -7.638   3.785  30.575  1.00  0.00           C  
ATOM   4486  HB2 ARG B 280      -8.169   2.969  30.082  1.00  0.00           H  
ATOM   4487  HB3 ARG B 280      -6.589   3.500  30.676  1.00  0.00           H  
ATOM   4488  CG  ARG B 280      -8.237   3.963  31.977  1.00  0.00           C  
ATOM   4489  HG2 ARG B 280      -7.788   4.827  32.470  1.00  0.00           H  
ATOM   4490  HG3 ARG B 280      -9.316   4.114  31.899  1.00  0.00           H  
ATOM   4491  CD  ARG B 280      -7.978   2.711  32.800  1.00  0.00           C  
ATOM   4492  HD2 ARG B 280      -8.247   1.829  32.214  1.00  0.00           H  
ATOM   4493  HD3 ARG B 280      -6.916   2.666  33.049  1.00  0.00           H  
ATOM   4494  NE  ARG B 280      -8.788   2.722  34.022  1.00  0.00           N  
ATOM   4495  HE  ARG B 280      -9.547   3.408  34.097  1.00  0.00           H  
ATOM   4496  CZ  ARG B 280      -8.678   1.934  35.061  1.00  0.00           C  
ATOM   4497  NH1 ARG B 280      -7.711   1.064  35.140  1.00  0.00           N  
ATOM   4498 HH11 ARG B 280      -7.116   0.931  34.345  1.00  0.00           H  
ATOM   4499 HH12 ARG B 280      -7.696   0.447  35.941  1.00  0.00           H  
ATOM   4500  NH2 ARG B 280      -9.544   2.002  36.023  1.00  0.00           N  
ATOM   4501 HH21 ARG B 280     -10.337   2.652  35.913  1.00  0.00           H  
ATOM   4502 HH22 ARG B 280      -9.481   1.364  36.803  1.00  0.00           H  
ATOM   4503  C   ARG B 280      -7.225   4.683  28.300  1.00  0.00           C  
ATOM   4504  O   ARG B 280      -8.008   4.350  27.408  1.00  0.00           O  
ATOM   4505  N   ILE B 281      -5.905   4.674  28.124  1.00  0.00           N  
ATOM   4506  H   ILE B 281      -5.318   4.889  28.917  1.00  0.00           H  
ATOM   4507  CA  ILE B 281      -5.217   4.195  26.916  1.00  0.00           C  
ATOM   4508  HA  ILE B 281      -5.915   3.596  26.337  1.00  0.00           H  
ATOM   4509  CB  ILE B 281      -4.766   5.387  26.025  1.00  0.00           C  
ATOM   4510  HB  ILE B 281      -4.393   6.180  26.677  1.00  0.00           H  
ATOM   4511  CG2 ILE B 281      -3.630   5.029  25.042  1.00  0.00           C  
ATOM   4512 HG21 ILE B 281      -3.948   4.241  24.359  1.00  0.00           H  
ATOM   4513 HG22 ILE B 281      -3.327   5.906  24.473  1.00  0.00           H  
ATOM   4514 HG23 ILE B 281      -2.746   4.701  25.590  1.00  0.00           H  
ATOM   4515  CG1 ILE B 281      -5.994   5.922  25.245  1.00  0.00           C  
ATOM   4516 HG12 ILE B 281      -6.357   5.141  24.575  1.00  0.00           H  
ATOM   4517 HG13 ILE B 281      -6.789   6.156  25.953  1.00  0.00           H  
ATOM   4518  CD1 ILE B 281      -5.751   7.195  24.423  1.00  0.00           C  
ATOM   4519 HD11 ILE B 281      -5.076   6.995  23.592  1.00  0.00           H  
ATOM   4520 HD12 ILE B 281      -6.700   7.542  24.017  1.00  0.00           H  
ATOM   4521 HD13 ILE B 281      -5.331   7.973  25.060  1.00  0.00           H  
ATOM   4522  C   ILE B 281      -4.080   3.244  27.316  1.00  0.00           C  
ATOM   4523  O   ILE B 281      -3.437   3.432  28.347  1.00  0.00           O  
ATOM   4524  N   TYR B 282      -3.831   2.242  26.474  1.00  0.00           N  
ATOM   4525  H   TYR B 282      -4.420   2.163  25.652  1.00  0.00           H  
ATOM   4526  CA  TYR B 282      -2.768   1.251  26.613  1.00  0.00           C  
ATOM   4527  HA  TYR B 282      -2.055   1.590  27.366  1.00  0.00           H  
ATOM   4528  CB  TYR B 282      -3.372  -0.081  27.096  1.00  0.00           C  
ATOM   4529  HB2 TYR B 282      -4.093  -0.427  26.355  1.00  0.00           H  
ATOM   4530  HB3 TYR B 282      -2.575  -0.825  27.142  1.00  0.00           H  
ATOM   4531  CG  TYR B 282      -4.063  -0.022  28.453  1.00  0.00           C  
ATOM   4532  CD1 TYR B 282      -5.428   0.325  28.548  1.00  0.00           C  
ATOM   4533  HD1 TYR B 282      -5.994   0.527  27.649  1.00  0.00           H  
ATOM   4534  CE1 TYR B 282      -6.049   0.419  29.810  1.00  0.00           C  
ATOM   4535  HE1 TYR B 282      -7.088   0.693  29.893  1.00  0.00           H  
ATOM   4536  CZ  TYR B 282      -5.318   0.132  30.981  1.00  0.00           C  
ATOM   4537  OH  TYR B 282      -5.932   0.176  32.195  1.00  0.00           O  
ATOM   4538  HH  TYR B 282      -5.447  -0.361  32.827  1.00  0.00           H  
ATOM   4539  CE2 TYR B 282      -3.959  -0.239  30.886  1.00  0.00           C  
ATOM   4540  HE2 TYR B 282      -3.394  -0.459  31.779  1.00  0.00           H  
ATOM   4541  CD2 TYR B 282      -3.335  -0.310  29.625  1.00  0.00           C  
ATOM   4542  HD2 TYR B 282      -2.290  -0.583  29.557  1.00  0.00           H  
ATOM   4543  C   TYR B 282      -2.031   1.106  25.268  1.00  0.00           C  
ATOM   4544  O   TYR B 282      -2.655   0.876  24.231  1.00  0.00           O  
ATOM   4545  N   GLN B 283      -0.707   1.268  25.276  1.00  0.00           N  
ATOM   4546  H   GLN B 283      -0.257   1.439  26.160  1.00  0.00           H  
ATOM   4547  CA  GLN B 283       0.161   1.061  24.109  1.00  0.00           C  
ATOM   4548  HA  GLN B 283      -0.312   1.502  23.228  1.00  0.00           H  
ATOM   4549  CB  GLN B 283       1.498   1.783  24.376  1.00  0.00           C  
ATOM   4550  HB2 GLN B 283       1.300   2.785  24.761  1.00  0.00           H  
ATOM   4551  HB3 GLN B 283       2.021   1.237  25.163  1.00  0.00           H  
ATOM   4552  CG  GLN B 283       2.449   1.900  23.169  1.00  0.00           C  
ATOM   4553  HG2 GLN B 283       3.468   1.947  23.554  1.00  0.00           H  
ATOM   4554  HG3 GLN B 283       2.384   1.021  22.529  1.00  0.00           H  
ATOM   4555  CD  GLN B 283       2.215   3.151  22.326  1.00  0.00           C  
ATOM   4556  OE1 GLN B 283       1.159   3.760  22.321  1.00  0.00           O  
ATOM   4557  NE2 GLN B 283       3.199   3.585  21.568  1.00  0.00           N  
ATOM   4558 HE21 GLN B 283       3.006   4.383  20.989  1.00  0.00           H  
ATOM   4559 HE22 GLN B 283       4.073   3.093  21.525  1.00  0.00           H  
ATOM   4560  C   GLN B 283       0.382  -0.445  23.865  1.00  0.00           C  
ATOM   4561  O   GLN B 283       0.568  -1.191  24.826  1.00  0.00           O  
ATOM   4562  N   VAL B 284       0.426  -0.895  22.605  1.00  0.00           N  
ATOM   4563  H   VAL B 284       0.189  -0.265  21.845  1.00  0.00           H  
ATOM   4564  CA  VAL B 284       0.803  -2.270  22.224  1.00  0.00           C  
ATOM   4565  HA  VAL B 284       1.143  -2.799  23.115  1.00  0.00           H  
ATOM   4566  CB  VAL B 284      -0.395  -3.073  21.678  1.00  0.00           C  
ATOM   4567  HB  VAL B 284      -0.718  -2.628  20.743  1.00  0.00           H  
ATOM   4568  CG1 VAL B 284      -0.020  -4.538  21.409  1.00  0.00           C  
ATOM   4569 HG11 VAL B 284      -0.893  -5.089  21.054  1.00  0.00           H  
ATOM   4570 HG12 VAL B 284       0.747  -4.605  20.639  1.00  0.00           H  
ATOM   4571 HG13 VAL B 284       0.332  -5.015  22.324  1.00  0.00           H  
ATOM   4572  CG2 VAL B 284      -1.579  -3.065  22.656  1.00  0.00           C  
ATOM   4573 HG21 VAL B 284      -1.954  -2.052  22.790  1.00  0.00           H  
ATOM   4574 HG22 VAL B 284      -2.384  -3.680  22.258  1.00  0.00           H  
ATOM   4575 HG23 VAL B 284      -1.268  -3.468  23.621  1.00  0.00           H  
ATOM   4576  C   VAL B 284       1.985  -2.222  21.250  1.00  0.00           C  
ATOM   4577  O   VAL B 284       1.849  -2.058  20.035  1.00  0.00           O  
ATOM   4578  N   THR B 285       3.185  -2.355  21.810  1.00  0.00           N  
ATOM   4579  H   THR B 285       3.222  -2.489  22.812  1.00  0.00           H  
ATOM   4580  CA  THR B 285       4.489  -2.365  21.122  1.00  0.00           C  
ATOM   4581  HA  THR B 285       4.495  -1.576  20.370  1.00  0.00           H  
ATOM   4582  CB  THR B 285       5.610  -2.063  22.137  1.00  0.00           C  
ATOM   4583  HB  THR B 285       6.584  -2.141  21.653  1.00  0.00           H  
ATOM   4584  CG2 THR B 285       5.493  -0.658  22.727  1.00  0.00           C  
ATOM   4585 HG21 THR B 285       5.507   0.078  21.925  1.00  0.00           H  
ATOM   4586 HG22 THR B 285       6.341  -0.478  23.388  1.00  0.00           H  
ATOM   4587 HG23 THR B 285       4.572  -0.562  23.302  1.00  0.00           H  
ATOM   4588  OG1 THR B 285       5.540  -2.976  23.210  1.00  0.00           O  
ATOM   4589  HG1 THR B 285       5.849  -3.832  22.890  1.00  0.00           H  
ATOM   4590  C   THR B 285       4.780  -3.679  20.380  1.00  0.00           C  
ATOM   4591  O   THR B 285       5.938  -4.057  20.229  1.00  0.00           O  
ATOM   4592  N   TYR B 286       3.744  -4.402  19.945  1.00  0.00           N  
ATOM   4593  H   TYR B 286       2.817  -4.004  20.010  1.00  0.00           H  
ATOM   4594  CA  TYR B 286       3.852  -5.732  19.349  1.00  0.00           C  
ATOM   4595  HA  TYR B 286       4.888  -5.912  19.060  1.00  0.00           H  
ATOM   4596  CB  TYR B 286       3.455  -6.804  20.379  1.00  0.00           C  
ATOM   4597  HB2 TYR B 286       2.393  -6.690  20.606  1.00  0.00           H  
ATOM   4598  HB3 TYR B 286       3.578  -7.787  19.923  1.00  0.00           H  
ATOM   4599  CG  TYR B 286       4.234  -6.791  21.684  1.00  0.00           C  
ATOM   4600  CD1 TYR B 286       5.473  -7.458  21.776  1.00  0.00           C  
ATOM   4601  HD1 TYR B 286       5.889  -7.947  20.906  1.00  0.00           H  
ATOM   4602  CE1 TYR B 286       6.160  -7.511  23.006  1.00  0.00           C  
ATOM   4603  HE1 TYR B 286       7.096  -8.042  23.078  1.00  0.00           H  
ATOM   4604  CZ  TYR B 286       5.612  -6.884  24.147  1.00  0.00           C  
ATOM   4605  OH  TYR B 286       6.242  -6.968  25.348  1.00  0.00           O  
ATOM   4606  HH  TYR B 286       6.942  -7.620  25.338  1.00  0.00           H  
ATOM   4607  CE2 TYR B 286       4.389  -6.189  24.047  1.00  0.00           C  
ATOM   4608  HE2 TYR B 286       3.976  -5.719  24.927  1.00  0.00           H  
ATOM   4609  CD2 TYR B 286       3.699  -6.151  22.820  1.00  0.00           C  
ATOM   4610  HD2 TYR B 286       2.741  -5.653  22.756  1.00  0.00           H  
ATOM   4611  C   TYR B 286       2.989  -5.858  18.088  1.00  0.00           C  
ATOM   4612  O   TYR B 286       1.970  -5.182  17.946  1.00  0.00           O  
ATOM   4613  N   LEU B 287       3.394  -6.777  17.205  1.00  0.00           N  
ATOM   4614  H   LEU B 287       4.257  -7.262  17.395  1.00  0.00           H  
ATOM   4615  CA  LEU B 287       2.606  -7.238  16.053  1.00  0.00           C  
ATOM   4616  HA  LEU B 287       2.231  -6.372  15.511  1.00  0.00           H  
ATOM   4617  CB  LEU B 287       3.509  -8.070  15.118  1.00  0.00           C  
ATOM   4618  HB2 LEU B 287       3.715  -9.024  15.606  1.00  0.00           H  
ATOM   4619  HB3 LEU B 287       2.945  -8.283  14.209  1.00  0.00           H  
ATOM   4620  CG  LEU B 287       4.860  -7.442  14.721  1.00  0.00           C  
ATOM   4621  HG  LEU B 287       5.473  -7.303  15.613  1.00  0.00           H  
ATOM   4622  CD1 LEU B 287       5.604  -8.390  13.781  1.00  0.00           C  
ATOM   4623 HD11 LEU B 287       5.755  -9.353  14.264  1.00  0.00           H  
ATOM   4624 HD12 LEU B 287       5.035  -8.526  12.861  1.00  0.00           H  
ATOM   4625 HD13 LEU B 287       6.577  -7.966  13.532  1.00  0.00           H  
ATOM   4626  CD2 LEU B 287       4.702  -6.092  14.023  1.00  0.00           C  
ATOM   4627 HD21 LEU B 287       4.054  -6.195  13.153  1.00  0.00           H  
ATOM   4628 HD22 LEU B 287       4.256  -5.370  14.707  1.00  0.00           H  
ATOM   4629 HD23 LEU B 287       5.675  -5.720  13.707  1.00  0.00           H  
ATOM   4630  C   LEU B 287       1.382  -8.078  16.473  1.00  0.00           C  
ATOM   4631  O   LEU B 287       0.445  -8.262  15.698  1.00  0.00           O  
ATOM   4632  N   GLU B 288       1.410  -8.582  17.709  1.00  0.00           N  
ATOM   4633  H   GLU B 288       2.210  -8.361  18.271  1.00  0.00           H  
ATOM   4634  CA  GLU B 288       0.379  -9.393  18.354  1.00  0.00           C  
ATOM   4635  HA  GLU B 288       0.189 -10.268  17.734  1.00  0.00           H  
ATOM   4636  CB  GLU B 288       0.961  -9.888  19.693  1.00  0.00           C  
ATOM   4637  HB2 GLU B 288       1.801 -10.547  19.474  1.00  0.00           H  
ATOM   4638  HB3 GLU B 288       1.362  -9.037  20.244  1.00  0.00           H  
ATOM   4639  CG  GLU B 288      -0.015 -10.623  20.622  1.00  0.00           C  
ATOM   4640  HG2 GLU B 288       0.559 -11.099  21.420  1.00  0.00           H  
ATOM   4641  HG3 GLU B 288      -0.668  -9.879  21.083  1.00  0.00           H  
ATOM   4642  CD  GLU B 288      -0.865 -11.682  19.911  1.00  0.00           C  
ATOM   4643  OE1 GLU B 288      -2.062 -11.779  20.261  1.00  0.00           O  
ATOM   4644  OE2 GLU B 288      -0.334 -12.358  19.008  1.00  0.00           O  
ATOM   4645  C   GLU B 288      -0.929  -8.598  18.564  1.00  0.00           C  
ATOM   4646  O   GLU B 288      -0.918  -7.582  19.270  1.00  0.00           O  
ATOM   4647  N   PRO B 289      -2.064  -9.020  17.970  1.00  0.00           N  
ATOM   4648  CD  PRO B 289      -2.194 -10.120  17.017  1.00  0.00           C  
ATOM   4649  HD2 PRO B 289      -1.974 -11.079  17.483  1.00  0.00           H  
ATOM   4650  HD3 PRO B 289      -1.527  -9.955  16.171  1.00  0.00           H  
ATOM   4651  CG  PRO B 289      -3.645 -10.106  16.533  1.00  0.00           C  
ATOM   4652  HG2 PRO B 289      -4.250 -10.766  17.158  1.00  0.00           H  
ATOM   4653  HG3 PRO B 289      -3.725 -10.391  15.484  1.00  0.00           H  
ATOM   4654  CB  PRO B 289      -4.061  -8.656  16.760  1.00  0.00           C  
ATOM   4655  HB2 PRO B 289      -5.141  -8.538  16.821  1.00  0.00           H  
ATOM   4656  HB3 PRO B 289      -3.665  -8.036  15.956  1.00  0.00           H  
ATOM   4657  CA  PRO B 289      -3.339  -8.317  18.069  1.00  0.00           C  
ATOM   4658  HA  PRO B 289      -3.152  -7.244  18.094  1.00  0.00           H  
ATOM   4659  C   PRO B 289      -4.132  -8.676  19.345  1.00  0.00           C  
ATOM   4660  O   PRO B 289      -5.335  -8.951  19.284  1.00  0.00           O  
ATOM   4661  N   SER B 290      -3.485  -8.654  20.514  1.00  0.00           N  
ATOM   4662  H   SER B 290      -2.495  -8.432  20.518  1.00  0.00           H  
ATOM   4663  CA  SER B 290      -4.149  -8.851  21.810  1.00  0.00           C  
ATOM   4664  HA  SER B 290      -5.175  -8.499  21.715  1.00  0.00           H  
ATOM   4665  CB  SER B 290      -4.220 -10.345  22.159  1.00  0.00           C  
ATOM   4666  HB2 SER B 290      -4.860 -10.483  23.027  1.00  0.00           H  
ATOM   4667  HB3 SER B 290      -4.652 -10.899  21.324  1.00  0.00           H  
ATOM   4668  OG  SER B 290      -2.956 -10.878  22.469  1.00  0.00           O  
ATOM   4669  HG  SER B 290      -2.600 -11.246  21.613  1.00  0.00           H  
ATOM   4670  C   SER B 290      -3.522  -8.027  22.946  1.00  0.00           C  
ATOM   4671  O   SER B 290      -2.459  -7.416  22.809  1.00  0.00           O  
ATOM   4672  N   LEU B 291      -4.222  -7.968  24.086  1.00  0.00           N  
ATOM   4673  H   LEU B 291      -5.108  -8.462  24.106  1.00  0.00           H  
ATOM   4674  CA  LEU B 291      -3.813  -7.239  25.291  1.00  0.00           C  
ATOM   4675  HA  LEU B 291      -2.727  -7.297  25.368  1.00  0.00           H  
ATOM   4676  CB  LEU B 291      -4.211  -5.755  25.139  1.00  0.00           C  
ATOM   4677  HB2 LEU B 291      -3.639  -5.325  24.315  1.00  0.00           H  
ATOM   4678  HB3 LEU B 291      -5.269  -5.715  24.876  1.00  0.00           H  
ATOM   4679  CG  LEU B 291      -3.998  -4.890  26.397  1.00  0.00           C  
ATOM   4680  HG  LEU B 291      -4.572  -5.297  27.228  1.00  0.00           H  
ATOM   4681  CD1 LEU B 291      -2.526  -4.802  26.801  1.00  0.00           C  
ATOM   4682 HD11 LEU B 291      -2.157  -5.782  27.094  1.00  0.00           H  
ATOM   4683 HD12 LEU B 291      -1.927  -4.423  25.973  1.00  0.00           H  
ATOM   4684 HD13 LEU B 291      -2.422  -4.139  27.658  1.00  0.00           H  
ATOM   4685  CD2 LEU B 291      -4.506  -3.475  26.129  1.00  0.00           C  
ATOM   4686 HD21 LEU B 291      -3.940  -3.026  25.313  1.00  0.00           H  
ATOM   4687 HD22 LEU B 291      -5.563  -3.508  25.872  1.00  0.00           H  
ATOM   4688 HD23 LEU B 291      -4.383  -2.871  27.025  1.00  0.00           H  
ATOM   4689  C   LEU B 291      -4.425  -7.859  26.557  1.00  0.00           C  
ATOM   4690  O   LEU B 291      -5.647  -7.941  26.685  1.00  0.00           O  
ATOM   4691  N   ARG B 292      -3.584  -8.239  27.526  1.00  0.00           N  
ATOM   4692  H   ARG B 292      -2.599  -8.074  27.379  1.00  0.00           H  
ATOM   4693  CA  ARG B 292      -4.040  -8.583  28.882  1.00  0.00           C  
ATOM   4694  HA  ARG B 292      -5.027  -9.037  28.800  1.00  0.00           H  
ATOM   4695  CB  ARG B 292      -3.103  -9.602  29.553  1.00  0.00           C  
ATOM   4696  HB2 ARG B 292      -2.062  -9.356  29.334  1.00  0.00           H  
ATOM   4697  HB3 ARG B 292      -3.246  -9.562  30.635  1.00  0.00           H  
ATOM   4698  CG  ARG B 292      -3.428 -11.027  29.084  1.00  0.00           C  
ATOM   4699  HG2 ARG B 292      -4.462 -11.258  29.345  1.00  0.00           H  
ATOM   4700  HG3 ARG B 292      -3.310 -11.091  28.003  1.00  0.00           H  
ATOM   4701  CD  ARG B 292      -2.501 -12.046  29.754  1.00  0.00           C  
ATOM   4702  HD2 ARG B 292      -1.493 -11.891  29.364  1.00  0.00           H  
ATOM   4703  HD3 ARG B 292      -2.486 -11.862  30.831  1.00  0.00           H  
ATOM   4704  NE  ARG B 292      -2.956 -13.433  29.520  1.00  0.00           N  
ATOM   4705  HE  ARG B 292      -3.951 -13.601  29.540  1.00  0.00           H  
ATOM   4706  CZ  ARG B 292      -2.201 -14.502  29.345  1.00  0.00           C  
ATOM   4707  NH1 ARG B 292      -0.898 -14.450  29.311  1.00  0.00           N  
ATOM   4708 HH11 ARG B 292      -0.445 -13.562  29.420  1.00  0.00           H  
ATOM   4709 HH12 ARG B 292      -0.357 -15.280  29.161  1.00  0.00           H  
ATOM   4710  NH2 ARG B 292      -2.759 -15.668  29.210  1.00  0.00           N  
ATOM   4711 HH21 ARG B 292      -3.777 -15.734  29.207  1.00  0.00           H  
ATOM   4712 HH22 ARG B 292      -2.210 -16.488  29.063  1.00  0.00           H  
ATOM   4713  C   ARG B 292      -4.231  -7.332  29.739  1.00  0.00           C  
ATOM   4714  O   ARG B 292      -3.477  -6.370  29.612  1.00  0.00           O  
ATOM   4715  N   ILE B 293      -5.214  -7.377  30.636  1.00  0.00           N  
ATOM   4716  H   ILE B 293      -5.787  -8.216  30.652  1.00  0.00           H  
ATOM   4717  CA  ILE B 293      -5.550  -6.315  31.598  1.00  0.00           C  
ATOM   4718  HA  ILE B 293      -4.698  -5.645  31.717  1.00  0.00           H  
ATOM   4719  CB  ILE B 293      -6.771  -5.496  31.101  1.00  0.00           C  
ATOM   4720  HB  ILE B 293      -7.546  -6.206  30.810  1.00  0.00           H  
ATOM   4721  CG2 ILE B 293      -7.381  -4.609  32.207  1.00  0.00           C  
ATOM   4722 HG21 ILE B 293      -7.878  -5.224  32.959  1.00  0.00           H  
ATOM   4723 HG22 ILE B 293      -6.613  -4.007  32.693  1.00  0.00           H  
ATOM   4724 HG23 ILE B 293      -8.132  -3.945  31.777  1.00  0.00           H  
ATOM   4725  CG1 ILE B 293      -6.466  -4.643  29.849  1.00  0.00           C  
ATOM   4726 HG12 ILE B 293      -6.092  -5.292  29.057  1.00  0.00           H  
ATOM   4727 HG13 ILE B 293      -7.405  -4.219  29.493  1.00  0.00           H  
ATOM   4728  CD1 ILE B 293      -5.472  -3.490  30.050  1.00  0.00           C  
ATOM   4729 HD11 ILE B 293      -5.833  -2.804  30.816  1.00  0.00           H  
ATOM   4730 HD12 ILE B 293      -4.492  -3.873  30.333  1.00  0.00           H  
ATOM   4731 HD13 ILE B 293      -5.376  -2.937  29.118  1.00  0.00           H  
ATOM   4732  C   ILE B 293      -5.845  -6.963  32.951  1.00  0.00           C  
ATOM   4733  O   ILE B 293      -6.688  -7.851  33.031  1.00  0.00           O  
ATOM   4734  N   ALA B 294      -5.200  -6.506  34.025  1.00  0.00           N  
ATOM   4735  H   ALA B 294      -4.536  -5.756  33.925  1.00  0.00           H  
ATOM   4736  CA  ALA B 294      -5.580  -6.916  35.376  1.00  0.00           C  
ATOM   4737  HA  ALA B 294      -5.678  -8.005  35.410  1.00  0.00           H  
ATOM   4738  CB  ALA B 294      -4.464  -6.520  36.350  1.00  0.00           C  
ATOM   4739  HB1 ALA B 294      -4.235  -5.461  36.252  1.00  0.00           H  
ATOM   4740  HB2 ALA B 294      -4.779  -6.729  37.374  1.00  0.00           H  
ATOM   4741  HB3 ALA B 294      -3.566  -7.100  36.136  1.00  0.00           H  
ATOM   4742  C   ALA B 294      -6.945  -6.293  35.727  1.00  0.00           C  
ATOM   4743  O   ALA B 294      -7.074  -5.067  35.824  1.00  0.00           O  
ATOM   4744  N   ALA B 295      -7.969  -7.131  35.891  1.00  0.00           N  
ATOM   4745  H   ALA B 295      -7.774  -8.128  35.878  1.00  0.00           H  
ATOM   4746  CA  ALA B 295      -9.345  -6.720  36.169  1.00  0.00           C  
ATOM   4747  HA  ALA B 295      -9.666  -6.034  35.385  1.00  0.00           H  
ATOM   4748  CB  ALA B 295     -10.239  -7.964  36.116  1.00  0.00           C  
ATOM   4749  HB1 ALA B 295     -10.123  -8.467  35.156  1.00  0.00           H  
ATOM   4750  HB2 ALA B 295      -9.968  -8.652  36.918  1.00  0.00           H  
ATOM   4751  HB3 ALA B 295     -11.283  -7.669  36.240  1.00  0.00           H  
ATOM   4752  C   ALA B 295      -9.484  -5.982  37.512  1.00  0.00           C  
ATOM   4753  O   ALA B 295     -10.327  -5.101  37.637  1.00  0.00           O  
ATOM   4754  N   SER B 296      -8.597  -6.254  38.470  1.00  0.00           N  
ATOM   4755  H   SER B 296      -7.930  -6.992  38.296  1.00  0.00           H  
ATOM   4756  CA  SER B 296      -8.453  -5.514  39.732  1.00  0.00           C  
ATOM   4757  HA  SER B 296      -9.427  -5.459  40.220  1.00  0.00           H  
ATOM   4758  CB  SER B 296      -7.504  -6.300  40.638  1.00  0.00           C  
ATOM   4759  HB2 SER B 296      -7.343  -5.758  41.571  1.00  0.00           H  
ATOM   4760  HB3 SER B 296      -7.952  -7.269  40.867  1.00  0.00           H  
ATOM   4761  OG  SER B 296      -6.267  -6.502  39.976  1.00  0.00           O  
ATOM   4762  HG  SER B 296      -5.818  -7.236  40.413  1.00  0.00           H  
ATOM   4763  C   SER B 296      -7.957  -4.066  39.562  1.00  0.00           C  
ATOM   4764  O   SER B 296      -7.941  -3.307  40.530  1.00  0.00           O  
ATOM   4765  N   THR B 297      -7.569  -3.645  38.349  1.00  0.00           N  
ATOM   4766  H   THR B 297      -7.572  -4.319  37.592  1.00  0.00           H  
ATOM   4767  CA  THR B 297      -7.346  -2.221  38.022  1.00  0.00           C  
ATOM   4768  HA  THR B 297      -7.011  -1.711  38.925  1.00  0.00           H  
ATOM   4769  CB  THR B 297      -6.247  -2.010  36.964  1.00  0.00           C  
ATOM   4770  HB  THR B 297      -6.034  -0.941  36.921  1.00  0.00           H  
ATOM   4771  CG2 THR B 297      -4.933  -2.713  37.302  1.00  0.00           C  
ATOM   4772 HG21 THR B 297      -5.095  -3.780  37.445  1.00  0.00           H  
ATOM   4773 HG22 THR B 297      -4.213  -2.559  36.498  1.00  0.00           H  
ATOM   4774 HG23 THR B 297      -4.528  -2.297  38.224  1.00  0.00           H  
ATOM   4775  OG1 THR B 297      -6.668  -2.394  35.674  1.00  0.00           O  
ATOM   4776  HG1 THR B 297      -6.835  -3.356  35.687  1.00  0.00           H  
ATOM   4777  C   THR B 297      -8.625  -1.503  37.575  1.00  0.00           C  
ATOM   4778  O   THR B 297      -8.601  -0.280  37.422  1.00  0.00           O  
ATOM   4779  N   LEU B 298      -9.726  -2.223  37.345  1.00  0.00           N  
ATOM   4780  H   LEU B 298      -9.697  -3.213  37.565  1.00  0.00           H  
ATOM   4781  CA  LEU B 298     -11.050  -1.714  36.980  1.00  0.00           C  
ATOM   4782  HA  LEU B 298     -10.980  -0.666  36.688  1.00  0.00           H  
ATOM   4783  CB  LEU B 298     -11.583  -2.523  35.778  1.00  0.00           C  
ATOM   4784  HB2 LEU B 298     -11.741  -3.550  36.108  1.00  0.00           H  
ATOM   4785  HB3 LEU B 298     -12.557  -2.133  35.480  1.00  0.00           H  
ATOM   4786  CG  LEU B 298     -10.657  -2.546  34.542  1.00  0.00           C  
ATOM   4787  HG  LEU B 298      -9.638  -2.795  34.836  1.00  0.00           H  
ATOM   4788  CD1 LEU B 298     -11.113  -3.620  33.559  1.00  0.00           C  
ATOM   4789 HD11 LEU B 298     -12.138  -3.414  33.254  1.00  0.00           H  
ATOM   4790 HD12 LEU B 298     -10.460  -3.645  32.688  1.00  0.00           H  
ATOM   4791 HD13 LEU B 298     -11.093  -4.594  34.050  1.00  0.00           H  
ATOM   4792  CD2 LEU B 298     -10.643  -1.202  33.812  1.00  0.00           C  
ATOM   4793 HD21 LEU B 298      -9.980  -1.256  32.949  1.00  0.00           H  
ATOM   4794 HD22 LEU B 298     -11.649  -0.954  33.476  1.00  0.00           H  
ATOM   4795 HD23 LEU B 298     -10.286  -0.424  34.483  1.00  0.00           H  
ATOM   4796  C   LEU B 298     -11.993  -1.792  38.196  1.00  0.00           C  
ATOM   4797  O   LEU B 298     -11.712  -2.476  39.180  1.00  0.00           O  
ATOM   4798  N   LYS B 299     -13.115  -1.071  38.165  1.00  0.00           N  
ATOM   4799  H   LYS B 299     -13.321  -0.519  37.338  1.00  0.00           H  
ATOM   4800  CA  LYS B 299     -14.130  -1.126  39.230  1.00  0.00           C  
ATOM   4801  HA  LYS B 299     -13.627  -1.206  40.194  1.00  0.00           H  
ATOM   4802  CB  LYS B 299     -14.966   0.164  39.214  1.00  0.00           C  
ATOM   4803  HB2 LYS B 299     -15.410   0.291  38.226  1.00  0.00           H  
ATOM   4804  HB3 LYS B 299     -15.770   0.074  39.946  1.00  0.00           H  
ATOM   4805  CG  LYS B 299     -14.109   1.394  39.563  1.00  0.00           C  
ATOM   4806  HG2 LYS B 299     -13.770   1.302  40.596  1.00  0.00           H  
ATOM   4807  HG3 LYS B 299     -13.230   1.433  38.917  1.00  0.00           H  
ATOM   4808  CD  LYS B 299     -14.879   2.709  39.396  1.00  0.00           C  
ATOM   4809  HD2 LYS B 299     -15.154   2.838  38.346  1.00  0.00           H  
ATOM   4810  HD3 LYS B 299     -15.781   2.683  40.011  1.00  0.00           H  
ATOM   4811  CE  LYS B 299     -13.967   3.858  39.843  1.00  0.00           C  
ATOM   4812  HE2 LYS B 299     -13.652   3.666  40.871  1.00  0.00           H  
ATOM   4813  HE3 LYS B 299     -13.077   3.863  39.206  1.00  0.00           H  
ATOM   4814  NZ  LYS B 299     -14.644   5.172  39.764  1.00  0.00           N  
ATOM   4815  HZ1 LYS B 299     -15.545   5.181  40.212  1.00  0.00           H  
ATOM   4816  HZ2 LYS B 299     -14.073   5.923  40.118  1.00  0.00           H  
ATOM   4817  HZ3 LYS B 299     -14.812   5.450  38.790  1.00  0.00           H  
ATOM   4818  C   LYS B 299     -15.004  -2.374  39.061  1.00  0.00           C  
ATOM   4819  O   LYS B 299     -15.525  -2.611  37.977  1.00  0.00           O  
ATOM   4820  N   SER B 300     -15.192  -3.156  40.126  1.00  0.00           N  
ATOM   4821  H   SER B 300     -14.728  -2.934  40.990  1.00  0.00           H  
ATOM   4822  CA  SER B 300     -16.157  -4.265  40.103  1.00  0.00           C  
ATOM   4823  HA  SER B 300     -16.147  -4.671  39.097  1.00  0.00           H  
ATOM   4824  CB  SER B 300     -15.730  -5.406  41.030  1.00  0.00           C  
ATOM   4825  HB2 SER B 300     -14.670  -5.619  40.887  1.00  0.00           H  
ATOM   4826  HB3 SER B 300     -15.899  -5.119  42.070  1.00  0.00           H  
ATOM   4827  OG  SER B 300     -16.474  -6.566  40.724  1.00  0.00           O  
ATOM   4828  HG  SER B 300     -16.345  -6.775  39.767  1.00  0.00           H  
ATOM   4829  C   SER B 300     -17.594  -3.789  40.368  1.00  0.00           C  
ATOM   4830  O   SER B 300     -17.800  -2.740  40.982  1.00  0.00           O  
ATOM   4831  N   GLY B 301     -18.583  -4.520  39.854  1.00  0.00           N  
ATOM   4832  H   GLY B 301     -18.315  -5.346  39.315  1.00  0.00           H  
ATOM   4833  CA  GLY B 301     -20.002  -4.155  39.807  1.00  0.00           C  
ATOM   4834  HA2 GLY B 301     -20.581  -5.071  39.691  1.00  0.00           H  
ATOM   4835  HA3 GLY B 301     -20.284  -3.674  40.744  1.00  0.00           H  
ATOM   4836  C   GLY B 301     -20.379  -3.217  38.650  1.00  0.00           C  
ATOM   4837  O   GLY B 301     -21.528  -2.783  38.570  1.00  0.00           O  
ATOM   4838  N   ILE B 302     -19.439  -2.909  37.750  1.00  0.00           N  
ATOM   4839  H   ILE B 302     -18.577  -3.438  37.796  1.00  0.00           H  
ATOM   4840  CA  ILE B 302     -19.504  -1.816  36.762  1.00  0.00           C  
ATOM   4841  HA  ILE B 302     -20.485  -1.345  36.807  1.00  0.00           H  
ATOM   4842  CB  ILE B 302     -18.428  -0.758  37.120  1.00  0.00           C  
ATOM   4843  HB  ILE B 302     -17.497  -1.301  37.267  1.00  0.00           H  
ATOM   4844  CG2 ILE B 302     -18.138   0.265  36.007  1.00  0.00           C  
ATOM   4845 HG21 ILE B 302     -19.055   0.744  35.682  1.00  0.00           H  
ATOM   4846 HG22 ILE B 302     -17.437   1.019  36.366  1.00  0.00           H  
ATOM   4847 HG23 ILE B 302     -17.686  -0.234  35.151  1.00  0.00           H  
ATOM   4848  CG1 ILE B 302     -18.728  -0.027  38.449  1.00  0.00           C  
ATOM   4849 HG12 ILE B 302     -18.872  -0.763  39.241  1.00  0.00           H  
ATOM   4850 HG13 ILE B 302     -17.852   0.563  38.720  1.00  0.00           H  
ATOM   4851  CD1 ILE B 302     -19.939   0.916  38.437  1.00  0.00           C  
ATOM   4852 HD11 ILE B 302     -20.840   0.381  38.141  1.00  0.00           H  
ATOM   4853 HD12 ILE B 302     -20.085   1.320  39.438  1.00  0.00           H  
ATOM   4854 HD13 ILE B 302     -19.763   1.745  37.753  1.00  0.00           H  
ATOM   4855  C   ILE B 302     -19.327  -2.347  35.331  1.00  0.00           C  
ATOM   4856  O   ILE B 302     -18.581  -3.296  35.094  1.00  0.00           O  
ATOM   4857  N   SER B 303     -19.971  -1.708  34.351  1.00  0.00           N  
ATOM   4858  H   SER B 303     -20.520  -0.891  34.599  1.00  0.00           H  
ATOM   4859  CA  SER B 303     -19.768  -2.029  32.934  1.00  0.00           C  
ATOM   4860  HA  SER B 303     -19.473  -3.074  32.874  1.00  0.00           H  
ATOM   4861  CB  SER B 303     -21.078  -1.927  32.153  1.00  0.00           C  
ATOM   4862  HB2 SER B 303     -21.829  -2.562  32.621  1.00  0.00           H  
ATOM   4863  HB3 SER B 303     -21.437  -0.900  32.179  1.00  0.00           H  
ATOM   4864  OG  SER B 303     -20.898  -2.346  30.811  1.00  0.00           O  
ATOM   4865  HG  SER B 303     -20.482  -3.231  30.825  1.00  0.00           H  
ATOM   4866  C   SER B 303     -18.627  -1.211  32.312  1.00  0.00           C  
ATOM   4867  O   SER B 303     -18.469  -0.013  32.574  1.00  0.00           O  
ATOM   4868  N   TYR B 304     -17.839  -1.876  31.466  1.00  0.00           N  
ATOM   4869  H   TYR B 304     -18.088  -2.833  31.252  1.00  0.00           H  
ATOM   4870  CA  TYR B 304     -16.664  -1.342  30.778  1.00  0.00           C  
ATOM   4871  HA  TYR B 304     -16.699  -0.252  30.793  1.00  0.00           H  
ATOM   4872  CB  TYR B 304     -15.373  -1.782  31.483  1.00  0.00           C  
ATOM   4873  HB2 TYR B 304     -15.458  -2.836  31.744  1.00  0.00           H  
ATOM   4874  HB3 TYR B 304     -14.538  -1.686  30.789  1.00  0.00           H  
ATOM   4875  CG  TYR B 304     -15.007  -0.998  32.723  1.00  0.00           C  
ATOM   4876  CD1 TYR B 304     -14.210   0.160  32.615  1.00  0.00           C  
ATOM   4877  HD1 TYR B 304     -13.891   0.505  31.641  1.00  0.00           H  
ATOM   4878  CE1 TYR B 304     -13.807   0.856  33.771  1.00  0.00           C  
ATOM   4879  HE1 TYR B 304     -13.188   1.739  33.692  1.00  0.00           H  
ATOM   4880  CZ  TYR B 304     -14.203   0.388  35.040  1.00  0.00           C  
ATOM   4881  OH  TYR B 304     -13.797   1.018  36.171  1.00  0.00           O  
ATOM   4882  HH  TYR B 304     -13.245   1.817  35.986  1.00  0.00           H  
ATOM   4883  CE2 TYR B 304     -15.008  -0.763  35.141  1.00  0.00           C  
ATOM   4884  HE2 TYR B 304     -15.311  -1.118  36.111  1.00  0.00           H  
ATOM   4885  CD2 TYR B 304     -15.412  -1.456  33.988  1.00  0.00           C  
ATOM   4886  HD2 TYR B 304     -16.026  -2.344  34.078  1.00  0.00           H  
ATOM   4887  C   TYR B 304     -16.643  -1.761  29.306  1.00  0.00           C  
ATOM   4888  O   TYR B 304     -17.359  -2.668  28.865  1.00  0.00           O  
ATOM   4889  N   ARG B 305     -15.826  -1.039  28.534  1.00  0.00           N  
ATOM   4890  H   ARG B 305     -15.295  -0.298  28.986  1.00  0.00           H  
ATOM   4891  CA  ARG B 305     -15.841  -1.016  27.073  1.00  0.00           C  
ATOM   4892  HA  ARG B 305     -16.167  -1.990  26.712  1.00  0.00           H  
ATOM   4893  CB  ARG B 305     -16.869   0.060  26.685  1.00  0.00           C  
ATOM   4894  HB2 ARG B 305     -17.696   0.019  27.396  1.00  0.00           H  
ATOM   4895  HB3 ARG B 305     -16.416   1.051  26.766  1.00  0.00           H  
ATOM   4896  CG  ARG B 305     -17.462  -0.125  25.290  1.00  0.00           C  
ATOM   4897  HG2 ARG B 305     -16.732   0.156  24.532  1.00  0.00           H  
ATOM   4898  HG3 ARG B 305     -17.767  -1.159  25.159  1.00  0.00           H  
ATOM   4899  CD  ARG B 305     -18.716   0.737  25.196  1.00  0.00           C  
ATOM   4900  HD2 ARG B 305     -19.448   0.334  25.897  1.00  0.00           H  
ATOM   4901  HD3 ARG B 305     -18.481   1.757  25.496  1.00  0.00           H  
ATOM   4902  NE  ARG B 305     -19.294   0.738  23.847  1.00  0.00           N  
ATOM   4903  HE  ARG B 305     -18.760   0.294  23.113  1.00  0.00           H  
ATOM   4904  CZ  ARG B 305     -20.428   1.317  23.509  1.00  0.00           C  
ATOM   4905  NH1 ARG B 305     -21.154   2.011  24.337  1.00  0.00           N  
ATOM   4906 HH11 ARG B 305     -20.865   2.096  25.325  1.00  0.00           H  
ATOM   4907 HH12 ARG B 305     -22.011   2.449  24.079  1.00  0.00           H  
ATOM   4908  NH2 ARG B 305     -20.828   1.209  22.275  1.00  0.00           N  
ATOM   4909 HH21 ARG B 305     -20.281   0.651  21.644  1.00  0.00           H  
ATOM   4910 HH22 ARG B 305     -21.667   1.666  21.977  1.00  0.00           H  
ATOM   4911  C   ARG B 305     -14.445  -0.734  26.510  1.00  0.00           C  
ATOM   4912  O   ARG B 305     -13.640  -0.074  27.169  1.00  0.00           O  
ATOM   4913  N   ALA B 306     -14.158  -1.211  25.298  1.00  0.00           N  
ATOM   4914  H   ALA B 306     -14.852  -1.784  24.832  1.00  0.00           H  
ATOM   4915  CA  ALA B 306     -12.859  -1.037  24.645  1.00  0.00           C  
ATOM   4916  HA  ALA B 306     -12.396  -0.135  25.043  1.00  0.00           H  
ATOM   4917  CB  ALA B 306     -11.962  -2.227  25.003  1.00  0.00           C  
ATOM   4918  HB1 ALA B 306     -11.886  -2.324  26.085  1.00  0.00           H  
ATOM   4919  HB2 ALA B 306     -12.386  -3.143  24.592  1.00  0.00           H  
ATOM   4920  HB3 ALA B 306     -10.963  -2.077  24.591  1.00  0.00           H  
ATOM   4921  C   ALA B 306     -12.958  -0.863  23.120  1.00  0.00           C  
ATOM   4922  O   ALA B 306     -13.862  -1.402  22.482  1.00  0.00           O  
ATOM   4923  N   ARG B 307     -11.988  -0.148  22.536  1.00  0.00           N  
ATOM   4924  H   ARG B 307     -11.303   0.277  23.160  1.00  0.00           H  
ATOM   4925  CA  ARG B 307     -11.756   0.031  21.088  1.00  0.00           C  
ATOM   4926  HA  ARG B 307     -12.120  -0.851  20.565  1.00  0.00           H  
ATOM   4927  CB  ARG B 307     -12.555   1.234  20.554  1.00  0.00           C  
ATOM   4928  HB2 ARG B 307     -12.455   1.278  19.467  1.00  0.00           H  
ATOM   4929  HB3 ARG B 307     -13.609   1.075  20.784  1.00  0.00           H  
ATOM   4930  CG  ARG B 307     -12.106   2.575  21.152  1.00  0.00           C  
ATOM   4931  HG2 ARG B 307     -12.084   2.509  22.238  1.00  0.00           H  
ATOM   4932  HG3 ARG B 307     -11.100   2.802  20.809  1.00  0.00           H  
ATOM   4933  CD  ARG B 307     -13.043   3.716  20.743  1.00  0.00           C  
ATOM   4934  HD2 ARG B 307     -13.009   3.838  19.660  1.00  0.00           H  
ATOM   4935  HD3 ARG B 307     -14.063   3.463  21.039  1.00  0.00           H  
ATOM   4936  NE  ARG B 307     -12.643   4.964  21.409  1.00  0.00           N  
ATOM   4937  HE  ARG B 307     -12.018   4.876  22.204  1.00  0.00           H
[truncated: 31,429 more chars]
