# Supplementary material for: Insights into receptor structure and dynamics at the surface of living cells
Source: Nat Commun. 2023 Mar 22;14:1596. doi: 10.1038/s41467-023-37284-4 (PMC10033668; doi:10.1038/s41467-023-37284-4)
Supplement: Supplementary file 15 — Source Data [file 41467_2023_37284_MOESM15_ESM.zip › Source data/Main/Figure 5/b/Average structures of MD sub-trajectories/S30B/MD_sub-average_3bpn_S30B_2.pdb]

ATOM      1  N   CYS A   1      19.213   5.300   4.205  1.00  0.00           N  
ATOM      2  H1  CYS A   1      18.513   5.696   4.814  1.00  0.00           H  
ATOM      3  H2  CYS A   1      19.216   5.882   3.370  1.00  0.00           H  
ATOM      4  H3  CYS A   1      20.125   5.330   4.629  1.00  0.00           H  
ATOM      5  CA  CYS A   1      18.863   3.926   3.835  1.00  0.00           C  
ATOM      6  HA  CYS A   1      19.556   3.617   3.059  1.00  0.00           H  
ATOM      7  CB  CYS A   1      19.012   2.965   5.024  1.00  0.00           C  
ATOM      8  HB2 CYS A   1      18.209   3.128   5.745  1.00  0.00           H  
ATOM      9  HB3 CYS A   1      18.950   1.946   4.642  1.00  0.00           H  
ATOM     10  SG  CYS A   1      20.622   3.203   5.828  1.00  0.00           S  
ATOM     11  HG  CYS A   1      20.656   2.049   6.505  1.00  0.00           H  
ATOM     12  C   CYS A   1      17.465   3.910   3.229  1.00  0.00           C  
ATOM     13  O   CYS A   1      16.488   3.918   3.974  1.00  0.00           O  
ATOM     14  N   ASP A   2      17.378   3.930   1.897  1.00  0.00           N  
ATOM     15  H   ASP A   2      18.250   3.960   1.381  1.00  0.00           H  
ATOM     16  CA  ASP A   2      16.162   4.233   1.112  1.00  0.00           C  
ATOM     17  HA  ASP A   2      15.910   5.281   1.294  1.00  0.00           H  
ATOM     18  CB  ASP A   2      16.568   4.154  -0.370  1.00  0.00           C  
ATOM     19  HB2 ASP A   2      17.336   4.911  -0.539  1.00  0.00           H  
ATOM     20  HB3 ASP A   2      17.030   3.183  -0.535  1.00  0.00           H  
ATOM     21  CG  ASP A   2      15.458   4.344  -1.419  1.00  0.00           C  
ATOM     22  OD1 ASP A   2      14.255   4.160  -1.112  1.00  0.00           O  
ATOM     23  OD2 ASP A   2      15.822   4.598  -2.584  1.00  0.00           O  
ATOM     24  C   ASP A   2      14.902   3.390   1.462  1.00  0.00           C  
ATOM     25  O   ASP A   2      14.871   2.163   1.353  1.00  0.00           O  
ATOM     26  N   ILE A   3      13.816   4.083   1.830  1.00  0.00           N  
ATOM     27  H   ILE A   3      13.898   5.088   1.805  1.00  0.00           H  
ATOM     28  CA  ILE A   3      12.516   3.529   2.266  1.00  0.00           C  
ATOM     29  HA  ILE A   3      12.695   2.859   3.106  1.00  0.00           H  
ATOM     30  CB  ILE A   3      11.603   4.691   2.745  1.00  0.00           C  
ATOM     31  HB  ILE A   3      11.392   5.317   1.877  1.00  0.00           H  
ATOM     32  CG2 ILE A   3      10.247   4.185   3.275  1.00  0.00           C  
ATOM     33 HG21 ILE A   3       9.666   5.021   3.667  1.00  0.00           H  
ATOM     34 HG22 ILE A   3       9.668   3.730   2.470  1.00  0.00           H  
ATOM     35 HG23 ILE A   3      10.395   3.443   4.060  1.00  0.00           H  
ATOM     36  CG1 ILE A   3      12.268   5.614   3.799  1.00  0.00           C  
ATOM     37 HG12 ILE A   3      13.204   6.010   3.406  1.00  0.00           H  
ATOM     38 HG13 ILE A   3      11.618   6.474   3.964  1.00  0.00           H  
ATOM     39  CD1 ILE A   3      12.551   4.965   5.159  1.00  0.00           C  
ATOM     40 HD11 ILE A   3      13.100   4.032   5.034  1.00  0.00           H  
ATOM     41 HD12 ILE A   3      13.145   5.647   5.768  1.00  0.00           H  
ATOM     42 HD13 ILE A   3      11.610   4.775   5.669  1.00  0.00           H  
ATOM     43  C   ILE A   3      11.804   2.703   1.174  1.00  0.00           C  
ATOM     44  O   ILE A   3      11.183   1.680   1.472  1.00  0.00           O  
ATOM     45  N   THR A   4      11.941   3.090  -0.097  1.00  0.00           N  
ATOM     46  H   THR A   4      12.615   3.827  -0.297  1.00  0.00           H  
ATOM     47  CA  THR A   4      11.371   2.372  -1.254  1.00  0.00           C  
ATOM     48  HA  THR A   4      10.325   2.155  -1.038  1.00  0.00           H  
ATOM     49  CB  THR A   4      11.409   3.210  -2.550  1.00  0.00           C  
ATOM     50  HB  THR A   4      10.755   2.722  -3.272  1.00  0.00           H  
ATOM     51  CG2 THR A   4      10.911   4.644  -2.361  1.00  0.00           C  
ATOM     52 HG21 THR A   4      11.616   5.210  -1.752  1.00  0.00           H  
ATOM     53 HG22 THR A   4      10.818   5.130  -3.331  1.00  0.00           H  
ATOM     54 HG23 THR A   4       9.939   4.636  -1.867  1.00  0.00           H  
ATOM     55  OG1 THR A   4      12.693   3.279  -3.126  1.00  0.00           O  
ATOM     56  HG1 THR A   4      13.303   3.729  -2.500  1.00  0.00           H  
ATOM     57  C   THR A   4      12.085   1.037  -1.463  1.00  0.00           C  
ATOM     58  O   THR A   4      11.444   0.003  -1.637  1.00  0.00           O  
ATOM     59  N   LEU A   5      13.413   1.007  -1.292  1.00  0.00           N  
ATOM     60  H   LEU A   5      13.885   1.897  -1.155  1.00  0.00           H  
ATOM     61  CA  LEU A   5      14.195  -0.236  -1.239  1.00  0.00           C  
ATOM     62  HA  LEU A   5      13.937  -0.835  -2.112  1.00  0.00           H  
ATOM     63  CB  LEU A   5      15.702   0.065  -1.293  1.00  0.00           C  
ATOM     64  HB2 LEU A   5      15.978   0.615  -0.396  1.00  0.00           H  
ATOM     65  HB3 LEU A   5      16.237  -0.885  -1.280  1.00  0.00           H  
ATOM     66  CG  LEU A   5      16.181   0.881  -2.504  1.00  0.00           C  
ATOM     67  HG  LEU A   5      15.755   1.880  -2.466  1.00  0.00           H  
ATOM     68  CD1 LEU A   5      17.704   0.982  -2.449  1.00  0.00           C  
ATOM     69 HD11 LEU A   5      18.137  -0.016  -2.493  1.00  0.00           H  
ATOM     70 HD12 LEU A   5      18.053   1.591  -3.282  1.00  0.00           H  
ATOM     71 HD13 LEU A   5      18.009   1.468  -1.527  1.00  0.00           H  
ATOM     72  CD2 LEU A   5      15.827   0.246  -3.846  1.00  0.00           C  
ATOM     73 HD21 LEU A   5      16.249   0.859  -4.638  1.00  0.00           H  
ATOM     74 HD22 LEU A   5      16.223  -0.767  -3.904  1.00  0.00           H  
ATOM     75 HD23 LEU A   5      14.745   0.233  -3.974  1.00  0.00           H  
ATOM     76  C   LEU A   5      13.876  -1.088   0.003  1.00  0.00           C  
ATOM     77  O   LEU A   5      14.037  -2.312  -0.035  1.00  0.00           O  
ATOM     78  N   GLN A   6      13.400  -0.483   1.097  1.00  0.00           N  
ATOM     79  H   GLN A   6      13.341   0.529   1.096  1.00  0.00           H  
ATOM     80  CA  GLN A   6      12.932  -1.227   2.269  1.00  0.00           C  
ATOM     81  HA  GLN A   6      13.707  -1.952   2.511  1.00  0.00           H  
ATOM     82  CB  GLN A   6      12.756  -0.306   3.488  1.00  0.00           C  
ATOM     83  HB2 GLN A   6      13.535   0.454   3.490  1.00  0.00           H  
ATOM     84  HB3 GLN A   6      11.786   0.189   3.433  1.00  0.00           H  
ATOM     85  CG  GLN A   6      12.844  -1.111   4.798  1.00  0.00           C  
ATOM     86  HG2 GLN A   6      12.088  -1.896   4.799  1.00  0.00           H  
ATOM     87  HG3 GLN A   6      13.826  -1.582   4.851  1.00  0.00           H  
ATOM     88  CD  GLN A   6      12.636  -0.261   6.048  1.00  0.00           C  
ATOM     89  OE1 GLN A   6      11.920   0.724   6.067  1.00  0.00           O  
ATOM     90  NE2 GLN A   6      13.240  -0.607   7.164  1.00  0.00           N  
ATOM     91 HE21 GLN A   6      13.120   0.026   7.936  1.00  0.00           H  
ATOM     92 HE22 GLN A   6      13.919  -1.345   7.176  1.00  0.00           H  
ATOM     93  C   GLN A   6      11.641  -2.010   1.975  1.00  0.00           C  
ATOM     94  O   GLN A   6      11.479  -3.113   2.502  1.00  0.00           O  
ATOM     95  N   GLU A   7      10.752  -1.513   1.104  1.00  0.00           N  
ATOM     96  H   GLU A   7      10.889  -0.564   0.763  1.00  0.00           H  
ATOM     97  CA  GLU A   7       9.602  -2.289   0.590  1.00  0.00           C  
ATOM     98  HA  GLU A   7       8.960  -2.562   1.426  1.00  0.00           H  
ATOM     99  CB  GLU A   7       8.765  -1.506  -0.436  1.00  0.00           C  
ATOM    100  HB2 GLU A   7       9.353  -1.338  -1.336  1.00  0.00           H  
ATOM    101  HB3 GLU A   7       7.930  -2.146  -0.716  1.00  0.00           H  
ATOM    102  CG  GLU A   7       8.206  -0.167   0.050  1.00  0.00           C  
ATOM    103  HG2 GLU A   7       7.773  -0.310   1.040  1.00  0.00           H  
ATOM    104  HG3 GLU A   7       9.020   0.553   0.132  1.00  0.00           H  
ATOM    105  CD  GLU A   7       7.131   0.401  -0.891  1.00  0.00           C  
ATOM    106  OE1 GLU A   7       6.420   1.349  -0.474  1.00  0.00           O  
ATOM    107  OE2 GLU A   7       6.997  -0.048  -2.052  1.00  0.00           O  
ATOM    108  C   GLU A   7      10.048  -3.579  -0.110  1.00  0.00           C  
ATOM    109  O   GLU A   7       9.478  -4.651   0.119  1.00  0.00           O  
ATOM    110  N   ILE A   8      11.109  -3.493  -0.923  1.00  0.00           N  
ATOM    111  H   ILE A   8      11.493  -2.567  -1.093  1.00  0.00           H  
ATOM    112  CA  ILE A   8      11.700  -4.640  -1.625  1.00  0.00           C  
ATOM    113  HA  ILE A   8      10.905  -5.131  -2.188  1.00  0.00           H  
ATOM    114  CB  ILE A   8      12.792  -4.196  -2.634  1.00  0.00           C  
ATOM    115  HB  ILE A   8      13.668  -3.854  -2.083  1.00  0.00           H  
ATOM    116  CG2 ILE A   8      13.207  -5.407  -3.489  1.00  0.00           C  
ATOM    117 HG21 ILE A   8      14.052  -5.145  -4.122  1.00  0.00           H  
ATOM    118 HG22 ILE A   8      13.512  -6.240  -2.859  1.00  0.00           H  
ATOM    119 HG23 ILE A   8      12.373  -5.710  -4.121  1.00  0.00           H  
ATOM    120  CG1 ILE A   8      12.311  -3.030  -3.531  1.00  0.00           C  
ATOM    121 HG12 ILE A   8      11.371  -3.313  -3.994  1.00  0.00           H  
ATOM    122 HG13 ILE A   8      12.122  -2.158  -2.908  1.00  0.00           H  
ATOM    123  CD1 ILE A   8      13.283  -2.590  -4.633  1.00  0.00           C  
ATOM    124 HD11 ILE A   8      12.907  -1.680  -5.102  1.00  0.00           H  
ATOM    125 HD12 ILE A   8      13.370  -3.360  -5.398  1.00  0.00           H  
ATOM    126 HD13 ILE A   8      14.262  -2.387  -4.201  1.00  0.00           H  
ATOM    127  C   ILE A   8      12.241  -5.650  -0.603  1.00  0.00           C  
ATOM    128  O   ILE A   8      11.892  -6.832  -0.647  1.00  0.00           O  
ATOM    129  N   ILE A   9      13.028  -5.188   0.379  1.00  0.00           N  
ATOM    130  H   ILE A   9      13.278  -4.202   0.358  1.00  0.00           H  
ATOM    131  CA  ILE A   9      13.565  -6.038   1.461  1.00  0.00           C  
ATOM    132  HA  ILE A   9      14.096  -6.872   1.007  1.00  0.00           H  
ATOM    133  CB  ILE A   9      14.582  -5.256   2.328  1.00  0.00           C  
ATOM    134  HB  ILE A   9      14.109  -4.337   2.678  1.00  0.00           H  
ATOM    135  CG2 ILE A   9      15.024  -6.075   3.561  1.00  0.00           C  
ATOM    136 HG21 ILE A   9      14.173  -6.264   4.215  1.00  0.00           H  
ATOM    137 HG22 ILE A   9      15.449  -7.028   3.243  1.00  0.00           H  
ATOM    138 HG23 ILE A   9      15.759  -5.525   4.145  1.00  0.00           H  
ATOM    139  CG1 ILE A   9      15.816  -4.888   1.476  1.00  0.00           C  
ATOM    140 HG12 ILE A   9      16.339  -5.796   1.174  1.00  0.00           H  
ATOM    141 HG13 ILE A   9      15.484  -4.381   0.572  1.00  0.00           H  
ATOM    142  CD1 ILE A   9      16.803  -3.951   2.175  1.00  0.00           C  
ATOM    143 HD11 ILE A   9      16.280  -3.079   2.567  1.00  0.00           H  
ATOM    144 HD12 ILE A   9      17.327  -4.467   2.978  1.00  0.00           H  
ATOM    145 HD13 ILE A   9      17.535  -3.626   1.442  1.00  0.00           H  
ATOM    146  C   ILE A   9      12.443  -6.660   2.309  1.00  0.00           C  
ATOM    147  O   ILE A   9      12.524  -7.837   2.660  1.00  0.00           O  
ATOM    148  N   LYS A  10      11.367  -5.922   2.606  1.00  0.00           N  
ATOM    149  H   LYS A  10      11.354  -4.947   2.313  1.00  0.00           H  
ATOM    150  CA  LYS A  10      10.205  -6.465   3.325  1.00  0.00           C  
ATOM    151  HA  LYS A  10      10.577  -7.015   4.190  1.00  0.00           H  
ATOM    152  CB  LYS A  10       9.320  -5.316   3.840  1.00  0.00           C  
ATOM    153  HB2 LYS A  10       9.958  -4.574   4.324  1.00  0.00           H  
ATOM    154  HB3 LYS A  10       8.798  -4.837   3.009  1.00  0.00           H  
ATOM    155  CG  LYS A  10       8.308  -5.845   4.869  1.00  0.00           C  
ATOM    156  HG2 LYS A  10       7.534  -6.417   4.354  1.00  0.00           H  
ATOM    157  HG3 LYS A  10       8.827  -6.510   5.561  1.00  0.00           H  
ATOM    158  CD  LYS A  10       7.652  -4.725   5.687  1.00  0.00           C  
ATOM    159  HD2 LYS A  10       8.419  -4.112   6.161  1.00  0.00           H  
ATOM    160  HD3 LYS A  10       7.039  -4.105   5.037  1.00  0.00           H  
ATOM    161  CE  LYS A  10       6.773  -5.369   6.758  1.00  0.00           C  
ATOM    162  HE2 LYS A  10       6.001  -5.967   6.264  1.00  0.00           H  
ATOM    163  HE3 LYS A  10       7.376  -6.047   7.366  1.00  0.00           H  
ATOM    164  NZ  LYS A  10       6.128  -4.368   7.633  1.00  0.00           N  
ATOM    165  HZ1 LYS A  10       5.486  -4.851   8.259  1.00  0.00           H  
ATOM    166  HZ2 LYS A  10       6.790  -3.841   8.195  1.00  0.00           H  
ATOM    167  HZ3 LYS A  10       5.539  -3.731   7.106  1.00  0.00           H  
ATOM    168  C   LYS A  10       9.435  -7.483   2.483  1.00  0.00           C  
ATOM    169  O   LYS A  10       9.067  -8.530   3.000  1.00  0.00           O  
ATOM    170  N   THR A  11       9.277  -7.249   1.179  1.00  0.00           N  
ATOM    171  H   THR A  11       9.588  -6.353   0.821  1.00  0.00           H  
ATOM    172  CA  THR A  11       8.688  -8.223   0.240  1.00  0.00           C  
ATOM    173  HA  THR A  11       7.692  -8.492   0.596  1.00  0.00           H  
ATOM    174  CB  THR A  11       8.539  -7.609  -1.167  1.00  0.00           C  
ATOM    175  HB  THR A  11       9.528  -7.416  -1.585  1.00  0.00           H  
ATOM    176  CG2 THR A  11       7.769  -8.519  -2.122  1.00  0.00           C  
ATOM    177 HG21 THR A  11       8.305  -9.454  -2.280  1.00  0.00           H  
ATOM    178 HG22 THR A  11       6.783  -8.735  -1.715  1.00  0.00           H  
ATOM    179 HG23 THR A  11       7.658  -8.018  -3.083  1.00  0.00           H  
ATOM    180  OG1 THR A  11       7.822  -6.392  -1.116  1.00  0.00           O  
ATOM    181  HG1 THR A  11       8.417  -5.730  -0.710  1.00  0.00           H  
ATOM    182  C   THR A  11       9.515  -9.519   0.180  1.00  0.00           C  
ATOM    183  O   THR A  11       8.953 -10.614   0.170  1.00  0.00           O  
ATOM    184  N   LEU A  12      10.850  -9.423   0.218  1.00  0.00           N  
ATOM    185  H   LEU A  12      11.263  -8.496   0.159  1.00  0.00           H  
ATOM    186  CA  LEU A  12      11.750 -10.581   0.310  1.00  0.00           C  
ATOM    187  HA  LEU A  12      11.458 -11.301  -0.452  1.00  0.00           H  
ATOM    188  CB  LEU A  12      13.191 -10.125   0.001  1.00  0.00           C  
ATOM    189  HB2 LEU A  12      13.459  -9.331   0.700  1.00  0.00           H  
ATOM    190  HB3 LEU A  12      13.868 -10.962   0.167  1.00  0.00           H  
ATOM    191  CG  LEU A  12      13.399  -9.619  -1.444  1.00  0.00           C  
ATOM    192  HG  LEU A  12      12.540  -9.036  -1.769  1.00  0.00           H  
ATOM    193  CD1 LEU A  12      14.645  -8.742  -1.559  1.00  0.00           C  
ATOM    194 HD11 LEU A  12      15.521  -9.325  -1.299  1.00  0.00           H  
ATOM    195 HD12 LEU A  12      14.745  -8.383  -2.583  1.00  0.00           H  
ATOM    196 HD13 LEU A  12      14.559  -7.883  -0.897  1.00  0.00           H  
ATOM    197  CD2 LEU A  12      13.578 -10.787  -2.410  1.00  0.00           C  
ATOM    198 HD21 LEU A  12      14.477 -11.353  -2.161  1.00  0.00           H  
ATOM    199 HD22 LEU A  12      12.715 -11.446  -2.354  1.00  0.00           H  
ATOM    200 HD23 LEU A  12      13.660 -10.408  -3.428  1.00  0.00           H  
ATOM    201  C   LEU A  12      11.639 -11.329   1.661  1.00  0.00           C  
ATOM    202  O   LEU A  12      11.818 -12.548   1.702  1.00  0.00           O  
ATOM    203  N   ASN A  13      11.284 -10.648   2.757  1.00  0.00           N  
ATOM    204  H   ASN A  13      11.211  -9.642   2.686  1.00  0.00           H  
ATOM    205  CA  ASN A  13      10.979 -11.287   4.049  1.00  0.00           C  
ATOM    206  HA  ASN A  13      11.704 -12.084   4.229  1.00  0.00           H  
ATOM    207  CB  ASN A  13      11.115 -10.271   5.195  1.00  0.00           C  
ATOM    208  HB2 ASN A  13      10.507  -9.394   4.983  1.00  0.00           H  
ATOM    209  HB3 ASN A  13      10.734 -10.730   6.108  1.00  0.00           H  
ATOM    210  CG  ASN A  13      12.542  -9.833   5.473  1.00  0.00           C  
ATOM    211  OD1 ASN A  13      13.522 -10.376   4.983  1.00  0.00           O  
ATOM    212  ND2 ASN A  13      12.703  -8.836   6.313  1.00  0.00           N  
ATOM    213 HD21 ASN A  13      13.644  -8.557   6.511  1.00  0.00           H  
ATOM    214 HD22 ASN A  13      11.898  -8.423   6.747  1.00  0.00           H  
ATOM    215  C   ASN A  13       9.593 -11.961   4.068  1.00  0.00           C  
ATOM    216  O   ASN A  13       9.488 -13.112   4.477  1.00  0.00           O  
ATOM    217  N   SER A  14       8.548 -11.306   3.554  1.00  0.00           N  
ATOM    218  H   SER A  14       8.657 -10.329   3.297  1.00  0.00           H  
ATOM    219  CA  SER A  14       7.207 -11.904   3.412  1.00  0.00           C  
ATOM    220  HA  SER A  14       6.897 -12.291   4.386  1.00  0.00           H  
ATOM    221  CB  SER A  14       6.187 -10.843   2.986  1.00  0.00           C  
ATOM    222  HB2 SER A  14       6.488 -10.407   2.033  1.00  0.00           H  
ATOM    223  HB3 SER A  14       5.214 -11.317   2.865  1.00  0.00           H  
ATOM    224  OG  SER A  14       6.081  -9.826   3.966  1.00  0.00           O  
ATOM    225  HG  SER A  14       5.408 -10.109   4.597  1.00  0.00           H  
ATOM    226  C   SER A  14       7.168 -13.081   2.424  1.00  0.00           C  
ATOM    227  O   SER A  14       6.316 -13.957   2.570  1.00  0.00           O  
ATOM    228  N   LEU A  15       8.104 -13.147   1.461  1.00  0.00           N  
ATOM    229  H   LEU A  15       8.653 -12.314   1.296  1.00  0.00           H  
ATOM    230  CA  LEU A  15       8.449 -14.358   0.694  1.00  0.00           C  
ATOM    231  HA  LEU A  15       7.539 -14.793   0.284  1.00  0.00           H  
ATOM    232  CB  LEU A  15       9.431 -14.012  -0.454  1.00  0.00           C  
ATOM    233  HB2 LEU A  15      10.123 -13.249  -0.106  1.00  0.00           H  
ATOM    234  HB3 LEU A  15      10.025 -14.893  -0.701  1.00  0.00           H  
ATOM    235  CG  LEU A  15       8.759 -13.520  -1.744  1.00  0.00           C  
ATOM    236  HG  LEU A  15       8.007 -12.782  -1.486  1.00  0.00           H  
ATOM    237  CD1 LEU A  15       9.769 -12.863  -2.687  1.00  0.00           C  
ATOM    238 HD11 LEU A  15      10.193 -11.986  -2.202  1.00  0.00           H  
ATOM    239 HD12 LEU A  15       9.260 -12.540  -3.595  1.00  0.00           H  
ATOM    240 HD13 LEU A  15      10.565 -13.564  -2.941  1.00  0.00           H  
ATOM    241  CD2 LEU A  15       8.099 -14.666  -2.509  1.00  0.00           C  
ATOM    242 HD21 LEU A  15       7.641 -14.280  -3.416  1.00  0.00           H  
ATOM    243 HD22 LEU A  15       7.320 -15.120  -1.903  1.00  0.00           H  
ATOM    244 HD23 LEU A  15       8.838 -15.425  -2.769  1.00  0.00           H  
ATOM    245  C   LEU A  15       9.082 -15.426   1.598  1.00  0.00           C  
ATOM    246  O   LEU A  15       8.601 -16.558   1.627  1.00  0.00           O  
ATOM    247  N   THR A  16      10.137 -15.061   2.342  1.00  0.00           N  
ATOM    248  H   THR A  16      10.414 -14.089   2.314  1.00  0.00           H  
ATOM    249  CA  THR A  16      10.907 -15.978   3.208  1.00  0.00           C  
ATOM    250  HA  THR A  16      11.340 -16.758   2.583  1.00  0.00           H  
ATOM    251  CB  THR A  16      12.068 -15.235   3.917  1.00  0.00           C  
ATOM    252  HB  THR A  16      11.645 -14.479   4.577  1.00  0.00           H  
ATOM    253  CG2 THR A  16      12.947 -16.156   4.766  1.00  0.00           C  
ATOM    254 HG21 THR A  16      13.825 -15.617   5.120  1.00  0.00           H  
ATOM    255 HG22 THR A  16      12.389 -16.509   5.631  1.00  0.00           H  
ATOM    256 HG23 THR A  16      13.269 -17.011   4.168  1.00  0.00           H  
ATOM    257  OG1 THR A  16      12.955 -14.575   3.021  1.00  0.00           O  
ATOM    258  HG1 THR A  16      12.432 -13.924   2.515  1.00  0.00           H  
ATOM    259  C   THR A  16      10.011 -16.682   4.241  1.00  0.00           C  
ATOM    260  O   THR A  16      10.303 -17.804   4.659  1.00  0.00           O  
ATOM    261  N   GLU A  17       8.900 -16.061   4.651  1.00  0.00           N  
ATOM    262  H   GLU A  17       8.787 -15.089   4.386  1.00  0.00           H  
ATOM    263  CA  GLU A  17       7.964 -16.604   5.643  1.00  0.00           C  
ATOM    264  HA  GLU A  17       8.557 -17.110   6.400  1.00  0.00           H  
ATOM    265  CB  GLU A  17       7.216 -15.432   6.314  1.00  0.00           C  
ATOM    266  HB2 GLU A  17       7.827 -14.529   6.263  1.00  0.00           H  
ATOM    267  HB3 GLU A  17       6.286 -15.235   5.775  1.00  0.00           H  
ATOM    268  CG  GLU A  17       6.914 -15.702   7.796  1.00  0.00           C  
ATOM    269  HG2 GLU A  17       6.335 -14.864   8.194  1.00  0.00           H  
ATOM    270  HG3 GLU A  17       6.297 -16.598   7.877  1.00  0.00           H  
ATOM    271  CD  GLU A  17       8.215 -15.878   8.597  1.00  0.00           C  
ATOM    272  OE1 GLU A  17       8.857 -14.851   8.906  1.00  0.00           O  
ATOM    273  OE2 GLU A  17       8.618 -17.048   8.813  1.00  0.00           O  
ATOM    274  C   GLU A  17       6.975 -17.663   5.103  1.00  0.00           C  
ATOM    275  O   GLU A  17       6.557 -18.551   5.847  1.00  0.00           O  
ATOM    276  N   GLN A  18       6.628 -17.657   3.806  1.00  0.00           N  
ATOM    277  H   GLN A  18       7.053 -16.975   3.185  1.00  0.00           H  
ATOM    278  CA  GLN A  18       5.614 -18.595   3.278  1.00  0.00           C  
ATOM    279  HA  GLN A  18       4.718 -18.492   3.892  1.00  0.00           H  
ATOM    280  CB  GLN A  18       5.234 -18.267   1.822  1.00  0.00           C  
ATOM    281  HB2 GLN A  18       6.101 -18.430   1.180  1.00  0.00           H  
ATOM    282  HB3 GLN A  18       4.457 -18.966   1.512  1.00  0.00           H  
ATOM    283  CG  GLN A  18       4.710 -16.842   1.584  1.00  0.00           C  
ATOM    284  HG2 GLN A  18       5.556 -16.159   1.618  1.00  0.00           H  
ATOM    285  HG3 GLN A  18       4.285 -16.783   0.583  1.00  0.00           H  
ATOM    286  CD  GLN A  18       3.647 -16.395   2.588  1.00  0.00           C  
ATOM    287  OE1 GLN A  18       2.641 -17.052   2.817  1.00  0.00           O  
ATOM    288  NE2 GLN A  18       3.841 -15.274   3.241  1.00  0.00           N  
ATOM    289 HE21 GLN A  18       3.190 -15.040   3.968  1.00  0.00           H  
ATOM    290 HE22 GLN A  18       4.682 -14.728   3.066  1.00  0.00           H  
ATOM    291  C   GLN A  18       6.047 -20.069   3.383  1.00  0.00           C  
ATOM    292  O   GLN A  18       5.193 -20.945   3.546  1.00  0.00           O  
ATOM    293  N   LYS A  19       7.364 -20.331   3.316  1.00  0.00           N  
ATOM    294  H   LYS A  19       7.964 -19.525   3.197  1.00  0.00           H  
ATOM    295  CA  LYS A  19       8.032 -21.624   3.574  1.00  0.00           C  
ATOM    296  HA  LYS A  19       9.015 -21.601   3.095  1.00  0.00           H  
ATOM    297  CB  LYS A  19       8.269 -21.814   5.085  1.00  0.00           C  
ATOM    298  HB2 LYS A  19       7.316 -21.770   5.611  1.00  0.00           H  
ATOM    299  HB3 LYS A  19       8.724 -22.790   5.263  1.00  0.00           H  
ATOM    300  CG  LYS A  19       9.201 -20.726   5.635  1.00  0.00           C  
ATOM    301  HG2 LYS A  19      10.184 -20.833   5.174  1.00  0.00           H  
ATOM    302  HG3 LYS A  19       8.801 -19.753   5.369  1.00  0.00           H  
ATOM    303  CD  LYS A  19       9.341 -20.769   7.160  1.00  0.00           C  
ATOM    304  HD2 LYS A  19       8.354 -20.893   7.609  1.00  0.00           H  
ATOM    305  HD3 LYS A  19       9.970 -21.610   7.455  1.00  0.00           H  
ATOM    306  CE  LYS A  19       9.921 -19.451   7.690  1.00  0.00           C  
ATOM    307  HE2 LYS A  19       9.180 -18.669   7.504  1.00  0.00           H  
ATOM    308  HE3 LYS A  19      10.036 -19.516   8.776  1.00  0.00           H  
ATOM    309  NZ  LYS A  19      11.200 -19.063   7.044  1.00  0.00           N  
ATOM    310  HZ1 LYS A  19      11.037 -18.836   6.061  1.00  0.00           H  
ATOM    311  HZ2 LYS A  19      11.551 -18.220   7.480  1.00  0.00           H  
ATOM    312  HZ3 LYS A  19      11.889 -19.799   7.101  1.00  0.00           H  
ATOM    313  C   LYS A  19       7.281 -22.788   2.925  1.00  0.00           C  
ATOM    314  O   LYS A  19       6.638 -23.592   3.603  1.00  0.00           O  
ATOM    315  N   THR A  20       7.284 -22.799   1.595  1.00  0.00           N  
ATOM    316  H   THR A  20       7.913 -22.155   1.138  1.00  0.00           H  
ATOM    317  CA  THR A  20       6.642 -23.818   0.749  1.00  0.00           C  
ATOM    318  HA  THR A  20       6.106 -24.535   1.371  1.00  0.00           H  
ATOM    319  CB  THR A  20       5.639 -23.207  -0.252  1.00  0.00           C  
ATOM    320  HB  THR A  20       5.029 -24.022  -0.642  1.00  0.00           H  
ATOM    321  CG2 THR A  20       4.693 -22.170   0.354  1.00  0.00           C  
ATOM    322 HG21 THR A  20       3.936 -21.914  -0.386  1.00  0.00           H  
ATOM    323 HG22 THR A  20       4.204 -22.586   1.234  1.00  0.00           H  
ATOM    324 HG23 THR A  20       5.240 -21.269   0.629  1.00  0.00           H  
ATOM    325  OG1 THR A  20       6.288 -22.607  -1.352  1.00  0.00           O  
ATOM    326  HG1 THR A  20       7.103 -22.190  -1.051  1.00  0.00           H  
ATOM    327  C   THR A  20       7.715 -24.566  -0.031  1.00  0.00           C  
ATOM    328  O   THR A  20       8.691 -23.949  -0.440  1.00  0.00           O  
ATOM    329  N   LEU A  21       7.494 -25.837  -0.363  1.00  0.00           N  
ATOM    330  H   LEU A  21       6.661 -26.291  -0.022  1.00  0.00           H  
ATOM    331  CA  LEU A  21       8.386 -26.634  -1.220  1.00  0.00           C  
ATOM    332  HA  LEU A  21       9.381 -26.659  -0.769  1.00  0.00           H  
ATOM    333  CB  LEU A  21       7.820 -28.063  -1.259  1.00  0.00           C  
ATOM    334  HB2 LEU A  21       6.775 -27.971  -1.540  1.00  0.00           H  
ATOM    335  HB3 LEU A  21       8.327 -28.642  -2.033  1.00  0.00           H  
ATOM    336  CG  LEU A  21       7.890 -28.842   0.066  1.00  0.00           C  
ATOM    337  HG  LEU A  21       7.534 -28.215   0.884  1.00  0.00           H  
ATOM    338  CD1 LEU A  21       6.967 -30.059  -0.020  1.00  0.00           C  
ATOM    339 HD11 LEU A  21       7.012 -30.626   0.908  1.00  0.00           H  
ATOM    340 HD12 LEU A  21       7.279 -30.696  -0.848  1.00  0.00           H  
ATOM    341 HD13 LEU A  21       5.941 -29.735  -0.196  1.00  0.00           H  
ATOM    342  CD2 LEU A  21       9.308 -29.313   0.386  1.00  0.00           C  
ATOM    343 HD21 LEU A  21       9.961 -28.454   0.544  1.00  0.00           H  
ATOM    344 HD22 LEU A  21       9.307 -29.917   1.291  1.00  0.00           H  
ATOM    345 HD23 LEU A  21       9.702 -29.904  -0.441  1.00  0.00           H  
ATOM    346  C   LEU A  21       8.582 -26.072  -2.652  1.00  0.00           C  
ATOM    347  O   LEU A  21       9.322 -26.651  -3.441  1.00  0.00           O  
ATOM    348  N   CYS A  22       7.949 -24.948  -3.005  1.00  0.00           N  
ATOM    349  H   CYS A  22       7.380 -24.486  -2.313  1.00  0.00           H  
ATOM    350  CA  CYS A  22       8.252 -24.214  -4.230  1.00  0.00           C  
ATOM    351  HA  CYS A  22       8.370 -24.932  -5.044  1.00  0.00           H  
ATOM    352  CB  CYS A  22       7.044 -23.322  -4.550  1.00  0.00           C  
ATOM    353  HB2 CYS A  22       6.122 -23.906  -4.504  1.00  0.00           H  
ATOM    354  HB3 CYS A  22       6.976 -22.522  -3.817  1.00  0.00           H  
ATOM    355  SG  CYS A  22       7.197 -22.597  -6.204  1.00  0.00           S  
ATOM    356  HG  CYS A  22       6.933 -23.714  -6.895  1.00  0.00           H  
ATOM    357  C   CYS A  22       9.580 -23.422  -4.142  1.00  0.00           C  
ATOM    358  O   CYS A  22      10.216 -23.210  -5.170  1.00  0.00           O  
ATOM    359  N   THR A  23      10.052 -23.012  -2.952  1.00  0.00           N  
ATOM    360  H   THR A  23       9.569 -23.266  -2.093  1.00  0.00           H  
ATOM    361  CA  THR A  23      11.351 -22.307  -2.814  1.00  0.00           C  
ATOM    362  HA  THR A  23      11.446 -21.614  -3.648  1.00  0.00           H  
ATOM    363  CB  THR A  23      11.434 -21.459  -1.535  1.00  0.00           C  
ATOM    364  HB  THR A  23      12.433 -21.027  -1.483  1.00  0.00           H  
ATOM    365  CG2 THR A  23      10.437 -20.302  -1.556  1.00  0.00           C  
ATOM    366 HG21 THR A  23      10.624 -19.678  -2.430  1.00  0.00           H  
ATOM    367 HG22 THR A  23      10.572 -19.702  -0.654  1.00  0.00           H  
ATOM    368 HG23 THR A  23       9.418 -20.686  -1.590  1.00  0.00           H  
ATOM    369  OG1 THR A  23      11.202 -22.202  -0.365  1.00  0.00           O  
ATOM    370  HG1 THR A  23      11.898 -21.886   0.266  1.00  0.00           H  
ATOM    371  C   THR A  23      12.572 -23.228  -2.929  1.00  0.00           C  
ATOM    372  O   THR A  23      13.666 -22.744  -3.227  1.00  0.00           O  
ATOM    373  N   GLU A  24      12.379 -24.545  -2.794  1.00  0.00           N  
ATOM    374  H   GLU A  24      11.479 -24.853  -2.464  1.00  0.00           H  
ATOM    375  CA  GLU A  24      13.358 -25.592  -3.134  1.00  0.00           C  
ATOM    376  HA  GLU A  24      14.309 -25.406  -2.632  1.00  0.00           H  
ATOM    377  CB  GLU A  24      12.813 -26.960  -2.677  1.00  0.00           C  
ATOM    378  HB2 GLU A  24      11.841 -27.119  -3.142  1.00  0.00           H  
ATOM    379  HB3 GLU A  24      13.465 -27.752  -3.047  1.00  0.00           H  
ATOM    380  CG  GLU A  24      12.650 -27.123  -1.157  1.00  0.00           C  
ATOM    381  HG2 GLU A  24      12.005 -26.326  -0.777  1.00  0.00           H  
ATOM    382  HG3 GLU A  24      12.132 -28.069  -0.975  1.00  0.00           H  
ATOM    383  CD  GLU A  24      13.983 -27.140  -0.387  1.00  0.00           C  
ATOM    384  OE1 GLU A  24      15.047 -27.334  -1.020  1.00  0.00           O  
ATOM    385  OE2 GLU A  24      13.924 -26.978   0.852  1.00  0.00           O  
ATOM    386  C   GLU A  24      13.626 -25.680  -4.649  1.00  0.00           C  
ATOM    387  O   GLU A  24      14.709 -26.085  -5.075  1.00  0.00           O  
ATOM    388  N   LEU A  25      12.652 -25.315  -5.495  1.00  0.00           N  
ATOM    389  H   LEU A  25      11.797 -24.923  -5.122  1.00  0.00           H  
ATOM    390  CA  LEU A  25      12.806 -25.424  -6.943  1.00  0.00           C  
ATOM    391  HA  LEU A  25      13.146 -26.437  -7.158  1.00  0.00           H  
ATOM    392  CB  LEU A  25      11.467 -25.202  -7.663  1.00  0.00           C  
ATOM    393  HB2 LEU A  25      11.111 -24.200  -7.428  1.00  0.00           H  
ATOM    394  HB3 LEU A  25      11.653 -25.240  -8.736  1.00  0.00           H  
ATOM    395  CG  LEU A  25      10.361 -26.219  -7.320  1.00  0.00           C  
ATOM    396  HG  LEU A  25      10.084 -26.133  -6.270  1.00  0.00           H  
ATOM    397  CD1 LEU A  25       9.142 -25.908  -8.182  1.00  0.00           C  
ATOM    398 HD11 LEU A  25       8.779 -24.903  -7.962  1.00  0.00           H  
ATOM    399 HD12 LEU A  25       9.425 -25.971  -9.229  1.00  0.00           H  
ATOM    400 HD13 LEU A  25       8.348 -26.621  -7.987  1.00  0.00           H  
ATOM    401  CD2 LEU A  25      10.763 -27.667  -7.621  1.00  0.00           C  
ATOM    402 HD21 LEU A  25      11.553 -27.978  -6.939  1.00  0.00           H  
ATOM    403 HD22 LEU A  25       9.911 -28.326  -7.458  1.00  0.00           H  
ATOM    404 HD23 LEU A  25      11.106 -27.759  -8.651  1.00  0.00           H  
ATOM    405  C   LEU A  25      13.902 -24.487  -7.469  1.00  0.00           C  
ATOM    406  O   LEU A  25      14.101 -23.367  -6.993  1.00  0.00           O  
ATOM    407  N   THR A  26      14.628 -24.953  -8.484  1.00  0.00           N  
ATOM    408  H   THR A  26      14.417 -25.859  -8.870  1.00  0.00           H  
ATOM    409  CA  THR A  26      15.721 -24.188  -9.085  1.00  0.00           C  
ATOM    410  HA  THR A  26      16.317 -23.772  -8.275  1.00  0.00           H  
ATOM    411  CB  THR A  26      16.648 -25.083  -9.921  1.00  0.00           C  
ATOM    412  HB  THR A  26      17.427 -24.458 -10.360  1.00  0.00           H  
ATOM    413  CG2 THR A  26      17.326 -26.160  -9.074  1.00  0.00           C  
ATOM    414 HG21 THR A  26      16.581 -26.820  -8.632  1.00  0.00           H  
ATOM    415 HG22 THR A  26      17.992 -26.747  -9.705  1.00  0.00           H  
ATOM    416 HG23 THR A  26      17.907 -25.690  -8.280  1.00  0.00           H  
ATOM    417  OG1 THR A  26      15.941 -25.743 -10.949  1.00  0.00           O  
ATOM    418  HG1 THR A  26      15.807 -25.100 -11.658  1.00  0.00           H  
ATOM    419  C   THR A  26      15.213 -23.017  -9.926  1.00  0.00           C  
ATOM    420  O   THR A  26      14.150 -23.081 -10.546  1.00  0.00           O  
ATOM    421  N   VAL A  27      16.014 -21.957  -9.997  1.00  0.00           N  
ATOM    422  H   VAL A  27      16.859 -21.961  -9.433  1.00  0.00           H  
ATOM    423  CA  VAL A  27      15.880 -20.850 -10.942  1.00  0.00           C  
ATOM    424  HA  VAL A  27      15.197 -21.167 -11.729  1.00  0.00           H  
ATOM    425  CB  VAL A  27      15.255 -19.626 -10.240  1.00  0.00           C  
ATOM    426  HB  VAL A  27      14.385 -19.969  -9.678  1.00  0.00           H  
ATOM    427  CG1 VAL A  27      16.217 -18.945  -9.257  1.00  0.00           C  
ATOM    428 HG11 VAL A  27      15.697 -18.145  -8.730  1.00  0.00           H  
ATOM    429 HG12 VAL A  27      16.577 -19.671  -8.526  1.00  0.00           H  
ATOM    430 HG13 VAL A  27      17.071 -18.520  -9.785  1.00  0.00           H  
ATOM    431  CG2 VAL A  27      14.754 -18.578 -11.241  1.00  0.00           C  
ATOM    432 HG21 VAL A  27      15.590 -18.107 -11.757  1.00  0.00           H  
ATOM    433 HG22 VAL A  27      14.200 -17.805 -10.708  1.00  0.00           H  
ATOM    434 HG23 VAL A  27      14.087 -19.042 -11.968  1.00  0.00           H  
ATOM    435  C   VAL A  27      17.238 -20.578 -11.601  1.00  0.00           C  
ATOM    436  O   VAL A  27      18.295 -20.883 -11.041  1.00  0.00           O  
ATOM    437  N   THR A  28      17.216 -20.013 -12.807  1.00  0.00           N  
ATOM    438  H   THR A  28      16.324 -19.799 -13.222  1.00  0.00           H  
ATOM    439  CA  THR A  28      18.421 -19.648 -13.559  1.00  0.00           C  
ATOM    440  HA  THR A  28      19.077 -20.516 -13.624  1.00  0.00           H  
ATOM    441  CB  THR A  28      18.039 -19.229 -14.981  1.00  0.00           C  
ATOM    442  HB  THR A  28      17.394 -18.350 -14.939  1.00  0.00           H  
ATOM    443  CG2 THR A  28      19.255 -18.919 -15.852  1.00  0.00           C  
ATOM    444 HG21 THR A  28      18.935 -18.716 -16.873  1.00  0.00           H  
ATOM    445 HG22 THR A  28      19.772 -18.039 -15.469  1.00  0.00           H  
ATOM    446 HG23 THR A  28      19.943 -19.766 -15.847  1.00  0.00           H  
ATOM    447  OG1 THR A  28      17.318 -20.293 -15.573  1.00  0.00           O  
ATOM    448  HG1 THR A  28      16.551 -19.920 -16.019  1.00  0.00           H  
ATOM    449  C   THR A  28      19.176 -18.534 -12.838  1.00  0.00           C  
ATOM    450  O   THR A  28      18.671 -17.421 -12.690  1.00  0.00           O  
ATOM    451  N   ASP A  29      20.388 -18.831 -12.380  1.00  0.00           N  
ATOM    452  H   ASP A  29      20.788 -19.729 -12.633  1.00  0.00           H  
ATOM    453  CA  ASP A  29      21.206 -17.945 -11.564  1.00  0.00           C  
ATOM    454  HA  ASP A  29      20.555 -17.447 -10.844  1.00  0.00           H  
ATOM    455  CB  ASP A  29      22.201 -18.796 -10.766  1.00  0.00           C  
ATOM    456  HB2 ASP A  29      21.650 -19.613 -10.301  1.00  0.00           H  
ATOM    457  HB3 ASP A  29      22.937 -19.237 -11.438  1.00  0.00           H  
ATOM    458  CG  ASP A  29      22.919 -18.017  -9.665  1.00  0.00           C  
ATOM    459  OD1 ASP A  29      22.971 -16.765  -9.677  1.00  0.00           O  
ATOM    460  OD2 ASP A  29      23.355 -18.671  -8.695  1.00  0.00           O  
ATOM    461  C   ASP A  29      21.876 -16.864 -12.420  1.00  0.00           C  
ATOM    462  O   ASP A  29      22.987 -17.028 -12.925  1.00  0.00           O  
ATOM    463  N   ILE A  30      21.186 -15.729 -12.569  1.00  0.00           N  
ATOM    464  H   ILE A  30      20.231 -15.730 -12.236  1.00  0.00           H  
ATOM    465  CA  ILE A  30      21.648 -14.566 -13.348  1.00  0.00           C  
ATOM    466  HA  ILE A  30      21.880 -14.926 -14.351  1.00  0.00           H  
ATOM    467  CB  ILE A  30      20.527 -13.504 -13.484  1.00  0.00           C  
ATOM    468  HB  ILE A  30      20.845 -12.801 -14.255  1.00  0.00           H  
ATOM    469  CG2 ILE A  30      19.230 -14.153 -13.991  1.00  0.00           C  
ATOM    470 HG21 ILE A  30      18.805 -14.799 -13.225  1.00  0.00           H  
ATOM    471 HG22 ILE A  30      18.493 -13.393 -14.244  1.00  0.00           H  
ATOM    472 HG23 ILE A  30      19.439 -14.746 -14.877  1.00  0.00           H  
ATOM    473  CG1 ILE A  30      20.223 -12.697 -12.196  1.00  0.00           C  
ATOM    474 HG12 ILE A  30      19.155 -12.480 -12.150  1.00  0.00           H  
ATOM    475 HG13 ILE A  30      20.477 -13.282 -11.314  1.00  0.00           H  
ATOM    476  CD1 ILE A  30      20.947 -11.349 -12.129  1.00  0.00           C  
ATOM    477 HD11 ILE A  30      20.740 -10.766 -13.024  1.00  0.00           H  
ATOM    478 HD12 ILE A  30      20.589 -10.794 -11.263  1.00  0.00           H  
ATOM    479 HD13 ILE A  30      22.021 -11.497 -12.033  1.00  0.00           H  
ATOM    480  C   ILE A  30      22.942 -13.934 -12.812  1.00  0.00           C  
ATOM    481  O   ILE A  30      23.580 -13.179 -13.544  1.00  0.00           O  
ATOM    482  N   PHE A  31      23.332 -14.235 -11.567  1.00  0.00           N  
ATOM    483  H   PHE A  31      22.787 -14.906 -11.041  1.00  0.00           H  
ATOM    484  CA  PHE A  31      24.586 -13.786 -10.955  1.00  0.00           C  
ATOM    485  HA  PHE A  31      24.856 -12.813 -11.371  1.00  0.00           H  
ATOM    486  CB  PHE A  31      24.378 -13.628  -9.440  1.00  0.00           C  
ATOM    487  HB2 PHE A  31      24.353 -14.621  -8.992  1.00  0.00           H  
ATOM    488  HB3 PHE A  31      25.249 -13.117  -9.027  1.00  0.00           H  
ATOM    489  CG  PHE A  31      23.127 -12.870  -9.012  1.00  0.00           C  
ATOM    490  CD1 PHE A  31      23.052 -11.473  -9.176  1.00  0.00           C  
ATOM    491  HD1 PHE A  31      23.871 -10.936  -9.633  1.00  0.00           H  
ATOM    492  CE1 PHE A  31      21.909 -10.772  -8.749  1.00  0.00           C  
ATOM    493  HE1 PHE A  31      21.857  -9.701  -8.875  1.00  0.00           H  
ATOM    494  CZ  PHE A  31      20.835 -11.465  -8.161  1.00  0.00           C  
ATOM    495  HZ  PHE A  31      19.958 -10.926  -7.834  1.00  0.00           H  
ATOM    496  CE2 PHE A  31      20.902 -12.860  -8.001  1.00  0.00           C  
ATOM    497  HE2 PHE A  31      20.077 -13.395  -7.549  1.00  0.00           H  
ATOM    498  CD2 PHE A  31      22.043 -13.560  -8.432  1.00  0.00           C  
ATOM    499  HD2 PHE A  31      22.083 -14.633  -8.319  1.00  0.00           H  
ATOM    500  C   PHE A  31      25.754 -14.752 -11.242  1.00  0.00           C  
ATOM    501  O   PHE A  31      26.911 -14.348 -11.179  1.00  0.00           O  
ATOM    502  N   ALA A  32      25.454 -16.009 -11.585  1.00  0.00           N  
ATOM    503  H   ALA A  32      24.476 -16.274 -11.573  1.00  0.00           H  
ATOM    504  CA  ALA A  32      26.398 -17.020 -12.068  1.00  0.00           C  
ATOM    505  HA  ALA A  32      27.406 -16.702 -11.799  1.00  0.00           H  
ATOM    506  CB  ALA A  32      26.112 -18.333 -11.330  1.00  0.00           C  
ATOM    507  HB1 ALA A  32      25.141 -18.717 -11.636  1.00  0.00           H  
ATOM    508  HB2 ALA A  32      26.883 -19.064 -11.574  1.00  0.00           H  
ATOM    509  HB3 ALA A  32      26.111 -18.162 -10.252  1.00  0.00           H  
ATOM    510  C   ALA A  32      26.384 -17.161 -13.610  1.00  0.00           C  
ATOM    511  O   ALA A  32      26.628 -18.244 -14.150  1.00  0.00           O  
ATOM    512  N   ALA A  33      26.061 -16.074 -14.318  1.00  0.00           N  
ATOM    513  H   ALA A  33      25.874 -15.227 -13.806  1.00  0.00           H  
ATOM    514  CA  ALA A  33      26.139 -15.961 -15.772  1.00  0.00           C  
ATOM    515  HA  ALA A  33      25.844 -16.909 -16.215  1.00  0.00           H  
ATOM    516  CB  ALA A  33      25.153 -14.879 -16.227  1.00  0.00           C  
ATOM    517  HB1 ALA A  33      25.135 -14.834 -17.317  1.00  0.00           H  
ATOM    518  HB2 ALA A  33      24.155 -15.118 -15.859  1.00  0.00           H  
ATOM    519  HB3 ALA A  33      25.460 -13.911 -15.827  1.00  0.00           H  
ATOM    520  C   ALA A  33      27.571 -15.655 -16.243  1.00  0.00           C  
ATOM    521  O   ALA A  33      28.315 -14.941 -15.574  1.00  0.00           O  
ATOM    522  N   SER A  34      27.957 -16.136 -17.431  1.00  0.00           N  
ATOM    523  H   SER A  34      27.313 -16.763 -17.909  1.00  0.00           H  
ATOM    524  CA  SER A  34      29.340 -16.049 -17.951  1.00  0.00           C  
ATOM    525  HA  SER A  34      29.997 -16.470 -17.189  1.00  0.00           H  
ATOM    526  CB  SER A  34      29.479 -16.921 -19.203  1.00  0.00           C  
ATOM    527  HB2 SER A  34      30.526 -16.939 -19.514  1.00  0.00           H  
ATOM    528  HB3 SER A  34      29.168 -17.943 -18.973  1.00  0.00           H  
ATOM    529  OG  SER A  34      28.686 -16.405 -20.258  1.00  0.00           O  
ATOM    530  HG  SER A  34      27.845 -16.882 -20.239  1.00  0.00           H  
ATOM    531  C   SER A  34      29.891 -14.638 -18.254  1.00  0.00           C  
ATOM    532  O   SER A  34      31.053 -14.516 -18.653  1.00  0.00           O  
ATOM    533  N   LYS A  35      29.113 -13.558 -18.063  1.00  0.00           N  
ATOM    534  H   LYS A  35      28.204 -13.718 -17.654  1.00  0.00           H  
ATOM    535  CA  LYS A  35      29.569 -12.164 -18.242  1.00  0.00           C  
ATOM    536  HA  LYS A  35      30.654 -12.157 -18.126  1.00  0.00           H  
ATOM    537  CB  LYS A  35      29.242 -11.630 -19.647  1.00  0.00           C  
ATOM    538  HB2 LYS A  35      28.178 -11.755 -19.852  1.00  0.00           H  
ATOM    539  HB3 LYS A  35      29.462 -10.561 -19.654  1.00  0.00           H  
ATOM    540  CG  LYS A  35      30.069 -12.307 -20.750  1.00  0.00           C  
ATOM    541  HG2 LYS A  35      31.087 -12.459 -20.392  1.00  0.00           H  
ATOM    542  HG3 LYS A  35      29.629 -13.275 -20.992  1.00  0.00           H  
ATOM    543  CD  LYS A  35      30.138 -11.435 -22.009  1.00  0.00           C  
ATOM    544  HD2 LYS A  35      29.131 -11.261 -22.396  1.00  0.00           H  
ATOM    545  HD3 LYS A  35      30.588 -10.476 -21.741  1.00  0.00           H  
ATOM    546  CE  LYS A  35      30.999 -12.134 -23.068  1.00  0.00           C  
ATOM    547  HE2 LYS A  35      31.881 -12.556 -22.576  1.00  0.00           H  
ATOM    548  HE3 LYS A  35      30.427 -12.969 -23.488  1.00  0.00           H  
ATOM    549  NZ  LYS A  35      31.420 -11.195 -24.138  1.00  0.00           N  
ATOM    550  HZ1 LYS A  35      31.977 -11.679 -24.832  1.00  0.00           H  
ATOM    551  HZ2 LYS A  35      30.615 -10.790 -24.597  1.00  0.00           H  
ATOM    552  HZ3 LYS A  35      31.982 -10.448 -23.747  1.00  0.00           H  
ATOM    553  C   LYS A  35      29.020 -11.188 -17.200  1.00  0.00           C  
ATOM    554  O   LYS A  35      27.814 -11.116 -16.965  1.00  0.00           O  
ATOM    555  N   ASN A  36      29.925 -10.348 -16.697  1.00  0.00           N  
ATOM    556  H   ASN A  36      30.882 -10.479 -16.974  1.00  0.00           H  
ATOM    557  CA  ASN A  36      29.615  -9.172 -15.880  1.00  0.00           C  
ATOM    558  HA  ASN A  36      29.188  -9.515 -14.935  1.00  0.00           H  
ATOM    559  CB  ASN A  36      30.948  -8.451 -15.594  1.00  0.00           C  
ATOM    560  HB2 ASN A  36      31.700  -9.184 -15.303  1.00  0.00           H  
ATOM    561  HB3 ASN A  36      31.288  -7.943 -16.495  1.00  0.00           H  
ATOM    562  CG  ASN A  36      30.861  -7.441 -14.467  1.00  0.00           C  
ATOM    563  OD1 ASN A  36      29.826  -7.226 -13.867  1.00  0.00           O  
ATOM    564  ND2 ASN A  36      31.950  -6.795 -14.133  1.00  0.00           N  
ATOM    565 HD21 ASN A  36      31.855  -6.151 -13.367  1.00  0.00           H  
ATOM    566 HD22 ASN A  36      32.825  -6.971 -14.590  1.00  0.00           H  
ATOM    567  C   ASN A  36      28.578  -8.262 -16.581  1.00  0.00           C  
ATOM    568  O   ASN A  36      28.497  -8.238 -17.812  1.00  0.00           O  
ATOM    569  N   THR A  37      27.754  -7.538 -15.824  1.00  0.00           N  
ATOM    570  H   THR A  37      27.926  -7.502 -14.820  1.00  0.00           H  
ATOM    571  CA  THR A  37      26.646  -6.712 -16.337  1.00  0.00           C  
ATOM    572  HA  THR A  37      26.956  -6.249 -17.274  1.00  0.00           H  
ATOM    573  CB  THR A  37      25.418  -7.599 -16.634  1.00  0.00           C  
ATOM    574  HB  THR A  37      25.238  -8.251 -15.777  1.00  0.00           H  
ATOM    575  CG2 THR A  37      24.116  -6.864 -16.962  1.00  0.00           C  
ATOM    576 HG21 THR A  37      24.275  -6.155 -17.775  1.00  0.00           H  
ATOM    577 HG22 THR A  37      23.341  -7.570 -17.249  1.00  0.00           H  
ATOM    578 HG23 THR A  37      23.758  -6.332 -16.083  1.00  0.00           H  
ATOM    579  OG1 THR A  37      25.702  -8.394 -17.776  1.00  0.00           O  
ATOM    580  HG1 THR A  37      26.673  -8.492 -17.800  1.00  0.00           H  
ATOM    581  C   THR A  37      26.321  -5.568 -15.369  1.00  0.00           C  
ATOM    582  O   THR A  37      26.575  -5.653 -14.173  1.00  0.00           O  
ATOM    583  N   THR A  38      25.793  -4.478 -15.917  1.00  0.00           N  
ATOM    584  H   THR A  38      25.539  -4.512 -16.896  1.00  0.00           H  
ATOM    585  CA  THR A  38      25.323  -3.261 -15.238  1.00  0.00           C  
ATOM    586  HA  THR A  38      26.167  -2.791 -14.734  1.00  0.00           H  
ATOM    587  CB  THR A  38      24.779  -2.299 -16.312  1.00  0.00           C  
ATOM    588  HB  THR A  38      24.115  -1.563 -15.857  1.00  0.00           H  
ATOM    589  CG2 THR A  38      25.897  -1.571 -17.053  1.00  0.00           C  
ATOM    590 HG21 THR A  38      25.457  -0.884 -17.778  1.00  0.00           H  
ATOM    591 HG22 THR A  38      26.505  -1.003 -16.350  1.00  0.00           H  
ATOM    592 HG23 THR A  38      26.524  -2.289 -17.581  1.00  0.00           H  
ATOM    593  OG1 THR A  38      24.083  -3.049 -17.276  1.00  0.00           O  
ATOM    594  HG1 THR A  38      23.441  -2.446 -17.741  1.00  0.00           H  
ATOM    595  C   THR A  38      24.227  -3.518 -14.192  1.00  0.00           C  
ATOM    596  O   THR A  38      23.443  -4.459 -14.293  1.00  0.00           O  
ATOM    597  N   GLU A  39      24.141  -2.650 -13.178  1.00  0.00           N  
ATOM    598  H   GLU A  39      24.826  -1.912 -13.128  1.00  0.00           H  
ATOM    599  CA  GLU A  39      23.227  -2.801 -12.032  1.00  0.00           C  
ATOM    600  HA  GLU A  39      23.473  -3.724 -11.505  1.00  0.00           H  
ATOM    601  CB  GLU A  39      23.484  -1.624 -11.070  1.00  0.00           C  
ATOM    602  HB2 GLU A  39      24.540  -1.608 -10.794  1.00  0.00           H  
ATOM    603  HB3 GLU A  39      23.254  -0.693 -11.589  1.00  0.00           H  
ATOM    604  CG  GLU A  39      22.646  -1.698  -9.791  1.00  0.00           C  
ATOM    605  HG2 GLU A  39      21.593  -1.784 -10.059  1.00  0.00           H  
ATOM    606  HG3 GLU A  39      22.929  -2.592  -9.229  1.00  0.00           H  
ATOM    607  CD  GLU A  39      22.812  -0.443  -8.926  1.00  0.00           C  
ATOM    608  OE1 GLU A  39      22.315   0.643  -9.300  1.00  0.00           O  
ATOM    609  OE2 GLU A  39      23.344  -0.530  -7.798  1.00  0.00           O  
ATOM    610  C   GLU A  39      21.737  -2.887 -12.429  1.00  0.00           C  
ATOM    611  O   GLU A  39      21.015  -3.789 -11.995  1.00  0.00           O  
ATOM    612  N   LYS A  40      21.271  -1.955 -13.270  1.00  0.00           N  
ATOM    613  H   LYS A  40      21.923  -1.267 -13.612  1.00  0.00           H  
ATOM    614  CA  LYS A  40      19.865  -1.872 -13.708  1.00  0.00           C  
ATOM    615  HA  LYS A  40      19.215  -1.870 -12.833  1.00  0.00           H  
ATOM    616  CB  LYS A  40      19.648  -0.572 -14.498  1.00  0.00           C  
ATOM    617  HB2 LYS A  40      20.471  -0.408 -15.196  1.00  0.00           H  
ATOM    618  HB3 LYS A  40      18.727  -0.662 -15.076  1.00  0.00           H  
ATOM    619  CG  LYS A  40      19.518   0.623 -13.545  1.00  0.00           C  
ATOM    620  HG2 LYS A  40      18.729   0.393 -12.832  1.00  0.00           H  
ATOM    621  HG3 LYS A  40      20.448   0.764 -12.993  1.00  0.00           H  
ATOM    622  CD  LYS A  40      19.179   1.913 -14.310  1.00  0.00           C  
ATOM    623  HD2 LYS A  40      20.100   2.322 -14.728  1.00  0.00           H  
ATOM    624  HD3 LYS A  40      18.511   1.686 -15.143  1.00  0.00           H  
ATOM    625  CE  LYS A  40      18.510   2.967 -13.416  1.00  0.00           C  
ATOM    626  HE2 LYS A  40      19.153   3.169 -12.556  1.00  0.00           H  
ATOM    627  HE3 LYS A  40      18.411   3.890 -13.996  1.00  0.00           H  
ATOM    628  NZ  LYS A  40      17.173   2.512 -12.957  1.00  0.00           N  
ATOM    629  HZ1 LYS A  40      16.662   2.087 -13.727  1.00  0.00           H  
ATOM    630  HZ2 LYS A  40      17.253   1.759 -12.274  1.00  0.00           H  
ATOM    631  HZ3 LYS A  40      16.613   3.247 -12.550  1.00  0.00           H  
ATOM    632  C   LYS A  40      19.440  -3.090 -14.525  1.00  0.00           C  
ATOM    633  O   LYS A  40      18.411  -3.695 -14.226  1.00  0.00           O  
ATOM    634  N   GLU A  41      20.259  -3.492 -15.490  1.00  0.00           N  
ATOM    635  H   GLU A  41      20.955  -2.826 -15.801  1.00  0.00           H  
ATOM    636  CA  GLU A  41      20.042  -4.679 -16.316  1.00  0.00           C  
ATOM    637  HA  GLU A  41      19.040  -4.640 -16.749  1.00  0.00           H  
ATOM    638  CB  GLU A  41      21.062  -4.723 -17.469  1.00  0.00           C  
ATOM    639  HB2 GLU A  41      22.066  -4.630 -17.060  1.00  0.00           H  
ATOM    640  HB3 GLU A  41      20.998  -5.709 -17.932  1.00  0.00           H  
ATOM    641  CG  GLU A  41      20.858  -3.684 -18.591  1.00  0.00           C  
ATOM    642  HG2 GLU A  41      21.540  -3.933 -19.408  1.00  0.00           H  
ATOM    643  HG3 GLU A  41      19.848  -3.797 -18.981  1.00  0.00           H  
ATOM    644  CD  GLU A  41      21.099  -2.227 -18.157  1.00  0.00           C  
ATOM    645  OE1 GLU A  41      20.199  -1.619 -17.540  1.00  0.00           O  
ATOM    646  OE2 GLU A  41      22.229  -1.733 -18.363  1.00  0.00           O  
ATOM    647  C   GLU A  41      20.132  -5.958 -15.469  1.00  0.00           C  
ATOM    648  O   GLU A  41      19.380  -6.901 -15.704  1.00  0.00           O  
ATOM    649  N   THR A  42      20.979  -5.977 -14.433  1.00  0.00           N  
ATOM    650  H   THR A  42      21.610  -5.188 -14.323  1.00  0.00           H  
ATOM    651  CA  THR A  42      21.065  -7.080 -13.458  1.00  0.00           C  
ATOM    652  HA  THR A  42      21.192  -8.013 -14.007  1.00  0.00           H  
ATOM    653  CB  THR A  42      22.293  -6.922 -12.545  1.00  0.00           C  
ATOM    654  HB  THR A  42      22.259  -5.962 -12.031  1.00  0.00           H  
ATOM    655  CG2 THR A  42      22.424  -8.029 -11.501  1.00  0.00           C  
ATOM    656 HG21 THR A  42      22.475  -8.997 -11.995  1.00  0.00           H  
ATOM    657 HG22 THR A  42      23.340  -7.875 -10.931  1.00  0.00           H  
ATOM    658 HG23 THR A  42      21.582  -8.007 -10.812  1.00  0.00           H  
ATOM    659  OG1 THR A  42      23.453  -6.980 -13.341  1.00  0.00           O  
ATOM    660  HG1 THR A  42      23.562  -6.094 -13.734  1.00  0.00           H  
ATOM    661  C   THR A  42      19.784  -7.218 -12.629  1.00  0.00           C  
ATOM    662  O   THR A  42      19.250  -8.324 -12.523  1.00  0.00           O  
ATOM    663  N   PHE A  43      19.226  -6.123 -12.095  1.00  0.00           N  
ATOM    664  H   PHE A  43      19.720  -5.235 -12.159  1.00  0.00           H  
ATOM    665  CA  PHE A  43      17.914  -6.164 -11.429  1.00  0.00           C  
ATOM    666  HA  PHE A  43      17.932  -6.960 -10.687  1.00  0.00           H  
ATOM    667  CB  PHE A  43      17.629  -4.832 -10.715  1.00  0.00           C  
ATOM    668  HB2 PHE A  43      17.751  -4.019 -11.433  1.00  0.00           H  
ATOM    669  HB3 PHE A  43      16.584  -4.828 -10.401  1.00  0.00           H  
ATOM    670  CG  PHE A  43      18.474  -4.558  -9.481  1.00  0.00           C  
ATOM    671  CD1 PHE A  43      18.565  -5.517  -8.450  1.00  0.00           C  
ATOM    672  HD1 PHE A  43      18.048  -6.461  -8.537  1.00  0.00           H  
ATOM    673  CE1 PHE A  43      19.327  -5.252  -7.298  1.00  0.00           C  
ATOM    674  HE1 PHE A  43      19.411  -5.995  -6.518  1.00  0.00           H  
ATOM    675  CZ  PHE A  43      19.974  -4.014  -7.153  1.00  0.00           C  
ATOM    676  HZ  PHE A  43      20.549  -3.802  -6.260  1.00  0.00           H  
ATOM    677  CE2 PHE A  43      19.871  -3.047  -8.167  1.00  0.00           C  
ATOM    678  HE2 PHE A  43      20.363  -2.093  -8.051  1.00  0.00           H  
ATOM    679  CD2 PHE A  43      19.133  -3.322  -9.332  1.00  0.00           C  
ATOM    680  HD2 PHE A  43      19.074  -2.579 -10.114  1.00  0.00           H  
ATOM    681  C   PHE A  43      16.777  -6.523 -12.399  1.00  0.00           C  
ATOM    682  O   PHE A  43      15.874  -7.278 -12.035  1.00  0.00           O  
ATOM    683  N   CYS A  44      16.842  -6.053 -13.648  1.00  0.00           N  
ATOM    684  H   CYS A  44      17.559  -5.367 -13.871  1.00  0.00           H  
ATOM    685  CA  CYS A  44      15.898  -6.442 -14.691  1.00  0.00           C  
ATOM    686  HA  CYS A  44      14.886  -6.261 -14.324  1.00  0.00           H  
ATOM    687  CB  CYS A  44      16.134  -5.573 -15.927  1.00  0.00           C  
ATOM    688  HB2 CYS A  44      16.262  -4.529 -15.647  1.00  0.00           H  
ATOM    689  HB3 CYS A  44      17.039  -5.904 -16.439  1.00  0.00           H  
ATOM    690  SG  CYS A  44      14.705  -5.749 -17.032  1.00  0.00           S  
ATOM    691  HG  CYS A  44      13.860  -4.893 -16.428  1.00  0.00           H  
ATOM    692  C   CYS A  44      15.992  -7.939 -15.041  1.00  0.00           C  
ATOM    693  O   CYS A  44      14.965  -8.592 -15.207  1.00  0.00           O  
ATOM    694  N   ARG A  45      17.197  -8.524 -15.088  1.00  0.00           N  
ATOM    695  H   ARG A  45      18.020  -7.929 -15.013  1.00  0.00           H  
ATOM    696  CA  ARG A  45      17.402  -9.977 -15.241  1.00  0.00           C  
ATOM    697  HA  ARG A  45      16.894 -10.325 -16.144  1.00  0.00           H  
ATOM    698  CB  ARG A  45      18.894 -10.309 -15.342  1.00  0.00           C  
ATOM    699  HB2 ARG A  45      19.470  -9.646 -14.699  1.00  0.00           H  
ATOM    700  HB3 ARG A  45      19.050 -11.330 -15.003  1.00  0.00           H  
ATOM    701  CG  ARG A  45      19.419 -10.222 -16.768  1.00  0.00           C  
ATOM    702  HG2 ARG A  45      18.870 -10.908 -17.409  1.00  0.00           H  
ATOM    703  HG3 ARG A  45      19.317  -9.203 -17.137  1.00  0.00           H  
ATOM    704  CD  ARG A  45      20.887 -10.631 -16.751  1.00  0.00           C  
ATOM    705  HD2 ARG A  45      21.407  -9.997 -16.029  1.00  0.00           H  
ATOM    706  HD3 ARG A  45      20.972 -11.671 -16.434  1.00  0.00           H  
ATOM    707  NE  ARG A  45      21.481 -10.462 -18.083  1.00  0.00           N  
ATOM    708  HE  ARG A  45      20.836 -10.437 -18.869  1.00  0.00           H  
ATOM    709  CZ  ARG A  45      22.745 -10.163 -18.298  1.00  0.00           C  
ATOM    710  NH1 ARG A  45      23.660 -10.303 -17.382  1.00  0.00           N  
ATOM    711 HH11 ARG A  45      23.421 -10.695 -16.489  1.00  0.00           H  
ATOM    712 HH12 ARG A  45      24.579  -9.900 -17.529  1.00  0.00           H  
ATOM    713  NH2 ARG A  45      23.121  -9.677 -19.442  1.00  0.00           N  
ATOM    714 HH21 ARG A  45      22.417  -9.444 -20.120  1.00  0.00           H  
ATOM    715 HH22 ARG A  45      24.050  -9.297 -19.509  1.00  0.00           H  
ATOM    716  C   ARG A  45      16.818 -10.759 -14.075  1.00  0.00           C  
ATOM    717  O   ARG A  45      16.125 -11.743 -14.312  1.00  0.00           O  
ATOM    718  N   ALA A  46      17.055 -10.319 -12.837  1.00  0.00           N  
ATOM    719  H   ALA A  46      17.682  -9.532 -12.715  1.00  0.00           H  
ATOM    720  CA  ALA A  46      16.472 -10.945 -11.651  1.00  0.00           C  
ATOM    721  HA  ALA A  46      16.773 -11.992 -11.633  1.00  0.00           H  
ATOM    722  CB  ALA A  46      17.040 -10.274 -10.393  1.00  0.00           C  
ATOM    723  HB1 ALA A  46      18.129 -10.351 -10.396  1.00  0.00           H  
ATOM    724  HB2 ALA A  46      16.760  -9.221 -10.359  1.00  0.00           H  
ATOM    725  HB3 ALA A  46      16.657 -10.777  -9.503  1.00  0.00           H  
ATOM    726  C   ALA A  46      14.934 -10.916 -11.720  1.00  0.00           C  
ATOM    727  O   ALA A  46      14.307 -11.967 -11.620  1.00  0.00           O  
ATOM    728  N   ALA A  47      14.337  -9.758 -12.017  1.00  0.00           N  
ATOM    729  H   ALA A  47      14.901  -8.915 -12.070  1.00  0.00           H  
ATOM    730  CA  ALA A  47      12.907  -9.635 -12.287  1.00  0.00           C  
ATOM    731  HA  ALA A  47      12.350  -9.921 -11.392  1.00  0.00           H  
ATOM    732  CB  ALA A  47      12.620  -8.157 -12.580  1.00  0.00           C  
ATOM    733  HB1 ALA A  47      13.134  -7.838 -13.485  1.00  0.00           H  
ATOM    734  HB2 ALA A  47      11.551  -8.007 -12.713  1.00  0.00           H  
ATOM    735  HB3 ALA A  47      12.953  -7.542 -11.746  1.00  0.00           H  
ATOM    736  C   ALA A  47      12.450 -10.566 -13.434  1.00  0.00           C  
ATOM    737  O   ALA A  47      11.464 -11.278 -13.292  1.00  0.00           O  
ATOM    738  N   THR A  48      13.199 -10.640 -14.539  1.00  0.00           N  
ATOM    739  H   THR A  48      14.006 -10.030 -14.584  1.00  0.00           H  
ATOM    740  CA  THR A  48      12.874 -11.439 -15.736  1.00  0.00           C  
ATOM    741  HA  THR A  48      11.877 -11.156 -16.072  1.00  0.00           H  
ATOM    742  CB  THR A  48      13.852 -11.131 -16.890  1.00  0.00           C  
ATOM    743  HB  THR A  48      14.873 -11.331 -16.568  1.00  0.00           H  
ATOM    744  CG2 THR A  48      13.579 -11.941 -18.158  1.00  0.00           C  
ATOM    745 HG21 THR A  48      12.541 -11.806 -18.465  1.00  0.00           H  
ATOM    746 HG22 THR A  48      14.236 -11.594 -18.956  1.00  0.00           H  
ATOM    747 HG23 THR A  48      13.775 -12.999 -17.983  1.00  0.00           H  
ATOM    748  OG1 THR A  48      13.747  -9.773 -17.261  1.00  0.00           O  
ATOM    749  HG1 THR A  48      14.092  -9.253 -16.511  1.00  0.00           H  
ATOM    750  C   THR A  48      12.834 -12.944 -15.446  1.00  0.00           C  
ATOM    751  O   THR A  48      11.854 -13.597 -15.806  1.00  0.00           O  
ATOM    752  N   VAL A  49      13.840 -13.512 -14.767  1.00  0.00           N  
ATOM    753  H   VAL A  49      14.627 -12.938 -14.478  1.00  0.00           H  
ATOM    754  CA  VAL A  49      13.830 -14.952 -14.428  1.00  0.00           C  
ATOM    755  HA  VAL A  49      13.530 -15.498 -15.324  1.00  0.00           H  
ATOM    756  CB  VAL A  49      15.213 -15.507 -14.030  1.00  0.00           C  
ATOM    757  HB  VAL A  49      15.097 -16.583 -13.887  1.00  0.00           H  
ATOM    758  CG1 VAL A  49      16.216 -15.318 -15.175  1.00  0.00           C  
ATOM    759 HG11 VAL A  49      15.806 -15.744 -16.091  1.00  0.00           H  
ATOM    760 HG12 VAL A  49      16.424 -14.260 -15.331  1.00  0.00           H  
ATOM    761 HG13 VAL A  49      17.141 -15.840 -14.934  1.00  0.00           H  
ATOM    762  CG2 VAL A  49      15.784 -14.944 -12.721  1.00  0.00           C  
ATOM    763 HG21 VAL A  49      16.727 -15.439 -12.493  1.00  0.00           H  
ATOM    764 HG22 VAL A  49      15.106 -15.137 -11.890  1.00  0.00           H  
ATOM    765 HG23 VAL A  49      15.951 -13.873 -12.810  1.00  0.00           H  
ATOM    766  C   VAL A  49      12.786 -15.287 -13.362  1.00  0.00           C  
ATOM    767  O   VAL A  49      12.172 -16.351 -13.434  1.00  0.00           O  
ATOM    768  N   LEU A  50      12.522 -14.383 -12.411  1.00  0.00           N  
ATOM    769  H   LEU A  50      13.073 -13.532 -12.379  1.00  0.00           H  
ATOM    770  CA  LEU A  50      11.442 -14.550 -11.437  1.00  0.00           C  
ATOM    771  HA  LEU A  50      11.500 -15.558 -11.034  1.00  0.00           H  
ATOM    772  CB  LEU A  50      11.625 -13.549 -10.282  1.00  0.00           C  
ATOM    773  HB2 LEU A  50      11.686 -12.544 -10.701  1.00  0.00           H  
ATOM    774  HB3 LEU A  50      10.744 -13.587  -9.639  1.00  0.00           H  
ATOM    775  CG  LEU A  50      12.877 -13.812  -9.417  1.00  0.00           C  
ATOM    776  HG  LEU A  50      13.763 -13.886 -10.044  1.00  0.00           H  
ATOM    777  CD1 LEU A  50      13.074 -12.662  -8.425  1.00  0.00           C  
ATOM    778 HD11 LEU A  50      13.966 -12.837  -7.825  1.00  0.00           H  
ATOM    779 HD12 LEU A  50      13.197 -11.729  -8.976  1.00  0.00           H  
ATOM    780 HD13 LEU A  50      12.207 -12.584  -7.771  1.00  0.00           H  
ATOM    781  CD2 LEU A  50      12.765 -15.103  -8.603  1.00  0.00           C  
ATOM    782 HD21 LEU A  50      13.656 -15.217  -7.986  1.00  0.00           H  
ATOM    783 HD22 LEU A  50      11.885 -15.072  -7.963  1.00  0.00           H  
ATOM    784 HD23 LEU A  50      12.706 -15.964  -9.266  1.00  0.00           H  
ATOM    785  C   LEU A  50      10.057 -14.443 -12.098  1.00  0.00           C  
ATOM    786  O   LEU A  50       9.151 -15.179 -11.721  1.00  0.00           O  
ATOM    787  N   ARG A  51       9.891 -13.606 -13.129  1.00  0.00           N  
ATOM    788  H   ARG A  51      10.638 -12.944 -13.320  1.00  0.00           H  
ATOM    789  CA  ARG A  51       8.678 -13.526 -13.961  1.00  0.00           C  
ATOM    790  HA  ARG A  51       7.816 -13.417 -13.311  1.00  0.00           H  
ATOM    791  CB  ARG A  51       8.782 -12.286 -14.854  1.00  0.00           C  
ATOM    792  HB2 ARG A  51       9.034 -11.443 -14.211  1.00  0.00           H  
ATOM    793  HB3 ARG A  51       9.582 -12.421 -15.582  1.00  0.00           H  
ATOM    794  CG  ARG A  51       7.474 -11.968 -15.597  1.00  0.00           C  
ATOM    795  HG2 ARG A  51       7.154 -12.828 -16.186  1.00  0.00           H  
ATOM    796  HG3 ARG A  51       6.698 -11.750 -14.872  1.00  0.00           H  
ATOM    797  CD  ARG A  51       7.628 -10.766 -16.534  1.00  0.00           C  
ATOM    798  HD2 ARG A  51       8.225 -11.083 -17.389  1.00  0.00           H  
ATOM    799  HD3 ARG A  51       6.639 -10.468 -16.886  1.00  0.00           H  
ATOM    800  NE  ARG A  51       8.277  -9.628 -15.857  1.00  0.00           N  
ATOM    801  HE  ARG A  51       8.154  -9.564 -14.842  1.00  0.00           H  
ATOM    802  CZ  ARG A  51       9.058  -8.719 -16.394  1.00  0.00           C  
ATOM    803  NH1 ARG A  51       9.205  -8.629 -17.681  1.00  0.00           N  
ATOM    804 HH11 ARG A  51       8.634  -9.202 -18.264  1.00  0.00           H  
ATOM    805 HH12 ARG A  51       9.686  -7.812 -18.042  1.00  0.00           H  
ATOM    806  NH2 ARG A  51       9.689  -7.861 -15.653  1.00  0.00           N  
ATOM    807 HH21 ARG A  51       9.531  -7.873 -14.634  1.00  0.00           H  
ATOM    808 HH22 ARG A  51      10.237  -7.141 -16.087  1.00  0.00           H  
ATOM    809  C   ARG A  51       8.436 -14.788 -14.778  1.00  0.00           C  
ATOM    810  O   ARG A  51       7.310 -15.286 -14.814  1.00  0.00           O  
ATOM    811  N   GLN A  52       9.490 -15.335 -15.382  1.00  0.00           N  
ATOM    812  H   GLN A  52      10.377 -14.843 -15.336  1.00  0.00           H  
ATOM    813  CA  GLN A  52       9.442 -16.655 -16.011  1.00  0.00           C  
ATOM    814  HA  GLN A  52       8.659 -16.663 -16.770  1.00  0.00           H  
ATOM    815  CB  GLN A  52      10.783 -16.953 -16.700  1.00  0.00           C  
ATOM    816  HB2 GLN A  52      11.593 -16.781 -15.991  1.00  0.00           H  
ATOM    817  HB3 GLN A  52      10.808 -18.002 -16.999  1.00  0.00           H  
ATOM    818  CG  GLN A  52      10.995 -16.089 -17.957  1.00  0.00           C  
ATOM    819  HG2 GLN A  52      10.262 -16.378 -18.710  1.00  0.00           H  
ATOM    820  HG3 GLN A  52      10.831 -15.038 -17.727  1.00  0.00           H  
ATOM    821  CD  GLN A  52      12.399 -16.231 -18.535  1.00  0.00           C  
ATOM    822  OE1 GLN A  52      13.371 -16.498 -17.851  1.00  0.00           O  
ATOM    823  NE2 GLN A  52      12.583 -16.079 -19.829  1.00  0.00           N  
ATOM    824 HE21 GLN A  52      13.513 -16.276 -20.152  1.00  0.00           H  
ATOM    825 HE22 GLN A  52      11.813 -15.910 -20.451  1.00  0.00           H  
ATOM    826  C   GLN A  52       9.071 -17.738 -14.986  1.00  0.00           C  
ATOM    827  O   GLN A  52       8.219 -18.571 -15.286  1.00  0.00           O  
ATOM    828  N   PHE A  53       9.617 -17.684 -13.763  1.00  0.00           N  
ATOM    829  H   PHE A  53      10.342 -16.996 -13.585  1.00  0.00           H  
ATOM    830  CA  PHE A  53       9.271 -18.618 -12.688  1.00  0.00           C  
ATOM    831  HA  PHE A  53       9.410 -19.631 -13.070  1.00  0.00           H  
ATOM    832  CB  PHE A  53      10.231 -18.436 -11.499  1.00  0.00           C  
ATOM    833  HB2 PHE A  53      11.255 -18.454 -11.874  1.00  0.00           H  
ATOM    834  HB3 PHE A  53      10.069 -17.459 -11.047  1.00  0.00           H  
ATOM    835  CG  PHE A  53      10.102 -19.486 -10.408  1.00  0.00           C  
ATOM    836  CD1 PHE A  53       9.083 -19.389  -9.440  1.00  0.00           C  
ATOM    837  HD1 PHE A  53       8.383 -18.567  -9.463  1.00  0.00           H  
ATOM    838  CE1 PHE A  53       8.962 -20.370  -8.440  1.00  0.00           C  
ATOM    839  HE1 PHE A  53       8.174 -20.301  -7.703  1.00  0.00           H  
ATOM    840  CZ  PHE A  53       9.868 -21.444  -8.393  1.00  0.00           C  
ATOM    841  HZ  PHE A  53       9.783 -22.191  -7.616  1.00  0.00           H  
ATOM    842  CE2 PHE A  53      10.899 -21.535  -9.345  1.00  0.00           C  
ATOM    843  HE2 PHE A  53      11.611 -22.348  -9.293  1.00  0.00           H  
ATOM    844  CD2 PHE A  53      11.013 -20.561 -10.353  1.00  0.00           C  
ATOM    845  HD2 PHE A  53      11.809 -20.642 -11.077  1.00  0.00           H  
ATOM    846  C   PHE A  53       7.795 -18.504 -12.277  1.00  0.00           C  
ATOM    847  O   PHE A  53       7.068 -19.495 -12.361  1.00  0.00           O  
ATOM    848  N   TYR A  54       7.308 -17.322 -11.870  1.00  0.00           N  
ATOM    849  H   TYR A  54       7.917 -16.510 -11.845  1.00  0.00           H  
ATOM    850  CA  TYR A  54       5.920 -17.197 -11.402  1.00  0.00           C  
ATOM    851  HA  TYR A  54       5.764 -18.023 -10.709  1.00  0.00           H  
ATOM    852  CB  TYR A  54       5.677 -15.918 -10.580  1.00  0.00           C  
ATOM    853  HB2 TYR A  54       4.749 -16.061 -10.027  1.00  0.00           H  
ATOM    854  HB3 TYR A  54       6.465 -15.842  -9.832  1.00  0.00           H  
ATOM    855  CG  TYR A  54       5.553 -14.584 -11.303  1.00  0.00           C  
ATOM    856  CD1 TYR A  54       6.485 -13.562 -11.035  1.00  0.00           C  
ATOM    857  HD1 TYR A  54       7.329 -13.758 -10.390  1.00  0.00           H  
ATOM    858  CE1 TYR A  54       6.340 -12.290 -11.619  1.00  0.00           C  
ATOM    859  HE1 TYR A  54       7.058 -11.512 -11.415  1.00  0.00           H  
ATOM    860  CZ  TYR A  54       5.272 -12.035 -12.504  1.00  0.00           C  
ATOM    861  OH  TYR A  54       5.147 -10.822 -13.104  1.00  0.00           O  
ATOM    862  HH  TYR A  54       5.993 -10.322 -13.114  1.00  0.00           H  
ATOM    863  CE2 TYR A  54       4.331 -13.053 -12.770  1.00  0.00           C  
ATOM    864  HE2 TYR A  54       3.521 -12.853 -13.454  1.00  0.00           H  
ATOM    865  CD2 TYR A  54       4.458 -14.313 -12.152  1.00  0.00           C  
ATOM    866  HD2 TYR A  54       3.715 -15.074 -12.347  1.00  0.00           H  
ATOM    867  C   TYR A  54       4.881 -17.402 -12.511  1.00  0.00           C  
ATOM    868  O   TYR A  54       3.797 -17.897 -12.216  1.00  0.00           O  
ATOM    869  N   SER A  55       5.199 -17.122 -13.783  1.00  0.00           N  
ATOM    870  H   SER A  55       6.090 -16.678 -13.973  1.00  0.00           H  
ATOM    871  CA  SER A  55       4.308 -17.451 -14.913  1.00  0.00           C  
ATOM    872  HA  SER A  55       3.342 -16.972 -14.750  1.00  0.00           H  
ATOM    873  CB  SER A  55       4.881 -16.939 -16.238  1.00  0.00           C  
ATOM    874  HB2 SER A  55       5.862 -17.386 -16.413  1.00  0.00           H  
ATOM    875  HB3 SER A  55       4.210 -17.227 -17.050  1.00  0.00           H  
ATOM    876  OG  SER A  55       4.997 -15.533 -16.221  1.00  0.00           O  
ATOM    877  HG  SER A  55       5.782 -15.310 -15.690  1.00  0.00           H  
ATOM    878  C   SER A  55       4.053 -18.956 -15.063  1.00  0.00           C  
ATOM    879  O   SER A  55       2.997 -19.358 -15.555  1.00  0.00           O  
ATOM    880  N   HIE A  56       5.016 -19.789 -14.659  1.00  0.00           N  
ATOM    881  H   HIE A  56       5.872 -19.391 -14.292  1.00  0.00           H  
ATOM    882  CA  HIE A  56       4.879 -21.246 -14.651  1.00  0.00           C  
ATOM    883  HA  HIE A  56       4.224 -21.559 -15.465  1.00  0.00           H  
ATOM    884  CB  HIE A  56       6.267 -21.847 -14.908  1.00  0.00           C  
ATOM    885  HB2 HIE A  56       6.668 -21.436 -15.836  1.00  0.00           H  
ATOM    886  HB3 HIE A  56       6.945 -21.573 -14.099  1.00  0.00           H  
ATOM    887  CG  HIE A  56       6.247 -23.344 -15.030  1.00  0.00           C  
ATOM    888  ND1 HIE A  56       6.050 -24.071 -16.207  1.00  0.00           N  
ATOM    889  CE1 HIE A  56       6.015 -25.358 -15.832  1.00  0.00           C  
ATOM    890  HE1 HIE A  56       5.845 -26.187 -16.505  1.00  0.00           H  
ATOM    891  NE2 HIE A  56       6.170 -25.466 -14.502  1.00  0.00           N  
ATOM    892  HE2 HIE A  56       6.083 -26.319 -13.945  1.00  0.00           H  
ATOM    893  CD2 HIE A  56       6.299 -24.204 -13.979  1.00  0.00           C  
ATOM    894  HD2 HIE A  56       6.358 -23.935 -12.935  1.00  0.00           H  
ATOM    895  C   HIE A  56       4.243 -21.752 -13.345  1.00  0.00           C  
ATOM    896  O   HIE A  56       3.231 -22.456 -13.356  1.00  0.00           O  
ATOM    897  N   HIE A  57       4.804 -21.362 -12.196  1.00  0.00           N  
ATOM    898  H   HIE A  57       5.617 -20.755 -12.246  1.00  0.00           H  
ATOM    899  CA  HIE A  57       4.394 -21.871 -10.875  1.00  0.00           C  
ATOM    900  HA  HIE A  57       4.178 -22.936 -10.987  1.00  0.00           H  
ATOM    901  CB  HIE A  57       5.566 -21.796  -9.887  1.00  0.00           C  
ATOM    902  HB2 HIE A  57       5.945 -20.775  -9.834  1.00  0.00           H  
ATOM    903  HB3 HIE A  57       5.220 -22.089  -8.896  1.00  0.00           H  
ATOM    904  CG  HIE A  57       6.674 -22.739 -10.287  1.00  0.00           C  
ATOM    905  ND1 HIE A  57       6.607 -24.130 -10.220  1.00  0.00           N  
ATOM    906  CE1 HIE A  57       7.732 -24.586 -10.786  1.00  0.00           C  
ATOM    907  HE1 HIE A  57       7.969 -25.634 -10.912  1.00  0.00           H  
ATOM    908  NE2 HIE A  57       8.502 -23.561 -11.184  1.00  0.00           N  
ATOM    909  HE2 HIE A  57       9.410 -23.638 -11.615  1.00  0.00           H  
ATOM    910  CD2 HIE A  57       7.841 -22.390 -10.895  1.00  0.00           C  
ATOM    911  HD2 HIE A  57       8.166 -21.386 -11.114  1.00  0.00           H  
ATOM    912  C   HIE A  57       3.090 -21.278 -10.322  1.00  0.00           C  
ATOM    913  O   HIE A  57       2.550 -21.811  -9.357  1.00  0.00           O  
ATOM    914  N   GLU A  58       2.485 -20.279 -10.973  1.00  0.00           N  
ATOM    915  H   GLU A  58       2.984 -19.790 -11.709  1.00  0.00           H  
ATOM    916  CA  GLU A  58       1.067 -19.939 -10.745  1.00  0.00           C  
ATOM    917  HA  GLU A  58       0.932 -19.744  -9.682  1.00  0.00           H  
ATOM    918  CB  GLU A  58       0.719 -18.645 -11.504  1.00  0.00           C  
ATOM    919  HB2 GLU A  58       1.413 -17.874 -11.173  1.00  0.00           H  
ATOM    920  HB3 GLU A  58       0.851 -18.797 -12.577  1.00  0.00           H  
ATOM    921  CG  GLU A  58      -0.710 -18.145 -11.232  1.00  0.00           C  
ATOM    922  HG2 GLU A  58      -1.398 -18.603 -11.947  1.00  0.00           H  
ATOM    923  HG3 GLU A  58      -1.011 -18.452 -10.228  1.00  0.00           H  
ATOM    924  CD  GLU A  58      -0.807 -16.619 -11.304  1.00  0.00           C  
ATOM    925  OE1 GLU A  58      -0.610 -16.032 -12.404  1.00  0.00           O  
ATOM    926  OE2 GLU A  58      -1.035 -15.958 -10.272  1.00  0.00           O  
ATOM    927  C   GLU A  58       0.106 -21.103 -11.093  1.00  0.00           C  
ATOM    928  O   GLU A  58      -1.030 -21.129 -10.615  1.00  0.00           O  
ATOM    929  N   LYS A  59       0.567 -22.092 -11.882  1.00  0.00           N  
ATOM    930  H   LYS A  59       1.505 -21.986 -12.253  1.00  0.00           H  
ATOM    931  CA  LYS A  59      -0.185 -23.310 -12.242  1.00  0.00           C  
ATOM    932  HA  LYS A  59      -1.168 -23.279 -11.768  1.00  0.00           H  
ATOM    933  CB  LYS A  59      -0.375 -23.365 -13.763  1.00  0.00           C  
ATOM    934  HB2 LYS A  59       0.607 -23.378 -14.239  1.00  0.00           H  
ATOM    935  HB3 LYS A  59      -0.890 -24.294 -14.016  1.00  0.00           H  
ATOM    936  CG  LYS A  59      -1.193 -22.190 -14.314  1.00  0.00           C  
ATOM    937  HG2 LYS A  59      -2.185 -22.188 -13.860  1.00  0.00           H  
ATOM    938  HG3 LYS A  59      -0.692 -21.248 -14.086  1.00  0.00           H  
ATOM    939  CD  LYS A  59      -1.320 -22.329 -15.833  1.00  0.00           C  
ATOM    940  HD2 LYS A  59      -0.319 -22.401 -16.265  1.00  0.00           H  
ATOM    941  HD3 LYS A  59      -1.877 -23.238 -16.068  1.00  0.00           H  
ATOM    942  CE  LYS A  59      -2.039 -21.107 -16.410  1.00  0.00           C  
ATOM    943  HE2 LYS A  59      -1.521 -20.208 -16.059  1.00  0.00           H  
ATOM    944  HE3 LYS A  59      -3.060 -21.083 -16.017  1.00  0.00           H  
ATOM    945  NZ  LYS A  59      -2.042 -21.150 -17.891  1.00  0.00           N  
ATOM    946  HZ1 LYS A  59      -2.542 -21.966 -18.217  1.00  0.00           H  
ATOM    947  HZ2 LYS A  59      -2.474 -20.317 -18.269  1.00  0.00           H  
ATOM    948  HZ3 LYS A  59      -1.087 -21.200 -18.224  1.00  0.00           H  
ATOM    949  C   LYS A  59       0.449 -24.627 -11.782  1.00  0.00           C  
ATOM    950  O   LYS A  59      -0.282 -25.600 -11.625  1.00  0.00           O  
ATOM    951  N   ASP A  60       1.774 -24.709 -11.625  1.00  0.00           N  
ATOM    952  H   ASP A  60       2.339 -23.900 -11.834  1.00  0.00           H  
ATOM    953  CA  ASP A  60       2.452 -25.994 -11.378  1.00  0.00           C  
ATOM    954  HA  ASP A  60       1.915 -26.744 -11.963  1.00  0.00           H  
ATOM    955  CB  ASP A  60       3.873 -25.980 -11.951  1.00  0.00           C  
ATOM    956  HB2 ASP A  60       3.837 -25.525 -12.942  1.00  0.00           H  
ATOM    957  HB3 ASP A  60       4.515 -25.368 -11.321  1.00  0.00           H  
ATOM    958  CG  ASP A  60       4.469 -27.388 -12.094  1.00  0.00           C  
ATOM    959  OD1 ASP A  60       3.842 -28.388 -11.673  1.00  0.00           O  
ATOM    960  OD2 ASP A  60       5.527 -27.521 -12.755  1.00  0.00           O  
ATOM    961  C   ASP A  60       2.380 -26.480  -9.916  1.00  0.00           C  
ATOM    962  O   ASP A  60       3.333 -26.410  -9.135  1.00  0.00           O  
ATOM    963  N   THR A  61       1.220 -27.021  -9.548  1.00  0.00           N  
ATOM    964  H   THR A  61       0.456 -26.982 -10.215  1.00  0.00           H  
ATOM    965  CA  THR A  61       0.929 -27.594  -8.225  1.00  0.00           C  
ATOM    966  HA  THR A  61       1.123 -26.832  -7.471  1.00  0.00           H  
ATOM    967  CB  THR A  61      -0.554 -27.995  -8.130  1.00  0.00           C  
ATOM    968  HB  THR A  61      -0.745 -28.428  -7.147  1.00  0.00           H  
ATOM    969  CG2 THR A  61      -1.509 -26.815  -8.309  1.00  0.00           C  
ATOM    970 HG21 THR A  61      -1.295 -26.051  -7.562  1.00  0.00           H  
ATOM    971 HG22 THR A  61      -1.403 -26.384  -9.304  1.00  0.00           H  
ATOM    972 HG23 THR A  61      -2.535 -27.160  -8.187  1.00  0.00           H  
ATOM    973  OG1 THR A  61      -0.876 -28.955  -9.113  1.00  0.00           O  
ATOM    974  HG1 THR A  61      -0.571 -29.811  -8.803  1.00  0.00           H  
ATOM    975  C   THR A  61       1.787 -28.809  -7.851  1.00  0.00           C  
ATOM    976  O   THR A  61       1.660 -29.290  -6.727  1.00  0.00           O  
ATOM    977  N   ARG A  62       2.657 -29.339  -8.730  1.00  0.00           N  
ATOM    978  H   ARG A  62       2.783 -28.863  -9.622  1.00  0.00           H  
ATOM    979  CA  ARG A  62       3.488 -30.531  -8.442  1.00  0.00           C  
ATOM    980  HA  ARG A  62       2.837 -31.339  -8.103  1.00  0.00           H  
ATOM    981  CB  ARG A  62       4.224 -30.988  -9.714  1.00  0.00           C  
ATOM    982  HB2 ARG A  62       4.849 -30.169 -10.077  1.00  0.00           H  
ATOM    983  HB3 ARG A  62       4.881 -31.820  -9.460  1.00  0.00           H  
ATOM    984  CG  ARG A  62       3.272 -31.464 -10.826  1.00  0.00           C  
ATOM    985  HG2 ARG A  62       2.682 -32.301 -10.452  1.00  0.00           H  
ATOM    986  HG3 ARG A  62       2.587 -30.664 -11.109  1.00  0.00           H  
ATOM    987  CD  ARG A  62       4.048 -31.924 -12.069  1.00  0.00           C  
ATOM    988  HD2 ARG A  62       4.756 -32.700 -11.774  1.00  0.00           H  
ATOM    989  HD3 ARG A  62       3.337 -32.348 -12.782  1.00  0.00           H  
ATOM    990  NE  ARG A  62       4.758 -30.801 -12.707  1.00  0.00           N  
ATOM    991  HE  ARG A  62       4.529 -29.866 -12.350  1.00  0.00           H  
ATOM    992  CZ  ARG A  62       5.617 -30.842 -13.704  1.00  0.00           C  
ATOM    993  NH1 ARG A  62       5.976 -31.968 -14.255  1.00  0.00           N  
ATOM    994 HH11 ARG A  62       5.582 -32.812 -13.886  1.00  0.00           H  
ATOM    995 HH12 ARG A  62       6.614 -31.976 -15.026  1.00  0.00           H  
ATOM    996  NH2 ARG A  62       6.130 -29.751 -14.177  1.00  0.00           N  
ATOM    997 HH21 ARG A  62       5.904 -28.882 -13.675  1.00  0.00           H  
ATOM    998 HH22 ARG A  62       6.796 -29.747 -14.919  1.00  0.00           H  
ATOM    999  C   ARG A  62       4.497 -30.333  -7.301  1.00  0.00           C  
ATOM   1000  O   ARG A  62       5.063 -31.309  -6.821  1.00  0.00           O  
ATOM   1001  N   CYS A  63       4.724 -29.097  -6.860  1.00  0.00           N  
ATOM   1002  H   CYS A  63       4.254 -28.335  -7.323  1.00  0.00           H  
ATOM   1003  CA  CYS A  63       5.553 -28.785  -5.695  1.00  0.00           C  
ATOM   1004  HA  CYS A  63       6.390 -29.485  -5.653  1.00  0.00           H  
ATOM   1005  CB  CYS A  63       6.129 -27.373  -5.889  1.00  0.00           C  
ATOM   1006  HB2 CYS A  63       6.726 -27.119  -5.010  1.00  0.00           H  
ATOM   1007  HB3 CYS A  63       6.783 -27.376  -6.757  1.00  0.00           H  
ATOM   1008  SG  CYS A  63       4.836 -26.106  -6.116  1.00  0.00           S  
ATOM   1009  HG  CYS A  63       4.569 -26.286  -7.424  1.00  0.00           H  
ATOM   1010  C   CYS A  63       4.819 -28.917  -4.345  1.00  0.00           C  
ATOM   1011  O   CYS A  63       5.469 -28.914  -3.305  1.00  0.00           O  
ATOM   1012  N   LEU A  64       3.486 -28.996  -4.317  1.00  0.00           N  
ATOM   1013  H   LEU A  64       2.976 -29.108  -5.186  1.00  0.00           H  
ATOM   1014  CA  LEU A  64       2.708 -28.783  -3.091  1.00  0.00           C  
ATOM   1015  HA  LEU A  64       3.290 -28.147  -2.422  1.00  0.00           H  
ATOM   1016  CB  LEU A  64       1.406 -28.033  -3.433  1.00  0.00           C  
ATOM   1017  HB2 LEU A  64       0.800 -28.670  -4.081  1.00  0.00           H  
ATOM   1018  HB3 LEU A  64       0.847 -27.861  -2.512  1.00  0.00           H  
ATOM   1019  CG  LEU A  64       1.636 -26.683  -4.139  1.00  0.00           C  
ATOM   1020  HG  LEU A  64       2.157 -26.847  -5.081  1.00  0.00           H  
ATOM   1021  CD1 LEU A  64       0.298 -26.021  -4.467  1.00  0.00           C  
ATOM   1022 HD11 LEU A  64      -0.300 -26.693  -5.082  1.00  0.00           H  
ATOM   1023 HD12 LEU A  64      -0.237 -25.794  -3.547  1.00  0.00           H  
ATOM   1024 HD13 LEU A  64       0.476 -25.099  -5.022  1.00  0.00           H  
ATOM   1025  CD2 LEU A  64       2.455 -25.719  -3.277  1.00  0.00           C  
ATOM   1026 HD21 LEU A  64       1.965 -25.549  -2.319  1.00  0.00           H  
ATOM   1027 HD22 LEU A  64       2.560 -24.780  -3.811  1.00  0.00           H  
ATOM   1028 HD23 LEU A  64       3.460 -26.107  -3.122  1.00  0.00           H  
ATOM   1029  C   LEU A  64       2.424 -30.072  -2.311  1.00  0.00           C  
ATOM   1030  O   LEU A  64       1.973 -31.070  -2.870  1.00  0.00           O  
ATOM   1031  N   GLY A  65       2.582 -30.016  -0.986  1.00  0.00           N  
ATOM   1032  H   GLY A  65       2.943 -29.157  -0.586  1.00  0.00           H  
ATOM   1033  CA  GLY A  65       1.974 -30.981  -0.072  1.00  0.00           C  
ATOM   1034  HA2 GLY A  65       2.183 -31.991  -0.426  1.00  0.00           H  
ATOM   1035  HA3 GLY A  65       2.396 -30.864   0.925  1.00  0.00           H  
ATOM   1036  C   GLY A  65       0.459 -30.770   0.005  1.00  0.00           C  
ATOM   1037  O   GLY A  65      -0.019 -29.638  -0.042  1.00  0.00           O  
ATOM   1038  N   ALA A  66      -0.292 -31.866   0.131  1.00  0.00           N  
ATOM   1039  H   ALA A  66       0.199 -32.746   0.161  1.00  0.00           H  
ATOM   1040  CA  ALA A  66      -1.744 -31.955  -0.071  1.00  0.00           C  
ATOM   1041  HA  ALA A  66      -1.966 -31.461  -1.018  1.00  0.00           H  
ATOM   1042  CB  ALA A  66      -2.084 -33.446  -0.245  1.00  0.00           C  
ATOM   1043  HB1 ALA A  66      -1.458 -33.889  -1.021  1.00  0.00           H  
ATOM   1044  HB2 ALA A  66      -1.928 -33.977   0.696  1.00  0.00           H  
ATOM   1045  HB3 ALA A  66      -3.129 -33.554  -0.540  1.00  0.00           H  
ATOM   1046  C   ALA A  66      -2.640 -31.259   0.991  1.00  0.00           C  
ATOM   1047  O   ALA A  66      -3.667 -31.809   1.386  1.00  0.00           O  
ATOM   1048  N   THR A  67      -2.293 -30.059   1.472  1.00  0.00           N  
ATOM   1049  H   THR A  67      -1.465 -29.615   1.085  1.00  0.00           H  
ATOM   1050  CA  THR A  67      -3.143 -29.266   2.381  1.00  0.00           C  
ATOM   1051  HA  THR A  67      -4.119 -29.751   2.427  1.00  0.00           H  
ATOM   1052  CB  THR A  67      -2.641 -29.227   3.840  1.00  0.00           C  
ATOM   1053  HB  THR A  67      -3.488 -28.949   4.468  1.00  0.00           H  
ATOM   1054  CG2 THR A  67      -2.100 -30.560   4.358  1.00  0.00           C  
ATOM   1055 HG21 THR A  67      -2.843 -31.341   4.193  1.00  0.00           H  
ATOM   1056 HG22 THR A  67      -1.181 -30.827   3.834  1.00  0.00           H  
ATOM   1057 HG23 THR A  67      -1.899 -30.491   5.427  1.00  0.00           H  
ATOM   1058  OG1 THR A  67      -1.637 -28.259   4.051  1.00  0.00           O  
ATOM   1059  HG1 THR A  67      -1.234 -28.467   4.899  1.00  0.00           H  
ATOM   1060  C   THR A  67      -3.397 -27.855   1.850  1.00  0.00           C  
ATOM   1061  O   THR A  67      -2.524 -27.195   1.281  1.00  0.00           O  
ATOM   1062  N   ALA A  68      -4.607 -27.349   2.104  1.00  0.00           N  
ATOM   1063  H   ALA A  68      -5.301 -27.946   2.526  1.00  0.00           H  
ATOM   1064  CA  ALA A  68      -5.019 -26.001   1.709  1.00  0.00           C  
ATOM   1065  HA  ALA A  68      -4.965 -25.928   0.622  1.00  0.00           H  
ATOM   1066  CB  ALA A  68      -6.480 -25.815   2.135  1.00  0.00           C  
ATOM   1067  HB1 ALA A  68      -6.570 -25.878   3.221  1.00  0.00           H  
ATOM   1068  HB2 ALA A  68      -6.834 -24.838   1.806  1.00  0.00           H  
ATOM   1069  HB3 ALA A  68      -7.105 -26.584   1.677  1.00  0.00           H  
ATOM   1070  C   ALA A  68      -4.117 -24.893   2.293  1.00  0.00           C  
ATOM   1071  O   ALA A  68      -4.005 -23.824   1.699  1.00  0.00           O  
ATOM   1072  N   GLN A  69      -3.424 -25.154   3.412  1.00  0.00           N  
ATOM   1073  H   GLN A  69      -3.506 -26.072   3.816  1.00  0.00           H  
ATOM   1074  CA  GLN A  69      -2.420 -24.238   3.961  1.00  0.00           C  
ATOM   1075  HA  GLN A  69      -2.885 -23.267   4.139  1.00  0.00           H  
ATOM   1076  CB  GLN A  69      -1.845 -24.766   5.282  1.00  0.00           C  
ATOM   1077  HB2 GLN A  69      -1.354 -25.723   5.104  1.00  0.00           H  
ATOM   1078  HB3 GLN A  69      -1.081 -24.055   5.605  1.00  0.00           H  
ATOM   1079  CG  GLN A  69      -2.852 -24.937   6.431  1.00  0.00           C  
ATOM   1080  HG2 GLN A  69      -3.391 -24.002   6.583  1.00  0.00           H  
ATOM   1081  HG3 GLN A  69      -3.570 -25.715   6.175  1.00  0.00           H  
ATOM   1082  CD  GLN A  69      -2.153 -25.318   7.740  1.00  0.00           C  
ATOM   1083  OE1 GLN A  69      -0.936 -25.343   7.843  1.00  0.00           O  
ATOM   1084  NE2 GLN A  69      -2.886 -25.643   8.784  1.00  0.00           N  
ATOM   1085 HE21 GLN A  69      -2.386 -25.893   9.621  1.00  0.00           H  
ATOM   1086 HE22 GLN A  69      -3.889 -25.625   8.750  1.00  0.00           H  
ATOM   1087  C   GLN A  69      -1.253 -24.029   2.989  1.00  0.00           C  
ATOM   1088  O   GLN A  69      -0.855 -22.887   2.763  1.00  0.00           O  
ATOM   1089  N   GLN A  70      -0.712 -25.106   2.402  1.00  0.00           N  
ATOM   1090  H   GLN A  70      -1.123 -26.020   2.566  1.00  0.00           H  
ATOM   1091  CA  GLN A  70       0.357 -24.998   1.404  1.00  0.00           C  
ATOM   1092  HA  GLN A  70       1.163 -24.387   1.812  1.00  0.00           H  
ATOM   1093  CB  GLN A  70       0.933 -26.377   1.047  1.00  0.00           C  
ATOM   1094  HB2 GLN A  70       0.165 -26.997   0.585  1.00  0.00           H  
ATOM   1095  HB3 GLN A  70       1.711 -26.204   0.302  1.00  0.00           H  
ATOM   1096  CG  GLN A  70       1.525 -27.121   2.262  1.00  0.00           C  
ATOM   1097  HG2 GLN A  70       1.843 -26.394   3.011  1.00  0.00           H  
ATOM   1098  HG3 GLN A  70       0.747 -27.743   2.705  1.00  0.00           H  
ATOM   1099  CD  GLN A  70       2.740 -27.996   1.939  1.00  0.00           C  
ATOM   1100  OE1 GLN A  70       3.329 -27.962   0.874  1.00  0.00           O  
ATOM   1101  NE2 GLN A  70       3.206 -28.801   2.870  1.00  0.00           N  
ATOM   1102 HE21 GLN A  70       4.041 -29.313   2.632  1.00  0.00           H  
ATOM   1103 HE22 GLN A  70       2.784 -28.849   3.778  1.00  0.00           H  
ATOM   1104  C   GLN A  70      -0.152 -24.291   0.146  1.00  0.00           C  
ATOM   1105  O   GLN A  70       0.495 -23.369  -0.333  1.00  0.00           O  
ATOM   1106  N   PHE A  71      -1.352 -24.648  -0.319  1.00  0.00           N  
ATOM   1107  H   PHE A  71      -1.807 -25.442   0.117  1.00  0.00           H  
ATOM   1108  CA  PHE A  71      -2.014 -24.020  -1.467  1.00  0.00           C  
ATOM   1109  HA  PHE A  71      -1.389 -24.174  -2.348  1.00  0.00           H  
ATOM   1110  CB  PHE A  71      -3.358 -24.740  -1.679  1.00  0.00           C  
ATOM   1111  HB2 PHE A  71      -3.284 -25.762  -1.302  1.00  0.00           H  
ATOM   1112  HB3 PHE A  71      -4.135 -24.246  -1.093  1.00  0.00           H  
ATOM   1113  CG  PHE A  71      -3.800 -24.840  -3.123  1.00  0.00           C  
ATOM   1114  CD1 PHE A  71      -4.746 -23.942  -3.653  1.00  0.00           C  
ATOM   1115  HD1 PHE A  71      -5.149 -23.155  -3.034  1.00  0.00           H  
ATOM   1116  CE1 PHE A  71      -5.182 -24.089  -4.984  1.00  0.00           C  
ATOM   1117  HE1 PHE A  71      -5.922 -23.419  -5.394  1.00  0.00           H  
ATOM   1118  CZ  PHE A  71      -4.669 -25.126  -5.784  1.00  0.00           C  
ATOM   1119  HZ  PHE A  71      -5.004 -25.242  -6.806  1.00  0.00           H  
ATOM   1120  CE2 PHE A  71      -3.723 -26.021  -5.255  1.00  0.00           C  
ATOM   1121  HE2 PHE A  71      -3.334 -26.824  -5.866  1.00  0.00           H  
ATOM   1122  CD2 PHE A  71      -3.292 -25.878  -3.926  1.00  0.00           C  
ATOM   1123  HD2 PHE A  71      -2.573 -26.576  -3.520  1.00  0.00           H  
ATOM   1124  C   PHE A  71      -2.196 -22.497  -1.288  1.00  0.00           C  
ATOM   1125  O   PHE A  71      -1.882 -21.717  -2.186  1.00  0.00           O  
ATOM   1126  N   HIE A  72      -2.643 -22.059  -0.105  1.00  0.00           N  
ATOM   1127  H   HIE A  72      -2.923 -22.756   0.576  1.00  0.00           H  
ATOM   1128  CA  HIE A  72      -2.767 -20.646   0.277  1.00  0.00           C  
ATOM   1129  HA  HIE A  72      -3.367 -20.118  -0.463  1.00  0.00           H  
ATOM   1130  CB  HIE A  72      -3.499 -20.558   1.623  1.00  0.00           C  
ATOM   1131  HB2 HIE A  72      -4.512 -20.945   1.504  1.00  0.00           H  
ATOM   1132  HB3 HIE A  72      -2.987 -21.177   2.361  1.00  0.00           H  
ATOM   1133  CG  HIE A  72      -3.586 -19.150   2.151  1.00  0.00           C  
ATOM   1134  ND1 HIE A  72      -4.282 -18.109   1.539  1.00  0.00           N  
ATOM   1135  CE1 HIE A  72      -4.087 -17.034   2.321  1.00  0.00           C  
ATOM   1136  HE1 HIE A  72      -4.504 -16.052   2.131  1.00  0.00           H  
ATOM   1137  NE2 HIE A  72      -3.311 -17.349   3.373  1.00  0.00           N  
ATOM   1138  HE2 HIE A  72      -3.052 -16.718   4.121  1.00  0.00           H  
ATOM   1139  CD2 HIE A  72      -2.980 -18.682   3.280  1.00  0.00           C  
ATOM   1140  HD2 HIE A  72      -2.360 -19.251   3.958  1.00  0.00           H  
ATOM   1141  C   HIE A  72      -1.410 -19.931   0.332  1.00  0.00           C  
ATOM   1142  O   HIE A  72      -1.219 -18.923  -0.344  1.00  0.00           O  
ATOM   1143  N   ARG A  73      -0.446 -20.485   1.077  1.00  0.00           N  
ATOM   1144  H   ARG A  73      -0.665 -21.346   1.570  1.00  0.00           H  
ATOM   1145  CA  ARG A  73       0.912 -19.926   1.225  1.00  0.00           C  
ATOM   1146  HA  ARG A  73       0.852 -18.886   1.557  1.00  0.00           H  
ATOM   1147  CB  ARG A  73       1.659 -20.734   2.298  1.00  0.00           C  
ATOM   1148  HB2 ARG A  73       1.553 -21.799   2.085  1.00  0.00           H  
ATOM   1149  HB3 ARG A  73       2.720 -20.485   2.271  1.00  0.00           H  
ATOM   1150  CG  ARG A  73       1.113 -20.410   3.704  1.00  0.00           C  
ATOM   1151  HG2 ARG A  73       1.538 -19.463   4.042  1.00  0.00           H  
ATOM   1152  HG3 ARG A  73       0.030 -20.292   3.663  1.00  0.00           H  
ATOM   1153  CD  ARG A  73       1.405 -21.498   4.744  1.00  0.00           C  
ATOM   1154  HD2 ARG A  73       0.974 -21.181   5.696  1.00  0.00           H  
ATOM   1155  HD3 ARG A  73       0.923 -22.427   4.438  1.00  0.00           H  
ATOM   1156  NE  ARG A  73       2.843 -21.740   4.915  1.00  0.00           N  
ATOM   1157  HE  ARG A  73       3.474 -21.328   4.233  1.00  0.00           H  
ATOM   1158  CZ  ARG A  73       3.431 -22.423   5.873  1.00  0.00           C  
ATOM   1159  NH1 ARG A  73       2.770 -22.998   6.843  1.00  0.00           N  
ATOM   1160 HH11 ARG A  73       1.769 -22.921   6.865  1.00  0.00           H  
ATOM   1161 HH12 ARG A  73       3.259 -23.459   7.586  1.00  0.00           H  
ATOM   1162  NH2 ARG A  73       4.717 -22.554   5.839  1.00  0.00           N  
ATOM   1163 HH21 ARG A  73       5.210 -22.153   5.042  1.00  0.00           H  
ATOM   1164 HH22 ARG A  73       5.216 -23.098   6.513  1.00  0.00           H  
ATOM   1165  C   ARG A  73       1.668 -19.874  -0.107  1.00  0.00           C  
ATOM   1166  O   ARG A  73       2.441 -18.953  -0.340  1.00  0.00           O  
ATOM   1167  N   HIE A  74       1.383 -20.792  -1.030  1.00  0.00           N  
ATOM   1168  H   HIE A  74       0.799 -21.575  -0.758  1.00  0.00           H  
ATOM   1169  CA  HIE A  74       1.859 -20.745  -2.414  1.00  0.00           C  
ATOM   1170  HA  HIE A  74       2.937 -20.581  -2.424  1.00  0.00           H  
ATOM   1171  CB  HIE A  74       1.593 -22.100  -3.069  1.00  0.00           C  
ATOM   1172  HB2 HIE A  74       2.075 -22.873  -2.469  1.00  0.00           H  
ATOM   1173  HB3 HIE A  74       0.522 -22.300  -3.094  1.00  0.00           H  
ATOM   1174  CG  HIE A  74       2.140 -22.187  -4.464  1.00  0.00           C  
ATOM   1175  ND1 HIE A  74       3.486 -22.367  -4.778  1.00  0.00           N  
ATOM   1176  CE1 HIE A  74       3.538 -22.431  -6.115  1.00  0.00           C  
ATOM   1177  HE1 HIE A  74       4.439 -22.590  -6.692  1.00  0.00           H  
ATOM   1178  NE2 HIE A  74       2.310 -22.277  -6.638  1.00  0.00           N  
ATOM   1179  HE2 HIE A  74       2.112 -22.267  -7.637  1.00  0.00           H  
ATOM   1180  CD2 HIE A  74       1.409 -22.116  -5.612  1.00  0.00           C  
ATOM   1181  HD2 HIE A  74       0.340 -21.977  -5.690  1.00  0.00           H  
ATOM   1182  C   HIE A  74       1.221 -19.599  -3.210  1.00  0.00           C  
ATOM   1183  O   HIE A  74       1.921 -18.840  -3.870  1.00  0.00           O  
ATOM   1184  N   LYS A  75      -0.091 -19.380  -3.091  1.00  0.00           N  
ATOM   1185  H   LYS A  75      -0.645 -20.026  -2.537  1.00  0.00           H  
ATOM   1186  CA  LYS A  75      -0.743 -18.220  -3.720  1.00  0.00           C  
ATOM   1187  HA  LYS A  75      -0.476 -18.210  -4.779  1.00  0.00           H  
ATOM   1188  CB  LYS A  75      -2.265 -18.365  -3.611  1.00  0.00           C  
ATOM   1189  HB2 LYS A  75      -2.541 -18.595  -2.580  1.00  0.00           H  
ATOM   1190  HB3 LYS A  75      -2.738 -17.425  -3.900  1.00  0.00           H  
ATOM   1191  CG  LYS A  75      -2.744 -19.487  -4.553  1.00  0.00           C  
ATOM   1192  HG2 LYS A  75      -2.617 -19.163  -5.587  1.00  0.00           H  
ATOM   1193  HG3 LYS A  75      -2.134 -20.379  -4.412  1.00  0.00           H  
ATOM   1194  CD  LYS A  75      -4.204 -19.889  -4.327  1.00  0.00           C  
ATOM   1195  HD2 LYS A  75      -4.421 -20.737  -4.980  1.00  0.00           H  
ATOM   1196  HD3 LYS A  75      -4.332 -20.205  -3.289  1.00  0.00           H  
ATOM   1197  CE  LYS A  75      -5.153 -18.731  -4.652  1.00  0.00           C  
ATOM   1198  HE2 LYS A  75      -4.992 -17.927  -3.927  1.00  0.00           H  
ATOM   1199  HE3 LYS A  75      -4.899 -18.344  -5.645  1.00  0.00           H  
ATOM   1200  NZ  LYS A  75      -6.565 -19.180  -4.626  1.00  0.00           N  
ATOM   1201  HZ1 LYS A  75      -6.711 -19.905  -5.317  1.00  0.00           H  
ATOM   1202  HZ2 LYS A  75      -6.800 -19.548  -3.713  1.00  0.00           H  
ATOM   1203  HZ3 LYS A  75      -7.188 -18.410  -4.834  1.00  0.00           H  
ATOM   1204  C   LYS A  75      -0.207 -16.891  -3.163  1.00  0.00           C  
ATOM   1205  O   LYS A  75       0.048 -15.981  -3.949  1.00  0.00           O  
ATOM   1206  N   GLN A  76       0.079 -16.825  -1.861  1.00  0.00           N  
ATOM   1207  H   GLN A  76      -0.213 -17.598  -1.273  1.00  0.00           H  
ATOM   1208  CA  GLN A  76       0.816 -15.709  -1.253  1.00  0.00           C  
ATOM   1209  HA  GLN A  76       0.303 -14.777  -1.499  1.00  0.00           H  
ATOM   1210  CB  GLN A  76       0.855 -15.858   0.277  1.00  0.00           C  
ATOM   1211  HB2 GLN A  76       1.351 -16.794   0.524  1.00  0.00           H  
ATOM   1212  HB3 GLN A  76       1.459 -15.047   0.687  1.00  0.00           H  
ATOM   1213  CG  GLN A  76      -0.509 -15.838   0.984  1.00  0.00           C  
ATOM   1214  HG2 GLN A  76      -1.148 -16.626   0.599  1.00  0.00           H  
ATOM   1215  HG3 GLN A  76      -0.352 -16.033   2.045  1.00  0.00           H  
ATOM   1216  CD  GLN A  76      -1.241 -14.514   0.820  1.00  0.00           C  
ATOM   1217  OE1 GLN A  76      -1.843 -14.231  -0.205  1.00  0.00           O  
ATOM   1218  NE2 GLN A  76      -1.222 -13.654   1.816  1.00  0.00           N  
ATOM   1219 HE21 GLN A  76      -1.662 -12.768   1.648  1.00  0.00           H  
ATOM   1220 HE22 GLN A  76      -0.666 -13.821   2.638  1.00  0.00           H  
ATOM   1221  C   GLN A  76       2.251 -15.588  -1.799  1.00  0.00           C  
ATOM   1222  O   GLN A  76       2.696 -14.476  -2.065  1.00  0.00           O  
ATOM   1223  N   LEU A  77       2.968 -16.698  -2.022  1.00  0.00           N  
ATOM   1224  H   LEU A  77       2.569 -17.591  -1.752  1.00  0.00           H  
ATOM   1225  CA  LEU A  77       4.316 -16.712  -2.611  1.00  0.00           C  
ATOM   1226  HA  LEU A  77       4.968 -16.099  -1.988  1.00  0.00           H  
ATOM   1227  CB  LEU A  77       4.840 -18.163  -2.597  1.00  0.00           C  
ATOM   1228  HB2 LEU A  77       4.739 -18.580  -1.594  1.00  0.00           H  
ATOM   1229  HB3 LEU A  77       4.212 -18.755  -3.253  1.00  0.00           H  
ATOM   1230  CG  LEU A  77       6.290 -18.345  -3.076  1.00  0.00           C  
ATOM   1231  HG  LEU A  77       6.556 -17.573  -3.795  1.00  0.00           H  
ATOM   1232  CD1 LEU A  77       7.248 -18.277  -1.887  1.00  0.00           C  
ATOM   1233 HD11 LEU A  77       7.072 -17.369  -1.312  1.00  0.00           H  
ATOM   1234 HD12 LEU A  77       7.095 -19.139  -1.238  1.00  0.00           H  
ATOM   1235 HD13 LEU A  77       8.276 -18.283  -2.244  1.00  0.00           H  
ATOM   1236  CD2 LEU A  77       6.447 -19.708  -3.747  1.00  0.00           C  
ATOM   1237 HD21 LEU A  77       7.495 -19.885  -3.992  1.00  0.00           H  
ATOM   1238 HD22 LEU A  77       6.090 -20.496  -3.084  1.00  0.00           H  
ATOM   1239 HD23 LEU A  77       5.863 -19.740  -4.668  1.00  0.00           H  
ATOM   1240  C   LEU A  77       4.321 -16.108  -4.029  1.00  0.00           C  
ATOM   1241  O   LEU A  77       5.067 -15.167  -4.297  1.00  0.00           O  
ATOM   1242  N   ILE A  78       3.451 -16.598  -4.919  1.00  0.00           N  
ATOM   1243  H   ILE A  78       2.873 -17.379  -4.619  1.00  0.00           H  
ATOM   1244  CA  ILE A  78       3.260 -16.077  -6.287  1.00  0.00           C  
ATOM   1245  HA  ILE A  78       4.209 -16.126  -6.816  1.00  0.00           H  
ATOM   1246  CB  ILE A  78       2.223 -16.949  -7.041  1.00  0.00           C  
ATOM   1247  HB  ILE A  78       1.317 -16.948  -6.433  1.00  0.00           H  
ATOM   1248  CG2 ILE A  78       1.813 -16.392  -8.420  1.00  0.00           C  
ATOM   1249 HG21 ILE A  78       1.599 -15.326  -8.378  1.00  0.00           H  
ATOM   1250 HG22 ILE A  78       2.590 -16.562  -9.163  1.00  0.00           H  
ATOM   1251 HG23 ILE A  78       0.901 -16.894  -8.745  1.00  0.00           H  
ATOM   1252  CG1 ILE A  78       2.659 -18.428  -7.196  1.00  0.00           C  
ATOM   1253 HG12 ILE A  78       2.748 -18.880  -6.212  1.00  0.00           H  
ATOM   1254 HG13 ILE A  78       1.866 -18.968  -7.714  1.00  0.00           H  
ATOM   1255  CD1 ILE A  78       3.980 -18.692  -7.935  1.00  0.00           C  
ATOM   1256 HD11 ILE A  78       3.932 -18.332  -8.962  1.00  0.00           H  
ATOM   1257 HD12 ILE A  78       4.807 -18.217  -7.412  1.00  0.00           H  
ATOM   1258 HD13 ILE A  78       4.163 -19.766  -7.956  1.00  0.00           H  
ATOM   1259  C   ILE A  78       2.843 -14.596  -6.263  1.00  0.00           C  
ATOM   1260  O   ILE A  78       3.377 -13.790  -7.027  1.00  0.00           O  
ATOM   1261  N   ARG A  79       1.937 -14.207  -5.352  1.00  0.00           N  
ATOM   1262  H   ARG A  79       1.491 -14.926  -4.789  1.00  0.00           H  
ATOM   1263  CA  ARG A  79       1.564 -12.800  -5.119  1.00  0.00           C  
ATOM   1264  HA  ARG A  79       1.192 -12.383  -6.056  1.00  0.00           H  
ATOM   1265  CB  ARG A  79       0.435 -12.721  -4.074  1.00  0.00           C  
ATOM   1266  HB2 ARG A  79      -0.408 -13.322  -4.418  1.00  0.00           H  
ATOM   1267  HB3 ARG A  79       0.778 -13.118  -3.119  1.00  0.00           H  
ATOM   1268  CG  ARG A  79      -0.043 -11.280  -3.869  1.00  0.00           C  
ATOM   1269  HG2 ARG A  79       0.787 -10.664  -3.521  1.00  0.00           H  
ATOM   1270  HG3 ARG A  79      -0.395 -10.883  -4.822  1.00  0.00           H  
ATOM   1271  CD  ARG A  79      -1.174 -11.185  -2.840  1.00  0.00           C  
ATOM   1272  HD2 ARG A  79      -2.037 -11.738  -3.212  1.00  0.00           H  
ATOM   1273  HD3 ARG A  79      -0.844 -11.631  -1.899  1.00  0.00           H  
ATOM   1274  NE  ARG A  79      -1.505  -9.769  -2.614  1.00  0.00           N  
ATOM   1275  HE  ARG A  79      -0.765  -9.098  -2.819  1.00  0.00           H  
ATOM   1276  CZ  ARG A  79      -2.686  -9.194  -2.564  1.00  0.00           C  
ATOM   1277  NH1 ARG A  79      -3.810  -9.848  -2.583  1.00  0.00           N  
ATOM   1278 HH11 ARG A  79      -3.792 -10.845  -2.601  1.00  0.00           H  
ATOM   1279 HH12 ARG A  79      -4.655  -9.305  -2.652  1.00  0.00           H  
ATOM   1280  NH2 ARG A  79      -2.748  -7.911  -2.510  1.00  0.00           N  
ATOM   1281 HH21 ARG A  79      -1.859  -7.421  -2.566  1.00  0.00           H  
ATOM   1282 HH22 ARG A  79      -3.587  -7.470  -2.880  1.00  0.00           H  
ATOM   1283  C   ARG A  79       2.780 -11.951  -4.733  1.00  0.00           C  
ATOM   1284  O   ARG A  79       3.026 -10.930  -5.375  1.00  0.00           O  
ATOM   1285  N   PHE A  80       3.587 -12.357  -3.751  1.00  0.00           N  
ATOM   1286  H   PHE A  80       3.356 -13.200  -3.233  1.00  0.00           H  
ATOM   1287  CA  PHE A  80       4.780 -11.594  -3.374  1.00  0.00           C  
ATOM   1288  HA  PHE A  80       4.488 -10.547  -3.289  1.00  0.00           H  
ATOM   1289  CB  PHE A  80       5.311 -12.030  -2.001  1.00  0.00           C  
ATOM   1290  HB2 PHE A  80       5.488 -13.107  -2.013  1.00  0.00           H  
ATOM   1291  HB3 PHE A  80       6.267 -11.532  -1.846  1.00  0.00           H  
ATOM   1292  CG  PHE A  80       4.442 -11.663  -0.808  1.00  0.00           C  
ATOM   1293  CD1 PHE A  80       4.004 -12.654   0.093  1.00  0.00           C  
ATOM   1294  HD1 PHE A  80       4.259 -13.691  -0.074  1.00  0.00           H  
ATOM   1295  CE1 PHE A  80       3.238 -12.302   1.218  1.00  0.00           C  
ATOM   1296  HE1 PHE A  80       2.906 -13.065   1.906  1.00  0.00           H  
ATOM   1297  CZ  PHE A  80       2.919 -10.956   1.464  1.00  0.00           C  
ATOM   1298  HZ  PHE A  80       2.350 -10.689   2.346  1.00  0.00           H  
ATOM   1299  CE2 PHE A  80       3.366  -9.960   0.580  1.00  0.00           C  
ATOM   1300  HE2 PHE A  80       3.134  -8.923   0.777  1.00  0.00           H  
ATOM   1301  CD2 PHE A  80       4.127 -10.312  -0.552  1.00  0.00           C  
ATOM   1302  HD2 PHE A  80       4.476  -9.537  -1.216  1.00  0.00           H  
ATOM   1303  C   PHE A  80       5.880 -11.611  -4.448  1.00  0.00           C  
ATOM   1304  O   PHE A  80       6.578 -10.607  -4.564  1.00  0.00           O  
ATOM   1305  N   LEU A  81       6.017 -12.661  -5.277  1.00  0.00           N  
ATOM   1306  H   LEU A  81       5.467 -13.495  -5.087  1.00  0.00           H  
ATOM   1307  CA  LEU A  81       6.901 -12.649  -6.460  1.00  0.00           C  
ATOM   1308  HA  LEU A  81       7.903 -12.361  -6.148  1.00  0.00           H  
ATOM   1309  CB  LEU A  81       6.961 -14.040  -7.130  1.00  0.00           C  
ATOM   1310  HB2 LEU A  81       5.942 -14.402  -7.270  1.00  0.00           H  
ATOM   1311  HB3 LEU A  81       7.401 -13.916  -8.119  1.00  0.00           H  
ATOM   1312  CG  LEU A  81       7.778 -15.127  -6.407  1.00  0.00           C  
ATOM   1313  HG  LEU A  81       7.391 -15.283  -5.405  1.00  0.00           H  
ATOM   1314  CD1 LEU A  81       7.676 -16.447  -7.174  1.00  0.00           C  
ATOM   1315 HD11 LEU A  81       8.121 -16.348  -8.164  1.00  0.00           H  
ATOM   1316 HD12 LEU A  81       8.198 -17.232  -6.625  1.00  0.00           H  
ATOM   1317 HD13 LEU A  81       6.629 -16.730  -7.272  1.00  0.00           H  
ATOM   1318  CD2 LEU A  81       9.264 -14.777  -6.326  1.00  0.00           C  
ATOM   1319 HD21 LEU A  81       9.651 -14.577  -7.325  1.00  0.00           H  
ATOM   1320 HD22 LEU A  81       9.409 -13.905  -5.691  1.00  0.00           H  
ATOM   1321 HD23 LEU A  81       9.818 -15.608  -5.887  1.00  0.00           H  
ATOM   1322  C   LEU A  81       6.450 -11.602  -7.495  1.00  0.00           C  
ATOM   1323  O   LEU A  81       7.274 -10.847  -8.014  1.00  0.00           O  
ATOM   1324  N   LYS A  82       5.138 -11.513  -7.752  1.00  0.00           N  
ATOM   1325  H   LYS A  82       4.527 -12.211  -7.337  1.00  0.00           H  
ATOM   1326  CA  LYS A  82       4.533 -10.463  -8.585  1.00  0.00           C  
ATOM   1327  HA  LYS A  82       5.026 -10.451  -9.558  1.00  0.00           H  
ATOM   1328  CB  LYS A  82       3.038 -10.754  -8.791  1.00  0.00           C  
ATOM   1329  HB2 LYS A  82       2.571 -11.023  -7.845  1.00  0.00           H  
ATOM   1330  HB3 LYS A  82       2.547  -9.858  -9.173  1.00  0.00           H  
ATOM   1331  CG  LYS A  82       2.831 -11.884  -9.805  1.00  0.00           C  
ATOM   1332  HG2 LYS A  82       3.183 -11.532 -10.774  1.00  0.00           H  
ATOM   1333  HG3 LYS A  82       3.408 -12.764  -9.517  1.00  0.00           H  
ATOM   1334  CD  LYS A  82       1.355 -12.271  -9.926  1.00  0.00           C  
ATOM   1335  HD2 LYS A  82       1.017 -12.723  -8.991  1.00  0.00           H  
ATOM   1336  HD3 LYS A  82       0.764 -11.378 -10.137  1.00  0.00           H  
ATOM   1337  CE  LYS A  82       1.203 -13.270 -11.073  1.00  0.00           C  
ATOM   1338  HE2 LYS A  82       1.608 -12.823 -11.985  1.00  0.00           H  
ATOM   1339  HE3 LYS A  82       1.791 -14.165 -10.846  1.00  0.00           H  
ATOM   1340  NZ  LYS A  82      -0.208 -13.650 -11.282  1.00  0.00           N  
ATOM   1341  HZ1 LYS A  82      -0.829 -12.878 -11.444  1.00  0.00           H  
ATOM   1342  HZ2 LYS A  82      -0.298 -14.332 -12.040  1.00  0.00           H  
ATOM   1343  HZ3 LYS A  82      -0.552 -14.242 -10.517  1.00  0.00           H  
ATOM   1344  C   LYS A  82       4.755  -9.070  -7.994  1.00  0.00           C  
ATOM   1345  O   LYS A  82       5.114  -8.157  -8.731  1.00  0.00           O  
ATOM   1346  N   ARG A  83       4.605  -8.888  -6.677  1.00  0.00           N  
ATOM   1347  H   ARG A  83       4.223  -9.658  -6.135  1.00  0.00           H  
ATOM   1348  CA  ARG A  83       4.901  -7.601  -6.015  1.00  0.00           C  
ATOM   1349  HA  ARG A  83       4.398  -6.814  -6.577  1.00  0.00           H  
ATOM   1350  CB  ARG A  83       4.306  -7.604  -4.595  1.00  0.00           C  
ATOM   1351  HB2 ARG A  83       3.343  -8.118  -4.628  1.00  0.00           H  
ATOM   1352  HB3 ARG A  83       4.960  -8.146  -3.910  1.00  0.00           H  
ATOM   1353  CG  ARG A  83       4.056  -6.180  -4.066  1.00  0.00           C  
ATOM   1354  HG2 ARG A  83       5.006  -5.675  -3.892  1.00  0.00           H  
ATOM   1355  HG3 ARG A  83       3.483  -5.615  -4.802  1.00  0.00           H  
ATOM   1356  CD  ARG A  83       3.254  -6.240  -2.761  1.00  0.00           C  
ATOM   1357  HD2 ARG A  83       2.354  -6.829  -2.943  1.00  0.00           H  
ATOM   1358  HD3 ARG A  83       3.850  -6.743  -1.999  1.00  0.00           H  
ATOM   1359  NE  ARG A  83       2.876  -4.904  -2.265  1.00  0.00           N  
ATOM   1360  HE  ARG A  83       3.429  -4.112  -2.562  1.00  0.00           H  
ATOM   1361  CZ  ARG A  83       1.914  -4.658  -1.398  1.00  0.00           C  
ATOM   1362  NH1 ARG A  83       1.103  -5.583  -0.973  1.00  0.00           N  
ATOM   1363 HH11 ARG A  83       0.971  -6.389  -1.583  1.00  0.00           H  
ATOM   1364 HH12 ARG A  83       0.326  -5.317  -0.406  1.00  0.00           H  
ATOM   1365  NH2 ARG A  83       1.706  -3.454  -0.965  1.00  0.00           N  
ATOM   1366 HH21 ARG A  83       2.193  -2.691  -1.431  1.00  0.00           H  
ATOM   1367 HH22 ARG A  83       0.873  -3.235  -0.455  1.00  0.00           H  
ATOM   1368  C   ARG A  83       6.401  -7.253  -6.069  1.00  0.00           C  
ATOM   1369  O   ARG A  83       6.744  -6.088  -6.234  1.00  0.00           O  
ATOM   1370  N   LEU A  84       7.292  -8.245  -6.002  1.00  0.00           N  
ATOM   1371  H   LEU A  84       6.944  -9.171  -5.782  1.00  0.00           H  
ATOM   1372  CA  LEU A  84       8.743  -8.079  -6.146  1.00  0.00           C  
ATOM   1373  HA  LEU A  84       9.066  -7.283  -5.469  1.00  0.00           H  
ATOM   1374  CB  LEU A  84       9.426  -9.389  -5.704  1.00  0.00           C  
ATOM   1375  HB2 LEU A  84       9.204  -9.559  -4.651  1.00  0.00           H  
ATOM   1376  HB3 LEU A  84       8.985 -10.212  -6.263  1.00  0.00           H  
ATOM   1377  CG  LEU A  84      10.950  -9.460  -5.907  1.00  0.00           C  
ATOM   1378  HG  LEU A  84      11.189  -9.309  -6.959  1.00  0.00           H  
ATOM   1379  CD1 LEU A  84      11.705  -8.427  -5.067  1.00  0.00           C  
ATOM   1380 HD11 LEU A  84      12.779  -8.551  -5.199  1.00  0.00           H  
ATOM   1381 HD12 LEU A  84      11.429  -7.426  -5.396  1.00  0.00           H  
ATOM   1382 HD13 LEU A  84      11.449  -8.539  -4.013  1.00  0.00           H  
ATOM   1383  CD2 LEU A  84      11.442 -10.848  -5.503  1.00  0.00           C  
ATOM   1384 HD21 LEU A  84      11.271 -11.009  -4.440  1.00  0.00           H  
ATOM   1385 HD22 LEU A  84      10.907 -11.610  -6.068  1.00  0.00           H  
ATOM   1386 HD23 LEU A  84      12.507 -10.934  -5.714  1.00  0.00           H  
ATOM   1387  C   LEU A  84       9.147  -7.645  -7.569  1.00  0.00           C  
ATOM   1388  O   LEU A  84       9.890  -6.678  -7.696  1.00  0.00           O  
ATOM   1389  N   ASP A  85       8.641  -8.301  -8.624  1.00  0.00           N  
ATOM   1390  H   ASP A  85       8.048  -9.106  -8.445  1.00  0.00           H  
ATOM   1391  CA  ASP A  85       8.802  -7.875 -10.033  1.00  0.00           C  
ATOM   1392  HA  ASP A  85       9.862  -7.874 -10.295  1.00  0.00           H  
ATOM   1393  CB  ASP A  85       8.085  -8.927 -10.919  1.00  0.00           C  
ATOM   1394  HB2 ASP A  85       8.472  -9.905 -10.626  1.00  0.00           H  
ATOM   1395  HB3 ASP A  85       7.018  -8.917 -10.685  1.00  0.00           H  
ATOM   1396  CG  ASP A  85       8.242  -8.840 -12.452  1.00  0.00           C  
ATOM   1397  OD1 ASP A  85       9.070  -8.058 -12.965  1.00  0.00           O  
ATOM   1398  OD2 ASP A  85       7.514  -9.582 -13.153  1.00  0.00           O  
ATOM   1399  C   ASP A  85       8.279  -6.429 -10.211  1.00  0.00           C  
ATOM   1400  O   ASP A  85       9.008  -5.549 -10.671  1.00  0.00           O  
ATOM   1401  N   ARG A  86       7.073  -6.141  -9.698  1.00  0.00           N  
ATOM   1402  H   ARG A  86       6.529  -6.917  -9.332  1.00  0.00           H  
ATOM   1403  CA  ARG A  86       6.436  -4.805  -9.680  1.00  0.00           C  
ATOM   1404  HA  ARG A  86       6.332  -4.447 -10.700  1.00  0.00           H  
ATOM   1405  CB  ARG A  86       5.031  -4.996  -9.084  1.00  0.00           C  
ATOM   1406  HB2 ARG A  86       4.523  -5.767  -9.665  1.00  0.00           H  
ATOM   1407  HB3 ARG A  86       5.140  -5.357  -8.065  1.00  0.00           H  
ATOM   1408  CG  ARG A  86       4.116  -3.767  -9.051  1.00  0.00           C  
ATOM   1409  HG2 ARG A  86       4.566  -2.996  -8.431  1.00  0.00           H  
ATOM   1410  HG3 ARG A  86       3.977  -3.377 -10.060  1.00  0.00           H  
ATOM   1411  CD  ARG A  86       2.758  -4.173  -8.450  1.00  0.00           C  
ATOM   1412  HD2 ARG A  86       2.293  -4.908  -9.109  1.00  0.00           H  
ATOM   1413  HD3 ARG A  86       2.930  -4.635  -7.474  1.00  0.00           H  
ATOM   1414  NE  ARG A  86       1.869  -3.008  -8.283  1.00  0.00           N  
ATOM   1415  HE  ARG A  86       2.311  -2.093  -8.405  1.00  0.00           H  
ATOM   1416  CZ  ARG A  86       0.579  -2.978  -7.992  1.00  0.00           C  
ATOM   1417  NH1 ARG A  86      -0.140  -4.068  -7.914  1.00  0.00           N  
ATOM   1418 HH11 ARG A  86       0.346  -4.942  -7.992  1.00  0.00           H  
ATOM   1419 HH12 ARG A  86      -1.083  -4.027  -7.574  1.00  0.00           H  
ATOM   1420  NH2 ARG A  86      -0.015  -1.840  -7.792  1.00  0.00           N  
ATOM   1421 HH21 ARG A  86       0.607  -1.034  -7.685  1.00  0.00           H  
ATOM   1422 HH22 ARG A  86      -1.006  -1.726  -7.699  1.00  0.00           H  
ATOM   1423  C   ARG A  86       7.252  -3.720  -8.960  1.00  0.00           C  
ATOM   1424  O   ARG A  86       7.227  -2.570  -9.382  1.00  0.00           O  
ATOM   1425  N   ASN A  87       7.993  -4.053  -7.903  1.00  0.00           N  
ATOM   1426  H   ASN A  87       7.906  -4.998  -7.551  1.00  0.00           H  
ATOM   1427  CA  ASN A  87       8.890  -3.111  -7.213  1.00  0.00           C  
ATOM   1428  HA  ASN A  87       8.423  -2.126  -7.231  1.00  0.00           H  
ATOM   1429  CB  ASN A  87       9.037  -3.539  -5.738  1.00  0.00           C  
ATOM   1430  HB2 ASN A  87       8.265  -4.258  -5.478  1.00  0.00           H  
ATOM   1431  HB3 ASN A  87       9.994  -4.031  -5.585  1.00  0.00           H  
ATOM   1432  CG  ASN A  87       8.913  -2.358  -4.781  1.00  0.00           C  
ATOM   1433  OD1 ASN A  87       9.445  -1.290  -5.013  1.00  0.00           O  
ATOM   1434  ND2 ASN A  87       8.178  -2.511  -3.699  1.00  0.00           N  
ATOM   1435 HD21 ASN A  87       8.028  -1.678  -3.132  1.00  0.00           H  
ATOM   1436 HD22 ASN A  87       7.628  -3.338  -3.563  1.00  0.00           H  
ATOM   1437  C   ASN A  87      10.253  -2.956  -7.931  1.00  0.00           C  
ATOM   1438  O   ASN A  87      10.737  -1.839  -8.129  1.00  0.00           O  
ATOM   1439  N   LEU A  88      10.845  -4.065  -8.403  1.00  0.00           N  
ATOM   1440  H   LEU A  88      10.376  -4.952  -8.253  1.00  0.00           H  
ATOM   1441  CA  LEU A  88      12.081  -4.056  -9.203  1.00  0.00           C  
ATOM   1442  HA  LEU A  88      12.838  -3.518  -8.637  1.00  0.00           H  
ATOM   1443  CB  LEU A  88      12.570  -5.495  -9.471  1.00  0.00           C  
ATOM   1444  HB2 LEU A  88      11.734  -6.066  -9.878  1.00  0.00           H  
ATOM   1445  HB3 LEU A  88      13.345  -5.453 -10.239  1.00  0.00           H  
ATOM   1446  CG  LEU A  88      13.151  -6.249  -8.261  1.00  0.00           C  
ATOM   1447  HG  LEU A  88      12.427  -6.263  -7.450  1.00  0.00           H  
ATOM   1448  CD1 LEU A  88      13.469  -7.691  -8.669  1.00  0.00           C  
ATOM   1449 HD11 LEU A  88      14.241  -7.706  -9.440  1.00  0.00           H  
ATOM   1450 HD12 LEU A  88      13.806  -8.254  -7.800  1.00  0.00           H  
ATOM   1451 HD13 LEU A  88      12.567  -8.166  -9.056  1.00  0.00           H  
ATOM   1452  CD2 LEU A  88      14.450  -5.627  -7.739  1.00  0.00           C  
ATOM   1453 HD21 LEU A  88      14.273  -4.607  -7.403  1.00  0.00           H  
ATOM   1454 HD22 LEU A  88      15.202  -5.618  -8.527  1.00  0.00           H  
ATOM   1455 HD23 LEU A  88      14.820  -6.207  -6.894  1.00  0.00           H  
ATOM   1456  C   LEU A  88      11.933  -3.301 -10.535  1.00  0.00           C  
ATOM   1457  O   LEU A  88      12.915  -2.717 -10.992  1.00  0.00           O  
ATOM   1458  N   TRP A  89      10.729  -3.237 -11.110  1.00  0.00           N  
ATOM   1459  H   TRP A  89      10.005  -3.850 -10.743  1.00  0.00           H  
ATOM   1460  CA  TRP A  89      10.376  -2.415 -12.274  1.00  0.00           C  
ATOM   1461  HA  TRP A  89      10.762  -2.883 -13.178  1.00  0.00           H  
ATOM   1462  CB  TRP A  89       8.846  -2.367 -12.353  1.00  0.00           C  
ATOM   1463  HB2 TRP A  89       8.476  -3.385 -12.477  1.00  0.00           H  
ATOM   1464  HB3 TRP A  89       8.475  -1.997 -11.401  1.00  0.00           H  
ATOM   1465  CG  TRP A  89       8.236  -1.507 -13.420  1.00  0.00           C  
ATOM   1466  CD1 TRP A  89       7.725  -0.267 -13.228  1.00  0.00           C  
ATOM   1467  HD1 TRP A  89       7.706   0.255 -12.275  1.00  0.00           H  
ATOM   1468  NE1 TRP A  89       7.210   0.213 -14.418  1.00  0.00           N  
ATOM   1469  HE1 TRP A  89       6.794   1.129 -14.512  1.00  0.00           H  
ATOM   1470  CE2 TRP A  89       7.330  -0.712 -15.433  1.00  0.00           C  
ATOM   1471  CZ2 TRP A  89       6.914  -0.723 -16.773  1.00  0.00           C  
ATOM   1472  HZ2 TRP A  89       6.397   0.128 -17.191  1.00  0.00           H  
ATOM   1473  CH2 TRP A  89       7.141  -1.872 -17.550  1.00  0.00           C  
ATOM   1474  HH2 TRP A  89       6.804  -1.903 -18.578  1.00  0.00           H  
ATOM   1475  CZ3 TRP A  89       7.796  -2.980 -16.983  1.00  0.00           C  
ATOM   1476  HZ3 TRP A  89       7.968  -3.863 -17.580  1.00  0.00           H  
ATOM   1477  CE3 TRP A  89       8.227  -2.952 -15.643  1.00  0.00           C  
ATOM   1478  HE3 TRP A  89       8.721  -3.816 -15.217  1.00  0.00           H  
ATOM   1479  CD2 TRP A  89       8.000  -1.820 -14.829  1.00  0.00           C  
ATOM   1480  C   TRP A  89      10.940  -0.989 -12.212  1.00  0.00           C  
ATOM   1481  O   TRP A  89      11.556  -0.535 -13.174  1.00  0.00           O  
ATOM   1482  N   GLY A  90      10.798  -0.295 -11.076  1.00  0.00           N  
ATOM   1483  H   GLY A  90      10.354  -0.754 -10.289  1.00  0.00           H  
ATOM   1484  CA  GLY A  90      11.297   1.078 -10.922  1.00  0.00           C  
ATOM   1485  HA2 GLY A  90      11.039   1.666 -11.803  1.00  0.00           H  
ATOM   1486  HA3 GLY A  90      10.822   1.532 -10.053  1.00  0.00           H  
ATOM   1487  C   GLY A  90      12.811   1.150 -10.722  1.00  0.00           C  
ATOM   1488  O   GLY A  90      13.472   2.072 -11.210  1.00  0.00           O  
ATOM   1489  N   LEU A  91      13.380   0.162 -10.021  1.00  0.00           N  
ATOM   1490  H   LEU A  91      12.780  -0.570  -9.664  1.00  0.00           H  
ATOM   1491  CA  LEU A  91      14.816   0.098  -9.744  1.00  0.00           C  
ATOM   1492  HA  LEU A  91      15.127   1.082  -9.396  1.00  0.00           H  
ATOM   1493  CB  LEU A  91      15.054  -0.925  -8.619  1.00  0.00           C  
ATOM   1494  HB2 LEU A  91      14.379  -0.696  -7.792  1.00  0.00           H  
ATOM   1495  HB3 LEU A  91      14.803  -1.920  -8.989  1.00  0.00           H  
ATOM   1496  CG  LEU A  91      16.496  -0.948  -8.080  1.00  0.00           C  
ATOM   1497  HG  LEU A  91      17.183  -1.219  -8.881  1.00  0.00           H  
ATOM   1498  CD1 LEU A  91      16.921   0.406  -7.506  1.00  0.00           C  
ATOM   1499 HD11 LEU A  91      16.129   0.797  -6.869  1.00  0.00           H  
ATOM   1500 HD12 LEU A  91      17.834   0.299  -6.923  1.00  0.00           H  
ATOM   1501 HD13 LEU A  91      17.105   1.114  -8.313  1.00  0.00           H  
ATOM   1502  CD2 LEU A  91      16.598  -2.001  -6.982  1.00  0.00           C  
ATOM   1503 HD21 LEU A  91      15.916  -1.763  -6.166  1.00  0.00           H  
ATOM   1504 HD22 LEU A  91      16.343  -2.975  -7.397  1.00  0.00           H  
ATOM   1505 HD23 LEU A  91      17.617  -2.042  -6.600  1.00  0.00           H  
ATOM   1506  C   LEU A  91      15.624  -0.221 -11.010  1.00  0.00           C  
ATOM   1507  O   LEU A  91      16.651   0.408 -11.266  1.00  0.00           O  
ATOM   1508  N   ALA A  92      15.113  -1.124 -11.847  1.00  0.00           N  
ATOM   1509  H   ALA A  92      14.265  -1.607 -11.562  1.00  0.00           H  
ATOM   1510  CA  ALA A  92      15.610  -1.372 -13.191  1.00  0.00           C  
ATOM   1511  HA  ALA A  92      16.695  -1.495 -13.155  1.00  0.00           H  
ATOM   1512  CB  ALA A  92      14.997  -2.681 -13.702  1.00  0.00           C  
ATOM   1513  HB1 ALA A  92      13.907  -2.638 -13.660  1.00  0.00           H  
ATOM   1514  HB2 ALA A  92      15.306  -2.841 -14.732  1.00  0.00           H  
ATOM   1515  HB3 ALA A  92      15.343  -3.513 -13.089  1.00  0.00           H  
ATOM   1516  C   ALA A  92      15.307  -0.187 -14.125  1.00  0.00           C  
ATOM   1517  O   ALA A  92      16.229   0.470 -14.606  1.00  0.00           O  
ATOM   1518  N   GLY A  93      14.034   0.131 -14.368  1.00  0.00           N  
ATOM   1519  H   GLY A  93      13.291  -0.343 -13.857  1.00  0.00           H  
ATOM   1520  CA  GLY A  93      13.625   1.020 -15.464  1.00  0.00           C  
ATOM   1521  HA2 GLY A  93      12.610   1.369 -15.269  1.00  0.00           H  
ATOM   1522  HA3 GLY A  93      14.283   1.887 -15.506  1.00  0.00           H  
ATOM   1523  C   GLY A  93      13.635   0.341 -16.842  1.00  0.00           C  
ATOM   1524  O   GLY A  93      13.442   1.007 -17.854  1.00  0.00           O  
ATOM   1525  N   LEU A  94      13.823  -0.983 -16.883  1.00  0.00           N  
ATOM   1526  H   LEU A  94      13.912  -1.463 -16.002  1.00  0.00           H  
ATOM   1527  CA  LEU A  94      13.725  -1.826 -18.077  1.00  0.00           C  
ATOM   1528  HA  LEU A  94      13.493  -1.199 -18.938  1.00  0.00           H  
ATOM   1529  CB  LEU A  94      15.058  -2.551 -18.327  1.00  0.00           C  
ATOM   1530  HB2 LEU A  94      15.435  -2.912 -17.370  1.00  0.00           H  
ATOM   1531  HB3 LEU A  94      14.876  -3.423 -18.959  1.00  0.00           H  
ATOM   1532  CG  LEU A  94      16.148  -1.706 -19.002  1.00  0.00           C  
ATOM   1533  HG  LEU A  94      16.298  -0.778 -18.453  1.00  0.00           H  
ATOM   1534  CD1 LEU A  94      17.437  -2.518 -18.987  1.00  0.00           C  
ATOM   1535 HD11 LEU A  94      17.737  -2.711 -17.957  1.00  0.00           H  
ATOM   1536 HD12 LEU A  94      17.306  -3.459 -19.520  1.00  0.00           H  
ATOM   1537 HD13 LEU A  94      18.233  -1.942 -19.461  1.00  0.00           H  
ATOM   1538  CD2 LEU A  94      15.799  -1.398 -20.461  1.00  0.00           C  
ATOM   1539 HD21 LEU A  94      15.620  -2.324 -21.008  1.00  0.00           H  
ATOM   1540 HD22 LEU A  94      16.633  -0.869 -20.924  1.00  0.00           H  
ATOM   1541 HD23 LEU A  94      14.923  -0.755 -20.515  1.00  0.00           H  
ATOM   1542  C   LEU A  94      12.593  -2.846 -17.940  1.00  0.00           C  
ATOM   1543  O   LEU A  94      12.386  -3.436 -16.881  1.00  0.00           O  
ATOM   1544  N   ASN A  95      11.902  -3.078 -19.057  1.00  0.00           N  
ATOM   1545  H   ASN A  95      12.152  -2.543 -19.871  1.00  0.00           H  
ATOM   1546  CA  ASN A  95      10.761  -3.984 -19.160  1.00  0.00           C  
ATOM   1547  HA  ASN A  95      10.069  -3.763 -18.347  1.00  0.00           H  
ATOM   1548  CB  ASN A  95      10.081  -3.668 -20.509  1.00  0.00           C  
ATOM   1549  HB2 ASN A  95      10.051  -2.586 -20.643  1.00  0.00           H  
ATOM   1550  HB3 ASN A  95      10.656  -4.095 -21.331  1.00  0.00           H  
ATOM   1551  CG  ASN A  95       8.649  -4.156 -20.617  1.00  0.00           C  
ATOM   1552  OD1 ASN A  95       8.166  -4.970 -19.859  1.00  0.00           O  
ATOM   1553  ND2 ASN A  95       7.912  -3.652 -21.573  1.00  0.00           N  
ATOM   1554 HD21 ASN A  95       6.962  -3.986 -21.622  1.00  0.00           H  
ATOM   1555 HD22 ASN A  95       8.270  -2.953 -22.196  1.00  0.00           H  
ATOM   1556  C   ASN A  95      11.171  -5.467 -19.027  1.00  0.00           C  
ATOM   1557  O   ASN A  95      10.521  -6.247 -18.331  1.00  0.00           O  
ATOM   1558  N   SER A  96      12.269  -5.865 -19.673  1.00  0.00           N  
ATOM   1559  H   SER A  96      12.807  -5.177 -20.178  1.00  0.00           H  
ATOM   1560  CA  SER A  96      12.844  -7.212 -19.608  1.00  0.00           C  
ATOM   1561  HA  SER A  96      12.775  -7.589 -18.586  1.00  0.00           H  
ATOM   1562  CB  SER A  96      12.064  -8.160 -20.527  1.00  0.00           C  
ATOM   1563  HB2 SER A  96      11.038  -8.244 -20.167  1.00  0.00           H  
ATOM   1564  HB3 SER A  96      12.053  -7.753 -21.540  1.00  0.00           H  
ATOM   1565  OG  SER A  96      12.654  -9.444 -20.553  1.00  0.00           O  
ATOM   1566  HG  SER A  96      12.065 -10.048 -21.011  1.00  0.00           H  
ATOM   1567  C   SER A  96      14.320  -7.171 -20.006  1.00  0.00           C  
ATOM   1568  O   SER A  96      14.719  -6.328 -20.814  1.00  0.00           O  
ATOM   1569  N   CYS A  97      15.121  -8.089 -19.465  1.00  0.00           N  
ATOM   1570  H   CYS A  97      14.707  -8.763 -18.827  1.00  0.00           H  
ATOM   1571  CA  CYS A  97      16.504  -8.296 -19.879  1.00  0.00           C  
ATOM   1572  HA  CYS A  97      16.619  -7.926 -20.895  1.00  0.00           H  
ATOM   1573  CB  CYS A  97      17.436  -7.466 -18.985  1.00  0.00           C  
ATOM   1574  HB2 CYS A  97      17.116  -6.422 -18.986  1.00  0.00           H  
ATOM   1575  HB3 CYS A  97      17.397  -7.850 -17.964  1.00  0.00           H  
ATOM   1576  SG  CYS A  97      19.138  -7.581 -19.611  1.00  0.00           S  
ATOM   1577  HG  CYS A  97      18.989  -6.728 -20.634  1.00  0.00           H  
ATOM   1578  C   CYS A  97      16.830  -9.801 -19.837  1.00  0.00           C  
ATOM   1579  O   CYS A  97      16.814 -10.385 -18.751  1.00  0.00           O  
ATOM   1580  N   PRO A  98      17.080 -10.465 -20.981  1.00  0.00           N  
ATOM   1581  CD  PRO A  98      16.966  -9.954 -22.341  1.00  0.00           C  
ATOM   1582  HD2 PRO A  98      17.562  -9.052 -22.483  1.00  0.00           H  
ATOM   1583  HD3 PRO A  98      15.915  -9.753 -22.559  1.00  0.00           H  
ATOM   1584  CG  PRO A  98      17.481 -11.066 -23.255  1.00  0.00           C  
ATOM   1585  HG2 PRO A  98      18.553 -10.940 -23.417  1.00  0.00           H  
ATOM   1586  HG3 PRO A  98      16.948 -11.086 -24.207  1.00  0.00           H  
ATOM   1587  CB  PRO A  98      17.228 -12.333 -22.442  1.00  0.00           C  
ATOM   1588  HB2 PRO A  98      17.897 -13.142 -22.738  1.00  0.00           H  
ATOM   1589  HB3 PRO A  98      16.189 -12.642 -22.567  1.00  0.00           H  
ATOM   1590  CA  PRO A  98      17.448 -11.875 -20.996  1.00  0.00           C  
ATOM   1591  HA  PRO A  98      16.772 -12.435 -20.347  1.00  0.00           H  
ATOM   1592  C   PRO A  98      18.887 -12.115 -20.504  1.00  0.00           C  
ATOM   1593  O   PRO A  98      19.692 -11.202 -20.295  1.00  0.00           O  
ATOM   1594  N   VAL A  99      19.222 -13.394 -20.357  1.00  0.00           N  
ATOM   1595  H   VAL A  99      18.542 -14.092 -20.623  1.00  0.00           H  
ATOM   1596  CA  VAL A  99      20.528 -13.913 -19.936  1.00  0.00           C  
ATOM   1597  HA  VAL A  99      21.284 -13.152 -20.127  1.00  0.00           H  
ATOM   1598  CB  VAL A  99      20.515 -14.201 -18.417  1.00  0.00           C  
ATOM   1599  HB  VAL A  99      20.193 -13.290 -17.913  1.00  0.00           H  
ATOM   1600  CG1 VAL A  99      19.538 -15.319 -18.029  1.00  0.00           C  
ATOM   1601 HG11 VAL A  99      18.513 -15.012 -18.238  1.00  0.00           H  
ATOM   1602 HG12 VAL A  99      19.625 -15.535 -16.965  1.00  0.00           H  
ATOM   1603 HG13 VAL A  99      19.763 -16.233 -18.579  1.00  0.00           H  
ATOM   1604  CG2 VAL A  99      21.905 -14.544 -17.867  1.00  0.00           C  
ATOM   1605 HG21 VAL A  99      21.880 -14.507 -16.778  1.00  0.00           H  
ATOM   1606 HG22 VAL A  99      22.206 -15.550 -18.163  1.00  0.00           H  
ATOM   1607 HG23 VAL A  99      22.642 -13.822 -18.218  1.00  0.00           H  
ATOM   1608  C   VAL A  99      20.877 -15.138 -20.790  1.00  0.00           C  
ATOM   1609  O   VAL A  99      19.998 -15.712 -21.433  1.00  0.00           O  
ATOM   1610  N   LYS A 100      22.154 -15.518 -20.812  1.00  0.00           N  
ATOM   1611  H   LYS A 100      22.805 -15.031 -20.211  1.00  0.00           H  
ATOM   1612  CA  LYS A 100      22.703 -16.675 -21.525  1.00  0.00           C  
ATOM   1613  HA  LYS A 100      21.946 -17.458 -21.601  1.00  0.00           H  
ATOM   1614  CB  LYS A 100      23.156 -16.262 -22.936  1.00  0.00           C  
ATOM   1615  HB2 LYS A 100      23.595 -15.263 -22.919  1.00  0.00           H  
ATOM   1616  HB3 LYS A 100      23.940 -16.942 -23.259  1.00  0.00           H  
ATOM   1617  CG  LYS A 100      22.010 -16.316 -23.955  1.00  0.00           C  
ATOM   1618  HG2 LYS A 100      21.325 -17.127 -23.703  1.00  0.00           H  
ATOM   1619  HG3 LYS A 100      21.463 -15.373 -23.941  1.00  0.00           H  
ATOM   1620  CD  LYS A 100      22.572 -16.588 -25.353  1.00  0.00           C  
ATOM   1621  HD2 LYS A 100      23.284 -15.807 -25.623  1.00  0.00           H  
ATOM   1622  HD3 LYS A 100      23.089 -17.551 -25.333  1.00  0.00           H  
ATOM   1623  CE  LYS A 100      21.441 -16.648 -26.380  1.00  0.00           C  
ATOM   1624  HE2 LYS A 100      20.657 -17.305 -25.991  1.00  0.00           H  
ATOM   1625  HE3 LYS A 100      21.018 -15.645 -26.501  1.00  0.00           H  
ATOM   1626  NZ  LYS A 100      21.945 -17.175 -27.671  1.00  0.00           N  
ATOM   1627  HZ1 LYS A 100      22.693 -16.595 -28.024  1.00  0.00           H  
ATOM   1628  HZ2 LYS A 100      21.205 -17.214 -28.359  1.00  0.00           H  
ATOM   1629  HZ3 LYS A 100      22.313 -18.111 -27.532  1.00  0.00           H  
ATOM   1630  C   LYS A 100      23.869 -17.277 -20.747  1.00  0.00           C  
ATOM   1631  O   LYS A 100      24.509 -16.568 -19.974  1.00  0.00           O  
ATOM   1632  N   GLU A 101      24.127 -18.560 -20.984  1.00  0.00           N  
ATOM   1633  H   GLU A 101      23.650 -18.968 -21.788  1.00  0.00           H  
ATOM   1634  CA  GLU A 101      25.271 -19.329 -20.484  1.00  0.00           C  
ATOM   1635  HA  GLU A 101      25.035 -20.386 -20.623  1.00  0.00           H  
ATOM   1636  CB  GLU A 101      26.524 -19.047 -21.346  1.00  0.00           C  
ATOM   1637  HB2 GLU A 101      26.981 -18.126 -20.996  1.00  0.00           H  
ATOM   1638  HB3 GLU A 101      27.234 -19.855 -21.162  1.00  0.00           H  
ATOM   1639  CG  GLU A 101      26.354 -18.896 -22.877  1.00  0.00           C  
ATOM   1640  HG2 GLU A 101      26.103 -17.852 -23.079  1.00  0.00           H  
ATOM   1641  HG3 GLU A 101      27.326 -19.070 -23.350  1.00  0.00           H  
ATOM   1642  CD  GLU A 101      25.279 -19.789 -23.528  1.00  0.00           C  
ATOM   1643  OE1 GLU A 101      25.640 -20.886 -23.994  1.00  0.00           O  
ATOM   1644  OE2 GLU A 101      24.103 -19.348 -23.595  1.00  0.00           O  
ATOM   1645  C   GLU A 101      25.475 -19.115 -18.964  1.00  0.00           C  
ATOM   1646  O   GLU A 101      26.426 -18.460 -18.524  1.00  0.00           O  
ATOM   1647  N   ALA A 102      24.500 -19.587 -18.176  1.00  0.00           N  
ATOM   1648  H   ALA A 102      23.760 -20.121 -18.606  1.00  0.00           H  
ATOM   1649  CA  ALA A 102      24.357 -19.341 -16.736  1.00  0.00           C  
ATOM   1650  HA  ALA A 102      25.330 -19.074 -16.323  1.00  0.00           H  
ATOM   1651  CB  ALA A 102      23.393 -18.161 -16.535  1.00  0.00           C  
ATOM   1652  HB1 ALA A 102      23.734 -17.299 -17.108  1.00  0.00           H  
ATOM   1653  HB2 ALA A 102      22.391 -18.435 -16.868  1.00  0.00           H  
ATOM   1654  HB3 ALA A 102      23.354 -17.896 -15.477  1.00  0.00           H  
ATOM   1655  C   ALA A 102      23.850 -20.589 -15.987  1.00  0.00           C  
ATOM   1656  O   ALA A 102      23.038 -21.346 -16.523  1.00  0.00           O  
ATOM   1657  N   ASN A 103      24.316 -20.797 -14.751  1.00  0.00           N  
ATOM   1658  H   ASN A 103      24.948 -20.109 -14.367  1.00  0.00           H  
ATOM   1659  CA  ASN A 103      23.956 -21.965 -13.929  1.00  0.00           C  
ATOM   1660  HA  ASN A 103      24.089 -22.862 -14.539  1.00  0.00           H  
ATOM   1661  CB  ASN A 103      24.911 -22.041 -12.715  1.00  0.00           C  
ATOM   1662  HB2 ASN A 103      25.051 -21.041 -12.303  1.00  0.00           H  
ATOM   1663  HB3 ASN A 103      24.480 -22.661 -11.928  1.00  0.00           H  
ATOM   1664  CG  ASN A 103      26.262 -22.646 -13.052  1.00  0.00           C  
ATOM   1665  OD1 ASN A 103      26.389 -23.535 -13.870  1.00  0.00           O  
ATOM   1666  ND2 ASN A 103      27.311 -22.206 -12.405  1.00  0.00           N  
ATOM   1667 HD21 ASN A 103      28.195 -22.600 -12.679  1.00  0.00           H  
ATOM   1668 HD22 ASN A 103      27.223 -21.442 -11.763  1.00  0.00           H  
ATOM   1669  C   ASN A 103      22.482 -21.977 -13.471  1.00  0.00           C  
ATOM   1670  O   ASN A 103      21.760 -20.986 -13.564  1.00  0.00           O  
ATOM   1671  N   GLN A 104      22.049 -23.099 -12.888  1.00  0.00           N  
ATOM   1672  H   GLN A 104      22.701 -23.866 -12.823  1.00  0.00           H  
ATOM   1673  CA  GLN A 104      20.887 -23.158 -11.990  1.00  0.00           C  
ATOM   1674  HA  GLN A 104      20.177 -22.368 -12.245  1.00  0.00           H  
ATOM   1675  CB  GLN A 104      20.187 -24.523 -12.125  1.00  0.00           C  
ATOM   1676  HB2 GLN A 104      20.924 -25.320 -12.020  1.00  0.00           H  
ATOM   1677  HB3 GLN A 104      19.466 -24.640 -11.316  1.00  0.00           H  
ATOM   1678  CG  GLN A 104      19.451 -24.693 -13.461  1.00  0.00           C  
ATOM   1679  HG2 GLN A 104      20.166 -24.598 -14.280  1.00  0.00           H  
ATOM   1680  HG3 GLN A 104      19.015 -25.691 -13.503  1.00  0.00           H  
ATOM   1681  CD  GLN A 104      18.329 -23.675 -13.629  1.00  0.00           C  
ATOM   1682  OE1 GLN A 104      17.445 -23.538 -12.797  1.00  0.00           O  
ATOM   1683  NE2 GLN A 104      18.329 -22.932 -14.712  1.00  0.00           N  
ATOM   1684 HE21 GLN A 104      17.625 -22.211 -14.798  1.00  0.00           H  
ATOM   1685 HE22 GLN A 104      19.063 -23.016 -15.391  1.00  0.00           H  
ATOM   1686  C   GLN A 104      21.306 -22.944 -10.525  1.00  0.00           C  
ATOM   1687  O   GLN A 104      22.396 -23.351 -10.123  1.00  0.00           O  
ATOM   1688  N   SER A 105      20.411 -22.384  -9.710  1.00  0.00           N  
ATOM   1689  H   SER A 105      19.553 -22.008 -10.112  1.00  0.00           H  
ATOM   1690  CA  SER A 105      20.532 -22.324  -8.246  1.00  0.00           C  
ATOM   1691  HA  SER A 105      21.149 -23.155  -7.906  1.00  0.00           H  
ATOM   1692  CB  SER A 105      21.211 -21.014  -7.838  1.00  0.00           C  
ATOM   1693  HB2 SER A 105      22.147 -20.913  -8.389  1.00  0.00           H  
ATOM   1694  HB3 SER A 105      20.555 -20.177  -8.092  1.00  0.00           H  
ATOM   1695  OG  SER A 105      21.495 -20.987  -6.450  1.00  0.00           O  
ATOM   1696  HG  SER A 105      22.393 -21.317  -6.330  1.00  0.00           H  
ATOM   1697  C   SER A 105      19.156 -22.452  -7.584  1.00  0.00           C  
ATOM   1698  O   SER A 105      18.150 -22.119  -8.201  1.00  0.00           O  
ATOM   1699  N   THR A 106      19.083 -22.935  -6.344  1.00  0.00           N  
ATOM   1700  H   THR A 106      19.932 -23.209  -5.875  1.00  0.00           H  
ATOM   1701  CA  THR A 106      17.842 -23.014  -5.548  1.00  0.00           C  
ATOM   1702  HA  THR A 106      17.126 -23.685  -6.026  1.00  0.00           H  
ATOM   1703  CB  THR A 106      18.185 -23.563  -4.153  1.00  0.00           C  
ATOM   1704  HB  THR A 106      18.763 -22.813  -3.615  1.00  0.00           H  
ATOM   1705  CG2 THR A 106      16.971 -23.933  -3.310  1.00  0.00           C  
ATOM   1706 HG21 THR A 106      16.373 -24.681  -3.827  1.00  0.00           H  
ATOM   1707 HG22 THR A 106      17.293 -24.340  -2.350  1.00  0.00           H  
ATOM   1708 HG23 THR A 106      16.355 -23.056  -3.124  1.00  0.00           H  
ATOM   1709  OG1 THR A 106      18.983 -24.718  -4.270  1.00  0.00           O  
ATOM   1710  HG1 THR A 106      18.387 -25.471  -4.181  1.00  0.00           H  
ATOM   1711  C   THR A 106      17.213 -21.622  -5.403  1.00  0.00           C  
ATOM   1712  O   THR A 106      17.936 -20.667  -5.107  1.00  0.00           O  
ATOM   1713  N   LEU A 107      15.892 -21.479  -5.572  1.00  0.00           N  
ATOM   1714  H   LEU A 107      15.330 -22.286  -5.830  1.00  0.00           H  
ATOM   1715  CA  LEU A 107      15.216 -20.177  -5.493  1.00  0.00           C  
ATOM   1716  HA  LEU A 107      15.712 -19.516  -6.200  1.00  0.00           H  
ATOM   1717  CB  LEU A 107      13.750 -20.328  -5.954  1.00  0.00           C  
ATOM   1718  HB2 LEU A 107      13.742 -20.651  -6.997  1.00  0.00           H  
ATOM   1719  HB3 LEU A 107      13.280 -21.112  -5.360  1.00  0.00           H  
ATOM   1720  CG  LEU A 107      12.901 -19.048  -5.824  1.00  0.00           C  
ATOM   1721  HG  LEU A 107      12.872 -18.742  -4.780  1.00  0.00           H  
ATOM   1722  CD1 LEU A 107      13.428 -17.888  -6.673  1.00  0.00           C  
ATOM   1723 HD11 LEU A 107      14.438 -17.627  -6.371  1.00  0.00           H  
ATOM   1724 HD12 LEU A 107      13.429 -18.170  -7.726  1.00  0.00           H  
ATOM   1725 HD13 LEU A 107      12.785 -17.022  -6.530  1.00  0.00           H  
ATOM   1726  CD2 LEU A 107      11.466 -19.308  -6.271  1.00  0.00           C  
ATOM   1727 HD21 LEU A 107      11.066 -20.177  -5.747  1.00  0.00           H  
ATOM   1728 HD22 LEU A 107      10.843 -18.444  -6.049  1.00  0.00           H  
ATOM   1729 HD23 LEU A 107      11.443 -19.504  -7.342  1.00  0.00           H  
ATOM   1730  C   LEU A 107      15.350 -19.517  -4.107  1.00  0.00           C  
ATOM   1731  O   LEU A 107      15.543 -18.304  -4.034  1.00  0.00           O  
ATOM   1732  N   GLU A 108      15.322 -20.278  -3.009  1.00  0.00           N  
ATOM   1733  H   GLU A 108      15.028 -21.250  -3.099  1.00  0.00           H  
ATOM   1734  CA  GLU A 108      15.581 -19.732  -1.663  1.00  0.00           C  
ATOM   1735  HA  GLU A 108      14.840 -18.959  -1.457  1.00  0.00           H  
ATOM   1736  CB  GLU A 108      15.421 -20.840  -0.604  1.00  0.00           C  
ATOM   1737  HB2 GLU A 108      14.530 -21.417  -0.838  1.00  0.00           H  
ATOM   1738  HB3 GLU A 108      16.263 -21.530  -0.686  1.00  0.00           H  
ATOM   1739  CG  GLU A 108      15.367 -20.282   0.841  1.00  0.00           C  
ATOM   1740  HG2 GLU A 108      16.249 -20.643   1.377  1.00  0.00           H  
ATOM   1741  HG3 GLU A 108      15.447 -19.193   0.804  1.00  0.00           H  
ATOM   1742  CD  GLU A 108      14.094 -20.623   1.649  1.00  0.00           C  
ATOM   1743  OE1 GLU A 108      13.080 -21.037   1.039  1.00  0.00           O  
ATOM   1744  OE2 GLU A 108      14.108 -20.403   2.883  1.00  0.00           O  
ATOM   1745  C   GLU A 108      16.978 -19.075  -1.565  1.00  0.00           C  
ATOM   1746  O   GLU A 108      17.126 -17.949  -1.089  1.00  0.00           O  
ATOM   1747  N   ASN A 109      18.005 -19.747  -2.101  1.00  0.00           N  
ATOM   1748  H   ASN A 109      17.793 -20.634  -2.536  1.00  0.00           H  
ATOM   1749  CA  ASN A 109      19.385 -19.251  -2.151  1.00  0.00           C  
ATOM   1750  HA  ASN A 109      19.664 -18.908  -1.154  1.00  0.00           H  
ATOM   1751  CB  ASN A 109      20.301 -20.417  -2.557  1.00  0.00           C  
ATOM   1752  HB2 ASN A 109      20.215 -21.225  -1.831  1.00  0.00           H  
ATOM   1753  HB3 ASN A 109      20.002 -20.797  -3.533  1.00  0.00           H  
ATOM   1754  CG  ASN A 109      21.746 -19.977  -2.664  1.00  0.00           C  
ATOM   1755  OD1 ASN A 109      22.202 -19.480  -3.680  1.00  0.00           O  
ATOM   1756  ND2 ASN A 109      22.514 -20.102  -1.609  1.00  0.00           N  
ATOM   1757 HD21 ASN A 109      23.468 -19.802  -1.696  1.00  0.00           H  
ATOM   1758 HD22 ASN A 109      22.141 -20.484  -0.756  1.00  0.00           H  
ATOM   1759  C   ASN A 109      19.563 -18.053  -3.105  1.00  0.00           C  
ATOM   1760  O   ASN A 109      20.301 -17.114  -2.790  1.00  0.00           O  
ATOM   1761  N   PHE A 110      18.888 -18.075  -4.256  1.00  0.00           N  
ATOM   1762  H   PHE A 110      18.333 -18.900  -4.468  1.00  0.00           H  
ATOM   1763  CA  PHE A 110      18.860 -16.959  -5.200  1.00  0.00           C  
ATOM   1764  HA  PHE A 110      19.881 -16.695  -5.473  1.00  0.00           H  
ATOM   1765  CB  PHE A 110      18.117 -17.406  -6.466  1.00  0.00           C  
ATOM   1766  HB2 PHE A 110      18.609 -18.295  -6.866  1.00  0.00           H  
ATOM   1767  HB3 PHE A 110      17.099 -17.691  -6.200  1.00  0.00           H  
ATOM   1768  CG  PHE A 110      18.056 -16.357  -7.560  1.00  0.00           C  
ATOM   1769  CD1 PHE A 110      19.125 -16.231  -8.466  1.00  0.00           C  
ATOM   1770  HD1 PHE A 110      19.989 -16.875  -8.386  1.00  0.00           H  
ATOM   1771  CE1 PHE A 110      19.067 -15.272  -9.492  1.00  0.00           C  
ATOM   1772  HE1 PHE A 110      19.892 -15.180 -10.179  1.00  0.00           H  
ATOM   1773  CZ  PHE A 110      17.946 -14.434  -9.615  1.00  0.00           C  
ATOM   1774  HZ  PHE A 110      17.902 -13.706 -10.411  1.00  0.00           H  
ATOM   1775  CE2 PHE A 110      16.878 -14.554  -8.709  1.00  0.00           C  
ATOM   1776  HE2 PHE A 110      16.012 -13.916  -8.812  1.00  0.00           H  
ATOM   1777  CD2 PHE A 110      16.932 -15.514  -7.682  1.00  0.00           C  
ATOM   1778  HD2 PHE A 110      16.106 -15.611  -6.991  1.00  0.00           H  
ATOM   1779  C   PHE A 110      18.215 -15.720  -4.563  1.00  0.00           C  
ATOM   1780  O   PHE A 110      18.741 -14.613  -4.693  1.00  0.00           O  
ATOM   1781  N   LEU A 111      17.125 -15.906  -3.812  1.00  0.00           N  
ATOM   1782  H   LEU A 111      16.731 -16.842  -3.752  1.00  0.00           H  
ATOM   1783  CA  LEU A 111      16.451 -14.837  -3.077  1.00  0.00           C  
ATOM   1784  HA  LEU A 111      16.362 -13.979  -3.739  1.00  0.00           H  
ATOM   1785  CB  LEU A 111      15.036 -15.288  -2.679  1.00  0.00           C  
ATOM   1786  HB2 LEU A 111      15.108 -16.254  -2.177  1.00  0.00           H  
ATOM   1787  HB3 LEU A 111      14.625 -14.576  -1.962  1.00  0.00           H  
ATOM   1788  CG  LEU A 111      14.063 -15.400  -3.871  1.00  0.00           C  
ATOM   1789  HG  LEU A 111      14.509 -16.000  -4.660  1.00  0.00           H  
ATOM   1790  CD1 LEU A 111      12.768 -16.067  -3.413  1.00  0.00           C  
ATOM   1791 HD11 LEU A 111      12.075 -16.148  -4.250  1.00  0.00           H  
ATOM   1792 HD12 LEU A 111      12.988 -17.069  -3.046  1.00  0.00           H  
ATOM   1793 HD13 LEU A 111      12.308 -15.487  -2.613  1.00  0.00           H  
ATOM   1794  CD2 LEU A 111      13.696 -14.032  -4.457  1.00  0.00           C  
ATOM   1795 HD21 LEU A 111      14.575 -13.561  -4.888  1.00  0.00           H  
ATOM   1796 HD22 LEU A 111      12.961 -14.159  -5.250  1.00  0.00           H  
ATOM   1797 HD23 LEU A 111      13.275 -13.395  -3.681  1.00  0.00           H  
ATOM   1798  C   LEU A 111      17.252 -14.344  -1.864  1.00  0.00           C  
ATOM   1799  O   LEU A 111      17.267 -13.135  -1.637  1.00  0.00           O  
ATOM   1800  N   GLU A 112      17.960 -15.189  -1.107  1.00  0.00           N  
ATOM   1801  H   GLU A 112      17.857 -16.194  -1.239  1.00  0.00           H  
ATOM   1802  CA  GLU A 112      18.817 -14.687  -0.017  1.00  0.00           C  
ATOM   1803  HA  GLU A 112      18.212 -14.010   0.581  1.00  0.00           H  
ATOM   1804  CB  GLU A 112      19.280 -15.825   0.906  1.00  0.00           C  
ATOM   1805  HB2 GLU A 112      18.413 -16.420   1.195  1.00  0.00           H  
ATOM   1806  HB3 GLU A 112      19.967 -16.470   0.357  1.00  0.00           H  
ATOM   1807  CG  GLU A 112      19.977 -15.308   2.181  1.00  0.00           C  
ATOM   1808  HG2 GLU A 112      20.244 -16.169   2.798  1.00  0.00           H  
ATOM   1809  HG3 GLU A 112      20.906 -14.804   1.904  1.00  0.00           H  
ATOM   1810  CD  GLU A 112      19.090 -14.353   3.002  1.00  0.00           C  
ATOM   1811  OE1 GLU A 112      17.979 -14.773   3.400  1.00  0.00           O  
ATOM   1812  OE2 GLU A 112      19.443 -13.162   3.181  1.00  0.00           O  
ATOM   1813  C   GLU A 112      20.000 -13.861  -0.551  1.00  0.00           C  
ATOM   1814  O   GLU A 112      20.340 -12.817   0.009  1.00  0.00           O  
ATOM   1815  N   ARG A 113      20.578 -14.239  -1.700  1.00  0.00           N  
ATOM   1816  H   ARG A 113      20.262 -15.105  -2.130  1.00  0.00           H  
ATOM   1817  CA  ARG A 113      21.585 -13.413  -2.394  1.00  0.00           C  
ATOM   1818  HA  ARG A 113      22.341 -13.108  -1.668  1.00  0.00           H  
ATOM   1819  CB  ARG A 113      22.268 -14.217  -3.500  1.00  0.00           C  
ATOM   1820  HB2 ARG A 113      21.516 -14.740  -4.095  1.00  0.00           H  
ATOM   1821  HB3 ARG A 113      22.816 -13.535  -4.151  1.00  0.00           H  
ATOM   1822  CG  ARG A 113      23.265 -15.214  -2.889  1.00  0.00           C  
ATOM   1823  HG2 ARG A 113      24.016 -14.663  -2.321  1.00  0.00           H  
ATOM   1824  HG3 ARG A 113      22.750 -15.899  -2.213  1.00  0.00           H  
ATOM   1825  CD  ARG A 113      23.970 -16.010  -3.982  1.00  0.00           C  
ATOM   1826  HD2 ARG A 113      24.416 -15.316  -4.697  1.00  0.00           H  
ATOM   1827  HD3 ARG A 113      24.772 -16.594  -3.527  1.00  0.00           H  
ATOM   1828  NE  ARG A 113      23.039 -16.936  -4.646  1.00  0.00           N  
ATOM   1829  HE  ARG A 113      22.505 -17.564  -4.054  1.00  0.00           H  
ATOM   1830  CZ  ARG A 113      22.916 -17.160  -5.935  1.00  0.00           C  
ATOM   1831  NH1 ARG A 113      23.543 -16.476  -6.849  1.00  0.00           N  
ATOM   1832 HH11 ARG A 113      24.146 -15.720  -6.596  1.00  0.00           H  
ATOM   1833 HH12 ARG A 113      23.485 -16.793  -7.826  1.00  0.00           H  
ATOM   1834  NH2 ARG A 113      22.177 -18.137  -6.341  1.00  0.00           N  
ATOM   1835 HH21 ARG A 113      21.836 -18.825  -5.680  1.00  0.00           H  
ATOM   1836 HH22 ARG A 113      22.399 -18.442  -7.289  1.00  0.00           H  
ATOM   1837  C   ARG A 113      20.996 -12.117  -2.943  1.00  0.00           C  
ATOM   1838  O   ARG A 113      21.585 -11.064  -2.714  1.00  0.00           O  
ATOM   1839  N   LEU A 114      19.818 -12.156  -3.575  1.00  0.00           N  
ATOM   1840  H   LEU A 114      19.415 -13.067  -3.784  1.00  0.00           H  
ATOM   1841  CA  LEU A 114      19.113 -10.943  -4.015  1.00  0.00           C  
ATOM   1842  HA  LEU A 114      19.770 -10.402  -4.697  1.00  0.00           H  
ATOM   1843  CB  LEU A 114      17.831 -11.331  -4.779  1.00  0.00           C  
ATOM   1844  HB2 LEU A 114      18.107 -11.913  -5.660  1.00  0.00           H  
ATOM   1845  HB3 LEU A 114      17.232 -11.969  -4.129  1.00  0.00           H  
ATOM   1846  CG  LEU A 114      16.949 -10.140  -5.215  1.00  0.00           C  
ATOM   1847  HG  LEU A 114      16.678  -9.550  -4.338  1.00  0.00           H  
ATOM   1848  CD1 LEU A 114      17.635  -9.218  -6.230  1.00  0.00           C  
ATOM   1849 HD11 LEU A 114      18.520  -8.771  -5.780  1.00  0.00           H  
ATOM   1850 HD12 LEU A 114      17.920  -9.782  -7.118  1.00  0.00           H  
ATOM   1851 HD13 LEU A 114      16.953  -8.415  -6.514  1.00  0.00           H  
ATOM   1852  CD2 LEU A 114      15.652 -10.651  -5.834  1.00  0.00           C  
ATOM   1853 HD21 LEU A 114      15.130 -11.281  -5.115  1.00  0.00           H  
ATOM   1854 HD22 LEU A 114      15.010  -9.806  -6.085  1.00  0.00           H  
ATOM   1855 HD23 LEU A 114      15.863 -11.228  -6.733  1.00  0.00           H  
ATOM   1856  C   LEU A 114      18.810 -10.005  -2.834  1.00  0.00           C  
ATOM   1857  O   LEU A 114      19.012  -8.802  -2.954  1.00  0.00           O  
ATOM   1858  N   LYS A 115      18.378 -10.546  -1.687  1.00  0.00           N  
ATOM   1859  H   LYS A 115      18.190 -11.546  -1.696  1.00  0.00           H  
ATOM   1860  CA  LYS A 115      18.135  -9.820  -0.425  1.00  0.00           C  
ATOM   1861  HA  LYS A 115      17.525  -8.946  -0.642  1.00  0.00           H  
ATOM   1862  CB  LYS A 115      17.354 -10.763   0.516  1.00  0.00           C  
ATOM   1863  HB2 LYS A 115      16.492 -11.158  -0.027  1.00  0.00           H  
ATOM   1864  HB3 LYS A 115      18.004 -11.601   0.770  1.00  0.00           H  
ATOM   1865  CG  LYS A 115      16.834 -10.115   1.814  1.00  0.00           C  
ATOM   1866  HG2 LYS A 115      17.686  -9.854   2.443  1.00  0.00           H  
ATOM   1867  HG3 LYS A 115      16.298  -9.199   1.565  1.00  0.00           H  
ATOM   1868  CD  LYS A 115      15.884 -11.031   2.619  1.00  0.00           C  
ATOM   1869  HD2 LYS A 115      15.659 -10.550   3.569  1.00  0.00           H  
ATOM   1870  HD3 LYS A 115      14.952 -11.174   2.076  1.00  0.00           H  
ATOM   1871  CE  LYS A 115      16.526 -12.392   2.885  1.00  0.00           C  
ATOM   1872  HE2 LYS A 115      16.841 -12.836   1.939  1.00  0.00           H  
ATOM   1873  HE3 LYS A 115      17.440 -12.239   3.470  1.00  0.00           H  
ATOM   1874  NZ  LYS A 115      15.672 -13.380   3.588  1.00  0.00           N  
ATOM   1875  HZ1 LYS A 115      14.882 -13.698   3.036  1.00  0.00           H  
ATOM   1876  HZ2 LYS A 115      16.283 -14.193   3.747  1.00  0.00           H  
ATOM   1877  HZ3 LYS A 115      15.355 -13.045   4.483  1.00  0.00           H  
ATOM   1878  C   LYS A 115      19.424  -9.285   0.211  1.00  0.00           C  
ATOM   1879  O   LYS A 115      19.422  -8.165   0.717  1.00  0.00           O  
ATOM   1880  N   THR A 116      20.528 -10.028   0.121  1.00  0.00           N  
ATOM   1881  H   THR A 116      20.439 -10.968  -0.254  1.00  0.00           H  
ATOM   1882  CA  THR A 116      21.866  -9.560   0.519  1.00  0.00           C  
ATOM   1883  HA  THR A 116      21.836  -9.246   1.561  1.00  0.00           H  
ATOM   1884  CB  THR A 116      22.908 -10.687   0.398  1.00  0.00           C  
ATOM   1885  HB  THR A 116      22.927 -11.065  -0.623  1.00  0.00           H  
ATOM   1886  CG2 THR A 116      24.320 -10.233   0.770  1.00  0.00           C  
ATOM   1887 HG21 THR A 116      24.684  -9.501   0.049  1.00  0.00           H  
ATOM   1888 HG22 THR A 116      24.321  -9.794   1.767  1.00  0.00           H  
ATOM   1889 HG23 THR A 116      24.992 -11.090   0.756  1.00  0.00           H  
ATOM   1890  OG1 THR A 116      22.579 -11.745   1.269  1.00  0.00           O  
ATOM   1891  HG1 THR A 116      21.755 -12.162   0.958  1.00  0.00           H  
ATOM   1892  C   THR A 116      22.274  -8.344  -0.315  1.00  0.00           C  
ATOM   1893  O   THR A 116      22.575  -7.291   0.245  1.00  0.00           O  
ATOM   1894  N   ILE A 117      22.198  -8.448  -1.647  1.00  0.00           N  
ATOM   1895  H   ILE A 117      21.938  -9.348  -2.043  1.00  0.00           H  
ATOM   1896  CA  ILE A 117      22.495  -7.348  -2.584  1.00  0.00           C  
ATOM   1897  HA  ILE A 117      23.513  -7.000  -2.402  1.00  0.00           H  
ATOM   1898  CB  ILE A 117      22.413  -7.859  -4.045  1.00  0.00           C  
ATOM   1899  HB  ILE A 117      21.454  -8.364  -4.174  1.00  0.00           H  
ATOM   1900  CG2 ILE A 117      22.478  -6.703  -5.064  1.00  0.00           C  
ATOM   1901 HG21 ILE A 117      21.638  -6.022  -4.936  1.00  0.00           H  
ATOM   1902 HG22 ILE A 117      23.411  -6.150  -4.944  1.00  0.00           H  
ATOM   1903 HG23 ILE A 117      22.425  -7.089  -6.081  1.00  0.00           H  
ATOM   1904  CG1 ILE A 117      23.545  -8.875  -4.334  1.00  0.00           C  
ATOM   1905 HG12 ILE A 117      24.496  -8.348  -4.416  1.00  0.00           H  
ATOM   1906 HG13 ILE A 117      23.635  -9.573  -3.503  1.00  0.00           H  
ATOM   1907  CD1 ILE A 117      23.319  -9.713  -5.600  1.00  0.00           C  
ATOM   1908 HD11 ILE A 117      23.369  -9.085  -6.489  1.00  0.00           H  
ATOM   1909 HD12 ILE A 117      24.096 -10.475  -5.671  1.00  0.00           H  
ATOM   1910 HD13 ILE A 117      22.347 -10.204  -5.553  1.00  0.00           H  
ATOM   1911  C   ILE A 117      21.563  -6.151  -2.342  1.00  0.00           C  
ATOM   1912  O   ILE A 117      22.021  -5.011  -2.286  1.00  0.00           O  
ATOM   1913  N   MET A 118      20.264  -6.393  -2.142  1.00  0.00           N  
ATOM   1914  H   MET A 118      19.922  -7.342  -2.251  1.00  0.00           H  
ATOM   1915  CA  MET A 118      19.302  -5.327  -1.866  1.00  0.00           C  
ATOM   1916  HA  MET A 118      19.419  -4.576  -2.647  1.00  0.00           H  
ATOM   1917  CB  MET A 118      17.865  -5.870  -1.929  1.00  0.00           C  
ATOM   1918  HB2 MET A 118      17.761  -6.531  -2.788  1.00  0.00           H  
ATOM   1919  HB3 MET A 118      17.657  -6.455  -1.032  1.00  0.00           H  
ATOM   1920  CG  MET A 118      16.825  -4.746  -2.053  1.00  0.00           C  
ATOM   1921  HG2 MET A 118      15.834  -5.200  -2.060  1.00  0.00           H  
ATOM   1922  HG3 MET A 118      16.890  -4.108  -1.172  1.00  0.00           H  
ATOM   1923  SD  MET A 118      16.965  -3.677  -3.520  1.00  0.00           S  
ATOM   1924  CE  MET A 118      17.003  -4.908  -4.847  1.00  0.00           C  
ATOM   1925  HE1 MET A 118      16.956  -4.408  -5.812  1.00  0.00           H  
ATOM   1926  HE2 MET A 118      17.930  -5.476  -4.791  1.00  0.00           H  
ATOM   1927  HE3 MET A 118      16.156  -5.584  -4.753  1.00  0.00           H  
ATOM   1928  C   MET A 118      19.582  -4.628  -0.532  1.00  0.00           C  
ATOM   1929  O   MET A 118      19.392  -3.421  -0.442  1.00  0.00           O  
ATOM   1930  N   ARG A 119      20.089  -5.327   0.498  1.00  0.00           N  
ATOM   1931  H   ARG A 119      20.225  -6.330   0.394  1.00  0.00           H  
ATOM   1932  CA  ARG A 119      20.483  -4.679   1.760  1.00  0.00           C  
ATOM   1933  HA  ARG A 119      19.697  -3.975   2.016  1.00  0.00           H  
ATOM   1934  CB  ARG A 119      20.553  -5.703   2.899  1.00  0.00           C  
ATOM   1935  HB2 ARG A 119      19.646  -6.309   2.882  1.00  0.00           H  
ATOM   1936  HB3 ARG A 119      21.417  -6.355   2.758  1.00  0.00           H  
ATOM   1937  CG  ARG A 119      20.642  -4.977   4.255  1.00  0.00           C  
ATOM   1938  HG2 ARG A 119      21.614  -4.489   4.349  1.00  0.00           H  
ATOM   1939  HG3 ARG A 119      19.868  -4.208   4.300  1.00  0.00           H  
ATOM   1940  CD  ARG A 119      20.442  -5.914   5.449  1.00  0.00           C  
ATOM   1941  HD2 ARG A 119      20.476  -5.314   6.361  1.00  0.00           H  
ATOM   1942  HD3 ARG A 119      19.449  -6.362   5.388  1.00  0.00           H  
ATOM   1943  NE  ARG A 119      21.498  -6.941   5.523  1.00  0.00           N  
ATOM   1944  HE  ARG A 119      22.432  -6.602   5.694  1.00  0.00           H  
ATOM   1945  CZ  ARG A 119      21.367  -8.247   5.369  1.00  0.00           C  
ATOM   1946  NH1 ARG A 119      20.223  -8.817   5.097  1.00  0.00           N  
ATOM   1947 HH11 ARG A 119      19.423  -8.249   4.895  1.00  0.00           H  
ATOM   1948 HH12 ARG A 119      20.170  -9.816   4.980  1.00  0.00           H  
ATOM   1949  NH2 ARG A 119      22.409  -9.018   5.484  1.00  0.00           N  
ATOM   1950 HH21 ARG A 119      23.315  -8.625   5.675  1.00  0.00           H  
ATOM   1951 HH22 ARG A 119      22.323 -10.010   5.329  1.00  0.00           H  
ATOM   1952  C   ARG A 119      21.758  -3.843   1.628  1.00  0.00           C  
ATOM   1953  O   ARG A 119      21.839  -2.780   2.240  1.00  0.00           O  
ATOM   1954  N   GLU A 120      22.724  -4.262   0.816  1.00  0.00           N  
ATOM   1955  H   GLU A 120      22.631  -5.171   0.375  1.00  0.00           H  
ATOM   1956  CA  GLU A 120      23.882  -3.424   0.469  1.00  0.00           C  
ATOM   1957  HA  GLU A 120      24.364  -3.083   1.386  1.00  0.00           H  
ATOM   1958  CB  GLU A 120      24.895  -4.283  -0.313  1.00  0.00           C  
ATOM   1959  HB2 GLU A 120      25.324  -5.017   0.370  1.00  0.00           H  
ATOM   1960  HB3 GLU A 120      24.356  -4.837  -1.081  1.00  0.00           H  
ATOM   1961  CG  GLU A 120      26.038  -3.537  -1.022  1.00  0.00           C  
ATOM   1962  HG2 GLU A 120      26.615  -4.281  -1.577  1.00  0.00           H  
ATOM   1963  HG3 GLU A 120      25.613  -2.852  -1.758  1.00  0.00           H  
ATOM   1964  CD  GLU A 120      26.996  -2.753  -0.113  1.00  0.00           C  
ATOM   1965  OE1 GLU A 120      28.122  -2.487  -0.597  1.00  0.00           O  
ATOM   1966  OE2 GLU A 120      26.603  -2.343   0.996  1.00  0.00           O  
ATOM   1967  C   GLU A 120      23.430  -2.164  -0.295  1.00  0.00           C  
ATOM   1968  O   GLU A 120      23.780  -1.041   0.073  1.00  0.00           O  
ATOM   1969  N   LYS A 121      22.544  -2.316  -1.291  1.00  0.00           N  
ATOM   1970  H   LYS A 121      22.281  -3.261  -1.563  1.00  0.00           H  
ATOM   1971  CA  LYS A 121      21.970  -1.173  -2.023  1.00  0.00           C  
ATOM   1972  HA  LYS A 121      22.802  -0.593  -2.417  1.00  0.00           H  
ATOM   1973  CB  LYS A 121      21.107  -1.681  -3.193  1.00  0.00           C  
ATOM   1974  HB2 LYS A 121      21.684  -2.397  -3.782  1.00  0.00           H  
ATOM   1975  HB3 LYS A 121      20.238  -2.205  -2.794  1.00  0.00           H  
ATOM   1976  CG  LYS A 121      20.611  -0.564  -4.130  1.00  0.00           C  
ATOM   1977  HG2 LYS A 121      19.906  -1.001  -4.838  1.00  0.00           H  
ATOM   1978  HG3 LYS A 121      20.089   0.192  -3.551  1.00  0.00           H  
ATOM   1979  CD  LYS A 121      21.733   0.126  -4.914  1.00  0.00           C  
ATOM   1980  HD2 LYS A 121      22.416   0.628  -4.227  1.00  0.00           H  
ATOM   1981  HD3 LYS A 121      22.281  -0.632  -5.475  1.00  0.00           H  
ATOM   1982  CE  LYS A 121      21.140   1.159  -5.880  1.00  0.00           C  
ATOM   1983  HE2 LYS A 121      20.385   0.661  -6.494  1.00  0.00           H  
ATOM   1984  HE3 LYS A 121      20.649   1.952  -5.308  1.00  0.00           H  
ATOM   1985  NZ  LYS A 121      22.190   1.715  -6.761  1.00  0.00           N  
ATOM   1986  HZ1 LYS A 121      22.679   0.936  -7.218  1.00  0.00           H  
ATOM   1987  HZ2 LYS A 121      21.812   2.218  -7.554  1.00  0.00           H  
ATOM   1988  HZ3 LYS A 121      22.873   2.259  -6.261  1.00  0.00           H  
ATOM   1989  C   LYS A 121      21.197  -0.231  -1.090  1.00  0.00           C  
ATOM   1990  O   LYS A 121      21.432   0.974  -1.122  1.00  0.00           O  
ATOM   1991  N   TYR A 122      20.339  -0.779  -0.227  1.00  0.00           N  
ATOM   1992  H   TYR A 122      20.175  -1.776  -0.310  1.00  0.00           H  
ATOM   1993  CA  TYR A 122      19.587  -0.056   0.806  1.00  0.00           C  
ATOM   1994  HA  TYR A 122      18.926   0.672   0.336  1.00  0.00           H  
ATOM   1995  CB  TYR A 122      18.731  -1.065   1.582  1.00  0.00           C  
ATOM   1996  HB2 TYR A 122      17.957  -1.435   0.910  1.00  0.00           H  
ATOM   1997  HB3 TYR A 122      19.361  -1.903   1.860  1.00  0.00           H  
ATOM   1998  CG  TYR A 122      18.064  -0.552   2.847  1.00  0.00           C  
ATOM   1999  CD1 TYR A 122      18.516  -0.936   4.128  1.00  0.00           C  
ATOM   2000  HD1 TYR A 122      19.380  -1.579   4.225  1.00  0.00           H  
ATOM   2001  CE1 TYR A 122      17.854  -0.458   5.283  1.00  0.00           C  
ATOM   2002  HE1 TYR A 122      18.197  -0.734   6.268  1.00  0.00           H  
ATOM   2003  CZ  TYR A 122      16.753   0.421   5.156  1.00  0.00           C  
ATOM   2004  OH  TYR A 122      16.130   0.929   6.252  1.00  0.00           O  
ATOM   2005  HH  TYR A 122      15.557   1.662   6.004  1.00  0.00           H  
ATOM   2006  CE2 TYR A 122      16.322   0.807   3.874  1.00  0.00           C  
ATOM   2007  HE2 TYR A 122      15.504   1.505   3.762  1.00  0.00           H  
ATOM   2008  CD2 TYR A 122      16.971   0.315   2.730  1.00  0.00           C  
ATOM   2009  HD2 TYR A 122      16.636   0.617   1.750  1.00  0.00           H  
ATOM   2010  C   TYR A 122      20.492   0.707   1.771  1.00  0.00           C  
ATOM   2011  O   TYR A 122      20.184   1.842   2.114  1.00  0.00           O  
ATOM   2012  N   SER A 123      21.611   0.106   2.183  1.00  0.00           N  
ATOM   2013  H   SER A 123      21.793  -0.838   1.866  1.00  0.00           H  
ATOM   2014  CA  SER A 123      22.587   0.739   3.081  1.00  0.00           C  
ATOM   2015  HA  SER A 123      22.065   1.130   3.955  1.00  0.00           H  
ATOM   2016  CB  SER A 123      23.628  -0.281   3.565  1.00  0.00           C  
ATOM   2017  HB2 SER A 123      24.220  -0.639   2.721  1.00  0.00           H  
ATOM   2018  HB3 SER A 123      24.295   0.206   4.279  1.00  0.00           H  
ATOM   2019  OG  SER A 123      22.998  -1.384   4.197  1.00  0.00           O  
ATOM   2020  HG  SER A 123      22.642  -1.949   3.487  1.00  0.00           H  
ATOM   2021  C   SER A 123      23.302   1.915   2.412  1.00  0.00           C  
ATOM   2022  O   SER A 123      23.573   2.914   3.073  1.00  0.00           O  
ATOM   2023  N   LYS A 124      23.583   1.823   1.104  1.00  0.00           N  
ATOM   2024  H   LYS A 124      23.390   0.937   0.646  1.00  0.00           H  
ATOM   2025  CA  LYS A 124      24.240   2.881   0.314  1.00  0.00           C  
ATOM   2026  HA  LYS A 124      24.976   3.380   0.946  1.00  0.00           H  
ATOM   2027  CB  LYS A 124      24.960   2.232  -0.878  1.00  0.00           C  
ATOM   2028  HB2 LYS A 124      24.348   1.431  -1.295  1.00  0.00           H  
ATOM   2029  HB3 LYS A 124      25.131   2.979  -1.656  1.00  0.00           H  
ATOM   2030  CG  LYS A 124      26.321   1.690  -0.425  1.00  0.00           C  
ATOM   2031  HG2 LYS A 124      26.953   2.538  -0.154  1.00  0.00           H  
ATOM   2032  HG3 LYS A 124      26.193   1.055   0.453  1.00  0.00           H  
ATOM   2033  CD  LYS A 124      27.010   0.873  -1.519  1.00  0.00           C  
ATOM   2034  HD2 LYS A 124      26.494  -0.085  -1.617  1.00  0.00           H  
ATOM   2035  HD3 LYS A 124      26.975   1.407  -2.470  1.00  0.00           H  
ATOM   2036  CE  LYS A 124      28.467   0.657  -1.100  1.00  0.00           C  
ATOM   2037  HE2 LYS A 124      29.011   1.600  -1.203  1.00  0.00           H  
ATOM   2038  HE3 LYS A 124      28.475   0.364  -0.044  1.00  0.00           H  
ATOM   2039  NZ  LYS A 124      29.113  -0.414  -1.888  1.00  0.00           N  
ATOM   2040  HZ1 LYS A 124      28.985  -0.304  -2.880  1.00  0.00           H  
ATOM   2041  HZ2 LYS A 124      30.085  -0.514  -1.643  1.00  0.00           H  
ATOM   2042  HZ3 LYS A 124      28.687  -1.300  -1.597  1.00  0.00           H  
ATOM   2043  C   LYS A 124      23.319   4.008  -0.163  1.00  0.00           C  
ATOM   2044  O   LYS A 124      23.813   5.106  -0.404  1.00  0.00           O  
ATOM   2045  N   CYS A 125      22.020   3.768  -0.335  1.00  0.00           N  
ATOM   2046  H   CYS A 125      21.668   2.843  -0.132  1.00  0.00           H  
ATOM   2047  CA  CYS A 125      21.075   4.813  -0.746  1.00  0.00           C  
ATOM   2048  HA  CYS A 125      21.592   5.506  -1.412  1.00  0.00           H  
ATOM   2049  CB  CYS A 125      19.927   4.199  -1.557  1.00  0.00           C  
ATOM   2050  HB2 CYS A 125      19.378   3.484  -0.941  1.00  0.00           H  
ATOM   2051  HB3 CYS A 125      19.240   4.988  -1.876  1.00  0.00           H  
ATOM   2052  SG  CYS A 125      20.599   3.358  -3.023  1.00  0.00           S  
ATOM   2053  HG  CYS A 125      21.087   2.315  -2.333  1.00  0.00           H  
ATOM   2054  C   CYS A 125      20.600   5.625   0.471  1.00  0.00           C  
ATOM   2055  O   CYS A 125      20.236   5.050   1.501  1.00  0.00           O  
ATOM   2056  N   SER A 126      20.622   6.958   0.354  1.00  0.00           N  
ATOM   2057  H   SER A 126      20.795   7.349  -0.558  1.00  0.00           H  
ATOM   2058  CA  SER A 126      20.230   7.903   1.416  1.00  0.00           C  
ATOM   2059  HA  SER A 126      20.791   7.696   2.325  1.00  0.00           H  
ATOM   2060  CB  SER A 126      20.526   9.337   0.985  1.00  0.00           C  
ATOM   2061  HB2 SER A 126      19.992   9.565   0.060  1.00  0.00           H  
ATOM   2062  HB3 SER A 126      20.203  10.035   1.761  1.00  0.00           H  
ATOM   2063  OG  SER A 126      21.924   9.428   0.797  1.00  0.00           O  
ATOM   2064  HG  SER A 126      22.244   8.533   0.653  1.00  0.00           H  
ATOM   2065  C   SER A 126      18.757   7.771   1.780  1.00  0.00           C  
ATOM   2066  O   SER A 126      18.512   7.471   2.967  1.00  0.00           O  
ATOM   2067  OXT SER A 126      17.927   7.912   0.867  1.00  0.00           O  
TER    2068      SER   126                                                      
ATOM   2068  N   MET B 127     -24.872  10.483 -26.878  1.00  0.00           N  
ATOM   2069  H1  MET B 127     -24.754   9.752 -26.193  1.00  0.00           H  
ATOM   2070  H2  MET B 127     -23.955  10.784 -27.196  1.00  0.00           H  
ATOM   2071  H3  MET B 127     -25.335  10.116 -27.695  1.00  0.00           H  
ATOM   2072  CA  MET B 127     -25.625  11.638 -26.331  1.00  0.00           C  
ATOM   2073  HA  MET B 127     -26.651  11.324 -26.141  1.00  0.00           H  
ATOM   2074  CB  MET B 127     -25.001  12.076 -24.988  1.00  0.00           C  
ATOM   2075  HB2 MET B 127     -24.845  11.188 -24.373  1.00  0.00           H  
ATOM   2076  HB3 MET B 127     -24.028  12.537 -25.166  1.00  0.00           H  
ATOM   2077  CG  MET B 127     -25.882  13.039 -24.184  1.00  0.00           C  
ATOM   2078  HG2 MET B 127     -25.422  13.193 -23.207  1.00  0.00           H  
ATOM   2079  HG3 MET B 127     -25.914  14.009 -24.674  1.00  0.00           H  
ATOM   2080  SD  MET B 127     -27.584  12.453 -23.955  1.00  0.00           S  
ATOM   2081  CE  MET B 127     -27.578  12.182 -22.157  1.00  0.00           C  
ATOM   2082  HE1 MET B 127     -28.545  11.795 -21.835  1.00  0.00           H  
ATOM   2083  HE2 MET B 127     -26.804  11.464 -21.887  1.00  0.00           H  
ATOM   2084  HE3 MET B 127     -27.385  13.124 -21.641  1.00  0.00           H  
ATOM   2085  C   MET B 127     -25.660  12.757 -27.378  1.00  0.00           C  
ATOM   2086  O   MET B 127     -24.949  12.651 -28.371  1.00  0.00           O  
ATOM   2087  N   HIE B 128     -26.455  13.823 -27.206  1.00  0.00           N  
ATOM   2088  H   HIE B 128     -27.059  13.850 -26.395  1.00  0.00           H  
ATOM   2089  CA  HIE B 128     -26.118  15.121 -27.833  1.00  0.00           C  
ATOM   2090  HA  HIE B 128     -25.856  14.951 -28.879  1.00  0.00           H  
ATOM   2091  CB  HIE B 128     -27.348  16.052 -27.803  1.00  0.00           C  
ATOM   2092  HB2 HIE B 128     -27.478  16.439 -26.794  1.00  0.00           H  
ATOM   2093  HB3 HIE B 128     -28.238  15.473 -28.052  1.00  0.00           H  
ATOM   2094  CG  HIE B 128     -27.275  17.218 -28.766  1.00  0.00           C  
ATOM   2095  ND1 HIE B 128     -26.621  18.431 -28.533  1.00  0.00           N  
ATOM   2096  CE1 HIE B 128     -26.750  19.153 -29.655  1.00  0.00           C  
ATOM   2097  HE1 HIE B 128     -26.347  20.150 -29.791  1.00  0.00           H  
ATOM   2098  NE2 HIE B 128     -27.441  18.461 -30.575  1.00  0.00           N  
ATOM   2099  HE2 HIE B 128     -27.680  18.791 -31.501  1.00  0.00           H  
ATOM   2100  CD2 HIE B 128     -27.776  17.237 -30.035  1.00  0.00           C  
ATOM   2101  HD2 HIE B 128     -28.325  16.440 -30.519  1.00  0.00           H  
ATOM   2102  C   HIE B 128     -24.866  15.720 -27.143  1.00  0.00           C  
ATOM   2103  O   HIE B 128     -24.295  15.079 -26.267  1.00  0.00           O  
ATOM   2104  N   HIE B 129     -24.409  16.920 -27.512  1.00  0.00           N  
ATOM   2105  H   HIE B 129     -24.934  17.437 -28.207  1.00  0.00           H  
ATOM   2106  CA  HIE B 129     -23.292  17.612 -26.839  1.00  0.00           C  
ATOM   2107  HA  HIE B 129     -22.824  16.920 -26.137  1.00  0.00           H  
ATOM   2108  CB  HIE B 129     -22.211  17.978 -27.864  1.00  0.00           C  
ATOM   2109  HB2 HIE B 129     -21.954  17.092 -28.446  1.00  0.00           H  
ATOM   2110  HB3 HIE B 129     -21.315  18.288 -27.326  1.00  0.00           H  
ATOM   2111  CG  HIE B 129     -22.601  19.092 -28.798  1.00  0.00           C  
ATOM   2112  ND1 HIE B 129     -22.602  20.446 -28.470  1.00  0.00           N  
ATOM   2113  CE1 HIE B 129     -23.004  21.092 -29.572  1.00  0.00           C  
ATOM   2114  HE1 HIE B 129     -23.095  22.167 -29.646  1.00  0.00           H  
ATOM   2115  NE2 HIE B 129     -23.251  20.219 -30.565  1.00  0.00           N  
ATOM   2116  HE2 HIE B 129     -23.517  20.468 -31.507  1.00  0.00           H  
ATOM   2117  CD2 HIE B 129     -23.008  18.948 -30.092  1.00  0.00           C  
ATOM   2118  HD2 HIE B 129     -23.097  18.017 -30.633  1.00  0.00           H  
ATOM   2119  C   HIE B 129     -23.722  18.814 -25.978  1.00  0.00           C  
ATOM   2120  O   HIE B 129     -22.952  19.225 -25.108  1.00  0.00           O  
ATOM   2121  N   HIE B 130     -24.957  19.313 -26.136  1.00  0.00           N  
ATOM   2122  H   HIE B 130     -25.512  18.980 -26.914  1.00  0.00           H  
ATOM   2123  CA  HIE B 130     -25.612  20.189 -25.150  1.00  0.00           C  
ATOM   2124  HA  HIE B 130     -24.907  20.951 -24.812  1.00  0.00           H  
ATOM   2125  CB  HIE B 130     -26.834  20.901 -25.751  1.00  0.00           C  
ATOM   2126  HB2 HIE B 130     -27.486  20.163 -26.222  1.00  0.00           H  
ATOM   2127  HB3 HIE B 130     -27.395  21.364 -24.937  1.00  0.00           H  
ATOM   2128  CG  HIE B 130     -26.519  21.990 -26.743  1.00  0.00           C  
ATOM   2129  ND1 HIE B 130     -25.582  23.009 -26.555  1.00  0.00           N  
ATOM   2130  CE1 HIE B 130     -25.770  23.877 -27.557  1.00  0.00           C  
ATOM   2131  HE1 HIE B 130     -25.216  24.798 -27.676  1.00  0.00           H  
ATOM   2132  NE2 HIE B 130     -26.773  23.468 -28.353  1.00  0.00           N  
ATOM   2133  HE2 HIE B 130     -27.160  24.000 -29.121  1.00  0.00           H  
ATOM   2134  CD2 HIE B 130     -27.266  22.285 -27.847  1.00  0.00           C  
ATOM   2135  HD2 HIE B 130     -28.133  21.737 -28.184  1.00  0.00           H  
ATOM   2136  C   HIE B 130     -26.042  19.395 -23.914  1.00  0.00           C  
ATOM   2137  O   HIE B 130     -25.701  19.768 -22.797  1.00  0.00           O  
ATOM   2138  N   HIE B 131     -26.723  18.259 -24.115  1.00  0.00           N  
ATOM   2139  H   HIE B 131     -27.049  18.074 -25.053  1.00  0.00           H  
ATOM   2140  CA  HIE B 131     -27.136  17.296 -23.076  1.00  0.00           C  
ATOM   2141  HA  HIE B 131     -27.651  17.839 -22.282  1.00  0.00           H  
ATOM   2142  CB  HIE B 131     -28.120  16.285 -23.691  1.00  0.00           C  
ATOM   2143  HB2 HIE B 131     -28.400  15.544 -22.942  1.00  0.00           H  
ATOM   2144  HB3 HIE B 131     -27.624  15.755 -24.504  1.00  0.00           H  
ATOM   2145  CG  HIE B 131     -29.389  16.897 -24.211  1.00  0.00           C  
ATOM   2146  ND1 HIE B 131     -29.525  17.623 -25.397  1.00  0.00           N  
ATOM   2147  CE1 HIE B 131     -30.815  17.990 -25.444  1.00  0.00           C  
ATOM   2148  HE1 HIE B 131     -31.259  18.576 -26.239  1.00  0.00           H  
ATOM   2149  NE2 HIE B 131     -31.477  17.534 -24.365  1.00  0.00           N  
ATOM   2150  HE2 HIE B 131     -32.456  17.687 -24.165  1.00  0.00           H  
ATOM   2151  CD2 HIE B 131     -30.591  16.842 -23.574  1.00  0.00           C  
ATOM   2152  HD2 HIE B 131     -30.789  16.352 -22.628  1.00  0.00           H  
ATOM   2153  C   HIE B 131     -25.980  16.538 -22.400  1.00  0.00           C  
ATOM   2154  O   HIE B 131     -26.215  15.494 -21.797  1.00  0.00           O  
ATOM   2155  N   HIE B 132     -24.734  16.994 -22.545  1.00  0.00           N  
ATOM   2156  H   HIE B 132     -24.603  17.926 -22.916  1.00  0.00           H  
ATOM   2157  CA  HIE B 132     -23.555  16.242 -22.124  1.00  0.00           C  
ATOM   2158  HA  HIE B 132     -23.887  15.282 -21.721  1.00  0.00           H  
ATOM   2159  CB  HIE B 132     -22.673  15.907 -23.328  1.00  0.00           C  
ATOM   2160  HB2 HIE B 132     -22.136  16.791 -23.671  1.00  0.00           H  
ATOM   2161  HB3 HIE B 132     -23.296  15.522 -24.126  1.00  0.00           H  
ATOM   2162  CG  HIE B 132     -21.716  14.830 -22.924  1.00  0.00           C  
ATOM   2163  ND1 HIE B 132     -22.129  13.534 -22.620  1.00  0.00           N  
ATOM   2164  CE1 HIE B 132     -21.210  13.049 -21.779  1.00  0.00           C  
ATOM   2165  HE1 HIE B 132     -21.303  12.105 -21.256  1.00  0.00           H  
ATOM   2166  NE2 HIE B 132     -20.230  13.948 -21.591  1.00  0.00           N  
ATOM   2167  HE2 HIE B 132     -19.544  13.900 -20.850  1.00  0.00           H  
ATOM   2168  CD2 HIE B 132     -20.526  15.079 -22.311  1.00  0.00           C  
ATOM   2169  HD2 HIE B 132     -20.063  16.048 -22.193  1.00  0.00           H  
ATOM   2170  C   HIE B 132     -22.776  16.921 -20.998  1.00  0.00           C  
ATOM   2171  O   HIE B 132     -22.365  18.080 -21.104  1.00  0.00           O  
ATOM   2172  N   HIE B 133     -22.550  16.169 -19.924  1.00  0.00           N  
ATOM   2173  H   HIE B 133     -22.854  15.200 -19.942  1.00  0.00           H  
ATOM   2174  CA  HIE B 133     -21.911  16.623 -18.691  1.00  0.00           C  
ATOM   2175  HA  HIE B 133     -22.395  17.558 -18.408  1.00  0.00           H  
ATOM   2176  CB  HIE B 133     -22.145  15.607 -17.547  1.00  0.00           C  
ATOM   2177  HB2 HIE B 133     -22.487  16.148 -16.664  1.00  0.00           H  
ATOM   2178  HB3 HIE B 133     -21.205  15.120 -17.296  1.00  0.00           H  
ATOM   2179  CG  HIE B 133     -23.137  14.510 -17.859  1.00  0.00           C  
ATOM   2180  ND1 HIE B 133     -22.894  13.463 -18.751  1.00  0.00           N  
ATOM   2181  CE1 HIE B 133     -24.053  12.796 -18.850  1.00  0.00           C  
ATOM   2182  HE1 HIE B 133     -24.222  11.940 -19.487  1.00  0.00           H  
ATOM   2183  NE2 HIE B 133     -24.991  13.349 -18.068  1.00  0.00           N  
ATOM   2184  HE2 HIE B 133     -25.926  12.967 -17.943  1.00  0.00           H  
ATOM   2185  CD2 HIE B 133     -24.437  14.452 -17.451  1.00  0.00           C  
ATOM   2186  HD2 HIE B 133     -24.936  15.144 -16.788  1.00  0.00           H  
ATOM   2187  C   HIE B 133     -20.421  16.905 -18.918  1.00  0.00           C  
ATOM   2188  O   HIE B 133     -19.664  16.058 -19.394  1.00  0.00           O  
ATOM   2189  N   LYS B 134     -19.981  18.102 -18.533  1.00  0.00           N  
ATOM   2190  H   LYS B 134     -20.663  18.722 -18.104  1.00  0.00           H  
ATOM   2191  CA  LYS B 134     -18.594  18.577 -18.618  1.00  0.00           C  
ATOM   2192  HA  LYS B 134     -17.999  17.852 -19.175  1.00  0.00           H  
ATOM   2193  CB  LYS B 134     -18.558  19.920 -19.372  1.00  0.00           C  
ATOM   2194  HB2 LYS B 134     -19.198  20.638 -18.855  1.00  0.00           H  
ATOM   2195  HB3 LYS B 134     -17.537  20.307 -19.380  1.00  0.00           H  
ATOM   2196  CG  LYS B 134     -19.045  19.735 -20.824  1.00  0.00           C  
ATOM   2197  HG2 LYS B 134     -18.336  19.095 -21.352  1.00  0.00           H  
ATOM   2198  HG3 LYS B 134     -20.010  19.231 -20.812  1.00  0.00           H  
ATOM   2199  CD  LYS B 134     -19.229  21.039 -21.610  1.00  0.00           C  
ATOM   2200  HD2 LYS B 134     -19.888  21.706 -21.052  1.00  0.00           H  
ATOM   2201  HD3 LYS B 134     -18.260  21.519 -21.763  1.00  0.00           H  
ATOM   2202  CE  LYS B 134     -19.878  20.668 -22.955  1.00  0.00           C  
ATOM   2203  HE2 LYS B 134     -20.778  20.072 -22.755  1.00  0.00           H  
ATOM   2204  HE3 LYS B 134     -19.182  20.030 -23.506  1.00  0.00           H  
ATOM   2205  NZ  LYS B 134     -20.244  21.849 -23.778  1.00  0.00           N  
ATOM   2206  HZ1 LYS B 134     -19.434  22.416 -23.992  1.00  0.00           H  
ATOM   2207  HZ2 LYS B 134     -20.675  21.539 -24.644  1.00  0.00           H  
ATOM   2208  HZ3 LYS B 134     -20.928  22.412 -23.292  1.00  0.00           H  
ATOM   2209  C   LYS B 134     -18.005  18.660 -17.211  1.00  0.00           C  
ATOM   2210  O   LYS B 134     -18.739  18.917 -16.256  1.00  0.00           O  
ATOM   2211  N   VAL B 135     -16.709  18.383 -17.065  1.00  0.00           N  
ATOM   2212  H   VAL B 135     -16.147  18.204 -17.881  1.00  0.00           H  
ATOM   2213  CA  VAL B 135     -16.043  18.418 -15.753  1.00  0.00           C  
ATOM   2214  HA  VAL B 135     -16.549  17.719 -15.086  1.00  0.00           H  
ATOM   2215  CB  VAL B 135     -14.574  17.970 -15.859  1.00  0.00           C  
ATOM   2216  HB  VAL B 135     -14.067  18.578 -16.609  1.00  0.00           H  
ATOM   2217  CG1 VAL B 135     -13.825  18.103 -14.531  1.00  0.00           C  
ATOM   2218 HG11 VAL B 135     -13.724  19.154 -14.254  1.00  0.00           H  
ATOM   2219 HG12 VAL B 135     -14.345  17.557 -13.744  1.00  0.00           H  
ATOM   2220 HG13 VAL B 135     -12.821  17.698 -14.647  1.00  0.00           H  
ATOM   2221  CG2 VAL B 135     -14.493  16.499 -16.287  1.00  0.00           C  
ATOM   2222 HG21 VAL B 135     -13.446  16.212 -16.390  1.00  0.00           H  
ATOM   2223 HG22 VAL B 135     -14.966  15.868 -15.532  1.00  0.00           H  
ATOM   2224 HG23 VAL B 135     -14.984  16.348 -17.246  1.00  0.00           H  
ATOM   2225  C   VAL B 135     -16.165  19.822 -15.149  1.00  0.00           C  
ATOM   2226  O   VAL B 135     -15.880  20.813 -15.814  1.00  0.00           O  
ATOM   2227  N   LEU B 136     -16.621  19.888 -13.900  1.00  0.00           N  
ATOM   2228  H   LEU B 136     -16.842  19.010 -13.451  1.00  0.00           H  
ATOM   2229  CA  LEU B 136     -16.722  21.098 -13.077  1.00  0.00           C  
ATOM   2230  HA  LEU B 136     -16.611  21.973 -13.720  1.00  0.00           H  
ATOM   2231  CB  LEU B 136     -18.131  21.113 -12.450  1.00  0.00           C  
ATOM   2232  HB2 LEU B 136     -18.861  21.072 -13.256  1.00  0.00           H  
ATOM   2233  HB3 LEU B 136     -18.245  20.212 -11.848  1.00  0.00           H  
ATOM   2234  CG  LEU B 136     -18.457  22.330 -11.561  1.00  0.00           C  
ATOM   2235  HG  LEU B 136     -17.735  22.405 -10.750  1.00  0.00           H  
ATOM   2236  CD1 LEU B 136     -18.467  23.631 -12.364  1.00  0.00           C  
ATOM   2237 HD11 LEU B 136     -19.161  23.558 -13.201  1.00  0.00           H  
ATOM   2238 HD12 LEU B 136     -18.761  24.461 -11.721  1.00  0.00           H  
ATOM   2239 HD13 LEU B 136     -17.465  23.837 -12.742  1.00  0.00           H  
ATOM   2240  CD2 LEU B 136     -19.838  22.163 -10.926  1.00  0.00           C  
ATOM   2241 HD21 LEU B 136     -20.010  22.972 -10.216  1.00  0.00           H  
ATOM   2242 HD22 LEU B 136     -19.891  21.211 -10.398  1.00  0.00           H  
ATOM   2243 HD23 LEU B 136     -20.612  22.191 -11.690  1.00  0.00           H  
ATOM   2244  C   LEU B 136     -15.602  21.172 -12.018  1.00  0.00           C  
ATOM   2245  O   LEU B 136     -15.314  22.249 -11.508  1.00  0.00           O  
ATOM   2246  N   GLN B 137     -14.991  20.031 -11.679  1.00  0.00           N  
ATOM   2247  H   GLN B 137     -15.300  19.181 -12.128  1.00  0.00           H  
ATOM   2248  CA  GLN B 137     -13.775  19.920 -10.866  1.00  0.00           C  
ATOM   2249  HA  GLN B 137     -13.076  20.708 -11.164  1.00  0.00           H  
ATOM   2250  CB  GLN B 137     -14.124  20.093  -9.374  1.00  0.00           C  
ATOM   2251  HB2 GLN B 137     -14.702  21.009  -9.247  1.00  0.00           H  
ATOM   2252  HB3 GLN B 137     -14.737  19.254  -9.042  1.00  0.00           H  
ATOM   2253  CG  GLN B 137     -12.880  20.182  -8.480  1.00  0.00           C  
ATOM   2254  HG2 GLN B 137     -12.340  19.235  -8.509  1.00  0.00           H  
ATOM   2255  HG3 GLN B 137     -12.222  20.959  -8.871  1.00  0.00           H  
ATOM   2256  CD  GLN B 137     -13.201  20.518  -7.025  1.00  0.00           C  
ATOM   2257  OE1 GLN B 137     -14.343  20.630  -6.589  1.00  0.00           O  
ATOM   2258  NE2 GLN B 137     -12.195  20.699  -6.200  1.00  0.00           N  
ATOM   2259 HE21 GLN B 137     -12.391  20.893  -5.237  1.00  0.00           H  
ATOM   2260 HE22 GLN B 137     -11.254  20.584  -6.537  1.00  0.00           H  
ATOM   2261  C   GLN B 137     -13.133  18.550 -11.136  1.00  0.00           C  
ATOM   2262  O   GLN B 137     -13.830  17.536 -11.091  1.00  0.00           O  
ATOM   2263  N   GLU B 138     -11.843  18.529 -11.452  1.00  0.00           N  
ATOM   2264  H   GLU B 138     -11.384  19.435 -11.559  1.00  0.00           H  
ATOM   2265  CA  GLU B 138     -11.099  17.383 -11.993  1.00  0.00           C  
ATOM   2266  HA  GLU B 138     -11.668  17.016 -12.839  1.00  0.00           H  
ATOM   2267  CB  GLU B 138      -9.730  17.859 -12.528  1.00  0.00           C  
ATOM   2268  HB2 GLU B 138      -9.162  18.332 -11.724  1.00  0.00           H  
ATOM   2269  HB3 GLU B 138      -9.171  16.972 -12.832  1.00  0.00           H  
ATOM   2270  CG  GLU B 138      -9.786  18.795 -13.750  1.00  0.00           C  
ATOM   2271  HG2 GLU B 138      -8.905  18.588 -14.363  1.00  0.00           H  
ATOM   2272  HG3 GLU B 138     -10.658  18.554 -14.358  1.00  0.00           H  
ATOM   2273  CD  GLU B 138      -9.792  20.288 -13.383  1.00  0.00           C  
ATOM   2274  OE1 GLU B 138     -10.665  20.695 -12.582  1.00  0.00           O  
ATOM   2275  OE2 GLU B 138      -8.913  21.003 -13.906  1.00  0.00           O  
ATOM   2276  C   GLU B 138     -10.884  16.202 -11.014  1.00  0.00           C  
ATOM   2277  O   GLU B 138     -10.875  16.413  -9.800  1.00  0.00           O  
ATOM   2278  N   PRO B 139     -10.664  14.965 -11.521  1.00  0.00           N  
ATOM   2279  CD  PRO B 139     -10.924  14.547 -12.895  1.00  0.00           C  
ATOM   2280  HD2 PRO B 139     -10.052  14.761 -13.508  1.00  0.00           H  
ATOM   2281  HD3 PRO B 139     -11.809  15.027 -13.311  1.00  0.00           H  
ATOM   2282  CG  PRO B 139     -11.162  13.041 -12.835  1.00  0.00           C  
ATOM   2283  HG2 PRO B 139     -10.909  12.550 -13.775  1.00  0.00           H  
ATOM   2284  HG3 PRO B 139     -12.201  12.840 -12.567  1.00  0.00           H  
ATOM   2285  CB  PRO B 139     -10.243  12.611 -11.695  1.00  0.00           C  
ATOM   2286  HB2 PRO B 139      -9.226  12.517 -12.073  1.00  0.00           H  
ATOM   2287  HB3 PRO B 139     -10.573  11.674 -11.246  1.00  0.00           H  
ATOM   2288  CA  PRO B 139     -10.351  13.783 -10.709  1.00  0.00           C  
ATOM   2289  HA  PRO B 139     -11.198  13.581 -10.065  1.00  0.00           H  
ATOM   2290  C   PRO B 139      -9.119  13.912  -9.798  1.00  0.00           C  
ATOM   2291  O   PRO B 139      -7.971  13.801 -10.236  1.00  0.00           O  
ATOM   2292  N   THR B 140      -9.375  14.073  -8.498  1.00  0.00           N  
ATOM   2293  H   THR B 140     -10.353  14.151  -8.232  1.00  0.00           H  
ATOM   2294  CA  THR B 140      -8.376  13.935  -7.419  1.00  0.00           C  
ATOM   2295  HA  THR B 140      -7.380  14.021  -7.853  1.00  0.00           H  
ATOM   2296  CB  THR B 140      -8.496  15.042  -6.362  1.00  0.00           C  
ATOM   2297  HB  THR B 140      -7.688  14.904  -5.642  1.00  0.00           H  
ATOM   2298  CG2 THR B 140      -8.360  16.445  -6.949  1.00  0.00           C  
ATOM   2299 HG21 THR B 140      -7.410  16.531  -7.476  1.00  0.00           H  
ATOM   2300 HG22 THR B 140      -9.174  16.651  -7.644  1.00  0.00           H  
ATOM   2301 HG23 THR B 140      -8.385  17.177  -6.142  1.00  0.00           H  
ATOM   2302  OG1 THR B 140      -9.710  14.953  -5.665  1.00  0.00           O  
ATOM   2303  HG1 THR B 140     -10.443  15.061  -6.282  1.00  0.00           H  
ATOM   2304  C   THR B 140      -8.468  12.550  -6.770  1.00  0.00           C  
ATOM   2305  O   THR B 140      -9.486  11.865  -6.897  1.00  0.00           O  
ATOM   2306  N   CYS B 141      -7.386  12.075  -6.139  1.00  0.00           N  
ATOM   2307  H   CYS B 141      -6.585  12.673  -5.996  1.00  0.00           H  
ATOM   2308  CA  CYS B 141      -7.250  10.671  -5.734  1.00  0.00           C  
ATOM   2309  HA  CYS B 141      -8.219  10.312  -5.402  1.00  0.00           H  
ATOM   2310  CB  CYS B 141      -6.821   9.883  -6.984  1.00  0.00           C  
ATOM   2311  HB2 CYS B 141      -7.471  10.154  -7.817  1.00  0.00           H  
ATOM   2312  HB3 CYS B 141      -5.795  10.152  -7.239  1.00  0.00           H  
ATOM   2313  SG  CYS B 141      -6.933   8.091  -6.743  1.00  0.00           S  
ATOM   2314  HG  CYS B 141      -6.538   7.758  -7.974  1.00  0.00           H  
ATOM   2315  C   CYS B 141      -6.247  10.503  -4.577  1.00  0.00           C  
ATOM   2316  O   CYS B 141      -5.233  11.199  -4.568  1.00  0.00           O  
ATOM   2317  N   VAL B 142      -6.495   9.584  -3.634  1.00  0.00           N  
ATOM   2318  H   VAL B 142      -7.357   9.049  -3.720  1.00  0.00           H  
ATOM   2319  CA  VAL B 142      -5.612   9.269  -2.489  1.00  0.00           C  
ATOM   2320  HA  VAL B 142      -4.592   9.524  -2.766  1.00  0.00           H  
ATOM   2321  CB  VAL B 142      -5.967  10.082  -1.222  1.00  0.00           C  
ATOM   2322  HB  VAL B 142      -5.276   9.787  -0.432  1.00  0.00           H  
ATOM   2323  CG1 VAL B 142      -5.805  11.595  -1.416  1.00  0.00           C  
ATOM   2324 HG11 VAL B 142      -4.809  11.810  -1.804  1.00  0.00           H  
ATOM   2325 HG12 VAL B 142      -6.549  11.968  -2.121  1.00  0.00           H  
ATOM   2326 HG13 VAL B 142      -5.931  12.107  -0.462  1.00  0.00           H  
ATOM   2327  CG2 VAL B 142      -7.388   9.814  -0.703  1.00  0.00           C  
ATOM   2328 HG21 VAL B 142      -8.122  10.036  -1.480  1.00  0.00           H  
ATOM   2329 HG22 VAL B 142      -7.588  10.441   0.165  1.00  0.00           H  
ATOM   2330 HG23 VAL B 142      -7.486   8.771  -0.404  1.00  0.00           H  
ATOM   2331  C   VAL B 142      -5.621   7.770  -2.173  1.00  0.00           C  
ATOM   2332  O   VAL B 142      -6.652   7.118  -2.331  1.00  0.00           O  
ATOM   2333  N   SER B 143      -4.496   7.213  -1.713  1.00  0.00           N  
ATOM   2334  H   SER B 143      -3.716   7.831  -1.509  1.00  0.00           H  
ATOM   2335  CA  SER B 143      -4.332   5.775  -1.418  1.00  0.00           C  
ATOM   2336  HA  SER B 143      -5.089   5.203  -1.954  1.00  0.00           H  
ATOM   2337  CB  SER B 143      -2.956   5.314  -1.922  1.00  0.00           C  
ATOM   2338  HB2 SER B 143      -2.863   5.554  -2.983  1.00  0.00           H  
ATOM   2339  HB3 SER B 143      -2.176   5.848  -1.378  1.00  0.00           H  
ATOM   2340  OG  SER B 143      -2.769   3.922  -1.745  1.00  0.00           O  
ATOM   2341  HG  SER B 143      -3.358   3.457  -2.352  1.00  0.00           H  
ATOM   2342  C   SER B 143      -4.480   5.463   0.078  1.00  0.00           C  
ATOM   2343  O   SER B 143      -3.969   6.217   0.903  1.00  0.00           O  
ATOM   2344  N   ASP B 144      -5.085   4.329   0.451  1.00  0.00           N  
ATOM   2345  H   ASP B 144      -5.572   3.763  -0.242  1.00  0.00           H  
ATOM   2346  CA  ASP B 144      -4.946   3.777   1.818  1.00  0.00           C  
ATOM   2347  HA  ASP B 144      -4.922   4.613   2.521  1.00  0.00           H  
ATOM   2348  CB  ASP B 144      -6.169   2.912   2.182  1.00  0.00           C  
ATOM   2349  HB2 ASP B 144      -6.188   2.812   3.269  1.00  0.00           H  
ATOM   2350  HB3 ASP B 144      -7.081   3.438   1.889  1.00  0.00           H  
ATOM   2351  CG  ASP B 144      -6.184   1.501   1.567  1.00  0.00           C  
ATOM   2352  OD1 ASP B 144      -5.374   1.194   0.668  1.00  0.00           O  
ATOM   2353  OD2 ASP B 144      -6.992   0.668   2.038  1.00  0.00           O  
ATOM   2354  C   ASP B 144      -3.636   2.973   2.028  1.00  0.00           C  
ATOM   2355  O   ASP B 144      -3.346   2.551   3.152  1.00  0.00           O  
ATOM   2356  N   TYR B 145      -2.885   2.738   0.946  1.00  0.00           N  
ATOM   2357  H   TYR B 145      -3.230   3.124   0.077  1.00  0.00           H  
ATOM   2358  CA  TYR B 145      -1.662   1.932   0.841  1.00  0.00           C  
ATOM   2359  HA  TYR B 145      -1.477   1.874  -0.230  1.00  0.00           H  
ATOM   2360  CB  TYR B 145      -0.467   2.690   1.445  1.00  0.00           C  
ATOM   2361  HB2 TYR B 145      -0.707   3.752   1.508  1.00  0.00           H  
ATOM   2362  HB3 TYR B 145      -0.308   2.332   2.459  1.00  0.00           H  
ATOM   2363  CG  TYR B 145       0.816   2.570   0.642  1.00  0.00           C  
ATOM   2364  CD1 TYR B 145       0.863   3.098  -0.663  1.00  0.00           C  
ATOM   2365  HD1 TYR B 145      -0.012   3.577  -1.081  1.00  0.00           H  
ATOM   2366  CE1 TYR B 145       2.044   3.005  -1.422  1.00  0.00           C  
ATOM   2367  HE1 TYR B 145       2.089   3.389  -2.427  1.00  0.00           H  
ATOM   2368  CZ  TYR B 145       3.196   2.420  -0.863  1.00  0.00           C  
ATOM   2369  OH  TYR B 145       4.326   2.359  -1.608  1.00  0.00           O  
ATOM   2370  HH  TYR B 145       5.081   1.949  -1.129  1.00  0.00           H  
ATOM   2371  CE2 TYR B 145       3.162   1.917   0.455  1.00  0.00           C  
ATOM   2372  HE2 TYR B 145       4.058   1.506   0.889  1.00  0.00           H  
ATOM   2373  CD2 TYR B 145       1.968   1.981   1.200  1.00  0.00           C  
ATOM   2374  HD2 TYR B 145       1.935   1.592   2.207  1.00  0.00           H  
ATOM   2375  C   TYR B 145      -1.791   0.454   1.282  1.00  0.00           C  
ATOM   2376  O   TYR B 145      -0.834  -0.156   1.764  1.00  0.00           O  
ATOM   2377  N   MET B 146      -2.980  -0.136   1.133  1.00  0.00           N  
ATOM   2378  H   MET B 146      -3.740   0.451   0.799  1.00  0.00           H  
ATOM   2379  CA  MET B 146      -3.300  -1.506   1.549  1.00  0.00           C  
ATOM   2380  HA  MET B 146      -2.392  -2.105   1.498  1.00  0.00           H  
ATOM   2381  CB  MET B 146      -3.777  -1.455   3.011  1.00  0.00           C  
ATOM   2382  HB2 MET B 146      -2.937  -1.141   3.626  1.00  0.00           H  
ATOM   2383  HB3 MET B 146      -4.574  -0.717   3.105  1.00  0.00           H  
ATOM   2384  CG  MET B 146      -4.291  -2.790   3.561  1.00  0.00           C  
ATOM   2385  HG2 MET B 146      -5.206  -3.062   3.034  1.00  0.00           H  
ATOM   2386  HG3 MET B 146      -3.541  -3.560   3.371  1.00  0.00           H  
ATOM   2387  SD  MET B 146      -4.657  -2.758   5.333  1.00  0.00           S  
ATOM   2388  CE  MET B 146      -5.323  -4.432   5.520  1.00  0.00           C  
ATOM   2389  HE1 MET B 146      -5.623  -4.591   6.557  1.00  0.00           H  
ATOM   2390  HE2 MET B 146      -6.188  -4.556   4.869  1.00  0.00           H  
ATOM   2391  HE3 MET B 146      -4.561  -5.163   5.249  1.00  0.00           H  
ATOM   2392  C   MET B 146      -4.329  -2.225   0.665  1.00  0.00           C  
ATOM   2393  O   MET B 146      -4.306  -3.452   0.610  1.00  0.00           O  
ATOM   2394  N   SER B 147      -5.260  -1.513   0.027  1.00  0.00           N  
ATOM   2395  H   SER B 147      -5.238  -0.500   0.126  1.00  0.00           H  
ATOM   2396  CA  SER B 147      -6.402  -2.108  -0.680  1.00  0.00           C  
ATOM   2397  HA  SER B 147      -6.072  -2.981  -1.230  1.00  0.00           H  
ATOM   2398  CB  SER B 147      -7.408  -2.580   0.379  1.00  0.00           C  
ATOM   2399  HB2 SER B 147      -6.948  -3.364   0.983  1.00  0.00           H  
ATOM   2400  HB3 SER B 147      -7.628  -1.734   1.025  1.00  0.00           H  
ATOM   2401  OG  SER B 147      -8.632  -3.066  -0.137  1.00  0.00           O  
ATOM   2402  HG  SER B 147      -8.448  -3.719  -0.820  1.00  0.00           H  
ATOM   2403  C   SER B 147      -7.066  -1.159  -1.684  1.00  0.00           C  
ATOM   2404  O   SER B 147      -7.449  -1.604  -2.770  1.00  0.00           O  
ATOM   2405  N   ILE B 148      -7.212   0.128  -1.350  1.00  0.00           N  
ATOM   2406  H   ILE B 148      -6.761   0.473  -0.506  1.00  0.00           H  
ATOM   2407  CA  ILE B 148      -8.133   1.037  -2.044  1.00  0.00           C  
ATOM   2408  HA  ILE B 148      -8.357   0.622  -3.027  1.00  0.00           H  
ATOM   2409  CB  ILE B 148      -9.478   1.195  -1.278  1.00  0.00           C  
ATOM   2410  HB  ILE B 148      -9.331   1.915  -0.471  1.00  0.00           H  
ATOM   2411  CG2 ILE B 148     -10.525   1.773  -2.243  1.00  0.00           C  
ATOM   2412 HG21 ILE B 148     -10.173   2.704  -2.676  1.00  0.00           H  
ATOM   2413 HG22 ILE B 148     -10.717   1.054  -3.041  1.00  0.00           H  
ATOM   2414 HG23 ILE B 148     -11.449   1.995  -1.713  1.00  0.00           H  
ATOM   2415  CG1 ILE B 148     -10.007  -0.102  -0.622  1.00  0.00           C  
ATOM   2416 HG12 ILE B 148     -10.131  -0.876  -1.381  1.00  0.00           H  
ATOM   2417 HG13 ILE B 148      -9.271  -0.438   0.104  1.00  0.00           H  
ATOM   2418  CD1 ILE B 148     -11.322   0.052   0.155  1.00  0.00           C  
ATOM   2419 HD11 ILE B 148     -11.244   0.887   0.853  1.00  0.00           H  
ATOM   2420 HD12 ILE B 148     -12.156   0.218  -0.527  1.00  0.00           H  
ATOM   2421 HD13 ILE B 148     -11.515  -0.861   0.718  1.00  0.00           H  
ATOM   2422  C   ILE B 148      -7.499   2.415  -2.248  1.00  0.00           C  
ATOM   2423  O   ILE B 148      -7.093   3.066  -1.284  1.00  0.00           O  
ATOM   2424  N   SER B 149      -7.522   2.923  -3.482  1.00  0.00           N  
ATOM   2425  H   SER B 149      -7.868   2.335  -4.236  1.00  0.00           H  
ATOM   2426  CA  SER B 149      -7.473   4.372  -3.709  1.00  0.00           C  
ATOM   2427  HA  SER B 149      -6.994   4.841  -2.855  1.00  0.00           H  
ATOM   2428  CB  SER B 149      -6.634   4.727  -4.932  1.00  0.00           C  
ATOM   2429  HB2 SER B 149      -6.929   4.094  -5.771  1.00  0.00           H  
ATOM   2430  HB3 SER B 149      -6.793   5.773  -5.189  1.00  0.00           H  
ATOM   2431  OG  SER B 149      -5.266   4.529  -4.629  1.00  0.00           O  
ATOM   2432  HG  SER B 149      -4.848   4.198  -5.433  1.00  0.00           H  
ATOM   2433  C   SER B 149      -8.885   4.946  -3.818  1.00  0.00           C  
ATOM   2434  O   SER B 149      -9.717   4.413  -4.553  1.00  0.00           O  
ATOM   2435  N   THR B 150      -9.172   6.024  -3.090  1.00  0.00           N  
ATOM   2436  H   THR B 150      -8.398   6.469  -2.602  1.00  0.00           H  
ATOM   2437  CA  THR B 150     -10.427   6.789  -3.209  1.00  0.00           C  
ATOM   2438  HA  THR B 150     -11.214   6.141  -3.593  1.00  0.00           H  
ATOM   2439  CB  THR B 150     -10.883   7.338  -1.849  1.00  0.00           C  
ATOM   2440  HB  THR B 150     -10.121   8.012  -1.457  1.00  0.00           H  
ATOM   2441  CG2 THR B 150     -12.220   8.078  -1.915  1.00  0.00           C  
ATOM   2442 HG21 THR B 150     -12.117   8.991  -2.502  1.00  0.00           H  
ATOM   2443 HG22 THR B 150     -12.983   7.442  -2.367  1.00  0.00           H  
ATOM   2444 HG23 THR B 150     -12.534   8.355  -0.909  1.00  0.00           H  
ATOM   2445  OG1 THR B 150     -11.053   6.260  -0.954  1.00  0.00           O  
ATOM   2446  HG1 THR B 150     -10.236   5.753  -0.973  1.00  0.00           H  
ATOM   2447  C   THR B 150     -10.231   7.936  -4.191  1.00  0.00           C  
ATOM   2448  O   THR B 150      -9.208   8.614  -4.117  1.00  0.00           O  
ATOM   2449  N   CYS B 151     -11.198   8.166  -5.079  1.00  0.00           N  
ATOM   2450  H   CYS B 151     -12.038   7.598  -5.036  1.00  0.00           H  
ATOM   2451  CA  CYS B 151     -11.131   9.180  -6.131  1.00  0.00           C  
ATOM   2452  HA  CYS B 151     -10.348   9.889  -5.878  1.00  0.00           H  
ATOM   2453  CB  CYS B 151     -10.731   8.474  -7.437  1.00  0.00           C  
ATOM   2454  HB2 CYS B 151      -9.775   7.971  -7.283  1.00  0.00           H  
ATOM   2455  HB3 CYS B 151     -11.484   7.724  -7.681  1.00  0.00           H  
ATOM   2456  SG  CYS B 151     -10.572   9.625  -8.833  1.00  0.00           S  
ATOM   2457  HG  CYS B 151      -9.864  10.563  -8.187  1.00  0.00           H  
ATOM   2458  C   CYS B 151     -12.442   9.976  -6.226  1.00  0.00           C  
ATOM   2459  O   CYS B 151     -13.524   9.399  -6.077  1.00  0.00           O  
ATOM   2460  N   GLU B 152     -12.345  11.282  -6.491  1.00  0.00           N  
ATOM   2461  H   GLU B 152     -11.422  11.682  -6.621  1.00  0.00           H  
ATOM   2462  CA  GLU B 152     -13.483  12.207  -6.529  1.00  0.00           C  
ATOM   2463  HA  GLU B 152     -14.366  11.620  -6.767  1.00  0.00           H  
ATOM   2464  CB  GLU B 152     -13.719  12.841  -5.143  1.00  0.00           C  
ATOM   2465  HB2 GLU B 152     -14.705  13.310  -5.165  1.00  0.00           H  
ATOM   2466  HB3 GLU B 152     -13.734  12.041  -4.402  1.00  0.00           H  
ATOM   2467  CG  GLU B 152     -12.694  13.900  -4.697  1.00  0.00           C  
ATOM   2468  HG2 GLU B 152     -11.722  13.417  -4.570  1.00  0.00           H  
ATOM   2469  HG3 GLU B 152     -12.601  14.665  -5.470  1.00  0.00           H  
ATOM   2470  CD  GLU B 152     -13.115  14.574  -3.381  1.00  0.00           C  
ATOM   2471  OE1 GLU B 152     -13.289  15.819  -3.396  1.00  0.00           O  
ATOM   2472  OE2 GLU B 152     -13.295  13.840  -2.381  1.00  0.00           O  
ATOM   2473  C   GLU B 152     -13.356  13.281  -7.620  1.00  0.00           C  
ATOM   2474  O   GLU B 152     -12.264  13.778  -7.902  1.00  0.00           O  
ATOM   2475  N   TRP B 153     -14.488  13.656  -8.221  1.00  0.00           N  
ATOM   2476  H   TRP B 153     -15.359  13.239  -7.901  1.00  0.00           H  
ATOM   2477  CA  TRP B 153     -14.595  14.746  -9.197  1.00  0.00           C  
ATOM   2478  HA  TRP B 153     -13.915  15.547  -8.899  1.00  0.00           H  
ATOM   2479  CB  TRP B 153     -14.171  14.273 -10.600  1.00  0.00           C  
ATOM   2480  HB2 TRP B 153     -14.075  15.132 -11.259  1.00  0.00           H  
ATOM   2481  HB3 TRP B 153     -13.182  13.841 -10.526  1.00  0.00           H  
ATOM   2482  CG  TRP B 153     -15.034  13.274 -11.297  1.00  0.00           C  
ATOM   2483  CD1 TRP B 153     -15.978  13.553 -12.222  1.00  0.00           C  
ATOM   2484  HD1 TRP B 153     -16.230  14.552 -12.562  1.00  0.00           H  
ATOM   2485  NE1 TRP B 153     -16.551  12.378 -12.669  1.00  0.00           N  
ATOM   2486  HE1 TRP B 153     -17.301  12.355 -13.348  1.00  0.00           H  
ATOM   2487  CE2 TRP B 153     -15.973  11.275 -12.072  1.00  0.00           C  
ATOM   2488  CZ2 TRP B 153     -16.168   9.891 -12.199  1.00  0.00           C  
ATOM   2489  HZ2 TRP B 153     -16.920   9.501 -12.862  1.00  0.00           H  
ATOM   2490  CH2 TRP B 153     -15.376   9.016 -11.435  1.00  0.00           C  
ATOM   2491  HH2 TRP B 153     -15.508   7.946 -11.518  1.00  0.00           H  
ATOM   2492  CZ3 TRP B 153     -14.423   9.534 -10.542  1.00  0.00           C  
ATOM   2493  HZ3 TRP B 153     -13.814   8.864  -9.952  1.00  0.00           H  
ATOM   2494  CE3 TRP B 153     -14.241  10.921 -10.413  1.00  0.00           C  
ATOM   2495  HE3 TRP B 153     -13.497  11.307  -9.731  1.00  0.00           H  
ATOM   2496  CD2 TRP B 153     -15.007  11.824 -11.176  1.00  0.00           C  
ATOM   2497  C   TRP B 153     -16.019  15.313  -9.218  1.00  0.00           C  
ATOM   2498  O   TRP B 153     -16.929  14.796  -8.561  1.00  0.00           O  
ATOM   2499  N   LYS B 154     -16.245  16.380  -9.988  1.00  0.00           N  
ATOM   2500  H   LYS B 154     -15.455  16.763 -10.506  1.00  0.00           H  
ATOM   2501  CA  LYS B 154     -17.582  16.956 -10.214  1.00  0.00           C  
ATOM   2502  HA  LYS B 154     -18.339  16.269  -9.831  1.00  0.00           H  
ATOM   2503  CB  LYS B 154     -17.735  18.298  -9.478  1.00  0.00           C  
ATOM   2504  HB2 LYS B 154     -16.938  18.970  -9.796  1.00  0.00           H  
ATOM   2505  HB3 LYS B 154     -18.688  18.751  -9.756  1.00  0.00           H  
ATOM   2506  CG  LYS B 154     -17.702  18.126  -7.953  1.00  0.00           C  
ATOM   2507  HG2 LYS B 154     -18.608  17.611  -7.630  1.00  0.00           H  
ATOM   2508  HG3 LYS B 154     -16.839  17.522  -7.675  1.00  0.00           H  
ATOM   2509  CD  LYS B 154     -17.587  19.467  -7.222  1.00  0.00           C  
ATOM   2510  HD2 LYS B 154     -16.708  19.990  -7.604  1.00  0.00           H  
ATOM   2511  HD3 LYS B 154     -18.473  20.077  -7.408  1.00  0.00           H  
ATOM   2512  CE  LYS B 154     -17.431  19.196  -5.718  1.00  0.00           C  
ATOM   2513  HE2 LYS B 154     -18.421  19.160  -5.254  1.00  0.00           H  
ATOM   2514  HE3 LYS B 154     -16.966  18.213  -5.591  1.00  0.00           H  
ATOM   2515  NZ  LYS B 154     -16.572  20.212  -5.068  1.00  0.00           N  
ATOM   2516  HZ1 LYS B 154     -16.407  19.990  -4.095  1.00  0.00           H  
ATOM   2517  HZ2 LYS B 154     -15.666  20.233  -5.543  1.00  0.00           H  
ATOM   2518  HZ3 LYS B 154     -16.962  21.137  -5.163  1.00  0.00           H  
ATOM   2519  C   LYS B 154     -17.861  17.122 -11.700  1.00  0.00           C  
ATOM   2520  O   LYS B 154     -16.989  17.539 -12.457  1.00  0.00           O  
ATOM   2521  N   MET B 155     -19.104  16.880 -12.090  1.00  0.00           N  
ATOM   2522  H   MET B 155     -19.750  16.539 -11.387  1.00  0.00           H  
ATOM   2523  CA  MET B 155     -19.674  17.266 -13.379  1.00  0.00           C  
ATOM   2524  HA  MET B 155     -18.875  17.493 -14.085  1.00  0.00           H  
ATOM   2525  CB  MET B 155     -20.493  16.094 -13.944  1.00  0.00           C  
ATOM   2526  HB2 MET B 155     -21.355  15.923 -13.302  1.00  0.00           H  
ATOM   2527  HB3 MET B 155     -20.850  16.360 -14.938  1.00  0.00           H  
ATOM   2528  CG  MET B 155     -19.706  14.777 -14.025  1.00  0.00           C  
ATOM   2529  HG2 MET B 155     -19.600  14.381 -13.015  1.00  0.00           H  
ATOM   2530  HG3 MET B 155     -20.297  14.056 -14.591  1.00  0.00           H  
ATOM   2531  SD  MET B 155     -18.045  14.881 -14.756  1.00  0.00           S  
ATOM   2532  CE  MET B 155     -18.453  15.334 -16.456  1.00  0.00           C  
ATOM   2533  HE1 MET B 155     -17.533  15.482 -17.019  1.00  0.00           H  
ATOM   2534  HE2 MET B 155     -19.036  14.543 -16.924  1.00  0.00           H  
ATOM   2535  HE3 MET B 155     -19.033  16.253 -16.460  1.00  0.00           H  
ATOM   2536  C   MET B 155     -20.519  18.538 -13.213  1.00  0.00           C  
ATOM   2537  O   MET B 155     -20.930  18.878 -12.103  1.00  0.00           O  
ATOM   2538  N   ASN B 156     -20.792  19.263 -14.299  1.00  0.00           N  
ATOM   2539  H   ASN B 156     -20.358  19.007 -15.182  1.00  0.00           H  
ATOM   2540  CA  ASN B 156     -21.652  20.457 -14.277  1.00  0.00           C  
ATOM   2541  HA  ASN B 156     -21.406  21.019 -13.378  1.00  0.00           H  
ATOM   2542  CB  ASN B 156     -21.325  21.359 -15.484  1.00  0.00           C  
ATOM   2543  HB2 ASN B 156     -21.787  22.331 -15.311  1.00  0.00           H  
ATOM   2544  HB3 ASN B 156     -20.248  21.505 -15.559  1.00  0.00           H  
ATOM   2545  CG  ASN B 156     -21.836  20.811 -16.806  1.00  0.00           C  
ATOM   2546  OD1 ASN B 156     -21.818  19.623 -17.066  1.00  0.00           O  
ATOM   2547  ND2 ASN B 156     -22.324  21.642 -17.694  1.00  0.00           N  
ATOM   2548 HD21 ASN B 156     -22.764  21.212 -18.491  1.00  0.00           H  
ATOM   2549 HD22 ASN B 156     -22.450  22.609 -17.466  1.00  0.00           H  
ATOM   2550  C   ASN B 156     -23.163  20.143 -14.163  1.00  0.00           C  
ATOM   2551  O   ASN B 156     -23.975  21.065 -14.149  1.00  0.00           O  
ATOM   2552  N   GLY B 157     -23.531  18.861 -14.087  1.00  0.00           N  
ATOM   2553  H   GLY B 157     -22.797  18.170 -14.091  1.00  0.00           H  
ATOM   2554  CA  GLY B 157     -24.889  18.340 -13.927  1.00  0.00           C  
ATOM   2555  HA2 GLY B 157     -25.398  18.904 -13.145  1.00  0.00           H  
ATOM   2556  HA3 GLY B 157     -25.440  18.457 -14.861  1.00  0.00           H  
ATOM   2557  C   GLY B 157     -24.866  16.848 -13.543  1.00  0.00           C  
ATOM   2558  O   GLY B 157     -23.805  16.227 -13.620  1.00  0.00           O  
ATOM   2559  N   PRO B 158     -25.989  16.268 -13.084  1.00  0.00           N  
ATOM   2560  CD  PRO B 158     -27.294  16.905 -12.986  1.00  0.00           C  
ATOM   2561  HD2 PRO B 158     -27.545  17.447 -13.899  1.00  0.00           H  
ATOM   2562  HD3 PRO B 158     -27.304  17.578 -12.128  1.00  0.00           H  
ATOM   2563  CG  PRO B 158     -28.293  15.772 -12.762  1.00  0.00           C  
ATOM   2564  HG2 PRO B 158     -28.621  15.375 -13.724  1.00  0.00           H  
ATOM   2565  HG3 PRO B 158     -29.148  16.096 -12.168  1.00  0.00           H  
ATOM   2566  CB  PRO B 158     -27.459  14.722 -12.031  1.00  0.00           C  
ATOM   2567  HB2 PRO B 158     -27.873  13.723 -12.173  1.00  0.00           H  
ATOM   2568  HB3 PRO B 158     -27.408  14.970 -10.970  1.00  0.00           H  
ATOM   2569  CA  PRO B 158     -26.072  14.863 -12.663  1.00  0.00           C  
ATOM   2570  HA  PRO B 158     -25.305  14.659 -11.924  1.00  0.00           H  
ATOM   2571  C   PRO B 158     -25.895  13.867 -13.818  1.00  0.00           C  
ATOM   2572  O   PRO B 158     -26.222  14.197 -14.954  1.00  0.00           O  
ATOM   2573  N   THR B 159     -25.440  12.641 -13.526  1.00  0.00           N  
ATOM   2574  H   THR B 159     -25.194  12.419 -12.571  1.00  0.00           H  
ATOM   2575  CA  THR B 159     -25.248  11.576 -14.532  1.00  0.00           C  
ATOM   2576  HA  THR B 159     -25.945  11.770 -15.349  1.00  0.00           H  
ATOM   2577  CB  THR B 159     -23.836  11.626 -15.153  1.00  0.00           C  
ATOM   2578  HB  THR B 159     -23.724  12.565 -15.693  1.00  0.00           H  
ATOM   2579  CG2 THR B 159     -22.694  11.525 -14.142  1.00  0.00           C  
ATOM   2580 HG21 THR B 159     -22.806  10.630 -13.537  1.00  0.00           H  
ATOM   2581 HG22 THR B 159     -21.745  11.485 -14.674  1.00  0.00           H  
ATOM   2582 HG23 THR B 159     -22.697  12.401 -13.493  1.00  0.00           H  
ATOM   2583  OG1 THR B 159     -23.660  10.563 -16.064  1.00  0.00           O  
ATOM   2584  HG1 THR B 159     -24.398  10.626 -16.715  1.00  0.00           H  
ATOM   2585  C   THR B 159     -25.571  10.168 -14.014  1.00  0.00           C  
ATOM   2586  O   THR B 159     -25.333   9.834 -12.853  1.00  0.00           O  
ATOM   2587  N   GLN B 160     -26.094   9.340 -14.924  1.00  0.00           N  
ATOM   2588  H   GLN B 160     -26.206   9.725 -15.861  1.00  0.00           H  
ATOM   2589  CA  GLN B 160     -26.324   7.894 -14.793  1.00  0.00           C  
ATOM   2590  HA  GLN B 160     -26.849   7.690 -13.858  1.00  0.00           H  
ATOM   2591  CB  GLN B 160     -27.182   7.410 -15.983  1.00  0.00           C  
ATOM   2592  HB2 GLN B 160     -26.547   7.423 -16.870  1.00  0.00           H  
ATOM   2593  HB3 GLN B 160     -27.469   6.370 -15.813  1.00  0.00           H  
ATOM   2594  CG  GLN B 160     -28.444   8.225 -16.326  1.00  0.00           C  
ATOM   2595  HG2 GLN B 160     -28.195   9.281 -16.423  1.00  0.00           H  
ATOM   2596  HG3 GLN B 160     -28.798   7.897 -17.303  1.00  0.00           H  
ATOM   2597  CD  GLN B 160     -29.607   8.069 -15.350  1.00  0.00           C  
ATOM   2598  OE1 GLN B 160     -29.702   7.152 -14.547  1.00  0.00           O  
ATOM   2599  NE2 GLN B 160     -30.583   8.949 -15.422  1.00  0.00           N  
ATOM   2600 HE21 GLN B 160     -31.336   8.829 -14.771  1.00  0.00           H  
ATOM   2601 HE22 GLN B 160     -30.535   9.703 -16.084  1.00  0.00           H  
ATOM   2602  C   GLN B 160     -25.020   7.067 -14.811  1.00  0.00           C  
ATOM   2603  O   GLN B 160     -25.052   5.875 -14.512  1.00  0.00           O  
ATOM   2604  N   CYS B 161     -23.887   7.672 -15.203  1.00  0.00           N  
ATOM   2605  H   CYS B 161     -23.941   8.657 -15.434  1.00  0.00           H  
ATOM   2606  CA  CYS B 161     -22.599   7.006 -15.440  1.00  0.00           C  
ATOM   2607  HA  CYS B 161     -21.920   7.754 -15.846  1.00  0.00           H  
ATOM   2608  CB  CYS B 161     -22.001   6.562 -14.092  1.00  0.00           C  
ATOM   2609  HB2 CYS B 161     -22.604   5.756 -13.665  1.00  0.00           H  
ATOM   2610  HB3 CYS B 161     -20.986   6.202 -14.250  1.00  0.00           H  
ATOM   2611  SG  CYS B 161     -21.951   7.958 -12.928  1.00  0.00           S  
ATOM   2612  HG  CYS B 161     -23.276   8.145 -12.857  1.00  0.00           H  
ATOM   2613  C   CYS B 161     -22.687   5.899 -16.523  1.00  0.00           C  
ATOM   2614  O   CYS B 161     -23.500   6.000 -17.446  1.00  0.00           O  
ATOM   2615  N   BCN B 162     -21.838   4.861 -16.494  1.00  0.00           N  
ATOM   2616  H27 BCN B 162     -21.096   4.877 -15.803  1.00  0.00           H  
ATOM   2617  C2  BCN B 162     -21.887   3.772 -17.457  1.00  0.00           C  
ATOM   2618  H   BCN B 162     -22.921   3.430 -17.412  1.00  0.00           H  
ATOM   2619  C4  BCN B 162     -21.074   2.543 -17.007  1.00  0.00           C  
ATOM   2620  H1  BCN B 162     -21.226   2.405 -15.928  1.00  0.00           H  
ATOM   2621  H2  BCN B 162     -21.493   1.647 -17.484  1.00  0.00           H  
ATOM   2622  C5  BCN B 162     -19.556   2.598 -17.323  1.00  0.00           C  
ATOM   2623  H3  BCN B 162     -19.422   2.492 -18.406  1.00  0.00           H  
ATOM   2624  H4  BCN B 162     -19.155   3.583 -17.059  1.00  0.00           H  
ATOM   2625  C6  BCN B 162     -18.734   1.475 -16.638  1.00  0.00           C  
ATOM   2626  H8  BCN B 162     -17.743   1.425 -17.103  1.00  0.00           H  
ATOM   2627  H9  BCN B 162     -19.213   0.507 -16.829  1.00  0.00           H  
ATOM   2628  C7  BCN B 162     -18.545   1.649 -15.113  1.00  0.00           C  
ATOM   2629  H5  BCN B 162     -18.034   0.763 -14.716  1.00  0.00           H  
ATOM   2630  H6  BCN B 162     -19.520   1.712 -14.610  1.00  0.00           H  
ATOM   2631  N2  BCN B 162     -17.743   2.834 -14.791  1.00  0.00           N  
ATOM   2632  H7  BCN B 162     -16.733   2.756 -14.769  1.00  0.00           H  
ATOM   2633  C8  BCN B 162     -18.303   4.042 -14.473  1.00  0.00           C  
ATOM   2634  O1  BCN B 162     -19.500   4.252 -14.478  1.00  0.00           O  
ATOM   2635  O2  BCN B 162     -17.324   4.955 -14.212  1.00  0.00           O  
ATOM   2636  C9  BCN B 162     -17.733   6.242 -13.694  1.00  0.00           C  
ATOM   2637  H21 BCN B 162     -18.671   6.588 -14.151  1.00  0.00           H  
ATOM   2638  H22 BCN B 162     -16.964   6.996 -13.899  1.00  0.00           H  
ATOM   2639  C10 BCN B 162     -17.878   6.105 -12.184  1.00  0.00           C  
ATOM   2640  H23 BCN B 162     -16.951   5.809 -11.702  1.00  0.00           H  
ATOM   2641  C11 BCN B 162     -19.157   5.557 -11.588  1.00  0.00           C  
ATOM   2642  H12 BCN B 162     -20.008   5.410 -12.248  1.00  0.00           H  
ATOM   2643  C12 BCN B 162     -19.052   4.399 -10.564  1.00  0.00           C  
ATOM   2644  H13 BCN B 162     -18.127   4.502  -9.982  1.00  0.00           H  
ATOM   2645  H14 BCN B 162     -18.969   3.454 -11.114  1.00  0.00           H  
ATOM   2646  C13 BCN B 162     -20.254   4.295  -9.578  1.00  0.00           C  
ATOM   2647  H19 BCN B 162     -21.184   4.094 -10.119  1.00  0.00           H  
ATOM   2648  H20 BCN B 162     -20.096   3.507  -8.832  1.00  0.00           H  
ATOM   2649  C14 BCN B 162     -20.315   5.597  -8.952  1.00  0.00           C  
ATOM   2650  C15 BCN B 162     -20.055   6.753  -8.799  1.00  0.00           C  
ATOM   2651  C16 BCN B 162     -19.427   8.025  -9.076  1.00  0.00           C  
ATOM   2652  H17 BCN B 162     -19.032   8.457  -8.154  1.00  0.00           H  
ATOM   2653  H18 BCN B 162     -20.150   8.723  -9.515  1.00  0.00           H  
ATOM   2654  C17 BCN B 162     -18.289   7.689 -10.084  1.00  0.00           C  
ATOM   2655  H15 BCN B 162     -17.761   8.613 -10.325  1.00  0.00           H  
ATOM   2656  H16 BCN B 162     -17.551   7.040  -9.602  1.00  0.00           H  
ATOM   2657  C18 BCN B 162     -18.778   7.032 -11.396  1.00  0.00           C  
ATOM   2658  H11 BCN B 162     -19.365   7.737 -11.977  1.00  0.00           H  
ATOM   2659  C3  BCN B 162     -21.644   4.206 -18.907  1.00  0.00           C  
ATOM   2660  O3  BCN B 162     -20.559   4.561 -19.342  1.00  0.00           O  
ATOM   2661  N   THR B 163     -22.718   4.206 -19.704  1.00  0.00           N  
ATOM   2662  H   THR B 163     -23.614   3.962 -19.305  1.00  0.00           H  
ATOM   2663  CA  THR B 163     -22.724   4.672 -21.106  1.00  0.00           C  
ATOM   2664  HA  THR B 163     -21.801   4.358 -21.588  1.00  0.00           H  
ATOM   2665  CB  THR B 163     -23.904   4.066 -21.881  1.00  0.00           C  
ATOM   2666  HB  THR B 163     -23.973   4.538 -22.862  1.00  0.00           H  
ATOM   2667  CG2 THR B 163     -23.743   2.560 -22.086  1.00  0.00           C  
ATOM   2668 HG21 THR B 163     -22.823   2.359 -22.635  1.00  0.00           H  
ATOM   2669 HG22 THR B 163     -23.715   2.046 -21.125  1.00  0.00           H  
ATOM   2670 HG23 THR B 163     -24.589   2.184 -22.663  1.00  0.00           H  
ATOM   2671  OG1 THR B 163     -25.115   4.270 -21.185  1.00  0.00           O  
ATOM   2672  HG1 THR B 163     -25.334   5.207 -21.220  1.00  0.00           H  
ATOM   2673  C   THR B 163     -22.787   6.195 -21.243  1.00  0.00           C  
ATOM   2674  O   THR B 163     -22.406   6.729 -22.282  1.00  0.00           O  
ATOM   2675  N   GLU B 164     -23.236   6.914 -20.211  1.00  0.00           N  
ATOM   2676  H   GLU B 164     -23.520   6.435 -19.361  1.00  0.00           H  
ATOM   2677  CA  GLU B 164     -23.097   8.373 -20.148  1.00  0.00           C  
ATOM   2678  HA  GLU B 164     -23.363   8.814 -21.110  1.00  0.00           H  
ATOM   2679  CB  GLU B 164     -24.007   8.968 -19.068  1.00  0.00           C  
ATOM   2680  HB2 GLU B 164     -23.881   8.436 -18.126  1.00  0.00           H  
ATOM   2681  HB3 GLU B 164     -23.664   9.988 -18.908  1.00  0.00           H  
ATOM   2682  CG  GLU B 164     -25.492   9.015 -19.447  1.00  0.00           C  
ATOM   2683  HG2 GLU B 164     -25.577   9.195 -20.522  1.00  0.00           H  
ATOM   2684  HG3 GLU B 164     -25.954   8.051 -19.225  1.00  0.00           H  
ATOM   2685  CD  GLU B 164     -26.212  10.140 -18.690  1.00  0.00           C  
ATOM   2686  OE1 GLU B 164     -27.097  10.780 -19.289  1.00  0.00           O  
ATOM   2687  OE2 GLU B 164     -25.845  10.410 -17.518  1.00  0.00           O  
ATOM   2688  C   GLU B 164     -21.665   8.808 -19.834  1.00  0.00           C  
ATOM   2689  O   GLU B 164     -21.162   9.736 -20.459  1.00  0.00           O  
ATOM   2690  N   LEU B 165     -21.009   8.158 -18.867  1.00  0.00           N  
ATOM   2691  H   LEU B 165     -21.467   7.368 -18.436  1.00  0.00           H  
ATOM   2692  CA  LEU B 165     -19.738   8.604 -18.294  1.00  0.00           C  
ATOM   2693  HA  LEU B 165     -19.099   8.971 -19.094  1.00  0.00           H  
ATOM   2694  CB  LEU B 165     -20.038   9.791 -17.351  1.00  0.00           C  
ATOM   2695  HB2 LEU B 165     -20.468  10.588 -17.958  1.00  0.00           H  
ATOM   2696  HB3 LEU B 165     -20.804   9.510 -16.627  1.00  0.00           H  
ATOM   2697  CG  LEU B 165     -18.811  10.347 -16.606  1.00  0.00           C  
ATOM   2698  HG  LEU B 165     -17.903  10.076 -17.144  1.00  0.00           H  
ATOM   2699  CD1 LEU B 165     -18.867  11.869 -16.532  1.00  0.00           C  
ATOM   2700 HD11 LEU B 165     -19.785  12.184 -16.036  1.00  0.00           H  
ATOM   2701 HD12 LEU B 165     -18.004  12.242 -15.983  1.00  0.00           H  
ATOM   2702 HD13 LEU B 165     -18.850  12.282 -17.539  1.00  0.00           H  
ATOM   2703  CD2 LEU B 165     -18.724   9.816 -15.173  1.00  0.00           C  
ATOM   2704 HD21 LEU B 165     -19.596  10.140 -14.603  1.00  0.00           H  
ATOM   2705 HD22 LEU B 165     -18.697   8.729 -15.176  1.00  0.00           H  
ATOM   2706 HD23 LEU B 165     -17.823  10.202 -14.706  1.00  0.00           H  
ATOM   2707  C   LEU B 165     -18.992   7.450 -17.605  1.00  0.00           C  
ATOM   2708  O   LEU B 165     -19.591   6.685 -16.852  1.00  0.00           O  
ATOM   2709  N   ARG B 166     -17.671   7.359 -17.820  1.00  0.00           N  
ATOM   2710  H   ARG B 166     -17.244   8.071 -18.409  1.00  0.00           H  
ATOM   2711  CA  ARG B 166     -16.792   6.283 -17.332  1.00  0.00           C  
ATOM   2712  HA  ARG B 166     -17.251   5.838 -16.452  1.00  0.00           H  
ATOM   2713  CB  ARG B 166     -16.695   5.211 -18.432  1.00  0.00           C  
ATOM   2714  HB2 ARG B 166     -17.699   4.877 -18.696  1.00  0.00           H  
ATOM   2715  HB3 ARG B 166     -16.248   5.671 -19.316  1.00  0.00           H  
ATOM   2716  CG  ARG B 166     -15.856   3.992 -18.010  1.00  0.00           C  
ATOM   2717  HG2 ARG B 166     -14.875   4.309 -17.657  1.00  0.00           H  
ATOM   2718  HG3 ARG B 166     -16.372   3.494 -17.191  1.00  0.00           H  
ATOM   2719  CD  ARG B 166     -15.652   2.984 -19.148  1.00  0.00           C  
ATOM   2720  HD2 ARG B 166     -15.133   2.114 -18.744  1.00  0.00           H  
ATOM   2721  HD3 ARG B 166     -16.635   2.665 -19.498  1.00  0.00           H  
ATOM   2722  NE  ARG B 166     -14.842   3.548 -20.254  1.00  0.00           N  
ATOM   2723  HE  ARG B 166     -14.035   4.086 -19.981  1.00  0.00           H  
ATOM   2724  CZ  ARG B 166     -15.125   3.519 -21.545  1.00  0.00           C  
ATOM   2725  NH1 ARG B 166     -16.120   2.831 -22.030  1.00  0.00           N  
ATOM   2726 HH11 ARG B 166     -16.698   2.305 -21.398  1.00  0.00           H  
ATOM   2727 HH12 ARG B 166     -16.340   2.867 -23.009  1.00  0.00           H  
ATOM   2728  NH2 ARG B 166     -14.405   4.207 -22.382  1.00  0.00           N  
ATOM   2729 HH21 ARG B 166     -13.645   4.770 -22.042  1.00  0.00           H  
ATOM   2730 HH22 ARG B 166     -14.683   4.276 -23.344  1.00  0.00           H  
ATOM   2731  C   ARG B 166     -15.392   6.797 -16.966  1.00  0.00           C  
ATOM   2732  O   ARG B 166     -14.703   7.350 -17.820  1.00  0.00           O  
ATOM   2733  N   LEU B 167     -14.925   6.501 -15.750  1.00  0.00           N  
ATOM   2734  H   LEU B 167     -15.527   5.983 -15.127  1.00  0.00           H  
ATOM   2735  CA  LEU B 167     -13.507   6.618 -15.382  1.00  0.00           C  
ATOM   2736  HA  LEU B 167     -13.045   7.404 -15.982  1.00  0.00           H  
ATOM   2737  CB  LEU B 167     -13.371   7.023 -13.896  1.00  0.00           C  
ATOM   2738  HB2 LEU B 167     -13.849   7.993 -13.749  1.00  0.00           H  
ATOM   2739  HB3 LEU B 167     -13.904   6.290 -13.287  1.00  0.00           H  
ATOM   2740  CG  LEU B 167     -11.909   7.104 -13.391  1.00  0.00           C  
ATOM   2741  HG  LEU B 167     -11.416   6.146 -13.551  1.00  0.00           H  
ATOM   2742  CD1 LEU B 167     -11.114   8.202 -14.102  1.00  0.00           C  
ATOM   2743 HD11 LEU B 167     -11.638   9.155 -14.026  1.00  0.00           H  
ATOM   2744 HD12 LEU B 167     -10.970   7.941 -15.150  1.00  0.00           H  
ATOM   2745 HD13 LEU B 167     -10.135   8.298 -13.639  1.00  0.00           H  
ATOM   2746  CD2 LEU B 167     -11.876   7.394 -11.889  1.00  0.00           C  
ATOM   2747 HD21 LEU B 167     -10.855   7.322 -11.517  1.00  0.00           H  
ATOM   2748 HD22 LEU B 167     -12.247   8.399 -11.696  1.00  0.00           H  
ATOM   2749 HD23 LEU B 167     -12.495   6.672 -11.357  1.00  0.00           H  
ATOM   2750  C   LEU B 167     -12.787   5.296 -15.688  1.00  0.00           C  
ATOM   2751  O   LEU B 167     -13.159   4.252 -15.147  1.00  0.00           O  
ATOM   2752  N   LEU B 168     -11.785   5.334 -16.565  1.00  0.00           N  
ATOM   2753  H   LEU B 168     -11.570   6.226 -17.005  1.00  0.00           H  
ATOM   2754  CA  LEU B 168     -10.775   4.286 -16.708  1.00  0.00           C  
ATOM   2755  HA  LEU B 168     -11.192   3.333 -16.386  1.00  0.00           H  
ATOM   2756  CB  LEU B 168     -10.351   4.169 -18.182  1.00  0.00           C  
ATOM   2757  HB2 LEU B 168     -10.182   5.175 -18.566  1.00  0.00           H  
ATOM   2758  HB3 LEU B 168      -9.401   3.634 -18.244  1.00  0.00           H  
ATOM   2759  CG  LEU B 168     -11.374   3.448 -19.075  1.00  0.00           C  
ATOM   2760  HG  LEU B 168     -12.379   3.802 -18.844  1.00  0.00           H  
ATOM   2761  CD1 LEU B 168     -11.094   3.759 -20.546  1.00  0.00           C  
ATOM   2762 HD11 LEU B 168     -11.176   4.832 -20.720  1.00  0.00           H  
ATOM   2763 HD12 LEU B 168     -10.081   3.437 -20.795  1.00  0.00           H  
ATOM   2764 HD13 LEU B 168     -11.793   3.219 -21.182  1.00  0.00           H  
ATOM   2765  CD2 LEU B 168     -11.327   1.930 -18.892  1.00  0.00           C  
ATOM   2766 HD21 LEU B 168     -12.008   1.436 -19.584  1.00  0.00           H  
ATOM   2767 HD22 LEU B 168     -11.609   1.666 -17.876  1.00  0.00           H  
ATOM   2768 HD23 LEU B 168     -10.317   1.563 -19.077  1.00  0.00           H  
ATOM   2769  C   LEU B 168      -9.560   4.585 -15.817  1.00  0.00           C  
ATOM   2770  O   LEU B 168      -9.185   5.745 -15.632  1.00  0.00           O  
ATOM   2771  N   TYR B 169      -8.916   3.527 -15.323  1.00  0.00           N  
ATOM   2772  H   TYR B 169      -9.299   2.600 -15.496  1.00  0.00           H  
ATOM   2773  CA  TYR B 169      -7.638   3.583 -14.614  1.00  0.00           C  
ATOM   2774  HA  TYR B 169      -7.094   4.457 -14.969  1.00  0.00           H  
ATOM   2775  CB  TYR B 169      -7.858   3.758 -13.102  1.00  0.00           C  
ATOM   2776  HB2 TYR B 169      -6.892   3.986 -12.647  1.00  0.00           H  
ATOM   2777  HB3 TYR B 169      -8.492   4.629 -12.948  1.00  0.00           H  
ATOM   2778  CG  TYR B 169      -8.478   2.587 -12.353  1.00  0.00           C  
ATOM   2779  CD1 TYR B 169      -9.870   2.369 -12.403  1.00  0.00           C  
ATOM   2780  HD1 TYR B 169     -10.490   3.007 -13.020  1.00  0.00           H  
ATOM   2781  CE1 TYR B 169     -10.458   1.347 -11.629  1.00  0.00           C  
ATOM   2782  HE1 TYR B 169     -11.526   1.198 -11.645  1.00  0.00           H  
ATOM   2783  CZ  TYR B 169      -9.650   0.536 -10.804  1.00  0.00           C  
ATOM   2784  OH  TYR B 169     -10.212  -0.431 -10.028  1.00  0.00           O  
ATOM   2785  HH  TYR B 169     -11.061  -0.720 -10.378  1.00  0.00           H  
ATOM   2786  CE2 TYR B 169      -8.254   0.731 -10.779  1.00  0.00           C  
ATOM   2787  HE2 TYR B 169      -7.644   0.090 -10.160  1.00  0.00           H  
ATOM   2788  CD2 TYR B 169      -7.669   1.753 -11.554  1.00  0.00           C  
ATOM   2789  HD2 TYR B 169      -6.600   1.902 -11.530  1.00  0.00           H  
ATOM   2790  C   TYR B 169      -6.792   2.348 -14.946  1.00  0.00           C  
ATOM   2791  O   TYR B 169      -7.303   1.234 -15.002  1.00  0.00           O  
ATOM   2792  N   GLN B 170      -5.496   2.542 -15.176  1.00  0.00           N  
ATOM   2793  H   GLN B 170      -5.135   3.490 -15.109  1.00  0.00           H  
ATOM   2794  CA  GLN B 170      -4.603   1.544 -15.771  1.00  0.00           C  
ATOM   2795  HA  GLN B 170      -5.004   0.543 -15.604  1.00  0.00           H  
ATOM   2796  CB  GLN B 170      -4.561   1.803 -17.285  1.00  0.00           C  
ATOM   2797  HB2 GLN B 170      -5.581   1.774 -17.666  1.00  0.00           H  
ATOM   2798  HB3 GLN B 170      -4.154   2.794 -17.478  1.00  0.00           H  
ATOM   2799  CG  GLN B 170      -3.734   0.763 -18.037  1.00  0.00           C  
ATOM   2800  HG2 GLN B 170      -2.675   0.864 -17.794  1.00  0.00           H  
ATOM   2801  HG3 GLN B 170      -4.079  -0.221 -17.718  1.00  0.00           H  
ATOM   2802  CD  GLN B 170      -3.887   0.864 -19.547  1.00  0.00           C  
ATOM   2803  OE1 GLN B 170      -4.307   1.861 -20.108  1.00  0.00           O  
ATOM   2804  NE2 GLN B 170      -3.549  -0.186 -20.254  1.00  0.00           N  
ATOM   2805 HE21 GLN B 170      -3.741  -0.178 -21.239  1.00  0.00           H  
ATOM   2806 HE22 GLN B 170      -3.192  -1.004 -19.767  1.00  0.00           H  
ATOM   2807  C   GLN B 170      -3.214   1.612 -15.125  1.00  0.00           C  
ATOM   2808  O   GLN B 170      -2.795   2.688 -14.705  1.00  0.00           O  
ATOM   2809  N   LEU B 171      -2.508   0.481 -15.004  1.00  0.00           N  
ATOM   2810  H   LEU B 171      -2.858  -0.352 -15.457  1.00  0.00           H  
ATOM   2811  CA  LEU B 171      -1.205   0.378 -14.321  1.00  0.00           C  
ATOM   2812  HA  LEU B 171      -1.031   1.293 -13.751  1.00  0.00           H  
ATOM   2813  CB  LEU B 171      -1.279  -0.776 -13.299  1.00  0.00           C  
ATOM   2814  HB2 LEU B 171      -1.996  -0.508 -12.527  1.00  0.00           H  
ATOM   2815  HB3 LEU B 171      -1.672  -1.657 -13.804  1.00  0.00           H  
ATOM   2816  CG  LEU B 171       0.046  -1.183 -12.621  1.00  0.00           C  
ATOM   2817  HG  LEU B 171       0.751  -1.495 -13.388  1.00  0.00           H  
ATOM   2818  CD1 LEU B 171       0.678  -0.061 -11.795  1.00  0.00           C  
ATOM   2819 HD11 LEU B 171      -0.012   0.263 -11.019  1.00  0.00           H  
ATOM   2820 HD12 LEU B 171       1.594  -0.420 -11.322  1.00  0.00           H  
ATOM   2821 HD13 LEU B 171       0.920   0.785 -12.427  1.00  0.00           H  
ATOM   2822  CD2 LEU B 171      -0.199  -2.362 -11.679  1.00  0.00           C  
ATOM   2823 HD21 LEU B 171      -0.905  -2.082 -10.896  1.00  0.00           H  
ATOM   2824 HD22 LEU B 171      -0.596  -3.206 -12.245  1.00  0.00           H  
ATOM   2825 HD23 LEU B 171       0.743  -2.665 -11.219  1.00  0.00           H  
ATOM   2826  C   LEU B 171      -0.042   0.238 -15.325  1.00  0.00           C  
ATOM   2827  O   LEU B 171      -0.050  -0.634 -16.191  1.00  0.00           O  
ATOM   2828  N   VAL B 172       0.988   1.078 -15.174  1.00  0.00           N  
ATOM   2829  H   VAL B 172       0.920   1.792 -14.454  1.00  0.00           H  
ATOM   2830  CA  VAL B 172       2.153   1.133 -16.081  1.00  0.00           C  
ATOM   2831  HA  VAL B 172       1.779   1.137 -17.105  1.00  0.00           H  
ATOM   2832  CB  VAL B 172       2.926   2.457 -15.868  1.00  0.00           C  
ATOM   2833  HB  VAL B 172       3.165   2.558 -14.810  1.00  0.00           H  
ATOM   2834  CG1 VAL B 172       4.244   2.550 -16.649  1.00  0.00           C  
ATOM   2835 HG11 VAL B 172       4.061   2.371 -17.709  1.00  0.00           H  
ATOM   2836 HG12 VAL B 172       4.685   3.539 -16.524  1.00  0.00           H  
ATOM   2837 HG13 VAL B 172       4.956   1.815 -16.278  1.00  0.00           H  
ATOM   2838  CG2 VAL B 172       2.061   3.655 -16.295  1.00  0.00           C  
ATOM   2839 HG21 VAL B 172       1.122   3.669 -15.742  1.00  0.00           H  
ATOM   2840 HG22 VAL B 172       2.589   4.587 -16.091  1.00  0.00           H  
ATOM   2841 HG23 VAL B 172       1.840   3.593 -17.361  1.00  0.00           H  
ATOM   2842  C   VAL B 172       3.067  -0.101 -15.979  1.00  0.00           C  
ATOM   2843  O   VAL B 172       3.692  -0.459 -16.976  1.00  0.00           O  
ATOM   2844  N   PHE B 173       3.125  -0.790 -14.830  1.00  0.00           N  
ATOM   2845  H   PHE B 173       2.569  -0.477 -14.052  1.00  0.00           H  
ATOM   2846  CA  PHE B 173       3.865  -2.053 -14.691  1.00  0.00           C  
ATOM   2847  HA  PHE B 173       4.921  -1.847 -14.865  1.00  0.00           H  
ATOM   2848  CB  PHE B 173       3.726  -2.602 -13.261  1.00  0.00           C  
ATOM   2849  HB2 PHE B 173       4.229  -1.921 -12.572  1.00  0.00           H  
ATOM   2850  HB3 PHE B 173       2.671  -2.617 -12.994  1.00  0.00           H  
ATOM   2851  CG  PHE B 173       4.286  -4.001 -13.056  1.00  0.00           C  
ATOM   2852  CD1 PHE B 173       5.665  -4.236 -13.207  1.00  0.00           C  
ATOM   2853  HD1 PHE B 173       6.320  -3.419 -13.455  1.00  0.00           H  
ATOM   2854  CE1 PHE B 173       6.197  -5.526 -13.021  1.00  0.00           C  
ATOM   2855  HE1 PHE B 173       7.259  -5.702 -13.134  1.00  0.00           H  
ATOM   2856  CZ  PHE B 173       5.343  -6.588 -12.675  1.00  0.00           C  
ATOM   2857  HZ  PHE B 173       5.743  -7.581 -12.531  1.00  0.00           H  
ATOM   2858  CE2 PHE B 173       3.964  -6.363 -12.530  1.00  0.00           C  
ATOM   2859  HE2 PHE B 173       3.313  -7.189 -12.282  1.00  0.00           H  
ATOM   2860  CD2 PHE B 173       3.434  -5.074 -12.721  1.00  0.00           C  
ATOM   2861  HD2 PHE B 173       2.371  -4.912 -12.616  1.00  0.00           H  
ATOM   2862  C   PHE B 173       3.407  -3.082 -15.740  1.00  0.00           C  
ATOM   2863  O   PHE B 173       2.218  -3.404 -15.821  1.00  0.00           O  
ATOM   2864  N   LEU B 174       4.356  -3.558 -16.557  1.00  0.00           N  
ATOM   2865  H   LEU B 174       5.295  -3.212 -16.409  1.00  0.00           H  
ATOM   2866  CA  LEU B 174       4.166  -4.477 -17.695  1.00  0.00           C  
ATOM   2867  HA  LEU B 174       5.115  -4.506 -18.228  1.00  0.00           H  
ATOM   2868  CB  LEU B 174       3.887  -5.923 -17.204  1.00  0.00           C  
ATOM   2869  HB2 LEU B 174       2.915  -5.934 -16.710  1.00  0.00           H  
ATOM   2870  HB3 LEU B 174       3.817  -6.578 -18.074  1.00  0.00           H  
ATOM   2871  CG  LEU B 174       4.925  -6.530 -16.243  1.00  0.00           C  
ATOM   2872  HG  LEU B 174       4.969  -5.911 -15.353  1.00  0.00           H  
ATOM   2873  CD1 LEU B 174       4.518  -7.949 -15.834  1.00  0.00           C  
ATOM   2874 HD11 LEU B 174       4.443  -8.593 -16.709  1.00  0.00           H  
ATOM   2875 HD12 LEU B 174       3.553  -7.910 -15.329  1.00  0.00           H  
ATOM   2876 HD13 LEU B 174       5.251  -8.362 -15.139  1.00  0.00           H  
ATOM   2877  CD2 LEU B 174       6.326  -6.617 -16.844  1.00  0.00           C  
ATOM   2878 HD21 LEU B 174       6.324  -7.258 -17.725  1.00  0.00           H  
ATOM   2879 HD22 LEU B 174       7.001  -7.012 -16.089  1.00  0.00           H  
ATOM   2880 HD23 LEU B 174       6.674  -5.627 -17.119  1.00  0.00           H  
ATOM   2881  C   LEU B 174       3.155  -4.019 -18.774  1.00  0.00           C  
ATOM   2882  O   LEU B 174       2.819  -4.829 -19.632  1.00  0.00           O  
ATOM   2883  N   LEU B 175       2.702  -2.755 -18.769  1.00  0.00           N  
ATOM   2884  H   LEU B 175       3.074  -2.127 -18.066  1.00  0.00           H  
ATOM   2885  CA  LEU B 175       1.530  -2.287 -19.537  1.00  0.00           C  
ATOM   2886  HA  LEU B 175       1.298  -1.283 -19.184  1.00  0.00           H  
ATOM   2887  CB  LEU B 175       1.822  -2.190 -21.053  1.00  0.00           C  
ATOM   2888  HB2 LEU B 175       1.996  -3.194 -21.439  1.00  0.00           H  
ATOM   2889  HB3 LEU B 175       0.922  -1.815 -21.542  1.00  0.00           H  
ATOM   2890  CG  LEU B 175       3.001  -1.295 -21.463  1.00  0.00           C  
ATOM   2891  HG  LEU B 175       3.914  -1.648 -20.985  1.00  0.00           H  
ATOM   2892  CD1 LEU B 175       3.192  -1.372 -22.980  1.00  0.00           C  
ATOM   2893 HD11 LEU B 175       4.036  -0.753 -23.281  1.00  0.00           H  
ATOM   2894 HD12 LEU B 175       2.289  -1.024 -23.484  1.00  0.00           H  
ATOM   2895 HD13 LEU B 175       3.384  -2.405 -23.271  1.00  0.00           H  
ATOM   2896  CD2 LEU B 175       2.776   0.171 -21.086  1.00  0.00           C  
ATOM   2897 HD21 LEU B 175       2.739   0.274 -20.002  1.00  0.00           H  
ATOM   2898 HD22 LEU B 175       3.596   0.781 -21.463  1.00  0.00           H  
ATOM   2899 HD23 LEU B 175       1.837   0.524 -21.513  1.00  0.00           H  
ATOM   2900  C   LEU B 175       0.265  -3.115 -19.222  1.00  0.00           C  
ATOM   2901  O   LEU B 175      -0.363  -3.697 -20.102  1.00  0.00           O  
ATOM   2902  N   SER B 176      -0.094  -3.176 -17.938  1.00  0.00           N  
ATOM   2903  H   SER B 176       0.420  -2.608 -17.279  1.00  0.00           H  
ATOM   2904  CA  SER B 176      -1.277  -3.898 -17.451  1.00  0.00           C  
ATOM   2905  HA  SER B 176      -1.185  -4.946 -17.741  1.00  0.00           H  
ATOM   2906  CB  SER B 176      -1.332  -3.818 -15.923  1.00  0.00           C  
ATOM   2907  HB2 SER B 176      -1.332  -2.772 -15.623  1.00  0.00           H  
ATOM   2908  HB3 SER B 176      -2.259  -4.277 -15.575  1.00  0.00           H  
ATOM   2909  OG  SER B 176      -0.241  -4.490 -15.318  1.00  0.00           O  
ATOM   2910  HG  SER B 176       0.594  -4.041 -15.559  1.00  0.00           H  
ATOM   2911  C   SER B 176      -2.590  -3.352 -18.036  1.00  0.00           C  
ATOM   2912  O   SER B 176      -2.691  -2.170 -18.361  1.00  0.00           O  
ATOM   2913  N   GLU B 177      -3.608  -4.213 -18.137  1.00  0.00           N  
ATOM   2914  H   GLU B 177      -3.451  -5.172 -17.878  1.00  0.00           H  
ATOM   2915  CA  GLU B 177      -4.931  -3.877 -18.692  1.00  0.00           C  
ATOM   2916  HA  GLU B 177      -4.771  -3.441 -19.680  1.00  0.00           H  
ATOM   2917  CB  GLU B 177      -5.729  -5.184 -18.887  1.00  0.00           C  
ATOM   2918  HB2 GLU B 177      -5.110  -5.888 -19.448  1.00  0.00           H  
ATOM   2919  HB3 GLU B 177      -5.911  -5.633 -17.907  1.00  0.00           H  
ATOM   2920  CG  GLU B 177      -7.083  -5.065 -19.612  1.00  0.00           C  
ATOM   2921  HG2 GLU B 177      -7.495  -6.067 -19.718  1.00  0.00           H  
ATOM   2922  HG3 GLU B 177      -7.778  -4.509 -18.980  1.00  0.00           H  
ATOM   2923  CD  GLU B 177      -6.991  -4.402 -20.995  1.00  0.00           C  
ATOM   2924  OE1 GLU B 177      -6.806  -3.166 -21.024  1.00  0.00           O  
ATOM   2925  OE2 GLU B 177      -7.110  -5.122 -22.008  1.00  0.00           O  
ATOM   2926  C   GLU B 177      -5.706  -2.837 -17.849  1.00  0.00           C  
ATOM   2927  O   GLU B 177      -5.511  -2.722 -16.634  1.00  0.00           O  
ATOM   2928  N   ALA B 178      -6.567  -2.057 -18.504  1.00  0.00           N  
ATOM   2929  H   ALA B 178      -6.719  -2.257 -19.494  1.00  0.00           H  
ATOM   2930  CA  ALA B 178      -7.308  -0.947 -17.925  1.00  0.00           C  
ATOM   2931  HA  ALA B 178      -6.660  -0.461 -17.198  1.00  0.00           H  
ATOM   2932  CB  ALA B 178      -7.601   0.059 -19.041  1.00  0.00           C  
ATOM   2933  HB1 ALA B 178      -8.287  -0.390 -19.762  1.00  0.00           H  
ATOM   2934  HB2 ALA B 178      -8.044   0.958 -18.615  1.00  0.00           H  
ATOM   2935  HB3 ALA B 178      -6.676   0.322 -19.554  1.00  0.00           H  
ATOM   2936  C   ALA B 178      -8.591  -1.387 -17.196  1.00  0.00           C  
ATOM   2937  O   ALA B 178      -9.475  -2.033 -17.759  1.00  0.00           O  
ATOM   2938  N   HIE B 179      -8.740  -0.959 -15.945  1.00  0.00           N  
ATOM   2939  H   HIE B 179      -8.023  -0.344 -15.578  1.00  0.00           H  
ATOM   2940  CA  HIE B 179      -9.934  -1.155 -15.126  1.00  0.00           C  
ATOM   2941  HA  HIE B 179     -10.486  -2.018 -15.504  1.00  0.00           H  
ATOM   2942  CB  HIE B 179      -9.514  -1.461 -13.682  1.00  0.00           C  
ATOM   2943  HB2 HIE B 179      -8.546  -1.011 -13.457  1.00  0.00           H  
ATOM   2944  HB3 HIE B 179     -10.243  -1.045 -12.991  1.00  0.00           H  
ATOM   2945  CG  HIE B 179      -9.475  -2.935 -13.419  1.00  0.00           C  
ATOM   2946  ND1 HIE B 179     -10.602  -3.722 -13.176  1.00  0.00           N  
ATOM   2947  CE1 HIE B 179     -10.145  -4.978 -13.073  1.00  0.00           C  
ATOM   2948  HE1 HIE B 179     -10.771  -5.842 -12.893  1.00  0.00           H  
ATOM   2949  NE2 HIE B 179      -8.812  -5.013 -13.244  1.00  0.00           N  
ATOM   2950  HE2 HIE B 179      -8.239  -5.842 -13.250  1.00  0.00           H  
ATOM   2951  CD2 HIE B 179      -8.371  -3.731 -13.476  1.00  0.00           C  
ATOM   2952  HD2 HIE B 179      -7.364  -3.411 -13.711  1.00  0.00           H  
ATOM   2953  C   HIE B 179     -10.893   0.035 -15.182  1.00  0.00           C  
ATOM   2954  O   HIE B 179     -10.554   1.143 -15.592  1.00  0.00           O  
ATOM   2955  N   THR B 180     -12.109  -0.184 -14.688  1.00  0.00           N  
ATOM   2956  H   THR B 180     -12.308  -1.104 -14.313  1.00  0.00           H  
ATOM   2957  CA  THR B 180     -13.098   0.865 -14.419  1.00  0.00           C  
ATOM   2958  HA  THR B 180     -12.566   1.805 -14.270  1.00  0.00           H  
ATOM   2959  CB  THR B 180     -14.033   1.062 -15.623  1.00  0.00           C  
ATOM   2960  HB  THR B 180     -13.427   1.190 -16.520  1.00  0.00           H  
ATOM   2961  CG2 THR B 180     -15.006  -0.093 -15.854  1.00  0.00           C  
ATOM   2962 HG21 THR B 180     -15.606   0.108 -16.740  1.00  0.00           H  
ATOM   2963 HG22 THR B 180     -14.451  -1.017 -16.007  1.00  0.00           H  
ATOM   2964 HG23 THR B 180     -15.668  -0.212 -14.996  1.00  0.00           H  
ATOM   2965  OG1 THR B 180     -14.804   2.227 -15.450  1.00  0.00           O  
ATOM   2966  HG1 THR B 180     -14.165   2.966 -15.354  1.00  0.00           H  
ATOM   2967  C   THR B 180     -13.848   0.565 -13.118  1.00  0.00           C  
ATOM   2968  O   THR B 180     -13.770  -0.547 -12.595  1.00  0.00           O  
ATOM   2969  N   CYS B 181     -14.513   1.570 -12.552  1.00  0.00           N  
ATOM   2970  H   CYS B 181     -14.538   2.457 -13.030  1.00  0.00           H  
ATOM   2971  CA  CYS B 181     -15.299   1.441 -11.325  1.00  0.00           C  
ATOM   2972  HA  CYS B 181     -14.634   1.145 -10.512  1.00  0.00           H  
ATOM   2973  CB  CYS B 181     -15.924   2.803 -10.994  1.00  0.00           C  
ATOM   2974  HB2 CYS B 181     -16.636   3.063 -11.781  1.00  0.00           H  
ATOM   2975  HB3 CYS B 181     -16.475   2.743 -10.053  1.00  0.00           H  
ATOM   2976  SG  CYS B 181     -14.656   4.100 -10.886  1.00  0.00           S  
ATOM   2977  HG  CYS B 181     -14.116   3.747  -9.711  1.00  0.00           H  
ATOM   2978  C   CYS B 181     -16.411   0.383 -11.446  1.00  0.00           C  
ATOM   2979  O   CYS B 181     -16.953   0.156 -12.530  1.00  0.00           O  
ATOM   2980  N   ILE B 182     -16.813  -0.195 -10.310  1.00  0.00           N  
ATOM   2981  H   ILE B 182     -16.351   0.047  -9.450  1.00  0.00           H  
ATOM   2982  CA  ILE B 182     -18.063  -0.964 -10.223  1.00  0.00           C  
ATOM   2983  HA  ILE B 182     -18.006  -1.769 -10.953  1.00  0.00           H  
ATOM   2984  CB  ILE B 182     -18.234  -1.599  -8.820  1.00  0.00           C  
ATOM   2985  HB  ILE B 182     -18.241  -0.802  -8.073  1.00  0.00           H  
ATOM   2986  CG2 ILE B 182     -19.584  -2.337  -8.710  1.00  0.00           C  
ATOM   2987 HG21 ILE B 182     -20.417  -1.660  -8.910  1.00  0.00           H  
ATOM   2988 HG22 ILE B 182     -19.623  -3.174  -9.405  1.00  0.00           H  
ATOM   2989 HG23 ILE B 182     -19.730  -2.704  -7.694  1.00  0.00           H  
ATOM   2990  CG1 ILE B 182     -17.014  -2.519  -8.537  1.00  0.00           C  
ATOM   2991 HG12 ILE B 182     -16.652  -2.941  -9.475  1.00  0.00           H  
ATOM   2992 HG13 ILE B 182     -16.215  -1.899  -8.128  1.00  0.00           H  
ATOM   2993  CD1 ILE B 182     -17.234  -3.695  -7.574  1.00  0.00           C  
ATOM   2994 HD11 ILE B 182     -17.651  -3.342  -6.631  1.00  0.00           H  
ATOM   2995 HD12 ILE B 182     -17.907  -4.424  -8.027  1.00  0.00           H  
ATOM   2996 HD13 ILE B 182     -16.279  -4.183  -7.382  1.00  0.00           H  
ATOM   2997  C   ILE B 182     -19.235  -0.030 -10.587  1.00  0.00           C  
ATOM   2998  O   ILE B 182     -19.286   1.079 -10.053  1.00  0.00           O  
ATOM   2999  N   PRO B 183     -20.143  -0.421 -11.501  1.00  0.00           N  
ATOM   3000  CD  PRO B 183     -20.161  -1.673 -12.246  1.00  0.00           C  
ATOM   3001  HD2 PRO B 183     -20.052  -2.533 -11.586  1.00  0.00           H  
ATOM   3002  HD3 PRO B 183     -19.362  -1.663 -12.990  1.00  0.00           H  
ATOM   3003  CG  PRO B 183     -21.520  -1.727 -12.943  1.00  0.00           C  
ATOM   3004  HG2 PRO B 183     -22.249  -2.207 -12.288  1.00  0.00           H  
ATOM   3005  HG3 PRO B 183     -21.463  -2.250 -13.899  1.00  0.00           H  
ATOM   3006  CB  PRO B 183     -21.876  -0.251 -13.121  1.00  0.00           C  
ATOM   3007  HB2 PRO B 183     -22.953  -0.100 -13.195  1.00  0.00           H  
ATOM   3008  HB3 PRO B 183     -21.377   0.139 -14.009  1.00  0.00           H  
ATOM   3009  CA  PRO B 183     -21.283   0.409 -11.872  1.00  0.00           C  
ATOM   3010  HA  PRO B 183     -20.944   1.415 -12.125  1.00  0.00           H  
ATOM   3011  C   PRO B 183     -22.303   0.494 -10.728  1.00  0.00           C  
ATOM   3012  O   PRO B 183     -22.700  -0.525 -10.172  1.00  0.00           O  
ATOM   3013  N   GLU B 184     -22.748   1.713 -10.432  1.00  0.00           N  
ATOM   3014  H   GLU B 184     -22.367   2.501 -10.932  1.00  0.00           H  
ATOM   3015  CA  GLU B 184     -23.806   2.057  -9.473  1.00  0.00           C  
ATOM   3016  HA  GLU B 184     -24.570   1.279  -9.487  1.00  0.00           H  
ATOM   3017  CB  GLU B 184     -23.210   2.137  -8.052  1.00  0.00           C  
ATOM   3018  HB2 GLU B 184     -22.784   1.164  -7.800  1.00  0.00           H  
ATOM   3019  HB3 GLU B 184     -22.389   2.856  -8.057  1.00  0.00           H  
ATOM   3020  CG  GLU B 184     -24.174   2.536  -6.922  1.00  0.00           C  
ATOM   3021  HG2 GLU B 184     -23.618   2.528  -5.981  1.00  0.00           H  
ATOM   3022  HG3 GLU B 184     -24.508   3.561  -7.089  1.00  0.00           H  
ATOM   3023  CD  GLU B 184     -25.396   1.612  -6.817  1.00  0.00           C  
ATOM   3024  OE1 GLU B 184     -25.485   0.870  -5.815  1.00  0.00           O  
ATOM   3025  OE2 GLU B 184     -26.233   1.652  -7.752  1.00  0.00           O  
ATOM   3026  C   GLU B 184     -24.443   3.389  -9.917  1.00  0.00           C  
ATOM   3027  O   GLU B 184     -23.760   4.226 -10.522  1.00  0.00           O  
ATOM   3028  N   ASN B 185     -25.742   3.604  -9.685  1.00  0.00           N  
ATOM   3029  H   ASN B 185     -26.232   2.944  -9.078  1.00  0.00           H  
ATOM   3030  CA  ASN B 185     -26.425   4.820 -10.142  1.00  0.00           C  
ATOM   3031  HA  ASN B 185     -25.969   5.110 -11.090  1.00  0.00           H  
ATOM   3032  CB  ASN B 185     -27.909   4.555 -10.459  1.00  0.00           C  
ATOM   3033  HB2 ASN B 185     -27.999   3.580 -10.934  1.00  0.00           H  
ATOM   3034  HB3 ASN B 185     -28.500   4.546  -9.545  1.00  0.00           H  
ATOM   3035  CG  ASN B 185     -28.449   5.619 -11.412  1.00  0.00           C  
ATOM   3036  OD1 ASN B 185     -28.111   6.791 -11.353  1.00  0.00           O  
ATOM   3037  ND2 ASN B 185     -29.250   5.242 -12.383  1.00  0.00           N  
ATOM   3038 HD21 ASN B 185     -29.460   5.957 -13.075  1.00  0.00           H  
ATOM   3039 HD22 ASN B 185     -29.522   4.286 -12.487  1.00  0.00           H  
ATOM   3040  C   ASN B 185     -26.197   5.995  -9.175  1.00  0.00           C  
ATOM   3041  O   ASN B 185     -27.028   6.299  -8.321  1.00  0.00           O  
ATOM   3042  N   ASN B 186     -25.054   6.668  -9.339  1.00  0.00           N  
ATOM   3043  H   ASN B 186     -24.385   6.270  -9.987  1.00  0.00           H  
ATOM   3044  CA  ASN B 186     -24.650   7.835  -8.548  1.00  0.00           C  
ATOM   3045  HA  ASN B 186     -24.484   7.525  -7.514  1.00  0.00           H  
ATOM   3046  CB  ASN B 186     -23.327   8.346  -9.139  1.00  0.00           C  
ATOM   3047  HB2 ASN B 186     -22.601   7.538  -9.120  1.00  0.00           H  
ATOM   3048  HB3 ASN B 186     -23.481   8.636 -10.178  1.00  0.00           H  
ATOM   3049  CG  ASN B 186     -22.746   9.520  -8.366  1.00  0.00           C  
ATOM   3050  OD1 ASN B 186     -22.423   9.432  -7.196  1.00  0.00           O  
ATOM   3051  ND2 ASN B 186     -22.564  10.655  -9.002  1.00  0.00           N  
ATOM   3052 HD21 ASN B 186     -22.184  11.418  -8.452  1.00  0.00           H  
ATOM   3053 HD22 ASN B 186     -22.824  10.776  -9.965  1.00  0.00           H  
ATOM   3054  C   ASN B 186     -25.702   8.961  -8.527  1.00  0.00           C  
ATOM   3055  O   ASN B 186     -25.831   9.660  -7.521  1.00  0.00           O  
ATOM   3056  N   GLY B 187     -26.417   9.181  -9.638  1.00  0.00           N  
ATOM   3057  H   GLY B 187     -26.259   8.558 -10.418  1.00  0.00           H  
ATOM   3058  CA  GLY B 187     -27.560  10.098  -9.757  1.00  0.00           C  
ATOM   3059  HA2 GLY B 187     -28.009   9.958 -10.739  1.00  0.00           H  
ATOM   3060  HA3 GLY B 187     -28.299   9.807  -9.012  1.00  0.00           H  
ATOM   3061  C   GLY B 187     -27.280  11.600  -9.573  1.00  0.00           C  
ATOM   3062  O   GLY B 187     -28.094  12.420  -9.989  1.00  0.00           O  
ATOM   3063  N   GLY B 188     -26.153  11.988  -8.968  1.00  0.00           N  
ATOM   3064  H   GLY B 188     -25.582  11.245  -8.582  1.00  0.00           H  
ATOM   3065  CA  GLY B 188     -25.756  13.364  -8.668  1.00  0.00           C  
ATOM   3066  HA2 GLY B 188     -26.617  14.024  -8.776  1.00  0.00           H  
ATOM   3067  HA3 GLY B 188     -25.430  13.408  -7.628  1.00  0.00           H  
ATOM   3068  C   GLY B 188     -24.618  13.903  -9.542  1.00  0.00           C  
ATOM   3069  O   GLY B 188     -23.995  13.187 -10.321  1.00  0.00           O  
ATOM   3070  N   ALA B 189     -24.348  15.205  -9.419  1.00  0.00           N  
ATOM   3071  H   ALA B 189     -24.940  15.757  -8.821  1.00  0.00           H  
ATOM   3072  CA  ALA B 189     -23.275  15.887 -10.153  1.00  0.00           C  
ATOM   3073  HA  ALA B 189     -23.225  15.486 -11.168  1.00  0.00           H  
ATOM   3074  CB  ALA B 189     -23.652  17.370 -10.232  1.00  0.00           C  
ATOM   3075  HB1 ALA B 189     -24.638  17.479 -10.684  1.00  0.00           H  
ATOM   3076  HB2 ALA B 189     -23.659  17.815  -9.237  1.00  0.00           H  
ATOM   3077  HB3 ALA B 189     -22.927  17.894 -10.853  1.00  0.00           H  
ATOM   3078  C   ALA B 189     -21.880  15.700  -9.518  1.00  0.00           C  
ATOM   3079  O   ALA B 189     -20.872  15.676 -10.223  1.00  0.00           O  
ATOM   3080  N   GLY B 190     -21.809  15.567  -8.188  1.00  0.00           N  
ATOM   3081  H   GLY B 190     -22.676  15.528  -7.679  1.00  0.00           H  
ATOM   3082  CA  GLY B 190     -20.601  15.121  -7.489  1.00  0.00           C  
ATOM   3083  HA2 GLY B 190     -19.727  15.621  -7.905  1.00  0.00           H  
ATOM   3084  HA3 GLY B 190     -20.669  15.360  -6.428  1.00  0.00           H  
ATOM   3085  C   GLY B 190     -20.425  13.610  -7.635  1.00  0.00           C  
ATOM   3086  O   GLY B 190     -21.404  12.870  -7.574  1.00  0.00           O  
ATOM   3087  N   CYS B 191     -19.192  13.166  -7.859  1.00  0.00           N  
ATOM   3088  H   CYS B 191     -18.425  13.833  -7.903  1.00  0.00           H  
ATOM   3089  CA  CYS B 191     -18.840  11.778  -8.134  1.00  0.00           C  
ATOM   3090  HA  CYS B 191     -19.709  11.128  -8.007  1.00  0.00           H  
ATOM   3091  CB  CYS B 191     -18.365  11.694  -9.593  1.00  0.00           C  
ATOM   3092  HB2 CYS B 191     -17.531  12.384  -9.741  1.00  0.00           H  
ATOM   3093  HB3 CYS B 191     -18.005  10.690  -9.803  1.00  0.00           H  
ATOM   3094  SG  CYS B 191     -19.711  12.108 -10.747  1.00  0.00           S  
ATOM   3095  HG  CYS B 191     -19.969  13.333 -10.271  1.00  0.00           H  
ATOM   3096  C   CYS B 191     -17.745  11.332  -7.157  1.00  0.00           C  
ATOM   3097  O   CYS B 191     -16.726  12.011  -7.033  1.00  0.00           O  
ATOM   3098  N   VAL B 192     -17.936  10.196  -6.482  1.00  0.00           N  
ATOM   3099  H   VAL B 192     -18.805   9.690  -6.598  1.00  0.00           H  
ATOM   3100  CA  VAL B 192     -16.965   9.599  -5.552  1.00  0.00           C  
ATOM   3101  HA  VAL B 192     -15.981  10.003  -5.789  1.00  0.00           H  
ATOM   3102  CB  VAL B 192     -17.307   9.985  -4.090  1.00  0.00           C  
ATOM   3103  HB  VAL B 192     -18.099  10.735  -4.100  1.00  0.00           H  
ATOM   3104  CG1 VAL B 192     -17.790   8.844  -3.185  1.00  0.00           C  
ATOM   3105 HG11 VAL B 192     -18.055   9.244  -2.207  1.00  0.00           H  
ATOM   3106 HG12 VAL B 192     -18.677   8.377  -3.616  1.00  0.00           H  
ATOM   3107 HG13 VAL B 192     -17.005   8.099  -3.058  1.00  0.00           H  
ATOM   3108  CG2 VAL B 192     -16.096  10.637  -3.427  1.00  0.00           C  
ATOM   3109 HG21 VAL B 192     -15.228   9.978  -3.473  1.00  0.00           H  
ATOM   3110 HG22 VAL B 192     -16.315  10.879  -2.387  1.00  0.00           H  
ATOM   3111 HG23 VAL B 192     -15.878  11.569  -3.945  1.00  0.00           H  
ATOM   3112  C   VAL B 192     -16.901   8.089  -5.781  1.00  0.00           C  
ATOM   3113  O   VAL B 192     -17.929   7.462  -6.027  1.00  0.00           O  
ATOM   3114  N   CYS B 193     -15.709   7.490  -5.727  1.00  0.00           N  
ATOM   3115  H   CYS B 193     -14.877   8.057  -5.580  1.00  0.00           H  
ATOM   3116  CA  CYS B 193     -15.538   6.056  -5.981  1.00  0.00           C  
ATOM   3117  HA  CYS B 193     -16.384   5.532  -5.535  1.00  0.00           H  
ATOM   3118  CB  CYS B 193     -15.586   5.820  -7.500  1.00  0.00           C  
ATOM   3119  HB2 CYS B 193     -15.588   4.751  -7.717  1.00  0.00           H  
ATOM   3120  HB3 CYS B 193     -16.509   6.246  -7.894  1.00  0.00           H  
ATOM   3121  SG  CYS B 193     -14.156   6.596  -8.300  1.00  0.00           S  
ATOM   3122  HG  CYS B 193     -14.382   7.839  -7.847  1.00  0.00           H  
ATOM   3123  C   CYS B 193     -14.265   5.452  -5.361  1.00  0.00           C  
ATOM   3124  O   CYS B 193     -13.382   6.146  -4.850  1.00  0.00           O  
ATOM   3125  N   HIE B 194     -14.189   4.121  -5.433  1.00  0.00           N  
ATOM   3126  H   HIE B 194     -14.950   3.634  -5.883  1.00  0.00           H  
ATOM   3127  CA  HIE B 194     -13.081   3.286  -4.967  1.00  0.00           C  
ATOM   3128  HA  HIE B 194     -12.302   3.911  -4.528  1.00  0.00           H  
ATOM   3129  CB  HIE B 194     -13.612   2.327  -3.885  1.00  0.00           C  
ATOM   3130  HB2 HIE B 194     -14.483   1.798  -4.279  1.00  0.00           H  
ATOM   3131  HB3 HIE B 194     -12.859   1.575  -3.669  1.00  0.00           H  
ATOM   3132  CG  HIE B 194     -14.010   2.991  -2.584  1.00  0.00           C  
ATOM   3133  ND1 HIE B 194     -14.828   2.418  -1.608  1.00  0.00           N  
ATOM   3134  CE1 HIE B 194     -14.946   3.335  -0.636  1.00  0.00           C  
ATOM   3135  HE1 HIE B 194     -15.545   3.209   0.255  1.00  0.00           H  
ATOM   3136  NE2 HIE B 194     -14.222   4.427  -0.933  1.00  0.00           N  
ATOM   3137  HE2 HIE B 194     -14.145   5.263  -0.372  1.00  0.00           H  
ATOM   3138  CD2 HIE B 194     -13.612   4.222  -2.145  1.00  0.00           C  
ATOM   3139  HD2 HIE B 194     -12.958   4.913  -2.655  1.00  0.00           H  
ATOM   3140  C   HIE B 194     -12.440   2.535  -6.138  1.00  0.00           C  
ATOM   3141  O   HIE B 194     -13.137   2.044  -7.029  1.00  0.00           O  
ATOM   3142  N   LEU B 195     -11.108   2.454  -6.122  1.00  0.00           N  
ATOM   3143  H   LEU B 195     -10.616   2.935  -5.375  1.00  0.00           H  
ATOM   3144  CA  LEU B 195     -10.264   1.871  -7.167  1.00  0.00           C  
ATOM   3145  HA  LEU B 195     -10.891   1.364  -7.903  1.00  0.00           H  
ATOM   3146  CB  LEU B 195      -9.471   2.992  -7.878  1.00  0.00           C  
ATOM   3147  HB2 LEU B 195      -8.677   3.312  -7.203  1.00  0.00           H  
ATOM   3148  HB3 LEU B 195      -8.997   2.568  -8.763  1.00  0.00           H  
ATOM   3149  CG  LEU B 195     -10.255   4.259  -8.288  1.00  0.00           C  
ATOM   3150  HG  LEU B 195     -10.711   4.713  -7.409  1.00  0.00           H  
ATOM   3151  CD1 LEU B 195      -9.286   5.277  -8.890  1.00  0.00           C  
ATOM   3152 HD11 LEU B 195      -8.805   4.857  -9.774  1.00  0.00           H  
ATOM   3153 HD12 LEU B 195      -9.830   6.179  -9.171  1.00  0.00           H  
ATOM   3154 HD13 LEU B 195      -8.529   5.541  -8.154  1.00  0.00           H  
ATOM   3155  CD2 LEU B 195     -11.344   3.997  -9.328  1.00  0.00           C  
ATOM   3156 HD21 LEU B 195     -12.039   3.244  -8.966  1.00  0.00           H  
ATOM   3157 HD22 LEU B 195     -11.895   4.917  -9.518  1.00  0.00           H  
ATOM   3158 HD23 LEU B 195     -10.895   3.656 -10.256  1.00  0.00           H  
ATOM   3159  C   LEU B 195      -9.316   0.837  -6.533  1.00  0.00           C  
ATOM   3160  O   LEU B 195      -8.652   1.139  -5.538  1.00  0.00           O  
ATOM   3161  N   LEU B 196      -9.234  -0.374  -7.092  1.00  0.00           N  
ATOM   3162  H   LEU B 196      -9.743  -0.539  -7.950  1.00  0.00           H  
ATOM   3163  CA  LEU B 196      -8.427  -1.477  -6.552  1.00  0.00           C  
ATOM   3164  HA  LEU B 196      -8.642  -1.573  -5.485  1.00  0.00           H  
ATOM   3165  CB  LEU B 196      -8.798  -2.804  -7.250  1.00  0.00           C  
ATOM   3166  HB2 LEU B 196      -9.249  -2.605  -8.223  1.00  0.00           H  
ATOM   3167  HB3 LEU B 196      -7.880  -3.365  -7.430  1.00  0.00           H  
ATOM   3168  CG  LEU B 196      -9.725  -3.707  -6.419  1.00  0.00           C  
ATOM   3169  HG  LEU B 196      -9.246  -3.906  -5.459  1.00  0.00           H  
ATOM   3170  CD1 LEU B 196      -9.925  -5.041  -7.140  1.00  0.00           C  
ATOM   3171 HD11 LEU B 196     -10.529  -5.706  -6.522  1.00  0.00           H  
ATOM   3172 HD12 LEU B 196      -8.957  -5.513  -7.307  1.00  0.00           H  
ATOM   3173 HD13 LEU B 196     -10.421  -4.883  -8.097  1.00  0.00           H  
ATOM   3174  CD2 LEU B 196     -11.103  -3.098  -6.153  1.00  0.00           C  
ATOM   3175 HD21 LEU B 196     -11.005  -2.161  -5.605  1.00  0.00           H  
ATOM   3176 HD22 LEU B 196     -11.616  -2.917  -7.096  1.00  0.00           H  
ATOM   3177 HD23 LEU B 196     -11.693  -3.788  -5.550  1.00  0.00           H  
ATOM   3178  C   LEU B 196      -6.925  -1.173  -6.689  1.00  0.00           C  
ATOM   3179  O   LEU B 196      -6.397  -1.045  -7.796  1.00  0.00           O  
ATOM   3180  N   MET B 197      -6.255  -1.062  -5.539  1.00  0.00           N  
ATOM   3181  H   MET B 197      -6.781  -1.196  -4.679  1.00  0.00           H  
ATOM   3182  CA  MET B 197      -4.852  -0.659  -5.381  1.00  0.00           C  
ATOM   3183  HA  MET B 197      -4.279  -1.055  -6.221  1.00  0.00           H  
ATOM   3184  CB  MET B 197      -4.742   0.882  -5.402  1.00  0.00           C  
ATOM   3185  HB2 MET B 197      -5.401   1.312  -4.647  1.00  0.00           H  
ATOM   3186  HB3 MET B 197      -3.724   1.159  -5.155  1.00  0.00           H  
ATOM   3187  CG  MET B 197      -5.067   1.484  -6.777  1.00  0.00           C  
ATOM   3188  HG2 MET B 197      -4.721   0.799  -7.549  1.00  0.00           H  
ATOM   3189  HG3 MET B 197      -6.150   1.575  -6.865  1.00  0.00           H  
ATOM   3190  SD  MET B 197      -4.308   3.091  -7.134  1.00  0.00           S  
ATOM   3191  CE  MET B 197      -5.199   3.499  -8.660  1.00  0.00           C  
ATOM   3192  HE1 MET B 197      -5.041   2.712  -9.397  1.00  0.00           H  
ATOM   3193  HE2 MET B 197      -6.265   3.583  -8.451  1.00  0.00           H  
ATOM   3194  HE3 MET B 197      -4.831   4.444  -9.060  1.00  0.00           H  
ATOM   3195  C   MET B 197      -4.248  -1.291  -4.109  1.00  0.00           C  
ATOM   3196  O   MET B 197      -3.830  -0.604  -3.181  1.00  0.00           O  
ATOM   3197  N   ASP B 198      -4.255  -2.625  -4.056  1.00  0.00           N  
ATOM   3198  H   ASP B 198      -4.574  -3.141  -4.869  1.00  0.00           H  
ATOM   3199  CA  ASP B 198      -3.854  -3.436  -2.894  1.00  0.00           C  
ATOM   3200  HA  ASP B 198      -4.069  -2.875  -1.989  1.00  0.00           H  
ATOM   3201  CB  ASP B 198      -4.680  -4.744  -2.852  1.00  0.00           C  
ATOM   3202  HB2 ASP B 198      -4.389  -5.298  -1.960  1.00  0.00           H  
ATOM   3203  HB3 ASP B 198      -5.734  -4.487  -2.752  1.00  0.00           H  
ATOM   3204  CG  ASP B 198      -4.555  -5.674  -4.069  1.00  0.00           C  
ATOM   3205  OD1 ASP B 198      -4.123  -5.206  -5.148  1.00  0.00           O  
ATOM   3206  OD2 ASP B 198      -4.826  -6.884  -3.869  1.00  0.00           O  
ATOM   3207  C   ASP B 198      -2.344  -3.728  -2.849  1.00  0.00           C  
ATOM   3208  O   ASP B 198      -1.649  -3.359  -1.901  1.00  0.00           O  
ATOM   3209  N   ASP B 199      -1.808  -4.338  -3.905  1.00  0.00           N  
ATOM   3210  H   ASP B 199      -2.458  -4.674  -4.616  1.00  0.00           H  
ATOM   3211  CA  ASP B 199      -0.384  -4.637  -4.062  1.00  0.00           C  
ATOM   3212  HA  ASP B 199      -0.025  -4.884  -3.075  1.00  0.00           H  
ATOM   3213  CB  ASP B 199      -0.183  -5.869  -4.959  1.00  0.00           C  
ATOM   3214  HB2 ASP B 199      -0.927  -5.867  -5.760  1.00  0.00           H  
ATOM   3215  HB3 ASP B 199       0.801  -5.855  -5.428  1.00  0.00           H  
ATOM   3216  CG  ASP B 199      -0.264  -7.166  -4.161  1.00  0.00           C  
ATOM   3217  OD1 ASP B 199      -0.149  -7.156  -2.909  1.00  0.00           O  
ATOM   3218  OD2 ASP B 199      -0.380  -8.232  -4.783  1.00  0.00           O  
ATOM   3219  C   ASP B 199       0.480  -3.434  -4.438  1.00  0.00           C  
ATOM   3220  O   ASP B 199       1.523  -3.589  -5.070  1.00  0.00           O  
ATOM   3221  N   VAL B 200       0.063  -2.233  -4.037  1.00  0.00           N  
ATOM   3222  H   VAL B 200      -0.762  -2.174  -3.451  1.00  0.00           H  
ATOM   3223  CA  VAL B 200       0.800  -1.010  -4.348  1.00  0.00           C  
ATOM   3224  HA  VAL B 200       0.919  -1.021  -5.421  1.00  0.00           H  
ATOM   3225  CB  VAL B 200       0.050   0.281  -3.987  1.00  0.00           C  
ATOM   3226  HB  VAL B 200       0.737   1.119  -4.105  1.00  0.00           H  
ATOM   3227  CG1 VAL B 200      -1.091   0.507  -4.979  1.00  0.00           C  
ATOM   3228 HG11 VAL B 200      -1.580   1.450  -4.743  1.00  0.00           H  
ATOM   3229 HG12 VAL B 200      -1.804  -0.311  -4.914  1.00  0.00           H  
ATOM   3230 HG13 VAL B 200      -0.696   0.554  -5.994  1.00  0.00           H  
ATOM   3231  CG2 VAL B 200      -0.487   0.309  -2.552  1.00  0.00           C  
ATOM   3232 HG21 VAL B 200      -1.215  -0.488  -2.394  1.00  0.00           H  
ATOM   3233 HG22 VAL B 200      -0.974   1.266  -2.371  1.00  0.00           H  
ATOM   3234 HG23 VAL B 200       0.338   0.193  -1.848  1.00  0.00           H  
ATOM   3235  C   VAL B 200       2.214  -0.987  -3.783  1.00  0.00           C  
ATOM   3236  O   VAL B 200       2.489  -1.483  -2.684  1.00  0.00           O  
ATOM   3237  N   VAL B 201       3.105  -0.387  -4.563  1.00  0.00           N  
ATOM   3238  H   VAL B 201       2.788  -0.071  -5.476  1.00  0.00           H  
ATOM   3239  CA  VAL B 201       4.514  -0.180  -4.233  1.00  0.00           C  
ATOM   3240  HA  VAL B 201       4.657  -0.300  -3.159  1.00  0.00           H  
ATOM   3241  CB  VAL B 201       5.410  -1.205  -4.953  1.00  0.00           C  
ATOM   3242  HB  VAL B 201       6.422  -1.011  -4.620  1.00  0.00           H  
ATOM   3243  CG1 VAL B 201       5.053  -2.663  -4.625  1.00  0.00           C  
ATOM   3244 HG11 VAL B 201       5.074  -2.814  -3.550  1.00  0.00           H  
ATOM   3245 HG12 VAL B 201       4.060  -2.903  -5.005  1.00  0.00           H  
ATOM   3246 HG13 VAL B 201       5.772  -3.336  -5.091  1.00  0.00           H  
ATOM   3247  CG2 VAL B 201       5.420  -1.066  -6.474  1.00  0.00           C  
ATOM   3248 HG21 VAL B 201       5.745  -0.074  -6.770  1.00  0.00           H  
ATOM   3249 HG22 VAL B 201       6.108  -1.789  -6.907  1.00  0.00           H  
ATOM   3250 HG23 VAL B 201       4.422  -1.250  -6.864  1.00  0.00           H  
ATOM   3251  C   VAL B 201       4.934   1.244  -4.583  1.00  0.00           C  
ATOM   3252  O   VAL B 201       4.288   1.917  -5.391  1.00  0.00           O  
ATOM   3253  N   SER B 202       6.075   1.684  -4.066  1.00  0.00           N  
ATOM   3254  H   SER B 202       6.544   1.093  -3.380  1.00  0.00           H  
ATOM   3255  CA  SER B 202       6.596   3.027  -4.331  1.00  0.00           C  
ATOM   3256  HA  SER B 202       5.804   3.731  -4.101  1.00  0.00           H  
ATOM   3257  CB  SER B 202       7.770   3.323  -3.397  1.00  0.00           C  
ATOM   3258  HB2 SER B 202       8.488   2.503  -3.424  1.00  0.00           H  
ATOM   3259  HB3 SER B 202       8.262   4.241  -3.723  1.00  0.00           H  
ATOM   3260  OG  SER B 202       7.293   3.512  -2.077  1.00  0.00           O  
ATOM   3261  HG  SER B 202       7.030   2.655  -1.692  1.00  0.00           H  
ATOM   3262  C   SER B 202       6.974   3.265  -5.801  1.00  0.00           C  
ATOM   3263  O   SER B 202       6.909   4.408  -6.260  1.00  0.00           O  
ATOM   3264  N   ALA B 203       7.328   2.197  -6.529  1.00  0.00           N  
ATOM   3265  H   ALA B 203       7.385   1.313  -6.043  1.00  0.00           H  
ATOM   3266  CA  ALA B 203       7.650   2.174  -7.959  1.00  0.00           C  
ATOM   3267  HA  ALA B 203       8.241   3.060  -8.192  1.00  0.00           H  
ATOM   3268  CB  ALA B 203       8.519   0.934  -8.205  1.00  0.00           C  
ATOM   3269  HB1 ALA B 203       8.791   0.881  -9.258  1.00  0.00           H  
ATOM   3270  HB2 ALA B 203       9.425   0.984  -7.599  1.00  0.00           H  
ATOM   3271  HB3 ALA B 203       7.962   0.033  -7.949  1.00  0.00           H  
ATOM   3272  C   ALA B 203       6.437   2.180  -8.920  1.00  0.00           C  
ATOM   3273  O   ALA B 203       6.635   2.273 -10.134  1.00  0.00           O  
ATOM   3274  N   ASP B 204       5.200   2.070  -8.423  1.00  0.00           N  
ATOM   3275  H   ASP B 204       5.065   2.023  -7.420  1.00  0.00           H  
ATOM   3276  CA  ASP B 204       4.008   2.114  -9.275  1.00  0.00           C  
ATOM   3277  HA  ASP B 204       4.110   1.364 -10.060  1.00  0.00           H  
ATOM   3278  CB  ASP B 204       2.752   1.801  -8.463  1.00  0.00           C  
ATOM   3279  HB2 ASP B 204       2.763   2.370  -7.533  1.00  0.00           H  
ATOM   3280  HB3 ASP B 204       1.869   2.123  -9.019  1.00  0.00           H  
ATOM   3281  CG  ASP B 204       2.577   0.324  -8.168  1.00  0.00           C  
ATOM   3282  OD1 ASP B 204       3.039  -0.548  -8.931  1.00  0.00           O  
ATOM   3283  OD2 ASP B 204       1.835   0.041  -7.211  1.00  0.00           O  
ATOM   3284  C   ASP B 204       3.784   3.469  -9.939  1.00  0.00           C  
ATOM   3285  O   ASP B 204       4.090   4.517  -9.379  1.00  0.00           O  
ATOM   3286  N   GLN B 205       3.088   3.451 -11.079  1.00  0.00           N  
ATOM   3287  H   GLN B 205       2.875   2.556 -11.497  1.00  0.00           H  
ATOM   3288  CA  GLN B 205       2.409   4.623 -11.629  1.00  0.00           C  
ATOM   3289  HA  GLN B 205       2.080   5.239 -10.791  1.00  0.00           H  
ATOM   3290  CB  GLN B 205       3.407   5.454 -12.455  1.00  0.00           C  
ATOM   3291  HB2 GLN B 205       4.305   5.585 -11.850  1.00  0.00           H  
ATOM   3292  HB3 GLN B 205       3.688   4.913 -13.360  1.00  0.00           H  
ATOM   3293  CG  GLN B 205       2.866   6.843 -12.829  1.00  0.00           C  
ATOM   3294  HG2 GLN B 205       2.176   6.747 -13.669  1.00  0.00           H  
ATOM   3295  HG3 GLN B 205       2.318   7.260 -11.987  1.00  0.00           H  
ATOM   3296  CD  GLN B 205       3.965   7.847 -13.178  1.00  0.00           C  
ATOM   3297  OE1 GLN B 205       5.097   7.796 -12.729  1.00  0.00           O  
ATOM   3298  NE2 GLN B 205       3.670   8.837 -13.988  1.00  0.00           N  
ATOM   3299 HE21 GLN B 205       4.436   9.430 -14.252  1.00  0.00           H  
ATOM   3300 HE22 GLN B 205       2.742   8.916 -14.383  1.00  0.00           H  
ATOM   3301  C   GLN B 205       1.159   4.191 -12.416  1.00  0.00           C  
ATOM   3302  O   GLN B 205       1.181   3.180 -13.118  1.00  0.00           O  
ATOM   3303  N   TYR B 206       0.064   4.936 -12.277  1.00  0.00           N  
ATOM   3304  H   TYR B 206       0.119   5.770 -11.702  1.00  0.00           H  
ATOM   3305  CA  TYR B 206      -1.232   4.647 -12.897  1.00  0.00           C  
ATOM   3306  HA  TYR B 206      -1.146   3.739 -13.486  1.00  0.00           H  
ATOM   3307  CB  TYR B 206      -2.316   4.445 -11.819  1.00  0.00           C  
ATOM   3308  HB2 TYR B 206      -2.247   5.257 -11.094  1.00  0.00           H  
ATOM   3309  HB3 TYR B 206      -3.290   4.544 -12.304  1.00  0.00           H  
ATOM   3310  CG  TYR B 206      -2.312   3.122 -11.069  1.00  0.00           C  
ATOM   3311  CD1 TYR B 206      -1.445   2.912  -9.978  1.00  0.00           C  
ATOM   3312  HD1 TYR B 206      -0.733   3.675  -9.700  1.00  0.00           H  
ATOM   3313  CE1 TYR B 206      -1.514   1.713  -9.239  1.00  0.00           C  
ATOM   3314  HE1 TYR B 206      -0.848   1.538  -8.407  1.00  0.00           H  
ATOM   3315  CZ  TYR B 206      -2.456   0.720  -9.582  1.00  0.00           C  
ATOM   3316  OH  TYR B 206      -2.534  -0.435  -8.869  1.00  0.00           O  
ATOM   3317  HH  TYR B 206      -3.337  -0.913  -9.095  1.00  0.00           H  
ATOM   3318  CE2 TYR B 206      -3.330   0.933 -10.670  1.00  0.00           C  
ATOM   3319  HE2 TYR B 206      -4.054   0.178 -10.937  1.00  0.00           H  
ATOM   3320  CD2 TYR B 206      -3.250   2.127 -11.414  1.00  0.00           C  
ATOM   3321  HD2 TYR B 206      -3.920   2.287 -12.248  1.00  0.00           H  
ATOM   3322  C   TYR B 206      -1.656   5.793 -13.823  1.00  0.00           C  
ATOM   3323  O   TYR B 206      -1.681   6.940 -13.384  1.00  0.00           O  
ATOM   3324  N   THR B 207      -2.055   5.517 -15.064  1.00  0.00           N  
ATOM   3325  H   THR B 207      -2.103   4.544 -15.352  1.00  0.00           H  
ATOM   3326  CA  THR B 207      -2.758   6.497 -15.921  1.00  0.00           C  
ATOM   3327  HA  THR B 207      -2.421   7.502 -15.671  1.00  0.00           H  
ATOM   3328  CB  THR B 207      -2.459   6.284 -17.411  1.00  0.00           C  
ATOM   3329  HB  THR B 207      -3.077   6.962 -18.003  1.00  0.00           H  
ATOM   3330  CG2 THR B 207      -0.990   6.574 -17.722  1.00  0.00           C  
ATOM   3331 HG21 THR B 207      -0.757   7.605 -17.460  1.00  0.00           H  
ATOM   3332 HG22 THR B 207      -0.345   5.899 -17.159  1.00  0.00           H  
ATOM   3333 HG23 THR B 207      -0.814   6.425 -18.787  1.00  0.00           H  
ATOM   3334  OG1 THR B 207      -2.726   4.959 -17.805  1.00  0.00           O  
ATOM   3335  HG1 THR B 207      -3.672   4.859 -17.965  1.00  0.00           H  
ATOM   3336  C   THR B 207      -4.265   6.445 -15.684  1.00  0.00           C  
ATOM   3337  O   THR B 207      -4.804   5.377 -15.387  1.00  0.00           O  
ATOM   3338  N   LEU B 208      -4.952   7.584 -15.809  1.00  0.00           N  
ATOM   3339  H   LEU B 208      -4.461   8.418 -16.118  1.00  0.00           H  
ATOM   3340  CA  LEU B 208      -6.407   7.685 -15.661  1.00  0.00           C  
ATOM   3341  HA  LEU B 208      -6.844   6.686 -15.705  1.00  0.00           H  
ATOM   3342  CB  LEU B 208      -6.796   8.318 -14.311  1.00  0.00           C  
ATOM   3343  HB2 LEU B 208      -6.333   9.302 -14.229  1.00  0.00           H  
ATOM   3344  HB3 LEU B 208      -7.875   8.475 -14.335  1.00  0.00           H  
ATOM   3345  CG  LEU B 208      -6.456   7.463 -13.073  1.00  0.00           C  
ATOM   3346  HG  LEU B 208      -6.218   6.442 -13.368  1.00  0.00           H  
ATOM   3347  CD1 LEU B 208      -5.269   8.050 -12.312  1.00  0.00           C  
ATOM   3348 HD11 LEU B 208      -4.400   8.096 -12.968  1.00  0.00           H  
ATOM   3349 HD12 LEU B 208      -5.510   9.054 -11.960  1.00  0.00           H  
ATOM   3350 HD13 LEU B 208      -5.040   7.412 -11.461  1.00  0.00           H  
ATOM   3351  CD2 LEU B 208      -7.636   7.412 -12.098  1.00  0.00           C  
ATOM   3352 HD21 LEU B 208      -7.376   6.812 -11.228  1.00  0.00           H  
ATOM   3353 HD22 LEU B 208      -7.914   8.418 -11.779  1.00  0.00           H  
ATOM   3354 HD23 LEU B 208      -8.487   6.947 -12.594  1.00  0.00           H  
ATOM   3355  C   LEU B 208      -7.014   8.483 -16.815  1.00  0.00           C  
ATOM   3356  O   LEU B 208      -6.460   9.503 -17.223  1.00  0.00           O  
ATOM   3357  N   ASP B 209      -8.187   8.057 -17.279  1.00  0.00           N  
ATOM   3358  H   ASP B 209      -8.585   7.225 -16.853  1.00  0.00           H  
ATOM   3359  CA  ASP B 209      -8.886   8.620 -18.436  1.00  0.00           C  
ATOM   3360  HA  ASP B 209      -8.526   9.631 -18.630  1.00  0.00           H  
ATOM   3361  CB  ASP B 209      -8.585   7.769 -19.686  1.00  0.00           C  
ATOM   3362  HB2 ASP B 209      -8.659   6.710 -19.437  1.00  0.00           H  
ATOM   3363  HB3 ASP B 209      -9.348   7.977 -20.438  1.00  0.00           H  
ATOM   3364  CG  ASP B 209      -7.211   8.052 -20.307  1.00  0.00           C  
ATOM   3365  OD1 ASP B 209      -6.174   7.486 -19.901  1.00  0.00           O  
ATOM   3366  OD2 ASP B 209      -7.153   8.851 -21.266  1.00  0.00           O  
ATOM   3367  C   ASP B 209     -10.393   8.710 -18.149  1.00  0.00           C  
ATOM   3368  O   ASP B 209     -11.076   7.692 -18.005  1.00  0.00           O  
ATOM   3369  N   LEU B 210     -10.927   9.932 -18.068  1.00  0.00           N  
ATOM   3370  H   LEU B 210     -10.327  10.729 -18.264  1.00  0.00           H  
ATOM   3371  CA  LEU B 210     -12.362  10.184 -17.937  1.00  0.00           C  
ATOM   3372  HA  LEU B 210     -12.818   9.318 -17.461  1.00  0.00           H  
ATOM   3373  CB  LEU B 210     -12.585  11.395 -17.011  1.00  0.00           C  
ATOM   3374  HB2 LEU B 210     -12.075  11.211 -16.064  1.00  0.00           H  
ATOM   3375  HB3 LEU B 210     -12.125  12.266 -17.477  1.00  0.00           H  
ATOM   3376  CG  LEU B 210     -14.067  11.713 -16.726  1.00  0.00           C  
ATOM   3377  HG  LEU B 210     -14.600  11.841 -17.668  1.00  0.00           H  
ATOM   3378  CD1 LEU B 210     -14.751  10.610 -15.915  1.00  0.00           C  
ATOM   3379 HD11 LEU B 210     -14.230  10.451 -14.969  1.00  0.00           H  
ATOM   3380 HD12 LEU B 210     -15.777  10.903 -15.707  1.00  0.00           H  
ATOM   3381 HD13 LEU B 210     -14.771   9.684 -16.484  1.00  0.00           H  
ATOM   3382  CD2 LEU B 210     -14.173  13.019 -15.939  1.00  0.00           C  
ATOM   3383 HD21 LEU B 210     -13.672  12.922 -14.975  1.00  0.00           H  
ATOM   3384 HD22 LEU B 210     -13.700  13.819 -16.507  1.00  0.00           H  
ATOM   3385 HD23 LEU B 210     -15.219  13.271 -15.772  1.00  0.00           H  
ATOM   3386  C   LEU B 210     -12.994  10.341 -19.331  1.00  0.00           C  
ATOM   3387  O   LEU B 210     -12.833  11.369 -19.998  1.00  0.00           O  
ATOM   3388  N   TRP B 211     -13.715   9.309 -19.766  1.00  0.00           N  
ATOM   3389  H   TRP B 211     -13.840   8.528 -19.129  1.00  0.00           H  
ATOM   3390  CA  TRP B 211     -14.521   9.291 -20.989  1.00  0.00           C  
ATOM   3391  HA  TRP B 211     -14.168  10.056 -21.678  1.00  0.00           H  
ATOM   3392  CB  TRP B 211     -14.357   7.917 -21.657  1.00  0.00           C  
ATOM   3393  HB2 TRP B 211     -13.310   7.798 -21.939  1.00  0.00           H  
ATOM   3394  HB3 TRP B 211     -14.587   7.149 -20.917  1.00  0.00           H  
ATOM   3395  CG  TRP B 211     -15.215   7.657 -22.861  1.00  0.00           C  
ATOM   3396  CD1 TRP B 211     -14.826   7.788 -24.150  1.00  0.00           C  
ATOM   3397  HD1 TRP B 211     -13.837   8.095 -24.469  1.00  0.00           H  
ATOM   3398  NE1 TRP B 211     -15.901   7.553 -24.988  1.00  0.00           N  
ATOM   3399  HE1 TRP B 211     -15.879   7.698 -25.995  1.00  0.00           H  
ATOM   3400  CE2 TRP B 211     -17.047   7.281 -24.276  1.00  0.00           C  
ATOM   3401  CZ2 TRP B 211     -18.373   7.042 -24.659  1.00  0.00           C  
ATOM   3402  HZ2 TRP B 211     -18.653   7.051 -25.703  1.00  0.00           H  
ATOM   3403  CH2 TRP B 211     -19.338   6.807 -23.667  1.00  0.00           C  
ATOM   3404  HH2 TRP B 211     -20.372   6.643 -23.942  1.00  0.00           H  
ATOM   3405  CZ3 TRP B 211     -18.963   6.797 -22.312  1.00  0.00           C  
ATOM   3406  HZ3 TRP B 211     -19.716   6.625 -21.551  1.00  0.00           H  
ATOM   3407  CE3 TRP B 211     -17.626   7.038 -21.940  1.00  0.00           C  
ATOM   3408  HE3 TRP B 211     -17.364   7.062 -20.893  1.00  0.00           H  
ATOM   3409  CD2 TRP B 211     -16.634   7.301 -22.911  1.00  0.00           C  
ATOM   3410  C   TRP B 211     -15.988   9.599 -20.665  1.00  0.00           C  
ATOM   3411  O   TRP B 211     -16.469   9.225 -19.593  1.00  0.00           O  
ATOM   3412  N   ALA B 212     -16.718  10.230 -21.586  1.00  0.00           N  
ATOM   3413  H   ALA B 212     -16.283  10.511 -22.460  1.00  0.00           H  
ATOM   3414  CA  ALA B 212     -18.153  10.455 -21.447  1.00  0.00           C  
ATOM   3415  HA  ALA B 212     -18.595   9.563 -21.009  1.00  0.00           H  
ATOM   3416  CB  ALA B 212     -18.352  11.624 -20.478  1.00  0.00           C  
ATOM   3417  HB1 ALA B 212     -18.017  12.539 -20.960  1.00  0.00           H  
ATOM   3418  HB2 ALA B 212     -19.400  11.699 -20.195  1.00  0.00           H  
ATOM   3419  HB3 ALA B 212     -17.775  11.472 -19.567  1.00  0.00           H  
ATOM   3420  C   ALA B 212     -18.868  10.698 -22.794  1.00  0.00           C  
ATOM   3421  O   ALA B 212     -18.359  11.403 -23.669  1.00  0.00           O  
ATOM   3422  N   GLY B 213     -20.070  10.132 -22.939  1.00  0.00           N  
ATOM   3423  H   GLY B 213     -20.395   9.604 -22.134  1.00  0.00           H  
ATOM   3424  CA  GLY B 213     -21.087  10.385 -23.972  1.00  0.00           C  
ATOM   3425  HA2 GLY B 213     -22.022   9.920 -23.659  1.00  0.00           H  
ATOM   3426  HA3 GLY B 213     -21.252  11.459 -24.041  1.00  0.00           H  
ATOM   3427  C   GLY B 213     -20.752   9.884 -25.376  1.00  0.00           C  
ATOM   3428  O   GLY B 213     -21.542   9.170 -25.988  1.00  0.00           O  
ATOM   3429  N   GLN B 214     -19.577  10.270 -25.869  1.00  0.00           N  
ATOM   3430  H   GLN B 214     -19.032  10.857 -25.250  1.00  0.00           H  
ATOM   3431  CA  GLN B 214     -18.974   9.884 -27.145  1.00  0.00           C  
ATOM   3432  HA  GLN B 214     -19.421   8.953 -27.497  1.00  0.00           H  
ATOM   3433  CB  GLN B 214     -19.206  10.988 -28.201  1.00  0.00           C  
ATOM   3434  HB2 GLN B 214     -18.594  11.849 -27.926  1.00  0.00           H  
ATOM   3435  HB3 GLN B 214     -18.826  10.635 -29.162  1.00  0.00           H  
ATOM   3436  CG  GLN B 214     -20.647  11.512 -28.380  1.00  0.00           C  
ATOM   3437  HG2 GLN B 214     -21.037  11.870 -27.428  1.00  0.00           H  
ATOM   3438  HG3 GLN B 214     -20.600  12.362 -29.059  1.00  0.00           H  
ATOM   3439  CD  GLN B 214     -21.635  10.525 -28.995  1.00  0.00           C  
ATOM   3440  OE1 GLN B 214     -22.764  10.377 -28.557  1.00  0.00           O  
ATOM   3441  NE2 GLN B 214     -21.284   9.846 -30.063  1.00  0.00           N  
ATOM   3442 HE21 GLN B 214     -21.976   9.237 -30.461  1.00  0.00           H  
ATOM   3443 HE22 GLN B 214     -20.373   9.964 -30.465  1.00  0.00           H  
ATOM   3444  C   GLN B 214     -17.453   9.670 -27.003  1.00  0.00           C  
ATOM   3445  O   GLN B 214     -16.891   8.790 -27.653  1.00  0.00           O  
ATOM   3446  N   GLN B 215     -16.773  10.481 -26.182  1.00  0.00           N  
ATOM   3447  H   GLN B 215     -17.285  11.046 -25.514  1.00  0.00           H  
ATOM   3448  CA  GLN B 215     -15.338  10.770 -26.319  1.00  0.00           C  
ATOM   3449  HA  GLN B 215     -14.831   9.889 -26.710  1.00  0.00           H  
ATOM   3450  CB  GLN B 215     -15.168  11.900 -27.357  1.00  0.00           C  
ATOM   3451  HB2 GLN B 215     -14.107  12.032 -27.570  1.00  0.00           H  
ATOM   3452  HB3 GLN B 215     -15.646  11.590 -28.288  1.00  0.00           H  
ATOM   3453  CG  GLN B 215     -15.757  13.257 -26.930  1.00  0.00           C  
ATOM   3454  HG2 GLN B 215     -16.807  13.132 -26.664  1.00  0.00           H  
ATOM   3455  HG3 GLN B 215     -15.229  13.635 -26.054  1.00  0.00           H  
ATOM   3456  CD  GLN B 215     -15.666  14.307 -28.033  1.00  0.00           C  
ATOM   3457  OE1 GLN B 215     -14.993  14.165 -29.036  1.00  0.00           O  
ATOM   3458  NE2 GLN B 215     -16.359  15.413 -27.895  1.00  0.00           N  
ATOM   3459 HE21 GLN B 215     -16.243  16.083 -28.636  1.00  0.00           H  
ATOM   3460 HE22 GLN B 215     -16.904  15.581 -27.072  1.00  0.00           H  
ATOM   3461  C   GLN B 215     -14.672  11.108 -24.973  1.00  0.00           C  
ATOM   3462  O   GLN B 215     -15.269  10.952 -23.909  1.00  0.00           O  
ATOM   3463  N   LEU B 216     -13.405  11.528 -25.005  1.00  0.00           N  
ATOM   3464  H   LEU B 216     -12.979  11.705 -25.900  1.00  0.00           H  
ATOM   3465  CA  LEU B 216     -12.657  11.929 -23.811  1.00  0.00           C  
ATOM   3466  HA  LEU B 216     -12.871  11.214 -23.020  1.00  0.00           H  
ATOM   3467  CB  LEU B 216     -11.153  11.883 -24.136  1.00  0.00           C  
ATOM   3468  HB2 LEU B 216     -10.953  11.109 -24.879  1.00  0.00           H  
ATOM   3469  HB3 LEU B 216     -10.870  12.842 -24.576  1.00  0.00           H  
ATOM   3470  CG  LEU B 216     -10.275  11.610 -22.902  1.00  0.00           C  
ATOM   3471  HG  LEU B 216     -10.611  12.217 -22.062  1.00  0.00           H  
ATOM   3472  CD1 LEU B 216     -10.326  10.131 -22.508  1.00  0.00           C  
ATOM   3473 HD11 LEU B 216     -10.039   9.503 -23.351  1.00  0.00           H  
ATOM   3474 HD12 LEU B 216      -9.629   9.955 -21.689  1.00  0.00           H  
ATOM   3475 HD13 LEU B 216     -11.324   9.860 -22.172  1.00  0.00           H  
ATOM   3476  CD2 LEU B 216      -8.829  11.982 -23.213  1.00  0.00           C  
ATOM   3477 HD21 LEU B 216      -8.456  11.379 -24.041  1.00  0.00           H  
ATOM   3478 HD22 LEU B 216      -8.764  13.040 -23.467  1.00  0.00           H  
ATOM   3479 HD23 LEU B 216      -8.227  11.795 -22.329  1.00  0.00           H  
ATOM   3480  C   LEU B 216     -13.072  13.327 -23.313  1.00  0.00           C  
ATOM   3481  O   LEU B 216     -13.319  14.224 -24.118  1.00  0.00           O  
ATOM   3482  N   LEU B 217     -13.075  13.525 -21.990  1.00  0.00           N  
ATOM   3483  H   LEU B 217     -12.915  12.723 -21.388  1.00  0.00           H  
ATOM   3484  CA  LEU B 217     -13.149  14.853 -21.358  1.00  0.00           C  
ATOM   3485  HA  LEU B 217     -13.379  15.613 -22.108  1.00  0.00           H  
ATOM   3486  CB  LEU B 217     -14.254  14.864 -20.289  1.00  0.00           C  
ATOM   3487  HB2 LEU B 217     -14.019  14.106 -19.540  1.00  0.00           H  
ATOM   3488  HB3 LEU B 217     -14.230  15.834 -19.790  1.00  0.00           H  
ATOM   3489  CG  LEU B 217     -15.686  14.612 -20.794  1.00  0.00           C  
ATOM   3490  HG  LEU B 217     -15.756  13.622 -21.243  1.00  0.00           H  
ATOM   3491  CD1 LEU B 217     -16.613  14.677 -19.581  1.00  0.00           C  
ATOM   3492 HD11 LEU B 217     -17.643  14.505 -19.888  1.00  0.00           H  
ATOM   3493 HD12 LEU B 217     -16.333  13.915 -18.853  1.00  0.00           H  
ATOM   3494 HD13 LEU B 217     -16.553  15.660 -19.116  1.00  0.00           H  
ATOM   3495  CD2 LEU B 217     -16.161  15.665 -21.799  1.00  0.00           C  
ATOM   3496 HD21 LEU B 217     -16.029  16.664 -21.386  1.00  0.00           H  
ATOM   3497 HD22 LEU B 217     -17.213  15.499 -22.033  1.00  0.00           H  
ATOM   3498 HD23 LEU B 217     -15.586  15.573 -22.721  1.00  0.00           H  
ATOM   3499  C   LEU B 217     -11.823  15.274 -20.709  1.00  0.00           C  
ATOM   3500  O   LEU B 217     -11.412  16.426 -20.821  1.00  0.00           O  
ATOM   3501  N   TRP B 218     -11.169  14.347 -20.010  1.00  0.00           N  
ATOM   3502  H   TRP B 218     -11.539  13.407 -19.992  1.00  0.00           H  
ATOM   3503  CA  TRP B 218      -9.994  14.607 -19.175  1.00  0.00           C  
ATOM   3504  HA  TRP B 218      -9.399  15.407 -19.617  1.00  0.00           H  
ATOM   3505  CB  TRP B 218     -10.468  15.064 -17.781  1.00  0.00           C  
ATOM   3506  HB2 TRP B 218     -10.950  16.038 -17.885  1.00  0.00           H  
ATOM   3507  HB3 TRP B 218     -11.229  14.370 -17.425  1.00  0.00           H  
ATOM   3508  CG  TRP B 218      -9.422  15.162 -16.709  1.00  0.00           C  
ATOM   3509  CD1 TRP B 218      -8.847  16.306 -16.276  1.00  0.00           C  
ATOM   3510  HD1 TRP B 218      -9.079  17.300 -16.643  1.00  0.00           H  
ATOM   3511  NE1 TRP B 218      -7.934  16.019 -15.280  1.00  0.00           N  
ATOM   3512  HE1 TRP B 218      -7.426  16.736 -14.778  1.00  0.00           H  
ATOM   3513  CE2 TRP B 218      -7.860  14.667 -15.027  1.00  0.00           C  
ATOM   3514  CZ2 TRP B 218      -7.113  13.900 -14.121  1.00  0.00           C  
ATOM   3515  HZ2 TRP B 218      -6.430  14.380 -13.435  1.00  0.00           H  
ATOM   3516  CH2 TRP B 218      -7.291  12.506 -14.092  1.00  0.00           C  
ATOM   3517  HH2 TRP B 218      -6.742  11.904 -13.379  1.00  0.00           H  
ATOM   3518  CZ3 TRP B 218      -8.215  11.904 -14.965  1.00  0.00           C  
ATOM   3519  HZ3 TRP B 218      -8.362  10.834 -14.934  1.00  0.00           H  
ATOM   3520  CE3 TRP B 218      -8.975  12.687 -15.855  1.00  0.00           C  
ATOM   3521  HE3 TRP B 218      -9.699  12.209 -16.497  1.00  0.00           H  
ATOM   3522  CD2 TRP B 218      -8.814  14.089 -15.917  1.00  0.00           C  
ATOM   3523  C   TRP B 218      -9.122  13.353 -19.094  1.00  0.00           C  
ATOM   3524  O   TRP B 218      -9.638  12.236 -19.167  1.00  0.00           O  
ATOM   3525  N   LYS B 219      -7.810  13.517 -18.906  1.00  0.00           N  
ATOM   3526  H   LYS B 219      -7.457  14.459 -18.782  1.00  0.00           H  
ATOM   3527  CA  LYS B 219      -6.895  12.421 -18.562  1.00  0.00           C  
ATOM   3528  HA  LYS B 219      -7.440  11.722 -17.927  1.00  0.00           H  
ATOM   3529  CB  LYS B 219      -6.439  11.640 -19.807  1.00  0.00           C  
ATOM   3530  HB2 LYS B 219      -5.850  10.785 -19.475  1.00  0.00           H  
ATOM   3531  HB3 LYS B 219      -7.325  11.248 -20.304  1.00  0.00           H  
ATOM   3532  CG  LYS B 219      -5.617  12.456 -20.819  1.00  0.00           C  
ATOM   3533  HG2 LYS B 219      -6.228  13.280 -21.190  1.00  0.00           H  
ATOM   3534  HG3 LYS B 219      -4.736  12.874 -20.331  1.00  0.00           H  
ATOM   3535  CD  LYS B 219      -5.167  11.599 -22.015  1.00  0.00           C  
ATOM   3536  HD2 LYS B 219      -6.040  11.120 -22.461  1.00  0.00           H  
ATOM   3537  HD3 LYS B 219      -4.730  12.261 -22.765  1.00  0.00           H  
ATOM   3538  CE  LYS B 219      -4.121  10.544 -21.612  1.00  0.00           C  
ATOM   3539  HE2 LYS B 219      -3.185  10.766 -22.134  1.00  0.00           H  
ATOM   3540  HE3 LYS B 219      -3.937  10.633 -20.539  1.00  0.00           H  
ATOM   3541  NZ  LYS B 219      -4.572   9.162 -21.911  1.00  0.00           N  
ATOM   3542  HZ1 LYS B 219      -4.779   9.037 -22.889  1.00  0.00           H  
ATOM   3543  HZ2 LYS B 219      -3.924   8.457 -21.595  1.00  0.00           H  
ATOM   3544  HZ3 LYS B 219      -5.454   8.960 -21.422  1.00  0.00           H  
ATOM   3545  C   LYS B 219      -5.723  12.916 -17.725  1.00  0.00           C  
ATOM   3546  O   LYS B 219      -5.353  14.086 -17.801  1.00  0.00           O  
ATOM   3547  N   GLY B 220      -5.119  12.009 -16.968  1.00  0.00           N  
ATOM   3548  H   GLY B 220      -5.478  11.058 -17.000  1.00  0.00           H  
ATOM   3549  CA  GLY B 220      -4.040  12.311 -16.037  1.00  0.00           C  
ATOM   3550  HA2 GLY B 220      -3.381  13.066 -16.466  1.00  0.00           H  
ATOM   3551  HA3 GLY B 220      -4.476  12.724 -15.126  1.00  0.00           H  
ATOM   3552  C   GLY B 220      -3.190  11.095 -15.666  1.00  0.00           C  
ATOM   3553  O   GLY B 220      -3.174  10.068 -16.346  1.00  0.00           O  
ATOM   3554  N   SER B 221      -2.455  11.232 -14.567  1.00  0.00           N  
ATOM   3555  H   SER B 221      -2.549  12.081 -14.025  1.00  0.00           H  
ATOM   3556  CA  SER B 221      -1.483  10.253 -14.084  1.00  0.00           C  
ATOM   3557  HA  SER B 221      -1.838   9.250 -14.317  1.00  0.00           H  
ATOM   3558  CB  SER B 221      -0.145  10.468 -14.807  1.00  0.00           C  
ATOM   3559  HB2 SER B 221      -0.252  10.139 -15.844  1.00  0.00           H  
ATOM   3560  HB3 SER B 221       0.104  11.532 -14.797  1.00  0.00           H  
ATOM   3561  OG  SER B 221       0.912   9.753 -14.197  1.00  0.00           O  
ATOM   3562  HG  SER B 221       1.235  10.290 -13.461  1.00  0.00           H  
ATOM   3563  C   SER B 221      -1.350  10.381 -12.567  1.00  0.00           C  
ATOM   3564  O   SER B 221      -1.272  11.488 -12.041  1.00  0.00           O  
ATOM   3565  N   PHE B 222      -1.315   9.246 -11.875  1.00  0.00           N  
ATOM   3566  H   PHE B 222      -1.334   8.381 -12.407  1.00  0.00           H  
ATOM   3567  CA  PHE B 222      -1.353   9.114 -10.421  1.00  0.00           C  
ATOM   3568  HA  PHE B 222      -1.193  10.092  -9.962  1.00  0.00           H  
ATOM   3569  CB  PHE B 222      -2.743   8.609 -10.015  1.00  0.00           C  
ATOM   3570  HB2 PHE B 222      -3.484   9.351 -10.314  1.00  0.00           H  
ATOM   3571  HB3 PHE B 222      -2.945   7.693 -10.568  1.00  0.00           H  
ATOM   3572  CG  PHE B 222      -2.920   8.326  -8.537  1.00  0.00           C  
ATOM   3573  CD1 PHE B 222      -3.039   9.395  -7.631  1.00  0.00           C  
ATOM   3574  HD1 PHE B 222      -3.009  10.418  -7.981  1.00  0.00           H  
ATOM   3575  CE1 PHE B 222      -3.211   9.139  -6.262  1.00  0.00           C  
ATOM   3576  HE1 PHE B 222      -3.309   9.967  -5.574  1.00  0.00           H  
ATOM   3577  CZ  PHE B 222      -3.262   7.819  -5.787  1.00  0.00           C  
ATOM   3578  HZ  PHE B 222      -3.406   7.631  -4.732  1.00  0.00           H  
ATOM   3579  CE2 PHE B 222      -3.134   6.749  -6.688  1.00  0.00           C  
ATOM   3580  HE2 PHE B 222      -3.177   5.736  -6.319  1.00  0.00           H  
ATOM   3581  CD2 PHE B 222      -2.961   6.999  -8.061  1.00  0.00           C  
ATOM   3582  HD2 PHE B 222      -2.864   6.169  -8.747  1.00  0.00           H  
ATOM   3583  C   PHE B 222      -0.256   8.168  -9.921  1.00  0.00           C  
ATOM   3584  O   PHE B 222       0.132   7.213 -10.598  1.00  0.00           O  
ATOM   3585  N   LYS B 223       0.238   8.416  -8.705  1.00  0.00           N  
ATOM   3586  H   LYS B 223      -0.152   9.188  -8.177  1.00  0.00           H  
ATOM   3587  CA  LYS B 223       1.314   7.650  -8.070  1.00  0.00           C  
ATOM   3588  HA  LYS B 223       1.451   6.710  -8.601  1.00  0.00           H  
ATOM   3589  CB  LYS B 223       2.624   8.444  -8.235  1.00  0.00           C  
ATOM   3590  HB2 LYS B 223       2.682   8.848  -9.249  1.00  0.00           H  
ATOM   3591  HB3 LYS B 223       2.651   9.273  -7.529  1.00  0.00           H  
ATOM   3592  CG  LYS B 223       3.825   7.521  -8.024  1.00  0.00           C  
ATOM   3593  HG2 LYS B 223       3.755   7.066  -7.034  1.00  0.00           H  
ATOM   3594  HG3 LYS B 223       3.768   6.749  -8.777  1.00  0.00           H  
ATOM   3595  CD  LYS B 223       5.180   8.211  -8.185  1.00  0.00           C  
ATOM   3596  HD2 LYS B 223       5.376   8.418  -9.240  1.00  0.00           H  
ATOM   3597  HD3 LYS B 223       5.171   9.154  -7.650  1.00  0.00           H  
ATOM   3598  CE  LYS B 223       6.268   7.299  -7.605  1.00  0.00           C  
ATOM   3599  HE2 LYS B 223       5.859   6.774  -6.734  1.00  0.00           H  
ATOM   3600  HE3 LYS B 223       6.534   6.546  -8.351  1.00  0.00           H  
ATOM   3601  NZ  LYS B 223       7.457   8.079  -7.192  1.00  0.00           N  
ATOM   3602  HZ1 LYS B 223       7.179   8.753  -6.470  1.00  0.00           H  
ATOM   3603  HZ2 LYS B 223       7.836   8.627  -7.949  1.00  0.00           H  
ATOM   3604  HZ3 LYS B 223       8.153   7.484  -6.773  1.00  0.00           H  
ATOM   3605  C   LYS B 223       0.937   7.355  -6.603  1.00  0.00           C  
ATOM   3606  O   LYS B 223       0.949   8.293  -5.808  1.00  0.00           O  
ATOM   3607  N   PRO B 224       0.579   6.107  -6.228  1.00  0.00           N  
ATOM   3608  CD  PRO B 224       0.546   4.922  -7.076  1.00  0.00           C  
ATOM   3609  HD2 PRO B 224       1.548   4.494  -7.136  1.00  0.00           H  
ATOM   3610  HD3 PRO B 224       0.172   5.147  -8.075  1.00  0.00           H  
ATOM   3611  CG  PRO B 224      -0.402   3.939  -6.394  1.00  0.00           C  
ATOM   3612  HG2 PRO B 224      -0.110   2.907  -6.588  1.00  0.00           H  
ATOM   3613  HG3 PRO B 224      -1.422   4.124  -6.732  1.00  0.00           H  
ATOM   3614  CB  PRO B 224      -0.272   4.294  -4.916  1.00  0.00           C  
ATOM   3615  HB2 PRO B 224       0.596   3.778  -4.503  1.00  0.00           H  
ATOM   3616  HB3 PRO B 224      -1.171   4.033  -4.359  1.00  0.00           H  
ATOM   3617  CA  PRO B 224      -0.035   5.810  -4.926  1.00  0.00           C  
ATOM   3618  HA  PRO B 224      -0.999   6.317  -4.880  1.00  0.00           H  
ATOM   3619  C   PRO B 224       0.790   6.237  -3.705  1.00  0.00           C  
ATOM   3620  O   PRO B 224       0.229   6.711  -2.721  1.00  0.00           O  
ATOM   3621  N   SER B 225       2.111   6.092  -3.780  1.00  0.00           N  
ATOM   3622  H   SER B 225       2.517   5.710  -4.621  1.00  0.00           H  
ATOM   3623  CA  SER B 225       3.071   6.439  -2.727  1.00  0.00           C  
ATOM   3624  HA  SER B 225       2.761   5.970  -1.792  1.00  0.00           H  
ATOM   3625  CB  SER B 225       4.424   5.845  -3.134  1.00  0.00           C  
ATOM   3626  HB2 SER B 225       5.217   6.263  -2.514  1.00  0.00           H  
ATOM   3627  HB3 SER B 225       4.379   4.770  -2.961  1.00  0.00           H  
ATOM   3628  OG  SER B 225       4.697   6.080  -4.513  1.00  0.00           O  
ATOM   3629  HG  SER B 225       5.493   5.594  -4.760  1.00  0.00           H  
ATOM   3630  C   SER B 225       3.202   7.945  -2.451  1.00  0.00           C  
ATOM   3631  O   SER B 225       3.572   8.319  -1.345  1.00  0.00           O  
ATOM   3632  N   GLU B 226       2.873   8.816  -3.411  1.00  0.00           N  
ATOM   3633  H   GLU B 226       2.537   8.448  -4.289  1.00  0.00           H  
ATOM   3634  CA  GLU B 226       2.902  10.288  -3.256  1.00  0.00           C  
ATOM   3635  HA  GLU B 226       3.720  10.569  -2.589  1.00  0.00           H  
ATOM   3636  CB  GLU B 226       3.136  10.979  -4.619  1.00  0.00           C  
ATOM   3637  HB2 GLU B 226       2.216  10.862  -5.194  1.00  0.00           H  
ATOM   3638  HB3 GLU B 226       3.287  12.050  -4.463  1.00  0.00           H  
ATOM   3639  CG  GLU B 226       4.262  10.436  -5.508  1.00  0.00           C  
ATOM   3640  HG2 GLU B 226       4.188   9.349  -5.563  1.00  0.00           H  
ATOM   3641  HG3 GLU B 226       4.062  10.815  -6.512  1.00  0.00           H  
ATOM   3642  CD  GLU B 226       5.701  10.842  -5.163  1.00  0.00           C  
ATOM   3643  OE1 GLU B 226       6.610  10.112  -5.636  1.00  0.00           O  
ATOM   3644  OE2 GLU B 226       5.908  11.910  -4.556  1.00  0.00           O  
ATOM   3645  C   GLU B 226       1.595  10.864  -2.665  1.00  0.00           C  
ATOM   3646  O   GLU B 226       1.486  12.070  -2.461  1.00  0.00           O  
ATOM   3647  N   HIE B 227       0.572  10.023  -2.448  1.00  0.00           N  
ATOM   3648  H   HIE B 227       0.737   9.047  -2.656  1.00  0.00           H  
ATOM   3649  CA  HIE B 227      -0.806  10.440  -2.107  1.00  0.00           C  
ATOM   3650  HA  HIE B 227      -0.758  11.445  -1.686  1.00  0.00           H  
ATOM   3651  CB  HIE B 227      -1.664  10.535  -3.381  1.00  0.00           C  
ATOM   3652  HB2 HIE B 227      -1.646   9.573  -3.894  1.00  0.00           H  
ATOM   3653  HB3 HIE B 227      -2.694  10.765  -3.110  1.00  0.00           H  
ATOM   3654  CG  HIE B 227      -1.224  11.618  -4.333  1.00  0.00           C  
ATOM   3655  ND1 HIE B 227      -1.486  12.979  -4.174  1.00  0.00           N  
ATOM   3656  CE1 HIE B 227      -0.829  13.593  -5.169  1.00  0.00           C  
ATOM   3657  HE1 HIE B 227      -0.785  14.667  -5.299  1.00  0.00           H  
ATOM   3658  NE2 HIE B 227      -0.197  12.695  -5.948  1.00  0.00           N  
ATOM   3659  HE2 HIE B 227       0.432  12.919  -6.705  1.00  0.00           H  
ATOM   3660  CD2 HIE B 227      -0.446  11.440  -5.439  1.00  0.00           C  
ATOM   3661  HD2 HIE B 227      -0.045  10.501  -5.783  1.00  0.00           H  
ATOM   3662  C   HIE B 227      -1.475   9.581  -1.016  1.00  0.00           C  
ATOM   3663  O   HIE B 227      -2.695   9.380  -1.006  1.00  0.00           O  
ATOM   3664  N   VAL B 228      -0.698   9.044  -0.075  1.00  0.00           N  
ATOM   3665  H   VAL B 228       0.298   9.215  -0.112  1.00  0.00           H  
ATOM   3666  CA  VAL B 228      -1.242   8.208   1.005  1.00  0.00           C  
ATOM   3667  HA  VAL B 228      -1.901   7.475   0.543  1.00  0.00           H  
ATOM   3668  CB  VAL B 228      -0.139   7.406   1.716  1.00  0.00           C  
ATOM   3669  HB  VAL B 228       0.554   8.113   2.157  1.00  0.00           H  
ATOM   3670  CG1 VAL B 228      -0.715   6.525   2.836  1.00  0.00           C  
ATOM   3671 HG11 VAL B 228      -1.157   7.141   3.616  1.00  0.00           H  
ATOM   3672 HG12 VAL B 228      -1.469   5.850   2.431  1.00  0.00           H  
ATOM   3673 HG13 VAL B 228       0.089   5.947   3.286  1.00  0.00           H  
ATOM   3674  CG2 VAL B 228       0.640   6.524   0.729  1.00  0.00           C  
ATOM   3675 HG21 VAL B 228       1.244   5.790   1.263  1.00  0.00           H  
ATOM   3676 HG22 VAL B 228      -0.046   6.008   0.059  1.00  0.00           H  
ATOM   3677 HG23 VAL B 228       1.313   7.151   0.141  1.00  0.00           H  
ATOM   3678  C   VAL B 228      -2.074   9.033   2.005  1.00  0.00           C  
ATOM   3679  O   VAL B 228      -1.618  10.047   2.543  1.00  0.00           O  
ATOM   3680  N   LYS B 229      -3.280   8.538   2.313  1.00  0.00           N  
ATOM   3681  H   LYS B 229      -3.573   7.712   1.795  1.00  0.00           H  
ATOM   3682  CA  LYS B 229      -4.123   8.911   3.458  1.00  0.00           C  
ATOM   3683  HA  LYS B 229      -3.608   9.658   4.058  1.00  0.00           H  
ATOM   3684  CB  LYS B 229      -5.442   9.551   2.975  1.00  0.00           C  
ATOM   3685  HB2 LYS B 229      -5.213  10.436   2.378  1.00  0.00           H  
ATOM   3686  HB3 LYS B 229      -5.998   8.847   2.352  1.00  0.00           H  
ATOM   3687  CG  LYS B 229      -6.299   9.958   4.188  1.00  0.00           C  
ATOM   3688  HG2 LYS B 229      -6.619   9.064   4.725  1.00  0.00           H  
ATOM   3689  HG3 LYS B 229      -5.681  10.551   4.857  1.00  0.00           H  
ATOM   3690  CD  LYS B 229      -7.543  10.775   3.824  1.00  0.00           C  
ATOM   3691  HD2 LYS B 229      -7.249  11.668   3.270  1.00  0.00           H  
ATOM   3692  HD3 LYS B 229      -8.210  10.169   3.209  1.00  0.00           H  
ATOM   3693  CE  LYS B 229      -8.247  11.178   5.126  1.00  0.00           C  
ATOM   3694  HE2 LYS B 229      -8.480  10.275   5.698  1.00  0.00           H  
ATOM   3695  HE3 LYS B 229      -7.555  11.773   5.732  1.00  0.00           H  
ATOM   3696  NZ  LYS B 229      -9.493  11.944   4.884  1.00  0.00           N  
ATOM   3697  HZ1 LYS B 229     -10.188  11.404   4.390  1.00  0.00           H  
ATOM   3698  HZ2 LYS B 229      -9.917  12.175   5.789  1.00  0.00           H  
ATOM   3699  HZ3 LYS B 229      -9.330  12.827   4.424  1.00  0.00           H  
ATOM   3700  C   LYS B 229      -4.364   7.649   4.312  1.00  0.00           C  
ATOM   3701  O   LYS B 229      -5.186   6.819   3.922  1.00  0.00           O  
ATOM   3702  N   PRO B 230      -3.666   7.466   5.450  1.00  0.00           N  
ATOM   3703  CD  PRO B 230      -2.617   8.314   5.988  1.00  0.00           C  
ATOM   3704  HD2 PRO B 230      -3.067   9.045   6.662  1.00  0.00           H  
ATOM   3705  HD3 PRO B 230      -2.048   8.813   5.206  1.00  0.00           H  
ATOM   3706  CG  PRO B 230      -1.698   7.384   6.775  1.00  0.00           C  
ATOM   3707  HG2 PRO B 230      -1.186   7.910   7.576  1.00  0.00           H  
ATOM   3708  HG3 PRO B 230      -0.983   6.906   6.104  1.00  0.00           H  
ATOM   3709  CB  PRO B 230      -2.672   6.349   7.325  1.00  0.00           C  
ATOM   3710  HB2 PRO B 230      -3.141   6.741   8.228  1.00  0.00           H  
ATOM   3711  HB3 PRO B 230      -2.176   5.400   7.532  1.00  0.00           H  
ATOM   3712  CA  PRO B 230      -3.709   6.218   6.204  1.00  0.00           C  
ATOM   3713  HA  PRO B 230      -3.389   5.434   5.522  1.00  0.00           H  
ATOM   3714  C   PRO B 230      -5.085   5.850   6.764  1.00  0.00           C  
ATOM   3715  O   PRO B 230      -5.933   6.702   7.034  1.00  0.00           O  
ATOM   3716  N   ARG B 231      -5.279   4.557   7.024  1.00  0.00           N  
ATOM   3717  H   ARG B 231      -4.521   3.919   6.804  1.00  0.00           H  
ATOM   3718  CA  ARG B 231      -6.440   4.034   7.754  1.00  0.00           C  
ATOM   3719  HA  ARG B 231      -7.349   4.404   7.277  1.00  0.00           H  
ATOM   3720  CB  ARG B 231      -6.418   2.500   7.692  1.00  0.00           C  
ATOM   3721  HB2 ARG B 231      -5.453   2.136   8.050  1.00  0.00           H  
ATOM   3722  HB3 ARG B 231      -7.204   2.102   8.336  1.00  0.00           H  
ATOM   3723  CG  ARG B 231      -6.651   2.006   6.256  1.00  0.00           C  
ATOM   3724  HG2 ARG B 231      -7.620   2.374   5.912  1.00  0.00           H  
ATOM   3725  HG3 ARG B 231      -5.874   2.389   5.594  1.00  0.00           H  
ATOM   3726  CD  ARG B 231      -6.640   0.480   6.184  1.00  0.00           C  
ATOM   3727  HD2 ARG B 231      -5.622   0.114   6.338  1.00  0.00           H  
ATOM   3728  HD3 ARG B 231      -7.271   0.096   6.986  1.00  0.00           H  
ATOM   3729  NE  ARG B 231      -7.148   0.017   4.879  1.00  0.00           N  
ATOM   3730  HE  ARG B 231      -6.869   0.523   4.042  1.00  0.00           H  
ATOM   3731  CZ  ARG B 231      -7.903  -1.035   4.645  1.00  0.00           C  
ATOM   3732  NH1 ARG B 231      -8.301  -1.844   5.591  1.00  0.00           N  
ATOM   3733 HH11 ARG B 231      -7.961  -1.682   6.530  1.00  0.00           H  
ATOM   3734 HH12 ARG B 231      -8.806  -2.680   5.358  1.00  0.00           H  
ATOM   3735  NH2 ARG B 231      -8.263  -1.277   3.426  1.00  0.00           N  
ATOM   3736 HH21 ARG B 231      -7.903  -0.634   2.711  1.00  0.00           H  
ATOM   3737 HH22 ARG B 231      -8.869  -2.026   3.170  1.00  0.00           H  
ATOM   3738  C   ARG B 231      -6.429   4.552   9.197  1.00  0.00           C  
ATOM   3739  O   ARG B 231      -5.364   4.760   9.778  1.00  0.00           O  
ATOM   3740  N   ALA B 232      -7.608   4.768   9.787  1.00  0.00           N  
ATOM   3741  H   ALA B 232      -8.444   4.524   9.287  1.00  0.00           H  
ATOM   3742  CA  ALA B 232      -7.769   5.269  11.158  1.00  0.00           C  
ATOM   3743  HA  ALA B 232      -7.092   6.107  11.297  1.00  0.00           H  
ATOM   3744  CB  ALA B 232      -9.202   5.795  11.329  1.00  0.00           C  
ATOM   3745  HB1 ALA B 232      -9.920   4.983  11.199  1.00  0.00           H  
ATOM   3746  HB2 ALA B 232      -9.324   6.212  12.330  1.00  0.00           H  
ATOM   3747  HB3 ALA B 232      -9.404   6.577  10.596  1.00  0.00           H  
ATOM   3748  C   ALA B 232      -7.457   4.178  12.206  1.00  0.00           C  
ATOM   3749  O   ALA B 232      -7.833   3.025  11.976  1.00  0.00           O  
ATOM   3750  N   PRO B 233      -6.811   4.486  13.353  1.00  0.00           N  
ATOM   3751  CD  PRO B 233      -6.183   5.748  13.710  1.00  0.00           C  
ATOM   3752  HD2 PRO B 233      -6.904   6.383  14.229  1.00  0.00           H  
ATOM   3753  HD3 PRO B 233      -5.767   6.264  12.846  1.00  0.00           H  
ATOM   3754  CG  PRO B 233      -5.047   5.364  14.652  1.00  0.00           C  
ATOM   3755  HG2 PRO B 233      -4.790   6.175  15.330  1.00  0.00           H  
ATOM   3756  HG3 PRO B 233      -4.179   5.061  14.067  1.00  0.00           H  
ATOM   3757  CB  PRO B 233      -5.596   4.147  15.394  1.00  0.00           C  
ATOM   3758  HB2 PRO B 233      -6.168   4.464  16.264  1.00  0.00           H  
ATOM   3759  HB3 PRO B 233      -4.794   3.476  15.697  1.00  0.00           H  
ATOM   3760  CA  PRO B 233      -6.522   3.478  14.376  1.00  0.00           C  
ATOM   3761  HA  PRO B 233      -5.982   2.659  13.903  1.00  0.00           H  
ATOM   3762  C   PRO B 233      -7.787   2.915  15.041  1.00  0.00           C  
ATOM   3763  O   PRO B 233      -8.773   3.628  15.240  1.00  0.00           O  
ATOM   3764  N   GLY B 234      -7.746   1.642  15.435  1.00  0.00           N  
ATOM   3765  H   GLY B 234      -6.873   1.141  15.340  1.00  0.00           H  
ATOM   3766  CA  GLY B 234      -8.875   0.933  16.049  1.00  0.00           C  
ATOM   3767  HA2 GLY B 234      -9.795   1.495  15.889  1.00  0.00           H  
ATOM   3768  HA3 GLY B 234      -8.997  -0.034  15.559  1.00  0.00           H  
ATOM   3769  C   GLY B 234      -8.719   0.684  17.552  1.00  0.00           C  
ATOM   3770  O   GLY B 234      -7.633   0.836  18.115  1.00  0.00           O  
ATOM   3771  N   ASN B 235      -9.811   0.240  18.189  1.00  0.00           N  
ATOM   3772  H   ASN B 235     -10.634   0.101  17.623  1.00  0.00           H  
ATOM   3773  CA  ASN B 235      -9.819  -0.391  19.519  1.00  0.00           C  
ATOM   3774  HA  ASN B 235     -10.867  -0.534  19.786  1.00  0.00           H  
ATOM   3775  CB  ASN B 235      -9.192  -1.805  19.431  1.00  0.00           C  
ATOM   3776  HB2 ASN B 235      -8.130  -1.708  19.208  1.00  0.00           H  
ATOM   3777  HB3 ASN B 235      -9.276  -2.292  20.402  1.00  0.00           H  
ATOM   3778  CG  ASN B 235      -9.812  -2.702  18.366  1.00  0.00           C  
ATOM   3779  OD1 ASN B 235      -9.713  -2.458  17.175  1.00  0.00           O  
ATOM   3780  ND2 ASN B 235     -10.473  -3.774  18.746  1.00  0.00           N  
ATOM   3781 HD21 ASN B 235     -10.843  -4.353  18.012  1.00  0.00           H  
ATOM   3782 HD22 ASN B 235     -10.536  -4.015  19.719  1.00  0.00           H  
ATOM   3783  C   ASN B 235      -9.248   0.470  20.672  1.00  0.00           C  
ATOM   3784  O   ASN B 235      -8.640  -0.064  21.597  1.00  0.00           O  
ATOM   3785  N   LEU B 236      -9.432   1.795  20.621  1.00  0.00           N  
ATOM   3786  H   LEU B 236      -9.934   2.181  19.839  1.00  0.00           H  
ATOM   3787  CA  LEU B 236      -8.947   2.724  21.648  1.00  0.00           C  
ATOM   3788  HA  LEU B 236      -7.874   2.570  21.750  1.00  0.00           H  
ATOM   3789  CB  LEU B 236      -9.183   4.168  21.161  1.00  0.00           C  
ATOM   3790  HB2 LEU B 236      -8.640   4.321  20.226  1.00  0.00           H  
ATOM   3791  HB3 LEU B 236     -10.248   4.281  20.950  1.00  0.00           H  
ATOM   3792  CG  LEU B 236      -8.775   5.263  22.165  1.00  0.00           C  
ATOM   3793  HG  LEU B 236      -9.266   5.086  23.120  1.00  0.00           H  
ATOM   3794  CD1 LEU B 236      -7.264   5.334  22.389  1.00  0.00           C  
ATOM   3795 HD11 LEU B 236      -7.033   6.137  23.088  1.00  0.00           H  
ATOM   3796 HD12 LEU B 236      -6.913   4.404  22.826  1.00  0.00           H  
ATOM   3797 HD13 LEU B 236      -6.747   5.515  21.446  1.00  0.00           H  
ATOM   3798  CD2 LEU B 236      -9.231   6.623  21.648  1.00  0.00           C  
ATOM   3799 HD21 LEU B 236      -8.728   6.845  20.709  1.00  0.00           H  
ATOM   3800 HD22 LEU B 236     -10.308   6.612  21.488  1.00  0.00           H  
ATOM   3801 HD23 LEU B 236      -8.986   7.389  22.382  1.00  0.00           H  
ATOM   3802  C   LEU B 236      -9.599   2.456  23.020  1.00  0.00           C  
ATOM   3803  O   LEU B 236     -10.826   2.423  23.140  1.00  0.00           O  
ATOM   3804  N   THR B 237      -8.777   2.334  24.061  1.00  0.00           N  
ATOM   3805  H   THR B 237      -7.777   2.371  23.886  1.00  0.00           H  
ATOM   3806  CA  THR B 237      -9.186   2.078  25.448  1.00  0.00           C  
ATOM   3807  HA  THR B 237     -10.230   2.363  25.558  1.00  0.00           H  
ATOM   3808  CB  THR B 237      -9.091   0.574  25.755  1.00  0.00           C  
ATOM   3809  HB  THR B 237      -9.579   0.021  24.951  1.00  0.00           H  
ATOM   3810  CG2 THR B 237      -7.661   0.053  25.905  1.00  0.00           C  
ATOM   3811 HG21 THR B 237      -7.156   0.548  26.734  1.00  0.00           H  
ATOM   3812 HG22 THR B 237      -7.690  -1.019  26.100  1.00  0.00           H  
ATOM   3813 HG23 THR B 237      -7.107   0.226  24.982  1.00  0.00           H  
ATOM   3814  OG1 THR B 237      -9.770   0.291  26.956  1.00  0.00           O  
ATOM   3815  HG1 THR B 237     -10.702   0.180  26.754  1.00  0.00           H  
ATOM   3816  C   THR B 237      -8.395   2.945  26.436  1.00  0.00           C  
ATOM   3817  O   THR B 237      -7.427   3.609  26.051  1.00  0.00           O  
ATOM   3818  N   VAL B 238      -8.826   2.981  27.699  1.00  0.00           N  
ATOM   3819  H   VAL B 238      -9.524   2.303  27.982  1.00  0.00           H  
ATOM   3820  CA  VAL B 238      -8.322   3.889  28.738  1.00  0.00           C  
ATOM   3821  HA  VAL B 238      -7.295   4.143  28.486  1.00  0.00           H  
ATOM   3822  CB  VAL B 238      -9.132   5.202  28.753  1.00  0.00           C  
ATOM   3823  HB  VAL B 238      -9.136   5.605  27.742  1.00  0.00           H  
ATOM   3824  CG1 VAL B 238     -10.595   5.037  29.185  1.00  0.00           C  
ATOM   3825 HG11 VAL B 238     -10.656   4.736  30.231  1.00  0.00           H  
ATOM   3826 HG12 VAL B 238     -11.123   5.979  29.053  1.00  0.00           H  
ATOM   3827 HG13 VAL B 238     -11.085   4.283  28.569  1.00  0.00           H  
ATOM   3828  CG2 VAL B 238      -8.484   6.249  29.661  1.00  0.00           C  
ATOM   3829 HG21 VAL B 238      -8.995   7.204  29.544  1.00  0.00           H  
ATOM   3830 HG22 VAL B 238      -8.554   5.941  30.705  1.00  0.00           H  
ATOM   3831 HG23 VAL B 238      -7.437   6.380  29.391  1.00  0.00           H  
ATOM   3832  C   VAL B 238      -8.303   3.202  30.103  1.00  0.00           C  
ATOM   3833  O   VAL B 238      -9.225   2.459  30.436  1.00  0.00           O  
ATOM   3834  N   HIE B 239      -7.253   3.453  30.890  1.00  0.00           N  
ATOM   3835  H   HIE B 239      -6.529   4.074  30.539  1.00  0.00           H  
ATOM   3836  CA  HIE B 239      -7.021   2.812  32.188  1.00  0.00           C  
ATOM   3837  HA  HIE B 239      -7.985   2.533  32.622  1.00  0.00           H  
ATOM   3838  CB  HIE B 239      -6.234   1.513  31.965  1.00  0.00           C  
ATOM   3839  HB2 HIE B 239      -5.272   1.746  31.508  1.00  0.00           H  
ATOM   3840  HB3 HIE B 239      -6.789   0.872  31.280  1.00  0.00           H  
ATOM   3841  CG  HIE B 239      -6.007   0.747  33.239  1.00  0.00           C  
ATOM   3842  ND1 HIE B 239      -7.019   0.278  34.074  1.00  0.00           N  
ATOM   3843  CE1 HIE B 239      -6.398  -0.260  35.132  1.00  0.00           C  
ATOM   3844  HE1 HIE B 239      -6.905  -0.672  35.995  1.00  0.00           H  
ATOM   3845  NE2 HIE B 239      -5.064  -0.167  34.995  1.00  0.00           N  
ATOM   3846  HE2 HIE B 239      -4.394  -0.393  35.713  1.00  0.00           H  
ATOM   3847  CD2 HIE B 239      -4.796   0.473  33.805  1.00  0.00           C  
ATOM   3848  HD2 HIE B 239      -3.831   0.758  33.416  1.00  0.00           H  
ATOM   3849  C   HIE B 239      -6.317   3.752  33.179  1.00  0.00           C  
ATOM   3850  O   HIE B 239      -5.425   4.517  32.803  1.00  0.00           O  
ATOM   3851  N   THR B 240      -6.723   3.712  34.446  1.00  0.00           N  
ATOM   3852  H   THR B 240      -7.394   3.005  34.720  1.00  0.00           H  
ATOM   3853  CA  THR B 240      -6.162   4.525  35.538  1.00  0.00           C  
ATOM   3854  HA  THR B 240      -5.671   5.403  35.117  1.00  0.00           H  
ATOM   3855  CB  THR B 240      -7.278   5.028  36.466  1.00  0.00           C  
ATOM   3856  HB  THR B 240      -6.830   5.468  37.358  1.00  0.00           H  
ATOM   3857  CG2 THR B 240      -8.144   6.088  35.784  1.00  0.00           C  
ATOM   3858 HG21 THR B 240      -8.898   6.455  36.481  1.00  0.00           H  
ATOM   3859 HG22 THR B 240      -7.518   6.925  35.476  1.00  0.00           H  
ATOM   3860 HG23 THR B 240      -8.639   5.668  34.907  1.00  0.00           H  
ATOM   3861  OG1 THR B 240      -8.122   3.966  36.844  1.00  0.00           O  
ATOM   3862  HG1 THR B 240      -8.864   4.333  37.331  1.00  0.00           H  
ATOM   3863  C   THR B 240      -5.101   3.742  36.317  1.00  0.00           C  
ATOM   3864  O   THR B 240      -5.153   2.519  36.429  1.00  0.00           O  
ATOM   3865  N   GLN B 241      -4.083   4.430  36.830  1.00  0.00           N  
ATOM   3866  H   GLN B 241      -4.056   5.438  36.707  1.00  0.00           H  
ATOM   3867  CA  GLN B 241      -2.834   3.808  37.278  1.00  0.00           C  
ATOM   3868  HA  GLN B 241      -3.055   2.811  37.659  1.00  0.00           H  
ATOM   3869  CB  GLN B 241      -1.934   3.665  36.033  1.00  0.00           C  
ATOM   3870  HB2 GLN B 241      -2.439   3.016  35.315  1.00  0.00           H  
ATOM   3871  HB3 GLN B 241      -1.849   4.641  35.566  1.00  0.00           H  
ATOM   3872  CG  GLN B 241      -0.517   3.119  36.247  1.00  0.00           C  
ATOM   3873  HG2 GLN B 241       0.019   3.165  35.298  1.00  0.00           H  
ATOM   3874  HG3 GLN B 241       0.026   3.735  36.965  1.00  0.00           H  
ATOM   3875  CD  GLN B 241      -0.539   1.680  36.736  1.00  0.00           C  
ATOM   3876  OE1 GLN B 241      -0.828   1.404  37.884  1.00  0.00           O  
ATOM   3877  NE2 GLN B 241      -0.240   0.717  35.892  1.00  0.00           N  
ATOM   3878 HE21 GLN B 241      -0.265  -0.218  36.265  1.00  0.00           H  
ATOM   3879 HE22 GLN B 241      -0.042   0.912  34.928  1.00  0.00           H  
ATOM   3880  C   GLN B 241      -2.199   4.603  38.434  1.00  0.00           C  
ATOM   3881  O   GLN B 241      -2.384   5.816  38.548  1.00  0.00           O  
ATOM   3882  N   VAL B 242      -1.459   3.907  39.304  1.00  0.00           N  
ATOM   3883  H   VAL B 242      -1.311   2.919  39.121  1.00  0.00           H  
ATOM   3884  CA  VAL B 242      -0.900   4.470  40.548  1.00  0.00           C  
ATOM   3885  HA  VAL B 242      -1.741   4.839  41.138  1.00  0.00           H  
ATOM   3886  CB  VAL B 242      -0.188   3.397  41.398  1.00  0.00           C  
ATOM   3887  HB  VAL B 242       0.146   3.871  42.320  1.00  0.00           H  
ATOM   3888  CG1 VAL B 242      -1.156   2.273  41.788  1.00  0.00           C  
ATOM   3889 HG11 VAL B 242      -2.036   2.695  42.273  1.00  0.00           H  
ATOM   3890 HG12 VAL B 242      -1.466   1.710  40.907  1.00  0.00           H  
ATOM   3891 HG13 VAL B 242      -0.666   1.592  42.485  1.00  0.00           H  
ATOM   3892  CG2 VAL B 242       1.043   2.783  40.718  1.00  0.00           C  
ATOM   3893 HG21 VAL B 242       0.756   2.276  39.798  1.00  0.00           H  
ATOM   3894 HG22 VAL B 242       1.510   2.062  41.388  1.00  0.00           H  
ATOM   3895 HG23 VAL B 242       1.770   3.561  40.485  1.00  0.00           H  
ATOM   3896  C   VAL B 242       0.019   5.676  40.303  1.00  0.00           C  
ATOM   3897  O   VAL B 242       0.654   5.782  39.251  1.00  0.00           O  
ATOM   3898  N   SER B 243       0.071   6.585  41.285  1.00  0.00           N  
ATOM   3899  H   SER B 243      -0.445   6.396  42.128  1.00  0.00           H  
ATOM   3900  CA  SER B 243       0.732   7.899  41.189  1.00  0.00           C  
ATOM   3901  HA  SER B 243       0.491   8.458  42.094  1.00  0.00           H  
ATOM   3902  CB  SER B 243       2.259   7.754  41.143  1.00  0.00           C  
ATOM   3903  HB2 SER B 243       2.548   7.219  40.239  1.00  0.00           H  
ATOM   3904  HB3 SER B 243       2.716   8.744  41.125  1.00  0.00           H  
ATOM   3905  OG  SER B 243       2.720   7.041  42.276  1.00  0.00           O  
ATOM   3906  HG  SER B 243       2.688   7.621  43.042  1.00  0.00           H  
ATOM   3907  C   SER B 243       0.186   8.727  40.021  1.00  0.00           C  
ATOM   3908  O   SER B 243       0.878   8.944  39.024  1.00  0.00           O  
ATOM   3909  N   ASP B 244      -1.089   9.115  40.144  1.00  0.00           N  
ATOM   3910  H   ASP B 244      -1.522   9.014  41.056  1.00  0.00           H  
ATOM   3911  CA  ASP B 244      -1.859   9.967  39.224  1.00  0.00           C  
ATOM   3912  HA  ASP B 244      -2.909   9.733  39.400  1.00  0.00           H  
ATOM   3913  CB  ASP B 244      -1.692  11.460  39.561  1.00  0.00           C  
ATOM   3914  HB2 ASP B 244      -0.658  11.752  39.368  1.00  0.00           H  
ATOM   3915  HB3 ASP B 244      -2.337  12.040  38.898  1.00  0.00           H  
ATOM   3916  CG  ASP B 244      -2.045  11.848  40.997  1.00  0.00           C  
ATOM   3917  OD1 ASP B 244      -2.390  10.951  41.804  1.00  0.00           O  
ATOM   3918  OD2 ASP B 244      -1.962  13.071  41.252  1.00  0.00           O  
ATOM   3919  C   ASP B 244      -1.613   9.673  37.740  1.00  0.00           C  
ATOM   3920  O   ASP B 244      -1.514  10.581  36.919  1.00  0.00           O  
ATOM   3921  N   THR B 245      -1.453   8.403  37.371  1.00  0.00           N  
ATOM   3922  H   THR B 245      -1.600   7.670  38.060  1.00  0.00           H  
ATOM   3923  CA  THR B 245      -1.158   8.027  35.991  1.00  0.00           C  
ATOM   3924  HA  THR B 245      -0.713   8.879  35.475  1.00  0.00           H  
ATOM   3925  CB  THR B 245      -0.121   6.899  35.934  1.00  0.00           C  
ATOM   3926  HB  THR B 245      -0.432   6.080  36.581  1.00  0.00           H  
ATOM   3927  CG2 THR B 245       0.096   6.389  34.511  1.00  0.00           C  
ATOM   3928 HG21 THR B 245      -0.819   5.967  34.103  1.00  0.00           H  
ATOM   3929 HG22 THR B 245       0.850   5.605  34.521  1.00  0.00           H  
ATOM   3930 HG23 THR B 245       0.402   7.221  33.880  1.00  0.00           H  
ATOM   3931  OG1 THR B 245       1.151   7.363  36.352  1.00  0.00           O  
ATOM   3932  HG1 THR B 245       1.004   7.772  37.229  1.00  0.00           H  
ATOM   3933  C   THR B 245      -2.451   7.673  35.266  1.00  0.00           C  
ATOM   3934  O   THR B 245      -3.247   6.862  35.731  1.00  0.00           O  
ATOM   3935  N   LEU B 246      -2.638   8.242  34.081  1.00  0.00           N  
ATOM   3936  H   LEU B 246      -1.955   8.925  33.773  1.00  0.00           H  
ATOM   3937  CA  LEU B 246      -3.618   7.801  33.098  1.00  0.00           C  
ATOM   3938  HA  LEU B 246      -4.282   7.063  33.549  1.00  0.00           H  
ATOM   3939  CB  LEU B 246      -4.463   9.017  32.679  1.00  0.00           C  
ATOM   3940  HB2 LEU B 246      -4.894   9.472  33.572  1.00  0.00           H  
ATOM   3941  HB3 LEU B 246      -3.800   9.751  32.224  1.00  0.00           H  
ATOM   3942  CG  LEU B 246      -5.602   8.696  31.697  1.00  0.00           C  
ATOM   3943  HG  LEU B 246      -5.211   8.171  30.826  1.00  0.00           H  
ATOM   3944  CD1 LEU B 246      -6.691   7.851  32.357  1.00  0.00           C  
ATOM   3945 HD11 LEU B 246      -6.987   8.292  33.309  1.00  0.00           H  
ATOM   3946 HD12 LEU B 246      -7.569   7.814  31.717  1.00  0.00           H  
ATOM   3947 HD13 LEU B 246      -6.336   6.837  32.521  1.00  0.00           H  
ATOM   3948  CD2 LEU B 246      -6.240   9.995  31.216  1.00  0.00           C  
ATOM   3949 HD21 LEU B 246      -5.485  10.640  30.769  1.00  0.00           H  
ATOM   3950 HD22 LEU B 246      -6.995   9.768  30.463  1.00  0.00           H  
ATOM   3951 HD23 LEU B 246      -6.714  10.511  32.052  1.00  0.00           H  
ATOM   3952  C   LEU B 246      -2.884   7.132  31.930  1.00  0.00           C  
ATOM   3953  O   LEU B 246      -1.809   7.587  31.522  1.00  0.00           O  
ATOM   3954  N   LEU B 247      -3.469   6.071  31.379  1.00  0.00           N  
ATOM   3955  H   LEU B 247      -4.320   5.706  31.800  1.00  0.00           H  
ATOM   3956  CA  LEU B 247      -2.958   5.375  30.205  1.00  0.00           C  
ATOM   3957  HA  LEU B 247      -2.145   5.962  29.777  1.00  0.00           H  
ATOM   3958  CB  LEU B 247      -2.399   4.010  30.640  1.00  0.00           C  
ATOM   3959  HB2 LEU B 247      -1.740   4.153  31.498  1.00  0.00           H  
ATOM   3960  HB3 LEU B 247      -3.236   3.389  30.964  1.00  0.00           H  
ATOM   3961  CG  LEU B 247      -1.623   3.268  29.536  1.00  0.00           C  
ATOM   3962  HG  LEU B 247      -2.236   3.185  28.640  1.00  0.00           H  
ATOM   3963  CD1 LEU B 247      -0.316   3.989  29.196  1.00  0.00           C  
ATOM   3964 HD11 LEU B 247      -0.527   4.926  28.682  1.00  0.00           H  
ATOM   3965 HD12 LEU B 247       0.258   4.181  30.101  1.00  0.00           H  
ATOM   3966 HD13 LEU B 247       0.277   3.371  28.521  1.00  0.00           H  
ATOM   3967  CD2 LEU B 247      -1.272   1.861  30.017  1.00  0.00           C  
ATOM   3968 HD21 LEU B 247      -0.744   1.329  29.223  1.00  0.00           H  
ATOM   3969 HD22 LEU B 247      -0.643   1.907  30.904  1.00  0.00           H  
ATOM   3970 HD23 LEU B 247      -2.187   1.312  30.244  1.00  0.00           H  
ATOM   3971  C   LEU B 247      -4.047   5.253  29.139  1.00  0.00           C  
ATOM   3972  O   LEU B 247      -5.158   4.805  29.417  1.00  0.00           O  
ATOM   3973  N   LEU B 248      -3.701   5.627  27.912  1.00  0.00           N  
ATOM   3974  H   LEU B 248      -2.780   6.035  27.779  1.00  0.00           H  
ATOM   3975  CA  LEU B 248      -4.473   5.394  26.694  1.00  0.00           C  
ATOM   3976  HA  LEU B 248      -5.435   4.943  26.942  1.00  0.00           H  
ATOM   3977  CB  LEU B 248      -4.718   6.742  25.996  1.00  0.00           C  
ATOM   3978  HB2 LEU B 248      -3.756   7.248  25.894  1.00  0.00           H  
ATOM   3979  HB3 LEU B 248      -5.110   6.571  24.992  1.00  0.00           H  
ATOM   3980  CG  LEU B 248      -5.694   7.644  26.783  1.00  0.00           C  
ATOM   3981  HG  LEU B 248      -5.577   7.495  27.856  1.00  0.00           H  
ATOM   3982  CD1 LEU B 248      -5.430   9.115  26.486  1.00  0.00           C  
ATOM   3983 HD11 LEU B 248      -5.558   9.310  25.422  1.00  0.00           H  
ATOM   3984 HD12 LEU B 248      -6.132   9.718  27.061  1.00  0.00           H  
ATOM   3985 HD13 LEU B 248      -4.414   9.371  26.788  1.00  0.00           H  
ATOM   3986  CD2 LEU B 248      -7.141   7.348  26.392  1.00  0.00           C  
ATOM   3987 HD21 LEU B 248      -7.824   7.928  27.012  1.00  0.00           H  
ATOM   3988 HD22 LEU B 248      -7.298   7.590  25.342  1.00  0.00           H  
ATOM   3989 HD23 LEU B 248      -7.340   6.287  26.534  1.00  0.00           H  
ATOM   3990  C   LEU B 248      -3.701   4.412  25.809  1.00  0.00           C  
ATOM   3991  O   LEU B 248      -2.469   4.460  25.754  1.00  0.00           O  
ATOM   3992  N   THR B 249      -4.410   3.495  25.150  1.00  0.00           N  
ATOM   3993  H   THR B 249      -5.422   3.501  25.259  1.00  0.00           H  
ATOM   3994  CA  THR B 249      -3.826   2.441  24.290  1.00  0.00           C  
ATOM   3995  HA  THR B 249      -2.897   2.802  23.851  1.00  0.00           H  
ATOM   3996  CB  THR B 249      -3.497   1.181  25.118  1.00  0.00           C  
ATOM   3997  HB  THR B 249      -4.416   0.798  25.566  1.00  0.00           H  
ATOM   3998  CG2 THR B 249      -2.844   0.062  24.305  1.00  0.00           C  
ATOM   3999 HG21 THR B 249      -3.544  -0.336  23.573  1.00  0.00           H  
ATOM   4000 HG22 THR B 249      -1.958   0.439  23.793  1.00  0.00           H  
ATOM   4001 HG23 THR B 249      -2.548  -0.748  24.973  1.00  0.00           H  
ATOM   4002  OG1 THR B 249      -2.590   1.499  26.155  1.00  0.00           O  
ATOM   4003  HG1 THR B 249      -2.946   2.243  26.646  1.00  0.00           H  
ATOM   4004  C   THR B 249      -4.784   2.104  23.143  1.00  0.00           C  
ATOM   4005  O   THR B 249      -6.000   2.149  23.329  1.00  0.00           O  
ATOM   4006  N   TRP B 250      -4.260   1.793  21.956  1.00  0.00           N  
ATOM   4007  H   TRP B 250      -3.244   1.779  21.871  1.00  0.00           H  
ATOM   4008  CA  TRP B 250      -5.029   1.465  20.741  1.00  0.00           C  
ATOM   4009  HA  TRP B 250      -5.994   1.038  21.023  1.00  0.00           H  
ATOM   4010  CB  TRP B 250      -5.297   2.761  19.947  1.00  0.00           C  
ATOM   4011  HB2 TRP B 250      -5.864   2.530  19.047  1.00  0.00           H  
ATOM   4012  HB3 TRP B 250      -5.939   3.395  20.557  1.00  0.00           H  
ATOM   4013  CG  TRP B 250      -4.101   3.579  19.558  1.00  0.00           C  
ATOM   4014  CD1 TRP B 250      -3.423   3.495  18.388  1.00  0.00           C  
ATOM   4015  HD1 TRP B 250      -3.660   2.813  17.580  1.00  0.00           H  
ATOM   4016  NE1 TRP B 250      -2.363   4.383  18.400  1.00  0.00           N  
ATOM   4017  HE1 TRP B 250      -1.712   4.499  17.629  1.00  0.00           H  
ATOM   4018  CE2 TRP B 250      -2.285   5.061  19.598  1.00  0.00           C  
ATOM   4019  CZ2 TRP B 250      -1.390   6.012  20.104  1.00  0.00           C  
ATOM   4020  HZ2 TRP B 250      -0.529   6.312  19.529  1.00  0.00           H  
ATOM   4021  CH2 TRP B 250      -1.605   6.539  21.387  1.00  0.00           C  
ATOM   4022  HH2 TRP B 250      -0.905   7.248  21.803  1.00  0.00           H  
ATOM   4023  CZ3 TRP B 250      -2.709   6.116  22.145  1.00  0.00           C  
ATOM   4024  HZ3 TRP B 250      -2.854   6.508  23.141  1.00  0.00           H  
ATOM   4025  CE3 TRP B 250      -3.596   5.152  21.631  1.00  0.00           C  
ATOM   4026  HE3 TRP B 250      -4.424   4.812  22.229  1.00  0.00           H  
ATOM   4027  CD2 TRP B 250      -3.403   4.591  20.349  1.00  0.00           C  
ATOM   4028  C   TRP B 250      -4.307   0.392  19.902  1.00  0.00           C  
ATOM   4029  O   TRP B 250      -3.323  -0.188  20.355  1.00  0.00           O  
ATOM   4030  N   SER B 251      -4.804   0.092  18.696  1.00  0.00           N  
ATOM   4031  H   SER B 251      -5.651   0.564  18.399  1.00  0.00           H  
ATOM   4032  CA  SER B 251      -4.173  -0.850  17.755  1.00  0.00           C  
ATOM   4033  HA  SER B 251      -3.283  -1.269  18.227  1.00  0.00           H  
ATOM   4034  CB  SER B 251      -5.115  -2.025  17.490  1.00  0.00           C  
ATOM   4035  HB2 SER B 251      -5.450  -2.443  18.441  1.00  0.00           H  
ATOM   4036  HB3 SER B 251      -5.983  -1.677  16.927  1.00  0.00           H  
ATOM   4037  OG  SER B 251      -4.436  -3.026  16.756  1.00  0.00           O  
ATOM   4038  HG  SER B 251      -5.064  -3.708  16.501  1.00  0.00           H  
ATOM   4039  C   SER B 251      -3.714  -0.189  16.445  1.00  0.00           C  
ATOM   4040  O   SER B 251      -4.325   0.778  15.978  1.00  0.00           O  
ATOM   4041  N   ASN B 252      -2.640  -0.725  15.849  1.00  0.00           N  
ATOM   4042  H   ASN B 252      -2.277  -1.575  16.254  1.00  0.00           H  
ATOM   4043  CA  ASN B 252      -2.087  -0.298  14.557  1.00  0.00           C  
ATOM   4044  HA  ASN B 252      -2.030   0.789  14.564  1.00  0.00           H  
ATOM   4045  CB  ASN B 252      -0.643  -0.833  14.440  1.00  0.00           C  
ATOM   4046  HB2 ASN B 252      -0.108  -0.597  15.359  1.00  0.00           H  
ATOM   4047  HB3 ASN B 252      -0.659  -1.916  14.328  1.00  0.00           H  
ATOM   4048  CG  ASN B 252       0.134  -0.242  13.268  1.00  0.00           C  
ATOM   4049  OD1 ASN B 252      -0.375  -0.067  12.171  1.00  0.00           O  
ATOM   4050  ND2 ASN B 252       1.389   0.097  13.468  1.00  0.00           N  
ATOM   4051 HD21 ASN B 252       1.900   0.465  12.685  1.00  0.00           H  
ATOM   4052 HD22 ASN B 252       1.852  -0.123  14.332  1.00  0.00           H  
ATOM   4053  C   ASN B 252      -2.991  -0.786  13.391  1.00  0.00           C  
ATOM   4054  O   ASN B 252      -3.209  -1.993  13.262  1.00  0.00           O  
ATOM   4055  N   PRO B 253      -3.527   0.106  12.530  1.00  0.00           N  
ATOM   4056  CD  PRO B 253      -3.339   1.552  12.587  1.00  0.00           C  
ATOM   4057  HD2 PRO B 253      -2.286   1.812  12.509  1.00  0.00           H  
ATOM   4058  HD3 PRO B 253      -3.748   1.936  13.521  1.00  0.00           H  
ATOM   4059  CG  PRO B 253      -4.118   2.133  11.412  1.00  0.00           C  
ATOM   4060  HG2 PRO B 253      -3.478   2.180  10.531  1.00  0.00           H  
ATOM   4061  HG3 PRO B 253      -4.518   3.118  11.653  1.00  0.00           H  
ATOM   4062  CB  PRO B 253      -5.224   1.103  11.198  1.00  0.00           C  
ATOM   4063  HB2 PRO B 253      -5.633   1.144  10.189  1.00  0.00           H  
ATOM   4064  HB3 PRO B 253      -6.013   1.269  11.929  1.00  0.00           H  
ATOM   4065  CA  PRO B 253      -4.547  -0.232  11.523  1.00  0.00           C  
ATOM   4066  HA  PRO B 253      -5.290  -0.883  11.985  1.00  0.00           H  
ATOM   4067  C   PRO B 253      -4.047  -0.987  10.269  1.00  0.00           C  
ATOM   4068  O   PRO B 253      -4.786  -1.122   9.288  1.00  0.00           O  
ATOM   4069  N   TYR B 254      -2.820  -1.516  10.301  1.00  0.00           N  
ATOM   4070  H   TYR B 254      -2.287  -1.432  11.158  1.00  0.00           H  
ATOM   4071  CA  TYR B 254      -2.214  -2.295   9.220  1.00  0.00           C  
ATOM   4072  HA  TYR B 254      -2.963  -2.465   8.448  1.00  0.00           H  
ATOM   4073  CB  TYR B 254      -1.068  -1.487   8.601  1.00  0.00           C  
ATOM   4074  HB2 TYR B 254      -0.370  -1.190   9.386  1.00  0.00           H  
ATOM   4075  HB3 TYR B 254      -0.528  -2.129   7.908  1.00  0.00           H  
ATOM   4076  CG  TYR B 254      -1.545  -0.260   7.854  1.00  0.00           C  
ATOM   4077  CD1 TYR B 254      -1.905  -0.373   6.499  1.00  0.00           C  
ATOM   4078  HD1 TYR B 254      -1.818  -1.322   5.994  1.00  0.00           H  
ATOM   4079  CE1 TYR B 254      -2.395   0.745   5.803  1.00  0.00           C  
ATOM   4080  HE1 TYR B 254      -2.662   0.672   4.762  1.00  0.00           H  
ATOM   4081  CZ  TYR B 254      -2.550   1.973   6.473  1.00  0.00           C  
ATOM   4082  OH  TYR B 254      -3.056   3.036   5.800  1.00  0.00           O  
ATOM   4083  HH  TYR B 254      -3.086   2.849   4.842  1.00  0.00           H  
ATOM   4084  CE2 TYR B 254      -2.199   2.090   7.837  1.00  0.00           C  
ATOM   4085  HE2 TYR B 254      -2.328   3.032   8.347  1.00  0.00           H  
ATOM   4086  CD2 TYR B 254      -1.685   0.972   8.523  1.00  0.00           C  
ATOM   4087  HD2 TYR B 254      -1.419   1.042   9.569  1.00  0.00           H  
ATOM   4088  C   TYR B 254      -1.710  -3.661   9.714  1.00  0.00           C  
ATOM   4089  O   TYR B 254      -1.227  -3.754  10.842  1.00  0.00           O  
ATOM   4090  N   PRO B 255      -1.772  -4.723   8.888  1.00  0.00           N  
ATOM   4091  CD  PRO B 255      -2.344  -4.773   7.550  1.00  0.00           C  
ATOM   4092  HD2 PRO B 255      -2.011  -3.934   6.938  1.00  0.00           H  
ATOM   4093  HD3 PRO B 255      -3.431  -4.774   7.628  1.00  0.00           H  
ATOM   4094  CG  PRO B 255      -1.869  -6.093   6.941  1.00  0.00           C  
ATOM   4095  HG2 PRO B 255      -0.911  -5.946   6.442  1.00  0.00           H  
ATOM   4096  HG3 PRO B 255      -2.601  -6.509   6.250  1.00  0.00           H  
ATOM   4097  CB  PRO B 255      -1.677  -6.985   8.167  1.00  0.00           C  
ATOM   4098  HB2 PRO B 255      -0.976  -7.796   7.975  1.00  0.00           H  
ATOM   4099  HB3 PRO B 255      -2.640  -7.386   8.484  1.00  0.00           H  
ATOM   4100  CA  PRO B 255      -1.159  -6.007   9.223  1.00  0.00           C  
ATOM   4101  HA  PRO B 255      -1.503  -6.319  10.206  1.00  0.00           H  
ATOM   4102  C   PRO B 255       0.381  -5.911   9.200  1.00  0.00           C  
ATOM   4103  O   PRO B 255       0.923  -5.089   8.449  1.00  0.00           O  
ATOM   4104  N   PRO B 256       1.106  -6.758   9.959  1.00  0.00           N  
ATOM   4105  CD  PRO B 256       0.606  -7.757  10.894  1.00  0.00           C  
ATOM   4106  HD2 PRO B 256       0.368  -8.676  10.353  1.00  0.00           H  
ATOM   4107  HD3 PRO B 256      -0.265  -7.406  11.447  1.00  0.00           H  
ATOM   4108  CG  PRO B 256       1.753  -8.008  11.871  1.00  0.00           C  
ATOM   4109  HG2 PRO B 256       1.709  -9.010  12.299  1.00  0.00           H  
ATOM   4110  HG3 PRO B 256       1.738  -7.251  12.658  1.00  0.00           H  
ATOM   4111  CB  PRO B 256       2.985  -7.817  10.992  1.00  0.00           C  
ATOM   4112  HB2 PRO B 256       3.168  -8.729  10.421  1.00  0.00           H  
ATOM   4113  HB3 PRO B 256       3.863  -7.548  11.582  1.00  0.00           H  
ATOM   4114  CA  PRO B 256       2.563  -6.681  10.056  1.00  0.00           C  
ATOM   4115  HA  PRO B 256       2.815  -5.731  10.528  1.00  0.00           H  
ATOM   4116  C   PRO B 256       3.295  -6.762   8.711  1.00  0.00           C  
ATOM   4117  O   PRO B 256       4.360  -6.166   8.580  1.00  0.00           O  
ATOM   4118  N   ASP B 257       2.729  -7.422   7.694  1.00  0.00           N  
ATOM   4119  H   ASP B 257       1.883  -7.967   7.871  1.00  0.00           H  
ATOM   4120  CA  ASP B 257       3.264  -7.498   6.327  1.00  0.00           C  
ATOM   4121  HA  ASP B 257       4.272  -7.914   6.378  1.00  0.00           H  
ATOM   4122  CB  ASP B 257       2.401  -8.431   5.444  1.00  0.00           C  
ATOM   4123  HB2 ASP B 257       1.581  -7.846   5.020  1.00  0.00           H  
ATOM   4124  HB3 ASP B 257       3.010  -8.783   4.610  1.00  0.00           H  
ATOM   4125  CG  ASP B 257       1.754  -9.625   6.155  1.00  0.00           C  
ATOM   4126  OD1 ASP B 257       2.147 -10.768   5.842  1.00  0.00           O  
ATOM   4127  OD2 ASP B 257       0.851  -9.360   6.982  1.00  0.00           O  
ATOM   4128  C   ASP B 257       3.346  -6.132   5.617  1.00  0.00           C  
ATOM   4129  O   ASP B 257       4.239  -5.920   4.794  1.00  0.00           O  
ATOM   4130  N   ASN B 258       2.435  -5.197   5.914  1.00  0.00           N  
ATOM   4131  H   ASN B 258       1.812  -5.365   6.699  1.00  0.00           H  
ATOM   4132  CA  ASN B 258       2.329  -3.933   5.182  1.00  0.00           C  
ATOM   4133  HA  ASN B 258       2.306  -4.165   4.115  1.00  0.00           H  
ATOM   4134  CB  ASN B 258       1.012  -3.228   5.548  1.00  0.00           C  
ATOM   4135  HB2 ASN B 258       0.187  -3.930   5.462  1.00  0.00           H  
ATOM   4136  HB3 ASN B 258       1.068  -2.892   6.581  1.00  0.00           H  
ATOM   4137  CG  ASN B 258       0.737  -2.018   4.665  1.00  0.00           C  
ATOM   4138  OD1 ASN B 258       1.459  -1.040   4.672  1.00  0.00           O  
ATOM   4139  ND2 ASN B 258      -0.297  -2.054   3.860  1.00  0.00           N  
ATOM   4140 HD21 ASN B 258      -0.411  -1.256   3.233  1.00  0.00           H  
ATOM   4141 HD22 ASN B 258      -0.879  -2.863   3.789  1.00  0.00           H  
ATOM   4142  C   ASN B 258       3.554  -3.038   5.429  1.00  0.00           C  
ATOM   4143  O   ASN B 258       4.063  -2.935   6.547  1.00  0.00           O  
ATOM   4144  N   TYR B 259       4.026  -2.361   4.385  1.00  0.00           N  
ATOM   4145  H   TYR B 259       3.574  -2.480   3.492  1.00  0.00           H  
ATOM   4146  CA  TYR B 259       5.167  -1.450   4.436  1.00  0.00           C  
ATOM   4147  HA  TYR B 259       6.039  -2.014   4.761  1.00  0.00           H  
ATOM   4148  CB  TYR B 259       5.453  -0.937   3.014  1.00  0.00           C  
ATOM   4149  HB2 TYR B 259       4.693  -0.191   2.769  1.00  0.00           H  
ATOM   4150  HB3 TYR B 259       6.413  -0.422   3.034  1.00  0.00           H  
ATOM   4151  CG  TYR B 259       5.494  -1.963   1.877  1.00  0.00           C  
ATOM   4152  CD1 TYR B 259       6.024  -3.264   2.042  1.00  0.00           C  
ATOM   4153  HD1 TYR B 259       6.369  -3.589   3.008  1.00  0.00           H  
ATOM   4154  CE1 TYR B 259       6.117  -4.148   0.943  1.00  0.00           C  
ATOM   4155  HE1 TYR B 259       6.532  -5.137   1.071  1.00  0.00           H  
ATOM   4156  CZ  TYR B 259       5.683  -3.734  -0.337  1.00  0.00           C  
ATOM   4157  OH  TYR B 259       5.817  -4.542  -1.423  1.00  0.00           O  
ATOM   4158  HH  TYR B 259       6.454  -5.259  -1.268  1.00  0.00           H  
ATOM   4159  CE2 TYR B 259       5.130  -2.449  -0.494  1.00  0.00           C  
ATOM   4160  HE2 TYR B 259       4.816  -2.106  -1.467  1.00  0.00           H  
ATOM   4161  CD2 TYR B 259       5.038  -1.577   0.603  1.00  0.00           C  
ATOM   4162  HD2 TYR B 259       4.661  -0.579   0.440  1.00  0.00           H  
ATOM   4163  C   TYR B 259       4.997  -0.290   5.449  1.00  0.00           C  
ATOM   4164  O   TYR B 259       5.940  -0.013   6.187  1.00  0.00           O  
ATOM   4165  N   LEU B 260       3.805   0.315   5.588  1.00  0.00           N  
ATOM   4166  H   LEU B 260       3.023  -0.016   5.032  1.00  0.00           H  
ATOM   4167  CA  LEU B 260       3.558   1.425   6.529  1.00  0.00           C  
ATOM   4168  HA  LEU B 260       4.258   2.234   6.319  1.00  0.00           H  
ATOM   4169  CB  LEU B 260       2.109   1.939   6.369  1.00  0.00           C  
ATOM   4170  HB2 LEU B 260       1.446   1.082   6.258  1.00  0.00           H  
ATOM   4171  HB3 LEU B 260       1.807   2.450   7.284  1.00  0.00           H  
ATOM   4172  CG  LEU B 260       1.875   2.912   5.200  1.00  0.00           C  
ATOM   4173  HG  LEU B 260       2.289   2.493   4.286  1.00  0.00           H  
ATOM   4174  CD1 LEU B 260       0.374   3.137   5.024  1.00  0.00           C  
ATOM   4175 HD11 LEU B 260      -0.112   2.185   4.813  1.00  0.00           H  
ATOM   4176 HD12 LEU B 260       0.198   3.812   4.190  1.00  0.00           H  
ATOM   4177 HD13 LEU B 260      -0.052   3.569   5.929  1.00  0.00           H  
ATOM   4178  CD2 LEU B 260       2.501   4.282   5.462  1.00  0.00           C  
ATOM   4179 HD21 LEU B 260       3.574   4.190   5.612  1.00  0.00           H  
ATOM   4180 HD22 LEU B 260       2.331   4.931   4.604  1.00  0.00           H  
ATOM   4181 HD23 LEU B 260       2.050   4.729   6.348  1.00  0.00           H  
ATOM   4182  C   LEU B 260       3.789   1.040   7.998  1.00  0.00           C  
ATOM   4183  O   LEU B 260       4.133   1.899   8.806  1.00  0.00           O  
ATOM   4184  N   TYR B 261       3.612  -0.233   8.363  1.00  0.00           N  
ATOM   4185  H   TYR B 261       3.412  -0.907   7.634  1.00  0.00           H  
ATOM   4186  CA  TYR B 261       3.569  -0.716   9.753  1.00  0.00           C  
ATOM   4187  HA  TYR B 261       2.693  -0.289  10.247  1.00  0.00           H  
ATOM   4188  CB  TYR B 261       3.398  -2.241   9.695  1.00  0.00           C  
ATOM   4189  HB2 TYR B 261       2.547  -2.474   9.051  1.00  0.00           H  
ATOM   4190  HB3 TYR B 261       4.282  -2.674   9.229  1.00  0.00           H  
ATOM   4191  CG  TYR B 261       3.171  -2.926  11.027  1.00  0.00           C  
ATOM   4192  CD1 TYR B 261       4.249  -3.494  11.734  1.00  0.00           C  
ATOM   4193  HD1 TYR B 261       5.256  -3.395  11.356  1.00  0.00           H  
ATOM   4194  CE1 TYR B 261       4.012  -4.189  12.936  1.00  0.00           C  
ATOM   4195  HE1 TYR B 261       4.827  -4.632  13.487  1.00  0.00           H  
ATOM   4196  CZ  TYR B 261       2.698  -4.312  13.434  1.00  0.00           C  
ATOM   4197  OH  TYR B 261       2.470  -4.993  14.586  1.00  0.00           O  
ATOM   4198  HH  TYR B 261       1.568  -4.884  14.888  1.00  0.00           H  
ATOM   4199  CE2 TYR B 261       1.621  -3.731  12.733  1.00  0.00           C  
ATOM   4200  HE2 TYR B 261       0.608  -3.829  13.094  1.00  0.00           H  
ATOM   4201  CD2 TYR B 261       1.864  -3.035  11.536  1.00  0.00           C  
ATOM   4202  HD2 TYR B 261       1.035  -2.599  10.996  1.00  0.00           H  
ATOM   4203  C   TYR B 261       4.806  -0.333  10.588  1.00  0.00           C  
ATOM   4204  O   TYR B 261       4.701  -0.101  11.791  1.00  0.00           O  
ATOM   4205  N   ASN B 262       5.975  -0.215   9.941  1.00  0.00           N  
ATOM   4206  H   ASN B 262       5.968  -0.355   8.940  1.00  0.00           H  
ATOM   4207  CA  ASN B 262       7.245   0.170  10.575  1.00  0.00           C  
ATOM   4208  HA  ASN B 262       7.220  -0.142  11.621  1.00  0.00           H  
ATOM   4209  CB  ASN B 262       8.390  -0.580   9.869  1.00  0.00           C  
ATOM   4210  HB2 ASN B 262       8.368  -0.365   8.800  1.00  0.00           H  
ATOM   4211  HB3 ASN B 262       9.344  -0.225  10.258  1.00  0.00           H  
ATOM   4212  CG  ASN B 262       8.316  -2.080  10.069  1.00  0.00           C  
ATOM   4213  OD1 ASN B 262       7.600  -2.795   9.381  1.00  0.00           O  
ATOM   4214  ND2 ASN B 262       9.047  -2.623  11.014  1.00  0.00           N  
ATOM   4215 HD21 ASN B 262       8.936  -3.609  11.163  1.00  0.00           H  
ATOM   4216 HD22 ASN B 262       9.618  -2.046  11.607  1.00  0.00           H  
ATOM   4217  C   ASN B 262       7.517   1.689  10.606  1.00  0.00           C  
ATOM   4218  O   ASN B 262       8.556   2.098  11.117  1.00  0.00           O  
ATOM   4219  N   HIE B 263       6.612   2.507  10.057  1.00  0.00           N  
ATOM   4220  H   HIE B 263       5.787   2.086   9.644  1.00  0.00           H  
ATOM   4221  CA  HIE B 263       6.780   3.954   9.852  1.00  0.00           C  
ATOM   4222  HA  HIE B 263       7.657   4.298  10.402  1.00  0.00           H  
ATOM   4223  CB  HIE B 263       7.024   4.209   8.356  1.00  0.00           C  
ATOM   4224  HB2 HIE B 263       6.203   3.789   7.773  1.00  0.00           H  
ATOM   4225  HB3 HIE B 263       7.054   5.284   8.175  1.00  0.00           H  
ATOM   4226  CG  HIE B 263       8.328   3.631   7.873  1.00  0.00           C  
ATOM   4227  ND1 HIE B 263       9.583   4.158   8.181  1.00  0.00           N  
ATOM   4228  CE1 HIE B 263      10.471   3.342   7.603  1.00  0.00           C  
ATOM   4229  HE1 HIE B 263      11.544   3.471   7.643  1.00  0.00           H  
ATOM   4230  NE2 HIE B 263       9.844   2.355   6.945  1.00  0.00           N  
ATOM   4231  HE2 HIE B 263      10.329   1.638   6.402  1.00  0.00           H  
ATOM   4232  CD2 HIE B 263       8.485   2.509   7.109  1.00  0.00           C  
ATOM   4233  HD2 HIE B 263       7.701   1.871   6.722  1.00  0.00           H  
ATOM   4234  C   HIE B 263       5.599   4.798  10.355  1.00  0.00           C  
ATOM   4235  O   HIE B 263       5.660   6.025  10.309  1.00  0.00           O  
ATOM   4236  N   LEU B 264       4.521   4.160  10.818  1.00  0.00           N  
ATOM   4237  H   LEU B 264       4.528   3.152  10.812  1.00  0.00           H  
ATOM   4238  CA  LEU B 264       3.313   4.828  11.294  1.00  0.00           C  
ATOM   4239  HA  LEU B 264       3.128   5.681  10.643  1.00  0.00           H  
ATOM   4240  CB  LEU B 264       2.138   3.839  11.169  1.00  0.00           C  
ATOM   4241  HB2 LEU B 264       2.233   3.271  10.242  1.00  0.00           H  
ATOM   4242  HB3 LEU B 264       2.202   3.135  12.001  1.00  0.00           H  
ATOM   4243  CG  LEU B 264       0.760   4.520  11.184  1.00  0.00           C  
ATOM   4244  HG  LEU B 264       0.731   5.274  11.971  1.00  0.00           H  
ATOM   4245  CD1 LEU B 264       0.449   5.173   9.831  1.00  0.00           C  
ATOM   4246 HD11 LEU B 264      -0.546   5.614   9.845  1.00  0.00           H  
ATOM   4247 HD12 LEU B 264       1.171   5.960   9.627  1.00  0.00           H  
ATOM   4248 HD13 LEU B 264       0.495   4.432   9.032  1.00  0.00           H  
ATOM   4249  CD2 LEU B 264      -0.331   3.484  11.461  1.00  0.00           C  
ATOM   4250 HD21 LEU B 264      -0.167   3.044  12.446  1.00  0.00           H  
ATOM   4251 HD22 LEU B 264      -1.312   3.957  11.448  1.00  0.00           H  
ATOM   4252 HD23 LEU B 264      -0.294   2.695  10.712  1.00  0.00           H  
ATOM   4253  C   LEU B 264       3.490   5.356  12.729  1.00  0.00           C  
ATOM   4254  O   LEU B 264       3.847   4.599  13.629  1.00  0.00           O  
ATOM   4255  N   THR B 265       3.174   6.636  12.940  1.00  0.00           N  
ATOM   4256  H   THR B 265       2.830   7.167  12.147  1.00  0.00           H  
ATOM   4257  CA  THR B 265       3.163   7.322  14.254  1.00  0.00           C  
ATOM   4258  HA  THR B 265       3.228   6.576  15.046  1.00  0.00           H  
ATOM   4259  CB  THR B 265       4.363   8.270  14.425  1.00  0.00           C  
ATOM   4260  HB  THR B 265       4.392   8.608  15.460  1.00  0.00           H  
ATOM   4261  CG2 THR B 265       5.716   7.643  14.094  1.00  0.00           C  
ATOM   4262 HG21 THR B 265       6.512   8.343  14.347  1.00  0.00           H  
ATOM   4263 HG22 THR B 265       5.844   6.732  14.678  1.00  0.00           H  
ATOM   4264 HG23 THR B 265       5.778   7.398  13.033  1.00  0.00           H  
ATOM   4265  OG1 THR B 265       4.228   9.398  13.593  1.00  0.00           O  
ATOM   4266  HG1 THR B 265       4.168   9.069  12.690  1.00  0.00           H  
ATOM   4267  C   THR B 265       1.840   8.076  14.450  1.00  0.00           C  
ATOM   4268  O   THR B 265       1.048   8.185  13.505  1.00  0.00           O  
ATOM   4269  N   TYR B 266       1.563   8.587  15.659  1.00  0.00           N  
ATOM   4270  H   TYR B 266       2.295   8.614  16.365  1.00  0.00           H  
ATOM   4271  CA  TYR B 266       0.200   8.979  16.055  1.00  0.00           C  
ATOM   4272  HA  TYR B 266      -0.431   8.970  15.168  1.00  0.00           H  
ATOM   4273  CB  TYR B 266      -0.389   7.932  17.020  1.00  0.00           C  
ATOM   4274  HB2 TYR B 266       0.111   8.016  17.981  1.00  0.00           H  
ATOM   4275  HB3 TYR B 266      -1.441   8.161  17.190  1.00  0.00           H  
ATOM   4276  CG  TYR B 266      -0.285   6.495  16.555  1.00  0.00           C  
ATOM   4277  CD1 TYR B 266      -1.221   5.987  15.635  1.00  0.00           C  
ATOM   4278  HD1 TYR B 266      -2.007   6.630  15.265  1.00  0.00           H  
ATOM   4279  CE1 TYR B 266      -1.115   4.657  15.185  1.00  0.00           C  
ATOM   4280  HE1 TYR B 266      -1.811   4.256  14.465  1.00  0.00           H  
ATOM   4281  CZ  TYR B 266      -0.072   3.836  15.663  1.00  0.00           C  
ATOM   4282  OH  TYR B 266       0.016   2.550  15.249  1.00  0.00           O  
ATOM   4283  HH  TYR B 266       0.849   2.169  15.541  1.00  0.00           H  
ATOM   4284  CE2 TYR B 266       0.860   4.343  16.593  1.00  0.00           C  
ATOM   4285  HE2 TYR B 266       1.665   3.723  16.963  1.00  0.00           H  
ATOM   4286  CD2 TYR B 266       0.753   5.672  17.038  1.00  0.00           C  
ATOM   4287  HD2 TYR B 266       1.482   6.058  17.743  1.00  0.00           H  
ATOM   4288  C   TYR B 266       0.074  10.389  16.649  1.00  0.00           C  
ATOM   4289  O   TYR B 266       1.038  10.980  17.135  1.00  0.00           O  
ATOM   4290  N   ALA B 267      -1.162  10.890  16.672  1.00  0.00           N  
ATOM   4291  H   ALA B 267      -1.887  10.358  16.204  1.00  0.00           H  
ATOM   4292  CA  ALA B 267      -1.582  12.024  17.489  1.00  0.00           C  
ATOM   4293  HA  ALA B 267      -0.836  12.194  18.267  1.00  0.00           H  
ATOM   4294  CB  ALA B 267      -1.667  13.291  16.634  1.00  0.00           C  
ATOM   4295  HB1 ALA B 267      -2.385  13.154  15.825  1.00  0.00           H  
ATOM   4296  HB2 ALA B 267      -1.977  14.131  17.258  1.00  0.00           H  
ATOM   4297  HB3 ALA B 267      -0.687  13.511  16.213  1.00  0.00           H  
ATOM   4298  C   ALA B 267      -2.919  11.711  18.175  1.00  0.00           C  
ATOM   4299  O   ALA B 267      -3.836  11.161  17.559  1.00  0.00           O  
ATOM   4300  N   VAL B 268      -3.036  12.093  19.445  1.00  0.00           N  
ATOM   4301  H   VAL B 268      -2.263  12.627  19.835  1.00  0.00           H  
ATOM   4302  CA  VAL B 268      -4.209  11.884  20.306  1.00  0.00           C  
ATOM   4303  HA  VAL B 268      -4.916  11.229  19.800  1.00  0.00           H  
ATOM   4304  CB  VAL B 268      -3.799  11.189  21.625  1.00  0.00           C  
ATOM   4305  HB  VAL B 268      -3.053  11.809  22.121  1.00  0.00           H  
ATOM   4306  CG1 VAL B 268      -4.971  10.997  22.598  1.00  0.00           C  
ATOM   4307 HG11 VAL B 268      -4.632  10.455  23.481  1.00  0.00           H  
ATOM   4308 HG12 VAL B 268      -5.354  11.962  22.927  1.00  0.00           H  
ATOM   4309 HG13 VAL B 268      -5.769  10.428  22.120  1.00  0.00           H  
ATOM   4310  CG2 VAL B 268      -3.181   9.806  21.378  1.00  0.00           C  
ATOM   4311 HG21 VAL B 268      -2.302   9.890  20.738  1.00  0.00           H  
ATOM   4312 HG22 VAL B 268      -2.865   9.365  22.323  1.00  0.00           H  
ATOM   4313 HG23 VAL B 268      -3.907   9.146  20.907  1.00  0.00           H  
ATOM   4314  C   VAL B 268      -4.902  13.227  20.557  1.00  0.00           C  
ATOM   4315  O   VAL B 268      -4.244  14.245  20.768  1.00  0.00           O  
ATOM   4316  N   ASN B 269      -6.233  13.232  20.565  1.00  0.00           N  
ATOM   4317  H   ASN B 269      -6.705  12.350  20.383  1.00  0.00           H  
ATOM   4318  CA  ASN B 269      -7.077  14.360  20.969  1.00  0.00           C  
ATOM   4319  HA  ASN B 269      -6.446  15.189  21.288  1.00  0.00           H  
ATOM   4320  CB  ASN B 269      -7.896  14.814  19.750  1.00  0.00           C  
ATOM   4321  HB2 ASN B 269      -7.207  15.274  19.056  1.00  0.00           H  
ATOM   4322  HB3 ASN B 269      -8.344  13.940  19.281  1.00  0.00           H  
ATOM   4323  CG  ASN B 269      -9.007  15.824  20.004  1.00  0.00           C  
ATOM   4324  OD1 ASN B 269     -10.050  15.789  19.351  1.00  0.00           O  
ATOM   4325  ND2 ASN B 269      -8.841  16.743  20.925  1.00  0.00           N  
ATOM   4326 HD21 ASN B 269      -9.592  17.397  21.086  1.00  0.00           H  
ATOM   4327 HD22 ASN B 269      -7.981  16.840  21.456  1.00  0.00           H  
ATOM   4328  C   ASN B 269      -7.960  13.952  22.156  1.00  0.00           C  
ATOM   4329  O   ASN B 269      -8.673  12.952  22.070  1.00  0.00           O  
ATOM   4330  N   ILE B 270      -7.912  14.737  23.232  1.00  0.00           N  
ATOM   4331  H   ILE B 270      -7.344  15.577  23.180  1.00  0.00           H  
ATOM   4332  CA  ILE B 270      -8.726  14.580  24.444  1.00  0.00           C  
ATOM   4333  HA  ILE B 270      -9.354  13.700  24.338  1.00  0.00           H  
ATOM   4334  CB  ILE B 270      -7.805  14.370  25.670  1.00  0.00           C  
ATOM   4335  HB  ILE B 270      -6.982  15.079  25.583  1.00  0.00           H  
ATOM   4336  CG2 ILE B 270      -8.485  14.619  27.033  1.00  0.00           C  
ATOM   4337 HG21 ILE B 270      -8.793  15.661  27.120  1.00  0.00           H  
ATOM   4338 HG22 ILE B 270      -9.359  13.976  27.144  1.00  0.00           H  
ATOM   4339 HG23 ILE B 270      -7.793  14.412  27.848  1.00  0.00           H  
ATOM   4340  CG1 ILE B 270      -7.234  12.936  25.648  1.00  0.00           C  
ATOM   4341 HG12 ILE B 270      -7.932  12.264  26.147  1.00  0.00           H  
ATOM   4342 HG13 ILE B 270      -7.112  12.587  24.622  1.00  0.00           H  
ATOM   4343  CD1 ILE B 270      -5.870  12.838  26.328  1.00  0.00           C  
ATOM   4344 HD11 ILE B 270      -5.900  13.263  27.330  1.00  0.00           H  
ATOM   4345 HD12 ILE B 270      -5.579  11.797  26.392  1.00  0.00           H  
ATOM   4346 HD13 ILE B 270      -5.128  13.355  25.726  1.00  0.00           H  
ATOM   4347  C   ILE B 270      -9.653  15.784  24.599  1.00  0.00           C  
ATOM   4348  O   ILE B 270      -9.277  16.903  24.244  1.00  0.00           O  
ATOM   4349  N   TRP B 271     -10.847  15.565  25.147  1.00  0.00           N  
ATOM   4350  H   TRP B 271     -11.098  14.618  25.420  1.00  0.00           H  
ATOM   4351  CA  TRP B 271     -11.770  16.636  25.536  1.00  0.00           C  
ATOM   4352  HA  TRP B 271     -11.174  17.468  25.905  1.00  0.00           H  
ATOM   4353  CB  TRP B 271     -12.566  17.133  24.321  1.00  0.00           C  
ATOM   4354  HB2 TRP B 271     -12.969  18.117  24.569  1.00  0.00           H  
ATOM   4355  HB3 TRP B 271     -11.883  17.272  23.485  1.00  0.00           H  
ATOM   4356  CG  TRP B 271     -13.702  16.268  23.861  1.00  0.00           C  
ATOM   4357  CD1 TRP B 271     -15.008  16.544  24.069  1.00  0.00           C  
ATOM   4358  HD1 TRP B 271     -15.380  17.418  24.597  1.00  0.00           H  
ATOM   4359  NE1 TRP B 271     -15.792  15.546  23.531  1.00  0.00           N  
ATOM   4360  HE1 TRP B 271     -16.799  15.532  23.635  1.00  0.00           H  
ATOM   4361  CE2 TRP B 271     -15.027  14.587  22.905  1.00  0.00           C  
ATOM   4362  CZ2 TRP B 271     -15.352  13.430  22.182  1.00  0.00           C  
ATOM   4363  HZ2 TRP B 271     -16.387  13.176  22.014  1.00  0.00           H  
ATOM   4364  CH2 TRP B 271     -14.317  12.618  21.690  1.00  0.00           C  
ATOM   4365  HH2 TRP B 271     -14.552  11.727  21.129  1.00  0.00           H  
ATOM   4366  CZ3 TRP B 271     -12.977  12.970  21.932  1.00  0.00           C  
ATOM   4367  HZ3 TRP B 271     -12.180  12.332  21.583  1.00  0.00           H  
ATOM   4368  CE3 TRP B 271     -12.663  14.153  22.628  1.00  0.00           C  
ATOM   4369  HE3 TRP B 271     -11.630  14.422  22.789  1.00  0.00           H  
ATOM   4370  CD2 TRP B 271     -13.678  14.999  23.132  1.00  0.00           C  
ATOM   4371  C   TRP B 271     -12.698  16.197  26.677  1.00  0.00           C  
ATOM   4372  O   TRP B 271     -12.866  14.998  26.917  1.00  0.00           O  
ATOM   4373  N   SER B 272     -13.283  17.156  27.400  1.00  0.00           N  
ATOM   4374  H   SER B 272     -13.065  18.123  27.179  1.00  0.00           H  
ATOM   4375  CA  SER B 272     -14.290  16.894  28.442  1.00  0.00           C  
ATOM   4376  HA  SER B 272     -13.998  15.998  28.986  1.00  0.00           H  
ATOM   4377  CB  SER B 272     -14.296  18.046  29.450  1.00  0.00           C  
ATOM   4378  HB2 SER B 272     -13.302  18.170  29.881  1.00  0.00           H  
ATOM   4379  HB3 SER B 272     -14.568  18.967  28.938  1.00  0.00           H  
ATOM   4380  OG  SER B 272     -15.230  17.790  30.482  1.00  0.00           O  
ATOM   4381  HG  SER B 272     -14.890  17.039  30.995  1.00  0.00           H  
ATOM   4382  C   SER B 272     -15.703  16.675  27.875  1.00  0.00           C  
ATOM   4383  O   SER B 272     -16.106  17.325  26.916  1.00  0.00           O  
ATOM   4384  N   GLU B 273     -16.496  15.801  28.502  1.00  0.00           N  
ATOM   4385  H   GLU B 273     -16.115  15.326  29.314  1.00  0.00           H  
ATOM   4386  CA  GLU B 273     -17.946  15.674  28.254  1.00  0.00           C  
ATOM   4387  HA  GLU B 273     -18.149  15.986  27.228  1.00  0.00           H  
ATOM   4388  CB  GLU B 273     -18.349  14.186  28.369  1.00  0.00           C  
ATOM   4389  HB2 GLU B 273     -17.583  13.569  27.888  1.00  0.00           H  
ATOM   4390  HB3 GLU B 273     -18.355  13.926  29.430  1.00  0.00           H  
ATOM   4391  CG  GLU B 273     -19.730  13.824  27.776  1.00  0.00           C  
ATOM   4392  HG2 GLU B 273     -20.288  13.278  28.535  1.00  0.00           H  
ATOM   4393  HG3 GLU B 273     -20.296  14.721  27.525  1.00  0.00           H  
ATOM   4394  CD  GLU B 273     -19.642  12.951  26.519  1.00  0.00           C  
ATOM   4395  OE1 GLU B 273     -20.012  11.756  26.567  1.00  0.00           O  
ATOM   4396  OE2 GLU B 273     -19.163  13.426  25.474  1.00  0.00           O  
ATOM   4397  C   GLU B 273     -18.788  16.612  29.162  1.00  0.00           C  
ATOM   4398  O   GLU B 273     -20.012  16.498  29.241  1.00  0.00           O  
ATOM   4399  N   ASN B 274     -18.147  17.535  29.893  1.00  0.00           N  
ATOM   4400  H   ASN B 274     -17.136  17.562  29.839  1.00  0.00           H  
ATOM   4401  CA  ASN B 274     -18.809  18.518  30.764  1.00  0.00           C  
ATOM   4402  HA  ASN B 274     -19.877  18.540  30.540  1.00  0.00           H  
ATOM   4403  CB  ASN B 274     -18.632  18.105  32.241  1.00  0.00           C  
ATOM   4404  HB2 ASN B 274     -17.583  18.222  32.504  1.00  0.00           H  
ATOM   4405  HB3 ASN B 274     -19.209  18.795  32.858  1.00  0.00           H  
ATOM   4406  CG  ASN B 274     -19.065  16.694  32.613  1.00  0.00           C  
ATOM   4407  OD1 ASN B 274     -18.407  16.001  33.372  1.00  0.00           O  
ATOM   4408  ND2 ASN B 274     -20.156  16.186  32.093  1.00  0.00           N  
ATOM   4409 HD21 ASN B 274     -20.397  15.259  32.375  1.00  0.00           H  
ATOM   4410 HD22 ASN B 274     -20.582  16.634  31.292  1.00  0.00           H  
ATOM   4411  C   ASN B 274     -18.318  19.967  30.552  1.00  0.00           C  
ATOM   4412  O   ASN B 274     -19.080  20.900  30.800  1.00  0.00           O  
ATOM   4413  N   ASP B 275     -17.074  20.163  30.097  1.00  0.00           N  
ATOM   4414  H   ASP B 275     -16.475  19.358  29.969  1.00  0.00           H  
ATOM   4415  CA  ASP B 275     -16.468  21.482  29.845  1.00  0.00           C  
ATOM   4416  HA  ASP B 275     -17.163  22.263  30.148  1.00  0.00           H  
ATOM   4417  CB  ASP B 275     -15.246  21.657  30.761  1.00  0.00           C  
ATOM   4418  HB2 ASP B 275     -15.562  21.498  31.793  1.00  0.00           H  
ATOM   4419  HB3 ASP B 275     -14.497  20.900  30.522  1.00  0.00           H  
ATOM   4420  CG  ASP B 275     -14.592  23.040  30.665  1.00  0.00           C  
ATOM   4421  OD1 ASP B 275     -14.961  23.859  29.803  1.00  0.00           O  
ATOM   4422  OD2 ASP B 275     -13.698  23.271  31.518  1.00  0.00           O  
ATOM   4423  C   ASP B 275     -16.106  21.685  28.354  1.00  0.00           C  
ATOM   4424  O   ASP B 275     -15.125  21.102  27.886  1.00  0.00           O  
ATOM   4425  N   PRO B 276     -16.846  22.537  27.612  1.00  0.00           N  
ATOM   4426  CD  PRO B 276     -18.092  23.168  28.021  1.00  0.00           C  
ATOM   4427  HD2 PRO B 276     -17.871  24.102  28.540  1.00  0.00           H  
ATOM   4428  HD3 PRO B 276     -18.692  22.517  28.658  1.00  0.00           H  
ATOM   4429  CG  PRO B 276     -18.848  23.450  26.729  1.00  0.00           C  
ATOM   4430  HG2 PRO B 276     -19.531  24.293  26.837  1.00  0.00           H  
ATOM   4431  HG3 PRO B 276     -19.382  22.551  26.412  1.00  0.00           H  
ATOM   4432  CB  PRO B 276     -17.714  23.754  25.754  1.00  0.00           C  
ATOM   4433  HB2 PRO B 276     -17.412  24.795  25.875  1.00  0.00           H  
ATOM   4434  HB3 PRO B 276     -18.009  23.561  24.722  1.00  0.00           H  
ATOM   4435  CA  PRO B 276     -16.579  22.822  26.201  1.00  0.00           C  
ATOM   4436  HA  PRO B 276     -16.644  21.886  25.647  1.00  0.00           H  
ATOM   4437  C   PRO B 276     -15.216  23.469  25.900  1.00  0.00           C  
ATOM   4438  O   PRO B 276     -14.795  23.463  24.744  1.00  0.00           O  
ATOM   4439  N   ALA B 277     -14.548  24.070  26.894  1.00  0.00           N  
ATOM   4440  H   ALA B 277     -14.923  24.023  27.840  1.00  0.00           H  
ATOM   4441  CA  ALA B 277     -13.248  24.720  26.718  1.00  0.00           C  
ATOM   4442  HA  ALA B 277     -13.164  25.084  25.692  1.00  0.00           H  
ATOM   4443  CB  ALA B 277     -13.193  25.933  27.655  1.00  0.00           C  
ATOM   4444  HB1 ALA B 277     -14.024  26.603  27.438  1.00  0.00           H  
ATOM   4445  HB2 ALA B 277     -13.256  25.608  28.695  1.00  0.00           H  
ATOM   4446  HB3 ALA B 277     -12.255  26.469  27.506  1.00  0.00           H  
ATOM   4447  C   ALA B 277     -12.056  23.774  26.959  1.00  0.00           C  
ATOM   4448  O   ALA B 277     -10.962  24.025  26.451  1.00  0.00           O  
ATOM   4449  N   ASP B 278     -12.235  22.697  27.730  1.00  0.00           N  
ATOM   4450  H   ASP B 278     -13.167  22.506  28.076  1.00  0.00           H  
ATOM   4451  CA  ASP B 278     -11.152  21.773  28.082  1.00  0.00           C  
ATOM   4452  HA  ASP B 278     -10.245  22.372  28.191  1.00  0.00           H  
ATOM   4453  CB  ASP B 278     -11.421  21.138  29.458  1.00  0.00           C  
ATOM   4454  HB2 ASP B 278     -11.822  21.903  30.123  1.00  0.00           H  
ATOM   4455  HB3 ASP B 278     -12.166  20.345  29.370  1.00  0.00           H  
ATOM   4456  CG  ASP B 278     -10.147  20.591  30.110  1.00  0.00           C  
ATOM   4457  OD1 ASP B 278     -10.194  20.160  31.284  1.00  0.00           O  
ATOM   4458  OD2 ASP B 278      -9.057  20.618  29.502  1.00  0.00           O  
ATOM   4459  C   ASP B 278     -10.876  20.764  26.949  1.00  0.00           C  
ATOM   4460  O   ASP B 278     -11.234  19.586  27.024  1.00  0.00           O  
ATOM   4461  N   PHE B 279     -10.261  21.258  25.869  1.00  0.00           N  
ATOM   4462  H   PHE B 279     -10.064  22.255  25.881  1.00  0.00           H  
ATOM   4463  CA  PHE B 279      -9.915  20.526  24.645  1.00  0.00           C  
ATOM   4464  HA  PHE B 279     -10.245  19.492  24.744  1.00  0.00           H  
ATOM   4465  CB  PHE B 279     -10.670  21.153  23.463  1.00  0.00           C  
ATOM   4466  HB2 PHE B 279     -11.737  21.151  23.692  1.00  0.00           H  
ATOM   4467  HB3 PHE B 279     -10.366  22.197  23.367  1.00  0.00           H  
ATOM   4468  CG  PHE B 279     -10.457  20.463  22.126  1.00  0.00           C  
ATOM   4469  CD1 PHE B 279      -9.347  20.791  21.323  1.00  0.00           C  
ATOM   4470  HD1 PHE B 279      -8.640  21.536  21.664  1.00  0.00           H  
ATOM   4471  CE1 PHE B 279      -9.167  20.172  20.072  1.00  0.00           C  
ATOM   4472  HE1 PHE B 279      -8.318  20.441  19.460  1.00  0.00           H  
ATOM   4473  CZ  PHE B 279     -10.102  19.226  19.616  1.00  0.00           C  
ATOM   4474  HZ  PHE B 279      -9.964  18.755  18.653  1.00  0.00           H  
ATOM   4475  CE2 PHE B 279     -11.207  18.887  20.420  1.00  0.00           C  
ATOM   4476  HE2 PHE B 279     -11.928  18.160  20.078  1.00  0.00           H  
ATOM   4477  CD2 PHE B 279     -11.385  19.509  21.669  1.00  0.00           C  
ATOM   4478  HD2 PHE B 279     -12.250  19.270  22.273  1.00  0.00           H  
ATOM   4479  C   PHE B 279      -8.394  20.523  24.418  1.00  0.00           C  
ATOM   4480  O   PHE B 279      -7.732  21.554  24.534  1.00  0.00           O  
ATOM   4481  N   ARG B 280      -7.820  19.351  24.109  1.00  0.00           N  
ATOM   4482  H   ARG B 280      -8.431  18.543  24.011  1.00  0.00           H  
ATOM   4483  CA  ARG B 280      -6.365  19.108  24.150  1.00  0.00           C  
ATOM   4484  HA  ARG B 280      -5.848  20.063  24.025  1.00  0.00           H  
ATOM   4485  CB  ARG B 280      -5.973  18.514  25.515  1.00  0.00           C  
ATOM   4486  HB2 ARG B 280      -6.367  17.498  25.583  1.00  0.00           H  
ATOM   4487  HB3 ARG B 280      -4.884  18.464  25.576  1.00  0.00           H  
ATOM   4488  CG  ARG B 280      -6.502  19.314  26.715  1.00  0.00           C  
ATOM   4489  HG2 ARG B 280      -6.199  20.359  26.629  1.00  0.00           H  
ATOM   4490  HG3 ARG B 280      -7.592  19.259  26.737  1.00  0.00           H  
ATOM   4491  CD  ARG B 280      -5.968  18.737  28.020  1.00  0.00           C  
ATOM   4492  HD2 ARG B 280      -6.113  17.654  28.024  1.00  0.00           H  
ATOM   4493  HD3 ARG B 280      -4.901  18.954  28.087  1.00  0.00           H  
ATOM   4494  NE  ARG B 280      -6.682  19.313  29.166  1.00  0.00           N  
ATOM   4495  HE  ARG B 280      -7.584  19.771  28.999  1.00  0.00           H  
ATOM   4496  CZ  ARG B 280      -6.319  19.288  30.425  1.00  0.00           C  
ATOM   4497  NH1 ARG B 280      -5.176  18.794  30.800  1.00  0.00           N  
ATOM   4498 HH11 ARG B 280      -4.575  18.369  30.123  1.00  0.00           H  
ATOM   4499 HH12 ARG B 280      -4.966  18.802  31.790  1.00  0.00           H  
ATOM   4500  NH2 ARG B 280      -7.104  19.751  31.346  1.00  0.00           N  
ATOM   4501 HH21 ARG B 280      -8.019  20.110  31.046  1.00  0.00           H  
ATOM   4502 HH22 ARG B 280      -6.837  19.694  32.316  1.00  0.00           H  
ATOM   4503  C   ARG B 280      -5.895  18.180  23.034  1.00  0.00           C  
ATOM   4504  O   ARG B 280      -6.629  17.284  22.610  1.00  0.00           O  
ATOM   4505  N   ILE B 281      -4.647  18.336  22.594  1.00  0.00           N  
ATOM   4506  H   ILE B 281      -4.071  19.042  23.030  1.00  0.00           H  
ATOM   4507  CA  ILE B 281      -3.982  17.459  21.616  1.00  0.00           C  
ATOM   4508  HA  ILE B 281      -4.528  16.519  21.566  1.00  0.00           H  
ATOM   4509  CB  ILE B 281      -3.992  18.085  20.192  1.00  0.00           C  
ATOM   4510  HB  ILE B 281      -3.689  19.131  20.272  1.00  0.00           H  
ATOM   4511  CG2 ILE B 281      -3.007  17.390  19.226  1.00  0.00           C  
ATOM   4512 HG21 ILE B 281      -1.984  17.479  19.593  1.00  0.00           H  
ATOM   4513 HG22 ILE B 281      -3.261  16.335  19.111  1.00  0.00           H  
ATOM   4514 HG23 ILE B 281      -3.021  17.874  18.250  1.00  0.00           H  
ATOM   4515  CG1 ILE B 281      -5.432  18.029  19.624  1.00  0.00           C  
ATOM   4516 HG12 ILE B 281      -5.759  16.991  19.597  1.00  0.00           H  
ATOM   4517 HG13 ILE B 281      -6.097  18.573  20.293  1.00  0.00           H  
ATOM   4518  CD1 ILE B 281      -5.624  18.630  18.226  1.00  0.00           C  
ATOM   4519 HD11 ILE B 281      -5.227  19.646  18.201  1.00  0.00           H  
ATOM   4520 HD12 ILE B 281      -5.124  18.020  17.474  1.00  0.00           H  
ATOM   4521 HD13 ILE B 281      -6.688  18.659  17.991  1.00  0.00           H  
ATOM   4522  C   ILE B 281      -2.579  17.105  22.124  1.00  0.00           C  
ATOM   4523  O   ILE B 281      -1.912  17.929  22.746  1.00  0.00           O  
ATOM   4524  N   TYR B 282      -2.150  15.875  21.848  1.00  0.00           N  
ATOM   4525  H   TYR B 282      -2.775  15.262  21.333  1.00  0.00           H  
ATOM   4526  CA  TYR B 282      -0.856  15.314  22.223  1.00  0.00           C  
ATOM   4527  HA  TYR B 282      -0.188  16.115  22.542  1.00  0.00           H  
ATOM   4528  CB  TYR B 282      -1.043  14.333  23.392  1.00  0.00           C  
ATOM   4529  HB2 TYR B 282      -1.666  13.509  23.046  1.00  0.00           H  
ATOM   4530  HB3 TYR B 282      -0.070  13.913  23.649  1.00  0.00           H  
ATOM   4531  CG  TYR B 282      -1.681  14.905  24.652  1.00  0.00           C  
ATOM   4532  CD1 TYR B 282      -3.082  15.049  24.734  1.00  0.00           C  
ATOM   4533  HD1 TYR B 282      -3.702  14.751  23.900  1.00  0.00           H  
ATOM   4534  CE1 TYR B 282      -3.673  15.578  25.898  1.00  0.00           C  
ATOM   4535  HE1 TYR B 282      -4.742  15.695  25.968  1.00  0.00           H  
ATOM   4536  CZ  TYR B 282      -2.873  15.926  27.004  1.00  0.00           C  
ATOM   4537  OH  TYR B 282      -3.463  16.387  28.142  1.00  0.00           O  
ATOM   4538  HH  TYR B 282      -2.881  16.290  28.898  1.00  0.00           H  
ATOM   4539  CE2 TYR B 282      -1.472  15.764  26.932  1.00  0.00           C  
ATOM   4540  HE2 TYR B 282      -0.850  16.035  27.771  1.00  0.00           H  
ATOM   4541  CD2 TYR B 282      -0.880  15.262  25.755  1.00  0.00           C  
ATOM   4542  HD2 TYR B 282       0.194  15.146  25.700  1.00  0.00           H  
ATOM   4543  C   TYR B 282      -0.242  14.602  21.008  1.00  0.00           C  
ATOM   4544  O   TYR B 282      -0.937  13.861  20.309  1.00  0.00           O  
ATOM   4545  N   GLN B 283       1.049  14.816  20.751  1.00  0.00           N  
ATOM   4546  H   GLN B 283       1.579  15.385  21.390  1.00  0.00           H  
ATOM   4547  CA  GLN B 283       1.802  14.076  19.730  1.00  0.00           C  
ATOM   4548  HA  GLN B 283       1.132  13.808  18.912  1.00  0.00           H  
ATOM   4549  CB  GLN B 283       2.943  14.944  19.165  1.00  0.00           C  
ATOM   4550  HB2 GLN B 283       3.614  15.210  19.983  1.00  0.00           H  
ATOM   4551  HB3 GLN B 283       3.516  14.354  18.448  1.00  0.00           H  
ATOM   4552  CG  GLN B 283       2.482  16.243  18.474  1.00  0.00           C  
ATOM   4553  HG2 GLN B 283       1.886  16.837  19.167  1.00  0.00           H  
ATOM   4554  HG3 GLN B 283       3.367  16.825  18.217  1.00  0.00           H  
ATOM   4555  CD  GLN B 283       1.678  16.027  17.192  1.00  0.00           C  
ATOM   4556  OE1 GLN B 283       1.473  14.931  16.708  1.00  0.00           O  
ATOM   4557  NE2 GLN B 283       1.182  17.076  16.575  1.00  0.00           N  
ATOM   4558 HE21 GLN B 283       0.687  16.872  15.724  1.00  0.00           H  
ATOM   4559 HE22 GLN B 283       1.366  18.006  16.905  1.00  0.00           H  
ATOM   4560  C   GLN B 283       2.362  12.768  20.308  1.00  0.00           C  
ATOM   4561  O   GLN B 283       2.658  12.696  21.502  1.00  0.00           O  
ATOM   4562  N   VAL B 284       2.541  11.751  19.460  1.00  0.00           N  
ATOM   4563  H   VAL B 284       2.210  11.853  18.503  1.00  0.00           H  
ATOM   4564  CA  VAL B 284       3.131  10.449  19.808  1.00  0.00           C  
ATOM   4565  HA  VAL B 284       3.677  10.537  20.748  1.00  0.00           H  
ATOM   4566  CB  VAL B 284       2.042   9.372  20.006  1.00  0.00           C  
ATOM   4567  HB  VAL B 284       1.519   9.228  19.067  1.00  0.00           H  
ATOM   4568  CG1 VAL B 284       2.641   8.027  20.439  1.00  0.00           C  
ATOM   4569 HG11 VAL B 284       3.315   7.640  19.675  1.00  0.00           H  
ATOM   4570 HG12 VAL B 284       3.183   8.141  21.378  1.00  0.00           H  
ATOM   4571 HG13 VAL B 284       1.849   7.291  20.585  1.00  0.00           H  
ATOM   4572  CG2 VAL B 284       1.007   9.780  21.063  1.00  0.00           C  
ATOM   4573 HG21 VAL B 284       0.279   8.982  21.182  1.00  0.00           H  
ATOM   4574 HG22 VAL B 284       1.505   9.959  22.015  1.00  0.00           H  
ATOM   4575 HG23 VAL B 284       0.476  10.678  20.752  1.00  0.00           H  
ATOM   4576  C   VAL B 284       4.132  10.066  18.717  1.00  0.00           C  
ATOM   4577  O   VAL B 284       3.802   9.411  17.729  1.00  0.00           O  
ATOM   4578  N   THR B 285       5.379  10.515  18.869  1.00  0.00           N  
ATOM   4579  H   THR B 285       5.602  11.037  19.704  1.00  0.00           H  
ATOM   4580  CA  THR B 285       6.482  10.307  17.907  1.00  0.00           C  
ATOM   4581  HA  THR B 285       6.083  10.427  16.899  1.00  0.00           H  
ATOM   4582  CB  THR B 285       7.580  11.372  18.102  1.00  0.00           C  
ATOM   4583  HB  THR B 285       8.352  11.231  17.344  1.00  0.00           H  
ATOM   4584  CG2 THR B 285       7.057  12.804  17.985  1.00  0.00           C  
ATOM   4585 HG21 THR B 285       6.551  12.935  17.029  1.00  0.00           H  
ATOM   4586 HG22 THR B 285       6.366  13.023  18.799  1.00  0.00           H  
ATOM   4587 HG23 THR B 285       7.896  13.497  18.043  1.00  0.00           H  
ATOM   4588  OG1 THR B 285       8.158  11.243  19.380  1.00  0.00           O  
ATOM   4589  HG1 THR B 285       8.664  10.421  19.374  1.00  0.00           H  
ATOM   4590  C   THR B 285       7.072   8.887  17.974  1.00  0.00           C  
ATOM   4591  O   THR B 285       8.288   8.712  17.905  1.00  0.00           O  
ATOM   4592  N   TYR B 286       6.225   7.874  18.159  1.00  0.00           N  
ATOM   4593  H   TYR B 286       5.233   8.079  18.121  1.00  0.00           H  
ATOM   4594  CA  TYR B 286       6.599   6.471  18.315  1.00  0.00           C  
ATOM   4595  HA  TYR B 286       7.646   6.343  18.039  1.00  0.00           H  
ATOM   4596  CB  TYR B 286       6.414   6.018  19.776  1.00  0.00           C  
ATOM   4597  HB2 TYR B 286       5.343   5.887  19.947  1.00  0.00           H  
ATOM   4598  HB3 TYR B 286       6.876   5.037  19.891  1.00  0.00           H  
ATOM   4599  CG  TYR B 286       6.960   6.912  20.878  1.00  0.00           C  
ATOM   4600  CD1 TYR B 286       6.148   7.193  21.995  1.00  0.00           C  
ATOM   4601  HD1 TYR B 286       5.146   6.787  22.051  1.00  0.00           H  
ATOM   4602  CE1 TYR B 286       6.641   7.971  23.060  1.00  0.00           C  
ATOM   4603  HE1 TYR B 286       6.013   8.170  23.914  1.00  0.00           H  
ATOM   4604  CZ  TYR B 286       7.961   8.467  23.011  1.00  0.00           C  
ATOM   4605  OH  TYR B 286       8.452   9.196  24.046  1.00  0.00           O  
ATOM   4606  HH  TYR B 286       7.833   9.234  24.774  1.00  0.00           H  
ATOM   4607  CE2 TYR B 286       8.776   8.191  21.893  1.00  0.00           C  
ATOM   4608  HE2 TYR B 286       9.785   8.573  21.870  1.00  0.00           H  
ATOM   4609  CD2 TYR B 286       8.279   7.410  20.830  1.00  0.00           C  
ATOM   4610  HD2 TYR B 286       8.914   7.189  19.983  1.00  0.00           H  
ATOM   4611  C   TYR B 286       5.746   5.578  17.408  1.00  0.00           C  
ATOM   4612  O   TYR B 286       4.619   5.933  17.061  1.00  0.00           O  
ATOM   4613  N   LEU B 287       6.264   4.384  17.102  1.00  0.00           N  
ATOM   4614  H   LEU B 287       7.203   4.182  17.402  1.00  0.00           H  
ATOM   4615  CA  LEU B 287       5.465   3.274  16.558  1.00  0.00           C  
ATOM   4616  HA  LEU B 287       4.844   3.643  15.739  1.00  0.00           H  
ATOM   4617  CB  LEU B 287       6.395   2.162  16.034  1.00  0.00           C  
ATOM   4618  HB2 LEU B 287       6.837   1.653  16.891  1.00  0.00           H  
ATOM   4619  HB3 LEU B 287       5.775   1.435  15.508  1.00  0.00           H  
ATOM   4620  CG  LEU B 287       7.540   2.595  15.100  1.00  0.00           C  
ATOM   4621  HG  LEU B 287       8.227   3.241  15.646  1.00  0.00           H  
ATOM   4622  CD1 LEU B 287       8.312   1.359  14.642  1.00  0.00           C  
ATOM   4623 HD11 LEU B 287       7.655   0.702  14.070  1.00  0.00           H  
ATOM   4624 HD12 LEU B 287       9.147   1.665  14.012  1.00  0.00           H  
ATOM   4625 HD13 LEU B 287       8.699   0.823  15.510  1.00  0.00           H  
ATOM   4626  CD2 LEU B 287       7.045   3.338  13.862  1.00  0.00           C  
ATOM   4627 HD21 LEU B 287       6.321   2.727  13.323  1.00  0.00           H  
ATOM   4628 HD22 LEU B 287       7.885   3.576  13.208  1.00  0.00           H  
ATOM   4629 HD23 LEU B 287       6.563   4.270  14.157  1.00  0.00           H  
ATOM   4630  C   LEU B 287       4.519   2.679  17.620  1.00  0.00           C  
ATOM   4631  O   LEU B 287       3.542   2.009  17.286  1.00  0.00           O  
ATOM   4632  N   GLU B 288       4.822   2.914  18.898  1.00  0.00           N  
ATOM   4633  H   GLU B 288       5.632   3.470  19.097  1.00  0.00           H  
ATOM   4634  CA  GLU B 288       4.078   2.401  20.047  1.00  0.00           C  
ATOM   4635  HA  GLU B 288       4.019   1.321  19.942  1.00  0.00           H  
ATOM   4636  CB  GLU B 288       4.873   2.709  21.330  1.00  0.00           C  
ATOM   4637  HB2 GLU B 288       5.898   2.357  21.217  1.00  0.00           H  
ATOM   4638  HB3 GLU B 288       4.914   3.791  21.459  1.00  0.00           H  
ATOM   4639  CG  GLU B 288       4.270   2.104  22.609  1.00  0.00           C  
ATOM   4640  HG2 GLU B 288       4.779   2.564  23.459  1.00  0.00           H  
ATOM   4641  HG3 GLU B 288       3.215   2.376  22.676  1.00  0.00           H  
ATOM   4642  CD  GLU B 288       4.409   0.574  22.729  1.00  0.00           C  
ATOM   4643  OE1 GLU B 288       4.756  -0.080  21.718  1.00  0.00           O  
ATOM   4644  OE2 GLU B 288       4.139   0.078  23.844  1.00  0.00           O  
ATOM   4645  C   GLU B 288       2.660   3.002  20.101  1.00  0.00           C  
ATOM   4646  O   GLU B 288       2.520   4.226  20.202  1.00  0.00           O  
ATOM   4647  N   PRO B 289       1.588   2.187  20.041  1.00  0.00           N  
ATOM   4648  CD  PRO B 289       1.605   0.734  19.899  1.00  0.00           C  
ATOM   4649  HD2 PRO B 289       2.095   0.258  20.750  1.00  0.00           H  
ATOM   4650  HD3 PRO B 289       2.117   0.466  18.974  1.00  0.00           H  
ATOM   4651  CG  PRO B 289       0.142   0.293  19.817  1.00  0.00           C  
ATOM   4652  HG2 PRO B 289      -0.229   0.056  20.816  1.00  0.00           H  
ATOM   4653  HG3 PRO B 289       0.012  -0.557  19.147  1.00  0.00           H  
ATOM   4654  CB  PRO B 289      -0.554   1.545  19.287  1.00  0.00           C  
ATOM   4655  HB2 PRO B 289      -1.620   1.555  19.507  1.00  0.00           H  
ATOM   4656  HB3 PRO B 289      -0.395   1.622  18.210  1.00  0.00           H  
ATOM   4657  CA  PRO B 289       0.210   2.669  19.993  1.00  0.00           C  
ATOM   4658  HA  PRO B 289       0.163   3.568  19.382  1.00  0.00           H  
ATOM   4659  C   PRO B 289      -0.326   3.024  21.396  1.00  0.00           C  
ATOM   4660  O   PRO B 289      -1.360   2.511  21.831  1.00  0.00           O  
ATOM   4661  N   SER B 290       0.390   3.882  22.130  1.00  0.00           N  
ATOM   4662  H   SER B 290       1.220   4.293  21.709  1.00  0.00           H  
ATOM   4663  CA  SER B 290       0.046   4.261  23.503  1.00  0.00           C  
ATOM   4664  HA  SER B 290      -1.036   4.199  23.602  1.00  0.00           H  
ATOM   4665  CB  SER B 290       0.657   3.253  24.488  1.00  0.00           C  
ATOM   4666  HB2 SER B 290       0.351   2.242  24.212  1.00  0.00           H  
ATOM   4667  HB3 SER B 290       1.746   3.317  24.444  1.00  0.00           H  
ATOM   4668  OG  SER B 290       0.225   3.517  25.809  1.00  0.00           O  
ATOM   4669  HG  SER B 290      -0.724   3.327  25.847  1.00  0.00           H  
ATOM   4670  C   SER B 290       0.433   5.704  23.858  1.00  0.00           C  
ATOM   4671  O   SER B 290       1.358   6.295  23.295  1.00  0.00           O  
ATOM   4672  N   LEU B 291      -0.290   6.278  24.827  1.00  0.00           N  
ATOM   4673  H   LEU B 291      -1.005   5.705  25.264  1.00  0.00           H  
ATOM   4674  CA  LEU B 291       0.008   7.570  25.440  1.00  0.00           C  
ATOM   4675  HA  LEU B 291       1.071   7.769  25.291  1.00  0.00           H  
ATOM   4676  CB  LEU B 291      -0.784   8.690  24.737  1.00  0.00           C  
ATOM   4677  HB2 LEU B 291      -0.478   8.739  23.691  1.00  0.00           H  
ATOM   4678  HB3 LEU B 291      -1.843   8.433  24.771  1.00  0.00           H  
ATOM   4679  CG  LEU B 291      -0.597  10.080  25.380  1.00  0.00           C  
ATOM   4680  HG  LEU B 291      -0.868  10.037  26.432  1.00  0.00           H  
ATOM   4681  CD1 LEU B 291       0.838  10.597  25.260  1.00  0.00           C  
ATOM   4682 HD11 LEU B 291       1.138  10.650  24.214  1.00  0.00           H  
ATOM   4683 HD12 LEU B 291       0.907  11.589  25.706  1.00  0.00           H  
ATOM   4684 HD13 LEU B 291       1.522   9.943  25.797  1.00  0.00           H  
ATOM   4685  CD2 LEU B 291      -1.516  11.092  24.703  1.00  0.00           C  
ATOM   4686 HD21 LEU B 291      -1.427  12.053  25.209  1.00  0.00           H  
ATOM   4687 HD22 LEU B 291      -1.231  11.200  23.657  1.00  0.00           H  
ATOM   4688 HD23 LEU B 291      -2.548  10.754  24.770  1.00  0.00           H  
ATOM   4689  C   LEU B 291      -0.262   7.529  26.949  1.00  0.00           C  
ATOM   4690  O   LEU B 291      -1.379   7.266  27.398  1.00  0.00           O  
ATOM   4691  N   ARG B 292       0.766   7.847  27.737  1.00  0.00           N  
ATOM   4692  H   ARG B 292       1.631   8.095  27.281  1.00  0.00           H  
ATOM   4693  CA  ARG B 292       0.682   8.035  29.192  1.00  0.00           C  
ATOM   4694  HA  ARG B 292      -0.196   7.508  29.567  1.00  0.00           H  
ATOM   4695  CB  ARG B 292       1.940   7.417  29.817  1.00  0.00           C  
ATOM   4696  HB2 ARG B 292       2.043   6.395  29.444  1.00  0.00           H  
ATOM   4697  HB3 ARG B 292       2.816   7.989  29.507  1.00  0.00           H  
ATOM   4698  CG  ARG B 292       1.874   7.369  31.345  1.00  0.00           C  
ATOM   4699  HG2 ARG B 292       1.824   8.381  31.748  1.00  0.00           H  
ATOM   4700  HG3 ARG B 292       0.984   6.814  31.643  1.00  0.00           H  
ATOM   4701  CD  ARG B 292       3.118   6.668  31.899  1.00  0.00           C  
ATOM   4702  HD2 ARG B 292       3.155   5.655  31.490  1.00  0.00           H  
ATOM   4703  HD3 ARG B 292       4.008   7.212  31.574  1.00  0.00           H  
ATOM   4704  NE  ARG B 292       3.085   6.615  33.372  1.00  0.00           N  
ATOM   4705  HE  ARG B 292       2.395   7.183  33.842  1.00  0.00           H  
ATOM   4706  CZ  ARG B 292       3.828   5.859  34.155  1.00  0.00           C  
ATOM   4707  NH1 ARG B 292       4.768   5.088  33.677  1.00  0.00           N  
ATOM   4708 HH11 ARG B 292       4.942   5.103  32.688  1.00  0.00           H  
ATOM   4709 HH12 ARG B 292       5.311   4.496  34.277  1.00  0.00           H  
ATOM   4710  NH2 ARG B 292       3.608   5.871  35.439  1.00  0.00           N  
ATOM   4711 HH21 ARG B 292       2.841   6.429  35.817  1.00  0.00           H  
ATOM   4712 HH22 ARG B 292       4.178   5.345  36.072  1.00  0.00           H  
ATOM   4713  C   ARG B 292       0.513   9.520  29.528  1.00  0.00           C  
ATOM   4714  O   ARG B 292       1.132  10.362  28.888  1.00  0.00           O  
ATOM   4715  N   ILE B 293      -0.291   9.845  30.538  1.00  0.00           N  
ATOM   4716  H   ILE B 293      -0.769   9.090  31.025  1.00  0.00           H  
ATOM   4717  CA  ILE B 293      -0.616  11.221  30.960  1.00  0.00           C  
ATOM   4718  HA  ILE B 293       0.163  11.897  30.604  1.00  0.00           H  
ATOM   4719  CB  ILE B 293      -1.966  11.667  30.325  1.00  0.00           C  
ATOM   4720  HB  ILE B 293      -2.742  10.983  30.668  1.00  0.00           H  
ATOM   4721  CG2 ILE B 293      -2.374  13.085  30.765  1.00  0.00           C  
ATOM   4722 HG21 ILE B 293      -1.604  13.806  30.494  1.00  0.00           H  
ATOM   4723 HG22 ILE B 293      -3.320  13.378  30.310  1.00  0.00           H  
ATOM   4724 HG23 ILE B 293      -2.547  13.110  31.837  1.00  0.00           H  
ATOM   4725  CG1 ILE B 293      -1.923  11.573  28.781  1.00  0.00           C  
ATOM   4726 HG12 ILE B 293      -1.092  12.169  28.400  1.00  0.00           H  
ATOM   4727 HG13 ILE B 293      -1.753  10.534  28.501  1.00  0.00           H  
ATOM   4728  CD1 ILE B 293      -3.206  11.998  28.063  1.00  0.00           C  
ATOM   4729 HD11 ILE B 293      -3.321  13.080  28.098  1.00  0.00           H  
ATOM   4730 HD12 ILE B 293      -3.148  11.694  27.020  1.00  0.00           H  
ATOM   4731 HD13 ILE B 293      -4.066  11.515  28.527  1.00  0.00           H  
ATOM   4732  C   ILE B 293      -0.624  11.293  32.499  1.00  0.00           C  
ATOM   4733  O   ILE B 293      -0.927  10.299  33.155  1.00  0.00           O  
ATOM   4734  N   ALA B 294      -0.305  12.447  33.091  1.00  0.00           N  
ATOM   4735  H   ALA B 294      -0.033  13.227  32.517  1.00  0.00           H  
ATOM   4736  CA  ALA B 294      -0.604  12.734  34.496  1.00  0.00           C  
ATOM   4737  HA  ALA B 294      -0.431  11.835  35.091  1.00  0.00           H  
ATOM   4738  CB  ALA B 294       0.361  13.813  35.002  1.00  0.00           C  
ATOM   4739  HB1 ALA B 294       0.104  14.083  36.028  1.00  0.00           H  
ATOM   4740  HB2 ALA B 294       1.382  13.430  34.987  1.00  0.00           H  
ATOM   4741  HB3 ALA B 294       0.304  14.700  34.373  1.00  0.00           H  
ATOM   4742  C   ALA B 294      -2.085  13.146  34.651  1.00  0.00           C  
ATOM   4743  O   ALA B 294      -2.505  14.196  34.155  1.00  0.00           O  
ATOM   4744  N   ALA B 295      -2.875  12.314  35.327  1.00  0.00           N  
ATOM   4745  H   ALA B 295      -2.434  11.505  35.753  1.00  0.00           H  
ATOM   4746  CA  ALA B 295      -4.309  12.481  35.551  1.00  0.00           C  
ATOM   4747  HA  ALA B 295      -4.811  12.528  34.585  1.00  0.00           H  
ATOM   4748  CB  ALA B 295      -4.821  11.247  36.306  1.00  0.00           C  
ATOM   4749  HB1 ALA B 295      -5.905  11.311  36.417  1.00  0.00           H  
ATOM   4750  HB2 ALA B 295      -4.576  10.338  35.757  1.00  0.00           H  
ATOM   4751  HB3 ALA B 295      -4.368  11.197  37.297  1.00  0.00           H  
ATOM   4752  C   ALA B 295      -4.652  13.769  36.313  1.00  0.00           C  
ATOM   4753  O   ALA B 295      -5.677  14.378  36.029  1.00  0.00           O  
ATOM   4754  N   SER B 296      -3.781  14.250  37.203  1.00  0.00           N  
ATOM   4755  H   SER B 296      -2.951  13.717  37.418  1.00  0.00           H  
ATOM   4756  CA  SER B 296      -3.923  15.540  37.898  1.00  0.00           C  
ATOM   4757  HA  SER B 296      -4.940  15.606  38.285  1.00  0.00           H  
ATOM   4758  CB  SER B 296      -2.976  15.562  39.103  1.00  0.00           C  
ATOM   4759  HB2 SER B 296      -2.983  16.549  39.567  1.00  0.00           H  
ATOM   4760  HB3 SER B 296      -3.332  14.834  39.834  1.00  0.00           H  
ATOM   4761  OG  SER B 296      -1.655  15.213  38.728  1.00  0.00           O  
ATOM   4762  HG  SER B 296      -1.253  14.818  39.518  1.00  0.00           H  
ATOM   4763  C   SER B 296      -3.737  16.776  36.993  1.00  0.00           C  
ATOM   4764  O   SER B 296      -3.880  17.906  37.456  1.00  0.00           O  
ATOM   4765  N   THR B 297      -3.472  16.599  35.688  1.00  0.00           N  
ATOM   4766  H   THR B 297      -3.322  15.653  35.361  1.00  0.00           H  
ATOM   4767  CA  THR B 297      -3.636  17.673  34.684  1.00  0.00           C  
ATOM   4768  HA  THR B 297      -3.353  18.620  35.145  1.00  0.00           H  
ATOM   4769  CB  THR B 297      -2.732  17.480  33.453  1.00  0.00           C  
ATOM   4770  HB  THR B 297      -2.834  18.369  32.829  1.00  0.00           H  
ATOM   4771  CG2 THR B 297      -1.252  17.344  33.806  1.00  0.00           C  
ATOM   4772 HG21 THR B 297      -0.669  17.199  32.897  1.00  0.00           H  
ATOM   4773 HG22 THR B 297      -0.913  18.254  34.301  1.00  0.00           H  
ATOM   4774 HG23 THR B 297      -1.094  16.502  34.477  1.00  0.00           H  
ATOM   4775  OG1 THR B 297      -3.127  16.377  32.666  1.00  0.00           O  
ATOM   4776  HG1 THR B 297      -2.924  15.565  33.169  1.00  0.00           H  
ATOM   4777  C   THR B 297      -5.088  17.834  34.212  1.00  0.00           C  
ATOM   4778  O   THR B 297      -5.409  18.837  33.567  1.00  0.00           O  
ATOM   4779  N   LEU B 298      -5.960  16.861  34.485  1.00  0.00           N  
ATOM   4780  H   LEU B 298      -5.649  16.095  35.074  1.00  0.00           H  
ATOM   4781  CA  LEU B 298      -7.391  16.865  34.172  1.00  0.00           C  
ATOM   4782  HA  LEU B 298      -7.600  17.599  33.395  1.00  0.00           H  
ATOM   4783  CB  LEU B 298      -7.791  15.472  33.641  1.00  0.00           C  
ATOM   4784  HB2 LEU B 298      -7.628  14.748  34.438  1.00  0.00           H  
ATOM   4785  HB3 LEU B 298      -8.858  15.459  33.418  1.00  0.00           H  
ATOM   4786  CG  LEU B 298      -7.009  15.020  32.386  1.00  0.00           C  
ATOM   4787  HG  LEU B 298      -5.959  15.296  32.470  1.00  0.00           H  
ATOM   4788  CD1 LEU B 298      -7.056  13.501  32.238  1.00  0.00           C  
ATOM   4789 HD11 LEU B 298      -6.551  13.038  33.086  1.00  0.00           H  
ATOM   4790 HD12 LEU B 298      -8.096  13.179  32.248  1.00  0.00           H  
ATOM   4791 HD13 LEU B 298      -6.570  13.192  31.313  1.00  0.00           H  
ATOM   4792  CD2 LEU B 298      -7.569  15.661  31.114  1.00  0.00           C  
ATOM   4793 HD21 LEU B 298      -8.587  15.310  30.943  1.00  0.00           H  
ATOM   4794 HD22 LEU B 298      -6.949  15.391  30.260  1.00  0.00           H  
ATOM   4795 HD23 LEU B 298      -7.580  16.745  31.218  1.00  0.00           H  
ATOM   4796  C   LEU B 298      -8.188  17.275  35.425  1.00  0.00           C  
ATOM   4797  O   LEU B 298      -7.704  17.161  36.550  1.00  0.00           O  
ATOM   4798  N   LYS B 299      -9.405  17.795  35.251  1.00  0.00           N  
ATOM   4799  H   LYS B 299      -9.796  17.818  34.314  1.00  0.00           H  
ATOM   4800  CA  LYS B 299     -10.275  18.196  36.367  1.00  0.00           C  
ATOM   4801  HA  LYS B 299      -9.678  18.721  37.113  1.00  0.00           H  
ATOM   4802  CB  LYS B 299     -11.385  19.132  35.855  1.00  0.00           C  
ATOM   4803  HB2 LYS B 299     -11.949  18.624  35.071  1.00  0.00           H  
ATOM   4804  HB3 LYS B 299     -12.068  19.354  36.676  1.00  0.00           H  
ATOM   4805  CG  LYS B 299     -10.821  20.453  35.304  1.00  0.00           C  
ATOM   4806  HG2 LYS B 299     -10.331  20.991  36.118  1.00  0.00           H  
ATOM   4807  HG3 LYS B 299     -10.078  20.245  34.532  1.00  0.00           H  
ATOM   4808  CD  LYS B 299     -11.909  21.345  34.693  1.00  0.00           C  
ATOM   4809  HD2 LYS B 299     -12.370  20.828  33.847  1.00  0.00           H  
ATOM   4810  HD3 LYS B 299     -12.669  21.562  35.446  1.00  0.00           H  
ATOM   4811  CE  LYS B 299     -11.254  22.645  34.210  1.00  0.00           C  
ATOM   4812  HE2 LYS B 299     -10.724  23.101  35.049  1.00  0.00           H  
ATOM   4813  HE3 LYS B 299     -10.521  22.392  33.436  1.00  0.00           H  
ATOM   4814  NZ  LYS B 299     -12.241  23.601  33.661  1.00  0.00           N  
ATOM   4815  HZ1 LYS B 299     -12.668  23.220  32.810  1.00  0.00           H  
ATOM   4816  HZ2 LYS B 299     -13.012  23.787  34.284  1.00  0.00           H  
ATOM   4817  HZ3 LYS B 299     -11.819  24.463  33.353  1.00  0.00           H  
ATOM   4818  C   LYS B 299     -10.861  16.946  37.025  1.00  0.00           C  
ATOM   4819  O   LYS B 299     -11.493  16.144  36.343  1.00  0.00           O  
ATOM   4820  N   SER B 300     -10.686  16.779  38.338  1.00  0.00           N  
ATOM   4821  H   SER B 300     -10.140  17.441  38.862  1.00  0.00           H  
ATOM   4822  CA  SER B 300     -11.338  15.664  39.034  1.00  0.00           C  
ATOM   4823  HA  SER B 300     -11.232  14.808  38.378  1.00  0.00           H  
ATOM   4824  CB  SER B 300     -10.632  15.303  40.342  1.00  0.00           C  
ATOM   4825  HB2 SER B 300      -9.562  15.191  40.157  1.00  0.00           H  
ATOM   4826  HB3 SER B 300     -10.789  16.094  41.076  1.00  0.00           H  
ATOM   4827  OG  SER B 300     -11.143  14.084  40.843  1.00  0.00           O  
ATOM   4828  HG  SER B 300     -11.122  13.411  40.119  1.00  0.00           H  
ATOM   4829  C   SER B 300     -12.847  15.890  39.209  1.00  0.00           C  
ATOM   4830  O   SER B 300     -13.308  17.033  39.238  1.00  0.00           O  
ATOM   4831  N   GLY B 301     -13.628  14.812  39.271  1.00  0.00           N  
ATOM   4832  H   GLY B 301     -13.183  13.890  39.230  1.00  0.00           H  
ATOM   4833  CA  GLY B 301     -15.091  14.814  39.299  1.00  0.00           C  
ATOM   4834  HA2 GLY B 301     -15.416  13.842  39.669  1.00  0.00           H  
ATOM   4835  HA3 GLY B 301     -15.438  15.586  39.987  1.00  0.00           H  
ATOM   4836  C   GLY B 301     -15.759  15.041  37.937  1.00  0.00           C  
ATOM   4837  O   GLY B 301     -16.986  15.144  37.880  1.00  0.00           O  
ATOM   4838  N   ILE B 302     -14.987  15.105  36.846  1.00  0.00           N  
ATOM   4839  H   ILE B 302     -13.998  14.936  36.968  1.00  0.00           H  
ATOM   4840  CA  ILE B 302     -15.443  15.459  35.492  1.00  0.00           C  
ATOM   4841  HA  ILE B 302     -16.507  15.686  35.522  1.00  0.00           H  
ATOM   4842  CB  ILE B 302     -14.692  16.731  35.025  1.00  0.00           C  
ATOM   4843  HB  ILE B 302     -13.632  16.552  35.182  1.00  0.00           H  
ATOM   4844  CG2 ILE B 302     -14.845  17.026  33.525  1.00  0.00           C  
ATOM   4845 HG21 ILE B 302     -14.403  17.995  33.288  1.00  0.00           H  
ATOM   4846 HG22 ILE B 302     -14.320  16.266  32.947  1.00  0.00           H  
ATOM   4847 HG23 ILE B 302     -15.894  17.021  33.248  1.00  0.00           H  
ATOM   4848  CG1 ILE B 302     -15.064  17.980  35.860  1.00  0.00           C  
ATOM   4849 HG12 ILE B 302     -14.883  17.773  36.916  1.00  0.00           H  
ATOM   4850 HG13 ILE B 302     -14.393  18.793  35.580  1.00  0.00           H  
ATOM   4851  CD1 ILE B 302     -16.505  18.485  35.703  1.00  0.00           C  
ATOM   4852 HD11 ILE B 302     -16.683  18.803  34.677  1.00  0.00           H  
ATOM   4853 HD12 ILE B 302     -17.216  17.706  35.975  1.00  0.00           H  
ATOM   4854 HD13 ILE B 302     -16.657  19.339  36.362  1.00  0.00           H  
ATOM   4855  C   ILE B 302     -15.279  14.279  34.522  1.00  0.00           C  
ATOM   4856  O   ILE B 302     -14.313  13.520  34.590  1.00  0.00           O  
ATOM   4857  N   SER B 303     -16.212  14.122  33.579  1.00  0.00           N  
ATOM   4858  H   SER B 303     -16.988  14.777  33.551  1.00  0.00           H  
ATOM   4859  CA  SER B 303     -16.083  13.126  32.510  1.00  0.00           C  
ATOM   4860  HA  SER B 303     -15.585  12.256  32.928  1.00  0.00           H  
ATOM   4861  CB  SER B 303     -17.457  12.645  32.051  1.00  0.00           C  
ATOM   4862  HB2 SER B 303     -18.007  12.261  32.910  1.00  0.00           H  
ATOM   4863  HB3 SER B 303     -18.010  13.483  31.625  1.00  0.00           H  
ATOM   4864  OG  SER B 303     -17.321  11.615  31.088  1.00  0.00           O  
ATOM   4865  HG  SER B 303     -16.740  10.926  31.467  1.00  0.00           H  
ATOM   4866  C   SER B 303     -15.218  13.626  31.346  1.00  0.00           C  
ATOM   4867  O   SER B 303     -15.298  14.789  30.936  1.00  0.00           O  
ATOM   4868  N   TYR B 304     -14.413  12.724  30.781  1.00  0.00           N  
ATOM   4869  H   TYR B 304     -14.449  11.774  31.127  1.00  0.00           H  
ATOM   4870  CA  TYR B 304     -13.505  12.985  29.664  1.00  0.00           C  
ATOM   4871  HA  TYR B 304     -13.806  13.897  29.154  1.00  0.00           H  
ATOM   4872  CB  TYR B 304     -12.071  13.180  30.175  1.00  0.00           C  
ATOM   4873  HB2 TYR B 304     -11.845  12.384  30.882  1.00  0.00           H  
ATOM   4874  HB3 TYR B 304     -11.379  13.081  29.340  1.00  0.00           H  
ATOM   4875  CG  TYR B 304     -11.782  14.511  30.834  1.00  0.00           C  
ATOM   4876  CD1 TYR B 304     -11.350  15.604  30.056  1.00  0.00           C  
ATOM   4877  HD1 TYR B 304     -11.253  15.498  28.986  1.00  0.00           H  
ATOM   4878  CE1 TYR B 304     -11.024  16.829  30.670  1.00  0.00           C  
ATOM   4879  HE1 TYR B 304     -10.685  17.667  30.079  1.00  0.00           H  
ATOM   4880  CZ  TYR B 304     -11.122  16.952  32.070  1.00  0.00           C  
ATOM   4881  OH  TYR B 304     -10.764  18.105  32.688  1.00  0.00           O  
ATOM   4882  HH  TYR B 304     -10.595  18.852  32.063  1.00  0.00           H  
ATOM   4883  CE2 TYR B 304     -11.553  15.857  32.845  1.00  0.00           C  
ATOM   4884  HE2 TYR B 304     -11.621  15.953  33.916  1.00  0.00           H  
ATOM   4885  CD2 TYR B 304     -11.886  14.639  32.230  1.00  0.00           C  
ATOM   4886  HD2 TYR B 304     -12.213  13.803  32.834  1.00  0.00           H  
ATOM   4887  C   TYR B 304     -13.557  11.867  28.621  1.00  0.00           C  
ATOM   4888  O   TYR B 304     -14.026  10.751  28.873  1.00  0.00           O  
ATOM   4889  N   ARG B 305     -13.080  12.203  27.419  1.00  0.00           N  
ATOM   4890  H   ARG B 305     -12.747  13.160  27.310  1.00  0.00           H  
ATOM   4891  CA  ARG B 305     -13.046  11.366  26.218  1.00  0.00           C  
ATOM   4892  HA  ARG B 305     -13.110  10.319  26.508  1.00  0.00           H  
ATOM   4893  CB  ARG B 305     -14.228  11.727  25.305  1.00  0.00           C  
ATOM   4894  HB2 ARG B 305     -14.236  12.805  25.135  1.00  0.00           H  
ATOM   4895  HB3 ARG B 305     -14.112  11.223  24.345  1.00  0.00           H  
ATOM   4896  CG  ARG B 305     -15.556  11.295  25.927  1.00  0.00           C  
ATOM   4897  HG2 ARG B 305     -15.556  10.216  26.050  1.00  0.00           H  
ATOM   4898  HG3 ARG B 305     -15.668  11.760  26.907  1.00  0.00           H  
ATOM   4899  CD  ARG B 305     -16.764  11.710  25.100  1.00  0.00           C  
ATOM   4900  HD2 ARG B 305     -17.630  11.510  25.729  1.00  0.00           H  
ATOM   4901  HD3 ARG B 305     -16.714  12.782  24.901  1.00  0.00           H  
ATOM   4902  NE  ARG B 305     -16.916  10.970  23.831  1.00  0.00           N  
ATOM   4903  HE  ARG B 305     -16.109  10.491  23.466  1.00  0.00           H  
ATOM   4904  CZ  ARG B 305     -18.061  10.855  23.178  1.00  0.00           C  
ATOM   4905  NH1 ARG B 305     -19.147  11.463  23.560  1.00  0.00           N  
ATOM   4906 HH11 ARG B 305     -19.098  12.102  24.368  1.00  0.00           H  
ATOM   4907 HH12 ARG B 305     -20.014  11.400  23.073  1.00  0.00           H  
ATOM   4908  NH2 ARG B 305     -18.141  10.112  22.111  1.00  0.00           N  
ATOM   4909 HH21 ARG B 305     -17.305   9.659  21.752  1.00  0.00           H  
ATOM   4910 HH22 ARG B 305     -19.026   9.988  21.656  1.00  0.00           H  
ATOM   4911  C   ARG B 305     -11.740  11.550  25.461  1.00  0.00           C  
ATOM   4912  O   ARG B 305     -11.083  12.585  25.576  1.00  0.00           O  
ATOM   4913  N   ALA B 306     -11.397  10.558  24.644  1.00  0.00           N  
ATOM   4914  H   ALA B 306     -12.014   9.756  24.584  1.00  0.00           H  
ATOM   4915  CA  ALA B 306     -10.221  10.577  23.778  1.00  0.00           C  
ATOM   4916  HA  ALA B 306      -9.948  11.614  23.600  1.00  0.00           H  
ATOM   4917  CB  ALA B 306      -9.050   9.893  24.496  1.00  0.00           C  
ATOM   4918  HB1 ALA B 306      -8.139  10.001  23.906  1.00  0.00           H  
ATOM   4919  HB2 ALA B 306      -8.892  10.345  25.474  1.00  0.00           H  
ATOM   4920  HB3 ALA B 306      -9.266   8.835  24.630  1.00  0.00           H  
ATOM   4921  C   ALA B 306     -10.493   9.921  22.415  1.00  0.00           C  
ATOM   4922  O   ALA B 306     -11.308   9.005  22.311  1.00  0.00           O  
ATOM   4923  N   ARG B 307      -9.762  10.360  21.387  1.00  0.00           N  
ATOM   4924  H   ARG B 307      -9.145  11.150  21.571  1.00  0.00           H  
ATOM   4925  CA  ARG B 307      -9.683   9.770  20.039  1.00  0.00           C  
ATOM   4926  HA  ARG B 307      -9.887   8.702  20.103  1.00  0.00           H  
ATOM   4927  CB  ARG B 307     -10.759  10.374  19.118  1.00  0.00           C  
ATOM   4928  HB2 ARG B 307     -10.696   9.899  18.137  1.00  0.00           H  
ATOM   4929  HB3 ARG B 307     -11.740  10.140  19.536  1.00  0.00           H  
ATOM   4930  CG  ARG B 307     -10.640  11.895  18.949  1.00  0.00           C  
ATOM   4931  HG2 ARG B 307     -10.649  12.380  19.925  1.00  0.00           H  
ATOM   4932  HG3 ARG B 307      -9.700  12.136  18.461  1.00  0.00           H  
ATOM   4933  CD  ARG B 307     -11.802  12.445  18.117  1.00  0.00           C  
ATOM   4934  HD2 ARG B 307     -11.756  12.023  17.114  1.00  0.00           H  
ATOM   4935  HD3 ARG B 307     -12.743  12.145  18.582  1.00  0.00           H  
ATOM   4936  NE  ARG B 307     -11.739  13.912  18.054  1.00  0.00           N  
ATOM   4937  HE  ARG B 307     -11.015  14.366  18.601  1.00  0.00           H
[truncated: 31,429 more chars]
