# Supplementary material for: Insights into receptor structure and dynamics at the surface of living cells
Source: Nat Commun. 2023 Mar 22;14:1596. doi: 10.1038/s41467-023-37284-4 (PMC10033668; doi:10.1038/s41467-023-37284-4)
Supplement: Supplementary file 15 — Source Data [file 41467_2023_37284_MOESM15_ESM.zip › Source data/Main/Figure 5/b/Average structures of MD sub-trajectories/S30B/MD_sub-average_3bpn_S30B_3.pdb]

ATOM      1  N   CYS A   1      16.288  10.003   6.757  1.00  0.00           N  
ATOM      2  H1  CYS A   1      17.077  10.231   7.340  1.00  0.00           H  
ATOM      3  H2  CYS A   1      15.415  10.130   7.245  1.00  0.00           H  
ATOM      4  H3  CYS A   1      16.282  10.630   5.957  1.00  0.00           H  
ATOM      5  CA  CYS A   1      16.399   8.619   6.276  1.00  0.00           C  
ATOM      6  HA  CYS A   1      17.286   8.544   5.646  1.00  0.00           H  
ATOM      7  CB  CYS A   1      16.537   7.632   7.445  1.00  0.00           C  
ATOM      8  HB2 CYS A   1      15.584   7.556   7.975  1.00  0.00           H  
ATOM      9  HB3 CYS A   1      16.795   6.649   7.049  1.00  0.00           H  
ATOM     10  SG  CYS A   1      17.837   8.169   8.593  1.00  0.00           S  
ATOM     11  HG  CYS A   1      18.886   7.746   7.867  1.00  0.00           H  
ATOM     12  C   CYS A   1      15.182   8.307   5.416  1.00  0.00           C  
ATOM     13  O   CYS A   1      14.078   8.270   5.946  1.00  0.00           O  
ATOM     14  N   ASP A   2      15.375   8.113   4.110  1.00  0.00           N  
ATOM     15  H   ASP A   2      16.313   8.173   3.744  1.00  0.00           H  
ATOM     16  CA  ASP A   2      14.285   8.081   3.117  1.00  0.00           C  
ATOM     17  HA  ASP A   2      13.715   9.008   3.214  1.00  0.00           H  
ATOM     18  CB  ASP A   2      14.929   8.111   1.718  1.00  0.00           C  
ATOM     19  HB2 ASP A   2      15.498   9.038   1.623  1.00  0.00           H  
ATOM     20  HB3 ASP A   2      15.641   7.288   1.654  1.00  0.00           H  
ATOM     21  CG  ASP A   2      13.955   8.009   0.531  1.00  0.00           C  
ATOM     22  OD1 ASP A   2      14.454   8.027  -0.611  1.00  0.00           O  
ATOM     23  OD2 ASP A   2      12.729   7.842   0.732  1.00  0.00           O  
ATOM     24  C   ASP A   2      13.293   6.904   3.300  1.00  0.00           C  
ATOM     25  O   ASP A   2      13.638   5.728   3.160  1.00  0.00           O  
ATOM     26  N   ILE A   3      12.022   7.237   3.545  1.00  0.00           N  
ATOM     27  H   ILE A   3      11.822   8.224   3.594  1.00  0.00           H  
ATOM     28  CA  ILE A   3      10.886   6.313   3.716  1.00  0.00           C  
ATOM     29  HA  ILE A   3      11.089   5.667   4.565  1.00  0.00           H  
ATOM     30  CB  ILE A   3       9.622   7.159   4.013  1.00  0.00           C  
ATOM     31  HB  ILE A   3       9.590   7.964   3.276  1.00  0.00           H  
ATOM     32  CG2 ILE A   3       8.296   6.391   3.864  1.00  0.00           C  
ATOM     33 HG21 ILE A   3       8.322   5.457   4.424  1.00  0.00           H  
ATOM     34 HG22 ILE A   3       7.468   7.006   4.219  1.00  0.00           H  
ATOM     35 HG23 ILE A   3       8.108   6.166   2.813  1.00  0.00           H  
ATOM     36  CG1 ILE A   3       9.703   7.829   5.404  1.00  0.00           C  
ATOM     37 HG12 ILE A   3      10.635   8.389   5.488  1.00  0.00           H  
ATOM     38 HG13 ILE A   3       8.893   8.552   5.467  1.00  0.00           H  
ATOM     39  CD1 ILE A   3       9.600   6.882   6.608  1.00  0.00           C  
ATOM     40 HD11 ILE A   3      10.420   6.165   6.605  1.00  0.00           H  
ATOM     41 HD12 ILE A   3       9.651   7.463   7.528  1.00  0.00           H  
ATOM     42 HD13 ILE A   3       8.650   6.349   6.590  1.00  0.00           H  
ATOM     43  C   ILE A   3      10.667   5.381   2.511  1.00  0.00           C  
ATOM     44  O   ILE A   3      10.322   4.211   2.689  1.00  0.00           O  
ATOM     45  N   THR A   4      10.917   5.850   1.286  1.00  0.00           N  
ATOM     46  H   THR A   4      11.317   6.783   1.196  1.00  0.00           H  
ATOM     47  CA  THR A   4      10.793   5.052   0.056  1.00  0.00           C  
ATOM     48  HA  THR A   4       9.832   4.541   0.076  1.00  0.00           H  
ATOM     49  CB  THR A   4      10.796   5.945  -1.202  1.00  0.00           C  
ATOM     50  HB  THR A   4      10.456   5.333  -2.037  1.00  0.00           H  
ATOM     51  CG2 THR A   4       9.859   7.153  -1.093  1.00  0.00           C  
ATOM     52 HG21 THR A   4       8.885   6.836  -0.723  1.00  0.00           H  
ATOM     53 HG22 THR A   4      10.273   7.892  -0.407  1.00  0.00           H  
ATOM     54 HG23 THR A   4       9.746   7.614  -2.074  1.00  0.00           H  
ATOM     55  OG1 THR A   4      12.074   6.430  -1.532  1.00  0.00           O  
ATOM     56  HG1 THR A   4      12.378   7.066  -0.849  1.00  0.00           H  
ATOM     57  C   THR A   4      11.873   3.965  -0.011  1.00  0.00           C  
ATOM     58  O   THR A   4      11.599   2.823  -0.386  1.00  0.00           O  
ATOM     59  N   LEU A   5      13.074   4.244   0.506  1.00  0.00           N  
ATOM     60  H   LEU A   5      13.242   5.190   0.825  1.00  0.00           H  
ATOM     61  CA  LEU A   5      14.095   3.216   0.727  1.00  0.00           C  
ATOM     62  HA  LEU A   5      14.153   2.596  -0.169  1.00  0.00           H  
ATOM     63  CB  LEU A   5      15.481   3.846   0.957  1.00  0.00           C  
ATOM     64  HB2 LEU A   5      15.471   4.380   1.906  1.00  0.00           H  
ATOM     65  HB3 LEU A   5      16.214   3.039   1.034  1.00  0.00           H  
ATOM     66  CG  LEU A   5      15.939   4.822  -0.140  1.00  0.00           C  
ATOM     67  HG  LEU A   5      15.268   5.674  -0.156  1.00  0.00           H  
ATOM     68  CD1 LEU A   5      17.346   5.319   0.187  1.00  0.00           C  
ATOM     69 HD11 LEU A   5      17.632   6.080  -0.538  1.00  0.00           H  
ATOM     70 HD12 LEU A   5      17.346   5.777   1.172  1.00  0.00           H  
ATOM     71 HD13 LEU A   5      18.050   4.489   0.169  1.00  0.00           H  
ATOM     72  CD2 LEU A   5      15.970   4.204  -1.538  1.00  0.00           C  
ATOM     73 HD21 LEU A   5      16.366   4.937  -2.238  1.00  0.00           H  
ATOM     74 HD22 LEU A   5      16.583   3.304  -1.549  1.00  0.00           H  
ATOM     75 HD23 LEU A   5      14.954   3.964  -1.852  1.00  0.00           H  
ATOM     76  C   LEU A   5      13.724   2.276   1.884  1.00  0.00           C  
ATOM     77  O   LEU A   5      14.073   1.095   1.824  1.00  0.00           O  
ATOM     78  N   GLN A   6      12.994   2.735   2.911  1.00  0.00           N  
ATOM     79  H   GLN A   6      12.772   3.727   2.948  1.00  0.00           H  
ATOM     80  CA  GLN A   6      12.470   1.829   3.941  1.00  0.00           C  
ATOM     81  HA  GLN A   6      13.318   1.232   4.279  1.00  0.00           H  
ATOM     82  CB  GLN A   6      11.954   2.579   5.186  1.00  0.00           C  
ATOM     83  HB2 GLN A   6      12.761   3.200   5.570  1.00  0.00           H  
ATOM     84  HB3 GLN A   6      11.104   3.215   4.940  1.00  0.00           H  
ATOM     85  CG  GLN A   6      11.542   1.566   6.273  1.00  0.00           C  
ATOM     86  HG2 GLN A   6      10.559   1.159   6.038  1.00  0.00           H  
ATOM     87  HG3 GLN A   6      12.255   0.741   6.269  1.00  0.00           H  
ATOM     88  CD  GLN A   6      11.487   2.119   7.692  1.00  0.00           C  
ATOM     89  OE1 GLN A   6      11.159   3.263   7.950  1.00  0.00           O  
ATOM     90  NE2 GLN A   6      11.719   1.284   8.687  1.00  0.00           N  
ATOM     91 HE21 GLN A   6      11.611   1.674   9.608  1.00  0.00           H  
ATOM     92 HE22 GLN A   6      11.868   0.309   8.515  1.00  0.00           H  
ATOM     93  C   GLN A   6      11.435   0.831   3.385  1.00  0.00           C  
ATOM     94  O   GLN A   6      11.424  -0.312   3.844  1.00  0.00           O  
ATOM     95  N   GLU A   7      10.633   1.183   2.371  1.00  0.00           N  
ATOM     96  H   GLU A   7      10.618   2.159   2.085  1.00  0.00           H  
ATOM     97  CA  GLU A   7       9.770   0.215   1.667  1.00  0.00           C  
ATOM     98  HA  GLU A   7       9.076  -0.230   2.379  1.00  0.00           H  
ATOM     99  CB  GLU A   7       8.951   0.873   0.551  1.00  0.00           C  
ATOM    100  HB2 GLU A   7       9.610   1.268  -0.220  1.00  0.00           H  
ATOM    101  HB3 GLU A   7       8.357   0.084   0.095  1.00  0.00           H  
ATOM    102  CG  GLU A   7       8.000   1.977   1.016  1.00  0.00           C  
ATOM    103  HG2 GLU A   7       7.535   1.662   1.951  1.00  0.00           H  
ATOM    104  HG3 GLU A   7       8.567   2.889   1.207  1.00  0.00           H  
ATOM    105  CD  GLU A   7       6.912   2.266  -0.026  1.00  0.00           C  
ATOM    106  OE1 GLU A   7       5.865   2.851   0.350  1.00  0.00           O  
ATOM    107  OE2 GLU A   7       7.087   1.938  -1.225  1.00  0.00           O  
ATOM    108  C   GLU A   7      10.582  -0.926   1.036  1.00  0.00           C  
ATOM    109  O   GLU A   7      10.222  -2.100   1.160  1.00  0.00           O  
ATOM    110  N   ILE A   8      11.715  -0.597   0.410  1.00  0.00           N  
ATOM    111  H   ILE A   8      11.949   0.388   0.333  1.00  0.00           H  
ATOM    112  CA  ILE A   8      12.628  -1.587  -0.175  1.00  0.00           C  
ATOM    113  HA  ILE A   8      12.040  -2.249  -0.814  1.00  0.00           H  
ATOM    114  CB  ILE A   8      13.690  -0.894  -1.066  1.00  0.00           C  
ATOM    115  HB  ILE A   8      14.261  -0.195  -0.455  1.00  0.00           H  
ATOM    116  CG2 ILE A   8      14.660  -1.945  -1.637  1.00  0.00           C  
ATOM    117 HG21 ILE A   8      15.200  -2.430  -0.829  1.00  0.00           H  
ATOM    118 HG22 ILE A   8      14.111  -2.692  -2.209  1.00  0.00           H  
ATOM    119 HG23 ILE A   8      15.395  -1.472  -2.284  1.00  0.00           H  
ATOM    120  CG1 ILE A   8      13.019  -0.108  -2.217  1.00  0.00           C  
ATOM    121 HG12 ILE A   8      12.547  -0.814  -2.895  1.00  0.00           H  
ATOM    122 HG13 ILE A   8      12.240   0.540  -1.816  1.00  0.00           H  
ATOM    123  CD1 ILE A   8      13.966   0.793  -3.020  1.00  0.00           C  
ATOM    124 HD11 ILE A   8      13.382   1.386  -3.725  1.00  0.00           H  
ATOM    125 HD12 ILE A   8      14.684   0.197  -3.582  1.00  0.00           H  
ATOM    126 HD13 ILE A   8      14.496   1.465  -2.346  1.00  0.00           H  
ATOM    127  C   ILE A   8      13.252  -2.457   0.928  1.00  0.00           C  
ATOM    128  O   ILE A   8      13.207  -3.688   0.840  1.00  0.00           O  
ATOM    129  N   ILE A   9      13.773  -1.845   2.002  1.00  0.00           N  
ATOM    130  H   ILE A   9      13.783  -0.826   2.008  1.00  0.00           H  
ATOM    131  CA  ILE A   9      14.373  -2.565   3.143  1.00  0.00           C  
ATOM    132  HA  ILE A   9      15.171  -3.201   2.762  1.00  0.00           H  
ATOM    133  CB  ILE A   9      14.994  -1.572   4.159  1.00  0.00           C  
ATOM    134  HB  ILE A   9      14.236  -0.830   4.409  1.00  0.00           H  
ATOM    135  CG2 ILE A   9      15.426  -2.270   5.466  1.00  0.00           C  
ATOM    136 HG21 ILE A   9      16.125  -3.079   5.247  1.00  0.00           H  
ATOM    137 HG22 ILE A   9      15.898  -1.560   6.142  1.00  0.00           H  
ATOM    138 HG23 ILE A   9      14.557  -2.680   5.982  1.00  0.00           H  
ATOM    139  CG1 ILE A   9      16.210  -0.855   3.532  1.00  0.00           C  
ATOM    140 HG12 ILE A   9      17.046  -1.551   3.445  1.00  0.00           H  
ATOM    141 HG13 ILE A   9      15.951  -0.524   2.529  1.00  0.00           H  
ATOM    142  CD1 ILE A   9      16.666   0.388   4.308  1.00  0.00           C  
ATOM    143 HD11 ILE A   9      17.101   0.109   5.267  1.00  0.00           H  
ATOM    144 HD12 ILE A   9      17.422   0.910   3.725  1.00  0.00           H  
ATOM    145 HD13 ILE A   9      15.824   1.062   4.467  1.00  0.00           H  
ATOM    146  C   ILE A   9      13.349  -3.492   3.809  1.00  0.00           C  
ATOM    147  O   ILE A   9      13.668  -4.639   4.130  1.00  0.00           O  
ATOM    148  N   LYS A  10      12.098  -3.043   3.977  1.00  0.00           N  
ATOM    149  H   LYS A  10      11.893  -2.080   3.717  1.00  0.00           H  
ATOM    150  CA  LYS A  10      11.003  -3.896   4.451  1.00  0.00           C  
ATOM    151  HA  LYS A  10      11.353  -4.404   5.347  1.00  0.00           H  
ATOM    152  CB  LYS A  10       9.781  -3.045   4.840  1.00  0.00           C  
ATOM    153  HB2 LYS A  10      10.105  -2.290   5.559  1.00  0.00           H  
ATOM    154  HB3 LYS A  10       9.382  -2.536   3.960  1.00  0.00           H  
ATOM    155  CG  LYS A  10       8.687  -3.927   5.474  1.00  0.00           C  
ATOM    156  HG2 LYS A  10       8.053  -4.330   4.681  1.00  0.00           H  
ATOM    157  HG3 LYS A  10       9.154  -4.764   5.996  1.00  0.00           H  
ATOM    158  CD  LYS A  10       7.820  -3.174   6.489  1.00  0.00           C  
ATOM    159  HD2 LYS A  10       8.451  -2.758   7.276  1.00  0.00           H  
ATOM    160  HD3 LYS A  10       7.292  -2.366   5.990  1.00  0.00           H  
ATOM    161  CE  LYS A  10       6.820  -4.156   7.104  1.00  0.00           C  
ATOM    162  HE2 LYS A  10       6.209  -4.584   6.304  1.00  0.00           H  
ATOM    163  HE3 LYS A  10       7.366  -4.982   7.567  1.00  0.00           H  
ATOM    164  NZ  LYS A  10       5.939  -3.512   8.104  1.00  0.00           N  
ATOM    165  HZ1 LYS A  10       5.356  -4.227   8.535  1.00  0.00           H  
ATOM    166  HZ2 LYS A  10       6.441  -3.024   8.842  1.00  0.00           H  
ATOM    167  HZ3 LYS A  10       5.292  -2.867   7.660  1.00  0.00           H  
ATOM    168  C   LYS A  10      10.660  -5.005   3.458  1.00  0.00           C  
ATOM    169  O   LYS A  10      10.512  -6.142   3.885  1.00  0.00           O  
ATOM    170  N   THR A  11      10.596  -4.732   2.153  1.00  0.00           N  
ATOM    171  H   THR A  11      10.703  -3.765   1.864  1.00  0.00           H  
ATOM    172  CA  THR A  11      10.343  -5.765   1.125  1.00  0.00           C  
ATOM    173  HA  THR A  11       9.372  -6.220   1.321  1.00  0.00           H  
ATOM    174  CB  THR A  11      10.304  -5.157  -0.287  1.00  0.00           C  
ATOM    175  HB  THR A  11      11.288  -4.770  -0.552  1.00  0.00           H  
ATOM    176  CG2 THR A  11       9.863  -6.164  -1.349  1.00  0.00           C  
ATOM    177 HG21 THR A  11      10.588  -6.973  -1.438  1.00  0.00           H  
ATOM    178 HG22 THR A  11       8.889  -6.579  -1.088  1.00  0.00           H  
ATOM    179 HG23 THR A  11       9.787  -5.663  -2.314  1.00  0.00           H  
ATOM    180  OG1 THR A  11       9.372  -4.105  -0.345  1.00  0.00           O  
ATOM    181  HG1 THR A  11       9.742  -3.354   0.164  1.00  0.00           H  
ATOM    182  C   THR A  11      11.390  -6.887   1.164  1.00  0.00           C  
ATOM    183  O   THR A  11      11.040  -8.060   1.068  1.00  0.00           O  
ATOM    184  N   LEU A  12      12.664  -6.533   1.367  1.00  0.00           N  
ATOM    185  H   LEU A  12      12.866  -5.539   1.408  1.00  0.00           H  
ATOM    186  CA  LEU A  12      13.781  -7.470   1.524  1.00  0.00           C  
ATOM    187  HA  LEU A  12      13.739  -8.200   0.719  1.00  0.00           H  
ATOM    188  CB  LEU A  12      15.103  -6.680   1.396  1.00  0.00           C  
ATOM    189  HB2 LEU A  12      15.100  -5.887   2.144  1.00  0.00           H  
ATOM    190  HB3 LEU A  12      15.935  -7.347   1.619  1.00  0.00           H  
ATOM    191  CG  LEU A  12      15.341  -6.054   0.001  1.00  0.00           C  
ATOM    192  HG  LEU A  12      14.414  -5.643  -0.394  1.00  0.00           H  
ATOM    193  CD1 LEU A  12      16.379  -4.934   0.054  1.00  0.00           C  
ATOM    194 HD11 LEU A  12      16.470  -4.479  -0.932  1.00  0.00           H  
ATOM    195 HD12 LEU A  12      16.071  -4.173   0.769  1.00  0.00           H  
ATOM    196 HD13 LEU A  12      17.341  -5.346   0.340  1.00  0.00           H  
ATOM    197  CD2 LEU A  12      15.871  -7.093  -0.985  1.00  0.00           C  
ATOM    198 HD21 LEU A  12      15.172  -7.923  -1.050  1.00  0.00           H  
ATOM    199 HD22 LEU A  12      15.968  -6.646  -1.971  1.00  0.00           H  
ATOM    200 HD23 LEU A  12      16.843  -7.469  -0.659  1.00  0.00           H  
ATOM    201  C   LEU A  12      13.690  -8.279   2.840  1.00  0.00           C  
ATOM    202  O   LEU A  12      14.050  -9.458   2.863  1.00  0.00           O  
ATOM    203  N   ASN A  13      13.165  -7.696   3.921  1.00  0.00           N  
ATOM    204  H   ASN A  13      12.920  -6.715   3.874  1.00  0.00           H  
ATOM    205  CA  ASN A  13      12.861  -8.447   5.147  1.00  0.00           C  
ATOM    206  HA  ASN A  13      13.720  -9.077   5.390  1.00  0.00           H  
ATOM    207  CB  ASN A  13      12.641  -7.476   6.319  1.00  0.00           C  
ATOM    208  HB2 ASN A  13      11.950  -6.691   6.022  1.00  0.00           H  
ATOM    209  HB3 ASN A  13      12.184  -8.026   7.144  1.00  0.00           H  
ATOM    210  CG  ASN A  13      13.922  -6.852   6.847  1.00  0.00           C  
ATOM    211  OD1 ASN A  13      15.037  -7.238   6.538  1.00  0.00           O  
ATOM    212  ND2 ASN A  13      13.798  -5.878   7.724  1.00  0.00           N  
ATOM    213 HD21 ASN A  13      14.651  -5.504   8.096  1.00  0.00           H  
ATOM    214 HD22 ASN A  13      12.882  -5.607   8.027  1.00  0.00           H  
ATOM    215  C   ASN A  13      11.670  -9.412   4.974  1.00  0.00           C  
ATOM    216  O   ASN A  13      11.765 -10.559   5.410  1.00  0.00           O  
ATOM    217  N   SER A  14      10.591  -9.004   4.297  1.00  0.00           N  
ATOM    218  H   SER A  14      10.521  -8.029   4.023  1.00  0.00           H  
ATOM    219  CA  SER A  14       9.464  -9.899   3.975  1.00  0.00           C  
ATOM    220  HA  SER A  14       9.152 -10.399   4.893  1.00  0.00           H  
ATOM    221  CB  SER A  14       8.244  -9.118   3.457  1.00  0.00           C  
ATOM    222  HB2 SER A  14       8.543  -8.482   2.623  1.00  0.00           H  
ATOM    223  HB3 SER A  14       7.484  -9.816   3.103  1.00  0.00           H  
ATOM    224  OG  SER A  14       7.681  -8.323   4.489  1.00  0.00           O  
ATOM    225  HG  SER A  14       6.851  -8.753   4.794  1.00  0.00           H  
ATOM    226  C   SER A  14       9.864 -11.012   2.998  1.00  0.00           C  
ATOM    227  O   SER A  14       9.321 -12.110   3.101  1.00  0.00           O  
ATOM    228  N   LEU A  15      10.840 -10.799   2.101  1.00  0.00           N  
ATOM    229  H   LEU A  15      11.186  -9.854   1.976  1.00  0.00           H  
ATOM    230  CA  LEU A  15      11.481 -11.892   1.354  1.00  0.00           C  
ATOM    231  HA  LEU A  15      10.708 -12.474   0.854  1.00  0.00           H  
ATOM    232  CB  LEU A  15      12.459 -11.335   0.298  1.00  0.00           C  
ATOM    233  HB2 LEU A  15      13.053 -10.548   0.758  1.00  0.00           H  
ATOM    234  HB3 LEU A  15      13.144 -12.128  -0.005  1.00  0.00           H  
ATOM    235  CG  LEU A  15      11.773 -10.778  -0.960  1.00  0.00           C  
ATOM    236  HG  LEU A  15      10.946 -10.135  -0.669  1.00  0.00           H  
ATOM    237  CD1 LEU A  15      12.748  -9.955  -1.801  1.00  0.00           C  
ATOM    238 HD11 LEU A  15      12.236  -9.587  -2.690  1.00  0.00           H  
ATOM    239 HD12 LEU A  15      13.604 -10.563  -2.097  1.00  0.00           H  
ATOM    240 HD13 LEU A  15      13.090  -9.099  -1.224  1.00  0.00           H  
ATOM    241  CD2 LEU A  15      11.249 -11.899  -1.855  1.00  0.00           C  
ATOM    242 HD21 LEU A  15      10.789 -11.476  -2.743  1.00  0.00           H  
ATOM    243 HD22 LEU A  15      10.501 -12.484  -1.325  1.00  0.00           H  
ATOM    244 HD23 LEU A  15      12.067 -12.553  -2.161  1.00  0.00           H  
ATOM    245  C   LEU A  15      12.204 -12.862   2.302  1.00  0.00           C  
ATOM    246  O   LEU A  15      11.982 -14.068   2.213  1.00  0.00           O  
ATOM    247  N   THR A  16      13.012 -12.345   3.235  1.00  0.00           N  
ATOM    248  H   THR A  16      13.103 -11.339   3.272  1.00  0.00           H  
ATOM    249  CA  THR A  16      13.776 -13.165   4.197  1.00  0.00           C  
ATOM    250  HA  THR A  16      14.449 -13.821   3.639  1.00  0.00           H  
ATOM    251  CB  THR A  16      14.642 -12.271   5.118  1.00  0.00           C  
ATOM    252  HB  THR A  16      13.979 -11.718   5.782  1.00  0.00           H  
ATOM    253  CG2 THR A  16      15.598 -13.090   5.986  1.00  0.00           C  
ATOM    254 HG21 THR A  16      16.250 -13.693   5.349  1.00  0.00           H  
ATOM    255 HG22 THR A  16      16.212 -12.423   6.590  1.00  0.00           H  
ATOM    256 HG23 THR A  16      15.039 -13.749   6.649  1.00  0.00           H  
ATOM    257  OG1 THR A  16      15.441 -11.327   4.414  1.00  0.00           O  
ATOM    258  HG1 THR A  16      14.888 -10.888   3.750  1.00  0.00           H  
ATOM    259  C   THR A  16      12.839 -14.070   5.031  1.00  0.00           C  
ATOM    260  O   THR A  16      13.123 -15.247   5.252  1.00  0.00           O  
ATOM    261  N   GLU A  17      11.669 -13.572   5.455  1.00  0.00           N  
ATOM    262  H   GLU A  17      11.496 -12.582   5.305  1.00  0.00           H  
ATOM    263  CA  GLU A  17      10.679 -14.338   6.242  1.00  0.00           C  
ATOM    264  HA  GLU A  17      11.211 -14.807   7.067  1.00  0.00           H  
ATOM    265  CB  GLU A  17       9.655 -13.369   6.872  1.00  0.00           C  
ATOM    266  HB2 GLU A  17      10.201 -12.707   7.547  1.00  0.00           H  
ATOM    267  HB3 GLU A  17       9.240 -12.744   6.079  1.00  0.00           H  
ATOM    268  CG  GLU A  17       8.466 -13.972   7.660  1.00  0.00           C  
ATOM    269  HG2 GLU A  17       7.979 -13.163   8.208  1.00  0.00           H  
ATOM    270  HG3 GLU A  17       7.739 -14.336   6.929  1.00  0.00           H  
ATOM    271  CD  GLU A  17       8.797 -15.116   8.646  1.00  0.00           C  
ATOM    272  OE1 GLU A  17       7.984 -16.074   8.715  1.00  0.00           O  
ATOM    273  OE2 GLU A  17       9.862 -15.067   9.314  1.00  0.00           O  
ATOM    274  C   GLU A  17      10.002 -15.495   5.474  1.00  0.00           C  
ATOM    275  O   GLU A  17       9.420 -16.372   6.107  1.00  0.00           O  
ATOM    276  N   GLN A  18      10.093 -15.587   4.141  1.00  0.00           N  
ATOM    277  H   GLN A  18      10.631 -14.894   3.629  1.00  0.00           H  
ATOM    278  CA  GLN A  18       9.506 -16.731   3.416  1.00  0.00           C  
ATOM    279  HA  GLN A  18       8.540 -16.934   3.865  1.00  0.00           H  
ATOM    280  CB  GLN A  18       9.246 -16.402   1.933  1.00  0.00           C  
ATOM    281  HB2 GLN A  18      10.196 -16.299   1.406  1.00  0.00           H  
ATOM    282  HB3 GLN A  18       8.707 -17.242   1.494  1.00  0.00           H  
ATOM    283  CG  GLN A  18       8.406 -15.130   1.710  1.00  0.00           C  
ATOM    284  HG2 GLN A  18       9.064 -14.268   1.799  1.00  0.00           H  
ATOM    285  HG3 GLN A  18       8.010 -15.139   0.696  1.00  0.00           H  
ATOM    286  CD  GLN A  18       7.238 -14.983   2.688  1.00  0.00           C  
ATOM    287  OE1 GLN A  18       6.413 -15.868   2.869  1.00  0.00           O  
ATOM    288  NE2 GLN A  18       7.148 -13.890   3.409  1.00  0.00           N  
ATOM    289 HE21 GLN A  18       6.399 -13.804   4.071  1.00  0.00           H  
ATOM    290 HE22 GLN A  18       7.862 -13.169   3.304  1.00  0.00           H  
ATOM    291  C   GLN A  18      10.291 -18.043   3.591  1.00  0.00           C  
ATOM    292  O   GLN A  18       9.699 -19.120   3.479  1.00  0.00           O  
ATOM    293  N   LYS A  19      11.600 -17.952   3.890  1.00  0.00           N  
ATOM    294  H   LYS A  19      11.978 -17.011   3.974  1.00  0.00           H  
ATOM    295  CA  LYS A  19      12.503 -19.069   4.266  1.00  0.00           C  
ATOM    296  HA  LYS A  19      13.521 -18.680   4.185  1.00  0.00           H  
ATOM    297  CB  LYS A  19      12.308 -19.476   5.746  1.00  0.00           C  
ATOM    298  HB2 LYS A  19      11.329 -19.943   5.875  1.00  0.00           H  
ATOM    299  HB3 LYS A  19      13.084 -20.187   6.036  1.00  0.00           H  
ATOM    300  CG  LYS A  19      12.405 -18.231   6.637  1.00  0.00           C  
ATOM    301  HG2 LYS A  19      13.343 -17.715   6.429  1.00  0.00           H  
ATOM    302  HG3 LYS A  19      11.593 -17.573   6.345  1.00  0.00           H  
ATOM    303  CD  LYS A  19      12.292 -18.436   8.150  1.00  0.00           C  
ATOM    304  HD2 LYS A  19      11.521 -19.171   8.385  1.00  0.00           H  
ATOM    305  HD3 LYS A  19      13.256 -18.742   8.561  1.00  0.00           H  
ATOM    306  CE  LYS A  19      11.873 -17.047   8.642  1.00  0.00           C  
ATOM    307  HE2 LYS A  19      12.557 -16.298   8.231  1.00  0.00           H  
ATOM    308  HE3 LYS A  19      10.881 -16.840   8.220  1.00  0.00           H  
ATOM    309  NZ  LYS A  19      11.769 -16.889  10.105  1.00  0.00           N  
ATOM    310  HZ1 LYS A  19      11.229 -17.638  10.509  1.00  0.00           H  
ATOM    311  HZ2 LYS A  19      12.678 -16.802  10.533  1.00  0.00           H  
ATOM    312  HZ3 LYS A  19      11.220 -16.031  10.236  1.00  0.00           H  
ATOM    313  C   LYS A  19      12.476 -20.250   3.285  1.00  0.00           C  
ATOM    314  O   LYS A  19      12.691 -21.403   3.651  1.00  0.00           O  
ATOM    315  N   THR A  20      12.167 -19.951   2.026  1.00  0.00           N  
ATOM    316  H   THR A  20      12.001 -18.978   1.817  1.00  0.00           H  
ATOM    317  CA  THR A  20      12.138 -20.887   0.903  1.00  0.00           C  
ATOM    318  HA  THR A  20      11.551 -21.766   1.166  1.00  0.00           H  
ATOM    319  CB  THR A  20      11.527 -20.200  -0.328  1.00  0.00           C  
ATOM    320  HB  THR A  20      11.638 -20.863  -1.185  1.00  0.00           H  
ATOM    321  CG2 THR A  20      10.045 -19.870  -0.168  1.00  0.00           C  
ATOM    322 HG21 THR A  20       9.474 -20.787  -0.025  1.00  0.00           H  
ATOM    323 HG22 THR A  20       9.891 -19.212   0.685  1.00  0.00           H  
ATOM    324 HG23 THR A  20       9.692 -19.366  -1.067  1.00  0.00           H  
ATOM    325  OG1 THR A  20      12.223 -18.999  -0.584  1.00  0.00           O  
ATOM    326  HG1 THR A  20      13.164 -19.151  -0.387  1.00  0.00           H  
ATOM    327  C   THR A  20      13.549 -21.306   0.509  1.00  0.00           C  
ATOM    328  O   THR A  20      14.405 -20.441   0.349  1.00  0.00           O  
ATOM    329  N   LEU A  21      13.756 -22.581   0.172  1.00  0.00           N  
ATOM    330  H   LEU A  21      13.022 -23.250   0.332  1.00  0.00           H  
ATOM    331  CA  LEU A  21      15.014 -23.065  -0.426  1.00  0.00           C  
ATOM    332  HA  LEU A  21      15.833 -22.857   0.266  1.00  0.00           H  
ATOM    333  CB  LEU A  21      14.923 -24.589  -0.643  1.00  0.00           C  
ATOM    334  HB2 LEU A  21      14.089 -24.790  -1.316  1.00  0.00           H  
ATOM    335  HB3 LEU A  21      15.834 -24.925  -1.141  1.00  0.00           H  
ATOM    336  CG  LEU A  21      14.739 -25.419   0.644  1.00  0.00           C  
ATOM    337  HG  LEU A  21      13.873 -25.056   1.198  1.00  0.00           H  
ATOM    338  CD1 LEU A  21      14.477 -26.880   0.276  1.00  0.00           C  
ATOM    339 HD11 LEU A  21      13.574 -26.954  -0.330  1.00  0.00           H  
ATOM    340 HD12 LEU A  21      14.349 -27.474   1.181  1.00  0.00           H  
ATOM    341 HD13 LEU A  21      15.321 -27.274  -0.291  1.00  0.00           H  
ATOM    342  CD2 LEU A  21      15.965 -25.373   1.557  1.00  0.00           C  
ATOM    343 HD21 LEU A  21      16.121 -24.359   1.927  1.00  0.00           H  
ATOM    344 HD22 LEU A  21      15.821 -26.027   2.416  1.00  0.00           H  
ATOM    345 HD23 LEU A  21      16.855 -25.688   1.011  1.00  0.00           H  
ATOM    346  C   LEU A  21      15.388 -22.341  -1.741  1.00  0.00           C  
ATOM    347  O   LEU A  21      16.522 -22.429  -2.196  1.00  0.00           O  
ATOM    348  N   CYS A  22      14.468 -21.574  -2.332  1.00  0.00           N  
ATOM    349  H   CYS A  22      13.540 -21.562  -1.946  1.00  0.00           H  
ATOM    350  CA  CYS A  22      14.725 -20.725  -3.489  1.00  0.00           C  
ATOM    351  HA  CYS A  22      15.054 -21.350  -4.316  1.00  0.00           H  
ATOM    352  CB  CYS A  22      13.419 -20.022  -3.880  1.00  0.00           C  
ATOM    353  HB2 CYS A  22      13.179 -19.295  -3.104  1.00  0.00           H  
ATOM    354  HB3 CYS A  22      13.564 -19.485  -4.820  1.00  0.00           H  
ATOM    355  SG  CYS A  22      12.036 -21.191  -4.044  1.00  0.00           S  
ATOM    356  HG  CYS A  22      12.597 -22.006  -4.948  1.00  0.00           H  
ATOM    357  C   CYS A  22      15.827 -19.676  -3.284  1.00  0.00           C  
ATOM    358  O   CYS A  22      16.415 -19.270  -4.284  1.00  0.00           O  
ATOM    359  N   THR A  23      16.116 -19.216  -2.060  1.00  0.00           N  
ATOM    360  H   THR A  23      15.675 -19.606  -1.234  1.00  0.00           H  
ATOM    361  CA  THR A  23      17.154 -18.195  -1.848  1.00  0.00           C  
ATOM    362  HA  THR A  23      17.086 -17.476  -2.661  1.00  0.00           H  
ATOM    363  CB  THR A  23      16.923 -17.393  -0.562  1.00  0.00           C  
ATOM    364  HB  THR A  23      17.725 -16.663  -0.480  1.00  0.00           H  
ATOM    365  CG2 THR A  23      15.601 -16.622  -0.588  1.00  0.00           C  
ATOM    366 HG21 THR A  23      15.587 -15.953  -1.447  1.00  0.00           H  
ATOM    367 HG22 THR A  23      15.522 -16.026   0.323  1.00  0.00           H  
ATOM    368 HG23 THR A  23      14.758 -17.310  -0.640  1.00  0.00           H  
ATOM    369  OG1 THR A  23      16.920 -18.205   0.580  1.00  0.00           O  
ATOM    370  HG1 THR A  23      17.217 -17.593   1.299  1.00  0.00           H  
ATOM    371  C   THR A  23      18.576 -18.764  -1.929  1.00  0.00           C  
ATOM    372  O   THR A  23      19.506 -18.020  -2.235  1.00  0.00           O  
ATOM    373  N   GLU A  24      18.759 -20.082  -1.817  1.00  0.00           N  
ATOM    374  H   GLU A  24      17.988 -20.663  -1.523  1.00  0.00           H  
ATOM    375  CA  GLU A  24      20.029 -20.747  -2.147  1.00  0.00           C  
ATOM    376  HA  GLU A  24      20.849 -20.206  -1.678  1.00  0.00           H  
ATOM    377  CB  GLU A  24      20.017 -22.193  -1.623  1.00  0.00           C  
ATOM    378  HB2 GLU A  24      19.149 -22.702  -2.043  1.00  0.00           H  
ATOM    379  HB3 GLU A  24      20.902 -22.720  -1.984  1.00  0.00           H  
ATOM    380  CG  GLU A  24      19.963 -22.318  -0.093  1.00  0.00           C  
ATOM    381  HG2 GLU A  24      19.167 -21.684   0.302  1.00  0.00           H  
ATOM    382  HG3 GLU A  24      19.693 -23.352   0.135  1.00  0.00           H  
ATOM    383  CD  GLU A  24      21.296 -21.990   0.603  1.00  0.00           C  
ATOM    384  OE1 GLU A  24      22.112 -21.220   0.043  1.00  0.00           O  
ATOM    385  OE2 GLU A  24      21.505 -22.547   1.702  1.00  0.00           O  
ATOM    386  C   GLU A  24      20.320 -20.781  -3.656  1.00  0.00           C  
ATOM    387  O   GLU A  24      21.468 -20.963  -4.061  1.00  0.00           O  
ATOM    388  N   LEU A  25      19.305 -20.626  -4.516  1.00  0.00           N  
ATOM    389  H   LEU A  25      18.395 -20.380  -4.151  1.00  0.00           H  
ATOM    390  CA  LEU A  25      19.498 -20.728  -5.963  1.00  0.00           C  
ATOM    391  HA  LEU A  25      20.119 -21.605  -6.138  1.00  0.00           H  
ATOM    392  CB  LEU A  25      18.174 -20.923  -6.715  1.00  0.00           C  
ATOM    393  HB2 LEU A  25      17.506 -20.100  -6.466  1.00  0.00           H  
ATOM    394  HB3 LEU A  25      18.389 -20.857  -7.782  1.00  0.00           H  
ATOM    395  CG  LEU A  25      17.452 -22.254  -6.453  1.00  0.00           C  
ATOM    396  HG  LEU A  25      17.063 -22.277  -5.435  1.00  0.00           H  
ATOM    397  CD1 LEU A  25      16.291 -22.359  -7.439  1.00  0.00           C  
ATOM    398 HD11 LEU A  25      16.674 -22.286  -8.454  1.00  0.00           H  
ATOM    399 HD12 LEU A  25      15.799 -23.320  -7.331  1.00  0.00           H  
ATOM    400 HD13 LEU A  25      15.574 -21.555  -7.264  1.00  0.00           H  
ATOM    401  CD2 LEU A  25      18.322 -23.493  -6.691  1.00  0.00           C  
ATOM    402 HD21 LEU A  25      17.717 -24.395  -6.594  1.00  0.00           H  
ATOM    403 HD22 LEU A  25      18.774 -23.459  -7.681  1.00  0.00           H  
ATOM    404 HD23 LEU A  25      19.103 -23.545  -5.933  1.00  0.00           H  
ATOM    405  C   LEU A  25      20.285 -19.547  -6.540  1.00  0.00           C  
ATOM    406  O   LEU A  25      20.237 -18.415  -6.057  1.00  0.00           O  
ATOM    407  N   THR A  26      21.003 -19.841  -7.620  1.00  0.00           N  
ATOM    408  H   THR A  26      21.033 -20.801  -7.926  1.00  0.00           H  
ATOM    409  CA  THR A  26      22.003 -18.957  -8.214  1.00  0.00           C  
ATOM    410  HA  THR A  26      22.667 -18.649  -7.410  1.00  0.00           H  
ATOM    411  CB  THR A  26      22.832 -19.713  -9.267  1.00  0.00           C  
ATOM    412  HB  THR A  26      22.315 -19.697 -10.227  1.00  0.00           H  
ATOM    413  CG2 THR A  26      24.229 -19.122  -9.429  1.00  0.00           C  
ATOM    414 HG21 THR A  26      24.784 -19.688 -10.178  1.00  0.00           H  
ATOM    415 HG22 THR A  26      24.169 -18.087  -9.767  1.00  0.00           H  
ATOM    416 HG23 THR A  26      24.760 -19.155  -8.477  1.00  0.00           H  
ATOM    417  OG1 THR A  26      23.027 -21.053  -8.882  1.00  0.00           O  
ATOM    418  HG1 THR A  26      23.857 -21.343  -9.264  1.00  0.00           H  
ATOM    419  C   THR A  26      21.398 -17.709  -8.862  1.00  0.00           C  
ATOM    420  O   THR A  26      20.360 -17.775  -9.522  1.00  0.00           O  
ATOM    421  N   VAL A  27      22.112 -16.591  -8.784  1.00  0.00           N  
ATOM    422  H   VAL A  27      22.947 -16.608  -8.205  1.00  0.00           H  
ATOM    423  CA  VAL A  27      21.867 -15.369  -9.554  1.00  0.00           C  
ATOM    424  HA  VAL A  27      21.295 -15.646 -10.437  1.00  0.00           H  
ATOM    425  CB  VAL A  27      21.000 -14.390  -8.731  1.00  0.00           C  
ATOM    426  HB  VAL A  27      20.119 -14.933  -8.383  1.00  0.00           H  
ATOM    427  CG1 VAL A  27      21.719 -13.821  -7.502  1.00  0.00           C  
ATOM    428 HG11 VAL A  27      22.583 -13.227  -7.804  1.00  0.00           H  
ATOM    429 HG12 VAL A  27      21.034 -13.188  -6.939  1.00  0.00           H  
ATOM    430 HG13 VAL A  27      22.050 -14.635  -6.856  1.00  0.00           H  
ATOM    431  CG2 VAL A  27      20.494 -13.216  -9.578  1.00  0.00           C  
ATOM    432 HG21 VAL A  27      20.000 -13.588 -10.477  1.00  0.00           H  
ATOM    433 HG22 VAL A  27      21.318 -12.559  -9.856  1.00  0.00           H  
ATOM    434 HG23 VAL A  27      19.768 -12.642  -9.002  1.00  0.00           H  
ATOM    435  C   VAL A  27      23.205 -14.794 -10.035  1.00  0.00           C  
ATOM    436  O   VAL A  27      24.233 -14.964  -9.376  1.00  0.00           O  
ATOM    437  N   THR A  28      23.211 -14.125 -11.191  1.00  0.00           N  
ATOM    438  H   THR A  28      22.333 -13.988 -11.667  1.00  0.00           H  
ATOM    439  CA  THR A  28      24.399 -13.393 -11.667  1.00  0.00           C  
ATOM    440  HA  THR A  28      25.264 -14.058 -11.638  1.00  0.00           H  
ATOM    441  CB  THR A  28      24.219 -12.936 -13.120  1.00  0.00           C  
ATOM    442  HB  THR A  28      23.251 -12.443 -13.225  1.00  0.00           H  
ATOM    443  CG2 THR A  28      25.314 -11.990 -13.618  1.00  0.00           C  
ATOM    444 HG21 THR A  28      26.294 -12.445 -13.468  1.00  0.00           H  
ATOM    445 HG22 THR A  28      25.163 -11.796 -14.679  1.00  0.00           H  
ATOM    446 HG23 THR A  28      25.269 -11.041 -13.085  1.00  0.00           H  
ATOM    447  OG1 THR A  28      24.262 -14.077 -13.948  1.00  0.00           O  
ATOM    448  HG1 THR A  28      23.605 -14.704 -13.634  1.00  0.00           H  
ATOM    449  C   THR A  28      24.688 -12.203 -10.753  1.00  0.00           C  
ATOM    450  O   THR A  28      23.861 -11.302 -10.612  1.00  0.00           O  
ATOM    451  N   ASP A  29      25.867 -12.199 -10.141  1.00  0.00           N  
ATOM    452  H   ASP A  29      26.549 -12.894 -10.430  1.00  0.00           H  
ATOM    453  CA  ASP A  29      26.309 -11.212  -9.167  1.00  0.00           C  
ATOM    454  HA  ASP A  29      25.470 -10.972  -8.512  1.00  0.00           H  
ATOM    455  CB  ASP A  29      27.414 -11.820  -8.293  1.00  0.00           C  
ATOM    456  HB2 ASP A  29      27.067 -12.777  -7.904  1.00  0.00           H  
ATOM    457  HB3 ASP A  29      28.303 -12.007  -8.894  1.00  0.00           H  
ATOM    458  CG  ASP A  29      27.795 -10.932  -7.111  1.00  0.00           C  
ATOM    459  OD1 ASP A  29      28.491 -11.424  -6.202  1.00  0.00           O  
ATOM    460  OD2 ASP A  29      27.351  -9.765  -7.014  1.00  0.00           O  
ATOM    461  C   ASP A  29      26.741  -9.921  -9.869  1.00  0.00           C  
ATOM    462  O   ASP A  29      27.920  -9.698 -10.153  1.00  0.00           O  
ATOM    463  N   ILE A  30      25.764  -9.057 -10.157  1.00  0.00           N  
ATOM    464  H   ILE A  30      24.816  -9.391 -10.027  1.00  0.00           H  
ATOM    465  CA  ILE A  30      25.967  -7.764 -10.836  1.00  0.00           C  
ATOM    466  HA  ILE A  30      26.410  -7.980 -11.809  1.00  0.00           H  
ATOM    467  CB  ILE A  30      24.618  -7.043 -11.092  1.00  0.00           C  
ATOM    468  HB  ILE A  30      24.818  -6.237 -11.799  1.00  0.00           H  
ATOM    469  CG2 ILE A  30      23.618  -7.987 -11.779  1.00  0.00           C  
ATOM    470 HG21 ILE A  30      24.095  -8.487 -12.619  1.00  0.00           H  
ATOM    471 HG22 ILE A  30      23.264  -8.742 -11.077  1.00  0.00           H  
ATOM    472 HG23 ILE A  30      22.760  -7.427 -12.148  1.00  0.00           H  
ATOM    473  CG1 ILE A  30      23.952  -6.422  -9.836  1.00  0.00           C  
ATOM    474 HG12 ILE A  30      22.869  -6.472  -9.946  1.00  0.00           H  
ATOM    475 HG13 ILE A  30      24.218  -6.993  -8.947  1.00  0.00           H  
ATOM    476  CD1 ILE A  30      24.298  -4.946  -9.609  1.00  0.00           C  
ATOM    477 HD11 ILE A  30      23.699  -4.561  -8.784  1.00  0.00           H  
ATOM    478 HD12 ILE A  30      25.350  -4.828  -9.358  1.00  0.00           H  
ATOM    479 HD13 ILE A  30      24.075  -4.365 -10.502  1.00  0.00           H  
ATOM    480  C   ILE A  30      26.951  -6.830 -10.111  1.00  0.00           C  
ATOM    481  O   ILE A  30      27.485  -5.921 -10.744  1.00  0.00           O  
ATOM    482  N   PHE A  31      27.183  -7.042  -8.807  1.00  0.00           N  
ATOM    483  H   PHE A  31      26.747  -7.847  -8.374  1.00  0.00           H  
ATOM    484  CA  PHE A  31      28.123  -6.279  -7.976  1.00  0.00           C  
ATOM    485  HA  PHE A  31      28.122  -5.239  -8.305  1.00  0.00           H  
ATOM    486  CB  PHE A  31      27.664  -6.338  -6.509  1.00  0.00           C  
ATOM    487  HB2 PHE A  31      27.880  -7.334  -6.123  1.00  0.00           H  
ATOM    488  HB3 PHE A  31      28.274  -5.641  -5.932  1.00  0.00           H  
ATOM    489  CG  PHE A  31      26.199  -6.024  -6.238  1.00  0.00           C  
ATOM    490  CD1 PHE A  31      25.739  -4.695  -6.302  1.00  0.00           C  
ATOM    491  HD1 PHE A  31      26.419  -3.903  -6.583  1.00  0.00           H  
ATOM    492  CE1 PHE A  31      24.400  -4.395  -5.991  1.00  0.00           C  
ATOM    493  HE1 PHE A  31      24.055  -3.371  -6.033  1.00  0.00           H  
ATOM    494  CZ  PHE A  31      23.514  -5.421  -5.615  1.00  0.00           C  
ATOM    495  HZ  PHE A  31      22.489  -5.188  -5.363  1.00  0.00           H  
ATOM    496  CE2 PHE A  31      23.966  -6.750  -5.559  1.00  0.00           C  
ATOM    497  HE2 PHE A  31      23.285  -7.540  -5.266  1.00  0.00           H  
ATOM    498  CD2 PHE A  31      25.304  -7.053  -5.875  1.00  0.00           C  
ATOM    499  HD2 PHE A  31      25.646  -8.078  -5.828  1.00  0.00           H  
ATOM    500  C   PHE A  31      29.573  -6.795  -8.085  1.00  0.00           C  
ATOM    501  O   PHE A  31      30.514  -6.069  -7.775  1.00  0.00           O  
ATOM    502  N   ALA A  32      29.754  -8.040  -8.534  1.00  0.00           N  
ATOM    503  H   ALA A  32      28.930  -8.594  -8.734  1.00  0.00           H  
ATOM    504  CA  ALA A  32      31.046  -8.663  -8.821  1.00  0.00           C  
ATOM    505  HA  ALA A  32      31.819  -8.136  -8.259  1.00  0.00           H  
ATOM    506  CB  ALA A  32      30.998 -10.106  -8.309  1.00  0.00           C  
ATOM    507  HB1 ALA A  32      31.975 -10.572  -8.434  1.00  0.00           H  
ATOM    508  HB2 ALA A  32      30.732 -10.118  -7.251  1.00  0.00           H  
ATOM    509  HB3 ALA A  32      30.253 -10.664  -8.875  1.00  0.00           H  
ATOM    510  C   ALA A  32      31.442  -8.559 -10.313  1.00  0.00           C  
ATOM    511  O   ALA A  32      32.227  -9.369 -10.805  1.00  0.00           O  
ATOM    512  N   ALA A  33      30.873  -7.593 -11.043  1.00  0.00           N  
ATOM    513  H   ALA A  33      30.233  -6.973 -10.573  1.00  0.00           H  
ATOM    514  CA  ALA A  33      31.198  -7.289 -12.435  1.00  0.00           C  
ATOM    515  HA  ALA A  33      31.278  -8.223 -12.986  1.00  0.00           H  
ATOM    516  CB  ALA A  33      30.042  -6.481 -13.036  1.00  0.00           C  
ATOM    517  HB1 ALA A  33      29.957  -5.518 -12.527  1.00  0.00           H  
ATOM    518  HB2 ALA A  33      30.227  -6.314 -14.098  1.00  0.00           H  
ATOM    519  HB3 ALA A  33      29.108  -7.032 -12.918  1.00  0.00           H  
ATOM    520  C   ALA A  33      32.537  -6.533 -12.560  1.00  0.00           C  
ATOM    521  O   ALA A  33      32.774  -5.563 -11.839  1.00  0.00           O  
ATOM    522  N   SER A  34      33.387  -6.908 -13.522  1.00  0.00           N  
ATOM    523  H   SER A  34      33.146  -7.733 -14.065  1.00  0.00           H  
ATOM    524  CA  SER A  34      34.757  -6.367 -13.661  1.00  0.00           C  
ATOM    525  HA  SER A  34      35.236  -6.473 -12.688  1.00  0.00           H  
ATOM    526  CB  SER A  34      35.561  -7.217 -14.652  1.00  0.00           C  
ATOM    527  HB2 SER A  34      36.625  -7.020 -14.508  1.00  0.00           H  
ATOM    528  HB3 SER A  34      35.373  -8.275 -14.454  1.00  0.00           H  
ATOM    529  OG  SER A  34      35.218  -6.911 -15.992  1.00  0.00           O  
ATOM    530  HG  SER A  34      35.468  -7.665 -16.538  1.00  0.00           H  
ATOM    531  C   SER A  34      34.860  -4.873 -14.028  1.00  0.00           C  
ATOM    532  O   SER A  34      35.967  -4.330 -14.100  1.00  0.00           O  
ATOM    533  N   LYS A  35      33.730  -4.181 -14.246  1.00  0.00           N  
ATOM    534  H   LYS A  35      32.864  -4.682 -14.100  1.00  0.00           H  
ATOM    535  CA  LYS A  35      33.658  -2.727 -14.454  1.00  0.00           C  
ATOM    536  HA  LYS A  35      34.601  -2.297 -14.116  1.00  0.00           H  
ATOM    537  CB  LYS A  35      33.495  -2.384 -15.941  1.00  0.00           C  
ATOM    538  HB2 LYS A  35      32.771  -3.056 -16.406  1.00  0.00           H  
ATOM    539  HB3 LYS A  35      33.117  -1.363 -16.021  1.00  0.00           H  
ATOM    540  CG  LYS A  35      34.839  -2.458 -16.675  1.00  0.00           C  
ATOM    541  HG2 LYS A  35      35.572  -1.852 -16.138  1.00  0.00           H  
ATOM    542  HG3 LYS A  35      35.189  -3.491 -16.708  1.00  0.00           H  
ATOM    543  CD  LYS A  35      34.706  -1.917 -18.102  1.00  0.00           C  
ATOM    544  HD2 LYS A  35      34.065  -2.584 -18.681  1.00  0.00           H  
ATOM    545  HD3 LYS A  35      34.254  -0.923 -18.067  1.00  0.00           H  
ATOM    546  CE  LYS A  35      36.093  -1.824 -18.746  1.00  0.00           C  
ATOM    547  HE2 LYS A  35      36.733  -1.210 -18.102  1.00  0.00           H  
ATOM    548  HE3 LYS A  35      36.528  -2.829 -18.786  1.00  0.00           H  
ATOM    549  NZ  LYS A  35      36.017  -1.232 -20.104  1.00  0.00           N  
ATOM    550  HZ1 LYS A  35      35.640  -0.293 -20.059  1.00  0.00           H  
ATOM    551  HZ2 LYS A  35      36.940  -1.187 -20.521  1.00  0.00           H  
ATOM    552  HZ3 LYS A  35      35.421  -1.797 -20.697  1.00  0.00           H  
ATOM    553  C   LYS A  35      32.556  -2.061 -13.627  1.00  0.00           C  
ATOM    554  O   LYS A  35      31.373  -2.397 -13.729  1.00  0.00           O  
ATOM    555  N   ASN A  36      32.985  -1.044 -12.879  1.00  0.00           N  
ATOM    556  H   ASN A  36      33.974  -0.870 -12.878  1.00  0.00           H  
ATOM    557  CA  ASN A  36      32.146  -0.103 -12.141  1.00  0.00           C  
ATOM    558  HA  ASN A  36      31.593  -0.652 -11.374  1.00  0.00           H  
ATOM    559  CB  ASN A  36      33.108   0.893 -11.460  1.00  0.00           C  
ATOM    560  HB2 ASN A  36      33.925   0.349 -10.987  1.00  0.00           H  
ATOM    561  HB3 ASN A  36      33.530   1.557 -12.215  1.00  0.00           H  
ATOM    562  CG  ASN A  36      32.454   1.737 -10.382  1.00  0.00           C  
ATOM    563  OD1 ASN A  36      31.322   1.532  -9.998  1.00  0.00           O  
ATOM    564  ND2 ASN A  36      33.160   2.704  -9.850  1.00  0.00           N  
ATOM    565 HD21 ASN A  36      32.699   3.236  -9.131  1.00  0.00           H  
ATOM    566 HD22 ASN A  36      34.107   2.871 -10.127  1.00  0.00           H  
ATOM    567  C   ASN A  36      31.130   0.608 -13.064  1.00  0.00           C  
ATOM    568  O   ASN A  36      31.395   0.784 -14.256  1.00  0.00           O  
ATOM    569  N   THR A  37      29.997   1.057 -12.517  1.00  0.00           N  
ATOM    570  H   THR A  37      29.901   1.009 -11.504  1.00  0.00           H  
ATOM    571  CA  THR A  37      29.008   1.887 -13.226  1.00  0.00           C  
ATOM    572  HA  THR A  37      29.553   2.557 -13.891  1.00  0.00           H  
ATOM    573  CB  THR A  37      28.085   1.033 -14.113  1.00  0.00           C  
ATOM    574  HB  THR A  37      28.685   0.308 -14.665  1.00  0.00           H  
ATOM    575  CG2 THR A  37      26.978   0.295 -13.353  1.00  0.00           C  
ATOM    576 HG21 THR A  37      26.358   0.992 -12.798  1.00  0.00           H  
ATOM    577 HG22 THR A  37      26.332  -0.231 -14.049  1.00  0.00           H  
ATOM    578 HG23 THR A  37      27.422  -0.416 -12.658  1.00  0.00           H  
ATOM    579  OG1 THR A  37      27.505   1.917 -15.038  1.00  0.00           O  
ATOM    580  HG1 THR A  37      26.930   1.433 -15.669  1.00  0.00           H  
ATOM    581  C   THR A  37      28.212   2.784 -12.266  1.00  0.00           C  
ATOM    582  O   THR A  37      28.441   2.769 -11.059  1.00  0.00           O  
ATOM    583  N   THR A  38      27.291   3.593 -12.794  1.00  0.00           N  
ATOM    584  H   THR A  38      27.105   3.482 -13.786  1.00  0.00           H  
ATOM    585  CA  THR A  38      26.446   4.495 -11.998  1.00  0.00           C  
ATOM    586  HA  THR A  38      27.117   5.087 -11.375  1.00  0.00           H  
ATOM    587  CB  THR A  38      25.654   5.476 -12.878  1.00  0.00           C  
ATOM    588  HB  THR A  38      25.201   6.213 -12.215  1.00  0.00           H  
ATOM    589  CG2 THR A  38      26.522   6.229 -13.885  1.00  0.00           C  
ATOM    590 HG21 THR A  38      25.919   6.985 -14.388  1.00  0.00           H  
ATOM    591 HG22 THR A  38      27.343   6.722 -13.364  1.00  0.00           H  
ATOM    592 HG23 THR A  38      26.929   5.546 -14.631  1.00  0.00           H  
ATOM    593  OG1 THR A  38      24.610   4.836 -13.573  1.00  0.00           O  
ATOM    594  HG1 THR A  38      24.988   4.384 -14.343  1.00  0.00           H  
ATOM    595  C   THR A  38      25.492   3.753 -11.051  1.00  0.00           C  
ATOM    596  O   THR A  38      25.069   2.623 -11.295  1.00  0.00           O  
ATOM    597  N   GLU A  39      25.098   4.411  -9.960  1.00  0.00           N  
ATOM    598  H   GLU A  39      25.514   5.308  -9.769  1.00  0.00           H  
ATOM    599  CA  GLU A  39      24.222   3.838  -8.925  1.00  0.00           C  
ATOM    600  HA  GLU A  39      24.695   2.942  -8.518  1.00  0.00           H  
ATOM    601  CB  GLU A  39      24.118   4.885  -7.805  1.00  0.00           C  
ATOM    602  HB2 GLU A  39      25.104   5.295  -7.586  1.00  0.00           H  
ATOM    603  HB3 GLU A  39      23.489   5.699  -8.167  1.00  0.00           H  
ATOM    604  CG  GLU A  39      23.549   4.304  -6.508  1.00  0.00           C  
ATOM    605  HG2 GLU A  39      22.720   3.645  -6.752  1.00  0.00           H  
ATOM    606  HG3 GLU A  39      24.322   3.703  -6.026  1.00  0.00           H  
ATOM    607  CD  GLU A  39      23.038   5.386  -5.550  1.00  0.00           C  
ATOM    608  OE1 GLU A  39      23.120   5.188  -4.313  1.00  0.00           O  
ATOM    609  OE2 GLU A  39      22.458   6.404  -5.975  1.00  0.00           O  
ATOM    610  C   GLU A  39      22.824   3.438  -9.457  1.00  0.00           C  
ATOM    611  O   GLU A  39      22.308   2.361  -9.158  1.00  0.00           O  
ATOM    612  N   LYS A  40      22.230   4.279 -10.317  1.00  0.00           N  
ATOM    613  H   LYS A  40      22.717   5.137 -10.530  1.00  0.00           H  
ATOM    614  CA  LYS A  40      20.941   4.010 -10.980  1.00  0.00           C  
ATOM    615  HA  LYS A  40      20.180   3.802 -10.226  1.00  0.00           H  
ATOM    616  CB  LYS A  40      20.532   5.232 -11.812  1.00  0.00           C  
ATOM    617  HB2 LYS A  40      21.382   5.609 -12.386  1.00  0.00           H  
ATOM    618  HB3 LYS A  40      19.760   4.916 -12.515  1.00  0.00           H  
ATOM    619  CG  LYS A  40      19.962   6.338 -10.920  1.00  0.00           C  
ATOM    620  HG2 LYS A  40      19.224   5.882 -10.261  1.00  0.00           H  
ATOM    621  HG3 LYS A  40      20.749   6.776 -10.304  1.00  0.00           H  
ATOM    622  CD  LYS A  40      19.292   7.427 -11.767  1.00  0.00           C  
ATOM    623  HD2 LYS A  40      20.006   8.222 -11.986  1.00  0.00           H  
ATOM    624  HD3 LYS A  40      18.957   7.001 -12.713  1.00  0.00           H  
ATOM    625  CE  LYS A  40      18.079   7.971 -11.008  1.00  0.00           C  
ATOM    626  HE2 LYS A  40      18.416   8.677 -10.243  1.00  0.00           H  
ATOM    627  HE3 LYS A  40      17.588   7.132 -10.498  1.00  0.00           H  
ATOM    628  NZ  LYS A  40      17.108   8.593 -11.936  1.00  0.00           N  
ATOM    629  HZ1 LYS A  40      16.285   8.886 -11.424  1.00  0.00           H  
ATOM    630  HZ2 LYS A  40      17.517   9.388 -12.409  1.00  0.00           H  
ATOM    631  HZ3 LYS A  40      16.823   7.904 -12.624  1.00  0.00           H  
ATOM    632  C   LYS A  40      20.984   2.787 -11.891  1.00  0.00           C  
ATOM    633  O   LYS A  40      20.084   1.951 -11.871  1.00  0.00           O  
ATOM    634  N   GLU A  41      22.046   2.695 -12.681  1.00  0.00           N  
ATOM    635  H   GLU A  41      22.749   3.419 -12.633  1.00  0.00           H  
ATOM    636  CA  GLU A  41      22.302   1.566 -13.566  1.00  0.00           C  
ATOM    637  HA  GLU A  41      21.419   1.378 -14.177  1.00  0.00           H  
ATOM    638  CB  GLU A  41      23.445   1.964 -14.499  1.00  0.00           C  
ATOM    639  HB2 GLU A  41      23.219   2.942 -14.928  1.00  0.00           H  
ATOM    640  HB3 GLU A  41      24.366   2.047 -13.920  1.00  0.00           H  
ATOM    641  CG  GLU A  41      23.657   0.977 -15.642  1.00  0.00           C  
ATOM    642  HG2 GLU A  41      23.750  -0.033 -15.235  1.00  0.00           H  
ATOM    643  HG3 GLU A  41      22.793   1.022 -16.306  1.00  0.00           H  
ATOM    644  CD  GLU A  41      24.927   1.340 -16.407  1.00  0.00           C  
ATOM    645  OE1 GLU A  41      25.132   2.536 -16.695  1.00  0.00           O  
ATOM    646  OE2 GLU A  41      25.779   0.433 -16.579  1.00  0.00           O  
ATOM    647  C   GLU A  41      22.605   0.293 -12.768  1.00  0.00           C  
ATOM    648  O   GLU A  41      22.103  -0.770 -13.112  1.00  0.00           O  
ATOM    649  N   THR A  42      23.312   0.408 -11.640  1.00  0.00           N  
ATOM    650  H   THR A  42      23.724   1.311 -11.432  1.00  0.00           H  
ATOM    651  CA  THR A  42      23.539  -0.699 -10.694  1.00  0.00           C  
ATOM    652  HA  THR A  42      24.039  -1.511 -11.223  1.00  0.00           H  
ATOM    653  CB  THR A  42      24.458  -0.259  -9.542  1.00  0.00           C  
ATOM    654  HB  THR A  42      23.995   0.557  -8.989  1.00  0.00           H  
ATOM    655  CG2 THR A  42      24.779  -1.387  -8.562  1.00  0.00           C  
ATOM    656 HG21 THR A  42      23.874  -1.719  -8.055  1.00  0.00           H  
ATOM    657 HG22 THR A  42      25.232  -2.222  -9.095  1.00  0.00           H  
ATOM    658 HG23 THR A  42      25.483  -1.021  -7.815  1.00  0.00           H  
ATOM    659  OG1 THR A  42      25.685   0.187 -10.066  1.00  0.00           O  
ATOM    660  HG1 THR A  42      25.533   1.036 -10.513  1.00  0.00           H  
ATOM    661  C   THR A  42      22.218  -1.253 -10.150  1.00  0.00           C  
ATOM    662  O   THR A  42      21.987  -2.462 -10.211  1.00  0.00           O  
ATOM    663  N   PHE A  43      21.295  -0.393  -9.701  1.00  0.00           N  
ATOM    664  H   PHE A  43      21.535   0.594  -9.631  1.00  0.00           H  
ATOM    665  CA  PHE A  43      19.950  -0.825  -9.294  1.00  0.00           C  
ATOM    666  HA  PHE A  43      20.053  -1.650  -8.591  1.00  0.00           H  
ATOM    667  CB  PHE A  43      19.214   0.329  -8.599  1.00  0.00           C  
ATOM    668  HB2 PHE A  43      19.135   1.155  -9.307  1.00  0.00           H  
ATOM    669  HB3 PHE A  43      18.201   0.001  -8.367  1.00  0.00           H  
ATOM    670  CG  PHE A  43      19.847   0.836  -7.311  1.00  0.00           C  
ATOM    671  CD1 PHE A  43      20.401  -0.058  -6.370  1.00  0.00           C  
ATOM    672  HD1 PHE A  43      20.383  -1.123  -6.543  1.00  0.00           H  
ATOM    673  CE1 PHE A  43      21.006   0.430  -5.199  1.00  0.00           C  
ATOM    674  HE1 PHE A  43      21.454  -0.258  -4.497  1.00  0.00           H  
ATOM    675  CZ  PHE A  43      21.024   1.809  -4.937  1.00  0.00           C  
ATOM    676  HZ  PHE A  43      21.498   2.182  -4.040  1.00  0.00           H  
ATOM    677  CE2 PHE A  43      20.443   2.701  -5.852  1.00  0.00           C  
ATOM    678  HE2 PHE A  43      20.469   3.765  -5.659  1.00  0.00           H  
ATOM    679  CD2 PHE A  43      19.870   2.218  -7.043  1.00  0.00           C  
ATOM    680  HD2 PHE A  43      19.459   2.916  -7.759  1.00  0.00           H  
ATOM    681  C   PHE A  43      19.112  -1.383 -10.453  1.00  0.00           C  
ATOM    682  O   PHE A  43      18.351  -2.329 -10.254  1.00  0.00           O  
ATOM    683  N   CYS A  44      19.288  -0.869 -11.674  1.00  0.00           N  
ATOM    684  H   CYS A  44      19.873  -0.045 -11.772  1.00  0.00           H  
ATOM    685  CA  CYS A  44      18.638  -1.418 -12.865  1.00  0.00           C  
ATOM    686  HA  CYS A  44      17.574  -1.538 -12.648  1.00  0.00           H  
ATOM    687  CB  CYS A  44      18.794  -0.420 -14.015  1.00  0.00           C  
ATOM    688  HB2 CYS A  44      18.575   0.590 -13.671  1.00  0.00           H  
ATOM    689  HB3 CYS A  44      19.819  -0.450 -14.387  1.00  0.00           H  
ATOM    690  SG  CYS A  44      17.651  -0.880 -15.346  1.00  0.00           S  
ATOM    691  HG  CYS A  44      16.516  -0.388 -14.815  1.00  0.00           H  
ATOM    692  C   CYS A  44      19.180  -2.808 -13.252  1.00  0.00           C  
ATOM    693  O   CYS A  44      18.393  -3.702 -13.554  1.00  0.00           O  
ATOM    694  N   ARG A  45      20.501  -3.034 -13.178  1.00  0.00           N  
ATOM    695  H   ARG A  45      21.105  -2.247 -12.952  1.00  0.00           H  
ATOM    696  CA  ARG A  45      21.130  -4.358 -13.356  1.00  0.00           C  
ATOM    697  HA  ARG A  45      20.863  -4.766 -14.334  1.00  0.00           H  
ATOM    698  CB  ARG A  45      22.671  -4.243 -13.276  1.00  0.00           C  
ATOM    699  HB2 ARG A  45      22.932  -3.681 -12.380  1.00  0.00           H  
ATOM    700  HB3 ARG A  45      23.083  -5.246 -13.173  1.00  0.00           H  
ATOM    701  CG  ARG A  45      23.370  -3.585 -14.484  1.00  0.00           C  
ATOM    702  HG2 ARG A  45      23.196  -4.186 -15.377  1.00  0.00           H  
ATOM    703  HG3 ARG A  45      22.962  -2.590 -14.649  1.00  0.00           H  
ATOM    704  CD  ARG A  45      24.887  -3.482 -14.223  1.00  0.00           C  
ATOM    705  HD2 ARG A  45      25.040  -2.958 -13.279  1.00  0.00           H  
ATOM    706  HD3 ARG A  45      25.297  -4.490 -14.131  1.00  0.00           H  
ATOM    707  NE  ARG A  45      25.601  -2.743 -15.285  1.00  0.00           N  
ATOM    708  HE  ARG A  45      25.034  -2.351 -16.027  1.00  0.00           H  
ATOM    709  CZ  ARG A  45      26.900  -2.495 -15.357  1.00  0.00           C  
ATOM    710  NH1 ARG A  45      27.772  -2.985 -14.513  1.00  0.00           N  
ATOM    711 HH11 ARG A  45      27.456  -3.568 -13.759  1.00  0.00           H  
ATOM    712 HH12 ARG A  45      28.746  -2.734 -14.575  1.00  0.00           H  
ATOM    713  NH2 ARG A  45      27.372  -1.700 -16.269  1.00  0.00           N  
ATOM    714 HH21 ARG A  45      26.698  -1.032 -16.672  1.00  0.00           H  
ATOM    715 HH22 ARG A  45      28.327  -1.415 -16.258  1.00  0.00           H  
ATOM    716  C   ARG A  45      20.588  -5.342 -12.308  1.00  0.00           C  
ATOM    717  O   ARG A  45      20.240  -6.470 -12.651  1.00  0.00           O  
ATOM    718  N   ALA A  46      20.456  -4.911 -11.048  1.00  0.00           N  
ATOM    719  H   ALA A  46      20.785  -3.979 -10.821  1.00  0.00           H  
ATOM    720  CA  ALA A  46      19.890  -5.740  -9.979  1.00  0.00           C  
ATOM    721  HA  ALA A  46      20.441  -6.681  -9.951  1.00  0.00           H  
ATOM    722  CB  ALA A  46      20.096  -5.046  -8.627  1.00  0.00           C  
ATOM    723  HB1 ALA A  46      19.552  -4.102  -8.596  1.00  0.00           H  
ATOM    724  HB2 ALA A  46      19.733  -5.695  -7.829  1.00  0.00           H  
ATOM    725  HB3 ALA A  46      21.158  -4.853  -8.465  1.00  0.00           H  
ATOM    726  C   ALA A  46      18.412  -6.090 -10.238  1.00  0.00           C  
ATOM    727  O   ALA A  46      18.057  -7.266 -10.251  1.00  0.00           O  
ATOM    728  N   ALA A  47      17.570  -5.096 -10.546  1.00  0.00           N  
ATOM    729  H   ALA A  47      17.910  -4.142 -10.509  1.00  0.00           H  
ATOM    730  CA  ALA A  47      16.187  -5.314 -10.970  1.00  0.00           C  
ATOM    731  HA  ALA A  47      15.625  -5.761 -10.148  1.00  0.00           H  
ATOM    732  CB  ALA A  47      15.568  -3.947 -11.291  1.00  0.00           C  
ATOM    733  HB1 ALA A  47      15.622  -3.297 -10.417  1.00  0.00           H  
ATOM    734  HB2 ALA A  47      16.094  -3.478 -12.122  1.00  0.00           H  
ATOM    735  HB3 ALA A  47      14.523  -4.076 -11.563  1.00  0.00           H  
ATOM    736  C   ALA A  47      16.106  -6.278 -12.173  1.00  0.00           C  
ATOM    737  O   ALA A  47      15.307  -7.207 -12.171  1.00  0.00           O  
ATOM    738  N   THR A  48      16.998  -6.130 -13.158  1.00  0.00           N  
ATOM    739  H   THR A  48      17.621  -5.334 -13.100  1.00  0.00           H  
ATOM    740  CA  THR A  48      17.062  -6.972 -14.367  1.00  0.00           C  
ATOM    741  HA  THR A  48      16.082  -6.952 -14.846  1.00  0.00           H  
ATOM    742  CB  THR A  48      18.080  -6.412 -15.381  1.00  0.00           C  
ATOM    743  HB  THR A  48      19.074  -6.402 -14.936  1.00  0.00           H  
ATOM    744  CG2 THR A  48      18.133  -7.213 -16.682  1.00  0.00           C  
ATOM    745 HG21 THR A  48      17.136  -7.285 -17.113  1.00  0.00           H  
ATOM    746 HG22 THR A  48      18.790  -6.705 -17.389  1.00  0.00           H  
ATOM    747 HG23 THR A  48      18.528  -8.211 -16.498  1.00  0.00           H  
ATOM    748  OG1 THR A  48      17.732  -5.093 -15.745  1.00  0.00           O  
ATOM    749  HG1 THR A  48      17.888  -4.534 -14.962  1.00  0.00           H  
ATOM    750  C   THR A  48      17.366  -8.443 -14.056  1.00  0.00           C  
ATOM    751  O   THR A  48      16.640  -9.317 -14.531  1.00  0.00           O  
ATOM    752  N   VAL A  49      18.390  -8.765 -13.252  1.00  0.00           N  
ATOM    753  H   VAL A  49      18.987  -8.031 -12.881  1.00  0.00           H  
ATOM    754  CA  VAL A  49      18.685 -10.177 -12.914  1.00  0.00           C  
ATOM    755  HA  VAL A  49      18.635 -10.755 -13.838  1.00  0.00           H  
ATOM    756  CB  VAL A  49      20.102 -10.398 -12.348  1.00  0.00           C  
ATOM    757  HB  VAL A  49      20.229 -11.472 -12.199  1.00  0.00           H  
ATOM    758  CG1 VAL A  49      21.164  -9.960 -13.360  1.00  0.00           C  
ATOM    759 HG11 VAL A  49      22.154 -10.218 -12.985  1.00  0.00           H  
ATOM    760 HG12 VAL A  49      21.005 -10.478 -14.307  1.00  0.00           H  
ATOM    761 HG13 VAL A  49      21.114  -8.885 -13.526  1.00  0.00           H  
ATOM    762  CG2 VAL A  49      20.363  -9.722 -10.997  1.00  0.00           C  
ATOM    763 HG21 VAL A  49      20.303  -8.641 -11.102  1.00  0.00           H  
ATOM    764 HG22 VAL A  49      21.358  -9.995 -10.645  1.00  0.00           H  
ATOM    765 HG23 VAL A  49      19.646 -10.059 -10.250  1.00  0.00           H  
ATOM    766  C   VAL A  49      17.634 -10.790 -11.984  1.00  0.00           C  
ATOM    767  O   VAL A  49      17.319 -11.970 -12.124  1.00  0.00           O  
ATOM    768  N   LEU A  50      17.028 -10.005 -11.087  1.00  0.00           N  
ATOM    769  H   LEU A  50      17.334  -9.040 -10.998  1.00  0.00           H  
ATOM    770  CA  LEU A  50      15.911 -10.466 -10.254  1.00  0.00           C  
ATOM    771  HA  LEU A  50      16.182 -11.422  -9.805  1.00  0.00           H  
ATOM    772  CB  LEU A  50      15.654  -9.446  -9.128  1.00  0.00           C  
ATOM    773  HB2 LEU A  50      15.467  -8.470  -9.580  1.00  0.00           H  
ATOM    774  HB3 LEU A  50      14.751  -9.736  -8.588  1.00  0.00           H  
ATOM    775  CG  LEU A  50      16.812  -9.311  -8.111  1.00  0.00           C  
ATOM    776  HG  LEU A  50      17.751  -9.139  -8.630  1.00  0.00           H  
ATOM    777  CD1 LEU A  50      16.554  -8.130  -7.176  1.00  0.00           C  
ATOM    778 HD11 LEU A  50      15.620  -8.287  -6.641  1.00  0.00           H  
ATOM    779 HD12 LEU A  50      17.372  -8.031  -6.463  1.00  0.00           H  
ATOM    780 HD13 LEU A  50      16.482  -7.213  -7.762  1.00  0.00           H  
ATOM    781  CD2 LEU A  50      16.984 -10.558  -7.243  1.00  0.00           C  
ATOM    782 HD21 LEU A  50      17.271 -11.405  -7.865  1.00  0.00           H  
ATOM    783 HD22 LEU A  50      17.774 -10.393  -6.511  1.00  0.00           H  
ATOM    784 HD23 LEU A  50      16.055 -10.782  -6.720  1.00  0.00           H  
ATOM    785  C   LEU A  50      14.656 -10.728 -11.107  1.00  0.00           C  
ATOM    786  O   LEU A  50      13.946 -11.704 -10.869  1.00  0.00           O  
ATOM    787  N   ARG A  51      14.419  -9.924 -12.153  1.00  0.00           N  
ATOM    788  H   ARG A  51      15.000  -9.093 -12.245  1.00  0.00           H  
ATOM    789  CA  ARG A  51      13.356 -10.131 -13.154  1.00  0.00           C  
ATOM    790  HA  ARG A  51      12.413 -10.273 -12.633  1.00  0.00           H  
ATOM    791  CB  ARG A  51      13.243  -8.871 -14.024  1.00  0.00           C  
ATOM    792  HB2 ARG A  51      13.155  -8.020 -13.351  1.00  0.00           H  
ATOM    793  HB3 ARG A  51      14.147  -8.747 -14.619  1.00  0.00           H  
ATOM    794  CG  ARG A  51      12.023  -8.889 -14.961  1.00  0.00           C  
ATOM    795  HG2 ARG A  51      12.082  -9.746 -15.632  1.00  0.00           H  
ATOM    796  HG3 ARG A  51      11.122  -8.990 -14.366  1.00  0.00           H  
ATOM    797  CD  ARG A  51      11.912  -7.618 -15.811  1.00  0.00           C  
ATOM    798  HD2 ARG A  51      12.692  -7.655 -16.573  1.00  0.00           H  
ATOM    799  HD3 ARG A  51      10.938  -7.611 -16.304  1.00  0.00           H  
ATOM    800  NE  ARG A  51      12.059  -6.390 -15.006  1.00  0.00           N  
ATOM    801  HE  ARG A  51      11.826  -6.454 -14.013  1.00  0.00           H  
ATOM    802  CZ  ARG A  51      12.532  -5.232 -15.406  1.00  0.00           C  
ATOM    803  NH1 ARG A  51      12.742  -4.996 -16.667  1.00  0.00           N  
ATOM    804 HH11 ARG A  51      12.420  -5.666 -17.333  1.00  0.00           H  
ATOM    805 HH12 ARG A  51      13.028  -4.062 -16.939  1.00  0.00           H  
ATOM    806  NH2 ARG A  51      12.797  -4.288 -14.558  1.00  0.00           N  
ATOM    807 HH21 ARG A  51      12.574  -4.427 -13.562  1.00  0.00           H  
ATOM    808 HH22 ARG A  51      13.143  -3.405 -14.884  1.00  0.00           H  
ATOM    809  C   ARG A  51      13.569 -11.387 -13.989  1.00  0.00           C  
ATOM    810  O   ARG A  51      12.613 -12.131 -14.211  1.00  0.00           O  
ATOM    811  N   GLN A  52      14.808 -11.661 -14.403  1.00  0.00           N  
ATOM    812  H   GLN A  52      15.532 -10.971 -14.235  1.00  0.00           H  
ATOM    813  CA  GLN A  52      15.171 -12.951 -14.996  1.00  0.00           C  
ATOM    814  HA  GLN A  52      14.520 -13.136 -15.851  1.00  0.00           H  
ATOM    815  CB  GLN A  52      16.624 -12.928 -15.500  1.00  0.00           C  
ATOM    816  HB2 GLN A  52      17.283 -12.538 -14.724  1.00  0.00           H  
ATOM    817  HB3 GLN A  52      16.933 -13.948 -15.731  1.00  0.00           H  
ATOM    818  CG  GLN A  52      16.747 -12.079 -16.779  1.00  0.00           C  
ATOM    819  HG2 GLN A  52      16.065 -12.484 -17.527  1.00  0.00           H  
ATOM    820  HG3 GLN A  52      16.456 -11.051 -16.570  1.00  0.00           H  
ATOM    821  CD  GLN A  52      18.148 -12.067 -17.386  1.00  0.00           C  
ATOM    822  OE1 GLN A  52      19.150 -12.379 -16.765  1.00  0.00           O  
ATOM    823  NE2 GLN A  52      18.273 -11.698 -18.644  1.00  0.00           N  
ATOM    824 HE21 GLN A  52      19.204 -11.757 -19.018  1.00  0.00           H  
ATOM    825 HE22 GLN A  52      17.467 -11.484 -19.201  1.00  0.00           H  
ATOM    826  C   GLN A  52      14.914 -14.105 -14.015  1.00  0.00           C  
ATOM    827  O   GLN A  52      14.322 -15.102 -14.424  1.00  0.00           O  
ATOM    828  N   PHE A  53      15.239 -13.948 -12.726  1.00  0.00           N  
ATOM    829  H   PHE A  53      15.746 -13.114 -12.445  1.00  0.00           H  
ATOM    830  CA  PHE A  53      14.963 -14.976 -11.720  1.00  0.00           C  
ATOM    831  HA  PHE A  53      15.426 -15.905 -12.059  1.00  0.00           H  
ATOM    832  CB  PHE A  53      15.615 -14.603 -10.376  1.00  0.00           C  
ATOM    833  HB2 PHE A  53      16.647 -14.302 -10.562  1.00  0.00           H  
ATOM    834  HB3 PHE A  53      15.102 -13.746  -9.945  1.00  0.00           H  
ATOM    835  CG  PHE A  53      15.617 -15.722  -9.349  1.00  0.00           C  
ATOM    836  CD1 PHE A  53      14.453 -16.017  -8.609  1.00  0.00           C  
ATOM    837  HD1 PHE A  53      13.550 -15.448  -8.767  1.00  0.00           H  
ATOM    838  CE1 PHE A  53      14.455 -17.067  -7.671  1.00  0.00           C  
ATOM    839  HE1 PHE A  53      13.558 -17.300  -7.116  1.00  0.00           H  
ATOM    840  CZ  PHE A  53      15.625 -17.820  -7.461  1.00  0.00           C  
ATOM    841  HZ  PHE A  53      15.632 -18.622  -6.736  1.00  0.00           H  
ATOM    842  CE2 PHE A  53      16.793 -17.518  -8.185  1.00  0.00           C  
ATOM    843  HE2 PHE A  53      17.702 -18.080  -8.013  1.00  0.00           H  
ATOM    844  CD2 PHE A  53      16.786 -16.478  -9.131  1.00  0.00           C  
ATOM    845  HD2 PHE A  53      17.691 -16.260  -9.680  1.00  0.00           H  
ATOM    846  C   PHE A  53      13.457 -15.260 -11.592  1.00  0.00           C  
ATOM    847  O   PHE A  53      13.051 -16.414 -11.741  1.00  0.00           O  
ATOM    848  N   TYR A  54      12.608 -14.249 -11.349  1.00  0.00           N  
ATOM    849  H   TYR A  54      12.971 -13.303 -11.252  1.00  0.00           H  
ATOM    850  CA  TYR A  54      11.177 -14.506 -11.126  1.00  0.00           C  
ATOM    851  HA  TYR A  54      11.115 -15.379 -10.476  1.00  0.00           H  
ATOM    852  CB  TYR A  54      10.490 -13.364 -10.353  1.00  0.00           C  
ATOM    853  HB2 TYR A  54       9.530 -13.741 -10.001  1.00  0.00           H  
ATOM    854  HB3 TYR A  54      11.080 -13.163  -9.459  1.00  0.00           H  
ATOM    855  CG  TYR A  54      10.214 -12.053 -11.073  1.00  0.00           C  
ATOM    856  CD1 TYR A  54      10.793 -10.863 -10.591  1.00  0.00           C  
ATOM    857  HD1 TYR A  54      11.503 -10.898  -9.777  1.00  0.00           H  
ATOM    858  CE1 TYR A  54      10.460  -9.623 -11.168  1.00  0.00           C  
ATOM    859  HE1 TYR A  54      10.899  -8.713 -10.793  1.00  0.00           H  
ATOM    860  CZ  TYR A  54       9.560  -9.567 -12.252  1.00  0.00           C  
ATOM    861  OH  TYR A  54       9.214  -8.379 -12.810  1.00  0.00           O  
ATOM    862  HH  TYR A  54       9.876  -7.674 -12.629  1.00  0.00           H  
ATOM    863  CE2 TYR A  54       8.993 -10.757 -12.752  1.00  0.00           C  
ATOM    864  HE2 TYR A  54       8.317 -10.706 -13.590  1.00  0.00           H  
ATOM    865  CD2 TYR A  54       9.297 -11.990 -12.145  1.00  0.00           C  
ATOM    866  HD2 TYR A  54       8.814 -12.887 -12.511  1.00  0.00           H  
ATOM    867  C   TYR A  54      10.419 -14.913 -12.397  1.00  0.00           C  
ATOM    868  O   TYR A  54       9.467 -15.682 -12.293  1.00  0.00           O  
ATOM    869  N   SER A  55      10.849 -14.478 -13.588  1.00  0.00           N  
ATOM    870  H   SER A  55      11.605 -13.803 -13.618  1.00  0.00           H  
ATOM    871  CA  SER A  55      10.250 -14.927 -14.861  1.00  0.00           C  
ATOM    872  HA  SER A  55       9.175 -14.737 -14.834  1.00  0.00           H  
ATOM    873  CB  SER A  55      10.854 -14.162 -16.041  1.00  0.00           C  
ATOM    874  HB2 SER A  55      11.929 -14.356 -16.090  1.00  0.00           H  
ATOM    875  HB3 SER A  55      10.388 -14.511 -16.965  1.00  0.00           H  
ATOM    876  OG  SER A  55      10.636 -12.772 -15.917  1.00  0.00           O  
ATOM    877  HG  SER A  55      11.297 -12.422 -15.291  1.00  0.00           H  
ATOM    878  C   SER A  55      10.448 -16.429 -15.122  1.00  0.00           C  
ATOM    879  O   SER A  55       9.657 -17.049 -15.836  1.00  0.00           O  
ATOM    880  N   HIE A  56      11.511 -17.010 -14.561  1.00  0.00           N  
ATOM    881  H   HIE A  56      12.139 -16.432 -14.016  1.00  0.00           H  
ATOM    882  CA  HIE A  56      11.790 -18.445 -14.624  1.00  0.00           C  
ATOM    883  HA  HIE A  56      11.366 -18.870 -15.536  1.00  0.00           H  
ATOM    884  CB  HIE A  56      13.313 -18.617 -14.687  1.00  0.00           C  
ATOM    885  HB2 HIE A  56      13.691 -18.110 -15.575  1.00  0.00           H  
ATOM    886  HB3 HIE A  56      13.774 -18.148 -13.816  1.00  0.00           H  
ATOM    887  CG  HIE A  56      13.747 -20.054 -14.746  1.00  0.00           C  
ATOM    888  ND1 HIE A  56      13.868 -20.824 -15.901  1.00  0.00           N  
ATOM    889  CE1 HIE A  56      14.159 -22.064 -15.482  1.00  0.00           C  
ATOM    890  HE1 HIE A  56      14.272 -22.917 -16.137  1.00  0.00           H  
ATOM    891  NE2 HIE A  56      14.227 -22.104 -14.141  1.00  0.00           N  
ATOM    892  HE2 HIE A  56      14.286 -22.949 -13.569  1.00  0.00           H  
ATOM    893  CD2 HIE A  56      13.959 -20.847 -13.662  1.00  0.00           C  
ATOM    894  HD2 HIE A  56      13.848 -20.554 -12.631  1.00  0.00           H  
ATOM    895  C   HIE A  56      11.156 -19.198 -13.442  1.00  0.00           C  
ATOM    896  O   HIE A  56      10.375 -20.134 -13.627  1.00  0.00           O  
ATOM    897  N   HIE A  57      11.457 -18.776 -12.210  1.00  0.00           N  
ATOM    898  H   HIE A  57      12.059 -17.963 -12.110  1.00  0.00           H  
ATOM    899  CA  HIE A  57      11.070 -19.501 -10.995  1.00  0.00           C  
ATOM    900  HA  HIE A  57      11.220 -20.566 -11.186  1.00  0.00           H  
ATOM    901  CB  HIE A  57      12.000 -19.141  -9.829  1.00  0.00           C  
ATOM    902  HB2 HIE A  57      12.092 -18.059  -9.743  1.00  0.00           H  
ATOM    903  HB3 HIE A  57      11.575 -19.521  -8.899  1.00  0.00           H  
ATOM    904  CG  HIE A  57      13.357 -19.773  -9.998  1.00  0.00           C  
ATOM    905  ND1 HIE A  57      13.602 -21.146  -9.945  1.00  0.00           N  
ATOM    906  CE1 HIE A  57      14.894 -21.307 -10.257  1.00  0.00           C  
ATOM    907  HE1 HIE A  57      15.385 -22.270 -10.334  1.00  0.00           H  
ATOM    908  NE2 HIE A  57      15.475 -20.113 -10.467  1.00  0.00           N  
ATOM    909  HE2 HIE A  57      16.449 -19.957 -10.690  1.00  0.00           H  
ATOM    910  CD2 HIE A  57      14.513 -19.136 -10.332  1.00  0.00           C  
ATOM    911  HD2 HIE A  57      14.634 -18.072 -10.474  1.00  0.00           H  
ATOM    912  C   HIE A  57       9.592 -19.393 -10.620  1.00  0.00           C  
ATOM    913  O   HIE A  57       9.147 -20.179  -9.787  1.00  0.00           O  
ATOM    914  N   GLU A  58       8.781 -18.531 -11.251  1.00  0.00           N  
ATOM    915  H   GLU A  58       9.165 -17.831 -11.877  1.00  0.00           H  
ATOM    916  CA  GLU A  58       7.316 -18.657 -11.117  1.00  0.00           C  
ATOM    917  HA  GLU A  58       7.129 -18.850 -10.063  1.00  0.00           H  
ATOM    918  CB  GLU A  58       6.579 -17.334 -11.398  1.00  0.00           C  
ATOM    919  HB2 GLU A  58       5.638 -17.385 -10.849  1.00  0.00           H  
ATOM    920  HB3 GLU A  58       7.160 -16.522 -10.962  1.00  0.00           H  
ATOM    921  CG  GLU A  58       6.250 -16.970 -12.855  1.00  0.00           C  
ATOM    922  HG2 GLU A  58       7.177 -16.920 -13.430  1.00  0.00           H  
ATOM    923  HG3 GLU A  58       5.619 -17.746 -13.292  1.00  0.00           H  
ATOM    924  CD  GLU A  58       5.505 -15.618 -12.922  1.00  0.00           C  
ATOM    925  OE1 GLU A  58       4.614 -15.352 -12.076  1.00  0.00           O  
ATOM    926  OE2 GLU A  58       5.836 -14.755 -13.765  1.00  0.00           O  
ATOM    927  C   GLU A  58       6.719 -19.890 -11.832  1.00  0.00           C  
ATOM    928  O   GLU A  58       5.515 -20.130 -11.716  1.00  0.00           O  
ATOM    929  N   LYS A  59       7.551 -20.707 -12.509  1.00  0.00           N  
ATOM    930  H   LYS A  59       8.510 -20.399 -12.620  1.00  0.00           H  
ATOM    931  CA  LYS A  59       7.160 -21.994 -13.121  1.00  0.00           C  
ATOM    932  HA  LYS A  59       6.186 -22.273 -12.714  1.00  0.00           H  
ATOM    933  CB  LYS A  59       7.008 -21.862 -14.650  1.00  0.00           C  
ATOM    934  HB2 LYS A  59       7.969 -22.089 -15.115  1.00  0.00           H  
ATOM    935  HB3 LYS A  59       6.295 -22.621 -14.979  1.00  0.00           H  
ATOM    936  CG  LYS A  59       6.557 -20.486 -15.167  1.00  0.00           C  
ATOM    937  HG2 LYS A  59       5.689 -20.141 -14.603  1.00  0.00           H  
ATOM    938  HG3 LYS A  59       7.377 -19.779 -15.029  1.00  0.00           H  
ATOM    939  CD  LYS A  59       6.187 -20.544 -16.654  1.00  0.00           C  
ATOM    940  HD2 LYS A  59       6.870 -21.216 -17.178  1.00  0.00           H  
ATOM    941  HD3 LYS A  59       5.170 -20.929 -16.745  1.00  0.00           H  
ATOM    942  CE  LYS A  59       6.290 -19.143 -17.268  1.00  0.00           C  
ATOM    943  HE2 LYS A  59       7.345 -18.847 -17.260  1.00  0.00           H  
ATOM    944  HE3 LYS A  59       5.749 -18.434 -16.633  1.00  0.00           H  
ATOM    945  NZ  LYS A  59       5.754 -19.116 -18.653  1.00  0.00           N  
ATOM    946  HZ1 LYS A  59       4.757 -19.289 -18.644  1.00  0.00           H  
ATOM    947  HZ2 LYS A  59       6.208 -19.826 -19.212  1.00  0.00           H  
ATOM    948  HZ3 LYS A  59       5.915 -18.212 -19.082  1.00  0.00           H  
ATOM    949  C   LYS A  59       8.081 -23.190 -12.814  1.00  0.00           C  
ATOM    950  O   LYS A  59       7.649 -24.323 -13.005  1.00  0.00           O  
ATOM    951  N   ASP A  60       9.340 -22.989 -12.409  1.00  0.00           N  
ATOM    952  H   ASP A  60       9.683 -22.045 -12.337  1.00  0.00           H  
ATOM    953  CA  ASP A  60      10.292 -24.100 -12.200  1.00  0.00           C  
ATOM    954  HA  ASP A  60      10.181 -24.786 -13.041  1.00  0.00           H  
ATOM    955  CB  ASP A  60      11.744 -23.603 -12.257  1.00  0.00           C  
ATOM    956  HB2 ASP A  60      11.848 -22.996 -13.155  1.00  0.00           H  
ATOM    957  HB3 ASP A  60      11.951 -22.966 -11.397  1.00  0.00           H  
ATOM    958  CG  ASP A  60      12.790 -24.734 -12.318  1.00  0.00           C  
ATOM    959  OD1 ASP A  60      13.962 -24.429 -12.647  1.00  0.00           O  
ATOM    960  OD2 ASP A  60      12.464 -25.930 -12.136  1.00  0.00           O  
ATOM    961  C   ASP A  60       9.997 -24.914 -10.928  1.00  0.00           C  
ATOM    962  O   ASP A  60      10.450 -24.610  -9.818  1.00  0.00           O  
ATOM    963  N   THR A  61       9.263 -26.013 -11.100  1.00  0.00           N  
ATOM    964  H   THR A  61       8.864 -26.186 -12.014  1.00  0.00           H  
ATOM    965  CA  THR A  61       8.875 -26.908 -10.007  1.00  0.00           C  
ATOM    966  HA  THR A  61       8.333 -26.307  -9.285  1.00  0.00           H  
ATOM    967  CB  THR A  61       7.930 -28.015 -10.496  1.00  0.00           C  
ATOM    968  HB  THR A  61       7.637 -28.629  -9.644  1.00  0.00           H  
ATOM    969  CG2 THR A  61       6.663 -27.452 -11.140  1.00  0.00           C  
ATOM    970 HG21 THR A  61       5.982 -28.273 -11.363  1.00  0.00           H  
ATOM    971 HG22 THR A  61       6.176 -26.759 -10.455  1.00  0.00           H  
ATOM    972 HG23 THR A  61       6.903 -26.932 -12.068  1.00  0.00           H  
ATOM    973  OG1 THR A  61       8.577 -28.831 -11.447  1.00  0.00           O  
ATOM    974  HG1 THR A  61       9.103 -29.473 -10.965  1.00  0.00           H  
ATOM    975  C   THR A  61      10.054 -27.548  -9.268  1.00  0.00           C  
ATOM    976  O   THR A  61       9.852 -28.088  -8.184  1.00  0.00           O  
ATOM    977  N   ARG A  62      11.291 -27.501  -9.789  1.00  0.00           N  
ATOM    978  H   ARG A  62      11.431 -26.977 -10.653  1.00  0.00           H  
ATOM    979  CA  ARG A  62      12.463 -28.139  -9.152  1.00  0.00           C  
ATOM    980  HA  ARG A  62      12.213 -29.175  -8.916  1.00  0.00           H  
ATOM    981  CB  ARG A  62      13.661 -28.129 -10.114  1.00  0.00           C  
ATOM    982  HB2 ARG A  62      13.909 -27.097 -10.365  1.00  0.00           H  
ATOM    983  HB3 ARG A  62      14.525 -28.566  -9.610  1.00  0.00           H  
ATOM    984  CG  ARG A  62      13.382 -28.943 -11.391  1.00  0.00           C  
ATOM    985  HG2 ARG A  62      13.215 -29.985 -11.114  1.00  0.00           H  
ATOM    986  HG3 ARG A  62      12.485 -28.575 -11.892  1.00  0.00           H  
ATOM    987  CD  ARG A  62      14.553 -28.878 -12.378  1.00  0.00           C  
ATOM    988  HD2 ARG A  62      15.459 -29.210 -11.867  1.00  0.00           H  
ATOM    989  HD3 ARG A  62      14.343 -29.559 -13.205  1.00  0.00           H  
ATOM    990  NE  ARG A  62      14.744 -27.517 -12.908  1.00  0.00           N  
ATOM    991  HE  ARG A  62      14.036 -26.820 -12.646  1.00  0.00           H  
ATOM    992  CZ  ARG A  62      15.745 -27.091 -13.653  1.00  0.00           C  
ATOM    993  NH1 ARG A  62      16.680 -27.894 -14.084  1.00  0.00           N  
ATOM    994 HH11 ARG A  62      16.614 -28.864 -13.845  1.00  0.00           H  
ATOM    995 HH12 ARG A  62      17.416 -27.543 -14.665  1.00  0.00           H  
ATOM    996  NH2 ARG A  62      15.847 -25.840 -13.968  1.00  0.00           N  
ATOM    997 HH21 ARG A  62      15.159 -25.215 -13.533  1.00  0.00           H  
ATOM    998 HH22 ARG A  62      16.620 -25.471 -14.479  1.00  0.00           H  
ATOM    999  C   ARG A  62      12.848 -27.516  -7.807  1.00  0.00           C  
ATOM   1000  O   ARG A  62      13.521 -28.173  -7.019  1.00  0.00           O  
ATOM   1001  N   CYS A  63      12.403 -26.292  -7.526  1.00  0.00           N  
ATOM   1002  H   CYS A  63      11.866 -25.812  -8.239  1.00  0.00           H  
ATOM   1003  CA  CYS A  63      12.584 -25.638  -6.226  1.00  0.00           C  
ATOM   1004  HA  CYS A  63      13.285 -26.222  -5.627  1.00  0.00           H  
ATOM   1005  CB  CYS A  63      13.219 -24.271  -6.491  1.00  0.00           C  
ATOM   1006  HB2 CYS A  63      13.895 -24.350  -7.344  1.00  0.00           H  
ATOM   1007  HB3 CYS A  63      12.449 -23.530  -6.719  1.00  0.00           H  
ATOM   1008  SG  CYS A  63      14.170 -23.797  -5.023  1.00  0.00           S  
ATOM   1009  HG  CYS A  63      14.986 -22.927  -5.628  1.00  0.00           H  
ATOM   1010  C   CYS A  63      11.278 -25.550  -5.406  1.00  0.00           C  
ATOM   1011  O   CYS A  63      11.249 -24.997  -4.305  1.00  0.00           O  
ATOM   1012  N   LEU A  64      10.175 -26.062  -5.959  1.00  0.00           N  
ATOM   1013  H   LEU A  64      10.268 -26.622  -6.798  1.00  0.00           H  
ATOM   1014  CA  LEU A  64       8.827 -25.853  -5.450  1.00  0.00           C  
ATOM   1015  HA  LEU A  64       8.843 -24.941  -4.853  1.00  0.00           H  
ATOM   1016  CB  LEU A  64       7.898 -25.621  -6.654  1.00  0.00           C  
ATOM   1017  HB2 LEU A  64       8.392 -24.900  -7.308  1.00  0.00           H  
ATOM   1018  HB3 LEU A  64       7.795 -26.560  -7.200  1.00  0.00           H  
ATOM   1019  CG  LEU A  64       6.481 -25.098  -6.350  1.00  0.00           C  
ATOM   1020  HG  LEU A  64       5.830 -25.927  -6.073  1.00  0.00           H  
ATOM   1021  CD1 LEU A  64       6.463 -24.054  -5.235  1.00  0.00           C  
ATOM   1022 HD11 LEU A  64       5.566 -23.445  -5.292  1.00  0.00           H  
ATOM   1023 HD12 LEU A  64       6.514 -24.544  -4.263  1.00  0.00           H  
ATOM   1024 HD13 LEU A  64       7.316 -23.392  -5.358  1.00  0.00           H  
ATOM   1025  CD2 LEU A  64       5.938 -24.428  -7.616  1.00  0.00           C  
ATOM   1026 HD21 LEU A  64       6.529 -23.542  -7.856  1.00  0.00           H  
ATOM   1027 HD22 LEU A  64       5.985 -25.125  -8.452  1.00  0.00           H  
ATOM   1028 HD23 LEU A  64       4.901 -24.134  -7.469  1.00  0.00           H  
ATOM   1029  C   LEU A  64       8.411 -27.009  -4.538  1.00  0.00           C  
ATOM   1030  O   LEU A  64       8.032 -28.087  -4.993  1.00  0.00           O  
ATOM   1031  N   GLY A  65       8.524 -26.778  -3.228  1.00  0.00           N  
ATOM   1032  H   GLY A  65       8.902 -25.889  -2.944  1.00  0.00           H  
ATOM   1033  CA  GLY A  65       8.222 -27.790  -2.215  1.00  0.00           C  
ATOM   1034  HA2 GLY A  65       8.906 -28.628  -2.348  1.00  0.00           H  
ATOM   1035  HA3 GLY A  65       8.381 -27.374  -1.223  1.00  0.00           H  
ATOM   1036  C   GLY A  65       6.781 -28.300  -2.310  1.00  0.00           C  
ATOM   1037  O   GLY A  65       5.839 -27.515  -2.389  1.00  0.00           O  
ATOM   1038  N   ALA A  66       6.616 -29.625  -2.269  1.00  0.00           N  
ATOM   1039  H   ALA A  66       7.444 -30.198  -2.245  1.00  0.00           H  
ATOM   1040  CA  ALA A  66       5.351 -30.314  -2.537  1.00  0.00           C  
ATOM   1041  HA  ALA A  66       5.006 -30.010  -3.527  1.00  0.00           H  
ATOM   1042  CB  ALA A  66       5.657 -31.817  -2.581  1.00  0.00           C  
ATOM   1043  HB1 ALA A  66       6.421 -32.022  -3.333  1.00  0.00           H  
ATOM   1044  HB2 ALA A  66       6.006 -32.159  -1.605  1.00  0.00           H  
ATOM   1045  HB3 ALA A  66       4.753 -32.369  -2.845  1.00  0.00           H  
ATOM   1046  C   ALA A  66       4.195 -30.011  -1.555  1.00  0.00           C  
ATOM   1047  O   ALA A  66       3.065 -30.434  -1.798  1.00  0.00           O  
ATOM   1048  N   THR A  67       4.440 -29.314  -0.438  1.00  0.00           N  
ATOM   1049  H   THR A  67       5.360 -28.907  -0.328  1.00  0.00           H  
ATOM   1050  CA  THR A  67       3.375 -28.921   0.501  1.00  0.00           C  
ATOM   1051  HA  THR A  67       2.598 -29.685   0.465  1.00  0.00           H  
ATOM   1052  CB  THR A  67       3.849 -28.856   1.962  1.00  0.00           C  
ATOM   1053  HB  THR A  67       2.971 -28.711   2.594  1.00  0.00           H  
ATOM   1054  CG2 THR A  67       4.551 -30.134   2.426  1.00  0.00           C  
ATOM   1055 HG21 THR A  67       5.469 -30.301   1.862  1.00  0.00           H  
ATOM   1056 HG22 THR A  67       4.795 -30.054   3.485  1.00  0.00           H  
ATOM   1057 HG23 THR A  67       3.889 -30.989   2.283  1.00  0.00           H  
ATOM   1058  OG1 THR A  67       4.713 -27.768   2.172  1.00  0.00           O  
ATOM   1059  HG1 THR A  67       5.552 -28.014   1.737  1.00  0.00           H  
ATOM   1060  C   THR A  67       2.725 -27.592   0.106  1.00  0.00           C  
ATOM   1061  O   THR A  67       3.383 -26.669  -0.373  1.00  0.00           O  
ATOM   1062  N   ALA A  68       1.428 -27.448   0.399  1.00  0.00           N  
ATOM   1063  H   ALA A  68       0.916 -28.255   0.719  1.00  0.00           H  
ATOM   1064  CA  ALA A  68       0.685 -26.203   0.181  1.00  0.00           C  
ATOM   1065  HA  ALA A  68       0.684 -25.991  -0.889  1.00  0.00           H  
ATOM   1066  CB  ALA A  68      -0.765 -26.432   0.626  1.00  0.00           C  
ATOM   1067  HB1 ALA A  68      -0.806 -26.661   1.693  1.00  0.00           H  
ATOM   1068  HB2 ALA A  68      -1.352 -25.531   0.437  1.00  0.00           H  
ATOM   1069  HB3 ALA A  68      -1.203 -27.257   0.063  1.00  0.00           H  
ATOM   1070  C   ALA A  68       1.312 -24.982   0.894  1.00  0.00           C  
ATOM   1071  O   ALA A  68       1.261 -23.871   0.370  1.00  0.00           O  
ATOM   1072  N   GLN A  69       1.967 -25.189   2.045  1.00  0.00           N  
ATOM   1073  H   GLN A  69       2.015 -26.130   2.398  1.00  0.00           H  
ATOM   1074  CA  GLN A  69       2.751 -24.156   2.729  1.00  0.00           C  
ATOM   1075  HA  GLN A  69       2.129 -23.269   2.863  1.00  0.00           H  
ATOM   1076  CB  GLN A  69       3.209 -24.667   4.107  1.00  0.00           C  
ATOM   1077  HB2 GLN A  69       3.533 -25.705   4.015  1.00  0.00           H  
ATOM   1078  HB3 GLN A  69       4.068 -24.085   4.444  1.00  0.00           H  
ATOM   1079  CG  GLN A  69       2.113 -24.573   5.182  1.00  0.00           C  
ATOM   1080  HG2 GLN A  69       1.191 -25.022   4.812  1.00  0.00           H  
ATOM   1081  HG3 GLN A  69       2.436 -25.147   6.051  1.00  0.00           H  
ATOM   1082  CD  GLN A  69       1.827 -23.142   5.646  1.00  0.00           C  
ATOM   1083  OE1 GLN A  69       2.380 -22.161   5.176  1.00  0.00           O  
ATOM   1084  NE2 GLN A  69       0.938 -22.961   6.597  1.00  0.00           N  
ATOM   1085 HE21 GLN A  69       0.765 -22.003   6.848  1.00  0.00           H  
ATOM   1086 HE22 GLN A  69       0.445 -23.732   7.008  1.00  0.00           H  
ATOM   1087  C   GLN A  69       3.966 -23.717   1.903  1.00  0.00           C  
ATOM   1088  O   GLN A  69       4.189 -22.522   1.739  1.00  0.00           O  
ATOM   1089  N   GLN A  70       4.738 -24.649   1.340  1.00  0.00           N  
ATOM   1090  H   GLN A  70       4.491 -25.629   1.431  1.00  0.00           H  
ATOM   1091  CA  GLN A  70       5.882 -24.296   0.491  1.00  0.00           C  
ATOM   1092  HA  GLN A  70       6.490 -23.552   1.009  1.00  0.00           H  
ATOM   1093  CB  GLN A  70       6.751 -25.533   0.257  1.00  0.00           C  
ATOM   1094  HB2 GLN A  70       6.101 -26.334  -0.092  1.00  0.00           H  
ATOM   1095  HB3 GLN A  70       7.487 -25.320  -0.519  1.00  0.00           H  
ATOM   1096  CG  GLN A  70       7.495 -25.960   1.539  1.00  0.00           C  
ATOM   1097  HG2 GLN A  70       8.408 -25.371   1.629  1.00  0.00           H  
ATOM   1098  HG3 GLN A  70       6.883 -25.757   2.418  1.00  0.00           H  
ATOM   1099  CD  GLN A  70       7.833 -27.447   1.570  1.00  0.00           C  
ATOM   1100  OE1 GLN A  70       7.112 -28.292   1.059  1.00  0.00           O  
ATOM   1101  NE2 GLN A  70       8.918 -27.832   2.203  1.00  0.00           N  
ATOM   1102 HE21 GLN A  70       9.101 -28.822   2.236  1.00  0.00           H  
ATOM   1103 HE22 GLN A  70       9.514 -27.161   2.655  1.00  0.00           H  
ATOM   1104  C   GLN A  70       5.436 -23.652  -0.829  1.00  0.00           C  
ATOM   1105  O   GLN A  70       6.023 -22.651  -1.230  1.00  0.00           O  
ATOM   1106  N   PHE A  71       4.357 -24.136  -1.449  1.00  0.00           N  
ATOM   1107  H   PHE A  71       3.966 -25.009  -1.107  1.00  0.00           H  
ATOM   1108  CA  PHE A  71       3.714 -23.502  -2.608  1.00  0.00           C  
ATOM   1109  HA  PHE A  71       4.431 -23.474  -3.424  1.00  0.00           H  
ATOM   1110  CB  PHE A  71       2.522 -24.383  -3.016  1.00  0.00           C  
ATOM   1111  HB2 PHE A  71       2.895 -25.395  -3.187  1.00  0.00           H  
ATOM   1112  HB3 PHE A  71       1.837 -24.436  -2.171  1.00  0.00           H  
ATOM   1113  CG  PHE A  71       1.731 -23.982  -4.253  1.00  0.00           C  
ATOM   1114  CD1 PHE A  71       2.379 -23.811  -5.491  1.00  0.00           C  
ATOM   1115  HD1 PHE A  71       3.453 -23.885  -5.548  1.00  0.00           H  
ATOM   1116  CE1 PHE A  71       1.635 -23.621  -6.669  1.00  0.00           C  
ATOM   1117  HE1 PHE A  71       2.149 -23.539  -7.619  1.00  0.00           H  
ATOM   1118  CZ  PHE A  71       0.230 -23.620  -6.619  1.00  0.00           C  
ATOM   1119  HZ  PHE A  71      -0.340 -23.555  -7.536  1.00  0.00           H  
ATOM   1120  CE2 PHE A  71      -0.426 -23.757  -5.382  1.00  0.00           C  
ATOM   1121  HE2 PHE A  71      -1.506 -23.798  -5.340  1.00  0.00           H  
ATOM   1122  CD2 PHE A  71       0.323 -23.934  -4.203  1.00  0.00           C  
ATOM   1123  HD2 PHE A  71      -0.189 -24.099  -3.264  1.00  0.00           H  
ATOM   1124  C   PHE A  71       3.291 -22.049  -2.322  1.00  0.00           C  
ATOM   1125  O   PHE A  71       3.555 -21.153  -3.121  1.00  0.00           O  
ATOM   1126  N   HIE A  72       2.688 -21.796  -1.155  1.00  0.00           N  
ATOM   1127  H   HIE A  72       2.446 -22.586  -0.565  1.00  0.00           H  
ATOM   1128  CA  HIE A  72       2.326 -20.454  -0.685  1.00  0.00           C  
ATOM   1129  HA  HIE A  72       1.764 -19.944  -1.469  1.00  0.00           H  
ATOM   1130  CB  HIE A  72       1.405 -20.582   0.535  1.00  0.00           C  
ATOM   1131  HB2 HIE A  72       0.499 -21.119   0.249  1.00  0.00           H  
ATOM   1132  HB3 HIE A  72       1.908 -21.161   1.310  1.00  0.00           H  
ATOM   1133  CG  HIE A  72       1.010 -19.248   1.111  1.00  0.00           C  
ATOM   1134  ND1 HIE A  72       0.273 -18.262   0.444  1.00  0.00           N  
ATOM   1135  CE1 HIE A  72       0.151 -17.250   1.315  1.00  0.00           C  
ATOM   1136  HE1 HIE A  72      -0.375 -16.326   1.111  1.00  0.00           H  
ATOM   1137  NE2 HIE A  72       0.769 -17.547   2.473  1.00  0.00           N  
ATOM   1138  HE2 HIE A  72       0.802 -16.951   3.291  1.00  0.00           H  
ATOM   1139  CD2 HIE A  72       1.321 -18.803   2.362  1.00  0.00           C  
ATOM   1140  HD2 HIE A  72       1.881 -19.345   3.113  1.00  0.00           H  
ATOM   1141  C   HIE A  72       3.542 -19.568  -0.379  1.00  0.00           C  
ATOM   1142  O   HIE A  72       3.606 -18.440  -0.864  1.00  0.00           O  
ATOM   1143  N   ARG A  73       4.540 -20.064   0.364  1.00  0.00           N  
ATOM   1144  H   ARG A  73       4.430 -21.000   0.748  1.00  0.00           H  
ATOM   1145  CA  ARG A  73       5.767 -19.302   0.676  1.00  0.00           C  
ATOM   1146  HA  ARG A  73       5.482 -18.339   1.101  1.00  0.00           H  
ATOM   1147  CB  ARG A  73       6.610 -20.073   1.709  1.00  0.00           C  
ATOM   1148  HB2 ARG A  73       6.747 -21.096   1.357  1.00  0.00           H  
ATOM   1149  HB3 ARG A  73       7.597 -19.612   1.759  1.00  0.00           H  
ATOM   1150  CG  ARG A  73       6.027 -20.111   3.140  1.00  0.00           C  
ATOM   1151  HG2 ARG A  73       5.031 -20.550   3.135  1.00  0.00           H  
ATOM   1152  HG3 ARG A  73       6.681 -20.740   3.745  1.00  0.00           H  
ATOM   1153  CD  ARG A  73       5.954 -18.716   3.784  1.00  0.00           C  
ATOM   1154  HD2 ARG A  73       6.870 -18.199   3.503  1.00  0.00           H  
ATOM   1155  HD3 ARG A  73       5.106 -18.171   3.366  1.00  0.00           H  
ATOM   1156  NE  ARG A  73       5.859 -18.744   5.266  1.00  0.00           N  
ATOM   1157  HE  ARG A  73       5.551 -19.596   5.698  1.00  0.00           H  
ATOM   1158  CZ  ARG A  73       6.304 -17.779   6.065  1.00  0.00           C  
ATOM   1159  NH1 ARG A  73       6.622 -16.611   5.608  1.00  0.00           N  
ATOM   1160 HH11 ARG A  73       6.520 -16.429   4.618  1.00  0.00           H  
ATOM   1161 HH12 ARG A  73       7.217 -16.036   6.187  1.00  0.00           H  
ATOM   1162  NH2 ARG A  73       6.457 -17.942   7.349  1.00  0.00           N  
ATOM   1163 HH21 ARG A  73       6.247 -18.805   7.801  1.00  0.00           H  
ATOM   1164 HH22 ARG A  73       6.921 -17.194   7.889  1.00  0.00           H  
ATOM   1165  C   ARG A  73       6.578 -18.958  -0.585  1.00  0.00           C  
ATOM   1166  O   ARG A  73       7.092 -17.848  -0.688  1.00  0.00           O  
ATOM   1167  N   HIE A  74       6.615 -19.854  -1.576  1.00  0.00           N  
ATOM   1168  H   HIE A  74       6.211 -20.769  -1.398  1.00  0.00           H  
ATOM   1169  CA  HIE A  74       7.149 -19.601  -2.927  1.00  0.00           C  
ATOM   1170  HA  HIE A  74       8.176 -19.245  -2.849  1.00  0.00           H  
ATOM   1171  CB  HIE A  74       7.161 -20.915  -3.724  1.00  0.00           C  
ATOM   1172  HB2 HIE A  74       7.916 -21.581  -3.304  1.00  0.00           H  
ATOM   1173  HB3 HIE A  74       6.194 -21.403  -3.620  1.00  0.00           H  
ATOM   1174  CG  HIE A  74       7.415 -20.748  -5.203  1.00  0.00           C  
ATOM   1175  ND1 HIE A  74       6.448 -20.385  -6.144  1.00  0.00           N  
ATOM   1176  CE1 HIE A  74       7.071 -20.406  -7.331  1.00  0.00           C  
ATOM   1177  HE1 HIE A  74       6.604 -20.179  -8.280  1.00  0.00           H  
ATOM   1178  NE2 HIE A  74       8.355 -20.759  -7.183  1.00  0.00           N  
ATOM   1179  HE2 HIE A  74       9.010 -20.841  -7.960  1.00  0.00           H  
ATOM   1180  CD2 HIE A  74       8.598 -20.976  -5.846  1.00  0.00           C  
ATOM   1181  HD2 HIE A  74       9.526 -21.294  -5.396  1.00  0.00           H  
ATOM   1182  C   HIE A  74       6.372 -18.508  -3.675  1.00  0.00           C  
ATOM   1183  O   HIE A  74       6.987 -17.558  -4.159  1.00  0.00           O  
ATOM   1184  N   LYS A  75       5.033 -18.571  -3.709  1.00  0.00           N  
ATOM   1185  H   LYS A  75       4.577 -19.412  -3.368  1.00  0.00           H  
ATOM   1186  CA  LYS A  75       4.219 -17.499  -4.314  1.00  0.00           C  
ATOM   1187  HA  LYS A  75       4.543 -17.367  -5.348  1.00  0.00           H  
ATOM   1188  CB  LYS A  75       2.730 -17.867  -4.310  1.00  0.00           C  
ATOM   1189  HB2 LYS A  75       2.442 -18.240  -3.325  1.00  0.00           H  
ATOM   1190  HB3 LYS A  75       2.149 -16.967  -4.519  1.00  0.00           H  
ATOM   1191  CG  LYS A  75       2.406 -18.910  -5.386  1.00  0.00           C  
ATOM   1192  HG2 LYS A  75       2.736 -18.541  -6.358  1.00  0.00           H  
ATOM   1193  HG3 LYS A  75       2.930 -19.840  -5.174  1.00  0.00           H  
ATOM   1194  CD  LYS A  75       0.897 -19.164  -5.433  1.00  0.00           C  
ATOM   1195  HD2 LYS A  75       0.546 -19.451  -4.439  1.00  0.00           H  
ATOM   1196  HD3 LYS A  75       0.392 -18.248  -5.747  1.00  0.00           H  
ATOM   1197  CE  LYS A  75       0.613 -20.292  -6.424  1.00  0.00           C  
ATOM   1198  HE2 LYS A  75       1.067 -20.038  -7.387  1.00  0.00           H  
ATOM   1199  HE3 LYS A  75       1.103 -21.199  -6.055  1.00  0.00           H  
ATOM   1200  NZ  LYS A  75      -0.843 -20.525  -6.586  1.00  0.00           N  
ATOM   1201  HZ1 LYS A  75      -0.997 -21.314  -7.201  1.00  0.00           H  
ATOM   1202  HZ2 LYS A  75      -1.295 -19.712  -6.983  1.00  0.00           H  
ATOM   1203  HZ3 LYS A  75      -1.263 -20.736  -5.690  1.00  0.00           H  
ATOM   1204  C   LYS A  75       4.436 -16.147  -3.635  1.00  0.00           C  
ATOM   1205  O   LYS A  75       4.584 -15.152  -4.336  1.00  0.00           O  
ATOM   1206  N   GLN A  76       4.512 -16.109  -2.305  1.00  0.00           N  
ATOM   1207  H   GLN A  76       4.321 -16.963  -1.792  1.00  0.00           H  
ATOM   1208  CA  GLN A  76       4.836 -14.894  -1.544  1.00  0.00           C  
ATOM   1209  HA  GLN A  76       4.138 -14.104  -1.827  1.00  0.00           H  
ATOM   1210  CB  GLN A  76       4.681 -15.160  -0.038  1.00  0.00           C  
ATOM   1211  HB2 GLN A  76       5.259 -16.046   0.224  1.00  0.00           H  
ATOM   1212  HB3 GLN A  76       5.090 -14.317   0.521  1.00  0.00           H  
ATOM   1213  CG  GLN A  76       3.224 -15.373   0.404  1.00  0.00           C  
ATOM   1214  HG2 GLN A  76       2.707 -16.042  -0.282  1.00  0.00           H  
ATOM   1215  HG3 GLN A  76       3.233 -15.853   1.382  1.00  0.00           H  
ATOM   1216  CD  GLN A  76       2.442 -14.064   0.503  1.00  0.00           C  
ATOM   1217  OE1 GLN A  76       2.071 -13.438  -0.479  1.00  0.00           O  
ATOM   1218  NE2 GLN A  76       2.154 -13.592   1.695  1.00  0.00           N  
ATOM   1219 HE21 GLN A  76       1.721 -12.686   1.702  1.00  0.00           H  
ATOM   1220 HE22 GLN A  76       2.573 -13.983   2.517  1.00  0.00           H  
ATOM   1221  C   GLN A  76       6.247 -14.371  -1.866  1.00  0.00           C  
ATOM   1222  O   GLN A  76       6.417 -13.171  -2.072  1.00  0.00           O  
ATOM   1223  N   LEU A  77       7.247 -15.252  -2.003  1.00  0.00           N  
ATOM   1224  H   LEU A  77       7.073 -16.224  -1.768  1.00  0.00           H  
ATOM   1225  CA  LEU A  77       8.600 -14.890  -2.447  1.00  0.00           C  
ATOM   1226  HA  LEU A  77       8.996 -14.147  -1.757  1.00  0.00           H  
ATOM   1227  CB  LEU A  77       9.499 -16.139  -2.384  1.00  0.00           C  
ATOM   1228  HB2 LEU A  77       9.478 -16.561  -1.378  1.00  0.00           H  
ATOM   1229  HB3 LEU A  77       9.075 -16.886  -3.050  1.00  0.00           H  
ATOM   1230  CG  LEU A  77      10.962 -15.892  -2.809  1.00  0.00           C  
ATOM   1231  HG  LEU A  77      11.026 -15.078  -3.529  1.00  0.00           H  
ATOM   1232  CD1 LEU A  77      11.826 -15.540  -1.599  1.00  0.00           C  
ATOM   1233 HD11 LEU A  77      11.402 -14.691  -1.067  1.00  0.00           H  
ATOM   1234 HD12 LEU A  77      11.873 -16.384  -0.912  1.00  0.00           H  
ATOM   1235 HD13 LEU A  77      12.837 -15.292  -1.921  1.00  0.00           H  
ATOM   1236  CD2 LEU A  77      11.518 -17.145  -3.479  1.00  0.00           C  
ATOM   1237 HD21 LEU A  77      10.993 -17.324  -4.419  1.00  0.00           H  
ATOM   1238 HD22 LEU A  77      12.580 -17.014  -3.681  1.00  0.00           H  
ATOM   1239 HD23 LEU A  77      11.370 -18.001  -2.824  1.00  0.00           H  
ATOM   1240  C   LEU A  77       8.590 -14.263  -3.854  1.00  0.00           C  
ATOM   1241  O   LEU A  77       9.117 -13.168  -4.043  1.00  0.00           O  
ATOM   1242  N   ILE A  78       7.957 -14.912  -4.837  1.00  0.00           N  
ATOM   1243  H   ILE A  78       7.559 -15.824  -4.628  1.00  0.00           H  
ATOM   1244  CA  ILE A  78       7.798 -14.385  -6.204  1.00  0.00           C  
ATOM   1245  HA  ILE A  78       8.786 -14.182  -6.611  1.00  0.00           H  
ATOM   1246  CB  ILE A  78       7.104 -15.447  -7.092  1.00  0.00           C  
ATOM   1247  HB  ILE A  78       6.224 -15.797  -6.552  1.00  0.00           H  
ATOM   1248  CG2 ILE A  78       6.597 -14.864  -8.426  1.00  0.00           C  
ATOM   1249 HG21 ILE A  78       7.413 -14.397  -8.976  1.00  0.00           H  
ATOM   1250 HG22 ILE A  78       6.159 -15.662  -9.026  1.00  0.00           H  
ATOM   1251 HG23 ILE A  78       5.814 -14.130  -8.246  1.00  0.00           H  
ATOM   1252  CG1 ILE A  78       7.999 -16.690  -7.341  1.00  0.00           C  
ATOM   1253 HG12 ILE A  78       8.324 -17.097  -6.384  1.00  0.00           H  
ATOM   1254 HG13 ILE A  78       7.389 -17.459  -7.817  1.00  0.00           H  
ATOM   1255  CD1 ILE A  78       9.247 -16.476  -8.210  1.00  0.00           C  
ATOM   1256 HD11 ILE A  78       9.894 -15.717  -7.772  1.00  0.00           H  
ATOM   1257 HD12 ILE A  78       9.802 -17.412  -8.271  1.00  0.00           H  
ATOM   1258 HD13 ILE A  78       8.963 -16.176  -9.218  1.00  0.00           H  
ATOM   1259  C   ILE A  78       7.045 -13.042  -6.212  1.00  0.00           C  
ATOM   1260  O   ILE A  78       7.465 -12.103  -6.890  1.00  0.00           O  
ATOM   1261  N   ARG A  79       5.973 -12.910  -5.417  1.00  0.00           N  
ATOM   1262  H   ARG A  79       5.665 -13.726  -4.894  1.00  0.00           H  
ATOM   1263  CA  ARG A  79       5.218 -11.658  -5.231  1.00  0.00           C  
ATOM   1264  HA  ARG A  79       4.847 -11.320  -6.201  1.00  0.00           H  
ATOM   1265  CB  ARG A  79       4.010 -11.926  -4.312  1.00  0.00           C  
ATOM   1266  HB2 ARG A  79       3.392 -12.710  -4.754  1.00  0.00           H  
ATOM   1267  HB3 ARG A  79       4.357 -12.266  -3.338  1.00  0.00           H  
ATOM   1268  CG  ARG A  79       3.153 -10.670  -4.120  1.00  0.00           C  
ATOM   1269  HG2 ARG A  79       3.767  -9.873  -3.700  1.00  0.00           H  
ATOM   1270  HG3 ARG A  79       2.779 -10.346  -5.092  1.00  0.00           H  
ATOM   1271  CD  ARG A  79       1.964 -10.896  -3.181  1.00  0.00           C  
ATOM   1272  HD2 ARG A  79       1.275 -11.609  -3.640  1.00  0.00           H  
ATOM   1273  HD3 ARG A  79       2.322 -11.308  -2.237  1.00  0.00           H  
ATOM   1274  NE  ARG A  79       1.311  -9.604  -2.913  1.00  0.00           N  
ATOM   1275  HE  ARG A  79       1.886  -8.778  -3.071  1.00  0.00           H  
ATOM   1276  CZ  ARG A  79       0.031  -9.316  -2.845  1.00  0.00           C  
ATOM   1277  NH1 ARG A  79      -0.921 -10.200  -2.897  1.00  0.00           N  
ATOM   1278 HH11 ARG A  79      -0.678 -11.169  -2.931  1.00  0.00           H  
ATOM   1279 HH12 ARG A  79      -1.867  -9.862  -3.002  1.00  0.00           H  
ATOM   1280  NH2 ARG A  79      -0.316  -8.080  -2.748  1.00  0.00           N  
ATOM   1281 HH21 ARG A  79       0.437  -7.405  -2.824  1.00  0.00           H  
ATOM   1282 HH22 ARG A  79      -1.237  -7.843  -3.104  1.00  0.00           H  
ATOM   1283  C   ARG A  79       6.118 -10.538  -4.701  1.00  0.00           C  
ATOM   1284  O   ARG A  79       6.189  -9.476  -5.315  1.00  0.00           O  
ATOM   1285  N   PHE A  80       6.870 -10.773  -3.630  1.00  0.00           N  
ATOM   1286  H   PHE A  80       6.771 -11.660  -3.143  1.00  0.00           H  
ATOM   1287  CA  PHE A  80       7.781  -9.761  -3.086  1.00  0.00           C  
ATOM   1288  HA  PHE A  80       7.246  -8.815  -3.063  1.00  0.00           H  
ATOM   1289  CB  PHE A  80       8.153 -10.114  -1.639  1.00  0.00           C  
ATOM   1290  HB2 PHE A  80       8.635 -11.090  -1.642  1.00  0.00           H  
ATOM   1291  HB3 PHE A  80       8.872  -9.377  -1.282  1.00  0.00           H  
ATOM   1292  CG  PHE A  80       7.002 -10.146  -0.643  1.00  0.00           C  
ATOM   1293  CD1 PHE A  80       5.999  -9.151  -0.658  1.00  0.00           C  
ATOM   1294  HD1 PHE A  80       6.016  -8.359  -1.390  1.00  0.00           H  
ATOM   1295  CE1 PHE A  80       4.961  -9.176   0.290  1.00  0.00           C  
ATOM   1296  HE1 PHE A  80       4.195  -8.414   0.272  1.00  0.00           H  
ATOM   1297  CZ  PHE A  80       4.922 -10.188   1.263  1.00  0.00           C  
ATOM   1298  HZ  PHE A  80       4.131 -10.202   2.002  1.00  0.00           H  
ATOM   1299  CE2 PHE A  80       5.917 -11.179   1.283  1.00  0.00           C  
ATOM   1300  HE2 PHE A  80       5.883 -11.953   2.034  1.00  0.00           H  
ATOM   1301  CD2 PHE A  80       6.957 -11.157   0.337  1.00  0.00           C  
ATOM   1302  HD2 PHE A  80       7.719 -11.923   0.365  1.00  0.00           H  
ATOM   1303  C   PHE A  80       9.012  -9.487  -3.971  1.00  0.00           C  
ATOM   1304  O   PHE A  80       9.510  -8.366  -3.942  1.00  0.00           O  
ATOM   1305  N   LEU A  81       9.469 -10.437  -4.805  1.00  0.00           N  
ATOM   1306  H   LEU A  81       9.087 -11.374  -4.715  1.00  0.00           H  
ATOM   1307  CA  LEU A  81      10.464 -10.195  -5.872  1.00  0.00           C  
ATOM   1308  HA  LEU A  81      11.320  -9.677  -5.446  1.00  0.00           H  
ATOM   1309  CB  LEU A  81      10.940 -11.527  -6.506  1.00  0.00           C  
ATOM   1310  HB2 LEU A  81      10.075 -12.172  -6.659  1.00  0.00           H  
ATOM   1311  HB3 LEU A  81      11.351 -11.310  -7.492  1.00  0.00           H  
ATOM   1312  CG  LEU A  81      12.014 -12.316  -5.731  1.00  0.00           C  
ATOM   1313  HG  LEU A  81      11.669 -12.531  -4.722  1.00  0.00           H  
ATOM   1314  CD1 LEU A  81      12.301 -13.639  -6.447  1.00  0.00           C  
ATOM   1315 HD11 LEU A  81      13.029 -14.218  -5.877  1.00  0.00           H  
ATOM   1316 HD12 LEU A  81      11.381 -14.222  -6.518  1.00  0.00           H  
ATOM   1317 HD13 LEU A  81      12.695 -13.457  -7.447  1.00  0.00           H  
ATOM   1318  CD2 LEU A  81      13.340 -11.554  -5.666  1.00  0.00           C  
ATOM   1319 HD21 LEU A  81      14.103 -12.182  -5.204  1.00  0.00           H  
ATOM   1320 HD22 LEU A  81      13.662 -11.279  -6.671  1.00  0.00           H  
ATOM   1321 HD23 LEU A  81      13.227 -10.662  -5.053  1.00  0.00           H  
ATOM   1322  C   LEU A  81       9.900  -9.272  -6.966  1.00  0.00           C  
ATOM   1323  O   LEU A  81      10.570  -8.334  -7.400  1.00  0.00           O  
ATOM   1324  N   LYS A  82       8.647  -9.496  -7.375  1.00  0.00           N  
ATOM   1325  H   LYS A  82       8.164 -10.306  -6.995  1.00  0.00           H  
ATOM   1326  CA  LYS A  82       7.919  -8.615  -8.305  1.00  0.00           C  
ATOM   1327  HA  LYS A  82       8.542  -8.444  -9.186  1.00  0.00           H  
ATOM   1328  CB  LYS A  82       6.611  -9.289  -8.763  1.00  0.00           C  
ATOM   1329  HB2 LYS A  82       6.081  -9.717  -7.911  1.00  0.00           H  
ATOM   1330  HB3 LYS A  82       5.971  -8.540  -9.232  1.00  0.00           H  
ATOM   1331  CG  LYS A  82       6.914 -10.383  -9.798  1.00  0.00           C  
ATOM   1332  HG2 LYS A  82       7.385  -9.900 -10.653  1.00  0.00           H  
ATOM   1333  HG3 LYS A  82       7.616 -11.105  -9.380  1.00  0.00           H  
ATOM   1334  CD  LYS A  82       5.667 -11.129 -10.292  1.00  0.00           C  
ATOM   1335  HD2 LYS A  82       5.223 -11.693  -9.470  1.00  0.00           H  
ATOM   1336  HD3 LYS A  82       4.946 -10.408 -10.681  1.00  0.00           H  
ATOM   1337  CE  LYS A  82       6.114 -12.079 -11.409  1.00  0.00           C  
ATOM   1338  HE2 LYS A  82       6.682 -11.502 -12.141  1.00  0.00           H  
ATOM   1339  HE3 LYS A  82       6.787 -12.832 -10.985  1.00  0.00           H  
ATOM   1340  NZ  LYS A  82       4.990 -12.749 -12.097  1.00  0.00           N  
ATOM   1341  HZ1 LYS A  82       5.339 -13.307 -12.889  1.00  0.00           H  
ATOM   1342  HZ2 LYS A  82       4.587 -13.505 -11.542  1.00  0.00           H  
ATOM   1343  HZ3 LYS A  82       4.275 -12.126 -12.429  1.00  0.00           H  
ATOM   1344  C   LYS A  82       7.680  -7.226  -7.701  1.00  0.00           C  
ATOM   1345  O   LYS A  82       7.864  -6.235  -8.401  1.00  0.00           O  
ATOM   1346  N   ARG A  83       7.364  -7.123  -6.405  1.00  0.00           N  
ATOM   1347  H   ARG A  83       7.135  -7.984  -5.918  1.00  0.00           H  
ATOM   1348  CA  ARG A  83       7.242  -5.833  -5.694  1.00  0.00           C  
ATOM   1349  HA  ARG A  83       6.623  -5.179  -6.305  1.00  0.00           H  
ATOM   1350  CB  ARG A  83       6.513  -6.052  -4.355  1.00  0.00           C  
ATOM   1351  HB2 ARG A  83       5.704  -6.768  -4.517  1.00  0.00           H  
ATOM   1352  HB3 ARG A  83       7.203  -6.473  -3.623  1.00  0.00           H  
ATOM   1353  CG  ARG A  83       5.888  -4.759  -3.797  1.00  0.00           C  
ATOM   1354  HG2 ARG A  83       6.673  -4.050  -3.532  1.00  0.00           H  
ATOM   1355  HG3 ARG A  83       5.249  -4.312  -4.560  1.00  0.00           H  
ATOM   1356  CD  ARG A  83       5.039  -5.076  -2.558  1.00  0.00           C  
ATOM   1357  HD2 ARG A  83       4.343  -5.873  -2.821  1.00  0.00           H  
ATOM   1358  HD3 ARG A  83       5.695  -5.444  -1.768  1.00  0.00           H  
ATOM   1359  NE  ARG A  83       4.292  -3.902  -2.056  1.00  0.00           N  
ATOM   1360  HE  ARG A  83       4.648  -2.985  -2.284  1.00  0.00           H  
ATOM   1361  CZ  ARG A  83       3.214  -3.920  -1.294  1.00  0.00           C  
ATOM   1362  NH1 ARG A  83       2.586  -5.019  -0.990  1.00  0.00           N  
ATOM   1363 HH11 ARG A  83       2.730  -5.810  -1.618  1.00  0.00           H  
ATOM   1364 HH12 ARG A  83       1.699  -4.966  -0.529  1.00  0.00           H  
ATOM   1365  NH2 ARG A  83       2.696  -2.811  -0.858  1.00  0.00           N  
ATOM   1366 HH21 ARG A  83       3.044  -1.937  -1.251  1.00  0.00           H  
ATOM   1367 HH22 ARG A  83       1.780  -2.805  -0.453  1.00  0.00           H  
ATOM   1368  C   ARG A  83       8.594  -5.114  -5.537  1.00  0.00           C  
ATOM   1369  O   ARG A  83       8.647  -3.896  -5.651  1.00  0.00           O  
ATOM   1370  N   LEU A  84       9.686  -5.850  -5.319  1.00  0.00           N  
ATOM   1371  H   LEU A  84       9.556  -6.834  -5.121  1.00  0.00           H  
ATOM   1372  CA  LEU A  84      11.054  -5.325  -5.252  1.00  0.00           C  
ATOM   1373  HA  LEU A  84      11.078  -4.522  -4.514  1.00  0.00           H  
ATOM   1374  CB  LEU A  84      11.970  -6.462  -4.759  1.00  0.00           C  
ATOM   1375  HB2 LEU A  84      11.677  -6.726  -3.743  1.00  0.00           H  
ATOM   1376  HB3 LEU A  84      11.794  -7.334  -5.385  1.00  0.00           H  
ATOM   1377  CG  LEU A  84      13.481  -6.181  -4.781  1.00  0.00           C  
ATOM   1378  HG  LEU A  84      13.800  -5.962  -5.800  1.00  0.00           H  
ATOM   1379  CD1 LEU A  84      13.877  -5.018  -3.870  1.00  0.00           C  
ATOM   1380 HD11 LEU A  84      14.959  -4.899  -3.868  1.00  0.00           H  
ATOM   1381 HD12 LEU A  84      13.429  -4.097  -4.241  1.00  0.00           H  
ATOM   1382 HD13 LEU A  84      13.527  -5.201  -2.854  1.00  0.00           H  
ATOM   1383  CD2 LEU A  84      14.216  -7.437  -4.310  1.00  0.00           C  
ATOM   1384 HD21 LEU A  84      13.923  -7.686  -3.291  1.00  0.00           H  
ATOM   1385 HD22 LEU A  84      13.971  -8.273  -4.963  1.00  0.00           H  
ATOM   1386 HD23 LEU A  84      15.290  -7.269  -4.346  1.00  0.00           H  
ATOM   1387  C   LEU A  84      11.510  -4.714  -6.590  1.00  0.00           C  
ATOM   1388  O   LEU A  84      11.998  -3.588  -6.594  1.00  0.00           O  
ATOM   1389  N   ASP A  85      11.295  -5.403  -7.717  1.00  0.00           N  
ATOM   1390  H   ASP A  85      10.903  -6.336  -7.642  1.00  0.00           H  
ATOM   1391  CA  ASP A  85      11.492  -4.857  -9.076  1.00  0.00           C  
ATOM   1392  HA  ASP A  85      12.535  -4.563  -9.198  1.00  0.00           H  
ATOM   1393  CB  ASP A  85      11.190  -5.995 -10.081  1.00  0.00           C  
ATOM   1394  HB2 ASP A  85      11.787  -6.859  -9.779  1.00  0.00           H  
ATOM   1395  HB3 ASP A  85      10.140  -6.276  -9.988  1.00  0.00           H  
ATOM   1396  CG  ASP A  85      11.494  -5.739 -11.568  1.00  0.00           C  
ATOM   1397  OD1 ASP A  85      12.109  -4.712 -11.926  1.00  0.00           O  
ATOM   1398  OD2 ASP A  85      11.096  -6.596 -12.394  1.00  0.00           O  
ATOM   1399  C   ASP A  85      10.628  -3.587  -9.275  1.00  0.00           C  
ATOM   1400  O   ASP A  85      11.151  -2.519  -9.596  1.00  0.00           O  
ATOM   1401  N   ARG A  86       9.328  -3.657  -8.935  1.00  0.00           N  
ATOM   1402  H   ARG A  86       8.963  -4.573  -8.688  1.00  0.00           H  
ATOM   1403  CA  ARG A  86       8.370  -2.528  -8.970  1.00  0.00           C  
ATOM   1404  HA  ARG A  86       8.295  -2.167  -9.991  1.00  0.00           H  
ATOM   1405  CB  ARG A  86       6.991  -3.070  -8.544  1.00  0.00           C  
ATOM   1406  HB2 ARG A  86       6.750  -3.923  -9.181  1.00  0.00           H  
ATOM   1407  HB3 ARG A  86       7.069  -3.425  -7.521  1.00  0.00           H  
ATOM   1408  CG  ARG A  86       5.814  -2.086  -8.605  1.00  0.00           C  
ATOM   1409  HG2 ARG A  86       6.027  -1.219  -7.984  1.00  0.00           H  
ATOM   1410  HG3 ARG A  86       5.660  -1.756  -9.633  1.00  0.00           H  
ATOM   1411  CD  ARG A  86       4.541  -2.776  -8.078  1.00  0.00           C  
ATOM   1412  HD2 ARG A  86       4.315  -3.625  -8.724  1.00  0.00           H  
ATOM   1413  HD3 ARG A  86       4.729  -3.139  -7.065  1.00  0.00           H  
ATOM   1414  NE  ARG A  86       3.391  -1.858  -8.054  1.00  0.00           N  
ATOM   1415  HE  ARG A  86       3.591  -0.864  -8.191  1.00  0.00           H  
ATOM   1416  CZ  ARG A  86       2.109  -2.167  -7.948  1.00  0.00           C  
ATOM   1417  NH1 ARG A  86       1.676  -3.395  -7.813  1.00  0.00           N  
ATOM   1418 HH11 ARG A  86       2.352  -4.107  -7.608  1.00  0.00           H  
ATOM   1419 HH12 ARG A  86       0.701  -3.565  -7.664  1.00  0.00           H  
ATOM   1420  NH2 ARG A  86       1.220  -1.224  -8.013  1.00  0.00           N  
ATOM   1421 HH21 ARG A  86       1.567  -0.267  -7.903  1.00  0.00           H  
ATOM   1422 HH22 ARG A  86       0.231  -1.380  -8.051  1.00  0.00           H  
ATOM   1423  C   ARG A  86       8.796  -1.304  -8.149  1.00  0.00           C  
ATOM   1424  O   ARG A  86       8.497  -0.185  -8.549  1.00  0.00           O  
ATOM   1425  N   ASN A  87       9.492  -1.481  -7.025  1.00  0.00           N  
ATOM   1426  H   ASN A  87       9.635  -2.431  -6.713  1.00  0.00           H  
ATOM   1427  CA  ASN A  87      10.018  -0.372  -6.216  1.00  0.00           C  
ATOM   1428  HA  ASN A  87       9.320   0.463  -6.283  1.00  0.00           H  
ATOM   1429  CB  ASN A  87      10.067  -0.826  -4.741  1.00  0.00           C  
ATOM   1430  HB2 ASN A  87       9.382  -1.659  -4.593  1.00  0.00           H  
ATOM   1431  HB3 ASN A  87      11.061  -1.179  -4.488  1.00  0.00           H  
ATOM   1432  CG  ASN A  87       9.661   0.277  -3.773  1.00  0.00           C  
ATOM   1433  OD1 ASN A  87       9.998   1.437  -3.931  1.00  0.00           O  
ATOM   1434  ND2 ASN A  87       8.885  -0.052  -2.765  1.00  0.00           N  
ATOM   1435 HD21 ASN A  87       8.536   0.710  -2.185  1.00  0.00           H  
ATOM   1436 HD22 ASN A  87       8.530  -0.985  -2.684  1.00  0.00           H  
ATOM   1437  C   ASN A  87      11.372   0.155  -6.751  1.00  0.00           C  
ATOM   1438  O   ASN A  87      11.554   1.364  -6.903  1.00  0.00           O  
ATOM   1439  N   LEU A  88      12.298  -0.743  -7.123  1.00  0.00           N  
ATOM   1440  H   LEU A  88      12.062  -1.730  -7.055  1.00  0.00           H  
ATOM   1441  CA  LEU A  88      13.587  -0.375  -7.730  1.00  0.00           C  
ATOM   1442  HA  LEU A  88      14.123   0.270  -7.034  1.00  0.00           H  
ATOM   1443  CB  LEU A  88      14.430  -1.636  -8.012  1.00  0.00           C  
ATOM   1444  HB2 LEU A  88      13.804  -2.358  -8.539  1.00  0.00           H  
ATOM   1445  HB3 LEU A  88      15.250  -1.367  -8.680  1.00  0.00           H  
ATOM   1446  CG  LEU A  88      15.038  -2.311  -6.769  1.00  0.00           C  
ATOM   1447  HG  LEU A  88      14.260  -2.512  -6.035  1.00  0.00           H  
ATOM   1448  CD1 LEU A  88      15.691  -3.635  -7.172  1.00  0.00           C  
ATOM   1449 HD11 LEU A  88      14.950  -4.270  -7.659  1.00  0.00           H  
ATOM   1450 HD12 LEU A  88      16.514  -3.455  -7.865  1.00  0.00           H  
ATOM   1451 HD13 LEU A  88      16.063  -4.152  -6.289  1.00  0.00           H  
ATOM   1452  CD2 LEU A  88      16.117  -1.451  -6.104  1.00  0.00           C  
ATOM   1453 HD21 LEU A  88      16.521  -1.982  -5.244  1.00  0.00           H  
ATOM   1454 HD22 LEU A  88      16.918  -1.248  -6.813  1.00  0.00           H  
ATOM   1455 HD23 LEU A  88      15.695  -0.510  -5.758  1.00  0.00           H  
ATOM   1456  C   LEU A  88      13.412   0.441  -9.018  1.00  0.00           C  
ATOM   1457  O   LEU A  88      14.213   1.343  -9.261  1.00  0.00           O  
ATOM   1458  N   TRP A  89      12.349   0.186  -9.787  1.00  0.00           N  
ATOM   1459  H   TRP A  89      11.783  -0.620  -9.535  1.00  0.00           H  
ATOM   1460  CA  TRP A  89      11.939   0.928 -10.988  1.00  0.00           C  
ATOM   1461  HA  TRP A  89      12.541   0.608 -11.837  1.00  0.00           H  
ATOM   1462  CB  TRP A  89      10.470   0.575 -11.259  1.00  0.00           C  
ATOM   1463  HB2 TRP A  89      10.402  -0.495 -11.455  1.00  0.00           H  
ATOM   1464  HB3 TRP A  89       9.905   0.773 -10.350  1.00  0.00           H  
ATOM   1465  CG  TRP A  89       9.785   1.309 -12.373  1.00  0.00           C  
ATOM   1466  CD1 TRP A  89       8.951   2.362 -12.216  1.00  0.00           C  
ATOM   1467  HD1 TRP A  89       8.687   2.804 -11.260  1.00  0.00           H  
ATOM   1468  NE1 TRP A  89       8.480   2.774 -13.448  1.00  0.00           N  
ATOM   1469  HE1 TRP A  89       7.852   3.556 -13.570  1.00  0.00           H  
ATOM   1470  CE2 TRP A  89       8.966   1.981 -14.465  1.00  0.00           C  
ATOM   1471  CZ2 TRP A  89       8.746   1.957 -15.851  1.00  0.00           C  
ATOM   1472  HZ2 TRP A  89       8.090   2.682 -16.311  1.00  0.00           H  
ATOM   1473  CH2 TRP A  89       9.350   0.951 -16.622  1.00  0.00           C  
ATOM   1474  HH2 TRP A  89       9.171   0.905 -17.688  1.00  0.00           H  
ATOM   1475  CZ3 TRP A  89      10.176  -0.004 -16.001  1.00  0.00           C  
ATOM   1476  HZ3 TRP A  89      10.633  -0.786 -16.592  1.00  0.00           H  
ATOM   1477  CE3 TRP A  89      10.412   0.043 -14.614  1.00  0.00           C  
ATOM   1478  HE3 TRP A  89      11.041  -0.701 -14.146  1.00  0.00           H  
ATOM   1479  CD2 TRP A  89       9.810   1.035 -13.809  1.00  0.00           C  
ATOM   1480  C   TRP A  89      12.087   2.449 -10.855  1.00  0.00           C  
ATOM   1481  O   TRP A  89      12.695   3.084 -11.718  1.00  0.00           O  
ATOM   1482  N   GLY A  90      11.581   3.038  -9.765  1.00  0.00           N  
ATOM   1483  H   GLY A  90      11.166   2.450  -9.051  1.00  0.00           H  
ATOM   1484  CA  GLY A  90      11.642   4.489  -9.547  1.00  0.00           C  
ATOM   1485  HA2 GLY A  90      11.365   5.007 -10.464  1.00  0.00           H  
ATOM   1486  HA3 GLY A  90      10.934   4.762  -8.767  1.00  0.00           H  
ATOM   1487  C   GLY A  90      13.025   4.982  -9.113  1.00  0.00           C  
ATOM   1488  O   GLY A  90      13.443   6.078  -9.488  1.00  0.00           O  
ATOM   1489  N   LEU A  91      13.752   4.154  -8.357  1.00  0.00           N  
ATOM   1490  H   LEU A  91      13.352   3.252  -8.125  1.00  0.00           H  
ATOM   1491  CA  LEU A  91      15.097   4.462  -7.868  1.00  0.00           C  
ATOM   1492  HA  LEU A  91      15.087   5.476  -7.466  1.00  0.00           H  
ATOM   1493  CB  LEU A  91      15.418   3.467  -6.739  1.00  0.00           C  
ATOM   1494  HB2 LEU A  91      14.578   3.431  -6.042  1.00  0.00           H  
ATOM   1495  HB3 LEU A  91      15.533   2.474  -7.176  1.00  0.00           H  
ATOM   1496  CG  LEU A  91      16.693   3.809  -5.953  1.00  0.00           C  
ATOM   1497  HG  LEU A  91      17.533   3.915  -6.637  1.00  0.00           H  
ATOM   1498  CD1 LEU A  91      16.544   5.101  -5.149  1.00  0.00           C  
ATOM   1499 HD11 LEU A  91      15.639   5.054  -4.540  1.00  0.00           H  
ATOM   1500 HD12 LEU A  91      16.478   5.957  -5.820  1.00  0.00           H  
ATOM   1501 HD13 LEU A  91      17.404   5.236  -4.498  1.00  0.00           H  
ATOM   1502  CD2 LEU A  91      17.000   2.669  -4.989  1.00  0.00           C  
ATOM   1503 HD21 LEU A  91      17.139   1.749  -5.556  1.00  0.00           H  
ATOM   1504 HD22 LEU A  91      17.918   2.887  -4.445  1.00  0.00           H  
ATOM   1505 HD23 LEU A  91      16.182   2.543  -4.279  1.00  0.00           H  
ATOM   1506  C   LEU A  91      16.141   4.417  -8.994  1.00  0.00           C  
ATOM   1507  O   LEU A  91      17.033   5.264  -9.065  1.00  0.00           O  
ATOM   1508  N   ALA A  92      15.995   3.461  -9.912  1.00  0.00           N  
ATOM   1509  H   ALA A  92      15.260   2.775  -9.759  1.00  0.00           H  
ATOM   1510  CA  ALA A  92      16.757   3.383 -11.151  1.00  0.00           C  
ATOM   1511  HA  ALA A  92      17.815   3.538 -10.932  1.00  0.00           H  
ATOM   1512  CB  ALA A  92      16.585   1.971 -11.729  1.00  0.00           C  
ATOM   1513  HB1 ALA A  92      15.530   1.753 -11.903  1.00  0.00           H  
ATOM   1514  HB2 ALA A  92      17.124   1.901 -12.672  1.00  0.00           H  
ATOM   1515  HB3 ALA A  92      16.990   1.235 -11.033  1.00  0.00           H  
ATOM   1516  C   ALA A  92      16.320   4.467 -12.153  1.00  0.00           C  
ATOM   1517  O   ALA A  92      17.150   5.226 -12.653  1.00  0.00           O  
ATOM   1518  N   GLY A  93      15.023   4.573 -12.462  1.00  0.00           N  
ATOM   1519  H   GLY A  93      14.344   3.980 -11.986  1.00  0.00           H  
ATOM   1520  CA  GLY A  93      14.547   5.383 -13.590  1.00  0.00           C  
ATOM   1521  HA2 GLY A  93      13.456   5.378 -13.583  1.00  0.00           H  
ATOM   1522  HA3 GLY A  93      14.894   6.409 -13.485  1.00  0.00           H  
ATOM   1523  C   GLY A  93      15.017   4.838 -14.948  1.00  0.00           C  
ATOM   1524  O   GLY A  93      15.213   5.605 -15.887  1.00  0.00           O  
ATOM   1525  N   LEU A  94      15.221   3.517 -15.032  1.00  0.00           N  
ATOM   1526  H   LEU A  94      14.984   2.967 -14.217  1.00  0.00           H  
ATOM   1527  CA  LEU A  94      15.641   2.766 -16.218  1.00  0.00           C  
ATOM   1528  HA  LEU A  94      15.412   3.350 -17.109  1.00  0.00           H  
ATOM   1529  CB  LEU A  94      17.153   2.478 -16.164  1.00  0.00           C  
ATOM   1530  HB2 LEU A  94      17.385   2.085 -15.174  1.00  0.00           H  
ATOM   1531  HB3 LEU A  94      17.387   1.697 -16.890  1.00  0.00           H  
ATOM   1532  CG  LEU A  94      18.076   3.673 -16.446  1.00  0.00           C  
ATOM   1533  HG  LEU A  94      17.813   4.511 -15.803  1.00  0.00           H  
ATOM   1534  CD1 LEU A  94      19.520   3.268 -16.151  1.00  0.00           C  
ATOM   1535 HD11 LEU A  94      19.620   3.016 -15.096  1.00  0.00           H  
ATOM   1536 HD12 LEU A  94      19.803   2.407 -16.759  1.00  0.00           H  
ATOM   1537 HD13 LEU A  94      20.190   4.097 -16.380  1.00  0.00           H  
ATOM   1538  CD2 LEU A  94      17.985   4.106 -17.912  1.00  0.00           C  
ATOM   1539 HD21 LEU A  94      16.988   4.486 -18.130  1.00  0.00           H  
ATOM   1540 HD22 LEU A  94      18.696   4.908 -18.104  1.00  0.00           H  
ATOM   1541 HD23 LEU A  94      18.211   3.267 -18.572  1.00  0.00           H  
ATOM   1542  C   LEU A  94      14.859   1.448 -16.316  1.00  0.00           C  
ATOM   1543  O   LEU A  94      14.623   0.779 -15.312  1.00  0.00           O  
ATOM   1544  N   ASN A  95      14.473   1.082 -17.541  1.00  0.00           N  
ATOM   1545  H   ASN A  95      14.740   1.677 -18.308  1.00  0.00           H  
ATOM   1546  CA  ASN A  95      13.592  -0.057 -17.822  1.00  0.00           C  
ATOM   1547  HA  ASN A  95      12.761  -0.027 -17.115  1.00  0.00           H  
ATOM   1548  CB  ASN A  95      13.040   0.142 -19.254  1.00  0.00           C  
ATOM   1549  HB2 ASN A  95      12.848   1.204 -19.412  1.00  0.00           H  
ATOM   1550  HB3 ASN A  95      13.771  -0.185 -19.994  1.00  0.00           H  
ATOM   1551  CG  ASN A  95      11.731  -0.587 -19.516  1.00  0.00           C  
ATOM   1552  OD1 ASN A  95      11.403  -1.587 -18.908  1.00  0.00           O  
ATOM   1553  ND2 ASN A  95      10.925  -0.097 -20.428  1.00  0.00           N  
ATOM   1554 HD21 ASN A  95      10.078  -0.613 -20.601  1.00  0.00           H  
ATOM   1555 HD22 ASN A  95      11.164   0.731 -20.942  1.00  0.00           H  
ATOM   1556  C   ASN A  95      14.295  -1.422 -17.637  1.00  0.00           C  
ATOM   1557  O   ASN A  95      13.741  -2.346 -17.042  1.00  0.00           O  
ATOM   1558  N   SER A  96      15.523  -1.558 -18.142  1.00  0.00           N  
ATOM   1559  H   SER A  96      15.966  -0.755 -18.567  1.00  0.00           H  
ATOM   1560  CA  SER A  96      16.338  -2.777 -18.080  1.00  0.00           C  
ATOM   1561  HA  SER A  96      16.282  -3.209 -17.081  1.00  0.00           H  
ATOM   1562  CB  SER A  96      15.805  -3.802 -19.088  1.00  0.00           C  
ATOM   1563  HB2 SER A  96      14.759  -4.018 -18.866  1.00  0.00           H  
ATOM   1564  HB3 SER A  96      15.870  -3.390 -20.096  1.00  0.00           H  
ATOM   1565  OG  SER A  96      16.540  -5.005 -19.025  1.00  0.00           O  
ATOM   1566  HG  SER A  96      16.104  -5.674 -19.559  1.00  0.00           H  
ATOM   1567  C   SER A  96      17.799  -2.427 -18.384  1.00  0.00           C  
ATOM   1568  O   SER A  96      18.049  -1.461 -19.112  1.00  0.00           O  
ATOM   1569  N   CYS A  97      18.762  -3.178 -17.844  1.00  0.00           N  
ATOM   1570  H   CYS A  97      18.494  -3.966 -17.260  1.00  0.00           H  
ATOM   1571  CA  CYS A  97      20.186  -2.962 -18.108  1.00  0.00           C  
ATOM   1572  HA  CYS A  97      20.281  -2.514 -19.095  1.00  0.00           H  
ATOM   1573  CB  CYS A  97      20.733  -1.945 -17.098  1.00  0.00           C  
ATOM   1574  HB2 CYS A  97      20.161  -1.018 -17.152  1.00  0.00           H  
ATOM   1575  HB3 CYS A  97      20.655  -2.359 -16.092  1.00  0.00           H  
ATOM   1576  SG  CYS A  97      22.475  -1.613 -17.476  1.00  0.00           S  
ATOM   1577  HG  CYS A  97      22.283  -0.806 -18.527  1.00  0.00           H  
ATOM   1578  C   CYS A  97      20.989  -4.280 -18.068  1.00  0.00           C  
ATOM   1579  O   CYS A  97      20.962  -4.967 -17.044  1.00  0.00           O  
ATOM   1580  N   PRO A  98      21.703  -4.661 -19.147  1.00  0.00           N  
ATOM   1581  CD  PRO A  98      21.764  -3.991 -20.441  1.00  0.00           C  
ATOM   1582  HD2 PRO A  98      22.053  -2.944 -20.335  1.00  0.00           H  
ATOM   1583  HD3 PRO A  98      20.795  -4.071 -20.935  1.00  0.00           H  
ATOM   1584  CG  PRO A  98      22.821  -4.737 -21.258  1.00  0.00           C  
ATOM   1585  HG2 PRO A  98      23.795  -4.271 -21.108  1.00  0.00           H  
ATOM   1586  HG3 PRO A  98      22.567  -4.766 -22.318  1.00  0.00           H  
ATOM   1587  CB  PRO A  98      22.818  -6.132 -20.636  1.00  0.00           C  
ATOM   1588  HB2 PRO A  98      23.760  -6.656 -20.807  1.00  0.00           H  
ATOM   1589  HB3 PRO A  98      21.986  -6.709 -21.042  1.00  0.00           H  
ATOM   1590  CA  PRO A  98      22.557  -5.845 -19.153  1.00  0.00           C  
ATOM   1591  HA  PRO A  98      22.021  -6.688 -18.716  1.00  0.00           H  
ATOM   1592  C   PRO A  98      23.864  -5.640 -18.366  1.00  0.00           C  
ATOM   1593  O   PRO A  98      24.266  -4.530 -18.021  1.00  0.00           O  
ATOM   1594  N   VAL A  99      24.574  -6.741 -18.129  1.00  0.00           N  
ATOM   1595  H   VAL A  99      24.228  -7.621 -18.484  1.00  0.00           H  
ATOM   1596  CA  VAL A  99      25.881  -6.772 -17.463  1.00  0.00           C  
ATOM   1597  HA  VAL A  99      26.327  -5.779 -17.534  1.00  0.00           H  
ATOM   1598  CB  VAL A  99      25.695  -7.091 -15.961  1.00  0.00           C  
ATOM   1599  HB  VAL A  99      24.921  -6.427 -15.576  1.00  0.00           H  
ATOM   1600  CG1 VAL A  99      25.241  -8.535 -15.711  1.00  0.00           C  
ATOM   1601 HG11 VAL A  99      25.108  -8.696 -14.643  1.00  0.00           H  
ATOM   1602 HG12 VAL A  99      25.988  -9.242 -16.074  1.00  0.00           H  
ATOM   1603 HG13 VAL A  99      24.293  -8.723 -16.213  1.00  0.00           H  
ATOM   1604  CG2 VAL A  99      26.957  -6.825 -15.129  1.00  0.00           C  
ATOM   1605 HG21 VAL A  99      27.363  -5.842 -15.365  1.00  0.00           H  
ATOM   1606 HG22 VAL A  99      26.702  -6.849 -14.069  1.00  0.00           H  
ATOM   1607 HG23 VAL A  99      27.714  -7.589 -15.308  1.00  0.00           H  
ATOM   1608  C   VAL A  99      26.815  -7.738 -18.199  1.00  0.00           C  
ATOM   1609  O   VAL A  99      26.365  -8.546 -19.012  1.00  0.00           O  
ATOM   1610  N   LYS A 100      28.115  -7.645 -17.922  1.00  0.00           N  
ATOM   1611  H   LYS A 100      28.403  -6.992 -17.205  1.00  0.00           H  
ATOM   1612  CA  LYS A 100      29.165  -8.539 -18.422  1.00  0.00           C  
ATOM   1613  HA  LYS A 100      28.735  -9.513 -18.667  1.00  0.00           H  
ATOM   1614  CB  LYS A 100      29.812  -7.943 -19.685  1.00  0.00           C  
ATOM   1615  HB2 LYS A 100      29.946  -6.866 -19.572  1.00  0.00           H  
ATOM   1616  HB3 LYS A 100      30.796  -8.381 -19.805  1.00  0.00           H  
ATOM   1617  CG  LYS A 100      29.011  -8.247 -20.958  1.00  0.00           C  
ATOM   1618  HG2 LYS A 100      28.662  -9.280 -20.925  1.00  0.00           H  
ATOM   1619  HG3 LYS A 100      28.149  -7.582 -21.023  1.00  0.00           H  
ATOM   1620  CD  LYS A 100      29.905  -8.078 -22.192  1.00  0.00           C  
ATOM   1621  HD2 LYS A 100      30.210  -7.034 -22.283  1.00  0.00           H  
ATOM   1622  HD3 LYS A 100      30.795  -8.701 -22.067  1.00  0.00           H  
ATOM   1623  CE  LYS A 100      29.155  -8.524 -23.450  1.00  0.00           C  
ATOM   1624  HE2 LYS A 100      28.715  -9.508 -23.256  1.00  0.00           H  
ATOM   1625  HE3 LYS A 100      28.338  -7.822 -23.643  1.00  0.00           H  
ATOM   1626  NZ  LYS A 100      30.071  -8.606 -24.614  1.00  0.00           N  
ATOM   1627  HZ1 LYS A 100      29.571  -8.902 -25.441  1.00  0.00           H  
ATOM   1628  HZ2 LYS A 100      30.808  -9.278 -24.423  1.00  0.00           H  
ATOM   1629  HZ3 LYS A 100      30.502  -7.708 -24.790  1.00  0.00           H  
ATOM   1630  C   LYS A 100      30.203  -8.797 -17.331  1.00  0.00           C  
ATOM   1631  O   LYS A 100      30.280  -8.039 -16.366  1.00  0.00           O  
ATOM   1632  N   GLU A 101      30.996  -9.845 -17.526  1.00  0.00           N  
ATOM   1633  H   GLU A 101      30.956 -10.288 -18.443  1.00  0.00           H  
ATOM   1634  CA  GLU A 101      32.216 -10.154 -16.781  1.00  0.00           C  
ATOM   1635  HA  GLU A 101      32.531 -11.153 -17.085  1.00  0.00           H  
ATOM   1636  CB  GLU A 101      33.343  -9.188 -17.194  1.00  0.00           C  
ATOM   1637  HB2 GLU A 101      33.205  -8.279 -16.612  1.00  0.00           H  
ATOM   1638  HB3 GLU A 101      34.291  -9.634 -16.887  1.00  0.00           H  
ATOM   1639  CG  GLU A 101      33.487  -8.714 -18.661  1.00  0.00           C  
ATOM   1640  HG2 GLU A 101      32.789  -7.886 -18.800  1.00  0.00           H  
ATOM   1641  HG3 GLU A 101      34.483  -8.276 -18.761  1.00  0.00           H  
ATOM   1642  CD  GLU A 101      33.249  -9.715 -19.816  1.00  0.00           C  
ATOM   1643  OE1 GLU A 101      32.211 -10.418 -19.830  1.00  0.00           O  
ATOM   1644  OE2 GLU A 101      34.037  -9.653 -20.782  1.00  0.00           O  
ATOM   1645  C   GLU A 101      31.979 -10.218 -15.257  1.00  0.00           C  
ATOM   1646  O   GLU A 101      32.680  -9.571 -14.478  1.00  0.00           O  
ATOM   1647  N   ALA A 102      30.928 -10.941 -14.856  1.00  0.00           N  
ATOM   1648  H   ALA A 102      30.430 -11.470 -15.554  1.00  0.00           H  
ATOM   1649  CA  ALA A 102      30.383 -10.984 -13.500  1.00  0.00           C  
ATOM   1650  HA  ALA A 102      31.029 -10.411 -12.836  1.00  0.00           H  
ATOM   1651  CB  ALA A 102      29.004 -10.310 -13.522  1.00  0.00           C  
ATOM   1652  HB1 ALA A 102      29.103  -9.283 -13.871  1.00  0.00           H  
ATOM   1653  HB2 ALA A 102      28.330 -10.852 -14.187  1.00  0.00           H  
ATOM   1654  HB3 ALA A 102      28.580 -10.305 -12.520  1.00  0.00           H  
ATOM   1655  C   ALA A 102      30.319 -12.421 -12.946  1.00  0.00           C  
ATOM   1656  O   ALA A 102      30.067 -13.375 -13.684  1.00  0.00           O  
ATOM   1657  N   ASN A 103      30.537 -12.573 -11.637  1.00  0.00           N  
ATOM   1658  H   ASN A 103      30.738 -11.743 -11.098  1.00  0.00           H  
ATOM   1659  CA  ASN A 103      30.471 -13.867 -10.947  1.00  0.00           C  
ATOM   1660  HA  ASN A 103      30.953 -14.613 -11.583  1.00  0.00           H  
ATOM   1661  CB  ASN A 103      31.275 -13.774  -9.631  1.00  0.00           C  
ATOM   1662  HB2 ASN A 103      31.025 -12.848  -9.118  1.00  0.00           H  
ATOM   1663  HB3 ASN A 103      31.009 -14.587  -8.959  1.00  0.00           H  
ATOM   1664  CG  ASN A 103      32.777 -13.877  -9.838  1.00  0.00           C  
ATOM   1665  OD1 ASN A 103      33.268 -14.644 -10.646  1.00  0.00           O  
ATOM   1666  ND2 ASN A 103      33.556 -13.163  -9.060  1.00  0.00           N  
ATOM   1667 HD21 ASN A 103      34.543 -13.248  -9.215  1.00  0.00           H  
ATOM   1668 HD22 ASN A 103      33.154 -12.554  -8.371  1.00  0.00           H  
ATOM   1669  C   ASN A 103      29.029 -14.383 -10.724  1.00  0.00           C  
ATOM   1670  O   ASN A 103      28.041 -13.734 -11.060  1.00  0.00           O  
ATOM   1671  N   GLN A 104      28.927 -15.577 -10.135  1.00  0.00           N  
ATOM   1672  H   GLN A 104      29.789 -16.025  -9.870  1.00  0.00           H  
ATOM   1673  CA  GLN A 104      27.700 -16.171  -9.592  1.00  0.00           C  
ATOM   1674  HA  GLN A 104      26.824 -15.764 -10.103  1.00  0.00           H  
ATOM   1675  CB  GLN A 104      27.745 -17.697  -9.807  1.00  0.00           C  
ATOM   1676  HB2 GLN A 104      28.530 -18.113  -9.173  1.00  0.00           H  
ATOM   1677  HB3 GLN A 104      26.805 -18.128  -9.471  1.00  0.00           H  
ATOM   1678  CG  GLN A 104      28.024 -18.154 -11.253  1.00  0.00           C  
ATOM   1679  HG2 GLN A 104      29.005 -17.794 -11.562  1.00  0.00           H  
ATOM   1680  HG3 GLN A 104      28.059 -19.243 -11.273  1.00  0.00           H  
ATOM   1681  CD  GLN A 104      26.974 -17.704 -12.263  1.00  0.00           C  
ATOM   1682  OE1 GLN A 104      25.782 -17.724 -12.012  1.00  0.00           O  
ATOM   1683  NE2 GLN A 104      27.362 -17.310 -13.455  1.00  0.00           N  
ATOM   1684 HE21 GLN A 104      26.636 -16.954 -14.054  1.00  0.00           H  
ATOM   1685 HE22 GLN A 104      28.333 -17.259 -13.705  1.00  0.00           H  
ATOM   1686  C   GLN A 104      27.577 -15.877  -8.084  1.00  0.00           C  
ATOM   1687  O   GLN A 104      28.586 -15.856  -7.381  1.00  0.00           O  
ATOM   1688  N   SER A 105      26.354 -15.747  -7.569  1.00  0.00           N  
ATOM   1689  H   SER A 105      25.562 -15.702  -8.210  1.00  0.00           H  
ATOM   1690  CA  SER A 105      26.045 -15.721  -6.129  1.00  0.00           C  
ATOM   1691  HA  SER A 105      26.885 -16.130  -5.569  1.00  0.00           H  
ATOM   1692  CB  SER A 105      25.826 -14.272  -5.668  1.00  0.00           C  
ATOM   1693  HB2 SER A 105      26.740 -13.705  -5.849  1.00  0.00           H  
ATOM   1694  HB3 SER A 105      25.016 -13.824  -6.246  1.00  0.00           H  
ATOM   1695  OG  SER A 105      25.508 -14.194  -4.290  1.00  0.00           O  
ATOM   1696  HG  SER A 105      24.560 -14.407  -4.174  1.00  0.00           H  
ATOM   1697  C   SER A 105      24.810 -16.574  -5.835  1.00  0.00           C  
ATOM   1698  O   SER A 105      24.004 -16.796  -6.737  1.00  0.00           O  
ATOM   1699  N   THR A 106      24.597 -16.997  -4.585  1.00  0.00           N  
ATOM   1700  H   THR A 106      25.270 -16.774  -3.867  1.00  0.00           H  
ATOM   1701  CA  THR A 106      23.240 -17.346  -4.126  1.00  0.00           C  
ATOM   1702  HA  THR A 106      22.778 -18.017  -4.849  1.00  0.00           H  
ATOM   1703  CB  THR A 106      23.222 -18.071  -2.770  1.00  0.00           C  
ATOM   1704  HB  THR A 106      22.195 -18.365  -2.552  1.00  0.00           H  
ATOM   1705  CG2 THR A 106      24.097 -19.322  -2.750  1.00  0.00           C  
ATOM   1706 HG21 THR A 106      25.152 -19.055  -2.780  1.00  0.00           H  
ATOM   1707 HG22 THR A 106      23.893 -19.890  -1.840  1.00  0.00           H  
ATOM   1708 HG23 THR A 106      23.859 -19.952  -3.606  1.00  0.00           H  
ATOM   1709  OG1 THR A 106      23.681 -17.227  -1.738  1.00  0.00           O  
ATOM   1710  HG1 THR A 106      23.538 -17.735  -0.929  1.00  0.00           H  
ATOM   1711  C   THR A 106      22.384 -16.077  -4.050  1.00  0.00           C  
ATOM   1712  O   THR A 106      22.914 -14.968  -3.868  1.00  0.00           O  
ATOM   1713  N   LEU A 107      21.069 -16.229  -4.209  1.00  0.00           N  
ATOM   1714  H   LEU A 107      20.706 -17.156  -4.414  1.00  0.00           H  
ATOM   1715  CA  LEU A 107      20.105 -15.138  -4.108  1.00  0.00           C  
ATOM   1716  HA  LEU A 107      20.456 -14.329  -4.746  1.00  0.00           H  
ATOM   1717  CB  LEU A 107      18.761 -15.644  -4.670  1.00  0.00           C  
ATOM   1718  HB2 LEU A 107      18.906 -15.948  -5.709  1.00  0.00           H  
ATOM   1719  HB3 LEU A 107      18.471 -16.529  -4.108  1.00  0.00           H  
ATOM   1720  CG  LEU A 107      17.610 -14.627  -4.602  1.00  0.00           C  
ATOM   1721  HG  LEU A 107      17.484 -14.294  -3.575  1.00  0.00           H  
ATOM   1722  CD1 LEU A 107      17.858 -13.416  -5.503  1.00  0.00           C  
ATOM   1723 HD11 LEU A 107      18.759 -12.891  -5.192  1.00  0.00           H  
ATOM   1724 HD12 LEU A 107      17.967 -13.743  -6.536  1.00  0.00           H  
ATOM   1725 HD13 LEU A 107      17.013 -12.735  -5.425  1.00  0.00           H  
ATOM   1726  CD2 LEU A 107      16.302 -15.269  -5.050  1.00  0.00           C  
ATOM   1727 HD21 LEU A 107      16.375 -15.560  -6.097  1.00  0.00           H  
ATOM   1728 HD22 LEU A 107      16.097 -16.156  -4.450  1.00  0.00           H  
ATOM   1729 HD23 LEU A 107      15.484 -14.563  -4.927  1.00  0.00           H  
ATOM   1730  C   LEU A 107      20.004 -14.568  -2.679  1.00  0.00           C  
ATOM   1731  O   LEU A 107      19.852 -13.359  -2.526  1.00  0.00           O  
ATOM   1732  N   GLU A 108      20.150 -15.386  -1.633  1.00  0.00           N  
ATOM   1733  H   GLU A 108      20.194 -16.384  -1.822  1.00  0.00           H  
ATOM   1734  CA  GLU A 108      20.151 -14.956  -0.219  1.00  0.00           C  
ATOM   1735  HA  GLU A 108      19.191 -14.505   0.020  1.00  0.00           H  
ATOM   1736  CB  GLU A 108      20.361 -16.186   0.694  1.00  0.00           C  
ATOM   1737  HB2 GLU A 108      19.684 -16.989   0.408  1.00  0.00           H  
ATOM   1738  HB3 GLU A 108      21.372 -16.563   0.527  1.00  0.00           H  
ATOM   1739  CG  GLU A 108      20.214 -15.898   2.204  1.00  0.00           C  
ATOM   1740  HG2 GLU A 108      20.639 -16.747   2.743  1.00  0.00           H  
ATOM   1741  HG3 GLU A 108      20.816 -15.024   2.459  1.00  0.00           H  
ATOM   1742  CD  GLU A 108      18.765 -15.692   2.693  1.00  0.00           C  
ATOM   1743  OE1 GLU A 108      17.831 -16.224   2.046  1.00  0.00           O  
ATOM   1744  OE2 GLU A 108      18.583 -15.002   3.721  1.00  0.00           O  
ATOM   1745  C   GLU A 108      21.251 -13.909   0.042  1.00  0.00           C  
ATOM   1746  O   GLU A 108      20.999 -12.798   0.504  1.00  0.00           O  
ATOM   1747  N   ASN A 109      22.485 -14.240  -0.349  1.00  0.00           N  
ATOM   1748  H   ASN A 109      22.611 -15.153  -0.774  1.00  0.00           H  
ATOM   1749  CA  ASN A 109      23.652 -13.378  -0.181  1.00  0.00           C  
ATOM   1750  HA  ASN A 109      23.724 -13.080   0.869  1.00  0.00           H  
ATOM   1751  CB  ASN A 109      24.884 -14.210  -0.557  1.00  0.00           C  
ATOM   1752  HB2 ASN A 109      24.905 -15.125   0.032  1.00  0.00           H  
ATOM   1753  HB3 ASN A 109      24.844 -14.488  -1.610  1.00  0.00           H  
ATOM   1754  CG  ASN A 109      26.154 -13.424  -0.310  1.00  0.00           C  
ATOM   1755  OD1 ASN A 109      26.616 -12.648  -1.136  1.00  0.00           O  
ATOM   1756  ND2 ASN A 109      26.741 -13.561   0.855  1.00  0.00           N  
ATOM   1757 HD21 ASN A 109      27.587 -13.047   0.992  1.00  0.00           H  
ATOM   1758 HD22 ASN A 109      26.366 -14.198   1.537  1.00  0.00           H  
ATOM   1759  C   ASN A 109      23.557 -12.092  -1.023  1.00  0.00           C  
ATOM   1760  O   ASN A 109      23.919 -11.003  -0.566  1.00  0.00           O  
ATOM   1761  N   PHE A 110      23.035 -12.224  -2.245  1.00  0.00           N  
ATOM   1762  H   PHE A 110      22.741 -13.149  -2.538  1.00  0.00           H  
ATOM   1763  CA  PHE A 110      22.806 -11.109  -3.161  1.00  0.00           C  
ATOM   1764  HA  PHE A 110      23.740 -10.565  -3.297  1.00  0.00           H  
ATOM   1765  CB  PHE A 110      22.388 -11.703  -4.513  1.00  0.00           C  
ATOM   1766  HB2 PHE A 110      23.153 -12.411  -4.835  1.00  0.00           H  
ATOM   1767  HB3 PHE A 110      21.462 -12.264  -4.386  1.00  0.00           H  
ATOM   1768  CG  PHE A 110      22.192 -10.691  -5.619  1.00  0.00           C  
ATOM   1769  CD1 PHE A 110      23.277 -10.334  -6.439  1.00  0.00           C  
ATOM   1770  HD1 PHE A 110      24.255 -10.765  -6.272  1.00  0.00           H  
ATOM   1771  CE1 PHE A 110      23.089  -9.424  -7.492  1.00  0.00           C  
ATOM   1772  HE1 PHE A 110      23.923  -9.154  -8.120  1.00  0.00           H  
ATOM   1773  CZ  PHE A 110      21.822  -8.865  -7.725  1.00  0.00           C  
ATOM   1774  HZ  PHE A 110      21.681  -8.174  -8.542  1.00  0.00           H  
ATOM   1775  CE2 PHE A 110      20.738  -9.216  -6.902  1.00  0.00           C  
ATOM   1776  HE2 PHE A 110      19.762  -8.792  -7.087  1.00  0.00           H  
ATOM   1777  CD2 PHE A 110      20.921 -10.132  -5.851  1.00  0.00           C  
ATOM   1778  HD2 PHE A 110      20.083 -10.416  -5.229  1.00  0.00           H  
ATOM   1779  C   PHE A 110      21.765 -10.123  -2.598  1.00  0.00           C  
ATOM   1780  O   PHE A 110      21.980  -8.909  -2.633  1.00  0.00           O  
ATOM   1781  N   LEU A 111      20.669 -10.637  -2.027  1.00  0.00           N  
ATOM   1782  H   LEU A 111      20.549 -11.648  -2.029  1.00  0.00           H  
ATOM   1783  CA  LEU A 111      19.645  -9.840  -1.353  1.00  0.00           C  
ATOM   1784  HA  LEU A 111      19.390  -8.999  -1.994  1.00  0.00           H  
ATOM   1785  CB  LEU A 111      18.378 -10.685  -1.139  1.00  0.00           C  
ATOM   1786  HB2 LEU A 111      18.662 -11.595  -0.607  1.00  0.00           H  
ATOM   1787  HB3 LEU A 111      17.690 -10.132  -0.498  1.00  0.00           H  
ATOM   1788  CG  LEU A 111      17.634 -11.073  -2.436  1.00  0.00           C  
ATOM   1789  HG  LEU A 111      18.316 -11.541  -3.141  1.00  0.00           H  
ATOM   1790  CD1 LEU A 111      16.515 -12.061  -2.099  1.00  0.00           C  
ATOM   1791 HD11 LEU A 111      15.984 -12.353  -3.004  1.00  0.00           H  
ATOM   1792 HD12 LEU A 111      16.946 -12.954  -1.642  1.00  0.00           H  
ATOM   1793 HD13 LEU A 111      15.816 -11.612  -1.394  1.00  0.00           H  
ATOM   1794  CD2 LEU A 111      16.994  -9.874  -3.140  1.00  0.00           C  
ATOM   1795 HD21 LEU A 111      16.465 -10.217  -4.028  1.00  0.00           H  
ATOM   1796 HD22 LEU A 111      16.289  -9.385  -2.475  1.00  0.00           H  
ATOM   1797 HD23 LEU A 111      17.763  -9.173  -3.454  1.00  0.00           H  
ATOM   1798  C   LEU A 111      20.142  -9.233  -0.032  1.00  0.00           C  
ATOM   1799  O   LEU A 111      19.808  -8.084   0.246  1.00  0.00           O  
ATOM   1800  N   GLU A 112      20.973  -9.913   0.762  1.00  0.00           N  
ATOM   1801  H   GLU A 112      21.139 -10.902   0.581  1.00  0.00           H  
ATOM   1802  CA  GLU A 112      21.585  -9.291   1.948  1.00  0.00           C  
ATOM   1803  HA  GLU A 112      20.784  -8.839   2.528  1.00  0.00           H  
ATOM   1804  CB  GLU A 112      22.250 -10.351   2.841  1.00  0.00           C  
ATOM   1805  HB2 GLU A 112      21.544 -11.166   3.008  1.00  0.00           H  
ATOM   1806  HB3 GLU A 112      23.121 -10.761   2.325  1.00  0.00           H  
ATOM   1807  CG  GLU A 112      22.690  -9.784   4.207  1.00  0.00           C  
ATOM   1808  HG2 GLU A 112      23.117 -10.600   4.792  1.00  0.00           H  
ATOM   1809  HG3 GLU A 112      23.480  -9.047   4.048  1.00  0.00           H  
ATOM   1810  CD  GLU A 112      21.525  -9.152   4.992  1.00  0.00           C  
ATOM   1811  OE1 GLU A 112      20.576  -9.886   5.348  1.00  0.00           O  
ATOM   1812  OE2 GLU A 112      21.514  -7.910   5.187  1.00  0.00           O  
ATOM   1813  C   GLU A 112      22.557  -8.153   1.579  1.00  0.00           C  
ATOM   1814  O   GLU A 112      22.556  -7.106   2.226  1.00  0.00           O  
ATOM   1815  N   ARG A 113      23.319  -8.278   0.483  1.00  0.00           N  
ATOM   1816  H   ARG A 113      23.302  -9.168  -0.012  1.00  0.00           H  
ATOM   1817  CA  ARG A 113      24.139  -7.174  -0.053  1.00  0.00           C  
ATOM   1818  HA  ARG A 113      24.701  -6.732   0.771  1.00  0.00           H  
ATOM   1819  CB  ARG A 113      25.138  -7.706  -1.093  1.00  0.00           C  
ATOM   1820  HB2 ARG A 113      24.645  -8.398  -1.780  1.00  0.00           H  
ATOM   1821  HB3 ARG A 113      25.531  -6.867  -1.670  1.00  0.00           H  
ATOM   1822  CG  ARG A 113      26.314  -8.404  -0.392  1.00  0.00           C  
ATOM   1823  HG2 ARG A 113      26.752  -7.711   0.329  1.00  0.00           H  
ATOM   1824  HG3 ARG A 113      25.968  -9.286   0.150  1.00  0.00           H  
ATOM   1825  CD  ARG A 113      27.407  -8.799  -1.388  1.00  0.00           C  
ATOM   1826  HD2 ARG A 113      27.603  -7.958  -2.055  1.00  0.00           H  
ATOM   1827  HD3 ARG A 113      28.321  -9.006  -0.829  1.00  0.00           H  
ATOM   1828  NE  ARG A 113      27.057 -10.010  -2.147  1.00  0.00           N  
ATOM   1829  HE  ARG A 113      26.709 -10.804  -1.617  1.00  0.00           H  
ATOM   1830  CZ  ARG A 113      27.326 -10.276  -3.408  1.00  0.00           C  
ATOM   1831  NH1 ARG A 113      27.759  -9.394  -4.261  1.00  0.00           N  
ATOM   1832 HH11 ARG A 113      27.868  -8.434  -4.018  1.00  0.00           H  
ATOM   1833 HH12 ARG A 113      27.911  -9.702  -5.231  1.00  0.00           H  
ATOM   1834  NH2 ARG A 113      27.195 -11.489  -3.835  1.00  0.00           N  
ATOM   1835 HH21 ARG A 113      26.912 -12.234  -3.213  1.00  0.00           H  
ATOM   1836 HH22 ARG A 113      27.588 -11.684  -4.758  1.00  0.00           H  
ATOM   1837  C   ARG A 113      23.289  -6.027  -0.606  1.00  0.00           C  
ATOM   1838  O   ARG A 113      23.581  -4.872  -0.302  1.00  0.00           O  
ATOM   1839  N   LEU A 114      22.205  -6.316  -1.327  1.00  0.00           N  
ATOM   1840  H   LEU A 114      22.054  -7.287  -1.581  1.00  0.00           H  
ATOM   1841  CA  LEU A 114      21.240  -5.303  -1.782  1.00  0.00           C  
ATOM   1842  HA  LEU A 114      21.780  -4.553  -2.361  1.00  0.00           H  
ATOM   1843  CB  LEU A 114      20.208  -5.984  -2.702  1.00  0.00           C  
ATOM   1844  HB2 LEU A 114      20.735  -6.404  -3.560  1.00  0.00           H  
ATOM   1845  HB3 LEU A 114      19.764  -6.810  -2.151  1.00  0.00           H  
ATOM   1846  CG  LEU A 114      19.059  -5.088  -3.212  1.00  0.00           C  
ATOM   1847  HG  LEU A 114      18.488  -4.706  -2.368  1.00  0.00           H  
ATOM   1848  CD1 LEU A 114      19.544  -3.912  -4.062  1.00  0.00           C  
ATOM   1849 HD11 LEU A 114      20.173  -4.277  -4.874  1.00  0.00           H  
ATOM   1850 HD12 LEU A 114      18.690  -3.380  -4.481  1.00  0.00           H  
ATOM   1851 HD13 LEU A 114      20.114  -3.219  -3.444  1.00  0.00           H  
ATOM   1852  CD2 LEU A 114      18.130  -5.933  -4.084  1.00  0.00           C  
ATOM   1853 HD21 LEU A 114      17.293  -5.325  -4.424  1.00  0.00           H  
ATOM   1854 HD22 LEU A 114      18.671  -6.317  -4.948  1.00  0.00           H  
ATOM   1855 HD23 LEU A 114      17.745  -6.770  -3.503  1.00  0.00           H  
ATOM   1856  C   LEU A 114      20.577  -4.580  -0.595  1.00  0.00           C  
ATOM   1857  O   LEU A 114      20.456  -3.359  -0.617  1.00  0.00           O  
ATOM   1858  N   LYS A 115      20.219  -5.313   0.463  1.00  0.00           N  
ATOM   1859  H   LYS A 115      20.326  -6.321   0.376  1.00  0.00           H  
ATOM   1860  CA  LYS A 115      19.667  -4.787   1.724  1.00  0.00           C  
ATOM   1861  HA  LYS A 115      18.838  -4.117   1.493  1.00  0.00           H  
ATOM   1862  CB  LYS A 115      19.145  -5.983   2.543  1.00  0.00           C  
ATOM   1863  HB2 LYS A 115      18.516  -6.595   1.898  1.00  0.00           H  
ATOM   1864  HB3 LYS A 115      20.000  -6.587   2.849  1.00  0.00           H  
ATOM   1865  CG  LYS A 115      18.313  -5.619   3.786  1.00  0.00           C  
ATOM   1866  HG2 LYS A 115      18.970  -5.179   4.537  1.00  0.00           H  
ATOM   1867  HG3 LYS A 115      17.560  -4.880   3.508  1.00  0.00           H  
ATOM   1868  CD  LYS A 115      17.592  -6.842   4.394  1.00  0.00           C  
ATOM   1869  HD2 LYS A 115      17.107  -6.530   5.317  1.00  0.00           H  
ATOM   1870  HD3 LYS A 115      16.832  -7.205   3.704  1.00  0.00           H  
ATOM   1871  CE  LYS A 115      18.577  -7.972   4.703  1.00  0.00           C  
ATOM   1872  HE2 LYS A 115      19.184  -8.178   3.819  1.00  0.00           H  
ATOM   1873  HE3 LYS A 115      19.279  -7.630   5.472  1.00  0.00           H  
ATOM   1874  NZ  LYS A 115      17.974  -9.255   5.143  1.00  0.00           N  
ATOM   1875  HZ1 LYS A 115      17.442  -9.714   4.415  1.00  0.00           H  
ATOM   1876  HZ2 LYS A 115      17.415  -9.152   5.973  1.00  0.00           H  
ATOM   1877  HZ3 LYS A 115      18.775  -9.866   5.361  1.00  0.00           H  
ATOM   1878  C   LYS A 115      20.697  -3.953   2.490  1.00  0.00           C  
ATOM   1879  O   LYS A 115      20.358  -2.876   2.968  1.00  0.00           O  
ATOM   1880  N   THR A 116      21.952  -4.402   2.539  1.00  0.00           N  
ATOM   1881  H   THR A 116      22.128  -5.330   2.168  1.00  0.00           H  
ATOM   1882  CA  THR A 116      23.089  -3.653   3.101  1.00  0.00           C  
ATOM   1883  HA  THR A 116      22.885  -3.428   4.146  1.00  0.00           H  
ATOM   1884  CB  THR A 116      24.386  -4.487   3.044  1.00  0.00           C  
ATOM   1885  HB  THR A 116      24.589  -4.782   2.015  1.00  0.00           H  
ATOM   1886  CG2 THR A 116      25.608  -3.738   3.578  1.00  0.00           C  
ATOM   1887 HG21 THR A 116      26.465  -4.411   3.605  1.00  0.00           H  
ATOM   1888 HG22 THR A 116      25.851  -2.898   2.927  1.00  0.00           H  
ATOM   1889 HG23 THR A 116      25.411  -3.374   4.585  1.00  0.00           H  
ATOM   1890  OG1 THR A 116      24.265  -5.647   3.831  1.00  0.00           O  
ATOM   1891  HG1 THR A 116      23.601  -6.239   3.433  1.00  0.00           H  
ATOM   1892  C   THR A 116      23.272  -2.321   2.372  1.00  0.00           C  
ATOM   1893  O   THR A 116      23.278  -1.272   3.013  1.00  0.00           O  
ATOM   1894  N   ILE A 117      23.319  -2.334   1.035  1.00  0.00           N  
ATOM   1895  H   ILE A 117      23.306  -3.231   0.559  1.00  0.00           H  
ATOM   1896  CA  ILE A 117      23.437  -1.125   0.203  1.00  0.00           C  
ATOM   1897  HA  ILE A 117      24.316  -0.565   0.528  1.00  0.00           H  
ATOM   1898  CB  ILE A 117      23.653  -1.521  -1.280  1.00  0.00           C  
ATOM   1899  HB  ILE A 117      22.903  -2.268  -1.548  1.00  0.00           H  
ATOM   1900  CG2 ILE A 117      23.482  -0.318  -2.228  1.00  0.00           C  
ATOM   1901 HG21 ILE A 117      23.668  -0.614  -3.258  1.00  0.00           H  
ATOM   1902 HG22 ILE A 117      22.465   0.071  -2.179  1.00  0.00           H  
ATOM   1903 HG23 ILE A 117      24.182   0.474  -1.955  1.00  0.00           H  
ATOM   1904  CG1 ILE A 117      25.060  -2.139  -1.461  1.00  0.00           C  
ATOM   1905 HG12 ILE A 117      25.817  -1.358  -1.379  1.00  0.00           H  
ATOM   1906 HG13 ILE A 117      25.251  -2.858  -0.667  1.00  0.00           H  
ATOM   1907  CD1 ILE A 117      25.248  -2.881  -2.792  1.00  0.00           C  
ATOM   1908 HD11 ILE A 117      26.214  -3.387  -2.791  1.00  0.00           H  
ATOM   1909 HD12 ILE A 117      24.460  -3.625  -2.918  1.00  0.00           H  
ATOM   1910 HD13 ILE A 117      25.228  -2.181  -3.628  1.00  0.00           H  
ATOM   1911  C   ILE A 117      22.233  -0.189   0.406  1.00  0.00           C  
ATOM   1912  O   ILE A 117      22.419   1.016   0.569  1.00  0.00           O  
ATOM   1913  N   MET A 118      21.005  -0.720   0.482  1.00  0.00           N  
ATOM   1914  H   MET A 118      20.890  -1.715   0.311  1.00  0.00           H  
ATOM   1915  CA  MET A 118      19.816   0.084   0.796  1.00  0.00           C  
ATOM   1916  HA  MET A 118      19.749   0.903   0.078  1.00  0.00           H  
ATOM   1917  CB  MET A 118      18.532  -0.755   0.695  1.00  0.00           C  
ATOM   1918  HB2 MET A 118      18.647  -1.675   1.270  1.00  0.00           H  
ATOM   1919  HB3 MET A 118      17.702  -0.185   1.111  1.00  0.00           H  
ATOM   1920  CG  MET A 118      18.177  -1.102  -0.748  1.00  0.00           C  
ATOM   1921  HG2 MET A 118      19.049  -1.541  -1.225  1.00  0.00           H  
ATOM   1922  HG3 MET A 118      17.385  -1.849  -0.747  1.00  0.00           H  
ATOM   1923  SD  MET A 118      17.643   0.319  -1.731  1.00  0.00           S  
ATOM   1924  CE  MET A 118      18.418  -0.180  -3.283  1.00  0.00           C  
ATOM   1925  HE1 MET A 118      17.965  -1.104  -3.637  1.00  0.00           H  
ATOM   1926  HE2 MET A 118      18.291   0.599  -4.029  1.00  0.00           H  
ATOM   1927  HE3 MET A 118      19.483  -0.335  -3.111  1.00  0.00           H  
ATOM   1928  C   MET A 118      19.892   0.720   2.182  1.00  0.00           C  
ATOM   1929  O   MET A 118      19.510   1.874   2.342  1.00  0.00           O  
ATOM   1930  N   ARG A 119      20.400   0.000   3.187  1.00  0.00           N  
ATOM   1931  H   ARG A 119      20.677  -0.955   2.984  1.00  0.00           H  
ATOM   1932  CA  ARG A 119      20.565   0.478   4.570  1.00  0.00           C  
ATOM   1933  HA  ARG A 119      19.619   0.894   4.920  1.00  0.00           H  
ATOM   1934  CB  ARG A 119      20.946  -0.739   5.423  1.00  0.00           C  
ATOM   1935  HB2 ARG A 119      20.303  -1.564   5.124  1.00  0.00           H  
ATOM   1936  HB3 ARG A 119      21.977  -1.021   5.214  1.00  0.00           H  
ATOM   1937  CG  ARG A 119      20.775  -0.568   6.934  1.00  0.00           C  
ATOM   1938  HG2 ARG A 119      21.450   0.202   7.311  1.00  0.00           H  
ATOM   1939  HG3 ARG A 119      19.743  -0.291   7.152  1.00  0.00           H  
ATOM   1940  CD  ARG A 119      21.094  -1.923   7.579  1.00  0.00           C  
ATOM   1941  HD2 ARG A 119      20.493  -2.696   7.089  1.00  0.00           H  
ATOM   1942  HD3 ARG A 119      22.151  -2.149   7.412  1.00  0.00           H  
ATOM   1943  NE  ARG A 119      20.822  -1.948   9.029  1.00  0.00           N  
ATOM   1944  HE  ARG A 119      20.591  -1.065   9.458  1.00  0.00           H  
ATOM   1945  CZ  ARG A 119      20.916  -3.012   9.810  1.00  0.00           C  
ATOM   1946  NH1 ARG A 119      21.247  -4.189   9.350  1.00  0.00           N  
ATOM   1947 HH11 ARG A 119      21.460  -4.303   8.369  1.00  0.00           H  
ATOM   1948 HH12 ARG A 119      21.335  -4.979   9.963  1.00  0.00           H  
ATOM   1949  NH2 ARG A 119      20.673  -2.918  11.086  1.00  0.00           N  
ATOM   1950 HH21 ARG A 119      20.406  -2.035  11.484  1.00  0.00           H  
ATOM   1951 HH22 ARG A 119      20.778  -3.721  11.680  1.00  0.00           H  
ATOM   1952  C   ARG A 119      21.601   1.607   4.654  1.00  0.00           C  
ATOM   1953  O   ARG A 119      21.380   2.592   5.355  1.00  0.00           O  
ATOM   1954  N   GLU A 120      22.694   1.487   3.909  1.00  0.00           N  
ATOM   1955  H   GLU A 120      22.832   0.606   3.420  1.00  0.00           H  
ATOM   1956  CA  GLU A 120      23.735   2.514   3.774  1.00  0.00           C  
ATOM   1957  HA  GLU A 120      24.073   2.822   4.764  1.00  0.00           H  
ATOM   1958  CB  GLU A 120      24.921   1.872   3.028  1.00  0.00           C  
ATOM   1959  HB2 GLU A 120      25.341   1.093   3.654  1.00  0.00           H  
ATOM   1960  HB3 GLU A 120      24.555   1.396   2.123  1.00  0.00           H  
ATOM   1961  CG  GLU A 120      26.054   2.812   2.608  1.00  0.00           C  
ATOM   1962  HG2 GLU A 120      26.817   2.224   2.095  1.00  0.00           H  
ATOM   1963  HG3 GLU A 120      25.673   3.526   1.872  1.00  0.00           H  
ATOM   1964  CD  GLU A 120      26.733   3.591   3.747  1.00  0.00           C  
ATOM   1965  OE1 GLU A 120      26.375   3.394   4.927  1.00  0.00           O  
ATOM   1966  OE2 GLU A 120      27.604   4.427   3.393  1.00  0.00           O  
ATOM   1967  C   GLU A 120      23.200   3.776   3.069  1.00  0.00           C  
ATOM   1968  O   GLU A 120      23.420   4.898   3.535  1.00  0.00           O  
ATOM   1969  N   LYS A 121      22.410   3.621   1.991  1.00  0.00           N  
ATOM   1970  H   LYS A 121      22.282   2.680   1.621  1.00  0.00           H  
ATOM   1971  CA  LYS A 121      21.765   4.758   1.304  1.00  0.00           C  
ATOM   1972  HA  LYS A 121      22.534   5.510   1.124  1.00  0.00           H  
ATOM   1973  CB  LYS A 121      21.216   4.293  -0.055  1.00  0.00           C  
ATOM   1974  HB2 LYS A 121      21.982   3.707  -0.568  1.00  0.00           H  
ATOM   1975  HB3 LYS A 121      20.342   3.658   0.095  1.00  0.00           H  
ATOM   1976  CG  LYS A 121      20.849   5.494  -0.940  1.00  0.00           C  
ATOM   1977  HG2 LYS A 121      20.088   6.098  -0.449  1.00  0.00           H  
ATOM   1978  HG3 LYS A 121      21.741   6.106  -1.078  1.00  0.00           H  
ATOM   1979  CD  LYS A 121      20.318   5.050  -2.312  1.00  0.00           C  
ATOM   1980  HD2 LYS A 121      21.058   4.411  -2.801  1.00  0.00           H  
ATOM   1981  HD3 LYS A 121      19.405   4.466  -2.170  1.00  0.00           H  
ATOM   1982  CE  LYS A 121      20.001   6.245  -3.224  1.00  0.00           C  
ATOM   1983  HE2 LYS A 121      19.549   5.862  -4.143  1.00  0.00           H  
ATOM   1984  HE3 LYS A 121      19.274   6.896  -2.728  1.00  0.00           H  
ATOM   1985  NZ  LYS A 121      21.225   7.000  -3.573  1.00  0.00           N  
ATOM   1986  HZ1 LYS A 121      21.641   7.440  -2.771  1.00  0.00           H  
ATOM   1987  HZ2 LYS A 121      21.928   6.360  -3.961  1.00  0.00           H  
ATOM   1988  HZ3 LYS A 121      21.068   7.654  -4.324  1.00  0.00           H  
ATOM   1989  C   LYS A 121      20.694   5.437   2.173  1.00  0.00           C  
ATOM   1990  O   LYS A 121      20.686   6.663   2.293  1.00  0.00           O  
ATOM   1991  N   TYR A 122      19.852   4.647   2.840  1.00  0.00           N  
ATOM   1992  H   TYR A 122      19.912   3.652   2.656  1.00  0.00           H  
ATOM   1993  CA  TYR A 122      18.833   5.086   3.804  1.00  0.00           C  
ATOM   1994  HA  TYR A 122      18.109   5.734   3.308  1.00  0.00           H  
ATOM   1995  CB  TYR A 122      18.098   3.838   4.321  1.00  0.00           C  
ATOM   1996  HB2 TYR A 122      17.529   3.407   3.496  1.00  0.00           H  
ATOM   1997  HB3 TYR A 122      18.838   3.099   4.626  1.00  0.00           H  
ATOM   1998  CG  TYR A 122      17.160   4.058   5.493  1.00  0.00           C  
ATOM   1999  CD1 TYR A 122      17.571   3.755   6.807  1.00  0.00           C  
ATOM   2000  HD1 TYR A 122      18.573   3.392   6.990  1.00  0.00           H  
ATOM   2001  CE1 TYR A 122      16.679   3.930   7.884  1.00  0.00           C  
ATOM   2002  HE1 TYR A 122      16.995   3.698   8.889  1.00  0.00           H  
ATOM   2003  CZ  TYR A 122      15.370   4.406   7.646  1.00  0.00           C  
ATOM   2004  OH  TYR A 122      14.499   4.561   8.676  1.00  0.00           O  
ATOM   2005  HH  TYR A 122      14.939   4.593   9.526  1.00  0.00           H  
ATOM   2006  CE2 TYR A 122      14.972   4.734   6.335  1.00  0.00           C  
ATOM   2007  HE2 TYR A 122      13.980   5.131   6.160  1.00  0.00           H  
ATOM   2008  CD2 TYR A 122      15.865   4.551   5.263  1.00  0.00           C  
ATOM   2009  HD2 TYR A 122      15.552   4.787   4.257  1.00  0.00           H  
ATOM   2010  C   TYR A 122      19.422   5.879   4.979  1.00  0.00           C  
ATOM   2011  O   TYR A 122      18.847   6.885   5.392  1.00  0.00           O  
ATOM   2012  N   SER A 123      20.577   5.448   5.494  1.00  0.00           N  
ATOM   2013  H   SER A 123      20.974   4.591   5.127  1.00  0.00           H  
ATOM   2014  CA  SER A 123      21.269   6.106   6.611  1.00  0.00           C  
ATOM   2015  HA  SER A 123      20.547   6.298   7.407  1.00  0.00           H  
ATOM   2016  CB  SER A 123      22.350   5.182   7.185  1.00  0.00           C  
ATOM   2017  HB2 SER A 123      23.128   5.009   6.438  1.00  0.00           H  
ATOM   2018  HB3 SER A 123      22.798   5.659   8.057  1.00  0.00           H  
ATOM   2019  OG  SER A 123      21.784   3.942   7.579  1.00  0.00           O  
ATOM   2020  HG  SER A 123      21.709   3.391   6.776  1.00  0.00           H  
ATOM   2021  C   SER A 123      21.891   7.456   6.233  1.00  0.00           C  
ATOM   2022  O   SER A 123      22.135   8.271   7.116  1.00  0.00           O  
ATOM   2023  N   LYS A 124      22.136   7.713   4.938  1.00  0.00           N  
ATOM   2024  H   LYS A 124      21.944   6.976   4.271  1.00  0.00           H  
ATOM   2025  CA  LYS A 124      22.701   8.976   4.426  1.00  0.00           C  
ATOM   2026  HA  LYS A 124      23.274   9.464   5.219  1.00  0.00           H  
ATOM   2027  CB  LYS A 124      23.641   8.663   3.249  1.00  0.00           C  
ATOM   2028  HB2 LYS A 124      23.199   7.890   2.619  1.00  0.00           H  
ATOM   2029  HB3 LYS A 124      23.776   9.563   2.646  1.00  0.00           H  
ATOM   2030  CG  LYS A 124      25.018   8.217   3.748  1.00  0.00           C  
ATOM   2031  HG2 LYS A 124      25.501   9.064   4.237  1.00  0.00           H  
ATOM   2032  HG3 LYS A 124      24.910   7.409   4.473  1.00  0.00           H  
ATOM   2033  CD  LYS A 124      25.894   7.727   2.591  1.00  0.00           C  
ATOM   2034  HD2 LYS A 124      25.533   6.746   2.278  1.00  0.00           H  
ATOM   2035  HD3 LYS A 124      25.836   8.423   1.750  1.00  0.00           H  
ATOM   2036  CE  LYS A 124      27.342   7.624   3.079  1.00  0.00           C  
ATOM   2037  HE2 LYS A 124      27.778   8.623   3.090  1.00  0.00           H  
ATOM   2038  HE3 LYS A 124      27.340   7.237   4.109  1.00  0.00           H  
ATOM   2039  NZ  LYS A 124      28.151   6.732   2.221  1.00  0.00           N  
ATOM   2040  HZ1 LYS A 124      27.848   5.779   2.439  1.00  0.00           H  
ATOM   2041  HZ2 LYS A 124      28.035   6.898   1.231  1.00  0.00           H  
ATOM   2042  HZ3 LYS A 124      29.116   6.718   2.513  1.00  0.00           H  
ATOM   2043  C   LYS A 124      21.663  10.011   3.987  1.00  0.00           C  
ATOM   2044  O   LYS A 124      21.902  11.207   4.136  1.00  0.00           O  
ATOM   2045  N   CYS A 125      20.560   9.581   3.377  1.00  0.00           N  
ATOM   2046  H   CYS A 125      20.421   8.588   3.276  1.00  0.00           H  
ATOM   2047  CA  CYS A 125      19.578  10.503   2.797  1.00  0.00           C  
ATOM   2048  HA  CYS A 125      20.125  11.323   2.332  1.00  0.00           H  
ATOM   2049  CB  CYS A 125      18.777   9.797   1.693  1.00  0.00           C  
ATOM   2050  HB2 CYS A 125      18.180   8.993   2.126  1.00  0.00           H  
ATOM   2051  HB3 CYS A 125      18.099  10.517   1.228  1.00  0.00           H  
ATOM   2052  SG  CYS A 125      19.902   9.121   0.427  1.00  0.00           S  
ATOM   2053  HG  CYS A 125      20.428   8.168   1.208  1.00  0.00           H  
ATOM   2054  C   CYS A 125      18.668  11.127   3.868  1.00  0.00           C  
ATOM   2055  O   CYS A 125      18.314  10.467   4.850  1.00  0.00           O  
ATOM   2056  N   SER A 126      18.281  12.393   3.652  1.00  0.00           N  
ATOM   2057  H   SER A 126      18.546  12.823   2.779  1.00  0.00           H  
ATOM   2058  CA  SER A 126      17.238  13.090   4.429  1.00  0.00           C  
ATOM   2059  HA  SER A 126      17.385  12.921   5.495  1.00  0.00           H  
ATOM   2060  CB  SER A 126      17.263  14.597   4.175  1.00  0.00           C  
ATOM   2061  HB2 SER A 126      17.173  14.800   3.106  1.00  0.00           H  
ATOM   2062  HB3 SER A 126      16.419  15.069   4.684  1.00  0.00           H  
ATOM   2063  OG  SER A 126      18.477  15.100   4.687  1.00  0.00           O  
ATOM   2064  HG  SER A 126      19.169  14.480   4.449  1.00  0.00           H  
ATOM   2065  C   SER A 126      15.863  12.529   4.093  1.00  0.00           C  
ATOM   2066  O   SER A 126      15.311  12.948   3.053  1.00  0.00           O  
ATOM   2067  OXT SER A 126      15.432  11.656   4.871  1.00  0.00           O  
TER    2068      SER   126                                                      
ATOM   2068  N   MET B 127     -22.944   6.896 -32.678  1.00  0.00           N  
ATOM   2069  H1  MET B 127     -21.932   6.832 -32.756  1.00  0.00           H  
ATOM   2070  H2  MET B 127     -23.268   7.712 -33.179  1.00  0.00           H  
ATOM   2071  H3  MET B 127     -23.366   6.079 -33.093  1.00  0.00           H  
ATOM   2072  CA  MET B 127     -23.328   7.015 -31.252  1.00  0.00           C  
ATOM   2073  HA  MET B 127     -23.030   6.103 -30.734  1.00  0.00           H  
ATOM   2074  CB  MET B 127     -22.584   8.202 -30.621  1.00  0.00           C  
ATOM   2075  HB2 MET B 127     -21.568   8.243 -31.002  1.00  0.00           H  
ATOM   2076  HB3 MET B 127     -23.074   9.142 -30.883  1.00  0.00           H  
ATOM   2077  CG  MET B 127     -22.509   8.065 -29.106  1.00  0.00           C  
ATOM   2078  HG2 MET B 127     -23.267   8.717 -28.683  1.00  0.00           H  
ATOM   2079  HG3 MET B 127     -22.735   7.034 -28.830  1.00  0.00           H  
ATOM   2080  SD  MET B 127     -20.908   8.477 -28.373  1.00  0.00           S  
ATOM   2081  CE  MET B 127     -21.090  10.266 -28.183  1.00  0.00           C  
ATOM   2082  HE1 MET B 127     -21.934  10.476 -27.527  1.00  0.00           H  
ATOM   2083  HE2 MET B 127     -20.184  10.671 -27.733  1.00  0.00           H  
ATOM   2084  HE3 MET B 127     -21.257  10.730 -29.154  1.00  0.00           H  
ATOM   2085  C   MET B 127     -24.843   7.185 -31.117  1.00  0.00           C  
ATOM   2086  O   MET B 127     -25.436   7.724 -32.044  1.00  0.00           O  
ATOM   2087  N   HIE B 128     -25.468   6.749 -30.015  1.00  0.00           N  
ATOM   2088  H   HIE B 128     -24.920   6.323 -29.274  1.00  0.00           H  
ATOM   2089  CA  HIE B 128     -26.845   7.144 -29.627  1.00  0.00           C  
ATOM   2090  HA  HIE B 128     -27.457   7.287 -30.519  1.00  0.00           H  
ATOM   2091  CB  HIE B 128     -27.445   5.988 -28.806  1.00  0.00           C  
ATOM   2092  HB2 HIE B 128     -26.855   5.866 -27.900  1.00  0.00           H  
ATOM   2093  HB3 HIE B 128     -27.362   5.067 -29.383  1.00  0.00           H  
ATOM   2094  CG  HIE B 128     -28.880   6.140 -28.374  1.00  0.00           C  
ATOM   2095  ND1 HIE B 128     -29.317   6.994 -27.369  1.00  0.00           N  
ATOM   2096  CE1 HIE B 128     -30.621   6.744 -27.196  1.00  0.00           C  
ATOM   2097  HE1 HIE B 128     -31.248   7.234 -26.461  1.00  0.00           H  
ATOM   2098  NE2 HIE B 128     -31.023   5.783 -28.044  1.00  0.00           N  
ATOM   2099  HE2 HIE B 128     -31.953   5.387 -28.071  1.00  0.00           H  
ATOM   2100  CD2 HIE B 128     -29.938   5.387 -28.797  1.00  0.00           C  
ATOM   2101  HD2 HIE B 128     -29.910   4.596 -29.533  1.00  0.00           H  
ATOM   2102  C   HIE B 128     -26.812   8.489 -28.862  1.00  0.00           C  
ATOM   2103  O   HIE B 128     -25.736   8.887 -28.425  1.00  0.00           O  
ATOM   2104  N   HIE B 129     -27.926   9.218 -28.715  1.00  0.00           N  
ATOM   2105  H   HIE B 129     -28.819   8.795 -28.935  1.00  0.00           H  
ATOM   2106  CA  HIE B 129     -27.937  10.528 -28.028  1.00  0.00           C  
ATOM   2107  HA  HIE B 129     -27.060  11.090 -28.350  1.00  0.00           H  
ATOM   2108  CB  HIE B 129     -29.159  11.370 -28.435  1.00  0.00           C  
ATOM   2109  HB2 HIE B 129     -29.049  11.633 -29.487  1.00  0.00           H  
ATOM   2110  HB3 HIE B 129     -29.140  12.303 -27.870  1.00  0.00           H  
ATOM   2111  CG  HIE B 129     -30.521  10.744 -28.251  1.00  0.00           C  
ATOM   2112  ND1 HIE B 129     -30.954  10.024 -27.138  1.00  0.00           N  
ATOM   2113  CE1 HIE B 129     -32.269   9.827 -27.303  1.00  0.00           C  
ATOM   2114  HE1 HIE B 129     -32.908   9.329 -26.585  1.00  0.00           H  
ATOM   2115  NE2 HIE B 129     -32.682  10.372 -28.460  1.00  0.00           N  
ATOM   2116  HE2 HIE B 129     -33.641  10.414 -28.778  1.00  0.00           H  
ATOM   2117  CD2 HIE B 129     -31.595  10.965 -29.065  1.00  0.00           C  
ATOM   2118  HD2 HIE B 129     -31.598  11.567 -29.963  1.00  0.00           H  
ATOM   2119  C   HIE B 129     -27.793  10.443 -26.499  1.00  0.00           C  
ATOM   2120  O   HIE B 129     -27.160  11.318 -25.914  1.00  0.00           O  
ATOM   2121  N   HIE B 130     -28.252   9.368 -25.855  1.00  0.00           N  
ATOM   2122  H   HIE B 130     -28.818   8.713 -26.382  1.00  0.00           H  
ATOM   2123  CA  HIE B 130     -28.026   9.104 -24.422  1.00  0.00           C  
ATOM   2124  HA  HIE B 130     -28.484   9.889 -23.817  1.00  0.00           H  
ATOM   2125  CB  HIE B 130     -28.699   7.761 -24.092  1.00  0.00           C  
ATOM   2126  HB2 HIE B 130     -28.263   6.979 -24.716  1.00  0.00           H  
ATOM   2127  HB3 HIE B 130     -29.758   7.836 -24.342  1.00  0.00           H  
ATOM   2128  CG  HIE B 130     -28.596   7.319 -22.656  1.00  0.00           C  
ATOM   2129  ND1 HIE B 130     -29.608   7.428 -21.701  1.00  0.00           N  
ATOM   2130  CE1 HIE B 130     -29.110   6.863 -20.585  1.00  0.00           C  
ATOM   2131  HE1 HIE B 130     -29.636   6.786 -19.645  1.00  0.00           H  
ATOM   2132  NE2 HIE B 130     -27.869   6.396 -20.802  1.00  0.00           N  
ATOM   2133  HE2 HIE B 130     -27.298   5.866 -20.141  1.00  0.00           H  
ATOM   2134  CD2 HIE B 130     -27.524   6.688 -22.099  1.00  0.00           C  
ATOM   2135  HD2 HIE B 130     -26.590   6.455 -22.580  1.00  0.00           H  
ATOM   2136  C   HIE B 130     -26.524   9.086 -24.090  1.00  0.00           C  
ATOM   2137  O   HIE B 130     -26.068   9.678 -23.117  1.00  0.00           O  
ATOM   2138  N   HIE B 131     -25.723   8.503 -24.988  1.00  0.00           N  
ATOM   2139  H   HIE B 131     -26.164   8.098 -25.801  1.00  0.00           H  
ATOM   2140  CA  HIE B 131     -24.260   8.431 -24.894  1.00  0.00           C  
ATOM   2141  HA  HIE B 131     -23.989   8.051 -23.906  1.00  0.00           H  
ATOM   2142  CB  HIE B 131     -23.732   7.468 -25.967  1.00  0.00           C  
ATOM   2143  HB2 HIE B 131     -22.657   7.342 -25.837  1.00  0.00           H  
ATOM   2144  HB3 HIE B 131     -23.910   7.946 -26.916  1.00  0.00           H  
ATOM   2145  CG  HIE B 131     -24.348   6.098 -26.061  1.00  0.00           C  
ATOM   2146  ND1 HIE B 131     -24.323   5.290 -27.206  1.00  0.00           N  
ATOM   2147  CE1 HIE B 131     -24.895   4.132 -26.835  1.00  0.00           C  
ATOM   2148  HE1 HIE B 131     -25.023   3.273 -27.479  1.00  0.00           H  
ATOM   2149  NE2 HIE B 131     -25.282   4.182 -25.550  1.00  0.00           N  
ATOM   2150  HE2 HIE B 131     -25.712   3.429 -25.029  1.00  0.00           H  
ATOM   2151  CD2 HIE B 131     -24.934   5.410 -25.043  1.00  0.00           C  
ATOM   2152  HD2 HIE B 131     -25.060   5.754 -24.027  1.00  0.00           H  
ATOM   2153  C   HIE B 131     -23.545   9.786 -25.058  1.00  0.00           C  
ATOM   2154  O   HIE B 131     -22.319   9.818 -24.990  1.00  0.00           O  
ATOM   2155  N   HIE B 132     -24.253  10.901 -25.297  1.00  0.00           N  
ATOM   2156  H   HIE B 132     -25.266  10.834 -25.338  1.00  0.00           H  
ATOM   2157  CA  HIE B 132     -23.659  12.255 -25.307  1.00  0.00           C  
ATOM   2158  HA  HIE B 132     -22.651  12.184 -25.712  1.00  0.00           H  
ATOM   2159  CB  HIE B 132     -24.449  13.229 -26.207  1.00  0.00           C  
ATOM   2160  HB2 HIE B 132     -24.037  14.230 -26.078  1.00  0.00           H  
ATOM   2161  HB3 HIE B 132     -25.484  13.268 -25.869  1.00  0.00           H  
ATOM   2162  CG  HIE B 132     -24.435  12.954 -27.694  1.00  0.00           C  
ATOM   2163  ND1 HIE B 132     -24.548  13.940 -28.676  1.00  0.00           N  
ATOM   2164  CE1 HIE B 132     -24.590  13.298 -29.851  1.00  0.00           C  
ATOM   2165  HE1 HIE B 132     -24.699  13.788 -30.811  1.00  0.00           H  
ATOM   2166  NE2 HIE B 132     -24.507  11.971 -29.661  1.00  0.00           N  
ATOM   2167  HE2 HIE B 132     -24.579  11.269 -30.379  1.00  0.00           H  
ATOM   2168  CD2 HIE B 132     -24.402  11.737 -28.310  1.00  0.00           C  
ATOM   2169  HD2 HIE B 132     -24.362  10.777 -27.819  1.00  0.00           H  
ATOM   2170  C   HIE B 132     -23.479  12.834 -23.891  1.00  0.00           C  
ATOM   2171  O   HIE B 132     -23.053  13.986 -23.749  1.00  0.00           O  
ATOM   2172  N   HIE B 133     -23.791  12.053 -22.847  1.00  0.00           N  
ATOM   2173  H   HIE B 133     -24.210  11.149 -23.028  1.00  0.00           H  
ATOM   2174  CA  HIE B 133     -23.501  12.385 -21.451  1.00  0.00           C  
ATOM   2175  HA  HIE B 133     -24.089  13.268 -21.203  1.00  0.00           H  
ATOM   2176  CB  HIE B 133     -23.963  11.258 -20.513  1.00  0.00           C  
ATOM   2177  HB2 HIE B 133     -25.027  11.086 -20.682  1.00  0.00           H  
ATOM   2178  HB3 HIE B 133     -23.861  11.608 -19.485  1.00  0.00           H  
ATOM   2179  CG  HIE B 133     -23.265   9.916 -20.608  1.00  0.00           C  
ATOM   2180  ND1 HIE B 133     -23.415   8.912 -19.654  1.00  0.00           N  
ATOM   2181  CE1 HIE B 133     -22.724   7.858 -20.104  1.00  0.00           C  
ATOM   2182  HE1 HIE B 133     -22.655   6.905 -19.604  1.00  0.00           H  
ATOM   2183  NE2 HIE B 133     -22.133   8.147 -21.271  1.00  0.00           N  
ATOM   2184  HE2 HIE B 133     -21.579   7.486 -21.812  1.00  0.00           H  
ATOM   2185  CD2 HIE B 133     -22.458   9.443 -21.606  1.00  0.00           C  
ATOM   2186  HD2 HIE B 133     -22.140   9.977 -22.489  1.00  0.00           H  
ATOM   2187  C   HIE B 133     -22.027  12.747 -21.215  1.00  0.00           C  
ATOM   2188  O   HIE B 133     -21.112  12.242 -21.867  1.00  0.00           O  
ATOM   2189  N   LYS B 134     -21.791  13.675 -20.288  1.00  0.00           N  
ATOM   2190  H   LYS B 134     -22.590  14.019 -19.762  1.00  0.00           H  
ATOM   2191  CA  LYS B 134     -20.478  14.283 -20.041  1.00  0.00           C  
ATOM   2192  HA  LYS B 134     -19.724  13.683 -20.546  1.00  0.00           H  
ATOM   2193  CB  LYS B 134     -20.415  15.717 -20.595  1.00  0.00           C  
ATOM   2194  HB2 LYS B 134     -21.000  16.378 -19.951  1.00  0.00           H  
ATOM   2195  HB3 LYS B 134     -19.376  16.050 -20.569  1.00  0.00           H  
ATOM   2196  CG  LYS B 134     -20.955  15.825 -22.026  1.00  0.00           C  
ATOM   2197  HG2 LYS B 134     -20.605  14.971 -22.609  1.00  0.00           H  
ATOM   2198  HG3 LYS B 134     -22.046  15.807 -21.989  1.00  0.00           H  
ATOM   2199  CD  LYS B 134     -20.498  17.101 -22.735  1.00  0.00           C  
ATOM   2200  HD2 LYS B 134     -20.726  17.976 -22.121  1.00  0.00           H  
ATOM   2201  HD3 LYS B 134     -19.420  17.040 -22.899  1.00  0.00           H  
ATOM   2202  CE  LYS B 134     -21.244  17.186 -24.071  1.00  0.00           C  
ATOM   2203  HE2 LYS B 134     -21.343  16.173 -24.479  1.00  0.00           H  
ATOM   2204  HE3 LYS B 134     -22.256  17.556 -23.877  1.00  0.00           H  
ATOM   2205  NZ  LYS B 134     -20.543  18.060 -25.042  1.00  0.00           N  
ATOM   2206  HZ1 LYS B 134     -19.642  17.664 -25.276  1.00  0.00           H  
ATOM   2207  HZ2 LYS B 134     -21.084  18.133 -25.894  1.00  0.00           H  
ATOM   2208  HZ3 LYS B 134     -20.405  18.987 -24.661  1.00  0.00           H  
ATOM   2209  C   LYS B 134     -20.140  14.280 -18.564  1.00  0.00           C  
ATOM   2210  O   LYS B 134     -21.039  14.356 -17.728  1.00  0.00           O  
ATOM   2211  N   VAL B 135     -18.844  14.261 -18.258  1.00  0.00           N  
ATOM   2212  H   VAL B 135     -18.173  14.202 -19.005  1.00  0.00           H  
ATOM   2213  CA  VAL B 135     -18.347  14.484 -16.900  1.00  0.00           C  
ATOM   2214  HA  VAL B 135     -18.728  13.691 -16.258  1.00  0.00           H  
ATOM   2215  CB  VAL B 135     -16.809  14.428 -16.861  1.00  0.00           C  
ATOM   2216  HB  VAL B 135     -16.406  15.187 -17.531  1.00  0.00           H  
ATOM   2217  CG1 VAL B 135     -16.269  14.684 -15.455  1.00  0.00           C  
ATOM   2218 HG11 VAL B 135     -16.679  13.954 -14.757  1.00  0.00           H  
ATOM   2219 HG12 VAL B 135     -15.184  14.601 -15.476  1.00  0.00           H  
ATOM   2220 HG13 VAL B 135     -16.517  15.693 -15.126  1.00  0.00           H  
ATOM   2221  CG2 VAL B 135     -16.289  13.058 -17.313  1.00  0.00           C  
ATOM   2222 HG21 VAL B 135     -16.734  12.271 -16.703  1.00  0.00           H  
ATOM   2223 HG22 VAL B 135     -15.204  13.021 -17.209  1.00  0.00           H  
ATOM   2224 HG23 VAL B 135     -16.532  12.885 -18.357  1.00  0.00           H  
ATOM   2225  C   VAL B 135     -18.865  15.830 -16.379  1.00  0.00           C  
ATOM   2226  O   VAL B 135     -18.697  16.857 -17.030  1.00  0.00           O  
ATOM   2227  N   LEU B 136     -19.512  15.802 -15.215  1.00  0.00           N  
ATOM   2228  H   LEU B 136     -19.641  14.890 -14.797  1.00  0.00           H  
ATOM   2229  CA  LEU B 136     -19.998  16.959 -14.461  1.00  0.00           C  
ATOM   2230  HA  LEU B 136     -20.042  17.821 -15.127  1.00  0.00           H  
ATOM   2231  CB  LEU B 136     -21.424  16.623 -13.975  1.00  0.00           C  
ATOM   2232  HB2 LEU B 136     -22.018  16.310 -14.833  1.00  0.00           H  
ATOM   2233  HB3 LEU B 136     -21.358  15.777 -13.290  1.00  0.00           H  
ATOM   2234  CG  LEU B 136     -22.167  17.772 -13.265  1.00  0.00           C  
ATOM   2235  HG  LEU B 136     -21.558  18.170 -12.456  1.00  0.00           H  
ATOM   2236  CD1 LEU B 136     -22.518  18.900 -14.238  1.00  0.00           C  
ATOM   2237 HD11 LEU B 136     -21.604  19.350 -14.625  1.00  0.00           H  
ATOM   2238 HD12 LEU B 136     -23.080  19.675 -13.719  1.00  0.00           H  
ATOM   2239 HD13 LEU B 136     -23.113  18.517 -15.067  1.00  0.00           H  
ATOM   2240  CD2 LEU B 136     -23.464  17.251 -12.641  1.00  0.00           C  
ATOM   2241 HD21 LEU B 136     -23.965  18.061 -12.111  1.00  0.00           H  
ATOM   2242 HD22 LEU B 136     -23.237  16.453 -11.935  1.00  0.00           H  
ATOM   2243 HD23 LEU B 136     -24.127  16.863 -13.413  1.00  0.00           H  
ATOM   2244  C   LEU B 136     -19.055  17.328 -13.300  1.00  0.00           C  
ATOM   2245  O   LEU B 136     -19.054  18.468 -12.848  1.00  0.00           O  
ATOM   2246  N   GLN B 137     -18.265  16.365 -12.812  1.00  0.00           N  
ATOM   2247  H   GLN B 137     -18.324  15.452 -13.238  1.00  0.00           H  
ATOM   2248  CA  GLN B 137     -17.230  16.530 -11.783  1.00  0.00           C  
ATOM   2249  HA  GLN B 137     -16.708  17.474 -11.953  1.00  0.00           H  
ATOM   2250  CB  GLN B 137     -17.893  16.547 -10.389  1.00  0.00           C  
ATOM   2251  HB2 GLN B 137     -18.817  17.124 -10.444  1.00  0.00           H  
ATOM   2252  HB3 GLN B 137     -18.146  15.529 -10.090  1.00  0.00           H  
ATOM   2253  CG  GLN B 137     -17.003  17.188  -9.316  1.00  0.00           C  
ATOM   2254  HG2 GLN B 137     -16.109  16.579  -9.169  1.00  0.00           H  
ATOM   2255  HG3 GLN B 137     -16.694  18.175  -9.668  1.00  0.00           H  
ATOM   2256  CD  GLN B 137     -17.708  17.375  -7.971  1.00  0.00           C  
ATOM   2257  OE1 GLN B 137     -18.826  16.941  -7.714  1.00  0.00           O  
ATOM   2258  NE2 GLN B 137     -17.072  18.046  -7.041  1.00  0.00           N  
ATOM   2259 HE21 GLN B 137     -17.519  18.197  -6.155  1.00  0.00           H  
ATOM   2260 HE22 GLN B 137     -16.155  18.402  -7.248  1.00  0.00           H  
ATOM   2261  C   GLN B 137     -16.237  15.367 -11.946  1.00  0.00           C  
ATOM   2262  O   GLN B 137     -16.689  14.221 -12.022  1.00  0.00           O  
ATOM   2263  N   GLU B 138     -14.940  15.633 -12.108  1.00  0.00           N  
ATOM   2264  H   GLU B 138     -14.602  16.595 -11.999  1.00  0.00           H  
ATOM   2265  CA  GLU B 138     -13.983  14.683 -12.707  1.00  0.00           C  
ATOM   2266  HA  GLU B 138     -14.570  14.101 -13.406  1.00  0.00           H  
ATOM   2267  CB  GLU B 138     -12.952  15.452 -13.562  1.00  0.00           C  
ATOM   2268  HB2 GLU B 138     -12.386  14.716 -14.124  1.00  0.00           H  
ATOM   2269  HB3 GLU B 138     -13.479  16.049 -14.308  1.00  0.00           H  
ATOM   2270  CG  GLU B 138     -11.933  16.344 -12.831  1.00  0.00           C  
ATOM   2271  HG2 GLU B 138     -11.737  15.947 -11.835  1.00  0.00           H  
ATOM   2272  HG3 GLU B 138     -10.993  16.300 -13.390  1.00  0.00           H  
ATOM   2273  CD  GLU B 138     -12.396  17.807 -12.742  1.00  0.00           C  
ATOM   2274  OE1 GLU B 138     -13.521  18.026 -12.228  1.00  0.00           O  
ATOM   2275  OE2 GLU B 138     -11.640  18.680 -13.220  1.00  0.00           O  
ATOM   2276  C   GLU B 138     -13.333  13.643 -11.754  1.00  0.00           C  
ATOM   2277  O   GLU B 138     -13.271  13.882 -10.546  1.00  0.00           O  
ATOM   2278  N   PRO B 139     -12.847  12.488 -12.282  1.00  0.00           N  
ATOM   2279  CD  PRO B 139     -12.960  12.064 -13.679  1.00  0.00           C  
ATOM   2280  HD2 PRO B 139     -12.147  12.505 -14.251  1.00  0.00           H  
ATOM   2281  HD3 PRO B 139     -13.918  12.327 -14.122  1.00  0.00           H  
ATOM   2282  CG  PRO B 139     -12.814  10.544 -13.689  1.00  0.00           C  
ATOM   2283  HG2 PRO B 139     -12.398  10.183 -14.630  1.00  0.00           H  
ATOM   2284  HG3 PRO B 139     -13.778  10.074 -13.495  1.00  0.00           H  
ATOM   2285  CB  PRO B 139     -11.870  10.304 -12.519  1.00  0.00           C  
ATOM   2286  HB2 PRO B 139     -10.847  10.489 -12.841  1.00  0.00           H  
ATOM   2287  HB3 PRO B 139     -11.972   9.295 -12.123  1.00  0.00           H  
ATOM   2288  CA  PRO B 139     -12.314  11.362 -11.503  1.00  0.00           C  
ATOM   2289  HA  PRO B 139     -13.138  10.933 -10.940  1.00  0.00           H  
ATOM   2290  C   PRO B 139     -11.214  11.709 -10.489  1.00  0.00           C  
ATOM   2291  O   PRO B 139     -10.019  11.754 -10.797  1.00  0.00           O  
ATOM   2292  N   THR B 140     -11.646  11.892  -9.240  1.00  0.00           N  
ATOM   2293  H   THR B 140     -12.653  11.845  -9.101  1.00  0.00           H  
ATOM   2294  CA  THR B 140     -10.806  12.082  -8.051  1.00  0.00           C  
ATOM   2295  HA  THR B 140      -9.846  12.501  -8.350  1.00  0.00           H  
ATOM   2296  CB  THR B 140     -11.498  13.085  -7.117  1.00  0.00           C  
ATOM   2297  HB  THR B 140     -12.532  12.780  -6.961  1.00  0.00           H  
ATOM   2298  CG2 THR B 140     -10.825  13.239  -5.753  1.00  0.00           C  
ATOM   2299 HG21 THR B 140      -9.770  13.486  -5.880  1.00  0.00           H  
ATOM   2300 HG22 THR B 140     -11.317  14.043  -5.203  1.00  0.00           H  
ATOM   2301 HG23 THR B 140     -10.926  12.317  -5.179  1.00  0.00           H  
ATOM   2302  OG1 THR B 140     -11.477  14.349  -7.741  1.00  0.00           O  
ATOM   2303  HG1 THR B 140     -11.922  14.256  -8.595  1.00  0.00           H  
ATOM   2304  C   THR B 140     -10.549  10.730  -7.376  1.00  0.00           C  
ATOM   2305  O   THR B 140     -11.460   9.903  -7.304  1.00  0.00           O  
ATOM   2306  N   CYS B 141      -9.327  10.490  -6.878  1.00  0.00           N  
ATOM   2307  H   CYS B 141      -8.643  11.231  -6.901  1.00  0.00           H  
ATOM   2308  CA  CYS B 141      -8.882   9.172  -6.402  1.00  0.00           C  
ATOM   2309  HA  CYS B 141      -9.762   8.555  -6.235  1.00  0.00           H  
ATOM   2310  CB  CYS B 141      -8.013   8.487  -7.472  1.00  0.00           C  
ATOM   2311  HB2 CYS B 141      -7.130   9.102  -7.646  1.00  0.00           H  
ATOM   2312  HB3 CYS B 141      -7.692   7.509  -7.106  1.00  0.00           H  
ATOM   2313  SG  CYS B 141      -8.889   8.264  -9.044  1.00  0.00           S  
ATOM   2314  HG  CYS B 141      -7.818   7.995  -9.795  1.00  0.00           H  
ATOM   2315  C   CYS B 141      -8.101   9.221  -5.077  1.00  0.00           C  
ATOM   2316  O   CYS B 141      -7.384  10.181  -4.806  1.00  0.00           O  
ATOM   2317  N   VAL B 142      -8.179   8.143  -4.291  1.00  0.00           N  
ATOM   2318  H   VAL B 142      -8.806   7.401  -4.592  1.00  0.00           H  
ATOM   2319  CA  VAL B 142      -7.393   7.904  -3.059  1.00  0.00           C  
ATOM   2320  HA  VAL B 142      -6.516   8.548  -3.075  1.00  0.00           H  
ATOM   2321  CB  VAL B 142      -8.191   8.249  -1.779  1.00  0.00           C  
ATOM   2322  HB  VAL B 142      -7.495   8.242  -0.941  1.00  0.00           H  
ATOM   2323  CG1 VAL B 142      -8.834   9.641  -1.823  1.00  0.00           C  
ATOM   2324 HG11 VAL B 142      -9.646   9.668  -2.550  1.00  0.00           H  
ATOM   2325 HG12 VAL B 142      -9.228   9.899  -0.840  1.00  0.00           H  
ATOM   2326 HG13 VAL B 142      -8.082  10.380  -2.104  1.00  0.00           H  
ATOM   2327  CG2 VAL B 142      -9.299   7.235  -1.458  1.00  0.00           C  
ATOM   2328 HG21 VAL B 142      -9.833   7.550  -0.561  1.00  0.00           H  
ATOM   2329 HG22 VAL B 142      -9.996   7.185  -2.292  1.00  0.00           H  
ATOM   2330 HG23 VAL B 142      -8.875   6.250  -1.265  1.00  0.00           H  
ATOM   2331  C   VAL B 142      -6.896   6.455  -3.012  1.00  0.00           C  
ATOM   2332  O   VAL B 142      -7.364   5.630  -3.797  1.00  0.00           O  
ATOM   2333  N   SER B 143      -5.991   6.112  -2.094  1.00  0.00           N  
ATOM   2334  H   SER B 143      -5.635   6.844  -1.482  1.00  0.00           H  
ATOM   2335  CA  SER B 143      -5.515   4.741  -1.852  1.00  0.00           C  
ATOM   2336  HA  SER B 143      -6.046   4.042  -2.492  1.00  0.00           H  
ATOM   2337  CB  SER B 143      -4.023   4.659  -2.202  1.00  0.00           C  
ATOM   2338  HB2 SER B 143      -3.869   5.005  -3.226  1.00  0.00           H  
ATOM   2339  HB3 SER B 143      -3.471   5.316  -1.528  1.00  0.00           H  
ATOM   2340  OG  SER B 143      -3.524   3.339  -2.063  1.00  0.00           O  
ATOM   2341  HG  SER B 143      -3.799   2.798  -2.810  1.00  0.00           H  
ATOM   2342  C   SER B 143      -5.760   4.319  -0.400  1.00  0.00           C  
ATOM   2343  O   SER B 143      -5.575   5.129   0.503  1.00  0.00           O  
ATOM   2344  N   ASP B 144      -6.101   3.052  -0.138  1.00  0.00           N  
ATOM   2345  H   ASP B 144      -6.345   2.421  -0.895  1.00  0.00           H  
ATOM   2346  CA  ASP B 144      -5.941   2.465   1.209  1.00  0.00           C  
ATOM   2347  HA  ASP B 144      -6.202   3.223   1.952  1.00  0.00           H  
ATOM   2348  CB  ASP B 144      -6.898   1.274   1.404  1.00  0.00           C  
ATOM   2349  HB2 ASP B 144      -6.908   1.029   2.467  1.00  0.00           H  
ATOM   2350  HB3 ASP B 144      -7.907   1.581   1.127  1.00  0.00           H  
ATOM   2351  CG  ASP B 144      -6.537   0.004   0.618  1.00  0.00           C  
ATOM   2352  OD1 ASP B 144      -5.590   0.007  -0.189  1.00  0.00           O  
ATOM   2353  OD2 ASP B 144      -7.234  -1.016   0.816  1.00  0.00           O  
ATOM   2354  C   ASP B 144      -4.488   2.023   1.501  1.00  0.00           C  
ATOM   2355  O   ASP B 144      -4.170   1.650   2.629  1.00  0.00           O  
ATOM   2356  N   TYR B 145      -3.631   2.024   0.477  1.00  0.00           N  
ATOM   2357  H   TYR B 145      -3.990   2.349  -0.409  1.00  0.00           H  
ATOM   2358  CA  TYR B 145      -2.247   1.544   0.461  1.00  0.00           C  
ATOM   2359  HA  TYR B 145      -1.948   1.606  -0.583  1.00  0.00           H  
ATOM   2360  CB  TYR B 145      -1.352   2.520   1.236  1.00  0.00           C  
ATOM   2361  HB2 TYR B 145      -1.829   3.499   1.258  1.00  0.00           H  
ATOM   2362  HB3 TYR B 145      -1.283   2.173   2.263  1.00  0.00           H  
ATOM   2363  CG  TYR B 145       0.031   2.716   0.642  1.00  0.00           C  
ATOM   2364  CD1 TYR B 145       0.149   3.326  -0.621  1.00  0.00           C  
ATOM   2365  HD1 TYR B 145      -0.737   3.640  -1.155  1.00  0.00           H  
ATOM   2366  CE1 TYR B 145       1.417   3.531  -1.186  1.00  0.00           C  
ATOM   2367  HE1 TYR B 145       1.523   3.980  -2.159  1.00  0.00           H  
ATOM   2368  CZ  TYR B 145       2.577   3.157  -0.484  1.00  0.00           C  
ATOM   2369  OH  TYR B 145       3.778   3.376  -1.074  1.00  0.00           O  
ATOM   2370  HH  TYR B 145       4.545   3.160  -0.499  1.00  0.00           H  
ATOM   2371  CE2 TYR B 145       2.466   2.576   0.799  1.00  0.00           C  
ATOM   2372  HE2 TYR B 145       3.357   2.325   1.352  1.00  0.00           H  
ATOM   2373  CD2 TYR B 145       1.189   2.338   1.351  1.00  0.00           C  
ATOM   2374  HD2 TYR B 145       1.093   1.876   2.323  1.00  0.00           H  
ATOM   2375  C   TYR B 145      -2.053   0.059   0.838  1.00  0.00           C  
ATOM   2376  O   TYR B 145      -1.000  -0.325   1.348  1.00  0.00           O  
ATOM   2377  N   MET B 146      -3.058  -0.793   0.611  1.00  0.00           N  
ATOM   2378  H   MET B 146      -3.913  -0.403   0.228  1.00  0.00           H  
ATOM   2379  CA  MET B 146      -2.993  -2.235   0.881  1.00  0.00           C  
ATOM   2380  HA  MET B 146      -1.971  -2.555   0.676  1.00  0.00           H  
ATOM   2381  CB  MET B 146      -3.290  -2.506   2.365  1.00  0.00           C  
ATOM   2382  HB2 MET B 146      -3.084  -3.557   2.566  1.00  0.00           H  
ATOM   2383  HB3 MET B 146      -2.618  -1.914   2.980  1.00  0.00           H  
ATOM   2384  CG  MET B 146      -4.732  -2.191   2.781  1.00  0.00           C  
ATOM   2385  HG2 MET B 146      -4.906  -1.125   2.631  1.00  0.00           H  
ATOM   2386  HG3 MET B 146      -5.427  -2.744   2.149  1.00  0.00           H  
ATOM   2387  SD  MET B 146      -5.100  -2.580   4.512  1.00  0.00           S  
ATOM   2388  CE  MET B 146      -5.198  -4.390   4.448  1.00  0.00           C  
ATOM   2389  HE1 MET B 146      -5.438  -4.770   5.442  1.00  0.00           H  
ATOM   2390  HE2 MET B 146      -5.980  -4.689   3.751  1.00  0.00           H  
ATOM   2391  HE3 MET B 146      -4.244  -4.807   4.126  1.00  0.00           H  
ATOM   2392  C   MET B 146      -3.886  -3.134   0.016  1.00  0.00           C  
ATOM   2393  O   MET B 146      -3.632  -4.335   0.001  1.00  0.00           O  
ATOM   2394  N   SER B 147      -4.909  -2.630  -0.683  1.00  0.00           N  
ATOM   2395  H   SER B 147      -5.088  -1.631  -0.635  1.00  0.00           H  
ATOM   2396  CA  SER B 147      -5.752  -3.447  -1.571  1.00  0.00           C  
ATOM   2397  HA  SER B 147      -5.109  -4.108  -2.138  1.00  0.00           H  
ATOM   2398  CB  SER B 147      -6.695  -4.327  -0.741  1.00  0.00           C  
ATOM   2399  HB2 SER B 147      -7.204  -5.027  -1.405  1.00  0.00           H  
ATOM   2400  HB3 SER B 147      -6.123  -4.903  -0.014  1.00  0.00           H  
ATOM   2401  OG  SER B 147      -7.667  -3.554  -0.066  1.00  0.00           O  
ATOM   2402  HG  SER B 147      -7.237  -2.750   0.292  1.00  0.00           H  
ATOM   2403  C   SER B 147      -6.583  -2.664  -2.588  1.00  0.00           C  
ATOM   2404  O   SER B 147      -6.802  -3.164  -3.692  1.00  0.00           O  
ATOM   2405  N   ILE B 148      -7.084  -1.475  -2.243  1.00  0.00           N  
ATOM   2406  H   ILE B 148      -6.791  -1.067  -1.360  1.00  0.00           H  
ATOM   2407  CA  ILE B 148      -8.134  -0.781  -2.997  1.00  0.00           C  
ATOM   2408  HA  ILE B 148      -8.104  -1.125  -4.030  1.00  0.00           H  
ATOM   2409  CB  ILE B 148      -9.549  -1.123  -2.451  1.00  0.00           C  
ATOM   2410  HB  ILE B 148      -9.537  -1.007  -1.366  1.00  0.00           H  
ATOM   2411  CG2 ILE B 148     -10.628  -0.174  -3.014  1.00  0.00           C  
ATOM   2412 HG21 ILE B 148     -11.612  -0.418  -2.617  1.00  0.00           H  
ATOM   2413 HG22 ILE B 148     -10.431   0.858  -2.727  1.00  0.00           H  
ATOM   2414 HG23 ILE B 148     -10.646  -0.243  -4.102  1.00  0.00           H  
ATOM   2415  CG1 ILE B 148      -9.910  -2.591  -2.793  1.00  0.00           C  
ATOM   2416 HG12 ILE B 148      -9.858  -2.731  -3.874  1.00  0.00           H  
ATOM   2417 HG13 ILE B 148      -9.176  -3.250  -2.335  1.00  0.00           H  
ATOM   2418  CD1 ILE B 148     -11.285  -3.070  -2.309  1.00  0.00           C  
ATOM   2419 HD11 ILE B 148     -11.410  -2.843  -1.250  1.00  0.00           H  
ATOM   2420 HD12 ILE B 148     -12.081  -2.599  -2.885  1.00  0.00           H  
ATOM   2421 HD13 ILE B 148     -11.356  -4.148  -2.453  1.00  0.00           H  
ATOM   2422  C   ILE B 148      -7.865   0.721  -3.022  1.00  0.00           C  
ATOM   2423  O   ILE B 148      -7.942   1.415  -2.003  1.00  0.00           O  
ATOM   2424  N   SER B 149      -7.631   1.245  -4.222  1.00  0.00           N  
ATOM   2425  H   SER B 149      -7.627   0.607  -5.015  1.00  0.00           H  
ATOM   2426  CA  SER B 149      -7.871   2.655  -4.511  1.00  0.00           C  
ATOM   2427  HA  SER B 149      -7.536   3.239  -3.662  1.00  0.00           H  
ATOM   2428  CB  SER B 149      -7.057   3.072  -5.735  1.00  0.00           C  
ATOM   2429  HB2 SER B 149      -6.002   3.095  -5.465  1.00  0.00           H  
ATOM   2430  HB3 SER B 149      -7.201   2.343  -6.533  1.00  0.00           H  
ATOM   2431  OG  SER B 149      -7.444   4.346  -6.196  1.00  0.00           O  
ATOM   2432  HG  SER B 149      -7.329   4.976  -5.463  1.00  0.00           H  
ATOM   2433  C   SER B 149      -9.371   2.904  -4.696  1.00  0.00           C  
ATOM   2434  O   SER B 149     -10.066   2.100  -5.315  1.00  0.00           O  
ATOM   2435  N   THR B 150      -9.893   4.011  -4.160  1.00  0.00           N  
ATOM   2436  H   THR B 150      -9.243   4.690  -3.780  1.00  0.00           H  
ATOM   2437  CA  THR B 150     -11.266   4.473  -4.448  1.00  0.00           C  
ATOM   2438  HA  THR B 150     -11.832   3.670  -4.919  1.00  0.00           H  
ATOM   2439  CB  THR B 150     -12.024   4.855  -3.167  1.00  0.00           C  
ATOM   2440  HB  THR B 150     -11.489   5.649  -2.652  1.00  0.00           H  
ATOM   2441  CG2 THR B 150     -13.467   5.305  -3.399  1.00  0.00           C  
ATOM   2442 HG21 THR B 150     -13.490   6.251  -3.940  1.00  0.00           H  
ATOM   2443 HG22 THR B 150     -14.013   4.554  -3.971  1.00  0.00           H  
ATOM   2444 HG23 THR B 150     -13.962   5.451  -2.437  1.00  0.00           H  
ATOM   2445  OG1 THR B 150     -12.074   3.725  -2.321  1.00  0.00           O  
ATOM   2446  HG1 THR B 150     -11.177   3.385  -2.256  1.00  0.00           H  
ATOM   2447  C   THR B 150     -11.207   5.634  -5.439  1.00  0.00           C  
ATOM   2448  O   THR B 150     -10.307   6.466  -5.334  1.00  0.00           O  
ATOM   2449  N   CYS B 151     -12.160   5.691  -6.365  1.00  0.00           N  
ATOM   2450  H   CYS B 151     -12.880   4.975  -6.342  1.00  0.00           H  
ATOM   2451  CA  CYS B 151     -12.272   6.676  -7.439  1.00  0.00           C  
ATOM   2452  HA  CYS B 151     -11.637   7.532  -7.221  1.00  0.00           H  
ATOM   2453  CB  CYS B 151     -11.757   6.004  -8.721  1.00  0.00           C  
ATOM   2454  HB2 CYS B 151     -10.697   5.775  -8.596  1.00  0.00           H  
ATOM   2455  HB3 CYS B 151     -12.294   5.069  -8.879  1.00  0.00           H  
ATOM   2456  SG  CYS B 151     -11.972   7.054 -10.183  1.00  0.00           S  
ATOM   2457  HG  CYS B 151     -11.046   7.974  -9.858  1.00  0.00           H  
ATOM   2458  C   CYS B 151     -13.726   7.171  -7.536  1.00  0.00           C  
ATOM   2459  O   CYS B 151     -14.644   6.362  -7.443  1.00  0.00           O  
ATOM   2460  N   GLU B 152     -13.961   8.469  -7.713  1.00  0.00           N  
ATOM   2461  H   GLU B 152     -13.174   9.108  -7.772  1.00  0.00           H  
ATOM   2462  CA  GLU B 152     -15.303   9.066  -7.728  1.00  0.00           C  
ATOM   2463  HA  GLU B 152     -16.029   8.299  -7.987  1.00  0.00           H  
ATOM   2464  CB  GLU B 152     -15.661   9.556  -6.308  1.00  0.00           C  
ATOM   2465  HB2 GLU B 152     -15.771   8.671  -5.677  1.00  0.00           H  
ATOM   2466  HB3 GLU B 152     -14.842  10.162  -5.913  1.00  0.00           H  
ATOM   2467  CG  GLU B 152     -16.961  10.381  -6.252  1.00  0.00           C  
ATOM   2468  HG2 GLU B 152     -16.769  11.356  -6.705  1.00  0.00           H  
ATOM   2469  HG3 GLU B 152     -17.714   9.873  -6.859  1.00  0.00           H  
ATOM   2470  CD  GLU B 152     -17.540  10.596  -4.839  1.00  0.00           C  
ATOM   2471  OE1 GLU B 152     -18.648  11.184  -4.778  1.00  0.00           O  
ATOM   2472  OE2 GLU B 152     -16.897  10.191  -3.842  1.00  0.00           O  
ATOM   2473  C   GLU B 152     -15.414  10.154  -8.807  1.00  0.00           C  
ATOM   2474  O   GLU B 152     -14.528  10.999  -8.947  1.00  0.00           O  
ATOM   2475  N   TRP B 153     -16.507  10.131  -9.577  1.00  0.00           N  
ATOM   2476  H   TRP B 153     -17.173   9.374  -9.443  1.00  0.00           H  
ATOM   2477  CA  TRP B 153     -16.871  11.184 -10.529  1.00  0.00           C  
ATOM   2478  HA  TRP B 153     -16.515  12.139 -10.139  1.00  0.00           H  
ATOM   2479  CB  TRP B 153     -16.166  10.944 -11.875  1.00  0.00           C  
ATOM   2480  HB2 TRP B 153     -16.206  11.855 -12.468  1.00  0.00           H  
ATOM   2481  HB3 TRP B 153     -15.117  10.759 -11.670  1.00  0.00           H  
ATOM   2482  CG  TRP B 153     -16.657   9.825 -12.739  1.00  0.00           C  
ATOM   2483  CD1 TRP B 153     -17.527   9.960 -13.765  1.00  0.00           C  
ATOM   2484  HD1 TRP B 153     -17.983  10.895 -14.069  1.00  0.00           H  
ATOM   2485  NE1 TRP B 153     -17.731   8.733 -14.361  1.00  0.00           N  
ATOM   2486  HE1 TRP B 153     -18.373   8.594 -15.131  1.00  0.00           H  
ATOM   2487  CE2 TRP B 153     -16.966   7.747 -13.772  1.00  0.00           C  
ATOM   2488  CZ2 TRP B 153     -16.790   6.379 -14.036  1.00  0.00           C  
ATOM   2489  HZ2 TRP B 153     -17.327   5.906 -14.844  1.00  0.00           H  
ATOM   2490  CH2 TRP B 153     -15.913   5.637 -13.225  1.00  0.00           C  
ATOM   2491  HH2 TRP B 153     -15.768   4.580 -13.402  1.00  0.00           H  
ATOM   2492  CZ3 TRP B 153     -15.250   6.259 -12.152  1.00  0.00           C  
ATOM   2493  HZ3 TRP B 153     -14.598   5.681 -11.509  1.00  0.00           H  
ATOM   2494  CE3 TRP B 153     -15.430   7.631 -11.902  1.00  0.00           C  
ATOM   2495  HE3 TRP B 153     -14.907   8.100 -11.079  1.00  0.00           H  
ATOM   2496  CD2 TRP B 153     -16.288   8.412 -12.707  1.00  0.00           C  
ATOM   2497  C   TRP B 153     -18.395  11.299 -10.687  1.00  0.00           C  
ATOM   2498  O   TRP B 153     -19.170  10.533 -10.106  1.00  0.00           O  
ATOM   2499  N   LYS B 154     -18.849  12.271 -11.485  1.00  0.00           N  
ATOM   2500  H   LYS B 154     -18.154  12.893 -11.895  1.00  0.00           H  
ATOM   2501  CA  LYS B 154     -20.266  12.476 -11.831  1.00  0.00           C  
ATOM   2502  HA  LYS B 154     -20.839  11.585 -11.570  1.00  0.00           H  
ATOM   2503  CB  LYS B 154     -20.835  13.681 -11.062  1.00  0.00           C  
ATOM   2504  HB2 LYS B 154     -20.184  14.541 -11.228  1.00  0.00           H  
ATOM   2505  HB3 LYS B 154     -21.825  13.922 -11.451  1.00  0.00           H  
ATOM   2506  CG  LYS B 154     -20.958  13.404  -9.557  1.00  0.00           C  
ATOM   2507  HG2 LYS B 154     -21.760  12.686  -9.384  1.00  0.00           H  
ATOM   2508  HG3 LYS B 154     -20.024  12.984  -9.185  1.00  0.00           H  
ATOM   2509  CD  LYS B 154     -21.244  14.683  -8.766  1.00  0.00           C  
ATOM   2510  HD2 LYS B 154     -20.496  15.430  -9.037  1.00  0.00           H  
ATOM   2511  HD3 LYS B 154     -22.235  15.067  -9.016  1.00  0.00           H  
ATOM   2512  CE  LYS B 154     -21.149  14.370  -7.266  1.00  0.00           C  
ATOM   2513  HE2 LYS B 154     -22.070  13.875  -6.944  1.00  0.00           H  
ATOM   2514  HE3 LYS B 154     -20.321  13.670  -7.107  1.00  0.00           H  
ATOM   2515  NZ  LYS B 154     -20.902  15.599  -6.475  1.00  0.00           N  
ATOM   2516  HZ1 LYS B 154     -20.050  16.050  -6.817  1.00  0.00           H  
ATOM   2517  HZ2 LYS B 154     -21.654  16.262  -6.591  1.00  0.00           H  
ATOM   2518  HZ3 LYS B 154     -20.769  15.382  -5.496  1.00  0.00           H  
ATOM   2519  C   LYS B 154     -20.427  12.685 -13.329  1.00  0.00           C  
ATOM   2520  O   LYS B 154     -19.591  13.342 -13.942  1.00  0.00           O  
ATOM   2521  N   MET B 155     -21.530  12.208 -13.888  1.00  0.00           N  
ATOM   2522  H   MET B 155     -22.146  11.659 -13.300  1.00  0.00           H  
ATOM   2523  CA  MET B 155     -22.019  12.542 -15.226  1.00  0.00           C  
ATOM   2524  HA  MET B 155     -21.203  12.977 -15.799  1.00  0.00           H  
ATOM   2525  CB  MET B 155     -22.465  11.255 -15.942  1.00  0.00           C  
ATOM   2526  HB2 MET B 155     -23.291  10.811 -15.387  1.00  0.00           H  
ATOM   2527  HB3 MET B 155     -22.820  11.502 -16.942  1.00  0.00           H  
ATOM   2528  CG  MET B 155     -21.349  10.202 -16.049  1.00  0.00           C  
ATOM   2529  HG2 MET B 155     -21.063   9.894 -15.043  1.00  0.00           H  
ATOM   2530  HG3 MET B 155     -21.761   9.322 -16.544  1.00  0.00           H  
ATOM   2531  SD  MET B 155     -19.844  10.707 -16.939  1.00  0.00           S  
ATOM   2532  CE  MET B 155     -20.478  10.669 -18.636  1.00  0.00           C  
ATOM   2533  HE1 MET B 155     -20.845   9.669 -18.868  1.00  0.00           H  
ATOM   2534  HE2 MET B 155     -21.297  11.378 -18.740  1.00  0.00           H  
ATOM   2535  HE3 MET B 155     -19.685  10.929 -19.337  1.00  0.00           H  
ATOM   2536  C   MET B 155     -23.152  13.586 -15.146  1.00  0.00           C  
ATOM   2537  O   MET B 155     -23.790  13.745 -14.104  1.00  0.00           O  
ATOM   2538  N   ASN B 156     -23.426  14.314 -16.233  1.00  0.00           N  
ATOM   2539  H   ASN B 156     -22.822  14.213 -17.045  1.00  0.00           H  
ATOM   2540  CA  ASN B 156     -24.525  15.291 -16.314  1.00  0.00           C  
ATOM   2541  HA  ASN B 156     -24.577  15.807 -15.356  1.00  0.00           H  
ATOM   2542  CB  ASN B 156     -24.213  16.347 -17.391  1.00  0.00           C  
ATOM   2543  HB2 ASN B 156     -24.856  17.210 -17.215  1.00  0.00           H  
ATOM   2544  HB3 ASN B 156     -23.178  16.680 -17.311  1.00  0.00           H  
ATOM   2545  CG  ASN B 156     -24.459  15.840 -18.803  1.00  0.00           C  
ATOM   2546  OD1 ASN B 156     -24.144  14.718 -19.152  1.00  0.00           O  
ATOM   2547  ND2 ASN B 156     -25.038  16.636 -19.667  1.00  0.00           N  
ATOM   2548 HD21 ASN B 156     -25.284  16.216 -20.547  1.00  0.00           H  
ATOM   2549 HD22 ASN B 156     -25.418  17.513 -19.363  1.00  0.00           H  
ATOM   2550  C   ASN B 156     -25.918  14.651 -16.524  1.00  0.00           C  
ATOM   2551  O   ASN B 156     -26.896  15.368 -16.723  1.00  0.00           O  
ATOM   2552  N   GLY B 157     -25.996  13.318 -16.505  1.00  0.00           N  
ATOM   2553  H   GLY B 157     -25.148  12.805 -16.316  1.00  0.00           H  
ATOM   2554  CA  GLY B 157     -27.200  12.499 -16.659  1.00  0.00           C  
ATOM   2555  HA2 GLY B 157     -28.017  12.946 -16.093  1.00  0.00           H  
ATOM   2556  HA3 GLY B 157     -27.485  12.451 -17.710  1.00  0.00           H  
ATOM   2557  C   GLY B 157     -26.944  11.071 -16.150  1.00  0.00           C  
ATOM   2558  O   GLY B 157     -25.788  10.715 -15.911  1.00  0.00           O  
ATOM   2559  N   PRO B 158     -27.988  10.259 -15.907  1.00  0.00           N  
ATOM   2560  CD  PRO B 158     -29.395  10.576 -16.104  1.00  0.00           C  
ATOM   2561  HD2 PRO B 158     -29.578  10.941 -17.116  1.00  0.00           H  
ATOM   2562  HD3 PRO B 158     -29.709  11.317 -15.367  1.00  0.00           H  
ATOM   2563  CG  PRO B 158     -30.155   9.268 -15.872  1.00  0.00           C  
ATOM   2564  HG2 PRO B 158     -30.249   8.724 -16.813  1.00  0.00           H  
ATOM   2565  HG3 PRO B 158     -31.138   9.444 -15.435  1.00  0.00           H  
ATOM   2566  CB  PRO B 158     -29.241   8.495 -14.919  1.00  0.00           C  
ATOM   2567  HB2 PRO B 158     -29.405   7.418 -14.979  1.00  0.00           H  
ATOM   2568  HB3 PRO B 158     -29.399   8.845 -13.899  1.00  0.00           H  
ATOM   2569  CA  PRO B 158     -27.842   8.898 -15.390  1.00  0.00           C  
ATOM   2570  HA  PRO B 158     -27.163   8.905 -14.544  1.00  0.00           H  
ATOM   2571  C   PRO B 158     -27.296   7.919 -16.441  1.00  0.00           C  
ATOM   2572  O   PRO B 158     -27.660   7.997 -17.613  1.00  0.00           O  
ATOM   2573  N   THR B 159     -26.475   6.960 -16.003  1.00  0.00           N  
ATOM   2574  H   THR B 159     -26.193   6.953 -15.028  1.00  0.00           H  
ATOM   2575  CA  THR B 159     -25.850   5.962 -16.881  1.00  0.00           C  
ATOM   2576  HA  THR B 159     -26.472   5.872 -17.771  1.00  0.00           H  
ATOM   2577  CB  THR B 159     -24.464   6.422 -17.359  1.00  0.00           C  
ATOM   2578  HB  THR B 159     -24.590   7.339 -17.930  1.00  0.00           H  
ATOM   2579  CG2 THR B 159     -23.458   6.681 -16.236  1.00  0.00           C  
ATOM   2580 HG21 THR B 159     -22.498   6.945 -16.672  1.00  0.00           H  
ATOM   2581 HG22 THR B 159     -23.801   7.509 -15.616  1.00  0.00           H  
ATOM   2582 HG23 THR B 159     -23.336   5.794 -15.617  1.00  0.00           H  
ATOM   2583  OG1 THR B 159     -23.901   5.436 -18.201  1.00  0.00           O  
ATOM   2584  HG1 THR B 159     -24.569   5.281 -18.909  1.00  0.00           H  
ATOM   2585  C   THR B 159     -25.767   4.569 -16.258  1.00  0.00           C  
ATOM   2586  O   THR B 159     -25.588   4.405 -15.050  1.00  0.00           O  
ATOM   2587  N   GLN B 160     -25.872   3.561 -17.124  1.00  0.00           N  
ATOM   2588  H   GLN B 160     -26.028   3.806 -18.101  1.00  0.00           H  
ATOM   2589  CA  GLN B 160     -25.705   2.138 -16.821  1.00  0.00           C  
ATOM   2590  HA  GLN B 160     -25.981   1.966 -15.781  1.00  0.00           H  
ATOM   2591  CB  GLN B 160     -26.661   1.340 -17.714  1.00  0.00           C  
ATOM   2592  HB2 GLN B 160     -26.315   1.405 -18.746  1.00  0.00           H  
ATOM   2593  HB3 GLN B 160     -26.631   0.292 -17.415  1.00  0.00           H  
ATOM   2594  CG  GLN B 160     -28.112   1.845 -17.634  1.00  0.00           C  
ATOM   2595  HG2 GLN B 160     -28.466   1.803 -16.605  1.00  0.00           H  
ATOM   2596  HG3 GLN B 160     -28.179   2.875 -17.984  1.00  0.00           H  
ATOM   2597  CD  GLN B 160     -29.013   0.998 -18.511  1.00  0.00           C  
ATOM   2598  OE1 GLN B 160     -29.738   0.129 -18.040  1.00  0.00           O  
ATOM   2599  NE2 GLN B 160     -28.973   1.198 -19.809  1.00  0.00           N  
ATOM   2600 HE21 GLN B 160     -29.558   0.623 -20.379  1.00  0.00           H  
ATOM   2601 HE22 GLN B 160     -28.347   1.920 -20.192  1.00  0.00           H  
ATOM   2602  C   GLN B 160     -24.262   1.630 -17.003  1.00  0.00           C  
ATOM   2603  O   GLN B 160     -23.967   0.495 -16.637  1.00  0.00           O  
ATOM   2604  N   CYS B 161     -23.359   2.464 -17.537  1.00  0.00           N  
ATOM   2605  H   CYS B 161     -23.676   3.395 -17.780  1.00  0.00           H  
ATOM   2606  CA  CYS B 161     -21.952   2.146 -17.829  1.00  0.00           C  
ATOM   2607  HA  CYS B 161     -21.538   3.017 -18.327  1.00  0.00           H  
ATOM   2608  CB  CYS B 161     -21.173   2.003 -16.508  1.00  0.00           C  
ATOM   2609  HB2 CYS B 161     -21.527   1.128 -15.955  1.00  0.00           H  
ATOM   2610  HB3 CYS B 161     -20.112   1.880 -16.721  1.00  0.00           H  
ATOM   2611  SG  CYS B 161     -21.387   3.502 -15.508  1.00  0.00           S  
ATOM   2612  HG  CYS B 161     -22.694   3.336 -15.276  1.00  0.00           H  
ATOM   2613  C   CYS B 161     -21.747   0.999 -18.850  1.00  0.00           C  
ATOM   2614  O   CYS B 161     -22.559   0.828 -19.764  1.00  0.00           O  
ATOM   2615  N   BCN B 162     -20.622   0.271 -18.795  1.00  0.00           N  
ATOM   2616  H27 BCN B 162     -19.931   0.514 -18.092  1.00  0.00           H  
ATOM   2617  C2  BCN B 162     -20.284  -0.735 -19.787  1.00  0.00           C  
ATOM   2618  H   BCN B 162     -21.181  -1.350 -19.854  1.00  0.00           H  
ATOM   2619  C4  BCN B 162     -19.208  -1.735 -19.313  1.00  0.00           C  
ATOM   2620  H1  BCN B 162     -19.378  -1.942 -18.249  1.00  0.00           H  
ATOM   2621  H2  BCN B 162     -19.364  -2.690 -19.830  1.00  0.00           H  
ATOM   2622  C5  BCN B 162     -17.735  -1.305 -19.540  1.00  0.00           C  
ATOM   2623  H3  BCN B 162     -17.527  -1.328 -20.617  1.00  0.00           H  
ATOM   2624  H4  BCN B 162     -17.594  -0.265 -19.224  1.00  0.00           H  
ATOM   2625  C6  BCN B 162     -16.705  -2.231 -18.840  1.00  0.00           C  
ATOM   2626  H8  BCN B 162     -15.703  -2.012 -19.229  1.00  0.00           H  
ATOM   2627  H9  BCN B 162     -16.915  -3.274 -19.107  1.00  0.00           H  
ATOM   2628  C7  BCN B 162     -16.669  -2.105 -17.300  1.00  0.00           C  
ATOM   2629  H5  BCN B 162     -15.984  -2.862 -16.896  1.00  0.00           H  
ATOM   2630  H6  BCN B 162     -17.660  -2.306 -16.873  1.00  0.00           H  
ATOM   2631  N2  BCN B 162     -16.202  -0.784 -16.867  1.00  0.00           N  
ATOM   2632  H7  BCN B 162     -15.215  -0.642 -16.703  1.00  0.00           H  
ATOM   2633  C8  BCN B 162     -17.046   0.247 -16.553  1.00  0.00           C  
ATOM   2634  O1  BCN B 162     -18.254   0.212 -16.694  1.00  0.00           O  
ATOM   2635  O2  BCN B 162     -16.310   1.302 -16.103  1.00  0.00           O  
ATOM   2636  C9  BCN B 162     -17.021   2.421 -15.528  1.00  0.00           C  
ATOM   2637  H21 BCN B 162     -17.948   2.636 -16.079  1.00  0.00           H  
ATOM   2638  H22 BCN B 162     -16.395   3.321 -15.563  1.00  0.00           H  
ATOM   2639  C10 BCN B 162     -17.315   2.089 -14.066  1.00  0.00           C  
ATOM   2640  H23 BCN B 162     -16.415   1.906 -13.489  1.00  0.00           H  
ATOM   2641  C11 BCN B 162     -18.542   1.278 -13.703  1.00  0.00           C  
ATOM   2642  H12 BCN B 162     -19.265   1.072 -14.489  1.00  0.00           H  
ATOM   2643  C12 BCN B 162     -18.391   0.048 -12.768  1.00  0.00           C  
ATOM   2644  H13 BCN B 162     -17.588   0.231 -12.043  1.00  0.00           H  
ATOM   2645  H14 BCN B 162     -18.074  -0.816 -13.365  1.00  0.00           H  
ATOM   2646  C13 BCN B 162     -19.694  -0.337 -11.999  1.00  0.00           C  
ATOM   2647  H19 BCN B 162     -20.484  -0.639 -12.694  1.00  0.00           H  
ATOM   2648  H20 BCN B 162     -19.516  -1.153 -11.288  1.00  0.00           H  
ATOM   2649  C14 BCN B 162     -20.078   0.880 -11.305  1.00  0.00           C  
ATOM   2650  C15 BCN B 162     -20.043   2.033 -11.025  1.00  0.00           C  
ATOM   2651  C16 BCN B 162     -19.580   3.408 -11.083  1.00  0.00           C  
ATOM   2652  H17 BCN B 162     -19.421   3.804 -10.077  1.00  0.00           H  
ATOM   2653  H18 BCN B 162     -20.314   4.037 -11.600  1.00  0.00           H  
ATOM   2654  C17 BCN B 162     -18.256   3.334 -11.899  1.00  0.00           C  
ATOM   2655  H15 BCN B 162     -17.841   4.343 -11.961  1.00  0.00           H  
ATOM   2656  H16 BCN B 162     -17.522   2.731 -11.351  1.00  0.00           H  
ATOM   2657  C18 BCN B 162     -18.449   2.764 -13.327  1.00  0.00           C  
ATOM   2658  H11 BCN B 162     -19.083   3.420 -13.917  1.00  0.00           H  
ATOM   2659  C3  BCN B 162     -20.063  -0.145 -21.182  1.00  0.00           C  
ATOM   2660  O3  BCN B 162     -19.075   0.497 -21.511  1.00  0.00           O  
ATOM   2661  N   THR B 163     -21.059  -0.335 -22.050  1.00  0.00           N  
ATOM   2662  H   THR B 163     -21.849  -0.899 -21.768  1.00  0.00           H  
ATOM   2663  CA  THR B 163     -21.099   0.228 -23.409  1.00  0.00           C  
ATOM   2664  HA  THR B 163     -20.119   0.082 -23.863  1.00  0.00           H  
ATOM   2665  CB  THR B 163     -22.161  -0.481 -24.279  1.00  0.00           C  
ATOM   2666  HB  THR B 163     -23.065   0.128 -24.318  1.00  0.00           H  
ATOM   2667  CG2 THR B 163     -21.644  -0.694 -25.701  1.00  0.00           C  
ATOM   2668 HG21 THR B 163     -22.416  -1.156 -26.316  1.00  0.00           H  
ATOM   2669 HG22 THR B 163     -20.767  -1.345 -25.680  1.00  0.00           H  
ATOM   2670 HG23 THR B 163     -21.365   0.263 -26.140  1.00  0.00           H  
ATOM   2671  OG1 THR B 163     -22.511  -1.760 -23.778  1.00  0.00           O  
ATOM   2672  HG1 THR B 163     -23.211  -2.120 -24.332  1.00  0.00           H  
ATOM   2673  C   THR B 163     -21.388   1.738 -23.412  1.00  0.00           C  
ATOM   2674  O   THR B 163     -20.937   2.445 -24.311  1.00  0.00           O  
ATOM   2675  N   GLU B 164     -22.113   2.245 -22.403  1.00  0.00           N  
ATOM   2676  H   GLU B 164     -22.436   1.611 -21.676  1.00  0.00           H  
ATOM   2677  CA  GLU B 164     -22.393   3.683 -22.234  1.00  0.00           C  
ATOM   2678  HA  GLU B 164     -22.682   4.114 -23.195  1.00  0.00           H  
ATOM   2679  CB  GLU B 164     -23.541   3.913 -21.230  1.00  0.00           C  
ATOM   2680  HB2 GLU B 164     -23.255   3.503 -20.262  1.00  0.00           H  
ATOM   2681  HB3 GLU B 164     -23.659   4.991 -21.115  1.00  0.00           H  
ATOM   2682  CG  GLU B 164     -24.905   3.327 -21.628  1.00  0.00           C  
ATOM   2683  HG2 GLU B 164     -25.172   3.702 -22.616  1.00  0.00           H  
ATOM   2684  HG3 GLU B 164     -24.821   2.240 -21.691  1.00  0.00           H  
ATOM   2685  CD  GLU B 164     -26.027   3.695 -20.636  1.00  0.00           C  
ATOM   2686  OE1 GLU B 164     -25.837   4.600 -19.787  1.00  0.00           O  
ATOM   2687  OE2 GLU B 164     -27.111   3.081 -20.721  1.00  0.00           O  
ATOM   2688  C   GLU B 164     -21.173   4.473 -21.732  1.00  0.00           C  
ATOM   2689  O   GLU B 164     -20.968   5.612 -22.148  1.00  0.00           O  
ATOM   2690  N   LEU B 165     -20.376   3.887 -20.829  1.00  0.00           N  
ATOM   2691  H   LEU B 165     -20.563   2.921 -20.599  1.00  0.00           H  
ATOM   2692  CA  LEU B 165     -19.270   4.536 -20.110  1.00  0.00           C  
ATOM   2693  HA  LEU B 165     -18.730   5.172 -20.811  1.00  0.00           H  
ATOM   2694  CB  LEU B 165     -19.844   5.417 -18.976  1.00  0.00           C  
ATOM   2695  HB2 LEU B 165     -20.567   6.114 -19.394  1.00  0.00           H  
ATOM   2696  HB3 LEU B 165     -20.378   4.772 -18.282  1.00  0.00           H  
ATOM   2697  CG  LEU B 165     -18.810   6.218 -18.162  1.00  0.00           C  
ATOM   2698  HG  LEU B 165     -17.980   5.575 -17.869  1.00  0.00           H  
ATOM   2699  CD1 LEU B 165     -18.266   7.409 -18.950  1.00  0.00           C  
ATOM   2700 HD11 LEU B 165     -19.093   8.021 -19.310  1.00  0.00           H  
ATOM   2701 HD12 LEU B 165     -17.628   8.021 -18.317  1.00  0.00           H  
ATOM   2702 HD13 LEU B 165     -17.685   7.062 -19.800  1.00  0.00           H  
ATOM   2703  CD2 LEU B 165     -19.449   6.759 -16.886  1.00  0.00           C  
ATOM   2704 HD21 LEU B 165     -20.258   7.443 -17.142  1.00  0.00           H  
ATOM   2705 HD22 LEU B 165     -19.851   5.940 -16.288  1.00  0.00           H  
ATOM   2706 HD23 LEU B 165     -18.698   7.282 -16.306  1.00  0.00           H  
ATOM   2707  C   LEU B 165     -18.304   3.484 -19.539  1.00  0.00           C  
ATOM   2708  O   LEU B 165     -18.736   2.521 -18.911  1.00  0.00           O  
ATOM   2709  N   ARG B 166     -16.996   3.703 -19.707  1.00  0.00           N  
ATOM   2710  H   ARG B 166     -16.737   4.546 -20.214  1.00  0.00           H  
ATOM   2711  CA  ARG B 166     -15.911   2.824 -19.250  1.00  0.00           C  
ATOM   2712  HA  ARG B 166     -16.298   2.175 -18.466  1.00  0.00           H  
ATOM   2713  CB  ARG B 166     -15.448   1.952 -20.433  1.00  0.00           C  
ATOM   2714  HB2 ARG B 166     -16.311   1.419 -20.837  1.00  0.00           H  
ATOM   2715  HB3 ARG B 166     -15.056   2.613 -21.209  1.00  0.00           H  
ATOM   2716  CG  ARG B 166     -14.361   0.927 -20.057  1.00  0.00           C  
ATOM   2717  HG2 ARG B 166     -13.492   1.433 -19.636  1.00  0.00           H  
ATOM   2718  HG3 ARG B 166     -14.760   0.254 -19.300  1.00  0.00           H  
ATOM   2719  CD  ARG B 166     -13.906   0.098 -21.270  1.00  0.00           C  
ATOM   2720  HD2 ARG B 166     -13.249  -0.697 -20.910  1.00  0.00           H  
ATOM   2721  HD3 ARG B 166     -14.780  -0.370 -21.724  1.00  0.00           H  
ATOM   2722  NE  ARG B 166     -13.160   0.922 -22.248  1.00  0.00           N  
ATOM   2723  HE  ARG B 166     -12.341   1.384 -21.890  1.00  0.00           H  
ATOM   2724  CZ  ARG B 166     -13.485   1.195 -23.504  1.00  0.00           C  
ATOM   2725  NH1 ARG B 166     -14.507   0.656 -24.111  1.00  0.00           N  
ATOM   2726 HH11 ARG B 166     -15.072  -0.001 -23.609  1.00  0.00           H  
ATOM   2727 HH12 ARG B 166     -14.832   1.023 -24.990  1.00  0.00           H  
ATOM   2728  NH2 ARG B 166     -12.797   2.066 -24.185  1.00  0.00           N  
ATOM   2729 HH21 ARG B 166     -12.049   2.570 -23.744  1.00  0.00           H  
ATOM   2730 HH22 ARG B 166     -13.087   2.324 -25.114  1.00  0.00           H  
ATOM   2731  C   ARG B 166     -14.750   3.644 -18.689  1.00  0.00           C  
ATOM   2732  O   ARG B 166     -14.234   4.522 -19.378  1.00  0.00           O  
ATOM   2733  N   LEU B 167     -14.299   3.308 -17.483  1.00  0.00           N  
ATOM   2734  H   LEU B 167     -14.768   2.554 -17.000  1.00  0.00           H  
ATOM   2735  CA  LEU B 167     -13.005   3.746 -16.953  1.00  0.00           C  
ATOM   2736  HA  LEU B 167     -12.719   4.688 -17.426  1.00  0.00           H  
ATOM   2737  CB  LEU B 167     -13.129   3.986 -15.433  1.00  0.00           C  
ATOM   2738  HB2 LEU B 167     -13.911   4.725 -15.255  1.00  0.00           H  
ATOM   2739  HB3 LEU B 167     -13.441   3.049 -14.967  1.00  0.00           H  
ATOM   2740  CG  LEU B 167     -11.834   4.464 -14.741  1.00  0.00           C  
ATOM   2741  HG  LEU B 167     -11.019   3.777 -14.966  1.00  0.00           H  
ATOM   2742  CD1 LEU B 167     -11.435   5.879 -15.163  1.00  0.00           C  
ATOM   2743 HD11 LEU B 167     -11.187   5.902 -16.223  1.00  0.00           H  
ATOM   2744 HD12 LEU B 167     -12.248   6.576 -14.957  1.00  0.00           H  
ATOM   2745 HD13 LEU B 167     -10.554   6.189 -14.604  1.00  0.00           H  
ATOM   2746  CD2 LEU B 167     -12.043   4.470 -13.228  1.00  0.00           C  
ATOM   2747 HD21 LEU B 167     -12.813   5.193 -12.962  1.00  0.00           H  
ATOM   2748 HD22 LEU B 167     -12.349   3.481 -12.893  1.00  0.00           H  
ATOM   2749 HD23 LEU B 167     -11.116   4.745 -12.725  1.00  0.00           H  
ATOM   2750  C   LEU B 167     -11.942   2.692 -17.292  1.00  0.00           C  
ATOM   2751  O   LEU B 167     -12.161   1.501 -17.064  1.00  0.00           O  
ATOM   2752  N   LEU B 168     -10.803   3.120 -17.821  1.00  0.00           N  
ATOM   2753  H   LEU B 168     -10.713   4.114 -18.024  1.00  0.00           H  
ATOM   2754  CA  LEU B 168      -9.566   2.345 -17.870  1.00  0.00           C  
ATOM   2755  HA  LEU B 168      -9.774   1.307 -17.619  1.00  0.00           H  
ATOM   2756  CB  LEU B 168      -8.959   2.396 -19.285  1.00  0.00           C  
ATOM   2757  HB2 LEU B 168      -8.902   3.440 -19.596  1.00  0.00           H  
ATOM   2758  HB3 LEU B 168      -7.938   2.011 -19.249  1.00  0.00           H  
ATOM   2759  CG  LEU B 168      -9.742   1.591 -20.338  1.00  0.00           C  
ATOM   2760  HG  LEU B 168     -10.806   1.819 -20.265  1.00  0.00           H  
ATOM   2761  CD1 LEU B 168      -9.273   1.975 -21.741  1.00  0.00           C  
ATOM   2762 HD11 LEU B 168      -9.451   3.036 -21.912  1.00  0.00           H  
ATOM   2763 HD12 LEU B 168      -9.800   1.385 -22.489  1.00  0.00           H  
ATOM   2764 HD13 LEU B 168      -8.203   1.776 -21.833  1.00  0.00           H  
ATOM   2765  CD2 LEU B 168      -9.547   0.082 -20.173  1.00  0.00           C  
ATOM   2766 HD21 LEU B 168      -9.913  -0.237 -19.201  1.00  0.00           H  
ATOM   2767 HD22 LEU B 168     -10.084  -0.461 -20.948  1.00  0.00           H  
ATOM   2768 HD23 LEU B 168      -8.486  -0.167 -20.240  1.00  0.00           H  
ATOM   2769  C   LEU B 168      -8.582   2.881 -16.823  1.00  0.00           C  
ATOM   2770  O   LEU B 168      -8.523   4.086 -16.572  1.00  0.00           O  
ATOM   2771  N   TYR B 169      -7.769   1.987 -16.267  1.00  0.00           N  
ATOM   2772  H   TYR B 169      -7.879   1.009 -16.523  1.00  0.00           H  
ATOM   2773  CA  TYR B 169      -6.623   2.304 -15.419  1.00  0.00           C  
ATOM   2774  HA  TYR B 169      -6.304   3.321 -15.644  1.00  0.00           H  
ATOM   2775  CB  TYR B 169      -7.004   2.260 -13.927  1.00  0.00           C  
ATOM   2776  HB2 TYR B 169      -6.178   2.692 -13.361  1.00  0.00           H  
ATOM   2777  HB3 TYR B 169      -7.863   2.915 -13.774  1.00  0.00           H  
ATOM   2778  CG  TYR B 169      -7.336   0.897 -13.335  1.00  0.00           C  
ATOM   2779  CD1 TYR B 169      -8.509   0.220 -13.728  1.00  0.00           C  
ATOM   2780  HD1 TYR B 169      -9.163   0.659 -14.470  1.00  0.00           H  
ATOM   2781  CE1 TYR B 169      -8.852  -1.010 -13.136  1.00  0.00           C  
ATOM   2782  HE1 TYR B 169      -9.754  -1.524 -13.424  1.00  0.00           H  
ATOM   2783  CZ  TYR B 169      -8.029  -1.560 -12.135  1.00  0.00           C  
ATOM   2784  OH  TYR B 169      -8.389  -2.725 -11.537  1.00  0.00           O  
ATOM   2785  HH  TYR B 169      -9.021  -3.200 -12.084  1.00  0.00           H  
ATOM   2786  CE2 TYR B 169      -6.851  -0.894 -11.742  1.00  0.00           C  
ATOM   2787  HE2 TYR B 169      -6.224  -1.334 -10.980  1.00  0.00           H  
ATOM   2788  CD2 TYR B 169      -6.504   0.332 -12.343  1.00  0.00           C  
ATOM   2789  HD2 TYR B 169      -5.607   0.848 -12.031  1.00  0.00           H  
ATOM   2790  C   TYR B 169      -5.460   1.372 -15.775  1.00  0.00           C  
ATOM   2791  O   TYR B 169      -5.665   0.202 -16.093  1.00  0.00           O  
ATOM   2792  N   GLN B 170      -4.240   1.903 -15.747  1.00  0.00           N  
ATOM   2793  H   GLN B 170      -4.160   2.886 -15.504  1.00  0.00           H  
ATOM   2794  CA  GLN B 170      -3.039   1.265 -16.295  1.00  0.00           C  
ATOM   2795  HA  GLN B 170      -3.152   0.179 -16.254  1.00  0.00           H  
ATOM   2796  CB  GLN B 170      -2.920   1.689 -17.767  1.00  0.00           C  
ATOM   2797  HB2 GLN B 170      -3.839   1.404 -18.281  1.00  0.00           H  
ATOM   2798  HB3 GLN B 170      -2.824   2.772 -17.828  1.00  0.00           H  
ATOM   2799  CG  GLN B 170      -1.740   1.026 -18.480  1.00  0.00           C  
ATOM   2800  HG2 GLN B 170      -0.795   1.415 -18.101  1.00  0.00           H  
ATOM   2801  HG3 GLN B 170      -1.793  -0.041 -18.273  1.00  0.00           H  
ATOM   2802  CD  GLN B 170      -1.766   1.220 -19.992  1.00  0.00           C  
ATOM   2803  OE1 GLN B 170      -2.265   2.208 -20.516  1.00  0.00           O  
ATOM   2804  NE2 GLN B 170      -1.195   0.296 -20.726  1.00  0.00           N  
ATOM   2805 HE21 GLN B 170      -1.316   0.342 -21.721  1.00  0.00           H  
ATOM   2806 HE22 GLN B 170      -0.727  -0.481 -20.266  1.00  0.00           H  
ATOM   2807  C   GLN B 170      -1.799   1.642 -15.467  1.00  0.00           C  
ATOM   2808  O   GLN B 170      -1.779   2.709 -14.856  1.00  0.00           O  
ATOM   2809  N   LEU B 171      -0.782   0.773 -15.397  1.00  0.00           N  
ATOM   2810  H   LEU B 171      -0.793  -0.032 -16.009  1.00  0.00           H  
ATOM   2811  CA  LEU B 171       0.390   0.922 -14.518  1.00  0.00           C  
ATOM   2812  HA  LEU B 171       0.253   1.801 -13.885  1.00  0.00           H  
ATOM   2813  CB  LEU B 171       0.452  -0.304 -13.577  1.00  0.00           C  
ATOM   2814  HB2 LEU B 171      -0.424  -0.285 -12.931  1.00  0.00           H  
ATOM   2815  HB3 LEU B 171       0.384  -1.205 -14.185  1.00  0.00           H  
ATOM   2816  CG  LEU B 171       1.712  -0.430 -12.699  1.00  0.00           C  
ATOM   2817  HG  LEU B 171       2.588  -0.488 -13.340  1.00  0.00           H  
ATOM   2818  CD1 LEU B 171       1.884   0.740 -11.730  1.00  0.00           C  
ATOM   2819 HD11 LEU B 171       2.769   0.585 -11.109  1.00  0.00           H  
ATOM   2820 HD12 LEU B 171       2.003   1.670 -12.275  1.00  0.00           H  
ATOM   2821 HD13 LEU B 171       1.014   0.821 -11.083  1.00  0.00           H  
ATOM   2822  CD2 LEU B 171       1.645  -1.703 -11.853  1.00  0.00           C  
ATOM   2823 HD21 LEU B 171       0.782  -1.666 -11.187  1.00  0.00           H  
ATOM   2824 HD22 LEU B 171       1.565  -2.573 -12.507  1.00  0.00           H  
ATOM   2825 HD23 LEU B 171       2.555  -1.796 -11.258  1.00  0.00           H  
ATOM   2826  C   LEU B 171       1.679   1.143 -15.333  1.00  0.00           C  
ATOM   2827  O   LEU B 171       2.011   0.359 -16.220  1.00  0.00           O  
ATOM   2828  N   VAL B 172       2.431   2.199 -15.004  1.00  0.00           N  
ATOM   2829  H   VAL B 172       2.075   2.833 -14.294  1.00  0.00           H  
ATOM   2830  CA  VAL B 172       3.657   2.600 -15.722  1.00  0.00           C  
ATOM   2831  HA  VAL B 172       3.443   2.562 -16.791  1.00  0.00           H  
ATOM   2832  CB  VAL B 172       4.013   4.065 -15.377  1.00  0.00           C  
ATOM   2833  HB  VAL B 172       4.095   4.162 -14.294  1.00  0.00           H  
ATOM   2834  CG1 VAL B 172       5.335   4.551 -15.989  1.00  0.00           C  
ATOM   2835 HG11 VAL B 172       5.322   4.400 -17.069  1.00  0.00           H  
ATOM   2836 HG12 VAL B 172       5.477   5.610 -15.776  1.00  0.00           H  
ATOM   2837 HG13 VAL B 172       6.173   4.005 -15.560  1.00  0.00           H  
ATOM   2838  CG2 VAL B 172       2.911   5.016 -15.875  1.00  0.00           C  
ATOM   2839 HG21 VAL B 172       1.948   4.753 -15.438  1.00  0.00           H  
ATOM   2840 HG22 VAL B 172       3.143   6.041 -15.588  1.00  0.00           H  
ATOM   2841 HG23 VAL B 172       2.830   4.956 -16.961  1.00  0.00           H  
ATOM   2842  C   VAL B 172       4.838   1.636 -15.506  1.00  0.00           C  
ATOM   2843  O   VAL B 172       5.676   1.515 -16.399  1.00  0.00           O  
ATOM   2844  N   PHE B 173       4.892   0.896 -14.389  1.00  0.00           N  
ATOM   2845  H   PHE B 173       4.163   1.000 -13.702  1.00  0.00           H  
ATOM   2846  CA  PHE B 173       5.889  -0.167 -14.189  1.00  0.00           C  
ATOM   2847  HA  PHE B 173       6.877   0.289 -14.207  1.00  0.00           H  
ATOM   2848  CB  PHE B 173       5.702  -0.820 -12.810  1.00  0.00           C  
ATOM   2849  HB2 PHE B 173       5.926  -0.082 -12.039  1.00  0.00           H  
ATOM   2850  HB3 PHE B 173       4.659  -1.108 -12.697  1.00  0.00           H  
ATOM   2851  CG  PHE B 173       6.564  -2.049 -12.565  1.00  0.00           C  
ATOM   2852  CD1 PHE B 173       7.966  -1.938 -12.565  1.00  0.00           C  
ATOM   2853  HD1 PHE B 173       8.422  -0.975 -12.716  1.00  0.00           H  
ATOM   2854  CE1 PHE B 173       8.775  -3.070 -12.354  1.00  0.00           C  
ATOM   2855  HE1 PHE B 173       9.854  -2.979 -12.353  1.00  0.00           H  
ATOM   2856  CZ  PHE B 173       8.175  -4.321 -12.127  1.00  0.00           C  
ATOM   2857  HZ  PHE B 173       8.791  -5.194 -11.969  1.00  0.00           H  
ATOM   2858  CE2 PHE B 173       6.775  -4.440 -12.120  1.00  0.00           C  
ATOM   2859  HE2 PHE B 173       6.323  -5.408 -11.955  1.00  0.00           H  
ATOM   2860  CD2 PHE B 173       5.969  -3.308 -12.343  1.00  0.00           C  
ATOM   2861  HD2 PHE B 173       4.893  -3.412 -12.351  1.00  0.00           H  
ATOM   2862  C   PHE B 173       5.827  -1.199 -15.330  1.00  0.00           C  
ATOM   2863  O   PHE B 173       4.772  -1.779 -15.593  1.00  0.00           O  
ATOM   2864  N   LEU B 174       6.953  -1.382 -16.032  1.00  0.00           N  
ATOM   2865  H   LEU B 174       7.762  -0.844 -15.750  1.00  0.00           H  
ATOM   2866  CA  LEU B 174       7.113  -2.236 -17.223  1.00  0.00           C  
ATOM   2867  HA  LEU B 174       8.118  -2.051 -17.603  1.00  0.00           H  
ATOM   2868  CB  LEU B 174       7.044  -3.734 -16.840  1.00  0.00           C  
ATOM   2869  HB2 LEU B 174       6.019  -3.969 -16.548  1.00  0.00           H  
ATOM   2870  HB3 LEU B 174       7.274  -4.331 -17.724  1.00  0.00           H  
ATOM   2871  CG  LEU B 174       7.982  -4.181 -15.705  1.00  0.00           C  
ATOM   2872  HG  LEU B 174       7.729  -3.627 -14.809  1.00  0.00           H  
ATOM   2873  CD1 LEU B 174       7.800  -5.672 -15.421  1.00  0.00           C  
ATOM   2874 HD11 LEU B 174       6.771  -5.854 -15.112  1.00  0.00           H  
ATOM   2875 HD12 LEU B 174       8.462  -5.974 -14.608  1.00  0.00           H  
ATOM   2876 HD13 LEU B 174       8.024  -6.260 -16.309  1.00  0.00           H  
ATOM   2877  CD2 LEU B 174       9.457  -3.950 -16.024  1.00  0.00           C  
ATOM   2878 HD21 LEU B 174      10.043  -4.277 -15.168  1.00  0.00           H  
ATOM   2879 HD22 LEU B 174       9.647  -2.891 -16.181  1.00  0.00           H  
ATOM   2880 HD23 LEU B 174       9.742  -4.508 -16.915  1.00  0.00           H  
ATOM   2881  C   LEU B 174       6.198  -1.902 -18.423  1.00  0.00           C  
ATOM   2882  O   LEU B 174       6.184  -2.671 -19.380  1.00  0.00           O  
ATOM   2883  N   LEU B 175       5.477  -0.768 -18.404  1.00  0.00           N  
ATOM   2884  H   LEU B 175       5.595  -0.153 -17.608  1.00  0.00           H  
ATOM   2885  CA  LEU B 175       4.355  -0.474 -19.314  1.00  0.00           C  
ATOM   2886  HA  LEU B 175       3.856   0.413 -18.925  1.00  0.00           H  
ATOM   2887  CB  LEU B 175       4.835  -0.144 -20.746  1.00  0.00           C  
ATOM   2888  HB2 LEU B 175       5.248  -1.050 -21.194  1.00  0.00           H  
ATOM   2889  HB3 LEU B 175       3.960   0.132 -21.336  1.00  0.00           H  
ATOM   2890  CG  LEU B 175       5.878   0.978 -20.871  1.00  0.00           C  
ATOM   2891  HG  LEU B 175       6.786   0.695 -20.337  1.00  0.00           H  
ATOM   2892  CD1 LEU B 175       6.232   1.177 -22.346  1.00  0.00           C  
ATOM   2893 HD11 LEU B 175       6.623   0.245 -22.754  1.00  0.00           H  
ATOM   2894 HD12 LEU B 175       6.986   1.955 -22.446  1.00  0.00           H  
ATOM   2895 HD13 LEU B 175       5.340   1.461 -22.906  1.00  0.00           H  
ATOM   2896  CD2 LEU B 175       5.372   2.312 -20.316  1.00  0.00           C  
ATOM   2897 HD21 LEU B 175       5.216   2.229 -19.240  1.00  0.00           H  
ATOM   2898 HD22 LEU B 175       6.109   3.093 -20.499  1.00  0.00           H  
ATOM   2899 HD23 LEU B 175       4.432   2.581 -20.798  1.00  0.00           H  
ATOM   2900  C   LEU B 175       3.279  -1.579 -19.280  1.00  0.00           C  
ATOM   2901  O   LEU B 175       2.869  -2.107 -20.310  1.00  0.00           O  
ATOM   2902  N   SER B 176       2.841  -1.940 -18.072  1.00  0.00           N  
ATOM   2903  H   SER B 176       3.176  -1.418 -17.275  1.00  0.00           H  
ATOM   2904  CA  SER B 176       1.827  -2.976 -17.844  1.00  0.00           C  
ATOM   2905  HA  SER B 176       2.207  -3.916 -18.245  1.00  0.00           H  
ATOM   2906  CB  SER B 176       1.611  -3.145 -16.339  1.00  0.00           C  
ATOM   2907  HB2 SER B 176       1.294  -2.193 -15.919  1.00  0.00           H  
ATOM   2908  HB3 SER B 176       0.823  -3.881 -16.172  1.00  0.00           H  
ATOM   2909  OG  SER B 176       2.791  -3.588 -15.688  1.00  0.00           O  
ATOM   2910  HG  SER B 176       3.474  -2.888 -15.730  1.00  0.00           H  
ATOM   2911  C   SER B 176       0.483  -2.680 -18.541  1.00  0.00           C  
ATOM   2912  O   SER B 176       0.130  -1.524 -18.781  1.00  0.00           O  
ATOM   2913  N   GLU B 177      -0.278  -3.737 -18.846  1.00  0.00           N  
ATOM   2914  H   GLU B 177       0.088  -4.651 -18.649  1.00  0.00           H  
ATOM   2915  CA  GLU B 177      -1.536  -3.687 -19.612  1.00  0.00           C  
ATOM   2916  HA  GLU B 177      -1.314  -3.193 -20.559  1.00  0.00           H  
ATOM   2917  CB  GLU B 177      -1.956  -5.138 -19.924  1.00  0.00           C  
ATOM   2918  HB2 GLU B 177      -1.088  -5.665 -20.322  1.00  0.00           H  
ATOM   2919  HB3 GLU B 177      -2.238  -5.633 -18.994  1.00  0.00           H  
ATOM   2920  CG  GLU B 177      -3.098  -5.316 -20.935  1.00  0.00           C  
ATOM   2921  HG2 GLU B 177      -3.227  -6.384 -21.126  1.00  0.00           H  
ATOM   2922  HG3 GLU B 177      -4.029  -4.952 -20.498  1.00  0.00           H  
ATOM   2923  CD  GLU B 177      -2.818  -4.587 -22.255  1.00  0.00           C  
ATOM   2924  OE1 GLU B 177      -3.087  -3.365 -22.298  1.00  0.00           O  
ATOM   2925  OE2 GLU B 177      -2.289  -5.235 -23.184  1.00  0.00           O  
ATOM   2926  C   GLU B 177      -2.669  -2.876 -18.936  1.00  0.00           C  
ATOM   2927  O   GLU B 177      -2.718  -2.740 -17.709  1.00  0.00           O  
ATOM   2928  N   ALA B 178      -3.584  -2.322 -19.738  1.00  0.00           N  
ATOM   2929  H   ALA B 178      -3.526  -2.528 -20.739  1.00  0.00           H  
ATOM   2930  CA  ALA B 178      -4.712  -1.518 -19.276  1.00  0.00           C  
ATOM   2931  HA  ALA B 178      -4.375  -0.917 -18.431  1.00  0.00           H  
ATOM   2932  CB  ALA B 178      -5.122  -0.565 -20.404  1.00  0.00           C  
ATOM   2933  HB1 ALA B 178      -5.915   0.098 -20.058  1.00  0.00           H  
ATOM   2934  HB2 ALA B 178      -4.264   0.032 -20.712  1.00  0.00           H  
ATOM   2935  HB3 ALA B 178      -5.474  -1.145 -21.259  1.00  0.00           H  
ATOM   2936  C   ALA B 178      -5.904  -2.376 -18.800  1.00  0.00           C  
ATOM   2937  O   ALA B 178      -6.364  -3.282 -19.493  1.00  0.00           O  
ATOM   2938  N   HIE B 179      -6.463  -2.046 -17.633  1.00  0.00           N  
ATOM   2939  H   HIE B 179      -6.066  -1.260 -17.129  1.00  0.00           H  
ATOM   2940  CA  HIE B 179      -7.509  -2.812 -16.943  1.00  0.00           C  
ATOM   2941  HA  HIE B 179      -7.819  -3.647 -17.577  1.00  0.00           H  
ATOM   2942  CB  HIE B 179      -6.876  -3.415 -15.678  1.00  0.00           C  
ATOM   2943  HB2 HIE B 179      -5.937  -3.899 -15.954  1.00  0.00           H  
ATOM   2944  HB3 HIE B 179      -6.643  -2.603 -14.987  1.00  0.00           H  
ATOM   2945  CG  HIE B 179      -7.712  -4.441 -14.953  1.00  0.00           C  
ATOM   2946  ND1 HIE B 179      -8.734  -5.217 -15.507  1.00  0.00           N  
ATOM   2947  CE1 HIE B 179      -9.135  -6.050 -14.536  1.00  0.00           C  
ATOM   2948  HE1 HIE B 179      -9.922  -6.786 -14.648  1.00  0.00           H  
ATOM   2949  NE2 HIE B 179      -8.412  -5.853 -13.420  1.00  0.00           N  
ATOM   2950  HE2 HIE B 179      -8.490  -6.385 -12.566  1.00  0.00           H  
ATOM   2951  CD2 HIE B 179      -7.503  -4.849 -13.670  1.00  0.00           C  
ATOM   2952  HD2 HIE B 179      -6.740  -4.471 -13.002  1.00  0.00           H  
ATOM   2953  C   HIE B 179      -8.767  -1.967 -16.665  1.00  0.00           C  
ATOM   2954  O   HIE B 179      -8.766  -0.746 -16.822  1.00  0.00           O  
ATOM   2955  N   THR B 180      -9.870  -2.597 -16.256  1.00  0.00           N  
ATOM   2956  H   THR B 180      -9.799  -3.593 -16.057  1.00  0.00           H  
ATOM   2957  CA  THR B 180     -11.156  -1.930 -15.983  1.00  0.00           C  
ATOM   2958  HA  THR B 180     -10.945  -0.906 -15.674  1.00  0.00           H  
ATOM   2959  CB  THR B 180     -12.003  -1.833 -17.269  1.00  0.00           C  
ATOM   2960  HB  THR B 180     -11.375  -1.445 -18.069  1.00  0.00           H  
ATOM   2961  CG2 THR B 180     -12.592  -3.165 -17.730  1.00  0.00           C  
ATOM   2962 HG21 THR B 180     -13.137  -3.017 -18.661  1.00  0.00           H  
ATOM   2963 HG22 THR B 180     -11.789  -3.883 -17.899  1.00  0.00           H  
ATOM   2964 HG23 THR B 180     -13.275  -3.562 -16.981  1.00  0.00           H  
ATOM   2965  OG1 THR B 180     -13.087  -0.938 -17.104  1.00  0.00           O  
ATOM   2966  HG1 THR B 180     -12.702  -0.035 -17.088  1.00  0.00           H  
ATOM   2967  C   THR B 180     -11.907  -2.582 -14.814  1.00  0.00           C  
ATOM   2968  O   THR B 180     -11.480  -3.591 -14.253  1.00  0.00           O  
ATOM   2969  N   CYS B 181     -13.004  -1.954 -14.405  1.00  0.00           N  
ATOM   2970  H   CYS B 181     -13.305  -1.154 -14.940  1.00  0.00           H  
ATOM   2971  CA  CYS B 181     -13.903  -2.408 -13.345  1.00  0.00           C  
ATOM   2972  HA  CYS B 181     -13.320  -2.582 -12.439  1.00  0.00           H  
ATOM   2973  CB  CYS B 181     -14.939  -1.302 -13.083  1.00  0.00           C  
ATOM   2974  HB2 CYS B 181     -15.646  -1.273 -13.917  1.00  0.00           H  
ATOM   2975  HB3 CYS B 181     -15.504  -1.518 -12.173  1.00  0.00           H  
ATOM   2976  SG  CYS B 181     -14.134   0.322 -12.950  1.00  0.00           S  
ATOM   2977  HG  CYS B 181     -13.583   0.154 -11.739  1.00  0.00           H  
ATOM   2978  C   CYS B 181     -14.625  -3.713 -13.718  1.00  0.00           C  
ATOM   2979  O   CYS B 181     -14.794  -4.027 -14.897  1.00  0.00           O  
ATOM   2980  N   ILE B 182     -15.140  -4.433 -12.719  1.00  0.00           N  
ATOM   2981  H   ILE B 182     -15.014  -4.108 -11.773  1.00  0.00           H  
ATOM   2982  CA  ILE B 182     -16.187  -5.438 -12.958  1.00  0.00           C  
ATOM   2983  HA  ILE B 182     -15.824  -6.138 -13.708  1.00  0.00           H  
ATOM   2984  CB  ILE B 182     -16.487  -6.233 -11.665  1.00  0.00           C  
ATOM   2985  HB  ILE B 182     -16.664  -5.520 -10.858  1.00  0.00           H  
ATOM   2986  CG2 ILE B 182     -17.746  -7.108 -11.807  1.00  0.00           C  
ATOM   2987 HG21 ILE B 182     -17.961  -7.621 -10.871  1.00  0.00           H  
ATOM   2988 HG22 ILE B 182     -18.622  -6.498 -12.034  1.00  0.00           H  
ATOM   2989 HG23 ILE B 182     -17.613  -7.849 -12.596  1.00  0.00           H  
ATOM   2990  CG1 ILE B 182     -15.264  -7.110 -11.299  1.00  0.00           C  
ATOM   2991 HG12 ILE B 182     -15.154  -7.905 -12.039  1.00  0.00           H  
ATOM   2992 HG13 ILE B 182     -14.358  -6.503 -11.331  1.00  0.00           H  
ATOM   2993  CD1 ILE B 182     -15.329  -7.739  -9.901  1.00  0.00           C  
ATOM   2994 HD11 ILE B 182     -14.392  -8.257  -9.696  1.00  0.00           H  
ATOM   2995 HD12 ILE B 182     -15.475  -6.961  -9.151  1.00  0.00           H  
ATOM   2996 HD13 ILE B 182     -16.142  -8.462  -9.842  1.00  0.00           H  
ATOM   2997  C   ILE B 182     -17.430  -4.702 -13.505  1.00  0.00           C  
ATOM   2998  O   ILE B 182     -17.806  -3.681 -12.924  1.00  0.00           O  
ATOM   2999  N   PRO B 183     -18.043  -5.151 -14.616  1.00  0.00           N  
ATOM   3000  CD  PRO B 183     -17.621  -6.258 -15.463  1.00  0.00           C  
ATOM   3001  HD2 PRO B 183     -17.483  -7.173 -14.886  1.00  0.00           H  
ATOM   3002  HD3 PRO B 183     -16.693  -5.990 -15.972  1.00  0.00           H  
ATOM   3003  CG  PRO B 183     -18.736  -6.457 -16.490  1.00  0.00           C  
ATOM   3004  HG2 PRO B 183     -19.460  -7.177 -16.106  1.00  0.00           H  
ATOM   3005  HG3 PRO B 183     -18.344  -6.789 -17.452  1.00  0.00           H  
ATOM   3006  CB  PRO B 183     -19.380  -5.073 -16.582  1.00  0.00           C  
ATOM   3007  HB2 PRO B 183     -20.420  -5.129 -16.906  1.00  0.00           H  
ATOM   3008  HB3 PRO B 183     -18.804  -4.451 -17.267  1.00  0.00           H  
ATOM   3009  CA  PRO B 183     -19.244  -4.524 -15.158  1.00  0.00           C  
ATOM   3010  HA  PRO B 183     -19.110  -3.443 -15.208  1.00  0.00           H  
ATOM   3011  C   PRO B 183     -20.476  -4.837 -14.295  1.00  0.00           C  
ATOM   3012  O   PRO B 183     -20.792  -5.999 -14.052  1.00  0.00           O  
ATOM   3013  N   GLU B 184     -21.175  -3.782 -13.879  1.00  0.00           N  
ATOM   3014  H   GLU B 184     -20.853  -2.853 -14.112  1.00  0.00           H  
ATOM   3015  CA  GLU B 184     -22.458  -3.816 -13.171  1.00  0.00           C  
ATOM   3016  HA  GLU B 184     -23.046  -4.657 -13.542  1.00  0.00           H  
ATOM   3017  CB  GLU B 184     -22.218  -4.008 -11.659  1.00  0.00           C  
ATOM   3018  HB2 GLU B 184     -21.650  -4.928 -11.512  1.00  0.00           H  
ATOM   3019  HB3 GLU B 184     -21.599  -3.182 -11.302  1.00  0.00           H  
ATOM   3020  CG  GLU B 184     -23.473  -4.079 -10.767  1.00  0.00           C  
ATOM   3021  HG2 GLU B 184     -23.148  -4.245  -9.737  1.00  0.00           H  
ATOM   3022  HG3 GLU B 184     -23.971  -3.108 -10.788  1.00  0.00           H  
ATOM   3023  CD  GLU B 184     -24.475  -5.172 -11.186  1.00  0.00           C  
ATOM   3024  OE1 GLU B 184     -24.616  -6.163 -10.436  1.00  0.00           O  
ATOM   3025  OE2 GLU B 184     -25.096  -5.000 -12.263  1.00  0.00           O  
ATOM   3026  C   GLU B 184     -23.213  -2.511 -13.486  1.00  0.00           C  
ATOM   3027  O   GLU B 184     -22.589  -1.493 -13.800  1.00  0.00           O  
ATOM   3028  N   ASN B 185     -24.544  -2.527 -13.459  1.00  0.00           N  
ATOM   3029  H   ASN B 185     -24.998  -3.379 -13.122  1.00  0.00           H  
ATOM   3030  CA  ASN B 185     -25.374  -1.377 -13.818  1.00  0.00           C  
ATOM   3031  HA  ASN B 185     -24.978  -0.944 -14.737  1.00  0.00           H  
ATOM   3032  CB  ASN B 185     -26.803  -1.878 -14.098  1.00  0.00           C  
ATOM   3033  HB2 ASN B 185     -26.739  -2.782 -14.702  1.00  0.00           H  
ATOM   3034  HB3 ASN B 185     -27.296  -2.132 -13.160  1.00  0.00           H  
ATOM   3035  CG  ASN B 185     -27.651  -0.861 -14.846  1.00  0.00           C  
ATOM   3036  OD1 ASN B 185     -27.538   0.344 -14.672  1.00  0.00           O  
ATOM   3037  ND2 ASN B 185     -28.496  -1.316 -15.744  1.00  0.00           N  
ATOM   3038 HD21 ASN B 185     -28.995  -0.643 -16.315  1.00  0.00           H  
ATOM   3039 HD22 ASN B 185     -28.588  -2.302 -15.889  1.00  0.00           H  
ATOM   3040  C   ASN B 185     -25.329  -0.291 -12.725  1.00  0.00           C  
ATOM   3041  O   ASN B 185     -25.953  -0.426 -11.674  1.00  0.00           O  
ATOM   3042  N   ASN B 186     -24.622   0.815 -12.989  1.00  0.00           N  
ATOM   3043  H   ASN B 186     -24.056   0.819 -13.825  1.00  0.00           H  
ATOM   3044  CA  ASN B 186     -24.522   1.942 -12.048  1.00  0.00           C  
ATOM   3045  HA  ASN B 186     -24.169   1.562 -11.086  1.00  0.00           H  
ATOM   3046  CB  ASN B 186     -23.474   2.931 -12.584  1.00  0.00           C  
ATOM   3047  HB2 ASN B 186     -22.516   2.424 -12.695  1.00  0.00           H  
ATOM   3048  HB3 ASN B 186     -23.786   3.302 -13.558  1.00  0.00           H  
ATOM   3049  CG  ASN B 186     -23.270   4.105 -11.642  1.00  0.00           C  
ATOM   3050  OD1 ASN B 186     -22.697   3.988 -10.573  1.00  0.00           O  
ATOM   3051  ND2 ASN B 186     -23.714   5.285 -12.005  1.00  0.00           N  
ATOM   3052 HD21 ASN B 186     -23.485   6.048 -11.378  1.00  0.00           H  
ATOM   3053 HD22 ASN B 186     -24.126   5.448 -12.911  1.00  0.00           H  
ATOM   3054  C   ASN B 186     -25.869   2.654 -11.781  1.00  0.00           C  
ATOM   3055  O   ASN B 186     -26.041   3.272 -10.733  1.00  0.00           O  
ATOM   3056  N   GLY B 187     -26.819   2.613 -12.724  1.00  0.00           N  
ATOM   3057  H   GLY B 187     -26.641   2.039 -13.539  1.00  0.00           H  
ATOM   3058  CA  GLY B 187     -28.177   3.155 -12.583  1.00  0.00           C  
ATOM   3059  HA2 GLY B 187     -28.733   2.916 -13.489  1.00  0.00           H  
ATOM   3060  HA3 GLY B 187     -28.658   2.639 -11.753  1.00  0.00           H  
ATOM   3061  C   GLY B 187     -28.324   4.667 -12.330  1.00  0.00           C  
ATOM   3062  O   GLY B 187     -29.453   5.148 -12.253  1.00  0.00           O  
ATOM   3063  N   GLY B 188     -27.240   5.440 -12.197  1.00  0.00           N  
ATOM   3064  H   GLY B 188     -26.342   4.979 -12.247  1.00  0.00           H  
ATOM   3065  CA  GLY B 188     -27.272   6.829 -11.727  1.00  0.00           C  
ATOM   3066  HA2 GLY B 188     -28.259   7.257 -11.905  1.00  0.00           H  
ATOM   3067  HA3 GLY B 188     -27.097   6.825 -10.651  1.00  0.00           H  
ATOM   3068  C   GLY B 188     -26.237   7.750 -12.378  1.00  0.00           C  
ATOM   3069  O   GLY B 188     -25.472   7.343 -13.250  1.00  0.00           O  
ATOM   3070  N   ALA B 189     -26.263   9.031 -11.992  1.00  0.00           N  
ATOM   3071  H   ALA B 189     -26.975   9.307 -11.337  1.00  0.00           H  
ATOM   3072  CA  ALA B 189     -25.359  10.063 -12.519  1.00  0.00           C  
ATOM   3073  HA  ALA B 189     -25.095   9.815 -13.550  1.00  0.00           H  
ATOM   3074  CB  ALA B 189     -26.120  11.394 -12.530  1.00  0.00           C  
ATOM   3075  HB1 ALA B 189     -26.386  11.689 -11.515  1.00  0.00           H  
ATOM   3076  HB2 ALA B 189     -25.490  12.166 -12.972  1.00  0.00           H  
ATOM   3077  HB3 ALA B 189     -27.025  11.299 -13.130  1.00  0.00           H  
ATOM   3078  C   ALA B 189     -24.040  10.179 -11.728  1.00  0.00           C  
ATOM   3079  O   ALA B 189     -22.985  10.437 -12.302  1.00  0.00           O  
ATOM   3080  N   GLY B 190     -24.074   9.980 -10.407  1.00  0.00           N  
ATOM   3081  H   GLY B 190     -24.953   9.728  -9.993  1.00  0.00           H  
ATOM   3082  CA  GLY B 190     -22.861   9.763  -9.611  1.00  0.00           C  
ATOM   3083  HA2 GLY B 190     -22.118  10.522  -9.854  1.00  0.00           H  
ATOM   3084  HA3 GLY B 190     -23.089   9.828  -8.548  1.00  0.00           H  
ATOM   3085  C   GLY B 190     -22.261   8.386  -9.899  1.00  0.00           C  
ATOM   3086  O   GLY B 190     -23.006   7.442 -10.159  1.00  0.00           O  
ATOM   3087  N   CYS B 191     -20.934   8.287  -9.873  1.00  0.00           N  
ATOM   3088  H   CYS B 191     -20.387   9.128  -9.709  1.00  0.00           H  
ATOM   3089  CA  CYS B 191     -20.175   7.086 -10.208  1.00  0.00           C  
ATOM   3090  HA  CYS B 191     -20.817   6.201 -10.169  1.00  0.00           H  
ATOM   3091  CB  CYS B 191     -19.623   7.248 -11.638  1.00  0.00           C  
ATOM   3092  HB2 CYS B 191     -19.039   8.170 -11.692  1.00  0.00           H  
ATOM   3093  HB3 CYS B 191     -18.951   6.417 -11.859  1.00  0.00           H  
ATOM   3094  SG  CYS B 191     -20.937   7.295 -12.898  1.00  0.00           S  
ATOM   3095  HG  CYS B 191     -21.590   8.368 -12.435  1.00  0.00           H  
ATOM   3096  C   CYS B 191     -19.038   6.921  -9.186  1.00  0.00           C  
ATOM   3097  O   CYS B 191     -18.012   7.589  -9.306  1.00  0.00           O  
ATOM   3098  N   VAL B 192     -19.225   6.067  -8.173  1.00  0.00           N  
ATOM   3099  H   VAL B 192     -20.091   5.548  -8.133  1.00  0.00           H  
ATOM   3100  CA  VAL B 192     -18.192   5.711  -7.180  1.00  0.00           C  
ATOM   3101  HA  VAL B 192     -17.367   6.420  -7.254  1.00  0.00           H  
ATOM   3102  CB  VAL B 192     -18.728   5.781  -5.737  1.00  0.00           C  
ATOM   3103  HB  VAL B 192     -19.580   5.108  -5.638  1.00  0.00           H  
ATOM   3104  CG1 VAL B 192     -17.663   5.376  -4.706  1.00  0.00           C  
ATOM   3105 HG11 VAL B 192     -17.397   4.326  -4.825  1.00  0.00           H  
ATOM   3106 HG12 VAL B 192     -16.773   5.996  -4.825  1.00  0.00           H  
ATOM   3107 HG13 VAL B 192     -18.056   5.515  -3.698  1.00  0.00           H  
ATOM   3108  CG2 VAL B 192     -19.188   7.203  -5.393  1.00  0.00           C  
ATOM   3109 HG21 VAL B 192     -18.351   7.895  -5.478  1.00  0.00           H  
ATOM   3110 HG22 VAL B 192     -19.982   7.522  -6.067  1.00  0.00           H  
ATOM   3111 HG23 VAL B 192     -19.568   7.238  -4.373  1.00  0.00           H  
ATOM   3112  C   VAL B 192     -17.635   4.325  -7.491  1.00  0.00           C  
ATOM   3113  O   VAL B 192     -18.385   3.396  -7.779  1.00  0.00           O  
ATOM   3114  N   CYS B 193     -16.317   4.176  -7.442  1.00  0.00           N  
ATOM   3115  H   CYS B 193     -15.762   4.984  -7.177  1.00  0.00           H  
ATOM   3116  CA  CYS B 193     -15.586   3.068  -8.034  1.00  0.00           C  
ATOM   3117  HA  CYS B 193     -16.266   2.234  -8.211  1.00  0.00           H  
ATOM   3118  CB  CYS B 193     -15.066   3.575  -9.386  1.00  0.00           C  
ATOM   3119  HB2 CYS B 193     -15.903   3.919  -9.996  1.00  0.00           H  
ATOM   3120  HB3 CYS B 193     -14.400   4.424  -9.216  1.00  0.00           H  
ATOM   3121  SG  CYS B 193     -14.163   2.283 -10.269  1.00  0.00           S  
ATOM   3122  HG  CYS B 193     -15.234   1.619 -10.721  1.00  0.00           H  
ATOM   3123  C   CYS B 193     -14.456   2.577  -7.112  1.00  0.00           C  
ATOM   3124  O   CYS B 193     -13.819   3.358  -6.400  1.00  0.00           O  
ATOM   3125  N   HIE B 194     -14.179   1.273  -7.153  1.00  0.00           N  
ATOM   3126  H   HIE B 194     -14.718   0.693  -7.778  1.00  0.00           H  
ATOM   3127  CA  HIE B 194     -13.058   0.635  -6.457  1.00  0.00           C  
ATOM   3128  HA  HIE B 194     -12.499   1.388  -5.899  1.00  0.00           H  
ATOM   3129  CB  HIE B 194     -13.598  -0.394  -5.450  1.00  0.00           C  
ATOM   3130  HB2 HIE B 194     -14.143  -1.168  -5.992  1.00  0.00           H  
ATOM   3131  HB3 HIE B 194     -12.761  -0.873  -4.947  1.00  0.00           H  
ATOM   3132  CG  HIE B 194     -14.518   0.187  -4.399  1.00  0.00           C  
ATOM   3133  ND1 HIE B 194     -15.582  -0.493  -3.804  1.00  0.00           N  
ATOM   3134  CE1 HIE B 194     -16.155   0.376  -2.959  1.00  0.00           C  
ATOM   3135  HE1 HIE B 194     -17.030   0.159  -2.361  1.00  0.00           H  
ATOM   3136  NE2 HIE B 194     -15.497   1.549  -2.974  1.00  0.00           N  
ATOM   3137  HE2 HIE B 194     -15.759   2.381  -2.463  1.00  0.00           H  
ATOM   3138  CD2 HIE B 194     -14.452   1.442  -3.862  1.00  0.00           C  
ATOM   3139  HD2 HIE B 194     -13.738   2.213  -4.115  1.00  0.00           H  
ATOM   3140  C   HIE B 194     -12.097   0.019  -7.478  1.00  0.00           C  
ATOM   3141  O   HIE B 194     -12.530  -0.628  -8.432  1.00  0.00           O  
ATOM   3142  N   LEU B 195     -10.795   0.233  -7.282  1.00  0.00           N  
ATOM   3143  H   LEU B 195     -10.526   0.789  -6.476  1.00  0.00           H  
ATOM   3144  CA  LEU B 195      -9.715  -0.133  -8.201  1.00  0.00           C  
ATOM   3145  HA  LEU B 195     -10.112  -0.756  -9.003  1.00  0.00           H  
ATOM   3146  CB  LEU B 195      -9.119   1.151  -8.816  1.00  0.00           C  
ATOM   3147  HB2 LEU B 195      -8.713   1.752  -8.004  1.00  0.00           H  
ATOM   3148  HB3 LEU B 195      -8.293   0.877  -9.474  1.00  0.00           H  
ATOM   3149  CG  LEU B 195     -10.112   2.034  -9.600  1.00  0.00           C  
ATOM   3150  HG  LEU B 195     -10.977   2.266  -8.980  1.00  0.00           H  
ATOM   3151  CD1 LEU B 195      -9.450   3.356  -9.993  1.00  0.00           C  
ATOM   3152 HD11 LEU B 195     -10.178   3.991 -10.496  1.00  0.00           H  
ATOM   3153 HD12 LEU B 195      -9.100   3.870  -9.096  1.00  0.00           H  
ATOM   3154 HD13 LEU B 195      -8.606   3.172 -10.656  1.00  0.00           H  
ATOM   3155  CD2 LEU B 195     -10.585   1.342 -10.876  1.00  0.00           C  
ATOM   3156 HD21 LEU B 195      -9.727   1.116 -11.505  1.00  0.00           H  
ATOM   3157 HD22 LEU B 195     -11.111   0.422 -10.630  1.00  0.00           H  
ATOM   3158 HD23 LEU B 195     -11.267   1.994 -11.419  1.00  0.00           H  
ATOM   3159  C   LEU B 195      -8.650  -0.949  -7.453  1.00  0.00           C  
ATOM   3160  O   LEU B 195      -8.192  -0.545  -6.384  1.00  0.00           O  
ATOM   3161  N   LEU B 196      -8.264  -2.102  -8.005  1.00  0.00           N  
ATOM   3162  H   LEU B 196      -8.607  -2.336  -8.927  1.00  0.00           H  
ATOM   3163  CA  LEU B 196      -7.395  -3.072  -7.333  1.00  0.00           C  
ATOM   3164  HA  LEU B 196      -7.763  -3.205  -6.314  1.00  0.00           H  
ATOM   3165  CB  LEU B 196      -7.523  -4.410  -8.087  1.00  0.00           C  
ATOM   3166  HB2 LEU B 196      -8.582  -4.639  -8.220  1.00  0.00           H  
ATOM   3167  HB3 LEU B 196      -7.083  -4.284  -9.078  1.00  0.00           H  
ATOM   3168  CG  LEU B 196      -6.851  -5.612  -7.398  1.00  0.00           C  
ATOM   3169  HG  LEU B 196      -5.806  -5.384  -7.194  1.00  0.00           H  
ATOM   3170  CD1 LEU B 196      -7.550  -5.992  -6.091  1.00  0.00           C  
ATOM   3171 HD11 LEU B 196      -8.613  -6.165  -6.266  1.00  0.00           H  
ATOM   3172 HD12 LEU B 196      -7.428  -5.199  -5.355  1.00  0.00           H  
ATOM   3173 HD13 LEU B 196      -7.100  -6.899  -5.685  1.00  0.00           H  
ATOM   3174  CD2 LEU B 196      -6.917  -6.821  -8.335  1.00  0.00           C  
ATOM   3175 HD21 LEU B 196      -6.437  -7.678  -7.861  1.00  0.00           H  
ATOM   3176 HD22 LEU B 196      -6.384  -6.595  -9.260  1.00  0.00           H  
ATOM   3177 HD23 LEU B 196      -7.954  -7.066  -8.560  1.00  0.00           H  
ATOM   3178  C   LEU B 196      -5.948  -2.552  -7.259  1.00  0.00           C  
ATOM   3179  O   LEU B 196      -5.309  -2.343  -8.293  1.00  0.00           O  
ATOM   3180  N   MET B 197      -5.437  -2.313  -6.050  1.00  0.00           N  
ATOM   3181  H   MET B 197      -6.008  -2.548  -5.245  1.00  0.00           H  
ATOM   3182  CA  MET B 197      -4.156  -1.634  -5.793  1.00  0.00           C  
ATOM   3183  HA  MET B 197      -3.451  -1.892  -6.586  1.00  0.00           H  
ATOM   3184  CB  MET B 197      -4.357  -0.103  -5.809  1.00  0.00           C  
ATOM   3185  HB2 MET B 197      -5.174   0.176  -5.144  1.00  0.00           H  
ATOM   3186  HB3 MET B 197      -3.453   0.362  -5.430  1.00  0.00           H  
ATOM   3187  CG  MET B 197      -4.611   0.477  -7.205  1.00  0.00           C  
ATOM   3188  HG2 MET B 197      -4.022  -0.079  -7.933  1.00  0.00           H  
ATOM   3189  HG3 MET B 197      -5.665   0.346  -7.449  1.00  0.00           H  
ATOM   3190  SD  MET B 197      -4.167   2.228  -7.374  1.00  0.00           S  
ATOM   3191  CE  MET B 197      -4.936   2.571  -8.979  1.00  0.00           C  
ATOM   3192  HE1 MET B 197      -4.531   1.896  -9.732  1.00  0.00           H  
ATOM   3193  HE2 MET B 197      -6.014   2.427  -8.903  1.00  0.00           H  
ATOM   3194  HE3 MET B 197      -4.731   3.601  -9.272  1.00  0.00           H  
ATOM   3195  C   MET B 197      -3.529  -2.116  -4.470  1.00  0.00           C  
ATOM   3196  O   MET B 197      -3.472  -1.385  -3.484  1.00  0.00           O  
ATOM   3197  N   ASP B 198      -3.094  -3.381  -4.434  1.00  0.00           N  
ATOM   3198  H   ASP B 198      -3.165  -3.958  -5.268  1.00  0.00           H  
ATOM   3199  CA  ASP B 198      -2.555  -4.062  -3.244  1.00  0.00           C  
ATOM   3200  HA  ASP B 198      -2.962  -3.580  -2.360  1.00  0.00           H  
ATOM   3201  CB  ASP B 198      -3.006  -5.542  -3.230  1.00  0.00           C  
ATOM   3202  HB2 ASP B 198      -2.641  -6.004  -2.311  1.00  0.00           H  
ATOM   3203  HB3 ASP B 198      -4.094  -5.580  -3.206  1.00  0.00           H  
ATOM   3204  CG  ASP B 198      -2.563  -6.388  -4.434  1.00  0.00           C  
ATOM   3205  OD1 ASP B 198      -2.258  -5.804  -5.500  1.00  0.00           O  
ATOM   3206  OD2 ASP B 198      -2.475  -7.624  -4.244  1.00  0.00           O  
ATOM   3207  C   ASP B 198      -1.025  -3.957  -3.106  1.00  0.00           C  
ATOM   3208  O   ASP B 198      -0.511  -3.467  -2.097  1.00  0.00           O  
ATOM   3209  N   ASP B 199      -0.280  -4.372  -4.136  1.00  0.00           N  
ATOM   3210  H   ASP B 199      -0.776  -4.849  -4.891  1.00  0.00           H  
ATOM   3211  CA  ASP B 199       1.188  -4.337  -4.167  1.00  0.00           C  
ATOM   3212  HA  ASP B 199       1.505  -4.544  -3.157  1.00  0.00           H  
ATOM   3213  CB  ASP B 199       1.738  -5.442  -5.087  1.00  0.00           C  
ATOM   3214  HB2 ASP B 199       1.039  -5.619  -5.907  1.00  0.00           H  
ATOM   3215  HB3 ASP B 199       2.687  -5.147  -5.532  1.00  0.00           H  
ATOM   3216  CG  ASP B 199       2.002  -6.740  -4.332  1.00  0.00           C  
ATOM   3217  OD1 ASP B 199       2.212  -7.775  -4.982  1.00  0.00           O  
ATOM   3218  OD2 ASP B 199       2.045  -6.753  -3.075  1.00  0.00           O  
ATOM   3219  C   ASP B 199       1.798  -2.956  -4.420  1.00  0.00           C  
ATOM   3220  O   ASP B 199       2.922  -2.839  -4.905  1.00  0.00           O  
ATOM   3221  N   VAL B 200       1.065  -1.904  -4.069  1.00  0.00           N  
ATOM   3222  H   VAL B 200       0.196  -2.076  -3.576  1.00  0.00           H  
ATOM   3223  CA  VAL B 200       1.487  -0.523  -4.312  1.00  0.00           C  
ATOM   3224  HA  VAL B 200       1.741  -0.479  -5.365  1.00  0.00           H  
ATOM   3225  CB  VAL B 200       0.366   0.503  -4.069  1.00  0.00           C  
ATOM   3226  HB  VAL B 200       0.793   1.501  -4.161  1.00  0.00           H  
ATOM   3227  CG1 VAL B 200      -0.711   0.381  -5.148  1.00  0.00           C  
ATOM   3228 HG11 VAL B 200      -1.204  -0.588  -5.081  1.00  0.00           H  
ATOM   3229 HG12 VAL B 200      -0.257   0.485  -6.133  1.00  0.00           H  
ATOM   3230 HG13 VAL B 200      -1.438   1.179  -5.015  1.00  0.00           H  
ATOM   3231  CG2 VAL B 200      -0.290   0.403  -2.686  1.00  0.00           C  
ATOM   3232 HG21 VAL B 200      -1.023   1.201  -2.583  1.00  0.00           H  
ATOM   3233 HG22 VAL B 200       0.467   0.517  -1.910  1.00  0.00           H  
ATOM   3234 HG23 VAL B 200      -0.793  -0.557  -2.564  1.00  0.00           H  
ATOM   3235  C   VAL B 200       2.763  -0.130  -3.569  1.00  0.00           C  
ATOM   3236  O   VAL B 200       3.063  -0.633  -2.478  1.00  0.00           O  
ATOM   3237  N   VAL B 201       3.521   0.772  -4.185  1.00  0.00           N  
ATOM   3238  H   VAL B 201       3.202   1.098  -5.092  1.00  0.00           H  
ATOM   3239  CA  VAL B 201       4.811   1.272  -3.691  1.00  0.00           C  
ATOM   3240  HA  VAL B 201       4.876   1.116  -2.611  1.00  0.00           H  
ATOM   3241  CB  VAL B 201       5.985   0.522  -4.356  1.00  0.00           C  
ATOM   3242  HB  VAL B 201       6.895   0.941  -3.951  1.00  0.00           H  
ATOM   3243  CG1 VAL B 201       5.984  -0.989  -4.080  1.00  0.00           C  
ATOM   3244 HG11 VAL B 201       5.944  -1.165  -3.010  1.00  0.00           H  
ATOM   3245 HG12 VAL B 201       5.121  -1.455  -4.555  1.00  0.00           H  
ATOM   3246 HG13 VAL B 201       6.889  -1.444  -4.480  1.00  0.00           H  
ATOM   3247  CG2 VAL B 201       6.059   0.707  -5.873  1.00  0.00           C  
ATOM   3248 HG21 VAL B 201       6.126   1.760  -6.132  1.00  0.00           H  
ATOM   3249 HG22 VAL B 201       6.942   0.206  -6.264  1.00  0.00           H  
ATOM   3250 HG23 VAL B 201       5.172   0.285  -6.345  1.00  0.00           H  
ATOM   3251  C   VAL B 201       4.951   2.777  -3.929  1.00  0.00           C  
ATOM   3252  O   VAL B 201       4.234   3.361  -4.738  1.00  0.00           O  
ATOM   3253  N   SER B 202       5.932   3.416  -3.301  1.00  0.00           N  
ATOM   3254  H   SER B 202       6.455   2.914  -2.582  1.00  0.00           H  
ATOM   3255  CA  SER B 202       6.147   4.857  -3.454  1.00  0.00           C  
ATOM   3256  HA  SER B 202       5.188   5.336  -3.304  1.00  0.00           H  
ATOM   3257  CB  SER B 202       7.087   5.350  -2.365  1.00  0.00           C  
ATOM   3258  HB2 SER B 202       7.960   4.700  -2.295  1.00  0.00           H  
ATOM   3259  HB3 SER B 202       7.407   6.367  -2.598  1.00  0.00           H  
ATOM   3260  OG  SER B 202       6.377   5.350  -1.148  1.00  0.00           O  
ATOM   3261  HG  SER B 202       6.283   4.436  -0.829  1.00  0.00           H  
ATOM   3262  C   SER B 202       6.631   5.282  -4.844  1.00  0.00           C  
ATOM   3263  O   SER B 202       6.416   6.433  -5.229  1.00  0.00           O  
ATOM   3264  N   ALA B 203       7.233   4.355  -5.595  1.00  0.00           N  
ATOM   3265  H   ALA B 203       7.414   3.465  -5.160  1.00  0.00           H  
ATOM   3266  CA  ALA B 203       7.647   4.501  -6.990  1.00  0.00           C  
ATOM   3267  HA  ALA B 203       8.075   5.494  -7.133  1.00  0.00           H  
ATOM   3268  CB  ALA B 203       8.747   3.458  -7.242  1.00  0.00           C  
ATOM   3269  HB1 ALA B 203       9.591   3.626  -6.569  1.00  0.00           H  
ATOM   3270  HB2 ALA B 203       8.355   2.452  -7.087  1.00  0.00           H  
ATOM   3271  HB3 ALA B 203       9.093   3.535  -8.273  1.00  0.00           H  
ATOM   3272  C   ALA B 203       6.511   4.339  -8.030  1.00  0.00           C  
ATOM   3273  O   ALA B 203       6.769   4.518  -9.221  1.00  0.00           O  
ATOM   3274  N   ASP B 204       5.285   3.971  -7.633  1.00  0.00           N  
ATOM   3275  H   ASP B 204       5.099   3.865  -6.644  1.00  0.00           H  
ATOM   3276  CA  ASP B 204       4.182   3.742  -8.577  1.00  0.00           C  
ATOM   3277  HA  ASP B 204       4.536   3.061  -9.353  1.00  0.00           H  
ATOM   3278  CB  ASP B 204       2.966   3.112  -7.883  1.00  0.00           C  
ATOM   3279  HB2 ASP B 204       2.827   3.568  -6.903  1.00  0.00           H  
ATOM   3280  HB3 ASP B 204       2.071   3.334  -8.468  1.00  0.00           H  
ATOM   3281  CG  ASP B 204       3.008   1.600  -7.754  1.00  0.00           C  
ATOM   3282  OD1 ASP B 204       3.713   0.908  -8.515  1.00  0.00           O  
ATOM   3283  OD2 ASP B 204       2.197   1.083  -6.966  1.00  0.00           O  
ATOM   3284  C   ASP B 204       3.672   5.006  -9.272  1.00  0.00           C  
ATOM   3285  O   ASP B 204       3.470   6.054  -8.658  1.00  0.00           O  
ATOM   3286  N   GLN B 205       3.252   4.838 -10.527  1.00  0.00           N  
ATOM   3287  H   GLN B 205       3.394   3.947 -10.982  1.00  0.00           H  
ATOM   3288  CA  GLN B 205       2.390   5.799 -11.195  1.00  0.00           C  
ATOM   3289  HA  GLN B 205       1.797   6.308 -10.430  1.00  0.00           H  
ATOM   3290  CB  GLN B 205       3.247   6.862 -11.898  1.00  0.00           C  
ATOM   3291  HB2 GLN B 205       3.956   7.255 -11.166  1.00  0.00           H  
ATOM   3292  HB3 GLN B 205       3.810   6.414 -12.719  1.00  0.00           H  
ATOM   3293  CG  GLN B 205       2.398   8.025 -12.432  1.00  0.00           C  
ATOM   3294  HG2 GLN B 205       1.922   7.725 -13.364  1.00  0.00           H  
ATOM   3295  HG3 GLN B 205       1.612   8.258 -11.714  1.00  0.00           H  
ATOM   3296  CD  GLN B 205       3.191   9.312 -12.659  1.00  0.00           C  
ATOM   3297  OE1 GLN B 205       4.381   9.433 -12.426  1.00  0.00           O  
ATOM   3298  NE2 GLN B 205       2.540  10.356 -13.118  1.00  0.00           N  
ATOM   3299 HE21 GLN B 205       3.094  11.176 -13.282  1.00  0.00           H  
ATOM   3300 HE22 GLN B 205       1.543  10.308 -13.292  1.00  0.00           H  
ATOM   3301  C   GLN B 205       1.415   5.071 -12.123  1.00  0.00           C  
ATOM   3302  O   GLN B 205       1.788   4.139 -12.835  1.00  0.00           O  
ATOM   3303  N   TYR B 206       0.157   5.491 -12.083  1.00  0.00           N  
ATOM   3304  H   TYR B 206      -0.077   6.242 -11.442  1.00  0.00           H  
ATOM   3305  CA  TYR B 206      -0.915   4.984 -12.928  1.00  0.00           C  
ATOM   3306  HA  TYR B 206      -0.532   4.148 -13.509  1.00  0.00           H  
ATOM   3307  CB  TYR B 206      -2.088   4.476 -12.065  1.00  0.00           C  
ATOM   3308  HB2 TYR B 206      -2.355   5.246 -11.340  1.00  0.00           H  
ATOM   3309  HB3 TYR B 206      -2.952   4.347 -12.719  1.00  0.00           H  
ATOM   3310  CG  TYR B 206      -1.864   3.163 -11.321  1.00  0.00           C  
ATOM   3311  CD1 TYR B 206      -1.109   3.125 -10.131  1.00  0.00           C  
ATOM   3312  HD1 TYR B 206      -0.665   4.032  -9.748  1.00  0.00           H  
ATOM   3313  CE1 TYR B 206      -0.939   1.911  -9.431  1.00  0.00           C  
ATOM   3314  HE1 TYR B 206      -0.352   1.872  -8.525  1.00  0.00           H  
ATOM   3315  CZ  TYR B 206      -1.533   0.725  -9.914  1.00  0.00           C  
ATOM   3316  OH  TYR B 206      -1.388  -0.441  -9.230  1.00  0.00           O  
ATOM   3317  HH  TYR B 206      -1.948  -1.127  -9.604  1.00  0.00           H  
ATOM   3318  CE2 TYR B 206      -2.293   0.763 -11.104  1.00  0.00           C  
ATOM   3319  HE2 TYR B 206      -2.746  -0.140 -11.486  1.00  0.00           H  
ATOM   3320  CD2 TYR B 206      -2.457   1.977 -11.800  1.00  0.00           C  
ATOM   3321  HD2 TYR B 206      -3.045   2.001 -12.710  1.00  0.00           H  
ATOM   3322  C   TYR B 206      -1.370   6.070 -13.914  1.00  0.00           C  
ATOM   3323  O   TYR B 206      -1.400   7.259 -13.584  1.00  0.00           O  
ATOM   3324  N   THR B 207      -1.755   5.668 -15.119  1.00  0.00           N  
ATOM   3325  H   THR B 207      -1.670   4.679 -15.337  1.00  0.00           H  
ATOM   3326  CA  THR B 207      -2.586   6.450 -16.053  1.00  0.00           C  
ATOM   3327  HA  THR B 207      -2.539   7.508 -15.797  1.00  0.00           H  
ATOM   3328  CB  THR B 207      -2.112   6.288 -17.510  1.00  0.00           C  
ATOM   3329  HB  THR B 207      -2.961   6.413 -18.185  1.00  0.00           H  
ATOM   3330  CG2 THR B 207      -1.058   7.335 -17.861  1.00  0.00           C  
ATOM   3331 HG21 THR B 207      -0.716   7.176 -18.883  1.00  0.00           H  
ATOM   3332 HG22 THR B 207      -1.495   8.331 -17.786  1.00  0.00           H  
ATOM   3333 HG23 THR B 207      -0.212   7.252 -17.177  1.00  0.00           H  
ATOM   3334  OG1 THR B 207      -1.530   5.019 -17.728  1.00  0.00           O  
ATOM   3335  HG1 THR B 207      -1.683   4.759 -18.643  1.00  0.00           H  
ATOM   3336  C   THR B 207      -4.046   6.013 -15.934  1.00  0.00           C  
ATOM   3337  O   THR B 207      -4.322   4.848 -15.642  1.00  0.00           O  
ATOM   3338  N   LEU B 208      -4.995   6.933 -16.142  1.00  0.00           N  
ATOM   3339  H   LEU B 208      -4.723   7.881 -16.392  1.00  0.00           H  
ATOM   3340  CA  LEU B 208      -6.429   6.625 -16.192  1.00  0.00           C  
ATOM   3341  HA  LEU B 208      -6.552   5.558 -16.374  1.00  0.00           H  
ATOM   3342  CB  LEU B 208      -7.147   6.972 -14.868  1.00  0.00           C  
ATOM   3343  HB2 LEU B 208      -7.045   8.040 -14.665  1.00  0.00           H  
ATOM   3344  HB3 LEU B 208      -8.208   6.781 -15.037  1.00  0.00           H  
ATOM   3345  CG  LEU B 208      -6.710   6.163 -13.631  1.00  0.00           C  
ATOM   3346  HG  LEU B 208      -6.314   5.197 -13.937  1.00  0.00           H  
ATOM   3347  CD1 LEU B 208      -5.650   6.910 -12.816  1.00  0.00           C  
ATOM   3348 HD11 LEU B 208      -5.338   6.291 -11.977  1.00  0.00           H  
ATOM   3349 HD12 LEU B 208      -4.780   7.119 -13.435  1.00  0.00           H  
ATOM   3350 HD13 LEU B 208      -6.060   7.849 -12.446  1.00  0.00           H  
ATOM   3351  CD2 LEU B 208      -7.897   5.910 -12.693  1.00  0.00           C  
ATOM   3352 HD21 LEU B 208      -8.643   5.310 -13.215  1.00  0.00           H  
ATOM   3353 HD22 LEU B 208      -7.565   5.358 -11.814  1.00  0.00           H  
ATOM   3354 HD23 LEU B 208      -8.346   6.853 -12.382  1.00  0.00           H  
ATOM   3355  C   LEU B 208      -7.087   7.367 -17.358  1.00  0.00           C  
ATOM   3356  O   LEU B 208      -6.932   8.582 -17.467  1.00  0.00           O  
ATOM   3357  N   ASP B 209      -7.866   6.651 -18.170  1.00  0.00           N  
ATOM   3358  H   ASP B 209      -7.992   5.669 -17.951  1.00  0.00           H  
ATOM   3359  CA  ASP B 209      -8.621   7.185 -19.313  1.00  0.00           C  
ATOM   3360  HA  ASP B 209      -8.533   8.271 -19.333  1.00  0.00           H  
ATOM   3361  CB  ASP B 209      -8.067   6.647 -20.661  1.00  0.00           C  
ATOM   3362  HB2 ASP B 209      -7.814   5.591 -20.539  1.00  0.00           H  
ATOM   3363  HB3 ASP B 209      -8.873   6.687 -21.394  1.00  0.00           H  
ATOM   3364  CG  ASP B 209      -6.840   7.379 -21.260  1.00  0.00           C  
ATOM   3365  OD1 ASP B 209      -6.758   7.480 -22.508  1.00  0.00           O  
ATOM   3366  OD2 ASP B 209      -5.973   7.897 -20.526  1.00  0.00           O  
ATOM   3367  C   ASP B 209     -10.120   6.854 -19.138  1.00  0.00           C  
ATOM   3368  O   ASP B 209     -10.487   5.711 -18.865  1.00  0.00           O  
ATOM   3369  N   LEU B 210     -11.007   7.839 -19.314  1.00  0.00           N  
ATOM   3370  H   LEU B 210     -10.651   8.762 -19.540  1.00  0.00           H  
ATOM   3371  CA  LEU B 210     -12.469   7.682 -19.282  1.00  0.00           C  
ATOM   3372  HA  LEU B 210     -12.707   6.682 -18.919  1.00  0.00           H  
ATOM   3373  CB  LEU B 210     -13.060   8.697 -18.286  1.00  0.00           C  
ATOM   3374  HB2 LEU B 210     -12.530   8.619 -17.336  1.00  0.00           H  
ATOM   3375  HB3 LEU B 210     -12.884   9.693 -18.690  1.00  0.00           H  
ATOM   3376  CG  LEU B 210     -14.567   8.529 -18.017  1.00  0.00           C  
ATOM   3377  HG  LEU B 210     -15.094   8.361 -18.954  1.00  0.00           H  
ATOM   3378  CD1 LEU B 210     -14.840   7.359 -17.071  1.00  0.00           C  
ATOM   3379 HD11 LEU B 210     -14.348   7.534 -16.113  1.00  0.00           H  
ATOM   3380 HD12 LEU B 210     -15.910   7.264 -16.895  1.00  0.00           H  
ATOM   3381 HD13 LEU B 210     -14.471   6.431 -17.499  1.00  0.00           H  
ATOM   3382  CD2 LEU B 210     -15.134   9.795 -17.379  1.00  0.00           C  
ATOM   3383 HD21 LEU B 210     -15.003  10.632 -18.063  1.00  0.00           H  
ATOM   3384 HD22 LEU B 210     -16.197   9.668 -17.176  1.00  0.00           H  
ATOM   3385 HD23 LEU B 210     -14.616  10.006 -16.443  1.00  0.00           H  
ATOM   3386  C   LEU B 210     -13.066   7.826 -20.695  1.00  0.00           C  
ATOM   3387  O   LEU B 210     -12.785   8.793 -21.407  1.00  0.00           O  
ATOM   3388  N   TRP B 211     -13.907   6.873 -21.093  1.00  0.00           N  
ATOM   3389  H   TRP B 211     -14.121   6.129 -20.434  1.00  0.00           H  
ATOM   3390  CA  TRP B 211     -14.425   6.702 -22.460  1.00  0.00           C  
ATOM   3391  HA  TRP B 211     -14.279   7.619 -23.031  1.00  0.00           H  
ATOM   3392  CB  TRP B 211     -13.610   5.569 -23.109  1.00  0.00           C  
ATOM   3393  HB2 TRP B 211     -12.577   5.911 -23.210  1.00  0.00           H  
ATOM   3394  HB3 TRP B 211     -13.601   4.726 -22.415  1.00  0.00           H  
ATOM   3395  CG  TRP B 211     -14.067   5.029 -24.434  1.00  0.00           C  
ATOM   3396  CD1 TRP B 211     -13.456   5.243 -25.622  1.00  0.00           C  
ATOM   3397  HD1 TRP B 211     -12.581   5.868 -25.762  1.00  0.00           H  
ATOM   3398  NE1 TRP B 211     -14.131   4.572 -26.624  1.00  0.00           N  
ATOM   3399  HE1 TRP B 211     -13.917   4.677 -27.613  1.00  0.00           H  
ATOM   3400  CE2 TRP B 211     -15.203   3.866 -26.126  1.00  0.00           C  
ATOM   3401  CZ2 TRP B 211     -16.151   3.023 -26.722  1.00  0.00           C  
ATOM   3402  HZ2 TRP B 211     -16.123   2.830 -27.784  1.00  0.00           H  
ATOM   3403  CH2 TRP B 211     -17.167   2.463 -25.928  1.00  0.00           C  
ATOM   3404  HH2 TRP B 211     -17.943   1.858 -26.381  1.00  0.00           H  
ATOM   3405  CZ3 TRP B 211     -17.193   2.715 -24.547  1.00  0.00           C  
ATOM   3406  HZ3 TRP B 211     -17.984   2.291 -23.936  1.00  0.00           H  
ATOM   3407  CE3 TRP B 211     -16.214   3.535 -23.956  1.00  0.00           C  
ATOM   3408  HE3 TRP B 211     -16.256   3.718 -22.894  1.00  0.00           H  
ATOM   3409  CD2 TRP B 211     -15.201   4.148 -24.727  1.00  0.00           C  
ATOM   3410  C   TRP B 211     -15.931   6.402 -22.450  1.00  0.00           C  
ATOM   3411  O   TRP B 211     -16.408   5.770 -21.511  1.00  0.00           O  
ATOM   3412  N   ALA B 212     -16.676   6.811 -23.481  1.00  0.00           N  
ATOM   3413  H   ALA B 212     -16.214   7.294 -24.247  1.00  0.00           H  
ATOM   3414  CA  ALA B 212     -18.129   6.626 -23.584  1.00  0.00           C  
ATOM   3415  HA  ALA B 212     -18.420   5.744 -23.013  1.00  0.00           H  
ATOM   3416  CB  ALA B 212     -18.827   7.846 -22.973  1.00  0.00           C  
ATOM   3417  HB1 ALA B 212     -18.513   7.988 -21.940  1.00  0.00           H  
ATOM   3418  HB2 ALA B 212     -18.588   8.729 -23.560  1.00  0.00           H  
ATOM   3419  HB3 ALA B 212     -19.906   7.712 -23.005  1.00  0.00           H  
ATOM   3420  C   ALA B 212     -18.592   6.428 -25.038  1.00  0.00           C  
ATOM   3421  O   ALA B 212     -18.155   7.158 -25.931  1.00  0.00           O  
ATOM   3422  N   GLY B 213     -19.491   5.458 -25.258  1.00  0.00           N  
ATOM   3423  H   GLY B 213     -19.789   4.929 -24.449  1.00  0.00           H  
ATOM   3424  CA  GLY B 213     -20.203   5.165 -26.515  1.00  0.00           C  
ATOM   3425  HA2 GLY B 213     -20.927   4.371 -26.324  1.00  0.00           H  
ATOM   3426  HA3 GLY B 213     -20.759   6.053 -26.811  1.00  0.00           H  
ATOM   3427  C   GLY B 213     -19.329   4.729 -27.702  1.00  0.00           C  
ATOM   3428  O   GLY B 213     -19.486   3.634 -28.237  1.00  0.00           O  
ATOM   3429  N   GLN B 214     -18.396   5.588 -28.117  1.00  0.00           N  
ATOM   3430  H   GLN B 214     -18.340   6.455 -27.594  1.00  0.00           H  
ATOM   3431  CA  GLN B 214     -17.379   5.318 -29.136  1.00  0.00           C  
ATOM   3432  HA  GLN B 214     -17.169   4.250 -29.121  1.00  0.00           H  
ATOM   3433  CB  GLN B 214     -17.961   5.626 -30.533  1.00  0.00           C  
ATOM   3434  HB2 GLN B 214     -17.255   5.282 -31.289  1.00  0.00           H  
ATOM   3435  HB3 GLN B 214     -18.877   5.047 -30.659  1.00  0.00           H  
ATOM   3436  CG  GLN B 214     -18.276   7.107 -30.797  1.00  0.00           C  
ATOM   3437  HG2 GLN B 214     -18.918   7.493 -30.011  1.00  0.00           H  
ATOM   3438  HG3 GLN B 214     -17.345   7.676 -30.780  1.00  0.00           H  
ATOM   3439  CD  GLN B 214     -18.981   7.326 -32.138  1.00  0.00           C  
ATOM   3440  OE1 GLN B 214     -20.093   6.874 -32.405  1.00  0.00           O  
ATOM   3441  NE2 GLN B 214     -18.361   8.055 -33.035  1.00  0.00           N  
ATOM   3442 HE21 GLN B 214     -18.779   8.149 -33.942  1.00  0.00           H  
ATOM   3443 HE22 GLN B 214     -17.450   8.433 -32.833  1.00  0.00           H  
ATOM   3444  C   GLN B 214     -16.022   6.021 -28.879  1.00  0.00           C  
ATOM   3445  O   GLN B 214     -15.032   5.639 -29.502  1.00  0.00           O  
ATOM   3446  N   GLN B 215     -15.927   7.000 -27.964  1.00  0.00           N  
ATOM   3447  H   GLN B 215     -16.712   7.197 -27.354  1.00  0.00           H  
ATOM   3448  CA  GLN B 215     -14.764   7.901 -27.872  1.00  0.00           C  
ATOM   3449  HA  GLN B 215     -13.905   7.401 -28.320  1.00  0.00           H  
ATOM   3450  CB  GLN B 215     -15.038   9.155 -28.723  1.00  0.00           C  
ATOM   3451  HB2 GLN B 215     -14.116   9.732 -28.814  1.00  0.00           H  
ATOM   3452  HB3 GLN B 215     -15.323   8.835 -29.726  1.00  0.00           H  
ATOM   3453  CG  GLN B 215     -16.132  10.072 -28.150  1.00  0.00           C  
ATOM   3454  HG2 GLN B 215     -17.053   9.508 -28.002  1.00  0.00           H  
ATOM   3455  HG3 GLN B 215     -15.809  10.459 -27.184  1.00  0.00           H  
ATOM   3456  CD  GLN B 215     -16.445  11.249 -29.069  1.00  0.00           C  
ATOM   3457  OE1 GLN B 215     -16.277  11.213 -30.276  1.00  0.00           O  
ATOM   3458  NE2 GLN B 215     -16.939  12.342 -28.532  1.00  0.00           N  
ATOM   3459 HE21 GLN B 215     -17.098  13.106 -29.163  1.00  0.00           H  
ATOM   3460 HE22 GLN B 215     -17.084  12.388 -27.540  1.00  0.00           H  
ATOM   3461  C   GLN B 215     -14.330   8.265 -26.439  1.00  0.00           C  
ATOM   3462  O   GLN B 215     -15.052   8.061 -25.465  1.00  0.00           O  
ATOM   3463  N   LEU B 216     -13.110   8.804 -26.330  1.00  0.00           N  
ATOM   3464  H   LEU B 216     -12.612   8.980 -27.188  1.00  0.00           H  
ATOM   3465  CA  LEU B 216     -12.521   9.363 -25.103  1.00  0.00           C  
ATOM   3466  HA  LEU B 216     -12.598   8.624 -24.304  1.00  0.00           H  
ATOM   3467  CB  LEU B 216     -11.031   9.675 -25.378  1.00  0.00           C  
ATOM   3468  HB2 LEU B 216     -10.852   9.658 -26.455  1.00  0.00           H  
ATOM   3469  HB3 LEU B 216     -10.792  10.687 -25.046  1.00  0.00           H  
ATOM   3470  CG  LEU B 216     -10.074   8.682 -24.694  1.00  0.00           C  
ATOM   3471  HG  LEU B 216     -10.531   7.692 -24.662  1.00  0.00           H  
ATOM   3472  CD1 LEU B 216      -8.754   8.568 -25.454  1.00  0.00           C  
ATOM   3473 HD11 LEU B 216      -8.933   8.173 -26.452  1.00  0.00           H  
ATOM   3474 HD12 LEU B 216      -8.277   9.544 -25.523  1.00  0.00           H  
ATOM   3475 HD13 LEU B 216      -8.091   7.884 -24.919  1.00  0.00           H  
ATOM   3476  CD2 LEU B 216      -9.771   9.149 -23.273  1.00  0.00           C  
ATOM   3477 HD21 LEU B 216      -9.287  10.125 -23.282  1.00  0.00           H  
ATOM   3478 HD22 LEU B 216     -10.683   9.205 -22.687  1.00  0.00           H  
ATOM   3479 HD23 LEU B 216      -9.101   8.439 -22.795  1.00  0.00           H  
ATOM   3480  C   LEU B 216     -13.274  10.623 -24.627  1.00  0.00           C  
ATOM   3481  O   LEU B 216     -13.879  11.332 -25.434  1.00  0.00           O  
ATOM   3482  N   LEU B 217     -13.213  10.901 -23.318  1.00  0.00           N  
ATOM   3483  H   LEU B 217     -12.763  10.220 -22.717  1.00  0.00           H  
ATOM   3484  CA  LEU B 217     -14.005  11.961 -22.671  1.00  0.00           C  
ATOM   3485  HA  LEU B 217     -14.245  12.706 -23.431  1.00  0.00           H  
ATOM   3486  CB  LEU B 217     -15.309  11.308 -22.161  1.00  0.00           C  
ATOM   3487  HB2 LEU B 217     -15.431  10.341 -22.655  1.00  0.00           H  
ATOM   3488  HB3 LEU B 217     -15.238  11.100 -21.092  1.00  0.00           H  
ATOM   3489  CG  LEU B 217     -16.563  12.150 -22.466  1.00  0.00           C  
ATOM   3490  HG  LEU B 217     -16.393  12.784 -23.335  1.00  0.00           H  
ATOM   3491  CD1 LEU B 217     -16.953  13.028 -21.277  1.00  0.00           C  
ATOM   3492 HD11 LEU B 217     -17.748  13.703 -21.582  1.00  0.00           H  
ATOM   3493 HD12 LEU B 217     -16.094  13.616 -20.953  1.00  0.00           H  
ATOM   3494 HD13 LEU B 217     -17.299  12.397 -20.459  1.00  0.00           H  
ATOM   3495  CD2 LEU B 217     -17.743  11.237 -22.781  1.00  0.00           C  
ATOM   3496 HD21 LEU B 217     -17.523  10.680 -23.692  1.00  0.00           H  
ATOM   3497 HD22 LEU B 217     -17.913  10.541 -21.959  1.00  0.00           H  
ATOM   3498 HD23 LEU B 217     -18.646  11.825 -22.941  1.00  0.00           H  
ATOM   3499  C   LEU B 217     -13.260  12.721 -21.552  1.00  0.00           C  
ATOM   3500  O   LEU B 217     -13.454  13.924 -21.403  1.00  0.00           O  
ATOM   3501  N   TRP B 218     -12.388  12.047 -20.800  1.00  0.00           N  
ATOM   3502  H   TRP B 218     -12.291  11.053 -20.967  1.00  0.00           H  
ATOM   3503  CA  TRP B 218     -11.468  12.626 -19.806  1.00  0.00           C  
ATOM   3504  HA  TRP B 218     -11.110  13.594 -20.160  1.00  0.00           H  
ATOM   3505  CB  TRP B 218     -12.194  12.835 -18.462  1.00  0.00           C  
ATOM   3506  HB2 TRP B 218     -12.910  13.649 -18.581  1.00  0.00           H  
ATOM   3507  HB3 TRP B 218     -12.763  11.936 -18.226  1.00  0.00           H  
ATOM   3508  CG  TRP B 218     -11.323  13.132 -17.272  1.00  0.00           C  
ATOM   3509  CD1 TRP B 218     -11.090  14.356 -16.746  1.00  0.00           C  
ATOM   3510  HD1 TRP B 218     -11.525  15.281 -17.106  1.00  0.00           H  
ATOM   3511  NE1 TRP B 218     -10.215  14.250 -15.681  1.00  0.00           N  
ATOM   3512  HE1 TRP B 218      -9.930  15.041 -15.116  1.00  0.00           H  
ATOM   3513  CE2 TRP B 218      -9.825  12.945 -15.469  1.00  0.00           C  
ATOM   3514  CZ2 TRP B 218      -8.972  12.335 -14.537  1.00  0.00           C  
ATOM   3515  HZ2 TRP B 218      -8.479  12.927 -13.780  1.00  0.00           H  
ATOM   3516  CH2 TRP B 218      -8.790  10.943 -14.583  1.00  0.00           C  
ATOM   3517  HH2 TRP B 218      -8.151  10.455 -13.858  1.00  0.00           H  
ATOM   3518  CZ3 TRP B 218      -9.465  10.181 -15.553  1.00  0.00           C  
ATOM   3519  HZ3 TRP B 218      -9.321   9.110 -15.590  1.00  0.00           H  
ATOM   3520  CE3 TRP B 218     -10.332  10.804 -16.471  1.00  0.00           C  
ATOM   3521  HE3 TRP B 218     -10.837  10.206 -17.212  1.00  0.00           H  
ATOM   3522  CD2 TRP B 218     -10.535  12.201 -16.458  1.00  0.00           C  
ATOM   3523  C   TRP B 218     -10.253  11.703 -19.653  1.00  0.00           C  
ATOM   3524  O   TRP B 218     -10.374  10.506 -19.918  1.00  0.00           O  
ATOM   3525  N   LYS B 219      -9.093  12.217 -19.224  1.00  0.00           N  
ATOM   3526  H   LYS B 219      -9.061  13.197 -18.969  1.00  0.00           H  
ATOM   3527  CA  LYS B 219      -7.962  11.383 -18.783  1.00  0.00           C  
ATOM   3528  HA  LYS B 219      -8.366  10.541 -18.220  1.00  0.00           H  
ATOM   3529  CB  LYS B 219      -7.219  10.784 -19.980  1.00  0.00           C  
ATOM   3530  HB2 LYS B 219      -6.456  10.113 -19.590  1.00  0.00           H  
ATOM   3531  HB3 LYS B 219      -7.927  10.180 -20.548  1.00  0.00           H  
ATOM   3532  CG  LYS B 219      -6.527  11.766 -20.938  1.00  0.00           C  
ATOM   3533  HG2 LYS B 219      -7.207  12.570 -21.218  1.00  0.00           H  
ATOM   3534  HG3 LYS B 219      -5.652  12.191 -20.443  1.00  0.00           H  
ATOM   3535  CD  LYS B 219      -6.117  10.986 -22.199  1.00  0.00           C  
ATOM   3536  HD2 LYS B 219      -6.259   9.924 -22.017  1.00  0.00           H  
ATOM   3537  HD3 LYS B 219      -6.773  11.255 -23.028  1.00  0.00           H  
ATOM   3538  CE  LYS B 219      -4.656  11.180 -22.595  1.00  0.00           C  
ATOM   3539  HE2 LYS B 219      -4.553  12.118 -23.151  1.00  0.00           H  
ATOM   3540  HE3 LYS B 219      -4.056  11.247 -21.683  1.00  0.00           H  
ATOM   3541  NZ  LYS B 219      -4.214  10.009 -23.391  1.00  0.00           N  
ATOM   3542  HZ1 LYS B 219      -4.388   9.160 -22.854  1.00  0.00           H  
ATOM   3543  HZ2 LYS B 219      -4.769   9.925 -24.231  1.00  0.00           H  
ATOM   3544  HZ3 LYS B 219      -3.236  10.071 -23.633  1.00  0.00           H  
ATOM   3545  C   LYS B 219      -7.021  12.103 -17.822  1.00  0.00           C  
ATOM   3546  O   LYS B 219      -6.941  13.331 -17.834  1.00  0.00           O  
ATOM   3547  N   GLY B 220      -6.278  11.333 -17.030  1.00  0.00           N  
ATOM   3548  H   GLY B 220      -6.385  10.326 -17.129  1.00  0.00           H  
ATOM   3549  CA  GLY B 220      -5.371  11.832 -15.999  1.00  0.00           C  
ATOM   3550  HA2 GLY B 220      -4.853  12.718 -16.366  1.00  0.00           H  
ATOM   3551  HA3 GLY B 220      -5.964  12.124 -15.132  1.00  0.00           H  
ATOM   3552  C   GLY B 220      -4.320  10.810 -15.559  1.00  0.00           C  
ATOM   3553  O   GLY B 220      -3.982   9.868 -16.278  1.00  0.00           O  
ATOM   3554  N   SER B 221      -3.781  11.001 -14.355  1.00  0.00           N  
ATOM   3555  H   SER B 221      -4.134  11.751 -13.776  1.00  0.00           H  
ATOM   3556  CA  SER B 221      -2.740  10.151 -13.769  1.00  0.00           C  
ATOM   3557  HA  SER B 221      -2.920   9.126 -14.085  1.00  0.00           H  
ATOM   3558  CB  SER B 221      -1.363  10.585 -14.293  1.00  0.00           C  
ATOM   3559  HB2 SER B 221      -1.356  10.514 -15.381  1.00  0.00           H  
ATOM   3560  HB3 SER B 221      -1.179  11.622 -14.010  1.00  0.00           H  
ATOM   3561  OG  SER B 221      -0.323   9.777 -13.775  1.00  0.00           O  
ATOM   3562  HG  SER B 221      -0.567   8.841 -13.910  1.00  0.00           H  
ATOM   3563  C   SER B 221      -2.815  10.179 -12.240  1.00  0.00           C  
ATOM   3564  O   SER B 221      -3.353  11.120 -11.659  1.00  0.00           O  
ATOM   3565  N   PHE B 222      -2.314   9.130 -11.585  1.00  0.00           N  
ATOM   3566  H   PHE B 222      -1.858   8.403 -12.127  1.00  0.00           H  
ATOM   3567  CA  PHE B 222      -2.464   8.913 -10.148  1.00  0.00           C  
ATOM   3568  HA  PHE B 222      -2.605   9.877  -9.657  1.00  0.00           H  
ATOM   3569  CB  PHE B 222      -3.726   8.070  -9.919  1.00  0.00           C  
ATOM   3570  HB2 PHE B 222      -4.585   8.609 -10.321  1.00  0.00           H  
ATOM   3571  HB3 PHE B 222      -3.633   7.140 -10.480  1.00  0.00           H  
ATOM   3572  CG  PHE B 222      -4.015   7.742  -8.469  1.00  0.00           C  
ATOM   3573  CD1 PHE B 222      -4.434   8.763  -7.598  1.00  0.00           C  
ATOM   3574  HD1 PHE B 222      -4.558   9.776  -7.959  1.00  0.00           H  
ATOM   3575  CE1 PHE B 222      -4.713   8.469  -6.255  1.00  0.00           C  
ATOM   3576  HE1 PHE B 222      -5.045   9.260  -5.596  1.00  0.00           H  
ATOM   3577  CZ  PHE B 222      -4.570   7.156  -5.774  1.00  0.00           C  
ATOM   3578  HZ  PHE B 222      -4.777   6.938  -4.738  1.00  0.00           H  
ATOM   3579  CE2 PHE B 222      -4.160   6.131  -6.644  1.00  0.00           C  
ATOM   3580  HE2 PHE B 222      -4.070   5.117  -6.281  1.00  0.00           H  
ATOM   3581  CD2 PHE B 222      -3.875   6.425  -7.989  1.00  0.00           C  
ATOM   3582  HD2 PHE B 222      -3.560   5.632  -8.652  1.00  0.00           H  
ATOM   3583  C   PHE B 222      -1.220   8.256  -9.536  1.00  0.00           C  
ATOM   3584  O   PHE B 222      -0.616   7.371 -10.141  1.00  0.00           O  
ATOM   3585  N   LYS B 223      -0.862   8.659  -8.311  1.00  0.00           N  
ATOM   3586  H   LYS B 223      -1.429   9.367  -7.864  1.00  0.00           H  
ATOM   3587  CA  LYS B 223       0.244   8.112  -7.508  1.00  0.00           C  
ATOM   3588  HA  LYS B 223       0.694   7.264  -8.023  1.00  0.00           H  
ATOM   3589  CB  LYS B 223       1.352   9.177  -7.393  1.00  0.00           C  
ATOM   3590  HB2 LYS B 223       1.723   9.400  -8.395  1.00  0.00           H  
ATOM   3591  HB3 LYS B 223       0.941  10.091  -6.961  1.00  0.00           H  
ATOM   3592  CG  LYS B 223       2.527   8.700  -6.527  1.00  0.00           C  
ATOM   3593  HG2 LYS B 223       2.187   8.586  -5.499  1.00  0.00           H  
ATOM   3594  HG3 LYS B 223       2.872   7.731  -6.881  1.00  0.00           H  
ATOM   3595  CD  LYS B 223       3.700   9.689  -6.547  1.00  0.00           C  
ATOM   3596  HD2 LYS B 223       4.060   9.824  -7.568  1.00  0.00           H  
ATOM   3597  HD3 LYS B 223       3.355  10.646  -6.153  1.00  0.00           H  
ATOM   3598  CE  LYS B 223       4.825   9.131  -5.667  1.00  0.00           C  
ATOM   3599  HE2 LYS B 223       4.358   8.588  -4.846  1.00  0.00           H  
ATOM   3600  HE3 LYS B 223       5.422   8.419  -6.243  1.00  0.00           H  
ATOM   3601  NZ  LYS B 223       5.672  10.194  -5.079  1.00  0.00           N  
ATOM   3602  HZ1 LYS B 223       6.394   9.800  -4.496  1.00  0.00           H  
ATOM   3603  HZ2 LYS B 223       6.055  10.815  -5.772  1.00  0.00           H  
ATOM   3604  HZ3 LYS B 223       5.073  10.750  -4.460  1.00  0.00           H  
ATOM   3605  C   LYS B 223      -0.302   7.653  -6.140  1.00  0.00           C  
ATOM   3606  O   LYS B 223      -0.649   8.518  -5.338  1.00  0.00           O  
ATOM   3607  N   PRO B 224      -0.393   6.337  -5.853  1.00  0.00           N  
ATOM   3608  CD  PRO B 224      -0.043   5.235  -6.741  1.00  0.00           C  
ATOM   3609  HD2 PRO B 224       1.032   5.055  -6.687  1.00  0.00           H  
ATOM   3610  HD3 PRO B 224      -0.340   5.434  -7.771  1.00  0.00           H  
ATOM   3611  CG  PRO B 224      -0.805   4.020  -6.223  1.00  0.00           C  
ATOM   3612  HG2 PRO B 224      -0.265   3.094  -6.427  1.00  0.00           H  
ATOM   3613  HG3 PRO B 224      -1.799   3.994  -6.671  1.00  0.00           H  
ATOM   3614  CB  PRO B 224      -0.915   4.296  -4.726  1.00  0.00           C  
ATOM   3615  HB2 PRO B 224       0.009   3.978  -4.238  1.00  0.00           H  
ATOM   3616  HB3 PRO B 224      -1.772   3.785  -4.288  1.00  0.00           H  
ATOM   3617  CA  PRO B 224      -1.062   5.822  -4.649  1.00  0.00           C  
ATOM   3618  HA  PRO B 224      -2.119   6.080  -4.708  1.00  0.00           H  
ATOM   3619  C   PRO B 224      -0.516   6.351  -3.314  1.00  0.00           C  
ATOM   3620  O   PRO B 224      -1.291   6.583  -2.390  1.00  0.00           O  
ATOM   3621  N   SER B 225       0.800   6.551  -3.225  1.00  0.00           N  
ATOM   3622  H   SER B 225       1.381   6.360  -4.028  1.00  0.00           H  
ATOM   3623  CA  SER B 225       1.509   7.043  -2.039  1.00  0.00           C  
ATOM   3624  HA  SER B 225       1.183   6.474  -1.166  1.00  0.00           H  
ATOM   3625  CB  SER B 225       3.006   6.772  -2.236  1.00  0.00           C  
ATOM   3626  HB2 SER B 225       3.589   7.356  -1.525  1.00  0.00           H  
ATOM   3627  HB3 SER B 225       3.200   5.716  -2.054  1.00  0.00           H  
ATOM   3628  OG  SER B 225       3.408   7.073  -3.562  1.00  0.00           O  
ATOM   3629  HG  SER B 225       4.340   6.847  -3.648  1.00  0.00           H  
ATOM   3630  C   SER B 225       1.255   8.525  -1.736  1.00  0.00           C  
ATOM   3631  O   SER B 225       1.252   8.912  -0.572  1.00  0.00           O  
ATOM   3632  N   GLU B 226       0.961   9.347  -2.748  1.00  0.00           N  
ATOM   3633  H   GLU B 226       0.920   8.962  -3.679  1.00  0.00           H  
ATOM   3634  CA  GLU B 226       0.648  10.780  -2.577  1.00  0.00           C  
ATOM   3635  HA  GLU B 226       1.291  11.175  -1.789  1.00  0.00           H  
ATOM   3636  CB  GLU B 226       0.951  11.540  -3.886  1.00  0.00           C  
ATOM   3637  HB2 GLU B 226       1.411  10.877  -4.619  1.00  0.00           H  
ATOM   3638  HB3 GLU B 226       0.016  11.869  -4.333  1.00  0.00           H  
ATOM   3639  CG  GLU B 226       1.845  12.780  -3.688  1.00  0.00           C  
ATOM   3640  HG2 GLU B 226       1.721  13.417  -4.569  1.00  0.00           H  
ATOM   3641  HG3 GLU B 226       1.503  13.342  -2.815  1.00  0.00           H  
ATOM   3642  CD  GLU B 226       3.342  12.452  -3.551  1.00  0.00           C  
ATOM   3643  OE1 GLU B 226       3.717  11.260  -3.597  1.00  0.00           O  
ATOM   3644  OE2 GLU B 226       4.175  13.379  -3.531  1.00  0.00           O  
ATOM   3645  C   GLU B 226      -0.806  11.039  -2.127  1.00  0.00           C  
ATOM   3646  O   GLU B 226      -1.178  12.177  -1.861  1.00  0.00           O  
ATOM   3647  N   HIE B 227      -1.641   9.993  -2.071  1.00  0.00           N  
ATOM   3648  H   HIE B 227      -1.245   9.090  -2.294  1.00  0.00           H  
ATOM   3649  CA  HIE B 227      -3.101  10.079  -1.887  1.00  0.00           C  
ATOM   3650  HA  HIE B 227      -3.338  11.040  -1.425  1.00  0.00           H  
ATOM   3651  CB  HIE B 227      -3.791  10.062  -3.260  1.00  0.00           C  
ATOM   3652  HB2 HIE B 227      -3.496   9.158  -3.793  1.00  0.00           H  
ATOM   3653  HB3 HIE B 227      -4.871  10.042  -3.118  1.00  0.00           H  
ATOM   3654  CG  HIE B 227      -3.493  11.272  -4.109  1.00  0.00           C  
ATOM   3655  ND1 HIE B 227      -4.064  12.530  -3.926  1.00  0.00           N  
ATOM   3656  CE1 HIE B 227      -3.489  13.332  -4.829  1.00  0.00           C  
ATOM   3657  HE1 HIE B 227      -3.692  14.391  -4.917  1.00  0.00           H  
ATOM   3658  NE2 HIE B 227      -2.609  12.644  -5.578  1.00  0.00           N  
ATOM   3659  HE2 HIE B 227      -2.007  13.047  -6.281  1.00  0.00           H  
ATOM   3660  CD2 HIE B 227      -2.603  11.338  -5.140  1.00  0.00           C  
ATOM   3661  HD2 HIE B 227      -1.977  10.534  -5.486  1.00  0.00           H  
ATOM   3662  C   HIE B 227      -3.647   8.996  -0.937  1.00  0.00           C  
ATOM   3663  O   HIE B 227      -4.766   8.500  -1.096  1.00  0.00           O  
ATOM   3664  N   VAL B 228      -2.855   8.586   0.055  1.00  0.00           N  
ATOM   3665  H   VAL B 228      -1.932   8.993   0.129  1.00  0.00           H  
ATOM   3666  CA  VAL B 228      -3.259   7.567   1.038  1.00  0.00           C  
ATOM   3667  HA  VAL B 228      -3.671   6.725   0.486  1.00  0.00           H  
ATOM   3668  CB  VAL B 228      -2.050   7.041   1.832  1.00  0.00           C  
ATOM   3669  HB  VAL B 228      -1.581   7.889   2.320  1.00  0.00           H  
ATOM   3670  CG1 VAL B 228      -2.439   6.008   2.903  1.00  0.00           C  
ATOM   3671 HG11 VAL B 228      -3.051   6.467   3.677  1.00  0.00           H  
ATOM   3672 HG12 VAL B 228      -2.987   5.182   2.446  1.00  0.00           H  
ATOM   3673 HG13 VAL B 228      -1.539   5.624   3.379  1.00  0.00           H  
ATOM   3674  CG2 VAL B 228      -1.022   6.397   0.899  1.00  0.00           C  
ATOM   3675 HG21 VAL B 228      -0.615   7.153   0.230  1.00  0.00           H  
ATOM   3676 HG22 VAL B 228      -0.197   5.971   1.471  1.00  0.00           H  
ATOM   3677 HG23 VAL B 228      -1.497   5.619   0.304  1.00  0.00           H  
ATOM   3678  C   VAL B 228      -4.344   8.092   1.988  1.00  0.00           C  
ATOM   3679  O   VAL B 228      -4.284   9.226   2.470  1.00  0.00           O  
ATOM   3680  N   LYS B 229      -5.306   7.225   2.324  1.00  0.00           N  
ATOM   3681  H   LYS B 229      -5.333   6.350   1.804  1.00  0.00           H  
ATOM   3682  CA  LYS B 229      -6.277   7.358   3.417  1.00  0.00           C  
ATOM   3683  HA  LYS B 229      -5.919   8.098   4.127  1.00  0.00           H  
ATOM   3684  CB  LYS B 229      -7.614   7.863   2.847  1.00  0.00           C  
ATOM   3685  HB2 LYS B 229      -7.440   8.790   2.297  1.00  0.00           H  
ATOM   3686  HB3 LYS B 229      -8.018   7.125   2.151  1.00  0.00           H  
ATOM   3687  CG  LYS B 229      -8.634   8.126   3.966  1.00  0.00           C  
ATOM   3688  HG2 LYS B 229      -8.835   7.199   4.505  1.00  0.00           H  
ATOM   3689  HG3 LYS B 229      -8.222   8.856   4.664  1.00  0.00           H  
ATOM   3690  CD  LYS B 229      -9.955   8.661   3.400  1.00  0.00           C  
ATOM   3691  HD2 LYS B 229      -9.779   9.619   2.908  1.00  0.00           H  
ATOM   3692  HD3 LYS B 229     -10.346   7.951   2.669  1.00  0.00           H  
ATOM   3693  CE  LYS B 229     -10.964   8.834   4.541  1.00  0.00           C  
ATOM   3694  HE2 LYS B 229     -11.070   7.878   5.062  1.00  0.00           H  
ATOM   3695  HE3 LYS B 229     -10.568   9.558   5.261  1.00  0.00           H  
ATOM   3696  NZ  LYS B 229     -12.290   9.279   4.048  1.00  0.00           N  
ATOM   3697  HZ1 LYS B 229     -12.679   8.630   3.381  1.00  0.00           H  
ATOM   3698  HZ2 LYS B 229     -12.944   9.328   4.838  1.00  0.00           H  
ATOM   3699  HZ3 LYS B 229     -12.253  10.210   3.661  1.00  0.00           H  
ATOM   3700  C   LYS B 229      -6.416   5.998   4.127  1.00  0.00           C  
ATOM   3701  O   LYS B 229      -7.026   5.092   3.554  1.00  0.00           O  
ATOM   3702  N   PRO B 230      -5.860   5.811   5.342  1.00  0.00           N  
ATOM   3703  CD  PRO B 230      -5.006   6.717   6.094  1.00  0.00           C  
ATOM   3704  HD2 PRO B 230      -5.626   7.332   6.746  1.00  0.00           H  
ATOM   3705  HD3 PRO B 230      -4.392   7.338   5.445  1.00  0.00           H  
ATOM   3706  CG  PRO B 230      -4.120   5.818   6.952  1.00  0.00           C  
ATOM   3707  HG2 PRO B 230      -3.757   6.335   7.839  1.00  0.00           H  
ATOM   3708  HG3 PRO B 230      -3.288   5.431   6.360  1.00  0.00           H  
ATOM   3709  CB  PRO B 230      -5.082   4.689   7.310  1.00  0.00           C  
ATOM   3710  HB2 PRO B 230      -5.728   5.010   8.128  1.00  0.00           H  
ATOM   3711  HB3 PRO B 230      -4.557   3.775   7.582  1.00  0.00           H  
ATOM   3712  CA  PRO B 230      -5.893   4.519   6.019  1.00  0.00           C  
ATOM   3713  HA  PRO B 230      -5.386   3.806   5.377  1.00  0.00           H  
ATOM   3714  C   PRO B 230      -7.305   3.990   6.279  1.00  0.00           C  
ATOM   3715  O   PRO B 230      -8.289   4.734   6.322  1.00  0.00           O  
ATOM   3716  N   ARG B 231      -7.406   2.674   6.484  1.00  0.00           N  
ATOM   3717  H   ARG B 231      -6.560   2.124   6.436  1.00  0.00           H  
ATOM   3718  CA  ARG B 231      -8.637   2.029   6.965  1.00  0.00           C  
ATOM   3719  HA  ARG B 231      -9.481   2.474   6.434  1.00  0.00           H  
ATOM   3720  CB  ARG B 231      -8.598   0.522   6.645  1.00  0.00           C  
ATOM   3721  HB2 ARG B 231      -7.702   0.081   7.081  1.00  0.00           H  
ATOM   3722  HB3 ARG B 231      -9.473   0.043   7.087  1.00  0.00           H  
ATOM   3723  CG  ARG B 231      -8.603   0.269   5.123  1.00  0.00           C  
ATOM   3724  HG2 ARG B 231      -9.513   0.694   4.697  1.00  0.00           H  
ATOM   3725  HG3 ARG B 231      -7.746   0.765   4.668  1.00  0.00           H  
ATOM   3726  CD  ARG B 231      -8.535  -1.224   4.776  1.00  0.00           C  
ATOM   3727  HD2 ARG B 231      -7.580  -1.617   5.125  1.00  0.00           H  
ATOM   3728  HD3 ARG B 231      -9.328  -1.740   5.317  1.00  0.00           H  
ATOM   3729  NE  ARG B 231      -8.662  -1.451   3.317  1.00  0.00           N  
ATOM   3730  HE  ARG B 231      -7.990  -0.997   2.701  1.00  0.00           H  
ATOM   3731  CZ  ARG B 231      -9.556  -2.187   2.683  1.00  0.00           C  
ATOM   3732  NH1 ARG B 231     -10.374  -2.994   3.296  1.00  0.00           N  
ATOM   3733 HH11 ARG B 231     -10.278  -3.101   4.288  1.00  0.00           H  
ATOM   3734 HH12 ARG B 231     -11.050  -3.512   2.768  1.00  0.00           H  
ATOM   3735  NH2 ARG B 231      -9.640  -2.113   1.392  1.00  0.00           N  
ATOM   3736 HH21 ARG B 231      -8.883  -1.601   0.928  1.00  0.00           H  
ATOM   3737 HH22 ARG B 231     -10.124  -2.807   0.857  1.00  0.00           H  
ATOM   3738  C   ARG B 231      -8.852   2.348   8.452  1.00  0.00           C  
ATOM   3739  O   ARG B 231      -7.903   2.648   9.172  1.00  0.00           O  
ATOM   3740  N   ALA B 232     -10.105   2.343   8.909  1.00  0.00           N  
ATOM   3741  H   ALA B 232     -10.841   2.009   8.312  1.00  0.00           H  
ATOM   3742  CA  ALA B 232     -10.443   2.678  10.296  1.00  0.00           C  
ATOM   3743  HA  ALA B 232     -10.018   3.653  10.521  1.00  0.00           H  
ATOM   3744  CB  ALA B 232     -11.968   2.800  10.420  1.00  0.00           C  
ATOM   3745  HB1 ALA B 232     -12.444   1.849  10.175  1.00  0.00           H  
ATOM   3746  HB2 ALA B 232     -12.226   3.063  11.446  1.00  0.00           H  
ATOM   3747  HB3 ALA B 232     -12.342   3.577   9.754  1.00  0.00           H  
ATOM   3748  C   ALA B 232      -9.877   1.626  11.282  1.00  0.00           C  
ATOM   3749  O   ALA B 232      -9.874   0.440  10.934  1.00  0.00           O  
ATOM   3750  N   PRO B 233      -9.405   2.009  12.487  1.00  0.00           N  
ATOM   3751  CD  PRO B 233      -9.147   3.361  12.952  1.00  0.00           C  
ATOM   3752  HD2 PRO B 233     -10.046   3.762  13.425  1.00  0.00           H  
ATOM   3753  HD3 PRO B 233      -8.808   4.013  12.148  1.00  0.00           H  
ATOM   3754  CG  PRO B 233      -8.030   3.218  13.981  1.00  0.00           C  
ATOM   3755  HG2 PRO B 233      -8.049   4.025  14.710  1.00  0.00           H  
ATOM   3756  HG3 PRO B 233      -7.066   3.182  13.474  1.00  0.00           H  
ATOM   3757  CB  PRO B 233      -8.315   1.861  14.619  1.00  0.00           C  
ATOM   3758  HB2 PRO B 233      -9.029   1.972  15.432  1.00  0.00           H  
ATOM   3759  HB3 PRO B 233      -7.401   1.398  14.983  1.00  0.00           H  
ATOM   3760  CA  PRO B 233      -8.938   1.046  13.485  1.00  0.00           C  
ATOM   3761  HA  PRO B 233      -8.164   0.429  13.029  1.00  0.00           H  
ATOM   3762  C   PRO B 233     -10.061   0.132  13.998  1.00  0.00           C  
ATOM   3763  O   PRO B 233     -11.212   0.554  14.138  1.00  0.00           O  
ATOM   3764  N   GLY B 234      -9.712  -1.115  14.303  1.00  0.00           N  
ATOM   3765  H   GLY B 234      -8.730  -1.354  14.295  1.00  0.00           H  
ATOM   3766  CA  GLY B 234     -10.660  -2.138  14.747  1.00  0.00           C  
ATOM   3767  HA2 GLY B 234     -11.669  -1.874  14.426  1.00  0.00           H  
ATOM   3768  HA3 GLY B 234     -10.407  -3.089  14.280  1.00  0.00           H  
ATOM   3769  C   GLY B 234     -10.672  -2.341  16.261  1.00  0.00           C  
ATOM   3770  O   GLY B 234      -9.819  -1.823  16.981  1.00  0.00           O  
ATOM   3771  N   ASN B 235     -11.628  -3.148  16.729  1.00  0.00           N  
ATOM   3772  H   ASN B 235     -12.239  -3.571  16.043  1.00  0.00           H  
ATOM   3773  CA  ASN B 235     -11.608  -3.815  18.039  1.00  0.00           C  
ATOM   3774  HA  ASN B 235     -12.611  -4.210  18.201  1.00  0.00           H  
ATOM   3775  CB  ASN B 235     -10.661  -5.035  17.965  1.00  0.00           C  
ATOM   3776  HB2 ASN B 235      -9.645  -4.690  17.782  1.00  0.00           H  
ATOM   3777  HB3 ASN B 235     -10.672  -5.545  18.927  1.00  0.00           H  
ATOM   3778  CG  ASN B 235     -11.030  -6.054  16.892  1.00  0.00           C  
ATOM   3779  OD1 ASN B 235     -11.934  -5.884  16.090  1.00  0.00           O  
ATOM   3780  ND2 ASN B 235     -10.355  -7.178  16.863  1.00  0.00           N  
ATOM   3781 HD21 ASN B 235     -10.651  -7.856  16.182  1.00  0.00           H  
ATOM   3782 HD22 ASN B 235      -9.623  -7.349  17.526  1.00  0.00           H  
ATOM   3783  C   ASN B 235     -11.359  -2.891  19.253  1.00  0.00           C  
ATOM   3784  O   ASN B 235     -10.704  -3.290  20.216  1.00  0.00           O  
ATOM   3785  N   LEU B 236     -11.864  -1.652  19.205  1.00  0.00           N  
ATOM   3786  H   LEU B 236     -12.361  -1.370  18.377  1.00  0.00           H  
ATOM   3787  CA  LEU B 236     -11.716  -0.681  20.288  1.00  0.00           C  
ATOM   3788  HA  LEU B 236     -10.651  -0.577  20.491  1.00  0.00           H  
ATOM   3789  CB  LEU B 236     -12.251   0.685  19.825  1.00  0.00           C  
ATOM   3790  HB2 LEU B 236     -11.673   1.024  18.964  1.00  0.00           H  
ATOM   3791  HB3 LEU B 236     -13.286   0.550  19.504  1.00  0.00           H  
ATOM   3792  CG  LEU B 236     -12.222   1.774  20.916  1.00  0.00           C  
ATOM   3793  HG  LEU B 236     -12.733   1.419  21.806  1.00  0.00           H  
ATOM   3794  CD1 LEU B 236     -10.815   2.223  21.302  1.00  0.00           C  
ATOM   3795 HD11 LEU B 236     -10.270   2.560  20.421  1.00  0.00           H  
ATOM   3796 HD12 LEU B 236     -10.869   3.033  22.029  1.00  0.00           H  
ATOM   3797 HD13 LEU B 236     -10.285   1.397  21.766  1.00  0.00           H  
ATOM   3798  CD2 LEU B 236     -12.965   2.999  20.412  1.00  0.00           C  
ATOM   3799 HD21 LEU B 236     -13.987   2.727  20.147  1.00  0.00           H  
ATOM   3800 HD22 LEU B 236     -12.986   3.757  21.193  1.00  0.00           H  
ATOM   3801 HD23 LEU B 236     -12.453   3.389  19.535  1.00  0.00           H  
ATOM   3802  C   LEU B 236     -12.406  -1.172  21.572  1.00  0.00           C  
ATOM   3803  O   LEU B 236     -13.598  -1.490  21.569  1.00  0.00           O  
ATOM   3804  N   THR B 237     -11.669  -1.167  22.680  1.00  0.00           N  
ATOM   3805  H   THR B 237     -10.694  -0.885  22.608  1.00  0.00           H  
ATOM   3806  CA  THR B 237     -12.140  -1.617  23.992  1.00  0.00           C  
ATOM   3807  HA  THR B 237     -13.228  -1.563  24.000  1.00  0.00           H  
ATOM   3808  CB  THR B 237     -11.764  -3.094  24.202  1.00  0.00           C  
ATOM   3809  HB  THR B 237     -11.960  -3.641  23.278  1.00  0.00           H  
ATOM   3810  CG2 THR B 237     -10.304  -3.318  24.596  1.00  0.00           C  
ATOM   3811 HG21 THR B 237      -9.652  -2.859  23.853  1.00  0.00           H  
ATOM   3812 HG22 THR B 237     -10.100  -2.890  25.577  1.00  0.00           H  
ATOM   3813 HG23 THR B 237     -10.101  -4.388  24.628  1.00  0.00           H  
ATOM   3814  OG1 THR B 237     -12.581  -3.646  25.208  1.00  0.00           O  
ATOM   3815  HG1 THR B 237     -13.399  -3.933  24.793  1.00  0.00           H  
ATOM   3816  C   THR B 237     -11.661  -0.690  25.112  1.00  0.00           C  
ATOM   3817  O   THR B 237     -10.839   0.204  24.883  1.00  0.00           O  
ATOM   3818  N   VAL B 238     -12.211  -0.865  26.313  1.00  0.00           N  
ATOM   3819  H   VAL B 238     -12.768  -1.698  26.466  1.00  0.00           H  
ATOM   3820  CA  VAL B 238     -12.034   0.037  27.458  1.00  0.00           C  
ATOM   3821  HA  VAL B 238     -11.081   0.548  27.332  1.00  0.00           H  
ATOM   3822  CB  VAL B 238     -13.132   1.120  27.469  1.00  0.00           C  
ATOM   3823  HB  VAL B 238     -13.131   1.607  26.494  1.00  0.00           H  
ATOM   3824  CG1 VAL B 238     -14.545   0.574  27.706  1.00  0.00           C  
ATOM   3825 HG11 VAL B 238     -14.632   0.167  28.714  1.00  0.00           H  
ATOM   3826 HG12 VAL B 238     -14.772  -0.210  26.984  1.00  0.00           H  
ATOM   3827 HG13 VAL B 238     -15.269   1.376  27.576  1.00  0.00           H  
ATOM   3828  CG2 VAL B 238     -12.850   2.196  28.519  1.00  0.00           C  
ATOM   3829 HG21 VAL B 238     -12.934   1.784  29.524  1.00  0.00           H  
ATOM   3830 HG22 VAL B 238     -13.563   3.009  28.411  1.00  0.00           H  
ATOM   3831 HG23 VAL B 238     -11.847   2.595  28.372  1.00  0.00           H  
ATOM   3832  C   VAL B 238     -11.957  -0.754  28.763  1.00  0.00           C  
ATOM   3833  O   VAL B 238     -12.665  -1.745  28.937  1.00  0.00           O  
ATOM   3834  N   HIE B 239     -11.060  -0.335  29.662  1.00  0.00           N  
ATOM   3835  H   HIE B 239     -10.516   0.496  29.443  1.00  0.00           H  
ATOM   3836  CA  HIE B 239     -10.667  -1.095  30.854  1.00  0.00           C  
ATOM   3837  HA  HIE B 239     -11.523  -1.672  31.209  1.00  0.00           H  
ATOM   3838  CB  HIE B 239      -9.575  -2.082  30.420  1.00  0.00           C  
ATOM   3839  HB2 HIE B 239      -8.706  -1.513  30.095  1.00  0.00           H  
ATOM   3840  HB3 HIE B 239      -9.934  -2.659  29.566  1.00  0.00           H  
ATOM   3841  CG  HIE B 239      -9.142  -3.061  31.474  1.00  0.00           C  
ATOM   3842  ND1 HIE B 239      -9.935  -3.524  32.524  1.00  0.00           N  
ATOM   3843  CE1 HIE B 239      -9.223  -4.490  33.121  1.00  0.00           C  
ATOM   3844  HE1 HIE B 239      -9.567  -5.069  33.969  1.00  0.00           H  
ATOM   3845  NE2 HIE B 239      -8.047  -4.666  32.493  1.00  0.00           N  
ATOM   3846  HE2 HIE B 239      -7.367  -5.375  32.722  1.00  0.00           H  
ATOM   3847  CD2 HIE B 239      -7.981  -3.778  31.443  1.00  0.00           C  
ATOM   3848  HD2 HIE B 239      -7.210  -3.704  30.689  1.00  0.00           H  
ATOM   3849  C   HIE B 239     -10.201  -0.179  31.998  1.00  0.00           C  
ATOM   3850  O   HIE B 239      -9.655   0.896  31.755  1.00  0.00           O  
ATOM   3851  N   THR B 240     -10.402  -0.583  33.253  1.00  0.00           N  
ATOM   3852  H   THR B 240     -10.684  -1.548  33.395  1.00  0.00           H  
ATOM   3853  CA  THR B 240      -9.975   0.208  34.429  1.00  0.00           C  
ATOM   3854  HA  THR B 240      -9.919   1.262  34.154  1.00  0.00           H  
ATOM   3855  CB  THR B 240     -11.001   0.104  35.567  1.00  0.00           C  
ATOM   3856  HB  THR B 240     -11.119  -0.938  35.864  1.00  0.00           H  
ATOM   3857  CG2 THR B 240     -10.662   0.945  36.799  1.00  0.00           C  
ATOM   3858 HG21 THR B 240      -9.767   0.561  37.288  1.00  0.00           H  
ATOM   3859 HG22 THR B 240     -10.506   1.986  36.512  1.00  0.00           H  
ATOM   3860 HG23 THR B 240     -11.490   0.898  37.508  1.00  0.00           H  
ATOM   3861  OG1 THR B 240     -12.234   0.590  35.099  1.00  0.00           O  
ATOM   3862  HG1 THR B 240     -12.484   0.087  34.322  1.00  0.00           H  
ATOM   3863  C   THR B 240      -8.589  -0.223  34.913  1.00  0.00           C  
ATOM   3864  O   THR B 240      -8.308  -1.418  34.999  1.00  0.00           O  
ATOM   3865  N   GLN B 241      -7.724   0.727  35.273  1.00  0.00           N  
ATOM   3866  H   GLN B 241      -7.973   1.704  35.138  1.00  0.00           H  
ATOM   3867  CA  GLN B 241      -6.423   0.477  35.902  1.00  0.00           C  
ATOM   3868  HA  GLN B 241      -6.340  -0.589  36.115  1.00  0.00           H  
ATOM   3869  CB  GLN B 241      -5.258   0.849  34.961  1.00  0.00           C  
ATOM   3870  HB2 GLN B 241      -5.213   1.929  34.831  1.00  0.00           H  
ATOM   3871  HB3 GLN B 241      -4.328   0.534  35.437  1.00  0.00           H  
ATOM   3872  CG  GLN B 241      -5.351   0.176  33.583  1.00  0.00           C  
ATOM   3873  HG2 GLN B 241      -5.657  -0.862  33.722  1.00  0.00           H  
ATOM   3874  HG3 GLN B 241      -6.116   0.674  32.988  1.00  0.00           H  
ATOM   3875  CD  GLN B 241      -4.022   0.199  32.824  1.00  0.00           C  
ATOM   3876  OE1 GLN B 241      -3.371   1.217  32.633  1.00  0.00           O  
ATOM   3877  NE2 GLN B 241      -3.559  -0.938  32.352  1.00  0.00           N  
ATOM   3878 HE21 GLN B 241      -2.704  -0.896  31.829  1.00  0.00           H  
ATOM   3879 HE22 GLN B 241      -4.081  -1.787  32.474  1.00  0.00           H  
ATOM   3880  C   GLN B 241      -6.297   1.204  37.248  1.00  0.00           C  
ATOM   3881  O   GLN B 241      -6.963   2.211  37.503  1.00  0.00           O  
ATOM   3882  N   VAL B 242      -5.419   0.663  38.099  1.00  0.00           N  
ATOM   3883  H   VAL B 242      -4.908  -0.144  37.787  1.00  0.00           H  
ATOM   3884  CA  VAL B 242      -5.066   1.204  39.423  1.00  0.00           C  
ATOM   3885  HA  VAL B 242      -5.964   1.195  40.040  1.00  0.00           H  
ATOM   3886  CB  VAL B 242      -3.997   0.334  40.118  1.00  0.00           C  
ATOM   3887  HB  VAL B 242      -3.822   0.745  41.113  1.00  0.00           H  
ATOM   3888  CG1 VAL B 242      -4.481  -1.111  40.300  1.00  0.00           C  
ATOM   3889 HG11 VAL B 242      -5.436  -1.116  40.826  1.00  0.00           H  
ATOM   3890 HG12 VAL B 242      -4.599  -1.605  39.336  1.00  0.00           H  
ATOM   3891 HG13 VAL B 242      -3.755  -1.667  40.894  1.00  0.00           H  
ATOM   3892  CG2 VAL B 242      -2.651   0.303  39.378  1.00  0.00           C  
ATOM   3893 HG21 VAL B 242      -2.774  -0.091  38.370  1.00  0.00           H  
ATOM   3894 HG22 VAL B 242      -1.944  -0.321  39.925  1.00  0.00           H  
ATOM   3895 HG23 VAL B 242      -2.236   1.310  39.318  1.00  0.00           H  
ATOM   3896  C   VAL B 242      -4.588   2.659  39.341  1.00  0.00           C  
ATOM   3897  O   VAL B 242      -4.079   3.090  38.307  1.00  0.00           O  
ATOM   3898  N   SER B 243      -4.739   3.394  40.445  1.00  0.00           N  
ATOM   3899  H   SER B 243      -5.148   2.961  41.258  1.00  0.00           H  
ATOM   3900  CA  SER B 243      -4.528   4.847  40.493  1.00  0.00           C  
ATOM   3901  HA  SER B 243      -4.860   5.193  41.471  1.00  0.00           H  
ATOM   3902  CB  SER B 243      -3.040   5.207  40.370  1.00  0.00           C  
ATOM   3903  HB2 SER B 243      -2.664   4.896  39.395  1.00  0.00           H  
ATOM   3904  HB3 SER B 243      -2.917   6.287  40.461  1.00  0.00           H  
ATOM   3905  OG  SER B 243      -2.296   4.562  41.390  1.00  0.00           O  
ATOM   3906  HG  SER B 243      -2.461   5.012  42.222  1.00  0.00           H  
ATOM   3907  C   SER B 243      -5.415   5.569  39.474  1.00  0.00           C  
ATOM   3908  O   SER B 243      -4.941   6.346  38.646  1.00  0.00           O  
ATOM   3909  N   ASP B 244      -6.709   5.245  39.531  1.00  0.00           N  
ATOM   3910  H   ASP B 244      -7.008   4.707  40.336  1.00  0.00           H  
ATOM   3911  CA  ASP B 244      -7.826   5.923  38.871  1.00  0.00           C  
ATOM   3912  HA  ASP B 244      -8.649   5.207  38.860  1.00  0.00           H  
ATOM   3913  CB  ASP B 244      -8.315   7.107  39.729  1.00  0.00           C  
ATOM   3914  HB2 ASP B 244      -7.541   7.877  39.737  1.00  0.00           H  
ATOM   3915  HB3 ASP B 244      -9.205   7.535  39.263  1.00  0.00           H  
ATOM   3916  CG  ASP B 244      -8.657   6.744  41.189  1.00  0.00           C  
ATOM   3917  OD1 ASP B 244      -9.165   7.654  41.879  1.00  0.00           O  
ATOM   3918  OD2 ASP B 244      -8.427   5.581  41.609  1.00  0.00           O  
ATOM   3919  C   ASP B 244      -7.551   6.238  37.394  1.00  0.00           C  
ATOM   3920  O   ASP B 244      -7.741   7.357  36.918  1.00  0.00           O  
ATOM   3921  N   THR B 245      -7.051   5.235  36.670  1.00  0.00           N  
ATOM   3922  H   THR B 245      -6.945   4.333  37.126  1.00  0.00           H  
ATOM   3923  CA  THR B 245      -6.511   5.384  35.319  1.00  0.00           C  
ATOM   3924  HA  THR B 245      -6.579   6.428  35.012  1.00  0.00           H  
ATOM   3925  CB  THR B 245      -5.017   5.027  35.322  1.00  0.00           C  
ATOM   3926  HB  THR B 245      -4.862   4.074  35.828  1.00  0.00           H  
ATOM   3927  CG2 THR B 245      -4.431   4.946  33.912  1.00  0.00           C  
ATOM   3928 HG21 THR B 245      -4.674   5.861  33.371  1.00  0.00           H  
ATOM   3929 HG22 THR B 245      -4.840   4.084  33.387  1.00  0.00           H  
ATOM   3930 HG23 THR B 245      -3.349   4.835  33.979  1.00  0.00           H  
ATOM   3931  OG1 THR B 245      -4.279   6.036  35.980  1.00  0.00           O  
ATOM   3932  HG1 THR B 245      -4.564   6.069  36.915  1.00  0.00           H  
ATOM   3933  C   THR B 245      -7.336   4.560  34.332  1.00  0.00           C  
ATOM   3934  O   THR B 245      -7.303   3.331  34.327  1.00  0.00           O  
ATOM   3935  N   LEU B 246      -8.100   5.234  33.478  1.00  0.00           N  
ATOM   3936  H   LEU B 246      -8.034   6.246  33.491  1.00  0.00           H  
ATOM   3937  CA  LEU B 246      -8.928   4.628  32.436  1.00  0.00           C  
ATOM   3938  HA  LEU B 246      -9.338   3.693  32.820  1.00  0.00           H  
ATOM   3939  CB  LEU B 246     -10.102   5.597  32.170  1.00  0.00           C  
ATOM   3940  HB2 LEU B 246     -10.546   5.844  33.136  1.00  0.00           H  
ATOM   3941  HB3 LEU B 246      -9.706   6.527  31.761  1.00  0.00           H  
ATOM   3942  CG  LEU B 246     -11.260   5.121  31.270  1.00  0.00           C  
ATOM   3943  HG  LEU B 246     -12.062   5.852  31.374  1.00  0.00           H  
ATOM   3944  CD1 LEU B 246     -10.891   5.070  29.789  1.00  0.00           C  
ATOM   3945 HD11 LEU B 246     -10.229   4.232  29.584  1.00  0.00           H  
ATOM   3946 HD12 LEU B 246     -10.407   6.000  29.491  1.00  0.00           H  
ATOM   3947 HD13 LEU B 246     -11.801   4.947  29.201  1.00  0.00           H  
ATOM   3948  CD2 LEU B 246     -11.816   3.761  31.694  1.00  0.00           C  
ATOM   3949 HD21 LEU B 246     -12.746   3.572  31.158  1.00  0.00           H  
ATOM   3950 HD22 LEU B 246     -11.106   2.969  31.466  1.00  0.00           H  
ATOM   3951 HD23 LEU B 246     -12.030   3.767  32.762  1.00  0.00           H  
ATOM   3952  C   LEU B 246      -8.056   4.311  31.207  1.00  0.00           C  
ATOM   3953  O   LEU B 246      -7.415   5.206  30.652  1.00  0.00           O  
ATOM   3954  N   LEU B 247      -8.022   3.039  30.798  1.00  0.00           N  
ATOM   3955  H   LEU B 247      -8.606   2.373  31.293  1.00  0.00           H  
ATOM   3956  CA  LEU B 247      -7.318   2.533  29.615  1.00  0.00           C  
ATOM   3957  HA  LEU B 247      -6.543   3.244  29.331  1.00  0.00           H  
ATOM   3958  CB  LEU B 247      -6.645   1.192  29.981  1.00  0.00           C  
ATOM   3959  HB2 LEU B 247      -5.917   1.373  30.772  1.00  0.00           H  
ATOM   3960  HB3 LEU B 247      -7.417   0.534  30.381  1.00  0.00           H  
ATOM   3961  CG  LEU B 247      -5.953   0.452  28.816  1.00  0.00           C  
ATOM   3962  HG  LEU B 247      -6.606   0.401  27.947  1.00  0.00           H  
ATOM   3963  CD1 LEU B 247      -4.651   1.142  28.425  1.00  0.00           C  
ATOM   3964 HD11 LEU B 247      -3.998   1.211  29.293  1.00  0.00           H  
ATOM   3965 HD12 LEU B 247      -4.156   0.569  27.640  1.00  0.00           H  
ATOM   3966 HD13 LEU B 247      -4.866   2.129  28.018  1.00  0.00           H  
ATOM   3967  CD2 LEU B 247      -5.608  -0.982  29.220  1.00  0.00           C  
ATOM   3968 HD21 LEU B 247      -6.524  -1.531  29.425  1.00  0.00           H  
ATOM   3969 HD22 LEU B 247      -5.091  -1.479  28.398  1.00  0.00           H  
ATOM   3970 HD23 LEU B 247      -4.973  -0.981  30.100  1.00  0.00           H  
ATOM   3971  C   LEU B 247      -8.271   2.363  28.422  1.00  0.00           C  
ATOM   3972  O   LEU B 247      -9.335   1.755  28.552  1.00  0.00           O  
ATOM   3973  N   LEU B 248      -7.835   2.815  27.247  1.00  0.00           N  
ATOM   3974  H   LEU B 248      -6.960   3.333  27.235  1.00  0.00           H  
ATOM   3975  CA  LEU B 248      -8.437   2.533  25.941  1.00  0.00           C  
ATOM   3976  HA  LEU B 248      -9.271   1.839  26.054  1.00  0.00           H  
ATOM   3977  CB  LEU B 248      -8.951   3.846  25.329  1.00  0.00           C  
ATOM   3978  HB2 LEU B 248      -8.120   4.552  25.322  1.00  0.00           H  
ATOM   3979  HB3 LEU B 248      -9.242   3.675  24.292  1.00  0.00           H  
ATOM   3980  CG  LEU B 248     -10.134   4.449  26.108  1.00  0.00           C  
ATOM   3981  HG  LEU B 248     -10.114   4.133  27.148  1.00  0.00           H  
ATOM   3982  CD1 LEU B 248     -10.063   5.972  26.081  1.00  0.00           C  
ATOM   3983 HD11 LEU B 248     -10.906   6.376  26.642  1.00  0.00           H  
ATOM   3984 HD12 LEU B 248      -9.140   6.295  26.562  1.00  0.00           H  
ATOM   3985 HD13 LEU B 248     -10.092   6.330  25.052  1.00  0.00           H  
ATOM   3986  CD2 LEU B 248     -11.462   4.021  25.493  1.00  0.00           C  
ATOM   3987 HD21 LEU B 248     -12.288   4.404  26.093  1.00  0.00           H  
ATOM   3988 HD22 LEU B 248     -11.535   4.397  24.474  1.00  0.00           H  
ATOM   3989 HD23 LEU B 248     -11.514   2.932  25.470  1.00  0.00           H  
ATOM   3990  C   LEU B 248      -7.387   1.893  25.027  1.00  0.00           C  
ATOM   3991  O   LEU B 248      -6.220   2.278  25.088  1.00  0.00           O  
ATOM   3992  N   THR B 249      -7.787   0.945  24.177  1.00  0.00           N  
ATOM   3993  H   THR B 249      -8.762   0.660  24.184  1.00  0.00           H  
ATOM   3994  CA  THR B 249      -6.893   0.309  23.186  1.00  0.00           C  
ATOM   3995  HA  THR B 249      -6.265   1.092  22.764  1.00  0.00           H  
ATOM   3996  CB  THR B 249      -5.944  -0.691  23.865  1.00  0.00           C  
ATOM   3997  HB  THR B 249      -5.396  -0.181  24.656  1.00  0.00           H  
ATOM   3998  CG2 THR B 249      -6.658  -1.902  24.468  1.00  0.00           C  
ATOM   3999 HG21 THR B 249      -5.925  -2.544  24.955  1.00  0.00           H  
ATOM   4000 HG22 THR B 249      -7.390  -1.576  25.208  1.00  0.00           H  
ATOM   4001 HG23 THR B 249      -7.160  -2.471  23.685  1.00  0.00           H  
ATOM   4002  OG1 THR B 249      -5.017  -1.180  22.932  1.00  0.00           O  
ATOM   4003  HG1 THR B 249      -4.569  -0.425  22.505  1.00  0.00           H  
ATOM   4004  C   THR B 249      -7.666  -0.318  22.014  1.00  0.00           C  
ATOM   4005  O   THR B 249      -8.871  -0.544  22.120  1.00  0.00           O  
ATOM   4006  N   TRP B 250      -7.001  -0.532  20.875  1.00  0.00           N  
ATOM   4007  H   TRP B 250      -5.995  -0.393  20.888  1.00  0.00           H  
ATOM   4008  CA  TRP B 250      -7.583  -0.901  19.576  1.00  0.00           C  
ATOM   4009  HA  TRP B 250      -8.438  -1.561  19.731  1.00  0.00           H  
ATOM   4010  CB  TRP B 250      -8.067   0.384  18.881  1.00  0.00           C  
ATOM   4011  HB2 TRP B 250      -8.455   0.144  17.892  1.00  0.00           H  
ATOM   4012  HB3 TRP B 250      -8.901   0.785  19.455  1.00  0.00           H  
ATOM   4013  CG  TRP B 250      -7.046   1.474  18.737  1.00  0.00           C  
ATOM   4014  CD1 TRP B 250      -6.204   1.619  17.689  1.00  0.00           C  
ATOM   4015  HD1 TRP B 250      -6.173   0.967  16.825  1.00  0.00           H  
ATOM   4016  NE1 TRP B 250      -5.360   2.687  17.919  1.00  0.00           N  
ATOM   4017  HE1 TRP B 250      -4.643   2.983  17.266  1.00  0.00           H  
ATOM   4018  CE2 TRP B 250      -5.581   3.256  19.153  1.00  0.00           C  
ATOM   4019  CZ2 TRP B 250      -4.959   4.300  19.851  1.00  0.00           C  
ATOM   4020  HZ2 TRP B 250      -4.100   4.801  19.433  1.00  0.00           H  
ATOM   4021  CH2 TRP B 250      -5.430   4.648  21.127  1.00  0.00           C  
ATOM   4022  HH2 TRP B 250      -4.933   5.422  21.692  1.00  0.00           H  
ATOM   4023  CZ3 TRP B 250      -6.524   3.961  21.680  1.00  0.00           C  
ATOM   4024  HZ3 TRP B 250      -6.862   4.210  22.676  1.00  0.00           H  
ATOM   4025  CE3 TRP B 250      -7.149   2.924  20.961  1.00  0.00           C  
ATOM   4026  HE3 TRP B 250      -7.977   2.397  21.403  1.00  0.00           H  
ATOM   4027  CD2 TRP B 250      -6.681   2.525  19.690  1.00  0.00           C  
ATOM   4028  C   TRP B 250      -6.565  -1.661  18.704  1.00  0.00           C  
ATOM   4029  O   TRP B 250      -5.397  -1.791  19.066  1.00  0.00           O  
ATOM   4030  N   SER B 251      -6.991  -2.189  17.550  1.00  0.00           N  
ATOM   4031  H   SER B 251      -7.966  -2.067  17.287  1.00  0.00           H  
ATOM   4032  CA  SER B 251      -6.106  -2.879  16.599  1.00  0.00           C  
ATOM   4033  HA  SER B 251      -5.238  -3.248  17.148  1.00  0.00           H  
ATOM   4034  CB  SER B 251      -6.805  -4.111  16.011  1.00  0.00           C  
ATOM   4035  HB2 SER B 251      -6.090  -4.679  15.415  1.00  0.00           H  
ATOM   4036  HB3 SER B 251      -7.151  -4.743  16.830  1.00  0.00           H  
ATOM   4037  OG  SER B 251      -7.907  -3.760  15.196  1.00  0.00           O  
ATOM   4038  HG  SER B 251      -7.563  -3.473  14.342  1.00  0.00           H  
ATOM   4039  C   SER B 251      -5.579  -1.959  15.484  1.00  0.00           C  
ATOM   4040  O   SER B 251      -6.313  -1.134  14.935  1.00  0.00           O  
ATOM   4041  N   ASN B 252      -4.317  -2.166  15.087  1.00  0.00           N  
ATOM   4042  H   ASN B 252      -3.766  -2.853  15.575  1.00  0.00           H  
ATOM   4043  CA  ASN B 252      -3.734  -1.556  13.886  1.00  0.00           C  
ATOM   4044  HA  ASN B 252      -3.836  -0.475  13.982  1.00  0.00           H  
ATOM   4045  CB  ASN B 252      -2.229  -1.898  13.832  1.00  0.00           C  
ATOM   4046  HB2 ASN B 252      -1.785  -1.644  14.795  1.00  0.00           H  
ATOM   4047  HB3 ASN B 252      -2.101  -2.967  13.667  1.00  0.00           H  
ATOM   4048  CG  ASN B 252      -1.449  -1.168  12.744  1.00  0.00           C  
ATOM   4049  OD1 ASN B 252      -1.937  -0.864  11.666  1.00  0.00           O  
ATOM   4050  ND2 ASN B 252      -0.197  -0.866  13.002  1.00  0.00           N  
ATOM   4051 HD21 ASN B 252       0.316  -0.330  12.323  1.00  0.00           H  
ATOM   4052 HD22 ASN B 252       0.260  -1.186  13.839  1.00  0.00           H  
ATOM   4053  C   ASN B 252      -4.487  -2.061  12.631  1.00  0.00           C  
ATOM   4054  O   ASN B 252      -4.607  -3.280  12.469  1.00  0.00           O  
ATOM   4055  N   PRO B 253      -5.016  -1.177  11.761  1.00  0.00           N  
ATOM   4056  CD  PRO B 253      -5.005   0.273  11.897  1.00  0.00           C  
ATOM   4057  HD2 PRO B 253      -4.012   0.647  12.142  1.00  0.00           H  
ATOM   4058  HD3 PRO B 253      -5.723   0.566  12.666  1.00  0.00           H  
ATOM   4059  CG  PRO B 253      -5.452   0.819  10.546  1.00  0.00           C  
ATOM   4060  HG2 PRO B 253      -4.596   0.895   9.873  1.00  0.00           H  
ATOM   4061  HG3 PRO B 253      -5.951   1.782  10.651  1.00  0.00           H  
ATOM   4062  CB  PRO B 253      -6.400  -0.269  10.052  1.00  0.00           C  
ATOM   4063  HB2 PRO B 253      -6.485  -0.258   8.966  1.00  0.00           H  
ATOM   4064  HB3 PRO B 253      -7.378  -0.132  10.510  1.00  0.00           H  
ATOM   4065  CA  PRO B 253      -5.771  -1.569  10.570  1.00  0.00           C  
ATOM   4066  HA  PRO B 253      -6.566  -2.255  10.859  1.00  0.00           H  
ATOM   4067  C   PRO B 253      -4.935  -2.255   9.472  1.00  0.00           C  
ATOM   4068  O   PRO B 253      -5.523  -2.835   8.559  1.00  0.00           O  
ATOM   4069  N   TYR B 254      -3.599  -2.198   9.527  1.00  0.00           N  
ATOM   4070  H   TYR B 254      -3.169  -1.715  10.307  1.00  0.00           H  
ATOM   4071  CA  TYR B 254      -2.716  -2.848   8.555  1.00  0.00           C  
ATOM   4072  HA  TYR B 254      -3.294  -3.033   7.650  1.00  0.00           H  
ATOM   4073  CB  TYR B 254      -1.572  -1.899   8.186  1.00  0.00           C  
ATOM   4074  HB2 TYR B 254      -1.086  -1.548   9.096  1.00  0.00           H  
ATOM   4075  HB3 TYR B 254      -0.832  -2.459   7.621  1.00  0.00           H  
ATOM   4076  CG  TYR B 254      -2.007  -0.718   7.344  1.00  0.00           C  
ATOM   4077  CD1 TYR B 254      -2.381  -0.921   6.002  1.00  0.00           C  
ATOM   4078  HD1 TYR B 254      -2.346  -1.909   5.569  1.00  0.00           H  
ATOM   4079  CE1 TYR B 254      -2.829   0.159   5.221  1.00  0.00           C  
ATOM   4080  HE1 TYR B 254      -3.121   0.004   4.194  1.00  0.00           H  
ATOM   4081  CZ  TYR B 254      -2.903   1.448   5.785  1.00  0.00           C  
ATOM   4082  OH  TYR B 254      -3.353   2.488   5.040  1.00  0.00           O  
ATOM   4083  HH  TYR B 254      -3.541   2.200   4.126  1.00  0.00           H  
ATOM   4084  CE2 TYR B 254      -2.498   1.658   7.119  1.00  0.00           C  
ATOM   4085  HE2 TYR B 254      -2.530   2.654   7.526  1.00  0.00           H  
ATOM   4086  CD2 TYR B 254      -2.055   0.574   7.901  1.00  0.00           C  
ATOM   4087  HD2 TYR B 254      -1.760   0.732   8.928  1.00  0.00           H  
ATOM   4088  C   TYR B 254      -2.148  -4.192   9.051  1.00  0.00           C  
ATOM   4089  O   TYR B 254      -1.878  -4.347  10.242  1.00  0.00           O  
ATOM   4090  N   PRO B 255      -1.873  -5.156   8.147  1.00  0.00           N  
ATOM   4091  CD  PRO B 255      -2.228  -5.165   6.734  1.00  0.00           C  
ATOM   4092  HD2 PRO B 255      -1.934  -4.239   6.241  1.00  0.00           H  
ATOM   4093  HD3 PRO B 255      -3.304  -5.319   6.638  1.00  0.00           H  
ATOM   4094  CG  PRO B 255      -1.481  -6.349   6.118  1.00  0.00           C  
ATOM   4095  HG2 PRO B 255      -0.496  -6.026   5.776  1.00  0.00           H  
ATOM   4096  HG3 PRO B 255      -2.042  -6.800   5.299  1.00  0.00           H  
ATOM   4097  CB  PRO B 255      -1.323  -7.311   7.296  1.00  0.00           C  
ATOM   4098  HB2 PRO B 255      -0.483  -7.995   7.154  1.00  0.00           H  
ATOM   4099  HB3 PRO B 255      -2.249  -7.871   7.438  1.00  0.00           H  
ATOM   4100  CA  PRO B 255      -1.112  -6.363   8.480  1.00  0.00           C  
ATOM   4101  HA  PRO B 255      -1.533  -6.810   9.378  1.00  0.00           H  
ATOM   4102  C   PRO B 255       0.388  -6.054   8.691  1.00  0.00           C  
ATOM   4103  O   PRO B 255       0.896  -5.099   8.090  1.00  0.00           O  
ATOM   4104  N   PRO B 256       1.131  -6.872   9.467  1.00  0.00           N  
ATOM   4105  CD  PRO B 256       0.647  -7.983  10.278  1.00  0.00           C  
ATOM   4106  HD2 PRO B 256       0.574  -8.880   9.660  1.00  0.00           H  
ATOM   4107  HD3 PRO B 256      -0.312  -7.763  10.747  1.00  0.00           H  
ATOM   4108  CG  PRO B 256       1.697  -8.190  11.368  1.00  0.00           C  
ATOM   4109  HG2 PRO B 256       1.729  -9.225  11.709  1.00  0.00           H  
ATOM   4110  HG3 PRO B 256       1.501  -7.514  12.202  1.00  0.00           H  
ATOM   4111  CB  PRO B 256       2.989  -7.785  10.665  1.00  0.00           C  
ATOM   4112  HB2 PRO B 256       3.347  -8.614  10.052  1.00  0.00           H  
ATOM   4113  HB3 PRO B 256       3.755  -7.475  11.378  1.00  0.00           H  
ATOM   4114  CA  PRO B 256       2.543  -6.622   9.774  1.00  0.00           C  
ATOM   4115  HA  PRO B 256       2.597  -5.705  10.358  1.00  0.00           H  
ATOM   4116  C   PRO B 256       3.459  -6.458   8.554  1.00  0.00           C  
ATOM   4117  O   PRO B 256       4.436  -5.715   8.639  1.00  0.00           O  
ATOM   4118  N   ASP B 257       3.144  -7.062   7.404  1.00  0.00           N  
ATOM   4119  H   ASP B 257       2.412  -7.758   7.410  1.00  0.00           H  
ATOM   4120  CA  ASP B 257       3.871  -6.855   6.141  1.00  0.00           C  
ATOM   4121  HA  ASP B 257       4.931  -7.046   6.314  1.00  0.00           H  
ATOM   4122  CB  ASP B 257       3.378  -7.872   5.106  1.00  0.00           C  
ATOM   4123  HB2 ASP B 257       2.285  -7.867   5.079  1.00  0.00           H  
ATOM   4124  HB3 ASP B 257       3.740  -7.593   4.115  1.00  0.00           H  
ATOM   4125  CG  ASP B 257       3.907  -9.266   5.430  1.00  0.00           C  
ATOM   4126  OD1 ASP B 257       3.072 -10.115   5.816  1.00  0.00           O  
ATOM   4127  OD2 ASP B 257       5.142  -9.445   5.294  1.00  0.00           O  
ATOM   4128  C   ASP B 257       3.765  -5.440   5.540  1.00  0.00           C  
ATOM   4129  O   ASP B 257       4.643  -5.035   4.778  1.00  0.00           O  
ATOM   4130  N   ASN B 258       2.725  -4.658   5.850  1.00  0.00           N  
ATOM   4131  H   ASN B 258       2.074  -4.962   6.570  1.00  0.00           H  
ATOM   4132  CA  ASN B 258       2.520  -3.367   5.190  1.00  0.00           C  
ATOM   4133  HA  ASN B 258       2.656  -3.529   4.118  1.00  0.00           H  
ATOM   4134  CB  ASN B 258       1.089  -2.867   5.408  1.00  0.00           C  
ATOM   4135  HB2 ASN B 258       0.379  -3.679   5.258  1.00  0.00           H  
ATOM   4136  HB3 ASN B 258       0.995  -2.502   6.428  1.00  0.00           H  
ATOM   4137  CG  ASN B 258       0.771  -1.734   4.446  1.00  0.00           C  
ATOM   4138  OD1 ASN B 258       1.273  -0.628   4.569  1.00  0.00           O  
ATOM   4139  ND2 ASN B 258      -0.005  -1.999   3.428  1.00  0.00           N  
ATOM   4140 HD21 ASN B 258      -0.228  -1.236   2.792  1.00  0.00           H  
ATOM   4141 HD22 ASN B 258      -0.337  -2.927   3.261  1.00  0.00           H  
ATOM   4142  C   ASN B 258       3.552  -2.320   5.639  1.00  0.00           C  
ATOM   4143  O   ASN B 258       3.867  -2.213   6.824  1.00  0.00           O  
ATOM   4144  N   TYR B 259       4.055  -1.512   4.705  1.00  0.00           N  
ATOM   4145  H   TYR B 259       3.756  -1.631   3.749  1.00  0.00           H  
ATOM   4146  CA  TYR B 259       5.005  -0.435   4.983  1.00  0.00           C  
ATOM   4147  HA  TYR B 259       5.913  -0.873   5.380  1.00  0.00           H  
ATOM   4148  CB  TYR B 259       5.354   0.259   3.660  1.00  0.00           C  
ATOM   4149  HB2 TYR B 259       4.491   0.856   3.361  1.00  0.00           H  
ATOM   4150  HB3 TYR B 259       6.173   0.952   3.848  1.00  0.00           H  
ATOM   4151  CG  TYR B 259       5.746  -0.639   2.485  1.00  0.00           C  
ATOM   4152  CD1 TYR B 259       6.528  -1.804   2.652  1.00  0.00           C  
ATOM   4153  HD1 TYR B 259       6.829  -2.116   3.639  1.00  0.00           H  
ATOM   4154  CE1 TYR B 259       6.936  -2.557   1.527  1.00  0.00           C  
ATOM   4155  HE1 TYR B 259       7.540  -3.444   1.654  1.00  0.00           H  
ATOM   4156  CZ  TYR B 259       6.565  -2.149   0.224  1.00  0.00           C  
ATOM   4157  OH  TYR B 259       6.990  -2.828  -0.879  1.00  0.00           O  
ATOM   4158  HH  TYR B 259       7.751  -3.396  -0.673  1.00  0.00           H  
ATOM   4159  CE2 TYR B 259       5.753  -1.009   0.068  1.00  0.00           C  
ATOM   4160  HE2 TYR B 259       5.472  -0.673  -0.918  1.00  0.00           H  
ATOM   4161  CD2 TYR B 259       5.346  -0.268   1.189  1.00  0.00           C  
ATOM   4162  HD2 TYR B 259       4.766   0.629   1.036  1.00  0.00           H  
ATOM   4163  C   TYR B 259       4.496   0.571   6.039  1.00  0.00           C  
ATOM   4164  O   TYR B 259       5.249   0.942   6.941  1.00  0.00           O  
ATOM   4165  N   LEU B 260       3.211   0.936   6.004  1.00  0.00           N  
ATOM   4166  H   LEU B 260       2.622   0.545   5.274  1.00  0.00           H  
ATOM   4167  CA  LEU B 260       2.572   1.857   6.963  1.00  0.00           C  
ATOM   4168  HA  LEU B 260       3.176   2.761   7.029  1.00  0.00           H  
ATOM   4169  CB  LEU B 260       1.164   2.234   6.463  1.00  0.00           C  
ATOM   4170  HB2 LEU B 260       0.626   1.323   6.196  1.00  0.00           H  
ATOM   4171  HB3 LEU B 260       0.604   2.710   7.271  1.00  0.00           H  
ATOM   4172  CG  LEU B 260       1.182   3.198   5.268  1.00  0.00           C  
ATOM   4173  HG  LEU B 260       1.934   2.883   4.544  1.00  0.00           H  
ATOM   4174  CD1 LEU B 260      -0.179   3.208   4.586  1.00  0.00           C  
ATOM   4175 HD11 LEU B 260      -0.459   2.187   4.328  1.00  0.00           H  
ATOM   4176 HD12 LEU B 260      -0.933   3.630   5.249  1.00  0.00           H  
ATOM   4177 HD13 LEU B 260      -0.122   3.805   3.676  1.00  0.00           H  
ATOM   4178  CD2 LEU B 260       1.471   4.628   5.721  1.00  0.00           C  
ATOM   4179 HD21 LEU B 260       1.508   5.279   4.847  1.00  0.00           H  
ATOM   4180 HD22 LEU B 260       2.424   4.687   6.242  1.00  0.00           H  
ATOM   4181 HD23 LEU B 260       0.676   4.966   6.383  1.00  0.00           H  
ATOM   4182  C   LEU B 260       2.454   1.310   8.391  1.00  0.00           C  
ATOM   4183  O   LEU B 260       2.327   2.098   9.326  1.00  0.00           O  
ATOM   4184  N   TYR B 261       2.533  -0.010   8.599  1.00  0.00           N  
ATOM   4185  H   TYR B 261       2.709  -0.609   7.804  1.00  0.00           H  
ATOM   4186  CA  TYR B 261       2.307  -0.658   9.900  1.00  0.00           C  
ATOM   4187  HA  TYR B 261       1.270  -0.498  10.199  1.00  0.00           H  
ATOM   4188  CB  TYR B 261       2.536  -2.164   9.712  1.00  0.00           C  
ATOM   4189  HB2 TYR B 261       1.869  -2.527   8.928  1.00  0.00           H  
ATOM   4190  HB3 TYR B 261       3.559  -2.316   9.370  1.00  0.00           H  
ATOM   4191  CG  TYR B 261       2.326  -3.009  10.949  1.00  0.00           C  
ATOM   4192  CD1 TYR B 261       3.418  -3.391  11.752  1.00  0.00           C  
ATOM   4193  HD1 TYR B 261       4.416  -3.067  11.496  1.00  0.00           H  
ATOM   4194  CE1 TYR B 261       3.204  -4.180  12.900  1.00  0.00           C  
ATOM   4195  HE1 TYR B 261       4.028  -4.465  13.537  1.00  0.00           H  
ATOM   4196  CZ  TYR B 261       1.899  -4.594  13.240  1.00  0.00           C  
ATOM   4197  OH  TYR B 261       1.693  -5.344  14.353  1.00  0.00           O  
ATOM   4198  HH  TYR B 261       0.761  -5.474  14.532  1.00  0.00           H  
ATOM   4199  CE2 TYR B 261       0.807  -4.215  12.430  1.00  0.00           C  
ATOM   4200  HE2 TYR B 261      -0.196  -4.527  12.678  1.00  0.00           H  
ATOM   4201  CD2 TYR B 261       1.027  -3.418  11.292  1.00  0.00           C  
ATOM   4202  HD2 TYR B 261       0.191  -3.114  10.679  1.00  0.00           H  
ATOM   4203  C   TYR B 261       3.208  -0.120  11.029  1.00  0.00           C  
ATOM   4204  O   TYR B 261       2.810  -0.110  12.193  1.00  0.00           O  
ATOM   4205  N   ASN B 262       4.415   0.340  10.680  1.00  0.00           N  
ATOM   4206  H   ASN B 262       4.650   0.324   9.697  1.00  0.00           H  
ATOM   4207  CA  ASN B 262       5.414   0.864  11.617  1.00  0.00           C  
ATOM   4208  HA  ASN B 262       5.189   0.486  12.616  1.00  0.00           H  
ATOM   4209  CB  ASN B 262       6.792   0.322  11.198  1.00  0.00           C  
ATOM   4210  HB2 ASN B 262       7.017   0.644  10.180  1.00  0.00           H  
ATOM   4211  HB3 ASN B 262       7.556   0.736  11.856  1.00  0.00           H  
ATOM   4212  CG  ASN B 262       6.863  -1.192  11.265  1.00  0.00           C  
ATOM   4213  OD1 ASN B 262       6.692  -1.897  10.277  1.00  0.00           O  
ATOM   4214  ND2 ASN B 262       7.115  -1.751  12.425  1.00  0.00           N  
ATOM   4215 HD21 ASN B 262       7.152  -2.752  12.451  1.00  0.00           H  
ATOM   4216 HD22 ASN B 262       7.246  -1.180  13.245  1.00  0.00           H  
ATOM   4217  C   ASN B 262       5.418   2.401  11.754  1.00  0.00           C  
ATOM   4218  O   ASN B 262       6.245   2.928  12.489  1.00  0.00           O  
ATOM   4219  N   HIE B 263       4.520   3.104  11.054  1.00  0.00           N  
ATOM   4220  H   HIE B 263       3.858   2.592  10.482  1.00  0.00           H  
ATOM   4221  CA  HIE B 263       4.465   4.574  10.980  1.00  0.00           C  
ATOM   4222  HA  HIE B 263       5.188   5.006  11.675  1.00  0.00           H  
ATOM   4223  CB  HIE B 263       4.863   5.011   9.561  1.00  0.00           C  
ATOM   4224  HB2 HIE B 263       4.246   4.490   8.828  1.00  0.00           H  
ATOM   4225  HB3 HIE B 263       4.660   6.076   9.462  1.00  0.00           H  
ATOM   4226  CG  HIE B 263       6.321   4.797   9.238  1.00  0.00           C  
ATOM   4227  ND1 HIE B 263       7.365   5.588   9.723  1.00  0.00           N  
ATOM   4228  CE1 HIE B 263       8.486   5.080   9.193  1.00  0.00           C  
ATOM   4229  HE1 HIE B 263       9.483   5.472   9.355  1.00  0.00           H  
ATOM   4230  NE2 HIE B 263       8.201   4.040   8.394  1.00  0.00           N  
ATOM   4231  HE2 HIE B 263       8.893   3.538   7.847  1.00  0.00           H  
ATOM   4232  CD2 HIE B 263       6.836   3.843   8.409  1.00  0.00           C  
ATOM   4233  HD2 HIE B 263       6.274   3.096   7.863  1.00  0.00           H  
ATOM   4234  C   HIE B 263       3.099   5.166  11.365  1.00  0.00           C  
ATOM   4235  O   HIE B 263       2.930   6.384  11.365  1.00  0.00           O  
ATOM   4236  N   LEU B 264       2.103   4.322  11.653  1.00  0.00           N  
ATOM   4237  H   LEU B 264       2.287   3.331  11.624  1.00  0.00           H  
ATOM   4238  CA  LEU B 264       0.734   4.747  11.945  1.00  0.00           C  
ATOM   4239  HA  LEU B 264       0.492   5.553  11.254  1.00  0.00           H  
ATOM   4240  CB  LEU B 264      -0.206   3.556  11.672  1.00  0.00           C  
ATOM   4241  HB2 LEU B 264       0.198   2.938  10.869  1.00  0.00           H  
ATOM   4242  HB3 LEU B 264      -0.253   2.937  12.570  1.00  0.00           H  
ATOM   4243  CG  LEU B 264      -1.624   3.993  11.276  1.00  0.00           C  
ATOM   4244  HG  LEU B 264      -1.949   4.800  11.931  1.00  0.00           H  
ATOM   4245  CD1 LEU B 264      -1.674   4.471   9.820  1.00  0.00           C  
ATOM   4246 HD11 LEU B 264      -1.286   3.697   9.159  1.00  0.00           H  
ATOM   4247 HD12 LEU B 264      -2.699   4.711   9.541  1.00  0.00           H  
ATOM   4248 HD13 LEU B 264      -1.066   5.364   9.703  1.00  0.00           H  
ATOM   4249  CD2 LEU B 264      -2.590   2.819  11.421  1.00  0.00           C  
ATOM   4250 HD21 LEU B 264      -2.245   1.973  10.827  1.00  0.00           H  
ATOM   4251 HD22 LEU B 264      -2.633   2.524  12.468  1.00  0.00           H  
ATOM   4252 HD23 LEU B 264      -3.588   3.111  11.097  1.00  0.00           H  
ATOM   4253  C   LEU B 264       0.582   5.292  13.381  1.00  0.00           C  
ATOM   4254  O   LEU B 264       0.968   4.624  14.338  1.00  0.00           O  
ATOM   4255  N   THR B 265      -0.027   6.472  13.523  1.00  0.00           N  
ATOM   4256  H   THR B 265      -0.379   6.914  12.679  1.00  0.00           H  
ATOM   4257  CA  THR B 265      -0.356   7.129  14.806  1.00  0.00           C  
ATOM   4258  HA  THR B 265      -0.225   6.406  15.610  1.00  0.00           H  
ATOM   4259  CB  THR B 265       0.577   8.314  15.120  1.00  0.00           C  
ATOM   4260  HB  THR B 265       0.374   8.652  16.132  1.00  0.00           H  
ATOM   4261  CG2 THR B 265       2.065   7.975  15.031  1.00  0.00           C  
ATOM   4262 HG21 THR B 265       2.652   8.823  15.384  1.00  0.00           H  
ATOM   4263 HG22 THR B 265       2.277   7.112  15.660  1.00  0.00           H  
ATOM   4264 HG23 THR B 265       2.346   7.746  14.002  1.00  0.00           H  
ATOM   4265  OG1 THR B 265       0.351   9.394  14.244  1.00  0.00           O  
ATOM   4266  HG1 THR B 265       0.543   9.067  13.360  1.00  0.00           H  
ATOM   4267  C   THR B 265      -1.831   7.553  14.838  1.00  0.00           C  
ATOM   4268  O   THR B 265      -2.514   7.520  13.803  1.00  0.00           O  
ATOM   4269  N   TYR B 266      -2.359   7.896  16.020  1.00  0.00           N  
ATOM   4270  H   TYR B 266      -1.748   8.028  16.822  1.00  0.00           H  
ATOM   4271  CA  TYR B 266      -3.806   7.858  16.262  1.00  0.00           C  
ATOM   4272  HA  TYR B 266      -4.320   7.765  15.308  1.00  0.00           H  
ATOM   4273  CB  TYR B 266      -4.153   6.601  17.078  1.00  0.00           C  
ATOM   4274  HB2 TYR B 266      -3.768   6.728  18.087  1.00  0.00           H  
ATOM   4275  HB3 TYR B 266      -5.237   6.525  17.160  1.00  0.00           H  
ATOM   4276  CG  TYR B 266      -3.619   5.284  16.532  1.00  0.00           C  
ATOM   4277  CD1 TYR B 266      -4.366   4.555  15.586  1.00  0.00           C  
ATOM   4278  HD1 TYR B 266      -5.309   4.951  15.236  1.00  0.00           H  
ATOM   4279  CE1 TYR B 266      -3.891   3.313  15.111  1.00  0.00           C  
ATOM   4280  HE1 TYR B 266      -4.458   2.744  14.391  1.00  0.00           H  
ATOM   4281  CZ  TYR B 266      -2.658   2.802  15.578  1.00  0.00           C  
ATOM   4282  OH  TYR B 266      -2.214   1.588  15.156  1.00  0.00           O  
ATOM   4283  HH  TYR B 266      -1.333   1.426  15.510  1.00  0.00           H  
ATOM   4284  CE2 TYR B 266      -1.907   3.538  16.518  1.00  0.00           C  
ATOM   4285  HE2 TYR B 266      -0.957   3.163  16.875  1.00  0.00           H  
ATOM   4286  CD2 TYR B 266      -2.389   4.772  16.993  1.00  0.00           C  
ATOM   4287  HD2 TYR B 266      -1.799   5.324  17.716  1.00  0.00           H  
ATOM   4288  C   TYR B 266      -4.370   9.120  16.929  1.00  0.00           C  
ATOM   4289  O   TYR B 266      -3.668   9.863  17.611  1.00  0.00           O  
ATOM   4290  N   ALA B 267      -5.681   9.321  16.771  1.00  0.00           N  
ATOM   4291  H   ALA B 267      -6.194   8.688  16.165  1.00  0.00           H  
ATOM   4292  CA  ALA B 267      -6.455  10.297  17.526  1.00  0.00           C  
ATOM   4293  HA  ALA B 267      -5.877  10.603  18.400  1.00  0.00           H  
ATOM   4294  CB  ALA B 267      -6.698  11.543  16.669  1.00  0.00           C  
ATOM   4295  HB1 ALA B 267      -5.740  11.973  16.373  1.00  0.00           H  
ATOM   4296  HB2 ALA B 267      -7.263  11.277  15.775  1.00  0.00           H  
ATOM   4297  HB3 ALA B 267      -7.253  12.282  17.248  1.00  0.00           H  
ATOM   4298  C   ALA B 267      -7.756   9.653  18.021  1.00  0.00           C  
ATOM   4299  O   ALA B 267      -8.470   9.001  17.254  1.00  0.00           O  
ATOM   4300  N   VAL B 268      -8.064   9.847  19.304  1.00  0.00           N  
ATOM   4301  H   VAL B 268      -7.449  10.460  19.836  1.00  0.00           H  
ATOM   4302  CA  VAL B 268      -9.244   9.307  20.005  1.00  0.00           C  
ATOM   4303  HA  VAL B 268      -9.714   8.551  19.379  1.00  0.00           H  
ATOM   4304  CB  VAL B 268      -8.837   8.619  21.331  1.00  0.00           C  
ATOM   4305  HB  VAL B 268      -8.433   9.374  22.003  1.00  0.00           H  
ATOM   4306  CG1 VAL B 268     -10.016   7.934  22.033  1.00  0.00           C  
ATOM   4307 HG11 VAL B 268      -9.671   7.454  22.948  1.00  0.00           H  
ATOM   4308 HG12 VAL B 268     -10.775   8.662  22.305  1.00  0.00           H  
ATOM   4309 HG13 VAL B 268     -10.452   7.175  21.383  1.00  0.00           H  
ATOM   4310  CG2 VAL B 268      -7.761   7.544  21.117  1.00  0.00           C  
ATOM   4311 HG21 VAL B 268      -8.119   6.785  20.423  1.00  0.00           H  
ATOM   4312 HG22 VAL B 268      -6.848   7.987  20.721  1.00  0.00           H  
ATOM   4313 HG23 VAL B 268      -7.514   7.062  22.062  1.00  0.00           H  
ATOM   4314  C   VAL B 268     -10.256  10.431  20.243  1.00  0.00           C  
ATOM   4315  O   VAL B 268      -9.873  11.572  20.492  1.00  0.00           O  
ATOM   4316  N   ASN B 269     -11.552  10.127  20.191  1.00  0.00           N  
ATOM   4317  H   ASN B 269     -11.797   9.155  20.022  1.00  0.00           H  
ATOM   4318  CA  ASN B 269     -12.661  11.041  20.472  1.00  0.00           C  
ATOM   4319  HA  ASN B 269     -12.269  11.974  20.875  1.00  0.00           H  
ATOM   4320  CB  ASN B 269     -13.396  11.341  19.150  1.00  0.00           C  
ATOM   4321  HB2 ASN B 269     -12.745  11.967  18.547  1.00  0.00           H  
ATOM   4322  HB3 ASN B 269     -13.569  10.405  18.619  1.00  0.00           H  
ATOM   4323  CG  ASN B 269     -14.728  12.064  19.264  1.00  0.00           C  
ATOM   4324  OD1 ASN B 269     -15.653  11.818  18.499  1.00  0.00           O  
ATOM   4325  ND2 ASN B 269     -14.884  12.964  20.198  1.00  0.00           N  
ATOM   4326 HD21 ASN B 269     -15.767  13.451  20.268  1.00  0.00           H  
ATOM   4327 HD22 ASN B 269     -14.138  13.238  20.829  1.00  0.00           H  
ATOM   4328  C   ASN B 269     -13.570  10.403  21.526  1.00  0.00           C  
ATOM   4329  O   ASN B 269     -13.980   9.256  21.353  1.00  0.00           O  
ATOM   4330  N   ILE B 270     -13.873  11.145  22.592  1.00  0.00           N  
ATOM   4331  H   ILE B 270     -13.550  12.106  22.608  1.00  0.00           H  
ATOM   4332  CA  ILE B 270     -14.655  10.707  23.759  1.00  0.00           C  
ATOM   4333  HA  ILE B 270     -15.079   9.728  23.551  1.00  0.00           H  
ATOM   4334  CB  ILE B 270     -13.735  10.589  25.002  1.00  0.00           C  
ATOM   4335  HB  ILE B 270     -13.176  11.522  25.096  1.00  0.00           H  
ATOM   4336  CG2 ILE B 270     -14.497  10.382  26.328  1.00  0.00           C  
ATOM   4337 HG21 ILE B 270     -15.159  11.224  26.529  1.00  0.00           H  
ATOM   4338 HG22 ILE B 270     -15.085   9.464  26.289  1.00  0.00           H  
ATOM   4339 HG23 ILE B 270     -13.805  10.319  27.167  1.00  0.00           H  
ATOM   4340  CG1 ILE B 270     -12.727   9.445  24.756  1.00  0.00           C  
ATOM   4341 HG12 ILE B 270     -13.273   8.518  24.596  1.00  0.00           H  
ATOM   4342 HG13 ILE B 270     -12.158   9.665  23.855  1.00  0.00           H  
ATOM   4343  CD1 ILE B 270     -11.705   9.227  25.871  1.00  0.00           C  
ATOM   4344 HD11 ILE B 270     -11.276  10.178  26.175  1.00  0.00           H  
ATOM   4345 HD12 ILE B 270     -12.172   8.744  26.729  1.00  0.00           H  
ATOM   4346 HD13 ILE B 270     -10.910   8.587  25.494  1.00  0.00           H  
ATOM   4347  C   ILE B 270     -15.822  11.672  23.976  1.00  0.00           C  
ATOM   4348  O   ILE B 270     -15.684  12.865  23.701  1.00  0.00           O  
ATOM   4349  N   TRP B 271     -16.954  11.165  24.464  1.00  0.00           N  
ATOM   4350  H   TRP B 271     -16.997  10.165  24.643  1.00  0.00           H  
ATOM   4351  CA  TRP B 271     -18.118  11.950  24.904  1.00  0.00           C  
ATOM   4352  HA  TRP B 271     -17.763  12.824  25.454  1.00  0.00           H  
ATOM   4353  CB  TRP B 271     -18.923  12.446  23.692  1.00  0.00           C  
ATOM   4354  HB2 TRP B 271     -19.604  13.224  24.041  1.00  0.00           H  
ATOM   4355  HB3 TRP B 271     -18.242  12.922  22.987  1.00  0.00           H  
ATOM   4356  CG  TRP B 271     -19.730  11.425  22.941  1.00  0.00           C  
ATOM   4357  CD1 TRP B 271     -21.078  11.331  22.986  1.00  0.00           C  
ATOM   4358  HD1 TRP B 271     -21.726  11.971  23.580  1.00  0.00           H  
ATOM   4359  NE1 TRP B 271     -21.507  10.312  22.162  1.00  0.00           N  
ATOM   4360  HE1 TRP B 271     -22.482  10.072  22.061  1.00  0.00           H  
ATOM   4361  CE2 TRP B 271     -20.449   9.688  21.538  1.00  0.00           C  
ATOM   4362  CZ2 TRP B 271     -20.372   8.629  20.620  1.00  0.00           C  
ATOM   4363  HZ2 TRP B 271     -21.276   8.168  20.252  1.00  0.00           H  
ATOM   4364  CH2 TRP B 271     -19.112   8.165  20.209  1.00  0.00           C  
ATOM   4365  HH2 TRP B 271     -19.037   7.331  19.526  1.00  0.00           H  
ATOM   4366  CZ3 TRP B 271     -17.949   8.784  20.701  1.00  0.00           C  
ATOM   4367  HZ3 TRP B 271     -16.977   8.417  20.410  1.00  0.00           H  
ATOM   4368  CE3 TRP B 271     -18.041   9.881  21.580  1.00  0.00           C  
ATOM   4369  HE3 TRP B 271     -17.140  10.359  21.927  1.00  0.00           H  
ATOM   4370  CD2 TRP B 271     -19.290  10.358  22.038  1.00  0.00           C  
ATOM   4371  C   TRP B 271     -18.998  11.122  25.856  1.00  0.00           C  
ATOM   4372  O   TRP B 271     -18.839   9.901  25.940  1.00  0.00           O  
ATOM   4373  N   SER B 272     -19.904  11.767  26.595  1.00  0.00           N  
ATOM   4374  H   SER B 272     -20.038  12.759  26.451  1.00  0.00           H  
ATOM   4375  CA  SER B 272     -20.849  11.089  27.493  1.00  0.00           C  
ATOM   4376  HA  SER B 272     -20.355  10.224  27.926  1.00  0.00           H  
ATOM   4377  CB  SER B 272     -21.204  12.015  28.656  1.00  0.00           C  
ATOM   4378  HB2 SER B 272     -20.312  12.256  29.232  1.00  0.00           H  
ATOM   4379  HB3 SER B 272     -21.616  12.937  28.261  1.00  0.00           H  
ATOM   4380  OG  SER B 272     -22.161  11.406  29.494  1.00  0.00           O  
ATOM   4381  HG  SER B 272     -21.726  10.672  29.960  1.00  0.00           H  
ATOM   4382  C   SER B 272     -22.115  10.606  26.760  1.00  0.00           C  
ATOM   4383  O   SER B 272     -22.627  11.281  25.873  1.00  0.00           O  
ATOM   4384  N   GLU B 273     -22.659   9.454  27.168  1.00  0.00           N  
ATOM   4385  H   GLU B 273     -22.198   8.987  27.940  1.00  0.00           H  
ATOM   4386  CA  GLU B 273     -24.003   8.962  26.803  1.00  0.00           C  
ATOM   4387  HA  GLU B 273     -24.170   9.118  25.736  1.00  0.00           H  
ATOM   4388  CB  GLU B 273     -24.004   7.440  27.083  1.00  0.00           C  
ATOM   4389  HB2 GLU B 273     -23.130   6.999  26.600  1.00  0.00           H  
ATOM   4390  HB3 GLU B 273     -23.847   7.331  28.150  1.00  0.00           H  
ATOM   4391  CG  GLU B 273     -25.242   6.593  26.713  1.00  0.00           C  
ATOM   4392  HG2 GLU B 273     -25.512   5.979  27.576  1.00  0.00           H  
ATOM   4393  HG3 GLU B 273     -26.093   7.231  26.489  1.00  0.00           H  
ATOM   4394  CD  GLU B 273     -25.001   5.673  25.505  1.00  0.00           C  
ATOM   4395  OE1 GLU B 273     -24.711   6.179  24.402  1.00  0.00           O  
ATOM   4396  OE2 GLU B 273     -25.088   4.427  25.620  1.00  0.00           O  
ATOM   4397  C   GLU B 273     -25.124   9.730  27.558  1.00  0.00           C  
ATOM   4398  O   GLU B 273     -26.310   9.532  27.304  1.00  0.00           O  
ATOM   4399  N   ASN B 274     -24.766  10.631  28.485  1.00  0.00           N  
ATOM   4400  H   ASN B 274     -23.777  10.738  28.683  1.00  0.00           H  
ATOM   4401  CA  ASN B 274     -25.691  11.483  29.242  1.00  0.00           C  
ATOM   4402  HA  ASN B 274     -26.716  11.259  28.947  1.00  0.00           H  
ATOM   4403  CB  ASN B 274     -25.531  11.162  30.739  1.00  0.00           C  
ATOM   4404  HB2 ASN B 274     -24.541  11.478  31.065  1.00  0.00           H  
ATOM   4405  HB3 ASN B 274     -26.266  11.742  31.297  1.00  0.00           H  
ATOM   4406  CG  ASN B 274     -25.720   9.698  31.098  1.00  0.00           C  
ATOM   4407  OD1 ASN B 274     -24.889   9.070  31.733  1.00  0.00           O  
ATOM   4408  ND2 ASN B 274     -26.817   9.096  30.705  1.00  0.00           N  
ATOM   4409 HD21 ASN B 274     -26.931   8.134  30.969  1.00  0.00           H  
ATOM   4410 HD22 ASN B 274     -27.454   9.571  30.088  1.00  0.00           H  
ATOM   4411  C   ASN B 274     -25.503  12.993  28.988  1.00  0.00           C  
ATOM   4412  O   ASN B 274     -26.400  13.768  29.314  1.00  0.00           O  
ATOM   4413  N   ASP B 275     -24.365  13.414  28.424  1.00  0.00           N  
ATOM   4414  H   ASP B 275     -23.661  12.728  28.196  1.00  0.00           H  
ATOM   4415  CA  ASP B 275     -23.977  14.826  28.314  1.00  0.00           C  
ATOM   4416  HA  ASP B 275     -24.870  15.450  28.339  1.00  0.00           H  
ATOM   4417  CB  ASP B 275     -23.174  15.218  29.566  1.00  0.00           C  
ATOM   4418  HB2 ASP B 275     -23.801  15.071  30.446  1.00  0.00           H  
ATOM   4419  HB3 ASP B 275     -22.312  14.561  29.670  1.00  0.00           H  
ATOM   4420  CG  ASP B 275     -22.689  16.669  29.554  1.00  0.00           C  
ATOM   4421  OD1 ASP B 275     -21.924  17.004  30.491  1.00  0.00           O  
ATOM   4422  OD2 ASP B 275     -23.062  17.422  28.625  1.00  0.00           O  
ATOM   4423  C   ASP B 275     -23.211  15.126  27.002  1.00  0.00           C  
ATOM   4424  O   ASP B 275     -22.003  14.874  26.906  1.00  0.00           O  
ATOM   4425  N   PRO B 276     -23.881  15.706  25.987  1.00  0.00           N  
ATOM   4426  CD  PRO B 276     -25.327  15.839  25.883  1.00  0.00           C  
ATOM   4427  HD2 PRO B 276     -25.640  16.786  26.328  1.00  0.00           H  
ATOM   4428  HD3 PRO B 276     -25.845  15.005  26.359  1.00  0.00           H  
ATOM   4429  CG  PRO B 276     -25.614  15.837  24.386  1.00  0.00           C  
ATOM   4430  HG2 PRO B 276     -26.545  16.355  24.152  1.00  0.00           H  
ATOM   4431  HG3 PRO B 276     -25.635  14.811  24.014  1.00  0.00           H  
ATOM   4432  CB  PRO B 276     -24.396  16.568  23.825  1.00  0.00           C  
ATOM   4433  HB2 PRO B 276     -24.545  17.645  23.928  1.00  0.00           H  
ATOM   4434  HB3 PRO B 276     -24.213  16.307  22.782  1.00  0.00           H  
ATOM   4435  CA  PRO B 276     -23.246  16.108  24.731  1.00  0.00           C  
ATOM   4436  HA  PRO B 276     -22.782  15.224  24.293  1.00  0.00           H  
ATOM   4437  C   PRO B 276     -22.173  17.207  24.853  1.00  0.00           C  
ATOM   4438  O   PRO B 276     -21.376  17.360  23.927  1.00  0.00           O  
ATOM   4439  N   ALA B 277     -22.124  17.972  25.951  1.00  0.00           N  
ATOM   4440  H   ALA B 277     -22.729  17.752  26.742  1.00  0.00           H  
ATOM   4441  CA  ALA B 277     -21.093  18.991  26.171  1.00  0.00           C  
ATOM   4442  HA  ALA B 277     -20.890  19.483  25.218  1.00  0.00           H  
ATOM   4443  CB  ALA B 277     -21.641  20.048  27.137  1.00  0.00           C  
ATOM   4444  HB1 ALA B 277     -22.582  20.446  26.757  1.00  0.00           H  
ATOM   4445  HB2 ALA B 277     -21.805  19.609  28.122  1.00  0.00           H  
ATOM   4446  HB3 ALA B 277     -20.922  20.862  27.228  1.00  0.00           H  
ATOM   4447  C   ALA B 277     -19.754  18.402  26.664  1.00  0.00           C  
ATOM   4448  O   ALA B 277     -18.715  19.048  26.534  1.00  0.00           O  
ATOM   4449  N   ASP B 278     -19.739  17.161  27.164  1.00  0.00           N  
ATOM   4450  H   ASP B 278     -20.631  16.684  27.247  1.00  0.00           H  
ATOM   4451  CA  ASP B 278     -18.538  16.439  27.628  1.00  0.00           C  
ATOM   4452  HA  ASP B 278     -17.941  17.161  28.181  1.00  0.00           H  
ATOM   4453  CB  ASP B 278     -18.972  15.301  28.581  1.00  0.00           C  
ATOM   4454  HB2 ASP B 278     -20.056  15.325  28.695  1.00  0.00           H  
ATOM   4455  HB3 ASP B 278     -18.739  14.328  28.149  1.00  0.00           H  
ATOM   4456  CG  ASP B 278     -18.381  15.381  29.992  1.00  0.00           C  
ATOM   4457  OD1 ASP B 278     -17.700  16.357  30.375  1.00  0.00           O  
ATOM   4458  OD2 ASP B 278     -18.731  14.518  30.827  1.00  0.00           O  
ATOM   4459  C   ASP B 278     -17.622  15.930  26.485  1.00  0.00           C  
ATOM   4460  O   ASP B 278     -16.843  14.989  26.654  1.00  0.00           O  
ATOM   4461  N   PHE B 279     -17.739  16.512  25.290  1.00  0.00           N  
ATOM   4462  H   PHE B 279     -18.323  17.337  25.243  1.00  0.00           H  
ATOM   4463  CA  PHE B 279     -17.030  16.101  24.080  1.00  0.00           C  
ATOM   4464  HA  PHE B 279     -17.098  15.017  24.001  1.00  0.00           H  
ATOM   4465  CB  PHE B 279     -17.749  16.710  22.868  1.00  0.00           C  
ATOM   4466  HB2 PHE B 279     -18.811  16.470  22.937  1.00  0.00           H  
ATOM   4467  HB3 PHE B 279     -17.665  17.797  22.917  1.00  0.00           H  
ATOM   4468  CG  PHE B 279     -17.238  16.238  21.519  1.00  0.00           C  
ATOM   4469  CD1 PHE B 279     -17.863  15.157  20.872  1.00  0.00           C  
ATOM   4470  HD1 PHE B 279     -18.697  14.657  21.347  1.00  0.00           H  
ATOM   4471  CE1 PHE B 279     -17.431  14.746  19.599  1.00  0.00           C  
ATOM   4472  HE1 PHE B 279     -17.931  13.928  19.102  1.00  0.00           H  
ATOM   4473  CZ  PHE B 279     -16.362  15.413  18.971  1.00  0.00           C  
ATOM   4474  HZ  PHE B 279     -16.030  15.105  17.990  1.00  0.00           H  
ATOM   4475  CE2 PHE B 279     -15.723  16.483  19.623  1.00  0.00           C  
ATOM   4476  HE2 PHE B 279     -14.907  17.004  19.143  1.00  0.00           H  
ATOM   4477  CD2 PHE B 279     -16.164  16.899  20.892  1.00  0.00           C  
ATOM   4478  HD2 PHE B 279     -15.691  17.741  21.381  1.00  0.00           H  
ATOM   4479  C   PHE B 279     -15.540  16.489  24.113  1.00  0.00           C  
ATOM   4480  O   PHE B 279     -15.179  17.637  24.384  1.00  0.00           O  
ATOM   4481  N   ARG B 280     -14.656  15.540  23.778  1.00  0.00           N  
ATOM   4482  H   ARG B 280     -15.031  14.613  23.588  1.00  0.00           H  
ATOM   4483  CA  ARG B 280     -13.191  15.713  23.751  1.00  0.00           C  
ATOM   4484  HA  ARG B 280     -12.968  16.773  23.617  1.00  0.00           H  
ATOM   4485  CB  ARG B 280     -12.582  15.246  25.084  1.00  0.00           C  
ATOM   4486  HB2 ARG B 280     -12.944  14.242  25.318  1.00  0.00           H  
ATOM   4487  HB3 ARG B 280     -11.496  15.202  24.982  1.00  0.00           H  
ATOM   4488  CG  ARG B 280     -12.915  16.192  26.240  1.00  0.00           C  
ATOM   4489  HG2 ARG B 280     -12.634  17.212  25.973  1.00  0.00           H  
ATOM   4490  HG3 ARG B 280     -13.986  16.154  26.451  1.00  0.00           H  
ATOM   4491  CD  ARG B 280     -12.142  15.766  27.487  1.00  0.00           C  
ATOM   4492  HD2 ARG B 280     -12.378  14.719  27.682  1.00  0.00           H  
ATOM   4493  HD3 ARG B 280     -11.069  15.848  27.297  1.00  0.00           H  
ATOM   4494  NE  ARG B 280     -12.508  16.611  28.637  1.00  0.00           N  
ATOM   4495  HE  ARG B 280     -12.614  17.594  28.456  1.00  0.00           H  
ATOM   4496  CZ  ARG B 280     -12.829  16.185  29.843  1.00  0.00           C  
ATOM   4497  NH1 ARG B 280     -12.689  14.938  30.180  1.00  0.00           N  
ATOM   4498 HH11 ARG B 280     -12.336  14.283  29.509  1.00  0.00           H  
ATOM   4499 HH12 ARG B 280     -13.004  14.622  31.092  1.00  0.00           H  
ATOM   4500  NH2 ARG B 280     -13.275  17.003  30.750  1.00  0.00           N  
ATOM   4501 HH21 ARG B 280     -13.486  17.956  30.516  1.00  0.00           H  
ATOM   4502 HH22 ARG B 280     -13.587  16.618  31.626  1.00  0.00           H  
ATOM   4503  C   ARG B 280     -12.519  14.963  22.606  1.00  0.00           C  
ATOM   4504  O   ARG B 280     -13.035  13.959  22.111  1.00  0.00           O  
ATOM   4505  N   ILE B 281     -11.314  15.405  22.252  1.00  0.00           N  
ATOM   4506  H   ILE B 281     -10.942  16.203  22.747  1.00  0.00           H  
ATOM   4507  CA  ILE B 281     -10.374  14.687  21.385  1.00  0.00           C  
ATOM   4508  HA  ILE B 281     -10.732  13.669  21.258  1.00  0.00           H  
ATOM   4509  CB  ILE B 281     -10.310  15.338  19.978  1.00  0.00           C  
ATOM   4510  HB  ILE B 281     -10.157  16.413  20.099  1.00  0.00           H  
ATOM   4511  CG2 ILE B 281      -9.141  14.791  19.135  1.00  0.00           C  
ATOM   4512 HG21 ILE B 281      -8.189  15.006  19.621  1.00  0.00           H  
ATOM   4513 HG22 ILE B 281      -9.241  13.714  18.998  1.00  0.00           H  
ATOM   4514 HG23 ILE B 281      -9.107  15.278  18.162  1.00  0.00           H  
ATOM   4515  CG1 ILE B 281     -11.664  15.111  19.257  1.00  0.00           C  
ATOM   4516 HG12 ILE B 281     -11.855  14.041  19.187  1.00  0.00           H  
ATOM   4517 HG13 ILE B 281     -12.461  15.554  19.853  1.00  0.00           H  
ATOM   4518  CD1 ILE B 281     -11.777  15.716  17.853  1.00  0.00           C  
ATOM   4519 HD11 ILE B 281     -11.133  15.184  17.153  1.00  0.00           H  
ATOM   4520 HD12 ILE B 281     -12.807  15.627  17.507  1.00  0.00           H  
ATOM   4521 HD13 ILE B 281     -11.502  16.771  17.879  1.00  0.00           H  
ATOM   4522  C   ILE B 281      -9.021  14.587  22.104  1.00  0.00           C  
ATOM   4523  O   ILE B 281      -8.640  15.494  22.840  1.00  0.00           O  
ATOM   4524  N   TYR B 282      -8.310  13.483  21.902  1.00  0.00           N  
ATOM   4525  H   TYR B 282      -8.691  12.777  21.280  1.00  0.00           H  
ATOM   4526  CA  TYR B 282      -6.980  13.221  22.447  1.00  0.00           C  
ATOM   4527  HA  TYR B 282      -6.583  14.124  22.913  1.00  0.00           H  
ATOM   4528  CB  TYR B 282      -7.054  12.116  23.515  1.00  0.00           C  
ATOM   4529  HB2 TYR B 282      -7.474  11.221  23.059  1.00  0.00           H  
ATOM   4530  HB3 TYR B 282      -6.036  11.867  23.819  1.00  0.00           H  
ATOM   4531  CG  TYR B 282      -7.865  12.443  24.762  1.00  0.00           C  
ATOM   4532  CD1 TYR B 282      -9.270  12.323  24.750  1.00  0.00           C  
ATOM   4533  HD1 TYR B 282      -9.775  12.000  23.851  1.00  0.00           H  
ATOM   4534  CE1 TYR B 282     -10.018  12.621  25.907  1.00  0.00           C  
ATOM   4535  HE1 TYR B 282     -11.092  12.535  25.903  1.00  0.00           H  
ATOM   4536  CZ  TYR B 282      -9.362  13.003  27.096  1.00  0.00           C  
ATOM   4537  OH  TYR B 282     -10.094  13.240  28.220  1.00  0.00           O  
ATOM   4538  HH  TYR B 282      -9.561  13.136  29.014  1.00  0.00           H  
ATOM   4539  CE2 TYR B 282      -7.953  13.103  27.117  1.00  0.00           C  
ATOM   4540  HE2 TYR B 282      -7.445  13.393  28.022  1.00  0.00           H  
ATOM   4541  CD2 TYR B 282      -7.211  12.832  25.949  1.00  0.00           C  
ATOM   4542  HD2 TYR B 282      -6.132  12.915  25.965  1.00  0.00           H  
ATOM   4543  C   TYR B 282      -6.058  12.808  21.295  1.00  0.00           C  
ATOM   4544  O   TYR B 282      -6.413  11.933  20.502  1.00  0.00           O  
ATOM   4545  N   GLN B 283      -4.877  13.420  21.193  1.00  0.00           N  
ATOM   4546  H   GLN B 283      -4.608  14.082  21.904  1.00  0.00           H  
ATOM   4547  CA  GLN B 283      -3.836  12.950  20.277  1.00  0.00           C  
ATOM   4548  HA  GLN B 283      -4.306  12.570  19.369  1.00  0.00           H  
ATOM   4549  CB  GLN B 283      -2.878  14.096  19.905  1.00  0.00           C  
ATOM   4550  HB2 GLN B 283      -2.590  14.630  20.812  1.00  0.00           H  
ATOM   4551  HB3 GLN B 283      -1.970  13.682  19.463  1.00  0.00           H  
ATOM   4552  CG  GLN B 283      -3.484  15.092  18.904  1.00  0.00           C  
ATOM   4553  HG2 GLN B 283      -4.445  15.450  19.272  1.00  0.00           H  
ATOM   4554  HG3 GLN B 283      -2.818  15.952  18.830  1.00  0.00           H  
ATOM   4555  CD  GLN B 283      -3.674  14.516  17.500  1.00  0.00           C  
ATOM   4556  OE1 GLN B 283      -3.494  13.347  17.223  1.00  0.00           O  
ATOM   4557  NE2 GLN B 283      -4.058  15.323  16.542  1.00  0.00           N  
ATOM   4558 HE21 GLN B 283      -4.156  14.892  15.638  1.00  0.00           H  
ATOM   4559 HE22 GLN B 283      -4.197  16.301  16.712  1.00  0.00           H  
ATOM   4560  C   GLN B 283      -3.060  11.783  20.889  1.00  0.00           C  
ATOM   4561  O   GLN B 283      -2.873  11.721  22.105  1.00  0.00           O  
ATOM   4562  N   VAL B 284      -2.574  10.888  20.032  1.00  0.00           N  
ATOM   4563  H   VAL B 284      -2.836  10.971  19.051  1.00  0.00           H  
ATOM   4564  CA  VAL B 284      -1.706   9.758  20.378  1.00  0.00           C  
ATOM   4565  HA  VAL B 284      -1.263   9.934  21.360  1.00  0.00           H  
ATOM   4566  CB  VAL B 284      -2.497   8.431  20.466  1.00  0.00           C  
ATOM   4567  HB  VAL B 284      -2.914   8.199  19.490  1.00  0.00           H  
ATOM   4568  CG1 VAL B 284      -1.600   7.261  20.893  1.00  0.00           C  
ATOM   4569 HG11 VAL B 284      -1.141   7.467  21.861  1.00  0.00           H  
ATOM   4570 HG12 VAL B 284      -2.188   6.346  20.978  1.00  0.00           H  
ATOM   4571 HG13 VAL B 284      -0.823   7.082  20.150  1.00  0.00           H  
ATOM   4572  CG2 VAL B 284      -3.658   8.522  21.467  1.00  0.00           C  
ATOM   4573 HG21 VAL B 284      -4.153   7.556  21.542  1.00  0.00           H  
ATOM   4574 HG22 VAL B 284      -3.278   8.808  22.447  1.00  0.00           H  
ATOM   4575 HG23 VAL B 284      -4.391   9.253  21.130  1.00  0.00           H  
ATOM   4576  C   VAL B 284      -0.572   9.724  19.352  1.00  0.00           C  
ATOM   4577  O   VAL B 284      -0.633   9.040  18.334  1.00  0.00           O  
ATOM   4578  N   THR B 285       0.476  10.510  19.609  1.00  0.00           N  
ATOM   4579  H   THR B 285       0.458  11.053  20.463  1.00  0.00           H  
ATOM   4580  CA  THR B 285       1.687  10.644  18.773  1.00  0.00           C  
ATOM   4581  HA  THR B 285       1.381  10.725  17.728  1.00  0.00           H  
ATOM   4582  CB  THR B 285       2.446  11.933  19.150  1.00  0.00           C  
ATOM   4583  HB  THR B 285       3.315  12.039  18.501  1.00  0.00           H  
ATOM   4584  CG2 THR B 285       1.600  13.202  19.024  1.00  0.00           C  
ATOM   4585 HG21 THR B 285       1.205  13.283  18.012  1.00  0.00           H  
ATOM   4586 HG22 THR B 285       0.776  13.183  19.737  1.00  0.00           H  
ATOM   4587 HG23 THR B 285       2.225  14.070  19.235  1.00  0.00           H  
ATOM   4588  OG1 THR B 285       2.878  11.836  20.487  1.00  0.00           O  
ATOM   4589  HG1 THR B 285       3.579  11.170  20.494  1.00  0.00           H  
ATOM   4590  C   THR B 285       2.614   9.418  18.878  1.00  0.00           C  
ATOM   4591  O   THR B 285       3.831   9.561  18.994  1.00  0.00           O  
ATOM   4592  N   TYR B 286       2.037   8.217  18.909  1.00  0.00           N  
ATOM   4593  H   TYR B 286       1.041   8.175  18.721  1.00  0.00           H  
ATOM   4594  CA  TYR B 286       2.671   6.944  19.248  1.00  0.00           C  
ATOM   4595  HA  TYR B 286       3.748   7.020  19.102  1.00  0.00           H  
ATOM   4596  CB  TYR B 286       2.359   6.588  20.721  1.00  0.00           C  
ATOM   4597  HB2 TYR B 286       1.506   7.178  21.060  1.00  0.00           H  
ATOM   4598  HB3 TYR B 286       2.025   5.551  20.751  1.00  0.00           H  
ATOM   4599  CG  TYR B 286       3.458   6.730  21.768  1.00  0.00           C  
ATOM   4600  CD1 TYR B 286       4.587   7.559  21.590  1.00  0.00           C  
ATOM   4601  HD1 TYR B 286       4.720   8.126  20.683  1.00  0.00           H  
ATOM   4602  CE1 TYR B 286       5.560   7.668  22.603  1.00  0.00           C  
ATOM   4603  HE1 TYR B 286       6.416   8.310  22.458  1.00  0.00           H  
ATOM   4604  CZ  TYR B 286       5.412   6.936  23.800  1.00  0.00           C  
ATOM   4605  OH  TYR B 286       6.345   7.027  24.781  1.00  0.00           O  
ATOM   4606  HH  TYR B 286       7.013   7.683  24.583  1.00  0.00           H  
ATOM   4607  CE2 TYR B 286       4.289   6.106  23.982  1.00  0.00           C  
ATOM   4608  HE2 TYR B 286       4.184   5.551  24.902  1.00  0.00           H  
ATOM   4609  CD2 TYR B 286       3.314   6.012  22.973  1.00  0.00           C  
ATOM   4610  HD2 TYR B 286       2.444   5.387  23.129  1.00  0.00           H  
ATOM   4611  C   TYR B 286       2.168   5.832  18.317  1.00  0.00           C  
ATOM   4612  O   TYR B 286       1.043   5.870  17.820  1.00  0.00           O  
ATOM   4613  N   LEU B 287       3.031   4.833  18.110  1.00  0.00           N  
ATOM   4614  H   LEU B 287       3.939   4.908  18.537  1.00  0.00           H  
ATOM   4615  CA  LEU B 287       2.735   3.598  17.366  1.00  0.00           C  
ATOM   4616  HA  LEU B 287       2.154   3.847  16.477  1.00  0.00           H  
ATOM   4617  CB  LEU B 287       4.067   2.941  16.943  1.00  0.00           C  
ATOM   4618  HB2 LEU B 287       4.548   2.537  17.835  1.00  0.00           H  
ATOM   4619  HB3 LEU B 287       3.835   2.101  16.288  1.00  0.00           H  
ATOM   4620  CG  LEU B 287       5.091   3.851  16.230  1.00  0.00           C  
ATOM   4621  HG  LEU B 287       5.382   4.663  16.897  1.00  0.00           H  
ATOM   4622  CD1 LEU B 287       6.349   3.046  15.901  1.00  0.00           C  
ATOM   4623 HD11 LEU B 287       7.086   3.696  15.429  1.00  0.00           H  
ATOM   4624 HD12 LEU B 287       6.105   2.235  15.216  1.00  0.00           H  
ATOM   4625 HD13 LEU B 287       6.778   2.637  16.815  1.00  0.00           H  
ATOM   4626  CD2 LEU B 287       4.534   4.455  14.941  1.00  0.00           C  
ATOM   4627 HD21 LEU B 287       4.175   3.664  14.284  1.00  0.00           H  
ATOM   4628 HD22 LEU B 287       3.706   5.124  15.169  1.00  0.00           H  
ATOM   4629 HD23 LEU B 287       5.312   5.023  14.430  1.00  0.00           H  
ATOM   4630  C   LEU B 287       1.898   2.611  18.204  1.00  0.00           C  
ATOM   4631  O   LEU B 287       1.112   1.831  17.671  1.00  0.00           O  
ATOM   4632  N   GLU B 288       2.068   2.692  19.526  1.00  0.00           N  
ATOM   4633  H   GLU B 288       2.690   3.412  19.845  1.00  0.00           H  
ATOM   4634  CA  GLU B 288       1.292   2.027  20.578  1.00  0.00           C  
ATOM   4635  HA  GLU B 288       1.417   0.948  20.507  1.00  0.00           H  
ATOM   4636  CB  GLU B 288       1.919   2.478  21.922  1.00  0.00           C  
ATOM   4637  HB2 GLU B 288       2.849   1.925  22.065  1.00  0.00           H  
ATOM   4638  HB3 GLU B 288       2.205   3.524  21.815  1.00  0.00           H  
ATOM   4639  CG  GLU B 288       1.104   2.408  23.226  1.00  0.00           C  
ATOM   4640  HG2 GLU B 288       1.685   2.916  23.999  1.00  0.00           H  
ATOM   4641  HG3 GLU B 288       0.192   2.987  23.089  1.00  0.00           H  
ATOM   4642  CD  GLU B 288       0.766   0.993  23.723  1.00  0.00           C  
ATOM   4643  OE1 GLU B 288       0.508   0.855  24.946  1.00  0.00           O  
ATOM   4644  OE2 GLU B 288       0.718   0.079  22.873  1.00  0.00           O  
ATOM   4645  C   GLU B 288      -0.202   2.385  20.421  1.00  0.00           C  
ATOM   4646  O   GLU B 288      -0.565   3.558  20.575  1.00  0.00           O  
ATOM   4647  N   PRO B 289      -1.083   1.427  20.063  1.00  0.00           N  
ATOM   4648  CD  PRO B 289      -0.781   0.027  19.776  1.00  0.00           C  
ATOM   4649  HD2 PRO B 289      -0.341  -0.471  20.640  1.00  0.00           H  
ATOM   4650  HD3 PRO B 289      -0.102  -0.028  18.926  1.00  0.00           H  
ATOM   4651  CG  PRO B 289      -2.107  -0.642  19.411  1.00  0.00           C  
ATOM   4652  HG2 PRO B 289      -2.566  -1.070  20.304  1.00  0.00           H  
ATOM   4653  HG3 PRO B 289      -1.977  -1.404  18.643  1.00  0.00           H  
ATOM   4654  CB  PRO B 289      -2.944   0.531  18.908  1.00  0.00           C  
ATOM   4655  HB2 PRO B 289      -4.012   0.334  18.971  1.00  0.00           H  
ATOM   4656  HB3 PRO B 289      -2.666   0.760  17.879  1.00  0.00           H  
ATOM   4657  CA  PRO B 289      -2.503   1.673  19.829  1.00  0.00           C  
ATOM   4658  HA  PRO B 289      -2.634   2.622  19.310  1.00  0.00           H  
ATOM   4659  C   PRO B 289      -3.259   1.731  21.168  1.00  0.00           C  
ATOM   4660  O   PRO B 289      -4.126   0.900  21.455  1.00  0.00           O  
ATOM   4661  N   SER B 290      -2.888   2.675  22.032  1.00  0.00           N  
ATOM   4662  H   SER B 290      -2.151   3.317  21.749  1.00  0.00           H  
ATOM   4663  CA  SER B 290      -3.356   2.752  23.416  1.00  0.00           C  
ATOM   4664  HA  SER B 290      -4.374   2.375  23.469  1.00  0.00           H  
ATOM   4665  CB  SER B 290      -2.458   1.837  24.252  1.00  0.00           C  
ATOM   4666  HB2 SER B 290      -2.541   0.815  23.878  1.00  0.00           H  
ATOM   4667  HB3 SER B 290      -1.444   2.176  24.102  1.00  0.00           H  
ATOM   4668  OG  SER B 290      -2.678   1.829  25.646  1.00  0.00           O  
ATOM   4669  HG  SER B 290      -1.993   1.230  25.976  1.00  0.00           H  
ATOM   4670  C   SER B 290      -3.363   4.196  23.926  1.00  0.00           C  
ATOM   4671  O   SER B 290      -2.620   5.058  23.449  1.00  0.00           O  
ATOM   4672  N   LEU B 291      -4.228   4.469  24.902  1.00  0.00           N  
ATOM   4673  H   LEU B 291      -4.818   3.703  25.221  1.00  0.00           H  
ATOM   4674  CA  LEU B 291      -4.378   5.770  25.552  1.00  0.00           C  
ATOM   4675  HA  LEU B 291      -3.417   6.286  25.530  1.00  0.00           H  
ATOM   4676  CB  LEU B 291      -5.409   6.609  24.768  1.00  0.00           C  
ATOM   4677  HB2 LEU B 291      -5.008   6.806  23.772  1.00  0.00           H  
ATOM   4678  HB3 LEU B 291      -6.310   6.007  24.649  1.00  0.00           H  
ATOM   4679  CG  LEU B 291      -5.812   7.945  25.422  1.00  0.00           C  
ATOM   4680  HG  LEU B 291      -6.215   7.757  26.416  1.00  0.00           H  
ATOM   4681  CD1 LEU B 291      -4.642   8.923  25.538  1.00  0.00           C  
ATOM   4682 HD11 LEU B 291      -4.990   9.854  25.984  1.00  0.00           H  
ATOM   4683 HD12 LEU B 291      -3.862   8.514  26.176  1.00  0.00           H  
ATOM   4684 HD13 LEU B 291      -4.225   9.132  24.555  1.00  0.00           H  
ATOM   4685  CD2 LEU B 291      -6.904   8.617  24.592  1.00  0.00           C  
ATOM   4686 HD21 LEU B 291      -6.515   8.859  23.603  1.00  0.00           H  
ATOM   4687 HD22 LEU B 291      -7.758   7.947  24.497  1.00  0.00           H  
ATOM   4688 HD23 LEU B 291      -7.230   9.529  25.089  1.00  0.00           H  
ATOM   4689  C   LEU B 291      -4.788   5.570  27.012  1.00  0.00           C  
ATOM   4690  O   LEU B 291      -5.677   4.768  27.299  1.00  0.00           O  
ATOM   4691  N   ARG B 292      -4.192   6.334  27.935  1.00  0.00           N  
ATOM   4692  H   ARG B 292      -3.517   7.020  27.625  1.00  0.00           H  
ATOM   4693  CA  ARG B 292      -4.585   6.353  29.351  1.00  0.00           C  
ATOM   4694  HA  ARG B 292      -5.495   5.764  29.454  1.00  0.00           H  
ATOM   4695  CB  ARG B 292      -3.517   5.694  30.237  1.00  0.00           C  
ATOM   4696  HB2 ARG B 292      -2.535   6.107  30.000  1.00  0.00           H  
ATOM   4697  HB3 ARG B 292      -3.729   5.927  31.279  1.00  0.00           H  
ATOM   4698  CG  ARG B 292      -3.538   4.160  30.070  1.00  0.00           C  
ATOM   4699  HG2 ARG B 292      -3.850   3.692  31.005  1.00  0.00           H  
ATOM   4700  HG3 ARG B 292      -4.274   3.884  29.321  1.00  0.00           H  
ATOM   4701  CD  ARG B 292      -2.192   3.585  29.625  1.00  0.00           C  
ATOM   4702  HD2 ARG B 292      -2.371   2.658  29.082  1.00  0.00           H  
ATOM   4703  HD3 ARG B 292      -1.702   4.281  28.940  1.00  0.00           H  
ATOM   4704  NE  ARG B 292      -1.325   3.294  30.780  1.00  0.00           N  
ATOM   4705  HE  ARG B 292      -1.736   3.413  31.693  1.00  0.00           H  
ATOM   4706  CZ  ARG B 292      -0.109   2.790  30.719  1.00  0.00           C  
ATOM   4707  NH1 ARG B 292       0.448   2.473  29.584  1.00  0.00           N  
ATOM   4708 HH11 ARG B 292      -0.087   2.575  28.735  1.00  0.00           H  
ATOM   4709 HH12 ARG B 292       1.364   2.066  29.544  1.00  0.00           H  
ATOM   4710  NH2 ARG B 292       0.572   2.581  31.809  1.00  0.00           N  
ATOM   4711 HH21 ARG B 292       0.155   2.789  32.700  1.00  0.00           H  
ATOM   4712 HH22 ARG B 292       1.503   2.214  31.758  1.00  0.00           H  
ATOM   4713  C   ARG B 292      -4.973   7.751  29.807  1.00  0.00           C  
ATOM   4714  O   ARG B 292      -4.364   8.739  29.408  1.00  0.00           O  
ATOM   4715  N   ILE B 293      -6.010   7.820  30.632  1.00  0.00           N  
ATOM   4716  H   ILE B 293      -6.461   6.950  30.904  1.00  0.00           H  
ATOM   4717  CA  ILE B 293      -6.670   9.062  31.044  1.00  0.00           C  
ATOM   4718  HA  ILE B 293      -6.007   9.907  30.859  1.00  0.00           H  
ATOM   4719  CB  ILE B 293      -7.981   9.263  30.237  1.00  0.00           C  
ATOM   4720  HB  ILE B 293      -8.710   8.534  30.598  1.00  0.00           H  
ATOM   4721  CG2 ILE B 293      -8.547  10.668  30.498  1.00  0.00           C  
ATOM   4722 HG21 ILE B 293      -8.675  10.835  31.564  1.00  0.00           H  
ATOM   4723 HG22 ILE B 293      -7.878  11.426  30.089  1.00  0.00           H  
ATOM   4724 HG23 ILE B 293      -9.534  10.767  30.046  1.00  0.00           H  
ATOM   4725  CG1 ILE B 293      -7.802   9.022  28.716  1.00  0.00           C  
ATOM   4726 HG12 ILE B 293      -7.048   9.704  28.321  1.00  0.00           H  
ATOM   4727 HG13 ILE B 293      -7.460   7.999  28.553  1.00  0.00           H  
ATOM   4728  CD1 ILE B 293      -9.085   9.167  27.894  1.00  0.00           C  
ATOM   4729 HD11 ILE B 293      -9.877   8.555  28.329  1.00  0.00           H  
ATOM   4730 HD12 ILE B 293      -8.894   8.831  26.876  1.00  0.00           H  
ATOM   4731 HD13 ILE B 293      -9.401  10.208  27.859  1.00  0.00           H  
ATOM   4732  C   ILE B 293      -6.945   8.967  32.545  1.00  0.00           C  
ATOM   4733  O   ILE B 293      -7.322   7.897  33.012  1.00  0.00           O  
ATOM   4734  N   ALA B 294      -6.793  10.046  33.315  1.00  0.00           N  
ATOM   4735  H   ALA B 294      -6.479  10.912  32.913  1.00  0.00           H  
ATOM   4736  CA  ALA B 294      -7.256  10.035  34.702  1.00  0.00           C  
ATOM   4737  HA  ALA B 294      -6.887   9.127  35.187  1.00  0.00           H  
ATOM   4738  CB  ALA B 294      -6.663  11.232  35.451  1.00  0.00           C  
ATOM   4739  HB1 ALA B 294      -6.999  11.208  36.487  1.00  0.00           H  
ATOM   4740  HB2 ALA B 294      -5.574  11.175  35.436  1.00  0.00           H  
ATOM   4741  HB3 ALA B 294      -6.982  12.166  34.992  1.00  0.00           H  
ATOM   4742  C   ALA B 294      -8.797  10.012  34.736  1.00  0.00           C  
ATOM   4743  O   ALA B 294      -9.453  10.884  34.155  1.00  0.00           O  
ATOM   4744  N   ALA B 295      -9.385   9.037  35.429  1.00  0.00           N  
ATOM   4745  H   ALA B 295      -8.791   8.353  35.891  1.00  0.00           H  
ATOM   4746  CA  ALA B 295     -10.832   8.872  35.567  1.00  0.00           C  
ATOM   4747  HA  ALA B 295     -11.277   8.813  34.572  1.00  0.00           H  
ATOM   4748  CB  ALA B 295     -11.095   7.546  36.291  1.00  0.00           C  
ATOM   4749  HB1 ALA B 295     -10.682   7.581  37.301  1.00  0.00           H  
ATOM   4750  HB2 ALA B 295     -12.170   7.368  36.352  1.00  0.00           H  
ATOM   4751  HB3 ALA B 295     -10.633   6.724  35.743  1.00  0.00           H  
ATOM   4752  C   ALA B 295     -11.489  10.063  36.288  1.00  0.00           C  
ATOM   4753  O   ALA B 295     -12.646  10.369  36.032  1.00  0.00           O  
ATOM   4754  N   SER B 296     -10.730  10.816  37.089  1.00  0.00           N  
ATOM   4755  H   SER B 296      -9.782  10.517  37.259  1.00  0.00           H  
ATOM   4756  CA  SER B 296     -11.131  12.107  37.669  1.00  0.00           C  
ATOM   4757  HA  SER B 296     -12.077  11.973  38.195  1.00  0.00           H  
ATOM   4758  CB  SER B 296     -10.071  12.530  38.688  1.00  0.00           C  
ATOM   4759  HB2 SER B 296     -10.353  13.483  39.138  1.00  0.00           H  
ATOM   4760  HB3 SER B 296     -10.004  11.776  39.473  1.00  0.00           H  
ATOM   4761  OG  SER B 296      -8.814  12.657  38.046  1.00  0.00           O  
ATOM   4762  HG  SER B 296      -8.167  12.903  38.714  1.00  0.00           H  
ATOM   4763  C   SER B 296     -11.339  13.237  36.641  1.00  0.00           C  
ATOM   4764  O   SER B 296     -11.780  14.325  37.006  1.00  0.00           O  
ATOM   4765  N   THR B 297     -11.032  13.018  35.354  1.00  0.00           N  
ATOM   4766  H   THR B 297     -10.624  12.122  35.114  1.00  0.00           H  
ATOM   4767  CA  THR B 297     -11.438  13.917  34.249  1.00  0.00           C  
ATOM   4768  HA  THR B 297     -11.508  14.930  34.645  1.00  0.00           H  
ATOM   4769  CB  THR B 297     -10.410  13.955  33.105  1.00  0.00           C  
ATOM   4770  HB  THR B 297     -10.721  14.732  32.406  1.00  0.00           H  
ATOM   4771  CG2 THR B 297      -9.001  14.313  33.578  1.00  0.00           C  
ATOM   4772 HG21 THR B 297      -9.018  15.284  34.073  1.00  0.00           H  
ATOM   4773 HG22 THR B 297      -8.635  13.567  34.280  1.00  0.00           H  
ATOM   4774 HG23 THR B 297      -8.330  14.362  32.721  1.00  0.00           H  
ATOM   4775  OG1 THR B 297     -10.358  12.741  32.390  1.00  0.00           O  
ATOM   4776  HG1 THR B 297     -10.033  12.043  32.991  1.00  0.00           H  
ATOM   4777  C   THR B 297     -12.827  13.587  33.686  1.00  0.00           C  
ATOM   4778  O   THR B 297     -13.310  14.292  32.794  1.00  0.00           O  
ATOM   4779  N   LEU B 298     -13.471  12.535  34.199  1.00  0.00           N  
ATOM   4780  H   LEU B 298     -13.031  12.035  34.965  1.00  0.00           H  
ATOM   4781  CA  LEU B 298     -14.810  12.060  33.860  1.00  0.00           C  
ATOM   4782  HA  LEU B 298     -15.225  12.659  33.048  1.00  0.00           H  
ATOM   4783  CB  LEU B 298     -14.718  10.588  33.395  1.00  0.00           C  
ATOM   4784  HB2 LEU B 298     -14.461   9.973  34.257  1.00  0.00           H  
ATOM   4785  HB3 LEU B 298     -15.701  10.261  33.057  1.00  0.00           H  
ATOM   4786  CG  LEU B 298     -13.686  10.315  32.281  1.00  0.00           C  
ATOM   4787  HG  LEU B 298     -12.709  10.701  32.569  1.00  0.00           H  
ATOM   4788  CD1 LEU B 298     -13.515   8.816  32.043  1.00  0.00           C  
ATOM   4789 HD11 LEU B 298     -12.797   8.638  31.245  1.00  0.00           H  
ATOM   4790 HD12 LEU B 298     -13.158   8.341  32.956  1.00  0.00           H  
ATOM   4791 HD13 LEU B 298     -14.482   8.382  31.790  1.00  0.00           H  
ATOM   4792  CD2 LEU B 298     -14.097  10.975  30.960  1.00  0.00           C  
ATOM   4793 HD21 LEU B 298     -14.147  12.054  31.089  1.00  0.00           H  
ATOM   4794 HD22 LEU B 298     -13.367  10.745  30.186  1.00  0.00           H  
ATOM   4795 HD23 LEU B 298     -15.076  10.603  30.655  1.00  0.00           H  
ATOM   4796  C   LEU B 298     -15.739  12.228  35.079  1.00  0.00           C  
ATOM   4797  O   LEU B 298     -15.293  12.294  36.227  1.00  0.00           O  
ATOM   4798  N   LYS B 299     -17.045  12.343  34.831  1.00  0.00           N  
ATOM   4799  H   LYS B 299     -17.349  12.253  33.868  1.00  0.00           H  
ATOM   4800  CA  LYS B 299     -18.078  12.496  35.865  1.00  0.00           C  
ATOM   4801  HA  LYS B 299     -17.697  13.146  36.655  1.00  0.00           H  
ATOM   4802  CB  LYS B 299     -19.332  13.137  35.251  1.00  0.00           C  
ATOM   4803  HB2 LYS B 299     -19.663  12.533  34.408  1.00  0.00           H  
ATOM   4804  HB3 LYS B 299     -20.127  13.142  35.998  1.00  0.00           H  
ATOM   4805  CG  LYS B 299     -19.088  14.580  34.777  1.00  0.00           C  
ATOM   4806  HG2 LYS B 299     -18.845  15.195  35.646  1.00  0.00           H  
ATOM   4807  HG3 LYS B 299     -18.248  14.602  34.084  1.00  0.00           H  
ATOM   4808  CD  LYS B 299     -20.324  15.158  34.072  1.00  0.00           C  
ATOM   4809  HD2 LYS B 299     -20.582  14.534  33.211  1.00  0.00           H  
ATOM   4810  HD3 LYS B 299     -21.164  15.160  34.769  1.00  0.00           H  
ATOM   4811  CE  LYS B 299     -20.048  16.602  33.625  1.00  0.00           C  
ATOM   4812  HE2 LYS B 299     -20.880  17.243  33.939  1.00  0.00           H  
ATOM   4813  HE3 LYS B 299     -19.143  16.948  34.122  1.00  0.00           H  
ATOM   4814  NZ  LYS B 299     -19.848  16.697  32.165  1.00  0.00           N  
ATOM   4815  HZ1 LYS B 299     -19.230  15.967  31.790  1.00  0.00           H  
ATOM   4816  HZ2 LYS B 299     -20.728  16.604  31.661  1.00  0.00           H  
ATOM   4817  HZ3 LYS B 299     -19.491  17.586  31.853  1.00  0.00           H  
ATOM   4818  C   LYS B 299     -18.400  11.135  36.488  1.00  0.00           C  
ATOM   4819  O   LYS B 299     -18.713  10.187  35.774  1.00  0.00           O  
ATOM   4820  N   SER B 300     -18.363  11.040  37.817  1.00  0.00           N  
ATOM   4821  H   SER B 300     -18.115  11.849  38.360  1.00  0.00           H  
ATOM   4822  CA  SER B 300     -18.770   9.809  38.504  1.00  0.00           C  
ATOM   4823  HA  SER B 300     -18.238   8.994  38.025  1.00  0.00           H  
ATOM   4824  CB  SER B 300     -18.353   9.823  39.976  1.00  0.00           C  
ATOM   4825  HB2 SER B 300     -17.276   9.985  40.046  1.00  0.00           H  
ATOM   4826  HB3 SER B 300     -18.871  10.633  40.493  1.00  0.00           H  
ATOM   4827  OG  SER B 300     -18.680   8.594  40.593  1.00  0.00           O  
ATOM   4828  HG  SER B 300     -18.341   7.871  40.044  1.00  0.00           H  
ATOM   4829  C   SER B 300     -20.274   9.553  38.347  1.00  0.00           C  
ATOM   4830  O   SER B 300     -21.061  10.502  38.336  1.00  0.00           O  
ATOM   4831  N   GLY B 301     -20.674   8.289  38.202  1.00  0.00           N  
ATOM   4832  H   GLY B 301     -19.966   7.556  38.132  1.00  0.00           H  
ATOM   4833  CA  GLY B 301     -22.060   7.860  38.000  1.00  0.00           C  
ATOM   4834  HA2 GLY B 301     -22.123   6.800  38.245  1.00  0.00           H  
ATOM   4835  HA3 GLY B 301     -22.714   8.411  38.676  1.00  0.00           H  
ATOM   4836  C   GLY B 301     -22.589   8.036  36.571  1.00  0.00           C  
ATOM   4837  O   GLY B 301     -23.766   7.758  36.331  1.00  0.00           O  
ATOM   4838  N   ILE B 302     -21.759   8.481  35.622  1.00  0.00           N  
ATOM   4839  H   ILE B 302     -20.789   8.610  35.880  1.00  0.00           H  
ATOM   4840  CA  ILE B 302     -22.146   8.827  34.242  1.00  0.00           C  
ATOM   4841  HA  ILE B 302     -23.232   8.818  34.164  1.00  0.00           H  
ATOM   4842  CB  ILE B 302     -21.661  10.266  33.934  1.00  0.00           C  
ATOM   4843  HB  ILE B 302     -20.609  10.313  34.199  1.00  0.00           H  
ATOM   4844  CG2 ILE B 302     -21.724  10.652  32.450  1.00  0.00           C  
ATOM   4845 HG21 ILE B 302     -22.730  10.508  32.065  1.00  0.00           H  
ATOM   4846 HG22 ILE B 302     -21.430  11.695  32.321  1.00  0.00           H  
ATOM   4847 HG23 ILE B 302     -21.027  10.039  31.880  1.00  0.00           H  
ATOM   4848  CG1 ILE B 302     -22.393  11.330  34.788  1.00  0.00           C  
ATOM   4849 HG12 ILE B 302     -22.169  11.157  35.840  1.00  0.00           H  
ATOM   4850 HG13 ILE B 302     -21.995  12.312  34.536  1.00  0.00           H  
ATOM   4851  CD1 ILE B 302     -23.918  11.400  34.624  1.00  0.00           C  
ATOM   4852 HD11 ILE B 302     -24.383  10.483  34.984  1.00  0.00           H  
ATOM   4853 HD12 ILE B 302     -24.300  12.234  35.214  1.00  0.00           H  
ATOM   4854 HD13 ILE B 302     -24.183  11.561  33.580  1.00  0.00           H  
ATOM   4855  C   ILE B 302     -21.644   7.789  33.223  1.00  0.00           C  
ATOM   4856  O   ILE B 302     -20.581   7.195  33.385  1.00  0.00           O  
ATOM   4857  N   SER B 303     -22.396   7.567  32.141  1.00  0.00           N  
ATOM   4858  H   SER B 303     -23.248   8.109  32.031  1.00  0.00           H  
ATOM   4859  CA  SER B 303     -21.965   6.701  31.033  1.00  0.00           C  
ATOM   4860  HA  SER B 303     -21.290   5.953  31.439  1.00  0.00           H  
ATOM   4861  CB  SER B 303     -23.155   5.929  30.462  1.00  0.00           C  
ATOM   4862  HB2 SER B 303     -23.601   5.322  31.247  1.00  0.00           H  
ATOM   4863  HB3 SER B 303     -23.911   6.632  30.118  1.00  0.00           H  
ATOM   4864  OG  SER B 303     -22.749   5.083  29.401  1.00  0.00           O  
ATOM   4865  HG  SER B 303     -22.070   4.475  29.742  1.00  0.00           H  
ATOM   4866  C   SER B 303     -21.178   7.460  29.953  1.00  0.00           C  
ATOM   4867  O   SER B 303     -21.460   8.624  29.654  1.00  0.00           O  
ATOM   4868  N   TYR B 304     -20.198   6.786  29.343  1.00  0.00           N  
ATOM   4869  H   TYR B 304     -20.070   5.813  29.594  1.00  0.00           H  
ATOM   4870  CA  TYR B 304     -19.250   7.355  28.383  1.00  0.00           C  
ATOM   4871  HA  TYR B 304     -19.656   8.279  27.979  1.00  0.00           H  
ATOM   4872  CB  TYR B 304     -17.931   7.690  29.089  1.00  0.00           C  
ATOM   4873  HB2 TYR B 304     -17.641   6.848  29.717  1.00  0.00           H  
ATOM   4874  HB3 TYR B 304     -17.148   7.824  28.342  1.00  0.00           H  
ATOM   4875  CG  TYR B 304     -17.985   8.946  29.927  1.00  0.00           C  
ATOM   4876  CD1 TYR B 304     -17.784  10.194  29.305  1.00  0.00           C  
ATOM   4877  HD1 TYR B 304     -17.584  10.242  28.244  1.00  0.00           H  
ATOM   4878  CE1 TYR B 304     -17.848  11.376  30.061  1.00  0.00           C  
ATOM   4879  HE1 TYR B 304     -17.705  12.337  29.590  1.00  0.00           H  
ATOM   4880  CZ  TYR B 304     -18.096  11.305  31.447  1.00  0.00           C  
ATOM   4881  OH  TYR B 304     -18.146  12.442  32.179  1.00  0.00           O  
ATOM   4882  HH  TYR B 304     -18.353  13.228  31.615  1.00  0.00           H  
ATOM   4883  CE2 TYR B 304     -18.269  10.054  32.076  1.00  0.00           C  
ATOM   4884  HE2 TYR B 304     -18.439  10.003  33.142  1.00  0.00           H  
ATOM   4885  CD2 TYR B 304     -18.229   8.875  31.312  1.00  0.00           C  
ATOM   4886  HD2 TYR B 304     -18.387   7.918  31.791  1.00  0.00           H  
ATOM   4887  C   TYR B 304     -18.989   6.440  27.185  1.00  0.00           C  
ATOM   4888  O   TYR B 304     -19.111   5.217  27.268  1.00  0.00           O  
ATOM   4889  N   ARG B 305     -18.598   7.063  26.066  1.00  0.00           N  
ATOM   4890  H   ARG B 305     -18.537   8.079  26.110  1.00  0.00           H  
ATOM   4891  CA  ARG B 305     -18.203   6.449  24.790  1.00  0.00           C  
ATOM   4892  HA  ARG B 305     -18.147   5.370  24.913  1.00  0.00           H  
ATOM   4893  CB  ARG B 305     -19.227   6.791  23.699  1.00  0.00           C  
ATOM   4894  HB2 ARG B 305     -19.494   7.848  23.760  1.00  0.00           H  
ATOM   4895  HB3 ARG B 305     -18.783   6.607  22.718  1.00  0.00           H  
ATOM   4896  CG  ARG B 305     -20.484   5.932  23.808  1.00  0.00           C  
ATOM   4897  HG2 ARG B 305     -20.197   4.884  23.792  1.00  0.00           H  
ATOM   4898  HG3 ARG B 305     -21.006   6.158  24.740  1.00  0.00           H  
ATOM   4899  CD  ARG B 305     -21.394   6.206  22.614  1.00  0.00           C  
ATOM   4900  HD2 ARG B 305     -21.589   7.277  22.566  1.00  0.00           H  
ATOM   4901  HD3 ARG B 305     -20.901   5.892  21.692  1.00  0.00           H  
ATOM   4902  NE  ARG B 305     -22.675   5.526  22.786  1.00  0.00           N  
ATOM   4903  HE  ARG B 305     -23.330   5.964  23.437  1.00  0.00           H  
ATOM   4904  CZ  ARG B 305     -23.143   4.432  22.239  1.00  0.00           C  
ATOM   4905  NH1 ARG B 305     -22.508   3.760  21.316  1.00  0.00           N  
ATOM   4906 HH11 ARG B 305     -21.592   4.067  21.015  1.00  0.00           H  
ATOM   4907 HH12 ARG B 305     -22.911   2.931  20.928  1.00  0.00           H  
ATOM   4908  NH2 ARG B 305     -24.304   4.019  22.648  1.00  0.00           N  
ATOM   4909 HH21 ARG B 305     -24.733   4.581  23.398  1.00  0.00           H  
ATOM   4910 HH22 ARG B 305     -24.788   3.265  22.216  1.00  0.00           H  
ATOM   4911  C   ARG B 305     -16.829   6.919  24.327  1.00  0.00           C  
ATOM   4912  O   ARG B 305     -16.413   8.039  24.619  1.00  0.00           O  
ATOM   4913  N   ALA B 306     -16.203   6.084  23.496  1.00  0.00           N  
ATOM   4914  H   ALA B 306     -16.646   5.193  23.299  1.00  0.00           H  
ATOM   4915  CA  ALA B 306     -14.990   6.402  22.753  1.00  0.00           C  
ATOM   4916  HA  ALA B 306     -14.911   7.485  22.673  1.00  0.00           H  
ATOM   4917  CB  ALA B 306     -13.773   5.896  23.534  1.00  0.00           C  
ATOM   4918  HB1 ALA B 306     -12.854   6.200  23.030  1.00  0.00           H  
ATOM   4919  HB2 ALA B 306     -13.773   6.311  24.541  1.00  0.00           H  
ATOM   4920  HB3 ALA B 306     -13.800   4.809  23.603  1.00  0.00           H  
ATOM   4921  C   ALA B 306     -15.019   5.823  21.326  1.00  0.00           C  
ATOM   4922  O   ALA B 306     -15.598   4.763  21.081  1.00  0.00           O  
ATOM   4923  N   ARG B 307     -14.339   6.501  20.396  1.00  0.00           N  
ATOM   4924  H   ARG B 307     -13.949   7.394  20.693  1.00  0.00           H  
ATOM   4925  CA  ARG B 307     -13.968   6.044  19.041  1.00  0.00           C  
ATOM   4926  HA  ARG B 307     -13.919   4.957  19.035  1.00  0.00           H  
ATOM   4927  CB  ARG B 307     -15.044   6.436  18.013  1.00  0.00           C  
ATOM   4928  HB2 ARG B 307     -14.783   6.004  17.045  1.00  0.00           H  
ATOM   4929  HB3 ARG B 307     -15.995   6.001  18.326  1.00  0.00           H  
ATOM   4930  CG  ARG B 307     -15.214   7.952  17.853  1.00  0.00           C  
ATOM   4931  HG2 ARG B 307     -15.394   8.406  18.827  1.00  0.00           H  
ATOM   4932  HG3 ARG B 307     -14.301   8.379  17.443  1.00  0.00           H  
ATOM   4933  CD  ARG B 307     -16.388   8.279  16.925  1.00  0.00           C  
ATOM   4934  HD2 ARG B 307     -16.176   7.903  15.925  1.00  0.00           H  
ATOM   4935  HD3 ARG B 307     -17.286   7.789  17.304  1.00  0.00           H  
ATOM   4936  NE  ARG B 307     -16.618   9.728  16.892  1.00  0.00           N  
ATOM   4937  HE  ARG B 307     -16.154  10.279  17.607  1.00  0.00           H
[truncated: 31,429 more chars]
