# Supplementary material for: Insights into receptor structure and dynamics at the surface of living cells
Source: Nat Commun. 2023 Mar 22;14:1596. doi: 10.1038/s41467-023-37284-4 (PMC10033668; doi:10.1038/s41467-023-37284-4)
Supplement: Supplementary file 15 — Source Data [file 41467_2023_37284_MOESM15_ESM.zip › Source data/Main/Figure 5/b/Average structures of MD sub-trajectories/S30B/MD_sub-average_3bpn_S30B_4.pdb]

ATOM      1  N   CYS A   1      19.051   1.580   7.913  1.00  0.00           N  
ATOM      2  H1  CYS A   1      19.371   1.909   7.011  1.00  0.00           H  
ATOM      3  H2  CYS A   1      19.818   1.066   8.331  1.00  0.00           H  
ATOM      4  H3  CYS A   1      18.843   2.381   8.488  1.00  0.00           H  
ATOM      5  CA  CYS A   1      17.876   0.697   7.820  1.00  0.00           C  
ATOM      6  HA  CYS A   1      18.116  -0.160   7.198  1.00  0.00           H  
ATOM      7  CB  CYS A   1      17.495   0.201   9.220  1.00  0.00           C  
ATOM      8  HB2 CYS A   1      17.106   1.036   9.807  1.00  0.00           H  
ATOM      9  HB3 CYS A   1      16.715  -0.559   9.139  1.00  0.00           H  
ATOM     10  SG  CYS A   1      18.957  -0.481  10.046  1.00  0.00           S  
ATOM     11  HG  CYS A   1      18.865  -1.709   9.521  1.00  0.00           H  
ATOM     12  C   CYS A   1      16.723   1.405   7.136  1.00  0.00           C  
ATOM     13  O   CYS A   1      15.785   1.846   7.792  1.00  0.00           O  
ATOM     14  N   ASP A   2      16.821   1.568   5.820  1.00  0.00           N  
ATOM     15  H   ASP A   2      17.601   1.189   5.307  1.00  0.00           H  
ATOM     16  CA  ASP A   2      15.804   2.257   5.029  1.00  0.00           C  
ATOM     17  HA  ASP A   2      15.500   3.166   5.555  1.00  0.00           H  
ATOM     18  CB  ASP A   2      16.458   2.685   3.715  1.00  0.00           C  
ATOM     19  HB2 ASP A   2      17.339   3.283   3.957  1.00  0.00           H  
ATOM     20  HB3 ASP A   2      16.795   1.786   3.201  1.00  0.00           H  
ATOM     21  CG  ASP A   2      15.554   3.482   2.768  1.00  0.00           C  
ATOM     22  OD1 ASP A   2      14.311   3.425   2.905  1.00  0.00           O  
ATOM     23  OD2 ASP A   2      16.114   4.112   1.857  1.00  0.00           O  
ATOM     24  C   ASP A   2      14.559   1.375   4.827  1.00  0.00           C  
ATOM     25  O   ASP A   2      14.624   0.271   4.283  1.00  0.00           O  
ATOM     26  N   ILE A   3      13.415   1.878   5.281  1.00  0.00           N  
ATOM     27  H   ILE A   3      13.448   2.817   5.651  1.00  0.00           H  
ATOM     28  CA  ILE A   3      12.100   1.231   5.197  1.00  0.00           C  
ATOM     29  HA  ILE A   3      12.134   0.297   5.753  1.00  0.00           H  
ATOM     30  CB  ILE A   3      11.087   2.201   5.831  1.00  0.00           C  
ATOM     31  HB  ILE A   3      11.347   3.209   5.491  1.00  0.00           H  
ATOM     32  CG2 ILE A   3       9.607   2.002   5.471  1.00  0.00           C  
ATOM     33 HG21 ILE A   3       9.185   1.170   6.030  1.00  0.00           H  
ATOM     34 HG22 ILE A   3       9.071   2.917   5.729  1.00  0.00           H  
ATOM     35 HG23 ILE A   3       9.452   1.832   4.407  1.00  0.00           H  
ATOM     36  CG1 ILE A   3      11.172   2.204   7.364  1.00  0.00           C  
ATOM     37 HG12 ILE A   3      12.059   2.746   7.686  1.00  0.00           H  
ATOM     38 HG13 ILE A   3      10.317   2.769   7.681  1.00  0.00           H  
ATOM     39  CD1 ILE A   3      11.100   0.863   8.110  1.00  0.00           C  
ATOM     40 HD11 ILE A   3      10.439   0.153   7.612  1.00  0.00           H  
ATOM     41 HD12 ILE A   3      12.099   0.438   8.190  1.00  0.00           H  
ATOM     42 HD13 ILE A   3      10.712   1.051   9.112  1.00  0.00           H  
ATOM     43  C   ILE A   3      11.682   0.890   3.761  1.00  0.00           C  
ATOM     44  O   ILE A   3      11.005  -0.112   3.530  1.00  0.00           O  
ATOM     45  N   THR A   4      12.108   1.671   2.777  1.00  0.00           N  
ATOM     46  H   THR A   4      12.730   2.450   2.990  1.00  0.00           H  
ATOM     47  CA  THR A   4      11.795   1.411   1.367  1.00  0.00           C  
ATOM     48  HA  THR A   4      10.722   1.237   1.270  1.00  0.00           H  
ATOM     49  CB  THR A   4      12.146   2.624   0.499  1.00  0.00           C  
ATOM     50  HB  THR A   4      11.791   2.409  -0.507  1.00  0.00           H  
ATOM     51  CG2 THR A   4      11.478   3.934   0.935  1.00  0.00           C  
ATOM     52 HG21 THR A   4      10.721   4.161   0.198  1.00  0.00           H  
ATOM     53 HG22 THR A   4      10.972   3.848   1.898  1.00  0.00           H  
ATOM     54 HG23 THR A   4      12.187   4.765   0.947  1.00  0.00           H  
ATOM     55  OG1 THR A   4      13.537   2.799   0.412  1.00  0.00           O  
ATOM     56  HG1 THR A   4      13.864   3.181   1.254  1.00  0.00           H  
ATOM     57  C   THR A   4      12.513   0.159   0.846  1.00  0.00           C  
ATOM     58  O   THR A   4      11.998  -0.540  -0.023  1.00  0.00           O  
ATOM     59  N   LEU A   5      13.648  -0.230   1.439  1.00  0.00           N  
ATOM     60  H   LEU A   5      14.019   0.350   2.183  1.00  0.00           H  
ATOM     61  CA  LEU A   5      14.294  -1.513   1.135  1.00  0.00           C  
ATOM     62  HA  LEU A   5      14.232  -1.693   0.064  1.00  0.00           H  
ATOM     63  CB  LEU A   5      15.765  -1.472   1.573  1.00  0.00           C  
ATOM     64  HB2 LEU A   5      15.788  -1.315   2.651  1.00  0.00           H  
ATOM     65  HB3 LEU A   5      16.222  -2.438   1.361  1.00  0.00           H  
ATOM     66  CG  LEU A   5      16.591  -0.362   0.903  1.00  0.00           C  
ATOM     67  HG  LEU A   5      16.138   0.602   1.137  1.00  0.00           H  
ATOM     68  CD1 LEU A   5      18.019  -0.374   1.462  1.00  0.00           C  
ATOM     69 HD11 LEU A   5      18.304   0.644   1.723  1.00  0.00           H  
ATOM     70 HD12 LEU A   5      18.081  -1.000   2.348  1.00  0.00           H  
ATOM     71 HD13 LEU A   5      18.718  -0.756   0.725  1.00  0.00           H  
ATOM     72  CD2 LEU A   5      16.683  -0.519  -0.619  1.00  0.00           C  
ATOM     73 HD21 LEU A   5      17.364  -1.329  -0.873  1.00  0.00           H  
ATOM     74 HD22 LEU A   5      15.713  -0.741  -1.056  1.00  0.00           H  
ATOM     75 HD23 LEU A   5      17.039   0.416  -1.046  1.00  0.00           H  
ATOM     76  C   LEU A   5      13.577  -2.682   1.805  1.00  0.00           C  
ATOM     77  O   LEU A   5      13.530  -3.793   1.272  1.00  0.00           O  
ATOM     78  N   GLN A   6      13.001  -2.434   2.974  1.00  0.00           N  
ATOM     79  H   GLN A   6      13.087  -1.504   3.364  1.00  0.00           H  
ATOM     80  CA  GLN A   6      12.196  -3.404   3.689  1.00  0.00           C  
ATOM     81  HA  GLN A   6      12.797  -4.305   3.822  1.00  0.00           H  
ATOM     82  CB  GLN A   6      11.918  -2.790   5.060  1.00  0.00           C  
ATOM     83  HB2 GLN A   6      12.851  -2.456   5.516  1.00  0.00           H  
ATOM     84  HB3 GLN A   6      11.259  -1.940   4.950  1.00  0.00           H  
ATOM     85  CG  GLN A   6      11.213  -3.732   6.006  1.00  0.00           C  
ATOM     86  HG2 GLN A   6      10.875  -3.151   6.862  1.00  0.00           H  
ATOM     87  HG3 GLN A   6      10.333  -4.149   5.516  1.00  0.00           H  
ATOM     88  CD  GLN A   6      12.084  -4.856   6.530  1.00  0.00           C  
ATOM     89  OE1 GLN A   6      13.291  -4.956   6.399  1.00  0.00           O  
ATOM     90  NE2 GLN A   6      11.430  -5.753   7.214  1.00  0.00           N  
ATOM     91 HE21 GLN A   6      11.974  -6.425   7.713  1.00  0.00           H  
ATOM     92 HE22 GLN A   6      10.445  -5.609   7.329  1.00  0.00           H  
ATOM     93  C   GLN A   6      10.918  -3.803   2.917  1.00  0.00           C  
ATOM     94  O   GLN A   6      10.502  -4.961   3.008  1.00  0.00           O  
ATOM     95  N   GLU A   7      10.349  -2.915   2.091  1.00  0.00           N  
ATOM     96  H   GLU A   7      10.693  -1.959   2.108  1.00  0.00           H  
ATOM     97  CA  GLU A   7       9.266  -3.251   1.140  1.00  0.00           C  
ATOM     98  HA  GLU A   7       8.409  -3.636   1.692  1.00  0.00           H  
ATOM     99  CB  GLU A   7       8.824  -2.007   0.345  1.00  0.00           C  
ATOM    100  HB2 GLU A   7       9.688  -1.542  -0.123  1.00  0.00           H  
ATOM    101  HB3 GLU A   7       8.142  -2.332  -0.442  1.00  0.00           H  
ATOM    102  CG  GLU A   7       8.103  -0.982   1.225  1.00  0.00           C  
ATOM    103  HG2 GLU A   7       7.361  -1.519   1.816  1.00  0.00           H  
ATOM    104  HG3 GLU A   7       8.822  -0.535   1.912  1.00  0.00           H  
ATOM    105  CD  GLU A   7       7.385   0.130   0.441  1.00  0.00           C  
ATOM    106  OE1 GLU A   7       6.484   0.781   1.026  1.00  0.00           O  
ATOM    107  OE2 GLU A   7       7.676   0.388  -0.744  1.00  0.00           O  
ATOM    108  C   GLU A   7       9.695  -4.335   0.140  1.00  0.00           C  
ATOM    109  O   GLU A   7       8.961  -5.299  -0.117  1.00  0.00           O  
ATOM    110  N   ILE A   8      10.927  -4.226  -0.367  1.00  0.00           N  
ATOM    111  H   ILE A   8      11.479  -3.416  -0.101  1.00  0.00           H  
ATOM    112  CA  ILE A   8      11.510  -5.189  -1.308  1.00  0.00           C  
ATOM    113  HA  ILE A   8      10.782  -5.353  -2.103  1.00  0.00           H  
ATOM    114  CB  ILE A   8      12.811  -4.641  -1.954  1.00  0.00           C  
ATOM    115  HB  ILE A   8      13.564  -4.476  -1.185  1.00  0.00           H  
ATOM    116  CG2 ILE A   8      13.357  -5.686  -2.953  1.00  0.00           C  
ATOM    117 HG21 ILE A   8      12.554  -6.037  -3.597  1.00  0.00           H  
ATOM    118 HG22 ILE A   8      14.146  -5.283  -3.580  1.00  0.00           H  
ATOM    119 HG23 ILE A   8      13.791  -6.524  -2.416  1.00  0.00           H  
ATOM    120  CG1 ILE A   8      12.516  -3.291  -2.638  1.00  0.00           C  
ATOM    121 HG12 ILE A   8      11.721  -3.453  -3.355  1.00  0.00           H  
ATOM    122 HG13 ILE A   8      12.142  -2.584  -1.897  1.00  0.00           H  
ATOM    123  CD1 ILE A   8      13.704  -2.586  -3.307  1.00  0.00           C  
ATOM    124 HD11 ILE A   8      14.393  -3.265  -3.801  1.00  0.00           H  
ATOM    125 HD12 ILE A   8      14.258  -2.053  -2.537  1.00  0.00           H  
ATOM    126 HD13 ILE A   8      13.345  -1.866  -4.044  1.00  0.00           H  
ATOM    127  C   ILE A   8      11.743  -6.533  -0.613  1.00  0.00           C  
ATOM    128  O   ILE A   8      11.357  -7.582  -1.135  1.00  0.00           O  
ATOM    129  N   ILE A   9      12.308  -6.515   0.600  1.00  0.00           N  
ATOM    130  H   ILE A   9      12.595  -5.611   0.971  1.00  0.00           H  
ATOM    131  CA  ILE A   9      12.566  -7.730   1.393  1.00  0.00           C  
ATOM    132  HA  ILE A   9      13.150  -8.418   0.783  1.00  0.00           H  
ATOM    133  CB  ILE A   9      13.377  -7.388   2.665  1.00  0.00           C  
ATOM    134  HB  ILE A   9      12.893  -6.558   3.182  1.00  0.00           H  
ATOM    135  CG2 ILE A   9      13.447  -8.587   3.643  1.00  0.00           C  
ATOM    136 HG21 ILE A   9      14.303  -8.504   4.310  1.00  0.00           H  
ATOM    137 HG22 ILE A   9      12.550  -8.599   4.265  1.00  0.00           H  
ATOM    138 HG23 ILE A   9      13.519  -9.529   3.099  1.00  0.00           H  
ATOM    139  CG1 ILE A   9      14.785  -6.945   2.219  1.00  0.00           C  
ATOM    140 HG12 ILE A   9      15.305  -7.807   1.800  1.00  0.00           H  
ATOM    141 HG13 ILE A   9      14.701  -6.201   1.427  1.00  0.00           H  
ATOM    142  CD1 ILE A   9      15.641  -6.297   3.314  1.00  0.00           C  
ATOM    143 HD11 ILE A   9      15.323  -6.588   4.314  1.00  0.00           H  
ATOM    144 HD12 ILE A   9      16.678  -6.588   3.163  1.00  0.00           H  
ATOM    145 HD13 ILE A   9      15.565  -5.213   3.233  1.00  0.00           H  
ATOM    146  C   ILE A   9      11.265  -8.450   1.731  1.00  0.00           C  
ATOM    147  O   ILE A   9      11.164  -9.674   1.610  1.00  0.00           O  
ATOM    148  N   LYS A  10      10.239  -7.687   2.107  1.00  0.00           N  
ATOM    149  H   LYS A  10      10.384  -6.688   2.243  1.00  0.00           H  
ATOM    150  CA  LYS A  10       8.921  -8.230   2.344  1.00  0.00           C  
ATOM    151  HA  LYS A  10       9.051  -9.073   3.023  1.00  0.00           H  
ATOM    152  CB  LYS A  10       8.074  -7.148   3.009  1.00  0.00           C  
ATOM    153  HB2 LYS A  10       8.653  -6.629   3.776  1.00  0.00           H  
ATOM    154  HB3 LYS A  10       7.713  -6.423   2.275  1.00  0.00           H  
ATOM    155  CG  LYS A  10       6.905  -7.890   3.630  1.00  0.00           C  
ATOM    156  HG2 LYS A  10       6.085  -7.892   2.912  1.00  0.00           H  
ATOM    157  HG3 LYS A  10       7.187  -8.925   3.841  1.00  0.00           H  
ATOM    158  CD  LYS A  10       6.436  -7.301   4.944  1.00  0.00           C  
ATOM    159  HD2 LYS A  10       7.247  -7.297   5.679  1.00  0.00           H  
ATOM    160  HD3 LYS A  10       6.032  -6.300   4.796  1.00  0.00           H  
ATOM    161  CE  LYS A  10       5.362  -8.314   5.320  1.00  0.00           C  
ATOM    162  HE2 LYS A  10       4.673  -8.429   4.478  1.00  0.00           H  
ATOM    163  HE3 LYS A  10       5.851  -9.275   5.512  1.00  0.00           H  
ATOM    164  NZ  LYS A  10       4.606  -7.882   6.488  1.00  0.00           N  
ATOM    165  HZ1 LYS A  10       4.000  -8.620   6.828  1.00  0.00           H  
ATOM    166  HZ2 LYS A  10       5.232  -7.570   7.226  1.00  0.00           H  
ATOM    167  HZ3 LYS A  10       4.022  -7.082   6.268  1.00  0.00           H  
ATOM    168  C   LYS A  10       8.261  -8.798   1.088  1.00  0.00           C  
ATOM    169  O   LYS A  10       7.671  -9.869   1.171  1.00  0.00           O  
ATOM    170  N   THR A  11       8.431  -8.148  -0.063  1.00  0.00           N  
ATOM    171  H   THR A  11       8.927  -7.263  -0.037  1.00  0.00           H  
ATOM    172  CA  THR A  11       7.958  -8.668  -1.360  1.00  0.00           C  
ATOM    173  HA  THR A  11       6.888  -8.871  -1.289  1.00  0.00           H  
ATOM    174  CB  THR A  11       8.178  -7.644  -2.488  1.00  0.00           C  
ATOM    175  HB  THR A  11       9.249  -7.492  -2.624  1.00  0.00           H  
ATOM    176  CG2 THR A  11       7.565  -8.063  -3.828  1.00  0.00           C  
ATOM    177 HG21 THR A  11       6.501  -7.829  -3.847  1.00  0.00           H  
ATOM    178 HG22 THR A  11       8.062  -7.514  -4.624  1.00  0.00           H  
ATOM    179 HG23 THR A  11       7.695  -9.127  -4.019  1.00  0.00           H  
ATOM    180  OG1 THR A  11       7.581  -6.414  -2.148  1.00  0.00           O  
ATOM    181  HG1 THR A  11       8.131  -6.002  -1.453  1.00  0.00           H  
ATOM    182  C   THR A  11       8.658  -9.983  -1.717  1.00  0.00           C  
ATOM    183  O   THR A  11       8.009 -10.922  -2.169  1.00  0.00           O  
ATOM    184  N   LEU A  12       9.967 -10.095  -1.467  1.00  0.00           N  
ATOM    185  H   LEU A  12      10.464  -9.279  -1.120  1.00  0.00           H  
ATOM    186  CA  LEU A  12      10.729 -11.330  -1.680  1.00  0.00           C  
ATOM    187  HA  LEU A  12      10.551 -11.691  -2.694  1.00  0.00           H  
ATOM    188  CB  LEU A  12      12.229 -11.029  -1.515  1.00  0.00           C  
ATOM    189  HB2 LEU A  12      12.378 -10.484  -0.583  1.00  0.00           H  
ATOM    190  HB3 LEU A  12      12.774 -11.971  -1.434  1.00  0.00           H  
ATOM    191  CG  LEU A  12      12.805 -10.211  -2.691  1.00  0.00           C  
ATOM    192  HG  LEU A  12      12.101  -9.435  -2.987  1.00  0.00           H  
ATOM    193  CD1 LEU A  12      14.112  -9.522  -2.301  1.00  0.00           C  
ATOM    194 HD11 LEU A  12      14.617  -9.137  -3.187  1.00  0.00           H  
ATOM    195 HD12 LEU A  12      13.899  -8.685  -1.639  1.00  0.00           H  
ATOM    196 HD13 LEU A  12      14.760 -10.228  -1.799  1.00  0.00           H  
ATOM    197  CD2 LEU A  12      13.071 -11.112  -3.900  1.00  0.00           C  
ATOM    198 HD21 LEU A  12      13.429 -12.093  -3.585  1.00  0.00           H  
ATOM    199 HD22 LEU A  12      12.148 -11.236  -4.463  1.00  0.00           H  
ATOM    200 HD23 LEU A  12      13.817 -10.670  -4.558  1.00  0.00           H  
ATOM    201  C   LEU A  12      10.269 -12.463  -0.752  1.00  0.00           C  
ATOM    202  O   LEU A  12      10.162 -13.594  -1.198  1.00  0.00           O  
ATOM    203  N   ASN A  13       9.937 -12.172   0.505  1.00  0.00           N  
ATOM    204  H   ASN A  13      10.110 -11.234   0.847  1.00  0.00           H  
ATOM    205  CA  ASN A  13       9.312 -13.159   1.391  1.00  0.00           C  
ATOM    206  HA  ASN A  13       9.914 -14.065   1.405  1.00  0.00           H  
ATOM    207  CB  ASN A  13       9.269 -12.583   2.796  1.00  0.00           C  
ATOM    208  HB2 ASN A  13       8.983 -11.532   2.744  1.00  0.00           H  
ATOM    209  HB3 ASN A  13       8.515 -13.103   3.388  1.00  0.00           H  
ATOM    210  CG  ASN A  13      10.587 -12.718   3.513  1.00  0.00           C  
ATOM    211  OD1 ASN A  13      11.469 -13.528   3.240  1.00  0.00           O  
ATOM    212  ND2 ASN A  13      10.725 -11.893   4.515  1.00  0.00           N  
ATOM    213 HD21 ASN A  13      11.498 -12.050   5.125  1.00  0.00           H  
ATOM    214 HD22 ASN A  13       9.955 -11.280   4.705  1.00  0.00           H  
ATOM    215  C   ASN A  13       7.901 -13.576   0.961  1.00  0.00           C  
ATOM    216  O   ASN A  13       7.537 -14.742   1.090  1.00  0.00           O  
ATOM    217  N   SER A  14       7.101 -12.638   0.448  1.00  0.00           N  
ATOM    218  H   SER A  14       7.428 -11.681   0.407  1.00  0.00           H  
ATOM    219  CA  SER A  14       5.771 -12.949  -0.089  1.00  0.00           C  
ATOM    220  HA  SER A  14       5.202 -13.480   0.677  1.00  0.00           H  
ATOM    221  CB  SER A  14       5.016 -11.675  -0.489  1.00  0.00           C  
ATOM    222  HB2 SER A  14       5.586 -11.151  -1.255  1.00  0.00           H  
ATOM    223  HB3 SER A  14       4.052 -11.963  -0.909  1.00  0.00           H  
ATOM    224  OG  SER A  14       4.819 -10.785   0.592  1.00  0.00           O  
ATOM    225  HG  SER A  14       4.907 -11.270   1.414  1.00  0.00           H  
ATOM    226  C   SER A  14       5.845 -13.858  -1.320  1.00  0.00           C  
ATOM    227  O   SER A  14       4.922 -14.631  -1.560  1.00  0.00           O  
ATOM    228  N   LEU A  15       6.928 -13.805  -2.100  1.00  0.00           N  
ATOM    229  H   LEU A  15       7.637 -13.116  -1.884  1.00  0.00           H  
ATOM    230  CA  LEU A  15       7.161 -14.722  -3.223  1.00  0.00           C  
ATOM    231  HA  LEU A  15       6.273 -14.750  -3.854  1.00  0.00           H  
ATOM    232  CB  LEU A  15       8.384 -14.235  -4.018  1.00  0.00           C  
ATOM    233  HB2 LEU A  15       9.133 -13.858  -3.331  1.00  0.00           H  
ATOM    234  HB3 LEU A  15       8.836 -15.077  -4.548  1.00  0.00           H  
ATOM    235  CG  LEU A  15       8.016 -13.138  -5.019  1.00  0.00           C  
ATOM    236  HG  LEU A  15       7.363 -12.413  -4.534  1.00  0.00           H  
ATOM    237  CD1 LEU A  15       9.245 -12.421  -5.594  1.00  0.00           C  
ATOM    238 HD11 LEU A  15       9.294 -11.411  -5.189  1.00  0.00           H  
ATOM    239 HD12 LEU A  15      10.162 -12.972  -5.387  1.00  0.00           H  
ATOM    240 HD13 LEU A  15       9.165 -12.327  -6.674  1.00  0.00           H  
ATOM    241  CD2 LEU A  15       7.284 -13.770  -6.196  1.00  0.00           C  
ATOM    242 HD21 LEU A  15       7.869 -14.615  -6.564  1.00  0.00           H  
ATOM    243 HD22 LEU A  15       6.295 -14.103  -5.895  1.00  0.00           H  
ATOM    244 HD23 LEU A  15       7.169 -13.036  -6.984  1.00  0.00           H  
ATOM    245  C   LEU A  15       7.400 -16.154  -2.760  1.00  0.00           C  
ATOM    246  O   LEU A  15       6.813 -17.095  -3.298  1.00  0.00           O  
ATOM    247  N   THR A  16       8.235 -16.314  -1.742  1.00  0.00           N  
ATOM    248  H   THR A  16       8.708 -15.504  -1.349  1.00  0.00           H  
ATOM    249  CA  THR A  16       8.570 -17.618  -1.165  1.00  0.00           C  
ATOM    250  HA  THR A  16       8.889 -18.289  -1.960  1.00  0.00           H  
ATOM    251  CB  THR A  16       9.661 -17.458  -0.104  1.00  0.00           C  
ATOM    252  HB  THR A  16       9.289 -17.842   0.843  1.00  0.00           H  
ATOM    253  CG2 THR A  16      10.936 -18.202  -0.422  1.00  0.00           C  
ATOM    254 HG21 THR A  16      10.995 -18.465  -1.481  1.00  0.00           H  
ATOM    255 HG22 THR A  16      11.827 -17.655  -0.108  1.00  0.00           H  
ATOM    256 HG23 THR A  16      10.883 -19.107   0.166  1.00  0.00           H  
ATOM    257  OG1 THR A  16      10.048 -16.152   0.174  1.00  0.00           O  
ATOM    258  HG1 THR A  16      10.716 -16.271   0.845  1.00  0.00           H  
ATOM    259  C   THR A  16       7.403 -18.283  -0.457  1.00  0.00           C  
ATOM    260  O   THR A  16       7.267 -19.506  -0.442  1.00  0.00           O  
ATOM    261  N   GLU A  17       6.537 -17.475   0.135  1.00  0.00           N  
ATOM    262  H   GLU A  17       6.746 -16.480   0.155  1.00  0.00           H  
ATOM    263  CA  GLU A  17       5.336 -17.922   0.833  1.00  0.00           C  
ATOM    264  HA  GLU A  17       5.607 -18.616   1.628  1.00  0.00           H  
ATOM    265  CB  GLU A  17       4.771 -16.652   1.461  1.00  0.00           C  
ATOM    266  HB2 GLU A  17       5.493 -16.206   2.148  1.00  0.00           H  
ATOM    267  HB3 GLU A  17       4.659 -15.953   0.632  1.00  0.00           H  
ATOM    268  CG  GLU A  17       3.374 -16.688   2.069  1.00  0.00           C  
ATOM    269  HG2 GLU A  17       3.144 -15.636   2.185  1.00  0.00           H  
ATOM    270  HG3 GLU A  17       2.697 -17.114   1.327  1.00  0.00           H  
ATOM    271  CD  GLU A  17       3.075 -17.321   3.435  1.00  0.00           C  
ATOM    272  OE1 GLU A  17       3.976 -17.864   4.118  1.00  0.00           O  
ATOM    273  OE2 GLU A  17       1.868 -17.265   3.762  1.00  0.00           O  
ATOM    274  C   GLU A  17       4.335 -18.624  -0.115  1.00  0.00           C  
ATOM    275  O   GLU A  17       3.536 -19.454   0.323  1.00  0.00           O  
ATOM    276  N   GLN A  18       4.402 -18.376  -1.435  1.00  0.00           N  
ATOM    277  H   GLN A  18       5.104 -17.725  -1.771  1.00  0.00           H  
ATOM    278  CA  GLN A  18       3.519 -19.036  -2.409  1.00  0.00           C  
ATOM    279  HA  GLN A  18       2.510 -19.016  -2.000  1.00  0.00           H  
ATOM    280  CB  GLN A  18       3.517 -18.285  -3.753  1.00  0.00           C  
ATOM    281  HB2 GLN A  18       4.485 -18.421  -4.238  1.00  0.00           H  
ATOM    282  HB3 GLN A  18       2.758 -18.737  -4.393  1.00  0.00           H  
ATOM    283  CG  GLN A  18       3.227 -16.779  -3.657  1.00  0.00           C  
ATOM    284  HG2 GLN A  18       4.128 -16.282  -3.304  1.00  0.00           H  
ATOM    285  HG3 GLN A  18       3.015 -16.396  -4.655  1.00  0.00           H  
ATOM    286  CD  GLN A  18       2.058 -16.436  -2.734  1.00  0.00           C  
ATOM    287  OE1 GLN A  18       0.963 -16.974  -2.840  1.00  0.00           O  
ATOM    288  NE2 GLN A  18       2.259 -15.560  -1.776  1.00  0.00           N  
ATOM    289 HE21 GLN A  18       1.528 -15.340  -1.126  1.00  0.00           H  
ATOM    290 HE22 GLN A  18       3.192 -15.162  -1.658  1.00  0.00           H  
ATOM    291  C   GLN A  18       3.852 -20.516  -2.666  1.00  0.00           C  
ATOM    292  O   GLN A  18       2.991 -21.241  -3.169  1.00  0.00           O  
ATOM    293  N   LYS A  19       5.078 -20.963  -2.346  1.00  0.00           N  
ATOM    294  H   LYS A  19       5.681 -20.302  -1.857  1.00  0.00           H  
ATOM    295  CA  LYS A  19       5.568 -22.368  -2.471  1.00  0.00           C  
ATOM    296  HA  LYS A  19       6.646 -22.358  -2.277  1.00  0.00           H  
ATOM    297  CB  LYS A  19       4.920 -23.285  -1.472  1.00  0.00           C  
ATOM    298  HB2 LYS A  19       3.879 -23.502  -1.716  1.00  0.00           H  
ATOM    299  HB3 LYS A  19       5.508 -24.206  -1.480  1.00  0.00           H  
ATOM    300  CG  LYS A  19       4.956 -22.630  -0.150  1.00  0.00           C  
ATOM    301  HG2 LYS A  19       5.832 -21.970  -0.089  1.00  0.00           H  
ATOM    302  HG3 LYS A  19       4.037 -22.056  -0.001  1.00  0.00           H  
ATOM    303  CD  LYS A  19       5.034 -23.808   0.789  1.00  0.00           C  
ATOM    304  HD2 LYS A  19       4.078 -24.338   0.825  1.00  0.00           H  
ATOM    305  HD3 LYS A  19       5.873 -24.481   0.570  1.00  0.00           H  
ATOM    306  CE  LYS A  19       5.275 -22.924   1.965  1.00  0.00           C  
ATOM    307  HE2 LYS A  19       6.115 -22.253   1.737  1.00  0.00           H  
ATOM    308  HE3 LYS A  19       4.357 -22.344   2.076  1.00  0.00           H  
ATOM    309  NZ  LYS A  19       5.553 -23.706   3.147  1.00  0.00           N  
ATOM    310  HZ1 LYS A  19       6.235 -23.191   3.684  1.00  0.00           H  
ATOM    311  HZ2 LYS A  19       4.681 -23.792   3.642  1.00  0.00           H  
ATOM    312  HZ3 LYS A  19       5.916 -24.610   2.873  1.00  0.00           H  
ATOM    313  C   LYS A  19       5.359 -23.076  -3.790  1.00  0.00           C  
ATOM    314  O   LYS A  19       5.083 -24.277  -3.874  1.00  0.00           O  
ATOM    315  N   THR A  20       5.364 -22.284  -4.829  1.00  0.00           N  
ATOM    316  H   THR A  20       5.763 -21.374  -4.687  1.00  0.00           H  
ATOM    317  CA  THR A  20       5.172 -22.848  -6.152  1.00  0.00           C  
ATOM    318  HA  THR A  20       4.351 -23.569  -6.104  1.00  0.00           H  
ATOM    319  CB  THR A  20       4.888 -21.782  -7.202  1.00  0.00           C  
ATOM    320  HB  THR A  20       4.843 -22.272  -8.175  1.00  0.00           H  
ATOM    321  CG2 THR A  20       3.674 -20.886  -6.997  1.00  0.00           C  
ATOM    322 HG21 THR A  20       2.883 -21.194  -7.677  1.00  0.00           H  
ATOM    323 HG22 THR A  20       3.333 -20.943  -5.968  1.00  0.00           H  
ATOM    324 HG23 THR A  20       3.932 -19.844  -7.210  1.00  0.00           H  
ATOM    325  OG1 THR A  20       5.948 -20.883  -7.169  1.00  0.00           O  
ATOM    326  HG1 THR A  20       5.905 -20.497  -6.290  1.00  0.00           H  
ATOM    327  C   THR A  20       6.434 -23.563  -6.605  1.00  0.00           C  
ATOM    328  O   THR A  20       7.541 -23.232  -6.207  1.00  0.00           O  
ATOM    329  N   LEU A  21       6.240 -24.456  -7.564  1.00  0.00           N  
ATOM    330  H   LEU A  21       5.295 -24.737  -7.763  1.00  0.00           H  
ATOM    331  CA  LEU A  21       7.315 -25.043  -8.363  1.00  0.00           C  
ATOM    332  HA  LEU A  21       8.143 -25.318  -7.706  1.00  0.00           H  
ATOM    333  CB  LEU A  21       6.725 -26.251  -9.080  1.00  0.00           C  
ATOM    334  HB2 LEU A  21       5.815 -25.946  -9.609  1.00  0.00           H  
ATOM    335  HB3 LEU A  21       7.439 -26.619  -9.817  1.00  0.00           H  
ATOM    336  CG  LEU A  21       6.427 -27.345  -8.052  1.00  0.00           C  
ATOM    337  HG  LEU A  21       5.752 -26.938  -7.290  1.00  0.00           H  
ATOM    338  CD1 LEU A  21       5.824 -28.600  -8.699  1.00  0.00           C  
ATOM    339 HD11 LEU A  21       5.510 -28.485  -9.733  1.00  0.00           H  
ATOM    340 HD12 LEU A  21       5.102 -29.043  -8.011  1.00  0.00           H  
ATOM    341 HD13 LEU A  21       6.596 -29.344  -8.842  1.00  0.00           H  
ATOM    342  CD2 LEU A  21       7.695 -27.914  -7.407  1.00  0.00           C  
ATOM    343 HD21 LEU A  21       7.479 -28.911  -7.051  1.00  0.00           H  
ATOM    344 HD22 LEU A  21       8.492 -27.965  -8.158  1.00  0.00           H  
ATOM    345 HD23 LEU A  21       8.014 -27.430  -6.487  1.00  0.00           H  
ATOM    346  C   LEU A  21       7.885 -24.128  -9.433  1.00  0.00           C  
ATOM    347  O   LEU A  21       8.930 -24.400 -10.012  1.00  0.00           O  
ATOM    348  N   CYS A  22       7.161 -23.064  -9.750  1.00  0.00           N  
ATOM    349  H   CYS A  22       6.309 -22.905  -9.245  1.00  0.00           H  
ATOM    350  CA  CYS A  22       7.572 -22.104 -10.752  1.00  0.00           C  
ATOM    351  HA  CYS A  22       7.631 -22.606 -11.721  1.00  0.00           H  
ATOM    352  CB  CYS A  22       6.532 -20.983 -10.731  1.00  0.00           C  
ATOM    353  HB2 CYS A  22       6.019 -20.977  -9.770  1.00  0.00           H  
ATOM    354  HB3 CYS A  22       7.038 -20.026 -10.854  1.00  0.00           H  
ATOM    355  SG  CYS A  22       5.312 -21.204 -12.037  1.00  0.00           S  
ATOM    356  HG  CYS A  22       6.137 -21.698 -12.956  1.00  0.00           H  
ATOM    357  C   CYS A  22       8.950 -21.497 -10.457  1.00  0.00           C  
ATOM    358  O   CYS A  22       9.658 -21.128 -11.392  1.00  0.00           O  
ATOM    359  N   THR A  23       9.322 -21.357  -9.182  1.00  0.00           N  
ATOM    360  H   THR A  23       8.720 -21.697  -8.440  1.00  0.00           H  
ATOM    361  CA  THR A  23      10.619 -20.784  -8.795  1.00  0.00           C  
ATOM    362  HA  THR A  23      10.784 -19.895  -9.397  1.00  0.00           H  
ATOM    363  CB  THR A  23      10.667 -20.380  -7.320  1.00  0.00           C  
ATOM    364  HB  THR A  23      11.600 -19.838  -7.187  1.00  0.00           H  
ATOM    365  CG2 THR A  23       9.558 -19.455  -6.830  1.00  0.00           C  
ATOM    366 HG21 THR A  23       9.151 -19.789  -5.871  1.00  0.00           H  
ATOM    367 HG22 THR A  23       8.766 -19.337  -7.570  1.00  0.00           H  
ATOM    368 HG23 THR A  23      10.034 -18.499  -6.657  1.00  0.00           H  
ATOM    369  OG1 THR A  23      10.688 -21.507  -6.497  1.00  0.00           O  
ATOM    370  HG1 THR A  23      11.295 -21.344  -5.759  1.00  0.00           H  
ATOM    371  C   THR A  23      11.814 -21.704  -9.049  1.00  0.00           C  
ATOM    372  O   THR A  23      12.952 -21.237  -9.031  1.00  0.00           O  
ATOM    373  N   GLU A  24      11.585 -22.981  -9.358  1.00  0.00           N  
ATOM    374  H   GLU A  24      10.639 -23.340  -9.307  1.00  0.00           H  
ATOM    375  CA  GLU A  24      12.648 -23.917  -9.749  1.00  0.00           C  
ATOM    376  HA  GLU A  24      13.505 -23.801  -9.084  1.00  0.00           H  
ATOM    377  CB  GLU A  24      12.122 -25.351  -9.659  1.00  0.00           C  
ATOM    378  HB2 GLU A  24      11.248 -25.425 -10.305  1.00  0.00           H  
ATOM    379  HB3 GLU A  24      12.862 -26.042 -10.063  1.00  0.00           H  
ATOM    380  CG  GLU A  24      11.697 -25.760  -8.241  1.00  0.00           C  
ATOM    381  HG2 GLU A  24      11.294 -24.895  -7.712  1.00  0.00           H  
ATOM    382  HG3 GLU A  24      10.887 -26.480  -8.355  1.00  0.00           H  
ATOM    383  CD  GLU A  24      12.793 -26.420  -7.394  1.00  0.00           C  
ATOM    384  OE1 GLU A  24      12.537 -26.590  -6.183  1.00  0.00           O  
ATOM    385  OE2 GLU A  24      13.838 -26.827  -7.955  1.00  0.00           O  
ATOM    386  C   GLU A  24      13.107 -23.678 -11.190  1.00  0.00           C  
ATOM    387  O   GLU A  24      14.137 -24.186 -11.634  1.00  0.00           O  
ATOM    388  N   LEU A  25      12.323 -22.917 -11.960  1.00  0.00           N  
ATOM    389  H   LEU A  25      11.527 -22.462 -11.532  1.00  0.00           H  
ATOM    390  CA  LEU A  25      12.635 -22.632 -13.344  1.00  0.00           C  
ATOM    391  HA  LEU A  25      12.957 -23.569 -13.800  1.00  0.00           H  
ATOM    392  CB  LEU A  25      11.393 -22.118 -14.085  1.00  0.00           C  
ATOM    393  HB2 LEU A  25      11.070 -21.207 -13.580  1.00  0.00           H  
ATOM    394  HB3 LEU A  25      11.673 -21.855 -15.105  1.00  0.00           H  
ATOM    395  CG  LEU A  25      10.229 -23.131 -14.126  1.00  0.00           C  
ATOM    396  HG  LEU A  25      10.018 -23.450 -13.106  1.00  0.00           H  
ATOM    397  CD1 LEU A  25       8.945 -22.467 -14.633  1.00  0.00           C  
ATOM    398 HD11 LEU A  25       8.324 -23.156 -15.204  1.00  0.00           H  
ATOM    399 HD12 LEU A  25       8.372 -22.159 -13.767  1.00  0.00           H  
ATOM    400 HD13 LEU A  25       9.162 -21.570 -15.212  1.00  0.00           H  
ATOM    401  CD2 LEU A  25      10.519 -24.405 -14.935  1.00  0.00           C  
ATOM    402 HD21 LEU A  25       9.899 -24.478 -15.827  1.00  0.00           H  
ATOM    403 HD22 LEU A  25      11.569 -24.487 -15.208  1.00  0.00           H  
ATOM    404 HD23 LEU A  25      10.277 -25.247 -14.288  1.00  0.00           H  
ATOM    405  C   LEU A  25      13.805 -21.656 -13.456  1.00  0.00           C  
ATOM    406  O   LEU A  25      14.122 -20.865 -12.568  1.00  0.00           O  
ATOM    407  N   THR A  26      14.434 -21.711 -14.617  1.00  0.00           N  
ATOM    408  H   THR A  26      14.088 -22.349 -15.310  1.00  0.00           H  
ATOM    409  CA  THR A  26      15.694 -21.034 -14.886  1.00  0.00           C  
ATOM    410  HA  THR A  26      16.324 -21.099 -14.001  1.00  0.00           H  
ATOM    411  CB  THR A  26      16.381 -21.784 -16.018  1.00  0.00           C  
ATOM    412  HB  THR A  26      15.779 -21.695 -16.922  1.00  0.00           H  
ATOM    413  CG2 THR A  26      17.774 -21.317 -16.326  1.00  0.00           C  
ATOM    414 HG21 THR A  26      17.814 -20.242 -16.475  1.00  0.00           H  
ATOM    415 HG22 THR A  26      18.465 -21.625 -15.539  1.00  0.00           H  
ATOM    416 HG23 THR A  26      18.016 -21.813 -17.256  1.00  0.00           H  
ATOM    417  OG1 THR A  26      16.534 -23.142 -15.675  1.00  0.00           O  
ATOM    418  HG1 THR A  26      15.793 -23.636 -16.021  1.00  0.00           H  
ATOM    419  C   THR A  26      15.506 -19.559 -15.243  1.00  0.00           C  
ATOM    420  O   THR A  26      14.568 -19.202 -15.960  1.00  0.00           O  
ATOM    421  N   VAL A  27      16.443 -18.722 -14.799  1.00  0.00           N  
ATOM    422  H   VAL A  27      17.179 -19.113 -14.218  1.00  0.00           H  
ATOM    423  CA  VAL A  27      16.587 -17.305 -15.143  1.00  0.00           C  
ATOM    424  HA  VAL A  27      16.024 -17.122 -16.059  1.00  0.00           H  
ATOM    425  CB  VAL A  27      15.978 -16.428 -14.024  1.00  0.00           C  
ATOM    426  HB  VAL A  27      14.981 -16.821 -13.816  1.00  0.00           H  
ATOM    427  CG1 VAL A  27      16.778 -16.481 -12.708  1.00  0.00           C  
ATOM    428 HG11 VAL A  27      17.852 -16.455 -12.890  1.00  0.00           H  
ATOM    429 HG12 VAL A  27      16.521 -15.634 -12.072  1.00  0.00           H  
ATOM    430 HG13 VAL A  27      16.546 -17.401 -12.174  1.00  0.00           H  
ATOM    431  CG2 VAL A  27      15.788 -14.961 -14.449  1.00  0.00           C  
ATOM    432 HG21 VAL A  27      14.764 -14.657 -14.230  1.00  0.00           H  
ATOM    433 HG22 VAL A  27      15.958 -14.821 -15.514  1.00  0.00           H  
ATOM    434 HG23 VAL A  27      16.464 -14.305 -13.899  1.00  0.00           H  
ATOM    435  C   VAL A  27      18.061 -16.983 -15.438  1.00  0.00           C  
ATOM    436  O   VAL A  27      18.970 -17.664 -14.958  1.00  0.00           O  
ATOM    437  N   THR A  28      18.303 -15.947 -16.243  1.00  0.00           N  
ATOM    438  H   THR A  28      17.517 -15.429 -16.600  1.00  0.00           H  
ATOM    439  CA  THR A  28      19.658 -15.440 -16.512  1.00  0.00           C  
ATOM    440  HA  THR A  28      20.288 -16.277 -16.817  1.00  0.00           H  
ATOM    441  CB  THR A  28      19.640 -14.424 -17.661  1.00  0.00           C  
ATOM    442  HB  THR A  28      18.950 -13.615 -17.421  1.00  0.00           H  
ATOM    443  CG2 THR A  28      21.000 -13.835 -18.020  1.00  0.00           C  
ATOM    444 HG21 THR A  28      20.951 -13.420 -19.026  1.00  0.00           H  
ATOM    445 HG22 THR A  28      21.279 -13.029 -17.340  1.00  0.00           H  
ATOM    446 HG23 THR A  28      21.744 -14.631 -18.016  1.00  0.00           H  
ATOM    447  OG1 THR A  28      19.223 -15.069 -18.841  1.00  0.00           O  
ATOM    448  HG1 THR A  28      18.270 -15.171 -18.829  1.00  0.00           H  
ATOM    449  C   THR A  28      20.268 -14.816 -15.256  1.00  0.00           C  
ATOM    450  O   THR A  28      19.723 -13.873 -14.687  1.00  0.00           O  
ATOM    451  N   ASP A  29      21.416 -15.331 -14.832  1.00  0.00           N  
ATOM    452  H   ASP A  29      21.855 -16.037 -15.413  1.00  0.00           H  
ATOM    453  CA  ASP A  29      22.135 -14.923 -13.631  1.00  0.00           C  
ATOM    454  HA  ASP A  29      21.404 -14.614 -12.882  1.00  0.00           H  
ATOM    455  CB  ASP A  29      22.887 -16.125 -13.059  1.00  0.00           C  
ATOM    456  HB2 ASP A  29      22.187 -16.957 -12.986  1.00  0.00           H  
ATOM    457  HB3 ASP A  29      23.683 -16.419 -13.743  1.00  0.00           H  
ATOM    458  CG  ASP A  29      23.474 -15.841 -11.672  1.00  0.00           C  
ATOM    459  OD1 ASP A  29      23.893 -16.808 -11.010  1.00  0.00           O  
ATOM    460  OD2 ASP A  29      23.436 -14.692 -11.169  1.00  0.00           O  
ATOM    461  C   ASP A  29      23.064 -13.736 -13.903  1.00  0.00           C  
ATOM    462  O   ASP A  29      24.248 -13.878 -14.220  1.00  0.00           O  
ATOM    463  N   ILE A  30      22.500 -12.536 -13.776  1.00  0.00           N  
ATOM    464  H   ILE A  30      21.503 -12.511 -13.605  1.00  0.00           H  
ATOM    465  CA  ILE A  30      23.202 -11.269 -14.033  1.00  0.00           C  
ATOM    466  HA  ILE A  30      23.706 -11.360 -14.996  1.00  0.00           H  
ATOM    467  CB  ILE A  30      22.198 -10.092 -14.127  1.00  0.00           C  
ATOM    468  HB  ILE A  30      22.752  -9.221 -14.483  1.00  0.00           H  
ATOM    469  CG2 ILE A  30      21.115 -10.378 -15.188  1.00  0.00           C  
ATOM    470 HG21 ILE A  30      20.169  -9.902 -14.937  1.00  0.00           H  
ATOM    471 HG22 ILE A  30      21.443  -9.995 -16.147  1.00  0.00           H  
ATOM    472 HG23 ILE A  30      20.921 -11.444 -15.305  1.00  0.00           H  
ATOM    473  CG1 ILE A  30      21.553  -9.712 -12.771  1.00  0.00           C  
ATOM    474 HG12 ILE A  30      20.534  -9.371 -12.936  1.00  0.00           H  
ATOM    475 HG13 ILE A  30      21.489 -10.584 -12.122  1.00  0.00           H  
ATOM    476  CD1 ILE A  30      22.234  -8.540 -12.051  1.00  0.00           C  
ATOM    477 HD11 ILE A  30      23.258  -8.373 -12.388  1.00  0.00           H  
ATOM    478 HD12 ILE A  30      21.663  -7.644 -12.271  1.00  0.00           H  
ATOM    479 HD13 ILE A  30      22.207  -8.689 -10.973  1.00  0.00           H  
ATOM    480  C   ILE A  30      24.304 -10.974 -13.010  1.00  0.00           C  
ATOM    481  O   ILE A  30      25.196 -10.189 -13.316  1.00  0.00           O  
ATOM    482  N   PHE A  31      24.267 -11.594 -11.825  1.00  0.00           N  
ATOM    483  H   PHE A  31      23.545 -12.283 -11.656  1.00  0.00           H  
ATOM    484  CA  PHE A  31      25.304 -11.440 -10.797  1.00  0.00           C  
ATOM    485  HA  PHE A  31      25.583 -10.386 -10.731  1.00  0.00           H  
ATOM    486  CB  PHE A  31      24.753 -11.891  -9.438  1.00  0.00           C  
ATOM    487  HB2 PHE A  31      24.596 -12.968  -9.465  1.00  0.00           H  
ATOM    488  HB3 PHE A  31      25.505 -11.690  -8.674  1.00  0.00           H  
ATOM    489  CG  PHE A  31      23.465 -11.213  -9.022  1.00  0.00           C  
ATOM    490  CD1 PHE A  31      23.469  -9.838  -8.727  1.00  0.00           C  
ATOM    491  HD1 PHE A  31      24.386  -9.268  -8.811  1.00  0.00           H  
ATOM    492  CE1 PHE A  31      22.280  -9.201  -8.333  1.00  0.00           C  
ATOM    493  HE1 PHE A  31      22.285  -8.144  -8.109  1.00  0.00           H  
ATOM    494  CZ  PHE A  31      21.089  -9.943  -8.239  1.00  0.00           C  
ATOM    495  HZ  PHE A  31      20.176  -9.459  -7.942  1.00  0.00           H  
ATOM    496  CE2 PHE A  31      21.080 -11.316  -8.536  1.00  0.00           C  
ATOM    497  HE2 PHE A  31      20.161 -11.883  -8.455  1.00  0.00           H  
ATOM    498  CD2 PHE A  31      22.269 -11.953  -8.931  1.00  0.00           C  
ATOM    499  HD2 PHE A  31      22.261 -13.009  -9.162  1.00  0.00           H  
ATOM    500  C   PHE A  31      26.573 -12.235 -11.126  1.00  0.00           C  
ATOM    501  O   PHE A  31      27.660 -11.857 -10.703  1.00  0.00           O  
ATOM    502  N   ALA A  32      26.437 -13.323 -11.887  1.00  0.00           N  
ATOM    503  H   ALA A  32      25.504 -13.575 -12.190  1.00  0.00           H  
ATOM    504  CA  ALA A  32      27.544 -14.133 -12.395  1.00  0.00           C  
ATOM    505  HA  ALA A  32      28.368 -14.077 -11.681  1.00  0.00           H  
ATOM    506  CB  ALA A  32      27.076 -15.594 -12.463  1.00  0.00           C  
ATOM    507  HB1 ALA A  32      26.009 -15.645 -12.673  1.00  0.00           H  
ATOM    508  HB2 ALA A  32      27.616 -16.134 -13.239  1.00  0.00           H  
ATOM    509  HB3 ALA A  32      27.278 -16.073 -11.507  1.00  0.00           H  
ATOM    510  C   ALA A  32      28.117 -13.621 -13.732  1.00  0.00           C  
ATOM    511  O   ALA A  32      28.894 -14.325 -14.377  1.00  0.00           O  
ATOM    512  N   ALA A  33      27.733 -12.418 -14.172  1.00  0.00           N  
ATOM    513  H   ALA A  33      27.137 -11.854 -13.589  1.00  0.00           H  
ATOM    514  CA  ALA A  33      28.313 -11.795 -15.350  1.00  0.00           C  
ATOM    515  HA  ALA A  33      28.225 -12.494 -16.184  1.00  0.00           H  
ATOM    516  CB  ALA A  33      27.541 -10.516 -15.684  1.00  0.00           C  
ATOM    517  HB1 ALA A  33      27.950 -10.069 -16.590  1.00  0.00           H  
ATOM    518  HB2 ALA A  33      26.490 -10.756 -15.838  1.00  0.00           H  
ATOM    519  HB3 ALA A  33      27.641  -9.809 -14.858  1.00  0.00           H  
ATOM    520  C   ALA A  33      29.802 -11.512 -15.137  1.00  0.00           C  
ATOM    521  O   ALA A  33      30.251 -11.146 -14.051  1.00  0.00           O  
ATOM    522  N   SER A  34      30.574 -11.651 -16.210  1.00  0.00           N  
ATOM    523  H   SER A  34      30.147 -11.893 -17.093  1.00  0.00           H  
ATOM    524  CA  SER A  34      32.039 -11.631 -16.132  1.00  0.00           C  
ATOM    525  HA  SER A  34      32.366 -12.310 -15.349  1.00  0.00           H  
ATOM    526  CB  SER A  34      32.595 -12.044 -17.481  1.00  0.00           C  
ATOM    527  HB2 SER A  34      33.677 -12.131 -17.393  1.00  0.00           H  
ATOM    528  HB3 SER A  34      32.154 -13.003 -17.746  1.00  0.00           H  
ATOM    529  OG  SER A  34      32.281 -11.087 -18.482  1.00  0.00           O  
ATOM    530  HG  SER A  34      32.574 -11.467 -19.316  1.00  0.00           H  
ATOM    531  C   SER A  34      32.614 -10.275 -15.807  1.00  0.00           C  
ATOM    532  O   SER A  34      33.764 -10.132 -15.391  1.00  0.00           O  
ATOM    533  N   LYS A  35      31.796  -9.266 -16.048  1.00  0.00           N  
ATOM    534  H   LYS A  35      30.907  -9.466 -16.476  1.00  0.00           H  
ATOM    535  CA  LYS A  35      32.114  -7.912 -15.787  1.00  0.00           C  
ATOM    536  HA  LYS A  35      33.142  -7.860 -15.400  1.00  0.00           H  
ATOM    537  CB  LYS A  35      31.910  -7.141 -17.049  1.00  0.00           C  
ATOM    538  HB2 LYS A  35      31.481  -7.763 -17.838  1.00  0.00           H  
ATOM    539  HB3 LYS A  35      31.308  -6.241 -16.892  1.00  0.00           H  
ATOM    540  CG  LYS A  35      33.299  -6.757 -17.389  1.00  0.00           C  
ATOM    541  HG2 LYS A  35      33.763  -6.161 -16.590  1.00  0.00           H  
ATOM    542  HG3 LYS A  35      33.892  -7.660 -17.589  1.00  0.00           H  
ATOM    543  CD  LYS A  35      33.039  -5.927 -18.611  1.00  0.00           C  
ATOM    544  HD2 LYS A  35      32.429  -6.462 -19.345  1.00  0.00           H  
ATOM    545  HD3 LYS A  35      32.593  -4.967 -18.324  1.00  0.00           H  
ATOM    546  CE  LYS A  35      34.475  -5.894 -19.023  1.00  0.00           C  
ATOM    547  HE2 LYS A  35      35.096  -5.834 -18.121  1.00  0.00           H  
ATOM    548  HE3 LYS A  35      34.670  -6.850 -19.517  1.00  0.00           H  
ATOM    549  NZ  LYS A  35      34.746  -4.767 -19.891  1.00  0.00           N  
ATOM    550  HZ1 LYS A  35      34.661  -5.085 -20.843  1.00  0.00           H  
ATOM    551  HZ2 LYS A  35      34.093  -4.013 -19.708  1.00  0.00           H  
ATOM    552  HZ3 LYS A  35      35.690  -4.477 -19.687  1.00  0.00           H  
ATOM    553  C   LYS A  35      31.207  -7.301 -14.803  1.00  0.00           C  
ATOM    554  O   LYS A  35      29.986  -7.396 -14.867  1.00  0.00           O  
ATOM    555  N   ASN A  36      31.882  -6.488 -14.042  1.00  0.00           N  
ATOM    556  H   ASN A  36      32.879  -6.402 -14.156  1.00  0.00           H  
ATOM    557  CA  ASN A  36      31.256  -5.690 -13.068  1.00  0.00           C  
ATOM    558  HA  ASN A  36      30.497  -6.289 -12.555  1.00  0.00           H  
ATOM    559  CB  ASN A  36      32.395  -5.349 -12.163  1.00  0.00           C  
ATOM    560  HB2 ASN A  36      32.923  -6.258 -11.876  1.00  0.00           H  
ATOM    561  HB3 ASN A  36      33.069  -4.684 -12.707  1.00  0.00           H  
ATOM    562  CG  ASN A  36      31.933  -4.680 -10.914  1.00  0.00           C  
ATOM    563  OD1 ASN A  36      30.788  -4.578 -10.531  1.00  0.00           O  
ATOM    564  ND2 ASN A  36      32.904  -4.325 -10.160  1.00  0.00           N  
ATOM    565 HD21 ASN A  36      32.589  -4.029  -9.260  1.00  0.00           H  
ATOM    566 HD22 ASN A  36      33.788  -4.746 -10.369  1.00  0.00           H  
ATOM    567  C   ASN A  36      30.649  -4.420 -13.641  1.00  0.00           C  
ATOM    568  O   ASN A  36      31.124  -3.854 -14.629  1.00  0.00           O  
ATOM    569  N   THR A  37      29.687  -3.933 -12.890  1.00  0.00           N  
ATOM    570  H   THR A  37      29.418  -4.470 -12.067  1.00  0.00           H  
ATOM    571  CA  THR A  37      28.838  -2.820 -13.211  1.00  0.00           C  
ATOM    572  HA  THR A  37      29.295  -2.137 -13.926  1.00  0.00           H  
ATOM    573  CB  THR A  37      27.547  -3.460 -13.616  1.00  0.00           C  
ATOM    574  HB  THR A  37      27.246  -4.177 -12.851  1.00  0.00           H  
ATOM    575  CG2 THR A  37       0.000   0.000   0.000  1.00  0.00           C  
ATOM    576 HG21 THR A  37      25.734  -4.106 -14.314  1.00  0.00           H  
ATOM    577 HG22 THR A  37      26.314  -2.587 -14.665  1.00  0.00           H  
ATOM    578 HG23 THR A  37      26.190  -3.170 -15.752  1.00  0.00           H  
ATOM    579  OG1 THR A  37      27.696  -4.048 -14.801  1.00  0.00           O  
ATOM    580  HG1 THR A  37       0.000   0.000   0.000  1.00  0.00           H  
ATOM    581  C   THR A  37      28.393  -2.098 -11.956  1.00  0.00           C  
ATOM    582  O   THR A  37      28.376  -2.644 -10.853  1.00  0.00           O  
ATOM    583  N   THR A  38      27.896  -0.888 -12.158  1.00  0.00           N  
ATOM    584  H   THR A  38      27.822  -0.536 -13.100  1.00  0.00           H  
ATOM    585  CA  THR A  38      27.370  -0.089 -11.061  1.00  0.00           C  
ATOM    586  HA  THR A  38      28.099  -0.136 -10.249  1.00  0.00           H  
ATOM    587  CB  THR A  38      27.216   1.379 -11.451  1.00  0.00           C  
ATOM    588  HB  THR A  38      26.925   1.903 -10.543  1.00  0.00           H  
ATOM    589  CG2 THR A  38      28.557   1.972 -11.893  1.00  0.00           C  
ATOM    590 HG21 THR A  38      29.385   1.384 -11.489  1.00  0.00           H  
ATOM    591 HG22 THR A  38      28.641   2.001 -12.979  1.00  0.00           H  
ATOM    592 HG23 THR A  38      28.646   2.978 -11.487  1.00  0.00           H  
ATOM    593  OG1 THR A  38      26.169   1.585 -12.379  1.00  0.00           O  
ATOM    594  HG1 THR A  38      26.415   1.295 -13.276  1.00  0.00           H  
ATOM    595  C   THR A  38      26.064  -0.628 -10.490  1.00  0.00           C  
ATOM    596  O   THR A  38      25.329  -1.408 -11.096  1.00  0.00           O  
ATOM    597  N   GLU A  39      25.779  -0.179  -9.275  1.00  0.00           N  
ATOM    598  H   GLU A  39      26.452   0.424  -8.826  1.00  0.00           H  
ATOM    599  CA  GLU A  39      24.701  -0.682  -8.440  1.00  0.00           C  
ATOM    600  HA  GLU A  39      24.862  -1.748  -8.269  1.00  0.00           H  
ATOM    601  CB  GLU A  39      24.838   0.088  -7.119  1.00  0.00           C  
ATOM    602  HB2 GLU A  39      25.895   0.171  -6.857  1.00  0.00           H  
ATOM    603  HB3 GLU A  39      24.430   1.095  -7.233  1.00  0.00           H  
ATOM    604  CG  GLU A  39      24.123  -0.648  -6.000  1.00  0.00           C  
ATOM    605  HG2 GLU A  39      23.058  -0.594  -6.214  1.00  0.00           H  
ATOM    606  HG3 GLU A  39      24.439  -1.692  -6.017  1.00  0.00           H  
ATOM    607  CD  GLU A  39      24.395  -0.025  -4.627  1.00  0.00           C  
ATOM    608  OE1 GLU A  39      24.997  -0.678  -3.751  1.00  0.00           O  
ATOM    609  OE2 GLU A  39      23.884   1.087  -4.368  1.00  0.00           O  
ATOM    610  C   GLU A  39      23.308  -0.533  -9.074  1.00  0.00           C  
ATOM    611  O   GLU A  39      22.525  -1.478  -9.141  1.00  0.00           O  
ATOM    612  N   LYS A  40      23.016   0.643  -9.629  1.00  0.00           N  
ATOM    613  H   LYS A  40      23.702   1.383  -9.559  1.00  0.00           H  
ATOM    614  CA  LYS A  40      21.719   0.919 -10.271  1.00  0.00           C  
ATOM    615  HA  LYS A  40      20.898   0.761  -9.573  1.00  0.00           H  
ATOM    616  CB  LYS A  40      21.709   2.327 -10.791  1.00  0.00           C  
ATOM    617  HB2 LYS A  40      22.496   2.476 -11.535  1.00  0.00           H  
ATOM    618  HB3 LYS A  40      20.735   2.525 -11.246  1.00  0.00           H  
ATOM    619  CG  LYS A  40      21.927   3.282  -9.662  1.00  0.00           C  
ATOM    620  HG2 LYS A  40      21.097   3.158  -8.954  1.00  0.00           H  
ATOM    621  HG3 LYS A  40      22.866   3.109  -9.135  1.00  0.00           H  
ATOM    622  CD  LYS A  40      21.971   4.616 -10.402  1.00  0.00           C  
ATOM    623  HD2 LYS A  40      22.981   5.027 -10.346  1.00  0.00           H  
ATOM    624  HD3 LYS A  40      21.658   4.560 -11.454  1.00  0.00           H  
ATOM    625  CE  LYS A  40      20.933   5.361  -9.613  1.00  0.00           C  
ATOM    626  HE2 LYS A  40      19.950   4.916  -9.832  1.00  0.00           H  
ATOM    627  HE3 LYS A  40      21.178   5.165  -8.571  1.00  0.00           H  
ATOM    628  NZ  LYS A  40      20.997   6.806  -9.818  1.00  0.00           N  
ATOM    629  HZ1 LYS A  40      20.070   7.178  -9.973  1.00  0.00           H  
ATOM    630  HZ2 LYS A  40      21.379   7.179  -8.962  1.00  0.00           H  
ATOM    631  HZ3 LYS A  40      21.610   7.040 -10.588  1.00  0.00           H  
ATOM    632  C   LYS A  40      21.458   0.106 -11.507  1.00  0.00           C  
ATOM    633  O   LYS A  40      20.356  -0.375 -11.742  1.00  0.00           O  
ATOM    634  N   GLU A  41      22.501  -0.000 -12.308  1.00  0.00           N  
ATOM    635  H   GLU A  41      23.358   0.481 -12.068  1.00  0.00           H  
ATOM    636  CA  GLU A  41      22.497  -0.814 -13.497  1.00  0.00           C  
ATOM    637  HA  GLU A  41      21.687  -0.493 -14.153  1.00  0.00           H  
ATOM    638  CB  GLU A  41      23.861  -0.667 -14.141  1.00  0.00           C  
ATOM    639  HB2 GLU A  41      24.454   0.017 -13.533  1.00  0.00           H  
ATOM    640  HB3 GLU A  41      24.391  -1.617 -14.151  1.00  0.00           H  
ATOM    641  CG  GLU A  41      23.771  -0.150 -15.563  1.00  0.00           C  
ATOM    642  HG2 GLU A  41      23.806  -1.004 -16.240  1.00  0.00           H  
ATOM    643  HG3 GLU A  41      22.826   0.382 -15.720  1.00  0.00           H  
ATOM    644  CD  GLU A  41      24.968   0.776 -15.770  1.00  0.00           C  
ATOM    645  OE1 GLU A  41      26.083   0.389 -15.326  1.00  0.00           O  
ATOM    646  OE2 GLU A  41      24.738   1.886 -16.286  1.00  0.00           O  
ATOM    647  C   GLU A  41      22.325  -2.277 -13.151  1.00  0.00           C  
ATOM    648  O   GLU A  41      21.611  -2.990 -13.843  1.00  0.00           O  
ATOM    649  N   THR A  42      22.964  -2.717 -12.067  1.00  0.00           N  
ATOM    650  H   THR A  42      23.579  -2.074 -11.575  1.00  0.00           H  
ATOM    651  CA  THR A  42      22.830  -4.081 -11.571  1.00  0.00           C  
ATOM    652  HA  THR A  42      23.079  -4.761 -12.384  1.00  0.00           H  
ATOM    653  CB  THR A  42      23.807  -4.349 -10.421  1.00  0.00           C  
ATOM    654  HB  THR A  42      23.625  -3.652  -9.605  1.00  0.00           H  
ATOM    655  CG2 THR A  42      23.699  -5.775  -9.879  1.00  0.00           C  
ATOM    656 HG21 THR A  42      22.934  -5.816  -9.105  1.00  0.00           H  
ATOM    657 HG22 THR A  42      23.439  -6.464 -10.680  1.00  0.00           H  
ATOM    658 HG23 THR A  42      24.653  -6.081  -9.448  1.00  0.00           H  
ATOM    659  OG1 THR A  42      25.118  -4.159 -10.901  1.00  0.00           O  
ATOM    660  HG1 THR A  42      25.288  -3.203 -10.934  1.00  0.00           H  
ATOM    661  C   THR A  42      21.386  -4.349 -11.166  1.00  0.00           C  
ATOM    662  O   THR A  42      20.821  -5.357 -11.586  1.00  0.00           O  
ATOM    663  N   PHE A  43      20.732  -3.416 -10.465  1.00  0.00           N  
ATOM    664  H   PHE A  43      21.242  -2.597 -10.142  1.00  0.00           H  
ATOM    665  CA  PHE A  43      19.303  -3.530 -10.157  1.00  0.00           C  
ATOM    666  HA  PHE A  43      19.128  -4.518  -9.738  1.00  0.00           H  
ATOM    667  CB  PHE A  43      18.902  -2.472  -9.118  1.00  0.00           C  
ATOM    668  HB2 PHE A  43      19.164  -1.485  -9.502  1.00  0.00           H  
ATOM    669  HB3 PHE A  43      17.819  -2.498  -8.995  1.00  0.00           H  
ATOM    670  CG  PHE A  43      19.521  -2.662  -7.742  1.00  0.00           C  
ATOM    671  CD1 PHE A  43      20.092  -1.566  -7.068  1.00  0.00           C  
ATOM    672  HD1 PHE A  43      20.125  -0.596  -7.543  1.00  0.00           H  
ATOM    673  CE1 PHE A  43      20.631  -1.731  -5.780  1.00  0.00           C  
ATOM    674  HE1 PHE A  43      21.065  -0.884  -5.270  1.00  0.00           H  
ATOM    675  CZ  PHE A  43      20.629  -2.996  -5.169  1.00  0.00           C  
ATOM    676  HZ  PHE A  43      21.060  -3.128  -4.187  1.00  0.00           H  
ATOM    677  CE2 PHE A  43      20.067  -4.096  -5.840  1.00  0.00           C  
ATOM    678  HE2 PHE A  43      20.066  -5.071  -5.375  1.00  0.00           H  
ATOM    679  CD2 PHE A  43      19.499  -3.925  -7.115  1.00  0.00           C  
ATOM    680  HD2 PHE A  43      19.048  -4.771  -7.609  1.00  0.00           H  
ATOM    681  C   PHE A  43      18.413  -3.456 -11.404  1.00  0.00           C  
ATOM    682  O   PHE A  43      17.448  -4.212 -11.502  1.00  0.00           O  
ATOM    683  N   CYS A  44      18.766  -2.630 -12.393  1.00  0.00           N  
ATOM    684  H   CYS A  44      19.552  -2.003 -12.239  1.00  0.00           H  
ATOM    685  CA  CYS A  44      18.050  -2.547 -13.665  1.00  0.00           C  
ATOM    686  HA  CYS A  44      16.989  -2.406 -13.452  1.00  0.00           H  
ATOM    687  CB  CYS A  44      18.557  -1.319 -14.429  1.00  0.00           C  
ATOM    688  HB2 CYS A  44      18.524  -0.433 -13.791  1.00  0.00           H  
ATOM    689  HB3 CYS A  44      19.587  -1.479 -14.754  1.00  0.00           H  
ATOM    690  SG  CYS A  44      17.492  -1.075 -15.872  1.00  0.00           S  
ATOM    691  HG  CYS A  44      16.377  -0.720 -15.214  1.00  0.00           H  
ATOM    692  C   CYS A  44      18.176  -3.839 -14.496  1.00  0.00           C  
ATOM    693  O   CYS A  44      17.188  -4.322 -15.053  1.00  0.00           O  
ATOM    694  N   ARG A  45      19.363  -4.458 -14.533  1.00  0.00           N  
ATOM    695  H   ARG A  45      20.155  -3.991 -14.096  1.00  0.00           H  
ATOM    696  CA  ARG A  45      19.593  -5.780 -15.143  1.00  0.00           C  
ATOM    697  HA  ARG A  45      19.270  -5.758 -16.186  1.00  0.00           H  
ATOM    698  CB  ARG A  45      21.084  -6.142 -15.088  1.00  0.00           C  
ATOM    699  HB2 ARG A  45      21.490  -5.902 -14.104  1.00  0.00           H  
ATOM    700  HB3 ARG A  45      21.199  -7.214 -15.256  1.00  0.00           H  
ATOM    701  CG  ARG A  45      21.886  -5.410 -16.162  1.00  0.00           C  
ATOM    702  HG2 ARG A  45      21.559  -5.743 -17.149  1.00  0.00           H  
ATOM    703  HG3 ARG A  45      21.737  -4.336 -16.075  1.00  0.00           H  
ATOM    704  CD  ARG A  45      23.368  -5.727 -15.986  1.00  0.00           C  
ATOM    705  HD2 ARG A  45      23.709  -5.314 -15.034  1.00  0.00           H  
ATOM    706  HD3 ARG A  45      23.499  -6.811 -15.975  1.00  0.00           H  
ATOM    707  NE  ARG A  45      24.144  -5.149 -17.087  1.00  0.00           N  
ATOM    708  HE  ARG A  45      23.644  -4.528 -17.711  1.00  0.00           H  
ATOM    709  CZ  ARG A  45      25.399  -5.421 -17.371  1.00  0.00           C  
ATOM    710  NH1 ARG A  45      26.121  -6.258 -16.672  1.00  0.00           N  
ATOM    711 HH11 ARG A  45      25.736  -6.661 -15.836  1.00  0.00           H  
ATOM    712 HH12 ARG A  45      27.109  -6.341 -16.822  1.00  0.00           H  
ATOM    713  NH2 ARG A  45      25.964  -4.820 -18.375  1.00  0.00           N  
ATOM    714 HH21 ARG A  45      25.442  -4.119 -18.877  1.00  0.00           H  
ATOM    715 HH22 ARG A  45      26.940  -4.957 -18.544  1.00  0.00           H  
ATOM    716  C   ARG A  45      18.773  -6.861 -14.447  1.00  0.00           C  
ATOM    717  O   ARG A  45      18.119  -7.652 -15.127  1.00  0.00           O  
ATOM    718  N   ALA A  46      18.761  -6.858 -13.111  1.00  0.00           N  
ATOM    719  H   ALA A  46      19.363  -6.204 -12.624  1.00  0.00           H  
ATOM    720  CA  ALA A  46      17.958  -7.782 -12.313  1.00  0.00           C  
ATOM    721  HA  ALA A  46      18.242  -8.793 -12.605  1.00  0.00           H  
ATOM    722  CB  ALA A  46      18.281  -7.608 -10.817  1.00  0.00           C  
ATOM    723  HB1 ALA A  46      18.461  -8.586 -10.368  1.00  0.00           H  
ATOM    724  HB2 ALA A  46      19.173  -7.002 -10.669  1.00  0.00           H  
ATOM    725  HB3 ALA A  46      17.448  -7.134 -10.297  1.00  0.00           H  
ATOM    726  C   ALA A  46      16.453  -7.625 -12.607  1.00  0.00           C  
ATOM    727  O   ALA A  46      15.784  -8.618 -12.866  1.00  0.00           O  
ATOM    728  N   ALA A  47      15.942  -6.390 -12.663  1.00  0.00           N  
ATOM    729  H   ALA A  47      16.545  -5.609 -12.426  1.00  0.00           H  
ATOM    730  CA  ALA A  47      14.560  -6.101 -13.059  1.00  0.00           C  
ATOM    731  HA  ALA A  47      13.882  -6.660 -12.412  1.00  0.00           H  
ATOM    732  CB  ALA A  47      14.292  -4.601 -12.853  1.00  0.00           C  
ATOM    733  HB1 ALA A  47      13.837  -4.453 -11.876  1.00  0.00           H  
ATOM    734  HB2 ALA A  47      15.215  -4.022 -12.902  1.00  0.00           H  
ATOM    735  HB3 ALA A  47      13.600  -4.228 -13.610  1.00  0.00           H  
ATOM    736  C   ALA A  47      14.261  -6.537 -14.507  1.00  0.00           C  
ATOM    737  O   ALA A  47      13.202  -7.087 -14.793  1.00  0.00           O  
ATOM    738  N   THR A  48      15.207  -6.351 -15.430  1.00  0.00           N  
ATOM    739  H   THR A  48      16.051  -5.873 -15.138  1.00  0.00           H  
ATOM    740  CA  THR A  48      15.030  -6.683 -16.856  1.00  0.00           C  
ATOM    741  HA  THR A  48      14.111  -6.211 -17.202  1.00  0.00           H  
ATOM    742  CB  THR A  48      16.192  -6.121 -17.698  1.00  0.00           C  
ATOM    743  HB  THR A  48      17.129  -6.545 -17.340  1.00  0.00           H  
ATOM    744  CG2 THR A  48      16.052  -6.406 -19.195  1.00  0.00           C  
ATOM    745 HG21 THR A  48      15.818  -7.454 -19.378  1.00  0.00           H  
ATOM    746 HG22 THR A  48      15.264  -5.786 -19.624  1.00  0.00           H  
ATOM    747 HG23 THR A  48      16.994  -6.180 -19.693  1.00  0.00           H  
ATOM    748  OG1 THR A  48      16.244  -4.715 -17.570  1.00  0.00           O  
ATOM    749  HG1 THR A  48      16.472  -4.518 -16.642  1.00  0.00           H  
ATOM    750  C   THR A  48      14.860  -8.192 -17.084  1.00  0.00           C  
ATOM    751  O   THR A  48      13.933  -8.600 -17.784  1.00  0.00           O  
ATOM    752  N   VAL A  49      15.697  -9.042 -16.477  1.00  0.00           N  
ATOM    753  H   VAL A  49      16.438  -8.671 -15.893  1.00  0.00           H  
ATOM    754  CA  VAL A  49      15.582 -10.512 -16.637  1.00  0.00           C  
ATOM    755  HA  VAL A  49      15.427 -10.731 -17.695  1.00  0.00           H  
ATOM    756  CB  VAL A  49      16.860 -11.248 -16.197  1.00  0.00           C  
ATOM    757  HB  VAL A  49      16.694 -12.309 -16.383  1.00  0.00           H  
ATOM    758  CG1 VAL A  49      18.031 -10.817 -17.095  1.00  0.00           C  
ATOM    759 HG11 VAL A  49      18.020 -11.417 -18.003  1.00  0.00           H  
ATOM    760 HG12 VAL A  49      17.976  -9.764 -17.372  1.00  0.00           H  
ATOM    761 HG13 VAL A  49      18.973 -11.000 -16.593  1.00  0.00           H  
ATOM    762  CG2 VAL A  49      17.249 -11.146 -14.709  1.00  0.00           C  
ATOM    763 HG21 VAL A  49      17.416 -10.116 -14.400  1.00  0.00           H  
ATOM    764 HG22 VAL A  49      18.174 -11.699 -14.565  1.00  0.00           H  
ATOM    765 HG23 VAL A  49      16.507 -11.620 -14.063  1.00  0.00           H  
ATOM    766  C   VAL A  49      14.369 -11.080 -15.912  1.00  0.00           C  
ATOM    767  O   VAL A  49      13.736 -12.025 -16.377  1.00  0.00           O  
ATOM    768  N   LEU A  50      13.995 -10.457 -14.802  1.00  0.00           N  
ATOM    769  H   LEU A  50      14.582  -9.710 -14.455  1.00  0.00           H  
ATOM    770  CA  LEU A  50      12.793 -10.749 -14.044  1.00  0.00           C  
ATOM    771  HA  LEU A  50      12.784 -11.804 -13.763  1.00  0.00           H  
ATOM    772  CB  LEU A  50      12.915  -9.860 -12.806  1.00  0.00           C  
ATOM    773  HB2 LEU A  50      13.900  -9.995 -12.364  1.00  0.00           H  
ATOM    774  HB3 LEU A  50      12.811  -8.823 -13.119  1.00  0.00           H  
ATOM    775  CG  LEU A  50      11.866 -10.165 -11.748  1.00  0.00           C  
ATOM    776  HG  LEU A  50      10.898 -10.263 -12.242  1.00  0.00           H  
ATOM    777  CD1 LEU A  50      12.214 -11.411 -10.919  1.00  0.00           C  
ATOM    778 HD11 LEU A  50      11.465 -12.166 -11.086  1.00  0.00           H  
ATOM    779 HD12 LEU A  50      13.269 -11.687 -10.958  1.00  0.00           H  
ATOM    780 HD13 LEU A  50      12.117 -11.257  -9.860  1.00  0.00           H  
ATOM    781  CD2 LEU A  50      11.760  -9.107 -10.669  1.00  0.00           C  
ATOM    782 HD21 LEU A  50      11.095  -9.508  -9.920  1.00  0.00           H  
ATOM    783 HD22 LEU A  50      12.748  -8.911 -10.239  1.00  0.00           H  
ATOM    784 HD23 LEU A  50      11.240  -8.217 -11.003  1.00  0.00           H  
ATOM    785  C   LEU A  50      11.517 -10.438 -14.842  1.00  0.00           C  
ATOM    786  O   LEU A  50      10.573 -11.228 -14.860  1.00  0.00           O  
ATOM    787  N   ARG A  51      11.505  -9.297 -15.538  1.00  0.00           N  
ATOM    788  H   ARG A  51      12.288  -8.661 -15.406  1.00  0.00           H  
ATOM    789  CA  ARG A  51      10.431  -8.877 -16.445  1.00  0.00           C  
ATOM    790  HA  ARG A  51       9.483  -8.899 -15.918  1.00  0.00           H  
ATOM    791  CB  ARG A  51      10.724  -7.446 -16.901  1.00  0.00           C  
ATOM    792  HB2 ARG A  51      10.925  -6.860 -16.005  1.00  0.00           H  
ATOM    793  HB3 ARG A  51      11.615  -7.432 -17.530  1.00  0.00           H  
ATOM    794  CG  ARG A  51       9.558  -6.800 -17.659  1.00  0.00           C  
ATOM    795  HG2 ARG A  51       9.337  -7.372 -18.560  1.00  0.00           H  
ATOM    796  HG3 ARG A  51       8.675  -6.789 -17.025  1.00  0.00           H  
ATOM    797  CD  ARG A  51       9.902  -5.364 -18.065  1.00  0.00           C  
ATOM    798  HD2 ARG A  51      10.717  -5.407 -18.789  1.00  0.00           H  
ATOM    799  HD3 ARG A  51       9.031  -4.915 -18.544  1.00  0.00           H  
ATOM    800  NE  ARG A  51      10.301  -4.547 -16.903  1.00  0.00           N  
ATOM    801  HE  ARG A  51       9.911  -4.803 -15.992  1.00  0.00           H  
ATOM    802  CZ  ARG A  51      11.195  -3.585 -16.880  1.00  0.00           C  
ATOM    803  NH1 ARG A  51      11.745  -3.158 -17.975  1.00  0.00           N  
ATOM    804 HH11 ARG A  51      11.435  -3.513 -18.851  1.00  0.00           H  
ATOM    805 HH12 ARG A  51      12.353  -2.350 -17.905  1.00  0.00           H  
ATOM    806  NH2 ARG A  51      11.574  -3.039 -15.769  1.00  0.00           N  
ATOM    807 HH21 ARG A  51      11.191  -3.383 -14.877  1.00  0.00           H  
ATOM    808 HH22 ARG A  51      12.269  -2.318 -15.768  1.00  0.00           H  
ATOM    809  C   ARG A  51      10.273  -9.837 -17.603  1.00  0.00           C  
ATOM    810  O   ARG A  51       9.155 -10.236 -17.906  1.00  0.00           O  
ATOM    811  N   GLN A  52      11.378 -10.277 -18.192  1.00  0.00           N  
ATOM    812  H   GLN A  52      12.269  -9.896 -17.894  1.00  0.00           H  
ATOM    813  CA  GLN A  52      11.366 -11.357 -19.174  1.00  0.00           C  
ATOM    814  HA  GLN A  52      10.792 -11.058 -20.053  1.00  0.00           H  
ATOM    815  CB  GLN A  52      12.799 -11.677 -19.539  1.00  0.00           C  
ATOM    816  HB2 GLN A  52      13.475 -11.376 -18.743  1.00  0.00           H  
ATOM    817  HB3 GLN A  52      12.931 -12.740 -19.755  1.00  0.00           H  
ATOM    818  CG  GLN A  52      13.144 -10.906 -20.775  1.00  0.00           C  
ATOM    819  HG2 GLN A  52      12.518 -11.251 -21.601  1.00  0.00           H  
ATOM    820  HG3 GLN A  52      12.970  -9.842 -20.608  1.00  0.00           H  
ATOM    821  CD  GLN A  52      14.595 -11.139 -21.106  1.00  0.00           C  
ATOM    822  OE1 GLN A  52      15.370 -11.814 -20.446  1.00  0.00           O  
ATOM    823  NE2 GLN A  52      14.985 -10.550 -22.194  1.00  0.00           N  
ATOM    824 HE21 GLN A  52      15.924 -10.735 -22.484  1.00  0.00           H  
ATOM    825 HE22 GLN A  52      14.290 -10.056 -22.718  1.00  0.00           H  
ATOM    826  C   GLN A  52      10.769 -12.650 -18.660  1.00  0.00           C  
ATOM    827  O   GLN A  52      10.021 -13.298 -19.387  1.00  0.00           O  
ATOM    828  N   PHE A  53      11.100 -13.020 -17.426  1.00  0.00           N  
ATOM    829  H   PHE A  53      11.781 -12.469 -16.915  1.00  0.00           H  
ATOM    830  CA  PHE A  53      10.560 -14.214 -16.810  1.00  0.00           C  
ATOM    831  HA  PHE A  53      10.739 -15.058 -17.478  1.00  0.00           H  
ATOM    832  CB  PHE A  53      11.303 -14.478 -15.496  1.00  0.00           C  
ATOM    833  HB2 PHE A  53      12.375 -14.503 -15.702  1.00  0.00           H  
ATOM    834  HB3 PHE A  53      11.124 -13.661 -14.801  1.00  0.00           H  
ATOM    835  CG  PHE A  53      10.905 -15.774 -14.827  1.00  0.00           C  
ATOM    836  CD1 PHE A  53       9.729 -15.842 -14.056  1.00  0.00           C  
ATOM    837  HD1 PHE A  53       9.116 -14.964 -13.920  1.00  0.00           H  
ATOM    838  CE1 PHE A  53       9.343 -17.058 -13.466  1.00  0.00           C  
ATOM    839  HE1 PHE A  53       8.436 -17.107 -12.880  1.00  0.00           H  
ATOM    840  CZ  PHE A  53      10.145 -18.202 -13.627  1.00  0.00           C  
ATOM    841  HZ  PHE A  53       9.857 -19.134 -13.161  1.00  0.00           H  
ATOM    842  CE2 PHE A  53      11.329 -18.129 -14.381  1.00  0.00           C  
ATOM    843  HE2 PHE A  53      11.958 -19.001 -14.495  1.00  0.00           H  
ATOM    844  CD2 PHE A  53      11.703 -16.920 -14.989  1.00  0.00           C  
ATOM    845  HD2 PHE A  53      12.609 -16.875 -15.578  1.00  0.00           H  
ATOM    846  C   PHE A  53       9.042 -14.085 -16.638  1.00  0.00           C  
ATOM    847  O   PHE A  53       8.305 -14.924 -17.159  1.00  0.00           O  
ATOM    848  N   TYR A  54       8.545 -13.042 -15.958  1.00  0.00           N  
ATOM    849  H   TYR A  54       9.176 -12.335 -15.589  1.00  0.00           H  
ATOM    850  CA  TYR A  54       7.107 -12.957 -15.672  1.00  0.00           C  
ATOM    851  HA  TYR A  54       6.805 -13.947 -15.328  1.00  0.00           H  
ATOM    852  CB  TYR A  54       6.802 -11.996 -14.508  1.00  0.00           C  
ATOM    853  HB2 TYR A  54       5.780 -12.196 -14.185  1.00  0.00           H  
ATOM    854  HB3 TYR A  54       7.448 -12.272 -13.674  1.00  0.00           H  
ATOM    855  CG  TYR A  54       6.903 -10.493 -14.732  1.00  0.00           C  
ATOM    856  CD1 TYR A  54       7.836  -9.740 -13.992  1.00  0.00           C  
ATOM    857  HD1 TYR A  54       8.538 -10.240 -13.340  1.00  0.00           H  
ATOM    858  CE1 TYR A  54       7.865  -8.337 -14.097  1.00  0.00           C  
ATOM    859  HE1 TYR A  54       8.583  -7.769 -13.531  1.00  0.00           H  
ATOM    860  CZ  TYR A  54       6.969  -7.673 -14.960  1.00  0.00           C  
ATOM    861  OH  TYR A  54       6.981  -6.319 -15.070  1.00  0.00           O  
ATOM    862  HH  TYR A  54       7.826  -5.919 -14.762  1.00  0.00           H  
ATOM    863  CE2 TYR A  54       6.029  -8.422 -15.697  1.00  0.00           C  
ATOM    864  HE2 TYR A  54       5.345  -7.909 -16.354  1.00  0.00           H  
ATOM    865  CD2 TYR A  54       5.986  -9.825 -15.572  1.00  0.00           C  
ATOM    866  HD2 TYR A  54       5.239 -10.385 -16.119  1.00  0.00           H  
ATOM    867  C   TYR A  54       6.254 -12.701 -16.921  1.00  0.00           C  
ATOM    868  O   TYR A  54       5.123 -13.167 -16.974  1.00  0.00           O  
ATOM    869  N   SER A  55       6.790 -12.045 -17.951  1.00  0.00           N  
ATOM    870  H   SER A  55       7.716 -11.647 -17.838  1.00  0.00           H  
ATOM    871  CA  SER A  55       6.091 -11.868 -19.235  1.00  0.00           C  
ATOM    872  HA  SER A  55       5.119 -11.405 -19.056  1.00  0.00           H  
ATOM    873  CB  SER A  55       6.941 -10.991 -20.153  1.00  0.00           C  
ATOM    874  HB2 SER A  55       7.881 -10.774 -19.672  1.00  0.00           H  
ATOM    875  HB3 SER A  55       7.173 -11.498 -21.090  1.00  0.00           H  
ATOM    876  OG  SER A  55       6.332  -9.758 -20.409  1.00  0.00           O  
ATOM    877  HG  SER A  55       7.009  -9.110 -20.203  1.00  0.00           H  
ATOM    878  C   SER A  55       5.855 -13.181 -19.980  1.00  0.00           C  
ATOM    879  O   SER A  55       4.851 -13.334 -20.677  1.00  0.00           O  
ATOM    880  N   HIE A  56       6.801 -14.115 -19.873  1.00  0.00           N  
ATOM    881  H   HIE A  56       7.622 -13.923 -19.312  1.00  0.00           H  
ATOM    882  CA  HIE A  56       6.683 -15.427 -20.501  1.00  0.00           C  
ATOM    883  HA  HIE A  56       6.206 -15.327 -21.478  1.00  0.00           H  
ATOM    884  CB  HIE A  56       8.097 -15.977 -20.713  1.00  0.00           C  
ATOM    885  HB2 HIE A  56       8.668 -15.267 -21.314  1.00  0.00           H  
ATOM    886  HB3 HIE A  56       8.597 -16.089 -19.751  1.00  0.00           H  
ATOM    887  CG  HIE A  56       8.099 -17.300 -21.419  1.00  0.00           C  
ATOM    888  ND1 HIE A  56       7.999 -17.482 -22.797  1.00  0.00           N  
ATOM    889  CE1 HIE A  56       7.919 -18.806 -22.984  1.00  0.00           C  
ATOM    890  HE1 HIE A  56       7.802 -19.278 -23.950  1.00  0.00           H  
ATOM    891  NE2 HIE A  56       7.966 -19.454 -21.805  1.00  0.00           N  
ATOM    892  HE2 HIE A  56       7.779 -20.442 -21.674  1.00  0.00           H  
ATOM    893  CD2 HIE A  56       8.080 -18.516 -20.805  1.00  0.00           C  
ATOM    894  HD2 HIE A  56       8.071 -18.682 -19.737  1.00  0.00           H  
ATOM    895  C   HIE A  56       5.805 -16.367 -19.663  1.00  0.00           C  
ATOM    896  O   HIE A  56       4.838 -16.945 -20.160  1.00  0.00           O  
ATOM    897  N   HIE A  57       6.097 -16.481 -18.364  1.00  0.00           N  
ATOM    898  H   HIE A  57       6.856 -15.915 -17.997  1.00  0.00           H  
ATOM    899  CA  HIE A  57       5.451 -17.453 -17.466  1.00  0.00           C  
ATOM    900  HA  HIE A  57       5.306 -18.377 -18.026  1.00  0.00           H  
ATOM    901  CB  HIE A  57       6.376 -17.771 -16.293  1.00  0.00           C  
ATOM    902  HB2 HIE A  57       6.732 -16.844 -15.841  1.00  0.00           H  
ATOM    903  HB3 HIE A  57       5.827 -18.335 -15.539  1.00  0.00           H  
ATOM    904  CG  HIE A  57       7.533 -18.613 -16.742  1.00  0.00           C  
ATOM    905  ND1 HIE A  57       7.440 -19.938 -17.170  1.00  0.00           N  
ATOM    906  CE1 HIE A  57       8.680 -20.293 -17.523  1.00  0.00           C  
ATOM    907  HE1 HIE A  57       8.946 -21.277 -17.881  1.00  0.00           H  
ATOM    908  NE2 HIE A  57       9.534 -19.271 -17.333  1.00  0.00           N  
ATOM    909  HE2 HIE A  57      10.533 -19.294 -17.472  1.00  0.00           H  
ATOM    910  CD2 HIE A  57       8.823 -18.199 -16.852  1.00  0.00           C  
ATOM    911  HD2 HIE A  57       9.199 -17.220 -16.594  1.00  0.00           H  
ATOM    912  C   HIE A  57       4.056 -17.076 -16.973  1.00  0.00           C  
ATOM    913  O   HIE A  57       3.387 -17.891 -16.337  1.00  0.00           O  
ATOM    914  N   GLU A  58       3.593 -15.869 -17.290  1.00  0.00           N  
ATOM    915  H   GLU A  58       4.212 -15.198 -17.728  1.00  0.00           H  
ATOM    916  CA  GLU A  58       2.183 -15.517 -17.144  1.00  0.00           C  
ATOM    917  HA  GLU A  58       1.857 -15.745 -16.130  1.00  0.00           H  
ATOM    918  CB  GLU A  58       2.048 -14.004 -17.374  1.00  0.00           C  
ATOM    919  HB2 GLU A  58       2.571 -13.492 -16.567  1.00  0.00           H  
ATOM    920  HB3 GLU A  58       2.507 -13.734 -18.328  1.00  0.00           H  
ATOM    921  CG  GLU A  58       0.588 -13.554 -17.371  1.00  0.00           C  
ATOM    922  HG2 GLU A  58       0.107 -13.984 -18.256  1.00  0.00           H  
ATOM    923  HG3 GLU A  58       0.103 -13.970 -16.485  1.00  0.00           H  
ATOM    924  CD  GLU A  58       0.434 -12.020 -17.405  1.00  0.00           C  
ATOM    925  OE1 GLU A  58       0.066 -11.531 -18.497  1.00  0.00           O  
ATOM    926  OE2 GLU A  58       0.637 -11.313 -16.375  1.00  0.00           O  
ATOM    927  C   GLU A  58       1.283 -16.351 -18.073  1.00  0.00           C  
ATOM    928  O   GLU A  58       0.120 -16.589 -17.749  1.00  0.00           O  
ATOM    929  N   LYS A  59       1.811 -16.813 -19.211  1.00  0.00           N  
ATOM    930  H   LYS A  59       2.759 -16.532 -19.441  1.00  0.00           H  
ATOM    931  CA  LYS A  59       1.034 -17.573 -20.215  1.00  0.00           C  
ATOM    932  HA  LYS A  59      -0.035 -17.506 -20.012  1.00  0.00           H  
ATOM    933  CB  LYS A  59       1.349 -17.071 -21.595  1.00  0.00           C  
ATOM    934  HB2 LYS A  59       2.398 -17.212 -21.865  1.00  0.00           H  
ATOM    935  HB3 LYS A  59       0.692 -17.585 -22.303  1.00  0.00           H  
ATOM    936  CG  LYS A  59       1.057 -15.627 -21.579  1.00  0.00           C  
ATOM    937  HG2 LYS A  59       0.104 -15.462 -21.054  1.00  0.00           H  
ATOM    938  HG3 LYS A  59       1.870 -15.072 -21.098  1.00  0.00           H  
ATOM    939  CD  LYS A  59       0.964 -15.308 -23.047  1.00  0.00           C  
ATOM    940  HD2 LYS A  59       1.916 -15.461 -23.571  1.00  0.00           H  
ATOM    941  HD3 LYS A  59       0.151 -15.884 -23.503  1.00  0.00           H  
ATOM    942  CE  LYS A  59       0.426 -13.933 -22.793  1.00  0.00           C  
ATOM    943  HE2 LYS A  59       0.331 -13.668 -21.729  1.00  0.00           H  
ATOM    944  HE3 LYS A  59      -0.571 -14.128 -23.123  1.00  0.00           H  
ATOM    945  NZ  LYS A  59       0.796 -12.815 -23.624  1.00  0.00           N  
ATOM    946  HZ1 LYS A  59       1.776 -12.741 -23.862  1.00  0.00           H  
ATOM    947  HZ2 LYS A  59       0.500 -12.029 -23.060  1.00  0.00           H  
ATOM    948  HZ3 LYS A  59       0.206 -12.927 -24.432  1.00  0.00           H  
ATOM    949  C   LYS A  59       1.380 -19.009 -20.385  1.00  0.00           C  
ATOM    950  O   LYS A  59       0.651 -19.764 -21.030  1.00  0.00           O  
ATOM    951  N   ASP A  60       2.602 -19.304 -20.007  1.00  0.00           N  
ATOM    952  H   ASP A  60       3.166 -18.595 -19.565  1.00  0.00           H  
ATOM    953  CA  ASP A  60       3.116 -20.623 -20.174  1.00  0.00           C  
ATOM    954  HA  ASP A  60       3.046 -20.892 -21.230  1.00  0.00           H  
ATOM    955  CB  ASP A  60       4.565 -20.598 -19.755  1.00  0.00           C  
ATOM    956  HB2 ASP A  60       5.071 -19.791 -20.288  1.00  0.00           H  
ATOM    957  HB3 ASP A  60       4.629 -20.416 -18.681  1.00  0.00           H  
ATOM    958  CG  ASP A  60       5.227 -21.906 -20.111  1.00  0.00           C  
ATOM    959  OD1 ASP A  60       6.257 -21.840 -20.812  1.00  0.00           O  
ATOM    960  OD2 ASP A  60       4.774 -22.985 -19.676  1.00  0.00           O  
ATOM    961  C   ASP A  60       2.271 -21.585 -19.350  1.00  0.00           C  
ATOM    962  O   ASP A  60       2.103 -21.428 -18.149  1.00  0.00           O  
ATOM    963  N   THR A  61       1.749 -22.610 -19.998  1.00  0.00           N  
ATOM    964  H   THR A  61       2.011 -22.767 -20.959  1.00  0.00           H  
ATOM    965  CA  THR A  61       0.850 -23.591 -19.392  1.00  0.00           C  
ATOM    966  HA  THR A  61      -0.007 -23.073 -18.956  1.00  0.00           H  
ATOM    967  CB  THR A  61       0.400 -24.567 -20.469  1.00  0.00           C  
ATOM    968  HB  THR A  61      -0.035 -25.452 -20.005  1.00  0.00           H  
ATOM    969  CG2 THR A  61      -0.627 -23.934 -21.390  1.00  0.00           C  
ATOM    970 HG21 THR A  61      -0.664 -24.497 -22.321  1.00  0.00           H  
ATOM    971 HG22 THR A  61      -1.598 -23.963 -20.900  1.00  0.00           H  
ATOM    972 HG23 THR A  61      -0.356 -22.898 -21.598  1.00  0.00           H  
ATOM    973  OG1 THR A  61       1.509 -24.955 -21.256  1.00  0.00           O  
ATOM    974  HG1 THR A  61       1.439 -25.897 -21.412  1.00  0.00           H  
ATOM    975  C   THR A  61       1.487 -24.431 -18.303  1.00  0.00           C  
ATOM    976  O   THR A  61       0.777 -25.116 -17.578  1.00  0.00           O  
ATOM    977  N   ARG A  62       2.810 -24.414 -18.154  1.00  0.00           N  
ATOM    978  H   ARG A  62       3.354 -23.837 -18.800  1.00  0.00           H  
ATOM    979  CA  ARG A  62       3.492 -25.089 -17.033  1.00  0.00           C  
ATOM    980  HA  ARG A  62       3.191 -26.132 -16.992  1.00  0.00           H  
ATOM    981  CB  ARG A  62       4.988 -24.926 -17.189  1.00  0.00           C  
ATOM    982  HB2 ARG A  62       5.246 -23.872 -17.341  1.00  0.00           H  
ATOM    983  HB3 ARG A  62       5.495 -25.282 -16.291  1.00  0.00           H  
ATOM    984  CG  ARG A  62       5.379 -25.798 -18.364  1.00  0.00           C  
ATOM    985  HG2 ARG A  62       5.122 -26.829 -18.133  1.00  0.00           H  
ATOM    986  HG3 ARG A  62       4.866 -25.488 -19.276  1.00  0.00           H  
ATOM    987  CD  ARG A  62       6.868 -25.673 -18.553  1.00  0.00           C  
ATOM    988  HD2 ARG A  62       7.370 -25.689 -17.582  1.00  0.00           H  
ATOM    989  HD3 ARG A  62       7.196 -26.509 -19.166  1.00  0.00           H  
ATOM    990  NE  ARG A  62       7.178 -24.421 -19.232  1.00  0.00           N  
ATOM    991  HE  ARG A  62       6.389 -23.801 -19.468  1.00  0.00           H  
ATOM    992  CZ  ARG A  62       8.377 -24.084 -19.624  1.00  0.00           C  
ATOM    993  NH1 ARG A  62       9.402 -24.856 -19.418  1.00  0.00           N  
ATOM    994 HH11 ARG A  62       9.244 -25.724 -18.941  1.00  0.00           H  
ATOM    995 HH12 ARG A  62      10.299 -24.591 -19.766  1.00  0.00           H  
ATOM    996  NH2 ARG A  62       8.572 -22.974 -20.239  1.00  0.00           N  
ATOM    997 HH21 ARG A  62       7.710 -22.464 -20.453  1.00  0.00           H  
ATOM    998 HH22 ARG A  62       9.424 -22.747 -20.692  1.00  0.00           H  
ATOM    999  C   ARG A  62       3.166 -24.520 -15.686  1.00  0.00           C  
ATOM   1000  O   ARG A  62       3.496 -25.096 -14.652  1.00  0.00           O  
ATOM   1001  N   CYS A  63       2.634 -23.327 -15.712  1.00  0.00           N  
ATOM   1002  H   CYS A  63       2.431 -22.869 -16.598  1.00  0.00           H  
ATOM   1003  CA  CYS A  63       2.303 -22.629 -14.527  1.00  0.00           C  
ATOM   1004  HA  CYS A  63       3.020 -22.824 -13.730  1.00  0.00           H  
ATOM   1005  CB  CYS A  63       2.423 -21.237 -15.012  1.00  0.00           C  
ATOM   1006  HB2 CYS A  63       2.689 -20.826 -14.094  1.00  0.00           H  
ATOM   1007  HB3 CYS A  63       3.248 -21.087 -15.709  1.00  0.00           H  
ATOM   1008  SG  CYS A  63       0.923 -20.474 -15.672  1.00  0.00           S  
ATOM   1009  HG  CYS A  63       1.642 -19.354 -15.692  1.00  0.00           H  
ATOM   1010  C   CYS A  63       0.917 -22.924 -14.012  1.00  0.00           C  
ATOM   1011  O   CYS A  63       0.624 -22.858 -12.814  1.00  0.00           O  
ATOM   1012  N   LEU A  64       0.080 -23.245 -14.984  1.00  0.00           N  
ATOM   1013  H   LEU A  64       0.422 -23.197 -15.931  1.00  0.00           H  
ATOM   1014  CA  LEU A  64      -1.252 -23.669 -14.775  1.00  0.00           C  
ATOM   1015  HA  LEU A  64      -1.718 -22.913 -14.138  1.00  0.00           H  
ATOM   1016  CB  LEU A  64      -1.970 -23.900 -16.090  1.00  0.00           C  
ATOM   1017  HB2 LEU A  64      -1.167 -23.864 -16.832  1.00  0.00           H  
ATOM   1018  HB3 LEU A  64      -2.380 -24.907 -16.185  1.00  0.00           H  
ATOM   1019  CG  LEU A  64      -2.974 -22.738 -16.289  1.00  0.00           C  
ATOM   1020  HG  LEU A  64      -2.724 -21.981 -15.553  1.00  0.00           H  
ATOM   1021  CD1 LEU A  64      -2.577 -22.271 -17.650  1.00  0.00           C  
ATOM   1022 HD11 LEU A  64      -2.742 -21.199 -17.672  1.00  0.00           H  
ATOM   1023 HD12 LEU A  64      -3.360 -22.191 -18.377  1.00  0.00           H  
ATOM   1024 HD13 LEU A  64      -2.554 -23.145 -18.302  1.00  0.00           H  
ATOM   1025  CD2 LEU A  64      -4.510 -22.663 -16.310  1.00  0.00           C  
ATOM   1026 HD21 LEU A  64      -4.832 -21.823 -15.688  1.00  0.00           H  
ATOM   1027 HD22 LEU A  64      -5.069 -23.584 -16.460  1.00  0.00           H  
ATOM   1028 HD23 LEU A  64      -4.873 -22.173 -17.186  1.00  0.00           H  
ATOM   1029  C   LEU A  64      -1.172 -24.948 -14.057  1.00  0.00           C  
ATOM   1030  O   LEU A  64      -0.609 -25.954 -14.490  1.00  0.00           O  
ATOM   1031  N   GLY A  65      -1.805 -24.833 -12.921  1.00  0.00           N  
ATOM   1032  H   GLY A  65      -2.346 -24.001 -12.748  1.00  0.00           H  
ATOM   1033  CA  GLY A  65      -1.980 -25.967 -12.124  1.00  0.00           C  
ATOM   1034  HA2 GLY A  65      -1.260 -26.731 -12.428  1.00  0.00           H  
ATOM   1035  HA3 GLY A  65      -1.822 -25.718 -11.093  1.00  0.00           H  
ATOM   1036  C   GLY A  65      -3.341 -26.523 -12.363  1.00  0.00           C  
ATOM   1037  O   GLY A  65      -4.300 -25.914 -12.838  1.00  0.00           O  
ATOM   1038  N   ALA A  66      -3.341 -27.764 -11.970  1.00  0.00           N  
ATOM   1039  H   ALA A  66      -2.494 -28.114 -11.550  1.00  0.00           H  
ATOM   1040  CA  ALA A  66      -4.455 -28.650 -12.112  1.00  0.00           C  
ATOM   1041  HA  ALA A  66      -4.862 -28.556 -13.117  1.00  0.00           H  
ATOM   1042  CB  ALA A  66      -3.878 -30.025 -11.810  1.00  0.00           C  
ATOM   1043  HB1 ALA A  66      -2.797 -29.978 -11.647  1.00  0.00           H  
ATOM   1044  HB2 ALA A  66      -4.327 -30.424 -10.900  1.00  0.00           H  
ATOM   1045  HB3 ALA A  66      -4.091 -30.659 -12.663  1.00  0.00           H  
ATOM   1046  C   ALA A  66      -5.556 -28.312 -11.135  1.00  0.00           C  
ATOM   1047  O   ALA A  66      -6.720 -28.653 -11.325  1.00  0.00           O  
ATOM   1048  N   THR A  67      -5.147 -27.673 -10.048  1.00  0.00           N  
ATOM   1049  H   THR A  67      -4.176 -27.412  -9.951  1.00  0.00           H  
ATOM   1050  CA  THR A  67      -6.059 -27.255  -9.038  1.00  0.00           C  
ATOM   1051  HA  THR A  67      -7.054 -27.631  -9.277  1.00  0.00           H  
ATOM   1052  CB  THR A  67      -5.703 -27.804  -7.675  1.00  0.00           C  
ATOM   1053  HB  THR A  67      -6.557 -27.623  -7.027  1.00  0.00           H  
ATOM   1054  CG2 THR A  67      -5.436 -29.300  -7.720  1.00  0.00           C  
ATOM   1055 HG21 THR A  67      -5.884 -29.749  -8.610  1.00  0.00           H  
ATOM   1056 HG22 THR A  67      -4.367 -29.528  -7.688  1.00  0.00           H  
ATOM   1057 HG23 THR A  67      -5.922 -29.714  -6.847  1.00  0.00           H  
ATOM   1058  OG1 THR A  67      -4.574 -27.202  -7.114  1.00  0.00           O  
ATOM   1059  HG1 THR A  67      -4.049 -27.948  -6.806  1.00  0.00           H  
ATOM   1060  C   THR A  67      -6.145 -25.771  -9.038  1.00  0.00           C  
ATOM   1061  O   THR A  67      -5.203 -25.021  -9.313  1.00  0.00           O  
ATOM   1062  N   ALA A  68      -7.336 -25.367  -8.656  1.00  0.00           N  
ATOM   1063  H   ALA A  68      -8.040 -26.058  -8.447  1.00  0.00           H  
ATOM   1064  CA  ALA A  68      -7.681 -23.974  -8.645  1.00  0.00           C  
ATOM   1065  HA  ALA A  68      -7.546 -23.598  -9.655  1.00  0.00           H  
ATOM   1066  CB  ALA A  68      -9.139 -23.923  -8.207  1.00  0.00           C  
ATOM   1067  HB1 ALA A  68      -9.214 -23.980  -7.119  1.00  0.00           H  
ATOM   1068  HB2 ALA A  68      -9.558 -22.989  -8.565  1.00  0.00           H  
ATOM   1069  HB3 ALA A  68      -9.691 -24.759  -8.644  1.00  0.00           H  
ATOM   1070  C   ALA A  68      -6.747 -23.206  -7.712  1.00  0.00           C  
ATOM   1071  O   ALA A  68      -6.313 -22.086  -7.974  1.00  0.00           O  
ATOM   1072  N   GLN A  69      -6.351 -23.896  -6.655  1.00  0.00           N  
ATOM   1073  H   GLN A  69      -6.694 -24.833  -6.507  1.00  0.00           H  
ATOM   1074  CA  GLN A  69      -5.465 -23.381  -5.680  1.00  0.00           C  
ATOM   1075  HA  GLN A  69      -5.865 -22.417  -5.385  1.00  0.00           H  
ATOM   1076  CB  GLN A  69      -5.542 -24.439  -4.577  1.00  0.00           C  
ATOM   1077  HB2 GLN A  69      -6.513 -24.365  -4.085  1.00  0.00           H  
ATOM   1078  HB3 GLN A  69      -5.411 -25.453  -4.962  1.00  0.00           H  
ATOM   1079  CG  GLN A  69      -4.473 -24.179  -3.564  1.00  0.00           C  
ATOM   1080  HG2 GLN A  69      -4.558 -24.925  -2.775  1.00  0.00           H  
ATOM   1081  HG3 GLN A  69      -3.476 -24.273  -4.001  1.00  0.00           H  
ATOM   1082  CD  GLN A  69      -4.689 -22.806  -2.969  1.00  0.00           C  
ATOM   1083  OE1 GLN A  69      -5.570 -22.003  -3.215  1.00  0.00           O  
ATOM   1084  NE2 GLN A  69      -4.004 -22.590  -1.919  1.00  0.00           N  
ATOM   1085 HE21 GLN A  69      -4.561 -21.954  -1.380  1.00  0.00           H  
ATOM   1086 HE22 GLN A  69      -3.599 -23.437  -1.572  1.00  0.00           H  
ATOM   1087  C   GLN A  69      -4.058 -23.109  -6.197  1.00  0.00           C  
ATOM   1088  O   GLN A  69      -3.426 -22.098  -5.887  1.00  0.00           O  
ATOM   1089  N   GLN A  70      -3.577 -24.023  -7.009  1.00  0.00           N  
ATOM   1090  H   GLN A  70      -4.113 -24.860  -7.207  1.00  0.00           H  
ATOM   1091  CA  GLN A  70      -2.307 -23.891  -7.644  1.00  0.00           C  
ATOM   1092  HA  GLN A  70      -1.556 -23.723  -6.870  1.00  0.00           H  
ATOM   1093  CB  GLN A  70      -2.119 -25.215  -8.338  1.00  0.00           C  
ATOM   1094  HB2 GLN A  70      -2.410 -26.021  -7.665  1.00  0.00           H  
ATOM   1095  HB3 GLN A  70      -2.692 -25.283  -9.261  1.00  0.00           H  
ATOM   1096  CG  GLN A  70      -0.650 -25.291  -8.619  1.00  0.00           C  
ATOM   1097  HG2 GLN A  70      -0.412 -24.858  -9.589  1.00  0.00           H  
ATOM   1098  HG3 GLN A  70      -0.097 -24.736  -7.860  1.00  0.00           H  
ATOM   1099  CD  GLN A  70      -0.174 -26.702  -8.544  1.00  0.00           C  
ATOM   1100  OE1 GLN A  70      -0.867 -27.694  -8.702  1.00  0.00           O  
ATOM   1101  NE2 GLN A  70       1.104 -26.752  -8.355  1.00  0.00           N  
ATOM   1102 HE21 GLN A  70       1.548 -27.605  -8.620  1.00  0.00           H  
ATOM   1103 HE22 GLN A  70       1.545 -25.851  -8.332  1.00  0.00           H  
ATOM   1104  C   GLN A  70      -2.230 -22.748  -8.646  1.00  0.00           C  
ATOM   1105  O   GLN A  70      -1.252 -22.003  -8.677  1.00  0.00           O  
ATOM   1106  N   PHE A  71      -3.297 -22.589  -9.419  1.00  0.00           N  
ATOM   1107  H   PHE A  71      -4.055 -23.260  -9.340  1.00  0.00           H  
ATOM   1108  CA  PHE A  71      -3.450 -21.475 -10.332  1.00  0.00           C  
ATOM   1109  HA  PHE A  71      -2.579 -21.434 -10.985  1.00  0.00           H  
ATOM   1110  CB  PHE A  71      -4.697 -21.759 -11.164  1.00  0.00           C  
ATOM   1111  HB2 PHE A  71      -4.555 -22.695 -11.705  1.00  0.00           H  
ATOM   1112  HB3 PHE A  71      -5.543 -21.895 -10.488  1.00  0.00           H  
ATOM   1113  CG  PHE A  71      -5.033 -20.674 -12.157  1.00  0.00           C  
ATOM   1114  CD1 PHE A  71      -6.338 -20.151 -12.189  1.00  0.00           C  
ATOM   1115  HD1 PHE A  71      -7.084 -20.531 -11.505  1.00  0.00           H  
ATOM   1116  CE1 PHE A  71      -6.679 -19.173 -13.137  1.00  0.00           C  
ATOM   1117  HE1 PHE A  71      -7.696 -18.817 -13.199  1.00  0.00           H  
ATOM   1118  CZ  PHE A  71      -5.709 -18.711 -14.046  1.00  0.00           C  
ATOM   1119  HZ  PHE A  71      -5.973 -17.988 -14.804  1.00  0.00           H  
ATOM   1120  CE2 PHE A  71      -4.399 -19.222 -14.003  1.00  0.00           C  
ATOM   1121  HE2 PHE A  71      -3.654 -18.883 -14.712  1.00  0.00           H  
ATOM   1122  CD2 PHE A  71      -4.060 -20.205 -13.060  1.00  0.00           C  
ATOM   1123  HD2 PHE A  71      -3.052 -20.600 -13.045  1.00  0.00           H  
ATOM   1124  C   PHE A  71      -3.531 -20.136  -9.588  1.00  0.00           C  
ATOM   1125  O   PHE A  71      -2.925 -19.152 -10.006  1.00  0.00           O  
ATOM   1126  N   HIE A  72      -4.205 -20.094  -8.435  1.00  0.00           N  
ATOM   1127  H   HIE A  72      -4.719 -20.918  -8.137  1.00  0.00           H  
ATOM   1128  CA  HIE A  72      -4.222 -18.906  -7.581  1.00  0.00           C  
ATOM   1129  HA  HIE A  72      -4.561 -18.050  -8.163  1.00  0.00           H  
ATOM   1130  CB  HIE A  72      -5.229 -19.123  -6.453  1.00  0.00           C  
ATOM   1131  HB2 HIE A  72      -6.236 -19.224  -6.859  1.00  0.00           H  
ATOM   1132  HB3 HIE A  72      -4.983 -20.049  -5.936  1.00  0.00           H  
ATOM   1133  CG  HIE A  72      -5.197 -18.022  -5.435  1.00  0.00           C  
ATOM   1134  ND1 HIE A  72      -5.480 -16.669  -5.636  1.00  0.00           N  
ATOM   1135  CE1 HIE A  72      -5.247 -16.080  -4.448  1.00  0.00           C  
ATOM   1136  HE1 HIE A  72      -5.376 -15.026  -4.234  1.00  0.00           H  
ATOM   1137  NE2 HIE A  72      -4.839 -16.987  -3.543  1.00  0.00           N  
ATOM   1138  HE2 HIE A  72      -4.641 -16.798  -2.571  1.00  0.00           H  
ATOM   1139  CD2 HIE A  72      -4.801 -18.217  -4.151  1.00  0.00           C  
ATOM   1140  HD2 HIE A  72      -4.517 -19.170  -3.729  1.00  0.00           H  
ATOM   1141  C   HIE A  72      -2.819 -18.548  -7.066  1.00  0.00           C  
ATOM   1142  O   HIE A  72      -2.400 -17.402  -7.215  1.00  0.00           O  
ATOM   1143  N   ARG A  73      -2.053 -19.523  -6.553  1.00  0.00           N  
ATOM   1144  H   ARG A  73      -2.457 -20.453  -6.476  1.00  0.00           H  
ATOM   1145  CA  ARG A  73      -0.658 -19.310  -6.118  1.00  0.00           C  
ATOM   1146  HA  ARG A  73      -0.625 -18.481  -5.412  1.00  0.00           H  
ATOM   1147  CB  ARG A  73      -0.119 -20.590  -5.457  1.00  0.00           C  
ATOM   1148  HB2 ARG A  73      -0.286 -21.441  -6.118  1.00  0.00           H  
ATOM   1149  HB3 ARG A  73       0.958 -20.490  -5.308  1.00  0.00           H  
ATOM   1150  CG  ARG A  73      -0.762 -20.885  -4.096  1.00  0.00           C  
ATOM   1151  HG2 ARG A  73      -1.844 -20.964  -4.195  1.00  0.00           H  
ATOM   1152  HG3 ARG A  73      -0.373 -21.838  -3.734  1.00  0.00           H  
ATOM   1153  CD  ARG A  73      -0.433 -19.792  -3.078  1.00  0.00           C  
ATOM   1154  HD2 ARG A  73       0.641 -19.601  -3.106  1.00  0.00           H  
ATOM   1155  HD3 ARG A  73      -0.963 -18.876  -3.345  1.00  0.00           H  
ATOM   1156  NE  ARG A  73      -0.820 -20.197  -1.720  1.00  0.00           N  
ATOM   1157  HE  ARG A  73      -1.215 -21.114  -1.618  1.00  0.00           H  
ATOM   1158  CZ  ARG A  73      -0.638 -19.475  -0.629  1.00  0.00           C  
ATOM   1159  NH1 ARG A  73      -0.154 -18.271  -0.656  1.00  0.00           N  
ATOM   1160 HH11 ARG A  73       0.150 -17.876  -1.542  1.00  0.00           H  
ATOM   1161 HH12 ARG A  73       0.048 -17.775   0.196  1.00  0.00           H  
ATOM   1162  NH2 ARG A  73      -0.951 -19.962   0.533  1.00  0.00           N  
ATOM   1163 HH21 ARG A  73      -1.320 -20.886   0.609  1.00  0.00           H  
ATOM   1164 HH22 ARG A  73      -0.767 -19.406   1.354  1.00  0.00           H  
ATOM   1165  C   ARG A  73       0.261 -18.871  -7.255  1.00  0.00           C  
ATOM   1166  O   ARG A  73       1.113 -18.011  -7.045  1.00  0.00           O  
ATOM   1167  N   HIE A  74       0.064 -19.409  -8.454  1.00  0.00           N  
ATOM   1168  H   HIE A  74      -0.635 -20.137  -8.556  1.00  0.00           H  
ATOM   1169  CA  HIE A  74       0.777 -18.977  -9.650  1.00  0.00           C  
ATOM   1170  HA  HIE A  74       1.853 -19.027  -9.479  1.00  0.00           H  
ATOM   1171  CB  HIE A  74       0.420 -19.919 -10.798  1.00  0.00           C  
ATOM   1172  HB2 HIE A  74       0.792 -20.922 -10.578  1.00  0.00           H  
ATOM   1173  HB3 HIE A  74      -0.655 -19.964 -10.957  1.00  0.00           H  
ATOM   1174  CG  HIE A  74       1.068 -19.392 -12.027  1.00  0.00           C  
ATOM   1175  ND1 HIE A  74       0.512 -18.528 -12.961  1.00  0.00           N  
ATOM   1176  CE1 HIE A  74       1.519 -18.213 -13.790  1.00  0.00           C  
ATOM   1177  HE1 HIE A  74       1.364 -17.845 -14.797  1.00  0.00           H  
ATOM   1178  NE2 HIE A  74       2.675 -18.757 -13.374  1.00  0.00           N  
ATOM   1179  HE2 HIE A  74       3.411 -18.988 -14.037  1.00  0.00           H  
ATOM   1180  CD2 HIE A  74       2.390 -19.522 -12.261  1.00  0.00           C  
ATOM   1181  HD2 HIE A  74       3.001 -20.247 -11.753  1.00  0.00           H  
ATOM   1182  C   HIE A  74       0.483 -17.516 -10.004  1.00  0.00           C  
ATOM   1183  O   HIE A  74       1.403 -16.713 -10.157  1.00  0.00           O  
ATOM   1184  N   LYS A  75      -0.794 -17.135  -9.996  1.00  0.00           N  
ATOM   1185  H   LYS A  75      -1.499 -17.863  -9.927  1.00  0.00           H  
ATOM   1186  CA  LYS A  75      -1.234 -15.757 -10.232  1.00  0.00           C  
ATOM   1187  HA  LYS A  75      -0.851 -15.466 -11.213  1.00  0.00           H  
ATOM   1188  CB  LYS A  75      -2.767 -15.716 -10.152  1.00  0.00           C  
ATOM   1189  HB2 LYS A  75      -3.184 -16.657  -9.782  1.00  0.00           H  
ATOM   1190  HB3 LYS A  75      -3.124 -14.900  -9.517  1.00  0.00           H  
ATOM   1191  CG  LYS A  75      -3.124 -15.480 -11.607  1.00  0.00           C  
ATOM   1192  HG2 LYS A  75      -2.575 -14.594 -11.928  1.00  0.00           H  
ATOM   1193  HG3 LYS A  75      -2.789 -16.352 -12.172  1.00  0.00           H  
ATOM   1194  CD  LYS A  75      -4.561 -15.181 -11.955  1.00  0.00           C  
ATOM   1195  HD2 LYS A  75      -4.693 -14.104 -11.849  1.00  0.00           H  
ATOM   1196  HD3 LYS A  75      -4.682 -15.465 -13.001  1.00  0.00           H  
ATOM   1197  CE  LYS A  75      -5.596 -15.890 -11.094  1.00  0.00           C  
ATOM   1198  HE2 LYS A  75      -5.482 -16.975 -11.197  1.00  0.00           H  
ATOM   1199  HE3 LYS A  75      -5.426 -15.612 -10.049  1.00  0.00           H  
ATOM   1200  NZ  LYS A  75      -6.940 -15.454 -11.521  1.00  0.00           N  
ATOM   1201  HZ1 LYS A  75      -6.878 -14.549 -11.972  1.00  0.00           H  
ATOM   1202  HZ2 LYS A  75      -7.550 -15.383 -10.718  1.00  0.00           H  
ATOM   1203  HZ3 LYS A  75      -7.317 -16.115 -12.187  1.00  0.00           H  
ATOM   1204  C   LYS A  75      -0.663 -14.725  -9.289  1.00  0.00           C  
ATOM   1205  O   LYS A  75      -0.234 -13.645  -9.688  1.00  0.00           O  
ATOM   1206  N   GLN A  76      -0.665 -15.102  -8.030  1.00  0.00           N  
ATOM   1207  H   GLN A  76      -1.106 -15.992  -7.811  1.00  0.00           H  
ATOM   1208  CA  GLN A  76      -0.078 -14.342  -6.949  1.00  0.00           C  
ATOM   1209  HA  GLN A  76      -0.543 -13.358  -6.893  1.00  0.00           H  
ATOM   1210  CB  GLN A  76      -0.313 -15.190  -5.715  1.00  0.00           C  
ATOM   1211  HB2 GLN A  76      -0.716 -16.156  -6.002  1.00  0.00           H  
ATOM   1212  HB3 GLN A  76       0.650 -15.447  -5.276  1.00  0.00           H  
ATOM   1213  CG  GLN A  76      -1.208 -14.735  -4.592  1.00  0.00           C  
ATOM   1214  HG2 GLN A  76      -2.068 -15.396  -4.570  1.00  0.00           H  
ATOM   1215  HG3 GLN A  76      -0.590 -14.938  -3.719  1.00  0.00           H  
ATOM   1216  CD  GLN A  76      -1.769 -13.341  -4.391  1.00  0.00           C  
ATOM   1217  OE1 GLN A  76      -2.115 -12.522  -5.237  1.00  0.00           O  
ATOM   1218  NE2 GLN A  76      -2.022 -13.196  -3.116  1.00  0.00           N  
ATOM   1219 HE21 GLN A  76      -2.481 -12.389  -2.754  1.00  0.00           H  
ATOM   1220 HE22 GLN A  76      -1.650 -13.920  -2.525  1.00  0.00           H  
ATOM   1221  C   GLN A  76       1.437 -14.188  -7.093  1.00  0.00           C  
ATOM   1222  O   GLN A  76       1.972 -13.108  -6.856  1.00  0.00           O  
ATOM   1223  N   LEU A  77       2.128 -15.270  -7.474  1.00  0.00           N  
ATOM   1224  H   LEU A  77       1.641 -16.155  -7.594  1.00  0.00           H  
ATOM   1225  CA  LEU A  77       3.562 -15.229  -7.725  1.00  0.00           C  
ATOM   1226  HA  LEU A  77       4.064 -14.878  -6.822  1.00  0.00           H  
ATOM   1227  CB  LEU A  77       4.050 -16.650  -8.043  1.00  0.00           C  
ATOM   1228  HB2 LEU A  77       3.788 -17.312  -7.216  1.00  0.00           H  
ATOM   1229  HB3 LEU A  77       3.515 -17.007  -8.920  1.00  0.00           H  
ATOM   1230  CG  LEU A  77       5.565 -16.728  -8.315  1.00  0.00           C  
ATOM   1231  HG  LEU A  77       5.948 -15.765  -8.650  1.00  0.00           H  
ATOM   1232  CD1 LEU A  77       6.326 -17.140  -7.057  1.00  0.00           C  
ATOM   1233 HD11 LEU A  77       6.227 -16.377  -6.289  1.00  0.00           H  
ATOM   1234 HD12 LEU A  77       5.930 -18.076  -6.670  1.00  0.00           H  
ATOM   1235 HD13 LEU A  77       7.383 -17.267  -7.289  1.00  0.00           H  
ATOM   1236  CD2 LEU A  77       5.861 -17.746  -9.415  1.00  0.00           C  
ATOM   1237 HD21 LEU A  77       6.897 -18.079  -9.346  1.00  0.00           H  
ATOM   1238 HD22 LEU A  77       5.197 -18.605  -9.327  1.00  0.00           H  
ATOM   1239 HD23 LEU A  77       5.719 -17.270 -10.384  1.00  0.00           H  
ATOM   1240  C   LEU A  77       3.863 -14.236  -8.857  1.00  0.00           C  
ATOM   1241  O   LEU A  77       4.686 -13.343  -8.681  1.00  0.00           O  
ATOM   1242  N   ILE A  78       3.138 -14.319  -9.978  1.00  0.00           N  
ATOM   1243  H   ILE A  78       2.461 -15.075 -10.060  1.00  0.00           H  
ATOM   1244  CA  ILE A  78       3.291 -13.366 -11.096  1.00  0.00           C  
ATOM   1245  HA  ILE A  78       4.328 -13.380 -11.418  1.00  0.00           H  
ATOM   1246  CB  ILE A  78       2.407 -13.792 -12.285  1.00  0.00           C  
ATOM   1247  HB  ILE A  78       1.392 -13.960 -11.908  1.00  0.00           H  
ATOM   1248  CG2 ILE A  78       2.305 -12.745 -13.411  1.00  0.00           C  
ATOM   1249 HG21 ILE A  78       1.516 -13.031 -14.109  1.00  0.00           H  
ATOM   1250 HG22 ILE A  78       2.046 -11.763 -13.020  1.00  0.00           H  
ATOM   1251 HG23 ILE A  78       3.246 -12.683 -13.954  1.00  0.00           H  
ATOM   1252  CG1 ILE A  78       2.894 -15.124 -12.883  1.00  0.00           C  
ATOM   1253 HG12 ILE A  78       2.769 -15.897 -12.130  1.00  0.00           H  
ATOM   1254 HG13 ILE A  78       2.195 -15.392 -13.675  1.00  0.00           H  
ATOM   1255  CD1 ILE A  78       4.310 -15.313 -13.468  1.00  0.00           C  
ATOM   1256 HD11 ILE A  78       4.864 -16.059 -12.885  1.00  0.00           H  
ATOM   1257 HD12 ILE A  78       4.082 -15.707 -14.436  1.00  0.00           H  
ATOM   1258 HD13 ILE A  78       4.920 -14.470 -13.802  1.00  0.00           H  
ATOM   1259  C   ILE A  78       2.992 -11.926 -10.662  1.00  0.00           C  
ATOM   1260  O   ILE A  78       3.733 -11.003 -11.009  1.00  0.00           O  
ATOM   1261  N   ARG A  79       1.946 -11.723  -9.857  1.00  0.00           N  
ATOM   1262  H   ARG A  79       1.343 -12.513  -9.643  1.00  0.00           H  
ATOM   1263  CA  ARG A  79       1.604 -10.418  -9.286  1.00  0.00           C  
ATOM   1264  HA  ARG A  79       1.461  -9.705 -10.098  1.00  0.00           H  
ATOM   1265  CB  ARG A  79       0.282 -10.574  -8.540  1.00  0.00           C  
ATOM   1266  HB2 ARG A  79      -0.474 -10.964  -9.225  1.00  0.00           H  
ATOM   1267  HB3 ARG A  79       0.394 -11.272  -7.711  1.00  0.00           H  
ATOM   1268  CG  ARG A  79      -0.188  -9.231  -7.999  1.00  0.00           C  
ATOM   1269  HG2 ARG A  79       0.506  -8.853  -7.247  1.00  0.00           H  
ATOM   1270  HG3 ARG A  79      -0.298  -8.507  -8.809  1.00  0.00           H  
ATOM   1271  CD  ARG A  79      -1.531  -9.465  -7.350  1.00  0.00           C  
ATOM   1272  HD2 ARG A  79      -2.253  -9.781  -8.106  1.00  0.00           H  
ATOM   1273  HD3 ARG A  79      -1.437 -10.243  -6.588  1.00  0.00           H  
ATOM   1274  NE  ARG A  79      -1.983  -8.229  -6.730  1.00  0.00           N  
ATOM   1275  HE  ARG A  79      -1.447  -7.364  -6.857  1.00  0.00           H  
ATOM   1276  CZ  ARG A  79      -3.068  -8.102  -6.023  1.00  0.00           C  
ATOM   1277  NH1 ARG A  79      -3.867  -9.117  -5.834  1.00  0.00           N  
ATOM   1278 HH11 ARG A  79      -3.583 -10.001  -6.215  1.00  0.00           H  
ATOM   1279 HH12 ARG A  79      -4.696  -9.004  -5.294  1.00  0.00           H  
ATOM   1280  NH2 ARG A  79      -3.338  -6.954  -5.505  1.00  0.00           N  
ATOM   1281 HH21 ARG A  79      -2.664  -6.217  -5.712  1.00  0.00           H  
ATOM   1282 HH22 ARG A  79      -4.195  -6.751  -5.040  1.00  0.00           H  
ATOM   1283  C   ARG A  79       2.722  -9.858  -8.397  1.00  0.00           C  
ATOM   1284  O   ARG A  79       3.078  -8.689  -8.537  1.00  0.00           O  
ATOM   1285  N   PHE A  80       3.329 -10.677  -7.540  1.00  0.00           N  
ATOM   1286  H   PHE A  80       2.976 -11.624  -7.434  1.00  0.00           H  
ATOM   1287  CA  PHE A  80       4.471 -10.250  -6.729  1.00  0.00           C  
ATOM   1288  HA  PHE A  80       4.248  -9.257  -6.346  1.00  0.00           H  
ATOM   1289  CB  PHE A  80       4.659 -11.193  -5.535  1.00  0.00           C  
ATOM   1290  HB2 PHE A  80       4.719 -12.218  -5.904  1.00  0.00           H  
ATOM   1291  HB3 PHE A  80       5.608 -10.952  -5.056  1.00  0.00           H  
ATOM   1292  CG  PHE A  80       3.585 -11.098  -4.465  1.00  0.00           C  
ATOM   1293  CD1 PHE A  80       3.184  -9.840  -3.969  1.00  0.00           C  
ATOM   1294  HD1 PHE A  80       3.628  -8.933  -4.348  1.00  0.00           H  
ATOM   1295  CE1 PHE A  80       2.213  -9.753  -2.957  1.00  0.00           C  
ATOM   1296  HE1 PHE A  80       1.910  -8.791  -2.575  1.00  0.00           H  
ATOM   1297  CZ  PHE A  80       1.651 -10.922  -2.421  1.00  0.00           C  
ATOM   1298  HZ  PHE A  80       0.919 -10.860  -1.624  1.00  0.00           H  
ATOM   1299  CE2 PHE A  80       2.057 -12.178  -2.902  1.00  0.00           C  
ATOM   1300  HE2 PHE A  80       1.631 -13.072  -2.475  1.00  0.00           H  
ATOM   1301  CD2 PHE A  80       3.023 -12.269  -3.920  1.00  0.00           C  
ATOM   1302  HD2 PHE A  80       3.336 -13.241  -4.275  1.00  0.00           H  
ATOM   1303  C   PHE A  80       5.774 -10.081  -7.522  1.00  0.00           C  
ATOM   1304  O   PHE A  80       6.558  -9.208  -7.165  1.00  0.00           O  
ATOM   1305  N   LEU A  81       5.994 -10.824  -8.613  1.00  0.00           N  
ATOM   1306  H   LEU A  81       5.351 -11.585  -8.819  1.00  0.00           H  
ATOM   1307  CA  LEU A  81       7.123 -10.576  -9.524  1.00  0.00           C  
ATOM   1308  HA  LEU A  81       8.034 -10.514  -8.931  1.00  0.00           H  
ATOM   1309  CB  LEU A  81       7.255 -11.725 -10.544  1.00  0.00           C  
ATOM   1310  HB2 LEU A  81       6.284 -11.873 -11.017  1.00  0.00           H  
ATOM   1311  HB3 LEU A  81       7.960 -11.424 -11.319  1.00  0.00           H  
ATOM   1312  CG  LEU A  81       7.729 -13.067  -9.953  1.00  0.00           C  
ATOM   1313  HG  LEU A  81       7.115 -13.325  -9.102  1.00  0.00           H  
ATOM   1314  CD1 LEU A  81       7.605 -14.187 -10.992  1.00  0.00           C  
ATOM   1315 HD11 LEU A  81       7.835 -15.147 -10.528  1.00  0.00           H  
ATOM   1316 HD12 LEU A  81       6.588 -14.221 -11.381  1.00  0.00           H  
ATOM   1317 HD13 LEU A  81       8.293 -14.017 -11.820  1.00  0.00           H  
ATOM   1318  CD2 LEU A  81       9.190 -13.037  -9.506  1.00  0.00           C  
ATOM   1319 HD21 LEU A  81       9.406 -13.886  -8.860  1.00  0.00           H  
ATOM   1320 HD22 LEU A  81       9.814 -13.126 -10.384  1.00  0.00           H  
ATOM   1321 HD23 LEU A  81       9.437 -12.120  -8.975  1.00  0.00           H  
ATOM   1322  C   LEU A  81       6.988  -9.219 -10.237  1.00  0.00           C  
ATOM   1323  O   LEU A  81       7.951  -8.454 -10.305  1.00  0.00           O  
ATOM   1324  N   LYS A  82       5.778  -8.868 -10.687  1.00  0.00           N  
ATOM   1325  H   LYS A  82       5.037  -9.564 -10.658  1.00  0.00           H  
ATOM   1326  CA  LYS A  82       5.458  -7.515 -11.171  1.00  0.00           C  
ATOM   1327  HA  LYS A  82       6.105  -7.261 -12.014  1.00  0.00           H  
ATOM   1328  CB  LYS A  82       3.993  -7.466 -11.588  1.00  0.00           C  
ATOM   1329  HB2 LYS A  82       3.410  -8.171 -10.994  1.00  0.00           H  
ATOM   1330  HB3 LYS A  82       3.586  -6.462 -11.451  1.00  0.00           H  
ATOM   1331  CG  LYS A  82       3.867  -7.825 -13.048  1.00  0.00           C  
ATOM   1332  HG2 LYS A  82       4.369  -7.067 -13.654  1.00  0.00           H  
ATOM   1333  HG3 LYS A  82       4.315  -8.805 -13.223  1.00  0.00           H  
ATOM   1334  CD  LYS A  82       2.375  -7.838 -13.355  1.00  0.00           C  
ATOM   1335  HD2 LYS A  82       1.849  -8.486 -12.649  1.00  0.00           H  
ATOM   1336  HD3 LYS A  82       1.976  -6.822 -13.310  1.00  0.00           H  
ATOM   1337  CE  LYS A  82       2.269  -8.412 -14.751  1.00  0.00           C  
ATOM   1338  HE2 LYS A  82       2.868  -7.781 -15.414  1.00  0.00           H  
ATOM   1339  HE3 LYS A  82       2.714  -9.411 -14.715  1.00  0.00           H  
ATOM   1340  NZ  LYS A  82       0.862  -8.493 -15.193  1.00  0.00           N  
ATOM   1341  HZ1 LYS A  82       0.510  -7.578 -15.435  1.00  0.00           H  
ATOM   1342  HZ2 LYS A  82       0.770  -9.132 -15.985  1.00  0.00           H  
ATOM   1343  HZ3 LYS A  82       0.291  -8.882 -14.457  1.00  0.00           H  
ATOM   1344  C   LYS A  82       5.668  -6.442 -10.117  1.00  0.00           C  
ATOM   1345  O   LYS A  82       6.217  -5.386 -10.414  1.00  0.00           O  
ATOM   1346  N   ARG A  83       5.223  -6.695  -8.889  1.00  0.00           N  
ATOM   1347  H   ARG A  83       4.681  -7.543  -8.747  1.00  0.00           H  
ATOM   1348  CA  ARG A  83       5.400  -5.748  -7.785  1.00  0.00           C  
ATOM   1349  HA  ARG A  83       5.052  -4.771  -8.117  1.00  0.00           H  
ATOM   1350  CB  ARG A  83       4.535  -6.197  -6.608  1.00  0.00           C  
ATOM   1351  HB2 ARG A  83       3.564  -6.528  -6.984  1.00  0.00           H  
ATOM   1352  HB3 ARG A  83       5.013  -7.026  -6.083  1.00  0.00           H  
ATOM   1353  CG  ARG A  83       4.313  -5.018  -5.656  1.00  0.00           C  
ATOM   1354  HG2 ARG A  83       5.251  -4.744  -5.173  1.00  0.00           H  
ATOM   1355  HG3 ARG A  83       3.930  -4.166  -6.220  1.00  0.00           H  
ATOM   1356  CD  ARG A  83       3.295  -5.401  -4.592  1.00  0.00           C  
ATOM   1357  HD2 ARG A  83       2.404  -5.804  -5.080  1.00  0.00           H  
ATOM   1358  HD3 ARG A  83       3.736  -6.170  -3.955  1.00  0.00           H  
ATOM   1359  NE  ARG A  83       2.917  -4.226  -3.792  1.00  0.00           N  
ATOM   1360  HE  ARG A  83       3.124  -3.309  -4.173  1.00  0.00           H  
ATOM   1361  CZ  ARG A  83       2.185  -4.246  -2.695  1.00  0.00           C  
ATOM   1362  NH1 ARG A  83       1.754  -5.363  -2.195  1.00  0.00           N  
ATOM   1363 HH11 ARG A  83       1.931  -6.195  -2.721  1.00  0.00           H  
ATOM   1364 HH12 ARG A  83       1.146  -5.364  -1.405  1.00  0.00           H  
ATOM   1365  NH2 ARG A  83       1.839  -3.159  -2.079  1.00  0.00           N  
ATOM   1366 HH21 ARG A  83       2.187  -2.257  -2.404  1.00  0.00           H  
ATOM   1367 HH22 ARG A  83       1.237  -3.172  -1.282  1.00  0.00           H  
ATOM   1368  C   ARG A  83       6.869  -5.570  -7.394  1.00  0.00           C  
ATOM   1369  O   ARG A  83       7.246  -4.489  -6.959  1.00  0.00           O  
ATOM   1370  N   LEU A  84       7.693  -6.607  -7.559  1.00  0.00           N  
ATOM   1371  H   LEU A  84       7.286  -7.497  -7.822  1.00  0.00           H  
ATOM   1372  CA  LEU A  84       9.135  -6.556  -7.326  1.00  0.00           C  
ATOM   1373  HA  LEU A  84       9.296  -6.086  -6.356  1.00  0.00           H  
ATOM   1374  CB  LEU A  84       9.690  -7.994  -7.271  1.00  0.00           C  
ATOM   1375  HB2 LEU A  84       9.182  -8.530  -6.469  1.00  0.00           H  
ATOM   1376  HB3 LEU A  84       9.447  -8.496  -8.205  1.00  0.00           H  
ATOM   1377  CG  LEU A  84      11.213  -8.100  -7.055  1.00  0.00           C  
ATOM   1378  HG  LEU A  84      11.731  -7.612  -7.880  1.00  0.00           H  
ATOM   1379  CD1 LEU A  84      11.674  -7.467  -5.739  1.00  0.00           C  
ATOM   1380 HD11 LEU A  84      11.282  -8.027  -4.891  1.00  0.00           H  
ATOM   1381 HD12 LEU A  84      12.763  -7.459  -5.698  1.00  0.00           H  
ATOM   1382 HD13 LEU A  84      11.332  -6.436  -5.670  1.00  0.00           H  
ATOM   1383  CD2 LEU A  84      11.624  -9.576  -7.018  1.00  0.00           C  
ATOM   1384 HD21 LEU A  84      12.661  -9.677  -6.705  1.00  0.00           H  
ATOM   1385 HD22 LEU A  84      10.979 -10.139  -6.349  1.00  0.00           H  
ATOM   1386 HD23 LEU A  84      11.541 -10.020  -7.999  1.00  0.00           H  
ATOM   1387  C   LEU A  84       9.840  -5.680  -8.371  1.00  0.00           C  
ATOM   1388  O   LEU A  84      10.636  -4.827  -7.996  1.00  0.00           O  
ATOM   1389  N   ASP A  85       9.494  -5.822  -9.654  1.00  0.00           N  
ATOM   1390  H   ASP A  85       8.842  -6.560  -9.903  1.00  0.00           H  
ATOM   1391  CA  ASP A  85       9.966  -4.939 -10.735  1.00  0.00           C  
ATOM   1392  HA  ASP A  85      11.055  -4.965 -10.777  1.00  0.00           H  
ATOM   1393  CB  ASP A  85       9.412  -5.528 -12.044  1.00  0.00           C  
ATOM   1394  HB2 ASP A  85       9.742  -6.565 -12.097  1.00  0.00           H  
ATOM   1395  HB3 ASP A  85       8.322  -5.525 -12.005  1.00  0.00           H  
ATOM   1396  CG  ASP A  85       9.842  -4.852 -13.344  1.00  0.00           C  
ATOM   1397  OD1 ASP A  85      10.748  -3.996 -13.343  1.00  0.00           O  
ATOM   1398  OD2 ASP A  85       9.258  -5.200 -14.397  1.00  0.00           O  
ATOM   1399  C   ASP A  85       9.548  -3.472 -10.486  1.00  0.00           C  
ATOM   1400  O   ASP A  85      10.379  -2.562 -10.486  1.00  0.00           O  
ATOM   1401  N   ARG A  86       8.278  -3.258 -10.117  1.00  0.00           N  
ATOM   1402  H   ARG A  86       7.649  -4.055 -10.149  1.00  0.00           H  
ATOM   1403  CA  ARG A  86       7.722  -1.951  -9.711  1.00  0.00           C  
ATOM   1404  HA  ARG A  86       7.837  -1.243 -10.531  1.00  0.00           H  
ATOM   1405  CB  ARG A  86       6.227  -2.168  -9.449  1.00  0.00           C  
ATOM   1406  HB2 ARG A  86       5.789  -2.628 -10.336  1.00  0.00           H  
ATOM   1407  HB3 ARG A  86       6.120  -2.864  -8.620  1.00  0.00           H  
ATOM   1408  CG  ARG A  86       5.427  -0.905  -9.116  1.00  0.00           C  
ATOM   1409  HG2 ARG A  86       5.781  -0.487  -8.177  1.00  0.00           H  
ATOM   1410  HG3 ARG A  86       5.540  -0.164  -9.908  1.00  0.00           H  
ATOM   1411  CD  ARG A  86       3.955  -1.309  -8.980  1.00  0.00           C  
ATOM   1412  HD2 ARG A  86       3.598  -1.622  -9.963  1.00  0.00           H  
ATOM   1413  HD3 ARG A  86       3.878  -2.149  -8.286  1.00  0.00           H  
ATOM   1414  NE  ARG A  86       3.118  -0.214  -8.474  1.00  0.00           N  
ATOM   1415  HE  ARG A  86       3.604   0.601  -8.084  1.00  0.00           H  
ATOM   1416  CZ  ARG A  86       1.796  -0.180  -8.467  1.00  0.00           C  
ATOM   1417  NH1 ARG A  86       1.067  -1.125  -8.999  1.00  0.00           N  
ATOM   1418 HH11 ARG A  86       1.525  -1.936  -9.365  1.00  0.00           H  
ATOM   1419 HH12 ARG A  86       0.070  -1.096  -8.903  1.00  0.00           H  
ATOM   1420  NH2 ARG A  86       1.166   0.824  -7.947  1.00  0.00           N  
ATOM   1421 HH21 ARG A  86       1.738   1.492  -7.424  1.00  0.00           H  
ATOM   1422 HH22 ARG A  86       0.169   0.911  -7.951  1.00  0.00           H  
ATOM   1423  C   ARG A  86       8.441  -1.314  -8.515  1.00  0.00           C  
ATOM   1424  O   ARG A  86       8.550  -0.097  -8.446  1.00  0.00           O  
ATOM   1425  N   ASN A  87       8.965  -2.118  -7.595  1.00  0.00           N  
ATOM   1426  H   ASN A  87       8.786  -3.106  -7.692  1.00  0.00           H  
ATOM   1427  CA  ASN A  87       9.809  -1.670  -6.481  1.00  0.00           C  
ATOM   1428  HA  ASN A  87       9.389  -0.764  -6.037  1.00  0.00           H  
ATOM   1429  CB  ASN A  87       9.842  -2.798  -5.441  1.00  0.00           C  
ATOM   1430  HB2 ASN A  87       9.326  -3.682  -5.805  1.00  0.00           H  
ATOM   1431  HB3 ASN A  87      10.868  -3.089  -5.246  1.00  0.00           H  
ATOM   1432  CG  ASN A  87       9.229  -2.383  -4.131  1.00  0.00           C  
ATOM   1433  OD1 ASN A  87       9.681  -1.471  -3.473  1.00  0.00           O  
ATOM   1434  ND2 ASN A  87       8.192  -3.059  -3.713  1.00  0.00           N  
ATOM   1435 HD21 ASN A  87       7.773  -2.732  -2.861  1.00  0.00           H  
ATOM   1436 HD22 ASN A  87       7.761  -3.737  -4.316  1.00  0.00           H  
ATOM   1437  C   ASN A  87      11.243  -1.328  -6.917  1.00  0.00           C  
ATOM   1438  O   ASN A  87      11.777  -0.278  -6.560  1.00  0.00           O  
ATOM   1439  N   LEU A  88      11.869  -2.215  -7.698  1.00  0.00           N  
ATOM   1440  H   LEU A  88      11.359  -3.049  -7.971  1.00  0.00           H  
ATOM   1441  CA  LEU A  88      13.231  -2.028  -8.207  1.00  0.00           C  
ATOM   1442  HA  LEU A  88      13.890  -1.849  -7.360  1.00  0.00           H  
ATOM   1443  CB  LEU A  88      13.682  -3.290  -8.966  1.00  0.00           C  
ATOM   1444  HB2 LEU A  88      12.900  -3.562  -9.677  1.00  0.00           H  
ATOM   1445  HB3 LEU A  88      14.580  -3.053  -9.539  1.00  0.00           H  
ATOM   1446  CG  LEU A  88      13.993  -4.495  -8.061  1.00  0.00           C  
ATOM   1447  HG  LEU A  88      13.167  -4.664  -7.372  1.00  0.00           H  
ATOM   1448  CD1 LEU A  88      14.182  -5.752  -8.915  1.00  0.00           C  
ATOM   1449 HD11 LEU A  88      14.962  -5.592  -9.660  1.00  0.00           H  
ATOM   1450 HD12 LEU A  88      14.453  -6.598  -8.284  1.00  0.00           H  
ATOM   1451 HD13 LEU A  88      13.249  -5.991  -9.426  1.00  0.00           H  
ATOM   1452  CD2 LEU A  88      15.274  -4.287  -7.243  1.00  0.00           C  
ATOM   1453 HD21 LEU A  88      15.192  -3.407  -6.607  1.00  0.00           H  
ATOM   1454 HD22 LEU A  88      15.443  -5.153  -6.605  1.00  0.00           H  
ATOM   1455 HD23 LEU A  88      16.123  -4.162  -7.913  1.00  0.00           H  
ATOM   1456  C   LEU A  88      13.353  -0.796  -9.111  1.00  0.00           C  
ATOM   1457  O   LEU A  88      14.424  -0.199  -9.176  1.00  0.00           O  
ATOM   1458  N   TRP A  89      12.265  -0.371  -9.748  1.00  0.00           N  
ATOM   1459  H   TRP A  89      11.434  -0.952  -9.688  1.00  0.00           H  
ATOM   1460  CA  TRP A  89      12.186   0.824 -10.588  1.00  0.00           C  
ATOM   1461  HA  TRP A  89      12.750   0.661 -11.506  1.00  0.00           H  
ATOM   1462  CB  TRP A  89      10.706   1.005 -10.930  1.00  0.00           C  
ATOM   1463  HB2 TRP A  89      10.381   0.132 -11.499  1.00  0.00           H  
ATOM   1464  HB3 TRP A  89      10.126   1.038 -10.011  1.00  0.00           H  
ATOM   1465  CG  TRP A  89      10.368   2.221 -11.719  1.00  0.00           C  
ATOM   1466  CD1 TRP A  89       9.803   3.355 -11.251  1.00  0.00           C  
ATOM   1467  HD1 TRP A  89       9.532   3.532 -10.216  1.00  0.00           H  
ATOM   1468  NE1 TRP A  89       9.619   4.240 -12.296  1.00  0.00           N  
ATOM   1469  HE1 TRP A  89       9.225   5.162 -12.186  1.00  0.00           H  
ATOM   1470  CE2 TRP A  89      10.045   3.706 -13.490  1.00  0.00           C  
ATOM   1471  CZ2 TRP A  89      10.030   4.177 -14.808  1.00  0.00           C  
ATOM   1472  HZ2 TRP A  89       9.635   5.157 -15.030  1.00  0.00           H  
ATOM   1473  CH2 TRP A  89      10.493   3.331 -15.827  1.00  0.00           C  
ATOM   1474  HH2 TRP A  89      10.485   3.663 -16.855  1.00  0.00           H  
ATOM   1475  CZ3 TRP A  89      10.932   2.033 -15.509  1.00  0.00           C  
ATOM   1476  HZ3 TRP A  89      11.170   1.339 -16.289  1.00  0.00           H  
ATOM   1477  CE3 TRP A  89      11.013   1.596 -14.180  1.00  0.00           C  
ATOM   1478  HE3 TRP A  89      11.387   0.608 -13.946  1.00  0.00           H  
ATOM   1479  CD2 TRP A  89      10.546   2.419 -13.142  1.00  0.00           C  
ATOM   1480  C   TRP A  89      12.749   2.089  -9.921  1.00  0.00           C  
ATOM   1481  O   TRP A  89      13.498   2.844 -10.549  1.00  0.00           O  
ATOM   1482  N   GLY A  90      12.455   2.285  -8.630  1.00  0.00           N  
ATOM   1483  H   GLY A  90      11.907   1.575  -8.156  1.00  0.00           H  
ATOM   1484  CA  GLY A  90      12.943   3.433  -7.857  1.00  0.00           C  
ATOM   1485  HA2 GLY A  90      12.734   4.354  -8.400  1.00  0.00           H  
ATOM   1486  HA3 GLY A  90      12.418   3.463  -6.903  1.00  0.00           H  
ATOM   1487  C   GLY A  90      14.445   3.378  -7.564  1.00  0.00           C  
ATOM   1488  O   GLY A  90      15.109   4.413  -7.531  1.00  0.00           O  
ATOM   1489  N   LEU A  91      14.995   2.170  -7.395  1.00  0.00           N  
ATOM   1490  H   LEU A  91      14.382   1.366  -7.443  1.00  0.00           H  
ATOM   1491  CA  LEU A  91      16.432   1.930  -7.196  1.00  0.00           C  
ATOM   1492  HA  LEU A  91      16.823   2.656  -6.482  1.00  0.00           H  
ATOM   1493  CB  LEU A  91      16.619   0.488  -6.697  1.00  0.00           C  
ATOM   1494  HB2 LEU A  91      15.875  -0.157  -7.164  1.00  0.00           H  
ATOM   1495  HB3 LEU A  91      17.605   0.115  -6.979  1.00  0.00           H  
ATOM   1496  CG  LEU A  91      16.427   0.417  -5.188  1.00  0.00           C  
ATOM   1497  HG  LEU A  91      15.411   0.763  -4.997  1.00  0.00           H  
ATOM   1498  CD1 LEU A  91      16.620  -0.970  -4.623  1.00  0.00           C  
ATOM   1499 HD11 LEU A  91      17.421  -1.548  -5.081  1.00  0.00           H  
ATOM   1500 HD12 LEU A  91      17.132  -0.994  -3.693  1.00  0.00           H  
ATOM   1501 HD13 LEU A  91      15.743  -1.261  -4.067  1.00  0.00           H  
ATOM   1502  CD2 LEU A  91      17.397   1.248  -4.384  1.00  0.00           C  
ATOM   1503 HD21 LEU A  91      17.797   0.772  -3.514  1.00  0.00           H  
ATOM   1504 HD22 LEU A  91      18.429   1.134  -4.713  1.00  0.00           H  
ATOM   1505 HD23 LEU A  91      16.849   1.744  -3.586  1.00  0.00           H  
ATOM   1506  C   LEU A  91      17.258   2.053  -8.467  1.00  0.00           C  
ATOM   1507  O   LEU A  91      18.391   2.537  -8.454  1.00  0.00           O  
ATOM   1508  N   ALA A  92      16.699   1.515  -9.542  1.00  0.00           N  
ATOM   1509  H   ALA A  92      15.785   1.084  -9.429  1.00  0.00           H  
ATOM   1510  CA  ALA A  92      17.347   1.419 -10.830  1.00  0.00           C  
ATOM   1511  HA  ALA A  92      18.375   1.083 -10.683  1.00  0.00           H  
ATOM   1512  CB  ALA A  92      16.581   0.377 -11.656  1.00  0.00           C  
ATOM   1513  HB1 ALA A  92      17.009  -0.609 -11.483  1.00  0.00           H  
ATOM   1514  HB2 ALA A  92      15.530   0.356 -11.370  1.00  0.00           H  
ATOM   1515  HB3 ALA A  92      16.632   0.624 -12.715  1.00  0.00           H  
ATOM   1516  C   ALA A  92      17.395   2.782 -11.527  1.00  0.00           C  
ATOM   1517  O   ALA A  92      18.406   3.116 -12.143  1.00  0.00           O  
ATOM   1518  N   GLY A  93      16.316   3.573 -11.449  1.00  0.00           N  
ATOM   1519  H   GLY A  93      15.502   3.246 -10.933  1.00  0.00           H  
ATOM   1520  CA  GLY A  93      16.198   4.852 -12.163  1.00  0.00           C  
ATOM   1521  HA2 GLY A  93      15.274   5.337 -11.854  1.00  0.00           H  
ATOM   1522  HA3 GLY A  93      17.045   5.483 -11.898  1.00  0.00           H  
ATOM   1523  C   GLY A  93      16.175   4.733 -13.692  1.00  0.00           C  
ATOM   1524  O   GLY A  93      16.192   5.739 -14.395  1.00  0.00           O  
ATOM   1525  N   LEU A  94      16.150   3.503 -14.205  1.00  0.00           N  
ATOM   1526  H   LEU A  94      16.118   2.735 -13.555  1.00  0.00           H  
ATOM   1527  CA  LEU A  94      16.200   3.143 -15.611  1.00  0.00           C  
ATOM   1528  HA  LEU A  94      16.073   4.026 -16.243  1.00  0.00           H  
ATOM   1529  CB  LEU A  94      17.507   2.426 -15.940  1.00  0.00           C  
ATOM   1530  HB2 LEU A  94      17.671   1.702 -15.139  1.00  0.00           H  
ATOM   1531  HB3 LEU A  94      17.418   1.876 -16.880  1.00  0.00           H  
ATOM   1532  CG  LEU A  94      18.701   3.372 -16.008  1.00  0.00           C  
ATOM   1533  HG  LEU A  94      18.694   3.946 -15.082  1.00  0.00           H  
ATOM   1534  CD1 LEU A  94      20.000   2.572 -16.068  1.00  0.00           C  
ATOM   1535 HD11 LEU A  94      19.929   1.797 -16.838  1.00  0.00           H  
ATOM   1536 HD12 LEU A  94      20.809   3.241 -16.353  1.00  0.00           H  
ATOM   1537 HD13 LEU A  94      20.279   2.191 -15.092  1.00  0.00           H  
ATOM   1538  CD2 LEU A  94      18.844   4.307 -17.231  1.00  0.00           C  
ATOM   1539 HD21 LEU A  94      19.576   3.889 -17.901  1.00  0.00           H  
ATOM   1540 HD22 LEU A  94      18.034   4.365 -17.955  1.00  0.00           H  
ATOM   1541 HD23 LEU A  94      19.261   5.260 -16.890  1.00  0.00           H  
ATOM   1542  C   LEU A  94      15.121   2.147 -15.922  1.00  0.00           C  
ATOM   1543  O   LEU A  94      14.733   1.308 -15.110  1.00  0.00           O  
ATOM   1544  N   ASN A  95      14.739   2.192 -17.183  1.00  0.00           N  
ATOM   1545  H   ASN A  95      15.116   2.906 -17.786  1.00  0.00           H  
ATOM   1546  CA  ASN A  95      13.712   1.329 -17.670  1.00  0.00           C  
ATOM   1547  HA  ASN A  95      12.967   1.279 -16.898  1.00  0.00           H  
ATOM   1548  CB  ASN A  95      13.164   2.010 -18.911  1.00  0.00           C  
ATOM   1549  HB2 ASN A  95      13.103   3.086 -18.732  1.00  0.00           H  
ATOM   1550  HB3 ASN A  95      13.814   1.832 -19.768  1.00  0.00           H  
ATOM   1551  CG  ASN A  95      11.782   1.522 -19.226  1.00  0.00           C  
ATOM   1552  OD1 ASN A  95      11.256   0.564 -18.693  1.00  0.00           O  
ATOM   1553  ND2 ASN A  95      11.160   2.210 -20.134  1.00  0.00           N  
ATOM   1554 HD21 ASN A  95      10.235   1.903 -20.369  1.00  0.00           H  
ATOM   1555 HD22 ASN A  95      11.625   2.990 -20.556  1.00  0.00           H  
ATOM   1556  C   ASN A  95      14.158  -0.109 -17.907  1.00  0.00           C  
ATOM   1557  O   ASN A  95      13.478  -1.057 -17.519  1.00  0.00           O  
ATOM   1558  N   SER A  96      15.297  -0.280 -18.564  1.00  0.00           N  
ATOM   1559  H   SER A  96      15.826   0.523 -18.870  1.00  0.00           H  
ATOM   1560  CA  SER A  96      15.813  -1.592 -18.918  1.00  0.00           C  
ATOM   1561  HA  SER A  96      15.686  -2.252 -18.060  1.00  0.00           H  
ATOM   1562  CB  SER A  96      14.964  -2.140 -20.071  1.00  0.00           C  
ATOM   1563  HB2 SER A  96      14.305  -2.905 -19.663  1.00  0.00           H  
ATOM   1564  HB3 SER A  96      14.357  -1.332 -20.482  1.00  0.00           H  
ATOM   1565  OG  SER A  96      15.666  -2.713 -21.142  1.00  0.00           O  
ATOM   1566  HG  SER A  96      14.998  -2.984 -21.777  1.00  0.00           H  
ATOM   1567  C   SER A  96      17.301  -1.518 -19.223  1.00  0.00           C  
ATOM   1568  O   SER A  96      17.819  -0.477 -19.633  1.00  0.00           O  
ATOM   1569  N   CYS A  97      17.984  -2.634 -18.985  1.00  0.00           N  
ATOM   1570  H   CYS A  97      17.482  -3.447 -18.647  1.00  0.00           H  
ATOM   1571  CA  CYS A  97      19.411  -2.753 -19.199  1.00  0.00           C  
ATOM   1572  HA  CYS A  97      19.697  -2.037 -19.968  1.00  0.00           H  
ATOM   1573  CB  CYS A  97      20.129  -2.368 -17.908  1.00  0.00           C  
ATOM   1574  HB2 CYS A  97      19.821  -1.365 -17.609  1.00  0.00           H  
ATOM   1575  HB3 CYS A  97      19.862  -3.083 -17.130  1.00  0.00           H  
ATOM   1576  SG  CYS A  97      21.918  -2.393 -18.183  1.00  0.00           S  
ATOM   1577  HG  CYS A  97      21.933  -1.243 -18.868  1.00  0.00           H  
ATOM   1578  C   CYS A  97      19.759  -4.183 -19.637  1.00  0.00           C  
ATOM   1579  O   CYS A  97      19.509  -5.130 -18.884  1.00  0.00           O  
ATOM   1580  N   PRO A  98      20.318  -4.368 -20.843  1.00  0.00           N  
ATOM   1581  CD  PRO A  98      20.544  -3.340 -21.841  1.00  0.00           C  
ATOM   1582  HD2 PRO A  98      21.252  -2.600 -21.465  1.00  0.00           H  
ATOM   1583  HD3 PRO A  98      19.596  -2.865 -22.098  1.00  0.00           H  
ATOM   1584  CG  PRO A  98      21.128  -4.029 -23.067  1.00  0.00           C  
ATOM   1585  HG2 PRO A  98      22.179  -3.756 -23.162  1.00  0.00           H  
ATOM   1586  HG3 PRO A  98      20.568  -3.752 -23.959  1.00  0.00           H  
ATOM   1587  CB  PRO A  98      21.010  -5.529 -22.812  1.00  0.00           C  
ATOM   1588  HB2 PRO A  98      21.926  -6.035 -23.122  1.00  0.00           H  
ATOM   1589  HB3 PRO A  98      20.157  -5.933 -23.357  1.00  0.00           H  
ATOM   1590  CA  PRO A  98      20.764  -5.666 -21.309  1.00  0.00           C  
ATOM   1591  HA  PRO A  98      19.972  -6.400 -21.144  1.00  0.00           H  
ATOM   1592  C   PRO A  98      22.022  -6.146 -20.589  1.00  0.00           C  
ATOM   1593  O   PRO A  98      22.783  -5.397 -19.966  1.00  0.00           O  
ATOM   1594  N   VAL A  99      22.279  -7.436 -20.763  1.00  0.00           N  
ATOM   1595  H   VAL A  99      21.633  -7.995 -21.304  1.00  0.00           H  
ATOM   1596  CA  VAL A  99      23.453  -8.113 -20.240  1.00  0.00           C  
ATOM   1597  HA  VAL A  99      24.241  -7.371 -20.094  1.00  0.00           H  
ATOM   1598  CB  VAL A  99      23.118  -8.753 -18.885  1.00  0.00           C  
ATOM   1599  HB  VAL A  99      22.634  -7.975 -18.298  1.00  0.00           H  
ATOM   1600  CG1 VAL A  99      22.133  -9.932 -18.955  1.00  0.00           C  
ATOM   1601 HG11 VAL A  99      21.299  -9.684 -18.312  1.00  0.00           H  
ATOM   1602 HG12 VAL A  99      22.576 -10.862 -18.588  1.00  0.00           H  
ATOM   1603 HG13 VAL A  99      21.724 -10.090 -19.954  1.00  0.00           H  
ATOM   1604  CG2 VAL A  99      24.362  -9.181 -18.104  1.00  0.00           C  
ATOM   1605 HG21 VAL A  99      24.088  -9.268 -17.053  1.00  0.00           H  
ATOM   1606 HG22 VAL A  99      24.724 -10.147 -18.454  1.00  0.00           H  
ATOM   1607 HG23 VAL A  99      25.161  -8.450 -18.208  1.00  0.00           H  
ATOM   1608  C   VAL A  99      23.957  -9.134 -21.233  1.00  0.00           C  
ATOM   1609  O   VAL A  99      23.202  -9.659 -22.051  1.00  0.00           O  
ATOM   1610  N   LYS A 100      25.253  -9.406 -21.143  1.00  0.00           N  
ATOM   1611  H   LYS A 100      25.823  -8.874 -20.505  1.00  0.00           H  
ATOM   1612  CA  LYS A 100      25.886 -10.500 -21.858  1.00  0.00           C  
ATOM   1613  HA  LYS A 100      25.140 -11.105 -22.384  1.00  0.00           H  
ATOM   1614  CB  LYS A 100      26.898  -9.985 -22.829  1.00  0.00           C  
ATOM   1615  HB2 LYS A 100      27.801  -9.659 -22.304  1.00  0.00           H  
ATOM   1616  HB3 LYS A 100      27.135 -10.863 -23.431  1.00  0.00           H  
ATOM   1617  CG  LYS A 100      26.445  -8.833 -23.680  1.00  0.00           C  
ATOM   1618  HG2 LYS A 100      25.363  -8.792 -23.805  1.00  0.00           H  
ATOM   1619  HG3 LYS A 100      26.797  -7.906 -23.215  1.00  0.00           H  
ATOM   1620  CD  LYS A 100      27.088  -9.152 -25.017  1.00  0.00           C  
ATOM   1621  HD2 LYS A 100      27.915  -9.875 -24.977  1.00  0.00           H  
ATOM   1622  HD3 LYS A 100      26.300  -9.550 -25.652  1.00  0.00           H  
ATOM   1623  CE  LYS A 100      27.628  -7.869 -25.551  1.00  0.00           C  
ATOM   1624  HE2 LYS A 100      26.790  -7.168 -25.576  1.00  0.00           H  
ATOM   1625  HE3 LYS A 100      28.412  -7.520 -24.868  1.00  0.00           H  
ATOM   1626  NZ  LYS A 100      28.187  -8.157 -26.876  1.00  0.00           N  
ATOM   1627  HZ1 LYS A 100      27.845  -7.493 -27.555  1.00  0.00           H  
ATOM   1628  HZ2 LYS A 100      27.914  -9.095 -27.154  1.00  0.00           H  
ATOM   1629  HZ3 LYS A 100      29.196  -8.146 -26.821  1.00  0.00           H  
ATOM   1630  C   LYS A 100      26.757 -11.372 -21.001  1.00  0.00           C  
ATOM   1631  O   LYS A 100      27.246 -10.906 -19.976  1.00  0.00           O  
ATOM   1632  N   GLU A 101      27.084 -12.529 -21.578  1.00  0.00           N  
ATOM   1633  H   GLU A 101      26.709 -12.719 -22.494  1.00  0.00           H  
ATOM   1634  CA  GLU A 101      28.056 -13.490 -21.039  1.00  0.00           C  
ATOM   1635  HA  GLU A 101      27.973 -14.407 -21.624  1.00  0.00           H  
ATOM   1636  CB  GLU A 101      29.498 -12.978 -21.144  1.00  0.00           C  
ATOM   1637  HB2 GLU A 101      29.590 -12.120 -20.477  1.00  0.00           H  
ATOM   1638  HB3 GLU A 101      30.175 -13.750 -20.780  1.00  0.00           H  
ATOM   1639  CG  GLU A 101      29.921 -12.495 -22.534  1.00  0.00           C  
ATOM   1640  HG2 GLU A 101      29.089 -11.982 -23.015  1.00  0.00           H  
ATOM   1641  HG3 GLU A 101      30.708 -11.757 -22.385  1.00  0.00           H  
ATOM   1642  CD  GLU A 101      30.450 -13.566 -23.487  1.00  0.00           C  
ATOM   1643  OE1 GLU A 101      31.103 -14.526 -23.027  1.00  0.00           O  
ATOM   1644  OE2 GLU A 101      30.209 -13.347 -24.695  1.00  0.00           O  
ATOM   1645  C   GLU A 101      27.701 -13.835 -19.596  1.00  0.00           C  
ATOM   1646  O   GLU A 101      28.551 -14.027 -18.730  1.00  0.00           O  
ATOM   1647  N   ALA A 102      26.402 -13.782 -19.327  1.00  0.00           N  
ATOM   1648  H   ALA A 102      25.761 -13.607 -20.082  1.00  0.00           H  
ATOM   1649  CA  ALA A 102      25.856 -14.149 -18.060  1.00  0.00           C  
ATOM   1650  HA  ALA A 102      26.586 -13.914 -17.284  1.00  0.00           H  
ATOM   1651  CB  ALA A 102      24.595 -13.331 -17.806  1.00  0.00           C  
ATOM   1652  HB1 ALA A 102      24.619 -12.398 -18.365  1.00  0.00           H  
ATOM   1653  HB2 ALA A 102      23.736 -13.912 -18.117  1.00  0.00           H  
ATOM   1654  HB3 ALA A 102      24.525 -13.115 -16.742  1.00  0.00           H  
ATOM   1655  C   ALA A 102      25.595 -15.649 -18.050  1.00  0.00           C  
ATOM   1656  O   ALA A 102      25.420 -16.303 -19.082  1.00  0.00           O  
ATOM   1657  N   ASN A 103      25.530 -16.163 -16.839  1.00  0.00           N  
ATOM   1658  H   ASN A 103      25.677 -15.551 -16.053  1.00  0.00           H  
ATOM   1659  CA  ASN A 103      25.215 -17.546 -16.583  1.00  0.00           C  
ATOM   1660  HA  ASN A 103      25.522 -18.138 -17.450  1.00  0.00           H  
ATOM   1661  CB  ASN A 103      26.019 -17.926 -15.344  1.00  0.00           C  
ATOM   1662  HB2 ASN A 103      26.768 -17.164 -15.127  1.00  0.00           H  
ATOM   1663  HB3 ASN A 103      25.373 -18.013 -14.470  1.00  0.00           H  
ATOM   1664  CG  ASN A 103      26.740 -19.227 -15.536  1.00  0.00           C  
ATOM   1665  OD1 ASN A 103      26.510 -20.003 -16.447  1.00  0.00           O  
ATOM   1666  ND2 ASN A 103      27.611 -19.498 -14.612  1.00  0.00           N  
ATOM   1667 HD21 ASN A 103      28.103 -20.363 -14.699  1.00  0.00           H  
ATOM   1668 HD22 ASN A 103      27.715 -18.843 -13.859  1.00  0.00           H  
ATOM   1669  C   ASN A 103      23.721 -17.782 -16.365  1.00  0.00           C  
ATOM   1670  O   ASN A 103      22.893 -16.898 -16.580  1.00  0.00           O  
ATOM   1671  N   GLN A 104      23.378 -18.980 -15.883  1.00  0.00           N  
ATOM   1672  H   GLN A 104      24.089 -19.696 -15.807  1.00  0.00           H  
ATOM   1673  CA  GLN A 104      22.015 -19.321 -15.452  1.00  0.00           C  
ATOM   1674  HA  GLN A 104      21.358 -18.461 -15.602  1.00  0.00           H  
ATOM   1675  CB  GLN A 104      21.414 -20.494 -16.215  1.00  0.00           C  
ATOM   1676  HB2 GLN A 104      21.859 -21.448 -15.922  1.00  0.00           H  
ATOM   1677  HB3 GLN A 104      20.338 -20.519 -16.049  1.00  0.00           H  
ATOM   1678  CG  GLN A 104      21.735 -20.213 -17.646  1.00  0.00           C  
ATOM   1679  HG2 GLN A 104      21.852 -19.137 -17.800  1.00  0.00           H  
ATOM   1680  HG3 GLN A 104      22.668 -20.720 -17.884  1.00  0.00           H  
ATOM   1681  CD  GLN A 104      20.729 -20.630 -18.644  1.00  0.00           C  
ATOM   1682  OE1 GLN A 104      19.874 -21.477 -18.529  1.00  0.00           O  
ATOM   1683  NE2 GLN A 104      21.045 -20.140 -19.788  1.00  0.00           N  
ATOM   1684 HE21 GLN A 104      20.753 -20.712 -20.544  1.00  0.00           H  
ATOM   1685 HE22 GLN A 104      21.913 -19.631 -19.754  1.00  0.00           H  
ATOM   1686  C   GLN A 104      21.947 -19.737 -14.022  1.00  0.00           C  
ATOM   1687  O   GLN A 104      22.890 -20.287 -13.459  1.00  0.00           O  
ATOM   1688  N   SER A 105      20.747 -19.582 -13.502  1.00  0.00           N  
ATOM   1689  H   SER A 105      20.015 -19.131 -14.051  1.00  0.00           H  
ATOM   1690  CA  SER A 105      20.425 -20.008 -12.168  1.00  0.00           C  
ATOM   1691  HA  SER A 105      21.018 -20.886 -11.914  1.00  0.00           H  
ATOM   1692  CB  SER A 105      20.797 -18.844 -11.260  1.00  0.00           C  
ATOM   1693  HB2 SER A 105      21.835 -18.568 -11.460  1.00  0.00           H  
ATOM   1694  HB3 SER A 105      20.160 -17.988 -11.494  1.00  0.00           H  
ATOM   1695  OG  SER A 105      20.661 -19.219  -9.909  1.00  0.00           O  
ATOM   1696  HG  SER A 105      19.725 -19.387  -9.740  1.00  0.00           H  
ATOM   1697  C   SER A 105      18.951 -20.358 -12.093  1.00  0.00           C  
ATOM   1698  O   SER A 105      18.169 -19.879 -12.913  1.00  0.00           O  
ATOM   1699  N   THR A 106      18.539 -21.134 -11.092  1.00  0.00           N  
ATOM   1700  H   THR A 106      19.209 -21.526 -10.449  1.00  0.00           H  
ATOM   1701  CA  THR A 106      17.109 -21.158 -10.754  1.00  0.00           C  
ATOM   1702  HA  THR A 106      16.555 -21.316 -11.680  1.00  0.00           H  
ATOM   1703  CB  THR A 106      16.659 -22.278  -9.805  1.00  0.00           C  
ATOM   1704  HB  THR A 106      15.662 -22.603 -10.110  1.00  0.00           H  
ATOM   1705  CG2 THR A 106      17.581 -23.477  -9.630  1.00  0.00           C  
ATOM   1706 HG21 THR A 106      18.337 -23.310  -8.851  1.00  0.00           H  
ATOM   1707 HG22 THR A 106      16.962 -24.336  -9.362  1.00  0.00           H  
ATOM   1708 HG23 THR A 106      18.092 -23.680 -10.559  1.00  0.00           H  
ATOM   1709  OG1 THR A 106      16.650 -21.884  -8.475  1.00  0.00           O  
ATOM   1710  HG1 THR A 106      16.796 -22.741  -8.056  1.00  0.00           H  
ATOM   1711  C   THR A 106      16.685 -19.807 -10.189  1.00  0.00           C  
ATOM   1712  O   THR A 106      17.502 -19.089  -9.586  1.00  0.00           O  
ATOM   1713  N   LEU A 107      15.411 -19.478 -10.384  1.00  0.00           N  
ATOM   1714  H   LEU A 107      14.818 -20.122 -10.902  1.00  0.00           H  
ATOM   1715  CA  LEU A 107      14.818 -18.245  -9.895  1.00  0.00           C  
ATOM   1716  HA  LEU A 107      15.434 -17.428 -10.255  1.00  0.00           H  
ATOM   1717  CB  LEU A 107      13.410 -18.123 -10.502  1.00  0.00           C  
ATOM   1718  HB2 LEU A 107      13.477 -18.161 -11.588  1.00  0.00           H  
ATOM   1719  HB3 LEU A 107      12.824 -18.980 -10.170  1.00  0.00           H  
ATOM   1720  CG  LEU A 107      12.688 -16.837 -10.078  1.00  0.00           C  
ATOM   1721  HG  LEU A 107      12.719 -16.788  -8.997  1.00  0.00           H  
ATOM   1722  CD1 LEU A 107      13.333 -15.571 -10.658  1.00  0.00           C  
ATOM   1723 HD11 LEU A 107      13.157 -15.527 -11.732  1.00  0.00           H  
ATOM   1724 HD12 LEU A 107      12.907 -14.693 -10.175  1.00  0.00           H  
ATOM   1725 HD13 LEU A 107      14.406 -15.572 -10.480  1.00  0.00           H  
ATOM   1726  CD2 LEU A 107      11.216 -16.856 -10.486  1.00  0.00           C  
ATOM   1727 HD21 LEU A 107      11.095 -16.404 -11.468  1.00  0.00           H  
ATOM   1728 HD22 LEU A 107      10.840 -17.878 -10.529  1.00  0.00           H  
ATOM   1729 HD23 LEU A 107      10.632 -16.298  -9.756  1.00  0.00           H  
ATOM   1730  C   LEU A 107      14.827 -18.156  -8.362  1.00  0.00           C  
ATOM   1731  O   LEU A 107      15.096 -17.092  -7.817  1.00  0.00           O  
ATOM   1732  N   GLU A 108      14.600 -19.262  -7.665  1.00  0.00           N  
ATOM   1733  H   GLU A 108      14.372 -20.116  -8.171  1.00  0.00           H  
ATOM   1734  CA  GLU A 108      14.680 -19.355  -6.204  1.00  0.00           C  
ATOM   1735  HA  GLU A 108      13.924 -18.716  -5.746  1.00  0.00           H  
ATOM   1736  CB  GLU A 108      14.364 -20.823  -5.876  1.00  0.00           C  
ATOM   1737  HB2 GLU A 108      13.310 -21.014  -6.079  1.00  0.00           H  
ATOM   1738  HB3 GLU A 108      14.927 -21.440  -6.576  1.00  0.00           H  
ATOM   1739  CG  GLU A 108      14.744 -21.305  -4.470  1.00  0.00           C  
ATOM   1740  HG2 GLU A 108      15.228 -22.275  -4.597  1.00  0.00           H  
ATOM   1741  HG3 GLU A 108      15.478 -20.641  -4.019  1.00  0.00           H  
ATOM   1742  CD  GLU A 108      13.539 -21.454  -3.535  1.00  0.00           C  
ATOM   1743  OE1 GLU A 108      12.756 -22.401  -3.747  1.00  0.00           O  
ATOM   1744  OE2 GLU A 108      13.383 -20.594  -2.641  1.00  0.00           O  
ATOM   1745  C   GLU A 108      16.054 -18.892  -5.671  1.00  0.00           C  
ATOM   1746  O   GLU A 108      16.142 -18.034  -4.791  1.00  0.00           O  
ATOM   1747  N   ASN A 109      17.148 -19.381  -6.266  1.00  0.00           N  
ATOM   1748  H   ASN A 109      17.018 -20.029  -7.035  1.00  0.00           H  
ATOM   1749  CA  ASN A 109      18.504 -18.997  -5.863  1.00  0.00           C  
ATOM   1750  HA  ASN A 109      18.578 -19.057  -4.775  1.00  0.00           H  
ATOM   1751  CB  ASN A 109      19.476 -20.006  -6.487  1.00  0.00           C  
ATOM   1752  HB2 ASN A 109      19.249 -21.004  -6.114  1.00  0.00           H  
ATOM   1753  HB3 ASN A 109      19.359 -20.008  -7.570  1.00  0.00           H  
ATOM   1754  CG  ASN A 109      20.913 -19.667  -6.159  1.00  0.00           C  
ATOM   1755  OD1 ASN A 109      21.593 -18.966  -6.887  1.00  0.00           O  
ATOM   1756  ND2 ASN A 109      21.413 -20.113  -5.034  1.00  0.00           N  
ATOM   1757 HD21 ASN A 109      22.370 -19.894  -4.831  1.00  0.00           H  
ATOM   1758 HD22 ASN A 109      20.836 -20.657  -4.415  1.00  0.00           H  
ATOM   1759  C   ASN A 109      18.851 -17.546  -6.254  1.00  0.00           C  
ATOM   1760  O   ASN A 109      19.552 -16.842  -5.522  1.00  0.00           O  
ATOM   1761  N   PHE A 110      18.352 -17.094  -7.404  1.00  0.00           N  
ATOM   1762  H   PHE A 110      17.805 -17.734  -7.972  1.00  0.00           H  
ATOM   1763  CA  PHE A 110      18.504 -15.717  -7.866  1.00  0.00           C  
ATOM   1764  HA  PHE A 110      19.563 -15.460  -7.875  1.00  0.00           H  
ATOM   1765  CB  PHE A 110      17.975 -15.653  -9.303  1.00  0.00           C  
ATOM   1766  HB2 PHE A 110      18.544 -16.355  -9.916  1.00  0.00           H  
ATOM   1767  HB3 PHE A 110      16.936 -15.978  -9.319  1.00  0.00           H  
ATOM   1768  CG  PHE A 110      18.057 -14.288  -9.941  1.00  0.00           C  
ATOM   1769  CD1 PHE A 110      19.231 -13.904 -10.613  1.00  0.00           C  
ATOM   1770  HD1 PHE A 110      20.080 -14.573 -10.660  1.00  0.00           H  
ATOM   1771  CE1 PHE A 110      19.298 -12.651 -11.241  1.00  0.00           C  
ATOM   1772  HE1 PHE A 110      20.194 -12.371 -11.770  1.00  0.00           H  
ATOM   1773  CZ  PHE A 110      18.198 -11.778 -11.193  1.00  0.00           C  
ATOM   1774  HZ  PHE A 110      18.250 -10.820 -11.686  1.00  0.00           H  
ATOM   1775  CE2 PHE A 110      17.026 -12.157 -10.516  1.00  0.00           C  
ATOM   1776  HE2 PHE A 110      16.179 -11.486 -10.490  1.00  0.00           H  
ATOM   1777  CD2 PHE A 110      16.954 -13.413  -9.890  1.00  0.00           C  
ATOM   1778  HD2 PHE A 110      16.050 -13.710  -9.376  1.00  0.00           H  
ATOM   1779  C   PHE A 110      17.797 -14.718  -6.929  1.00  0.00           C  
ATOM   1780  O   PHE A 110      18.387 -13.707  -6.538  1.00  0.00           O  
ATOM   1781  N   LEU A 111      16.563 -15.025  -6.514  1.00  0.00           N  
ATOM   1782  H   LEU A 111      16.135 -15.882  -6.858  1.00  0.00           H  
ATOM   1783  CA  LEU A 111      15.809 -14.229  -5.544  1.00  0.00           C  
ATOM   1784  HA  LEU A 111      15.820 -13.187  -5.860  1.00  0.00           H  
ATOM   1785  CB  LEU A 111      14.351 -14.713  -5.504  1.00  0.00           C  
ATOM   1786  HB2 LEU A 111      14.353 -15.787  -5.301  1.00  0.00           H  
ATOM   1787  HB3 LEU A 111      13.855 -14.225  -4.665  1.00  0.00           H  
ATOM   1788  CG  LEU A 111      13.520 -14.443  -6.779  1.00  0.00           C  
ATOM   1789  HG  LEU A 111      14.003 -14.900  -7.638  1.00  0.00           H  
ATOM   1790  CD1 LEU A 111      12.131 -15.081  -6.619  1.00  0.00           C  
ATOM   1791 HD11 LEU A 111      11.345 -14.455  -7.038  1.00  0.00           H  
ATOM   1792 HD12 LEU A 111      12.119 -16.031  -7.141  1.00  0.00           H  
ATOM   1793 HD13 LEU A 111      11.905 -15.294  -5.573  1.00  0.00           H  
ATOM   1794  CD2 LEU A 111      13.369 -12.952  -7.112  1.00  0.00           C  
ATOM   1795 HD21 LEU A 111      12.551 -12.812  -7.817  1.00  0.00           H  
ATOM   1796 HD22 LEU A 111      13.155 -12.391  -6.210  1.00  0.00           H  
ATOM   1797 HD23 LEU A 111      14.276 -12.570  -7.581  1.00  0.00           H  
ATOM   1798  C   LEU A 111      16.436 -14.273  -4.140  1.00  0.00           C  
ATOM   1799  O   LEU A 111      16.455 -13.250  -3.454  1.00  0.00           O  
ATOM   1800  N   GLU A 112      17.007 -15.402  -3.715  1.00  0.00           N  
ATOM   1801  H   GLU A 112      16.880 -16.252  -4.263  1.00  0.00           H  
ATOM   1802  CA  GLU A 112      17.703 -15.509  -2.424  1.00  0.00           C  
ATOM   1803  HA  GLU A 112      17.035 -15.163  -1.636  1.00  0.00           H  
ATOM   1804  CB  GLU A 112      18.023 -16.988  -2.161  1.00  0.00           C  
ATOM   1805  HB2 GLU A 112      17.101 -17.568  -2.199  1.00  0.00           H  
ATOM   1806  HB3 GLU A 112      18.674 -17.347  -2.960  1.00  0.00           H  
ATOM   1807  CG  GLU A 112      18.712 -17.244  -0.811  1.00  0.00           C  
ATOM   1808  HG2 GLU A 112      19.018 -18.294  -0.790  1.00  0.00           H  
ATOM   1809  HG3 GLU A 112      19.638 -16.660  -0.786  1.00  0.00           H  
ATOM   1810  CD  GLU A 112      17.848 -16.897   0.434  1.00  0.00           C  
ATOM   1811  OE1 GLU A 112      16.621 -16.636   0.324  1.00  0.00           O  
ATOM   1812  OE2 GLU A 112      18.434 -16.784   1.532  1.00  0.00           O  
ATOM   1813  C   GLU A 112      18.972 -14.634  -2.377  1.00  0.00           C  
ATOM   1814  O   GLU A 112      19.223 -13.912  -1.403  1.00  0.00           O  
ATOM   1815  N   ARG A 113      19.751 -14.610  -3.467  1.00  0.00           N  
ATOM   1816  H   ARG A 113      19.499 -15.218  -4.244  1.00  0.00           H  
ATOM   1817  CA  ARG A 113      20.913 -13.712  -3.597  1.00  0.00           C  
ATOM   1818  HA  ARG A 113      21.515 -13.787  -2.691  1.00  0.00           H  
ATOM   1819  CB  ARG A 113      21.775 -14.128  -4.794  1.00  0.00           C  
ATOM   1820  HB2 ARG A 113      21.147 -14.329  -5.665  1.00  0.00           H  
ATOM   1821  HB3 ARG A 113      22.465 -13.317  -5.038  1.00  0.00           H  
ATOM   1822  CG  ARG A 113      22.590 -15.371  -4.408  1.00  0.00           C  
ATOM   1823  HG2 ARG A 113      23.182 -15.139  -3.522  1.00  0.00           H  
ATOM   1824  HG3 ARG A 113      21.923 -16.201  -4.170  1.00  0.00           H  
ATOM   1825  CD  ARG A 113      23.550 -15.787  -5.520  1.00  0.00           C  
ATOM   1826  HD2 ARG A 113      24.090 -14.905  -5.867  1.00  0.00           H  
ATOM   1827  HD3 ARG A 113      24.274 -16.490  -5.104  1.00  0.00           H  
ATOM   1828  NE  ARG A 113      22.838 -16.445  -6.625  1.00  0.00           N  
ATOM   1829  HE  ARG A 113      22.191 -17.191  -6.391  1.00  0.00           H  
ATOM   1830  CZ  ARG A 113      23.003 -16.257  -7.918  1.00  0.00           C  
ATOM   1831  NH1 ARG A 113      23.812 -15.373  -8.420  1.00  0.00           N  
ATOM   1832 HH11 ARG A 113      24.411 -14.840  -7.828  1.00  0.00           H  
ATOM   1833 HH12 ARG A 113      23.881 -15.309  -9.445  1.00  0.00           H  
ATOM   1834  NH2 ARG A 113      22.366 -16.994  -8.764  1.00  0.00           N  
ATOM   1835 HH21 ARG A 113      21.857 -17.811  -8.443  1.00  0.00           H  
ATOM   1836 HH22 ARG A 113      22.751 -16.991  -9.708  1.00  0.00           H  
ATOM   1837  C   ARG A 113      20.496 -12.247  -3.670  1.00  0.00           C  
ATOM   1838  O   ARG A 113      21.099 -11.420  -2.990  1.00  0.00           O  
ATOM   1839  N   LEU A 114      19.424 -11.930  -4.393  1.00  0.00           N  
ATOM   1840  H   LEU A 114      18.998 -12.657  -4.962  1.00  0.00           H  
ATOM   1841  CA  LEU A 114      18.852 -10.581  -4.422  1.00  0.00           C  
ATOM   1842  HA  LEU A 114      19.633  -9.891  -4.743  1.00  0.00           H  
ATOM   1843  CB  LEU A 114      17.723 -10.567  -5.466  1.00  0.00           C  
ATOM   1844  HB2 LEU A 114      18.122 -10.901  -6.426  1.00  0.00           H  
ATOM   1845  HB3 LEU A 114      16.963 -11.289  -5.159  1.00  0.00           H  
ATOM   1846  CG  LEU A 114      17.046  -9.195  -5.640  1.00  0.00           C  
ATOM   1847  HG  LEU A 114      16.596  -8.909  -4.690  1.00  0.00           H  
ATOM   1848  CD1 LEU A 114      17.953  -8.055  -6.132  1.00  0.00           C  
ATOM   1849 HD11 LEU A 114      17.356  -7.323  -6.670  1.00  0.00           H  
ATOM   1850 HD12 LEU A 114      18.407  -7.524  -5.295  1.00  0.00           H  
ATOM   1851 HD13 LEU A 114      18.693  -8.418  -6.842  1.00  0.00           H  
ATOM   1852  CD2 LEU A 114      15.955  -9.273  -6.706  1.00  0.00           C  
ATOM   1853 HD21 LEU A 114      15.364  -8.357  -6.657  1.00  0.00           H  
ATOM   1854 HD22 LEU A 114      16.413  -9.352  -7.693  1.00  0.00           H  
ATOM   1855 HD23 LEU A 114      15.302 -10.127  -6.542  1.00  0.00           H  
ATOM   1856  C   LEU A 114      18.380 -10.126  -3.026  1.00  0.00           C  
ATOM   1857  O   LEU A 114      18.653  -8.997  -2.615  1.00  0.00           O  
ATOM   1858  N   LYS A 115      17.734 -11.017  -2.264  1.00  0.00           N  
ATOM   1859  H   LYS A 115      17.492 -11.914  -2.683  1.00  0.00           H  
ATOM   1860  CA  LYS A 115      17.340 -10.766  -0.872  1.00  0.00           C  
ATOM   1861  HA  LYS A 115      16.769  -9.839  -0.844  1.00  0.00           H  
ATOM   1862  CB  LYS A 115      16.455 -11.918  -0.368  1.00  0.00           C  
ATOM   1863  HB2 LYS A 115      15.698 -12.142  -1.119  1.00  0.00           H  
ATOM   1864  HB3 LYS A 115      17.060 -12.814  -0.219  1.00  0.00           H  
ATOM   1865  CG  LYS A 115      15.750 -11.515   0.939  1.00  0.00           C  
ATOM   1866  HG2 LYS A 115      16.489 -11.426   1.739  1.00  0.00           H  
ATOM   1867  HG3 LYS A 115      15.285 -10.539   0.800  1.00  0.00           H  
ATOM   1868  CD  LYS A 115      14.656 -12.511   1.352  1.00  0.00           C  
ATOM   1869  HD2 LYS A 115      14.026 -12.040   2.109  1.00  0.00           H  
ATOM   1870  HD3 LYS A 115      14.046 -12.771   0.486  1.00  0.00           H  
ATOM   1871  CE  LYS A 115      15.299 -13.770   1.936  1.00  0.00           C  
ATOM   1872  HE2 LYS A 115      15.983 -14.190   1.192  1.00  0.00           H  
ATOM   1873  HE3 LYS A 115      15.895 -13.464   2.801  1.00  0.00           H  
ATOM   1874  NZ  LYS A 115      14.322 -14.839   2.268  1.00  0.00           N  
ATOM   1875  HZ1 LYS A 115      14.701 -15.450   2.980  1.00  0.00           H  
ATOM   1876  HZ2 LYS A 115      13.392 -14.505   2.522  1.00  0.00           H  
ATOM   1877  HZ3 LYS A 115      14.244 -15.422   1.444  1.00  0.00           H  
ATOM   1878  C   LYS A 115      18.547 -10.548   0.034  1.00  0.00           C  
ATOM   1879  O   LYS A 115      18.509  -9.643   0.863  1.00  0.00           O  
ATOM   1880  N   THR A 116      19.618 -11.321  -0.145  1.00  0.00           N  
ATOM   1881  H   THR A 116      19.549 -12.079  -0.818  1.00  0.00           H  
ATOM   1882  CA  THR A 116      20.874 -11.165   0.614  1.00  0.00           C  
ATOM   1883  HA  THR A 116      20.646 -11.211   1.677  1.00  0.00           H  
ATOM   1884  CB  THR A 116      21.857 -12.306   0.294  1.00  0.00           C  
ATOM   1885  HB  THR A 116      22.096 -12.275  -0.767  1.00  0.00           H  
ATOM   1886  CG2 THR A 116      23.184 -12.271   1.059  1.00  0.00           C  
ATOM   1887 HG21 THR A 116      23.118 -12.818   2.003  1.00  0.00           H  
ATOM   1888 HG22 THR A 116      23.918 -12.773   0.436  1.00  0.00           H  
ATOM   1889 HG23 THR A 116      23.544 -11.256   1.235  1.00  0.00           H  
ATOM   1890  OG1 THR A 116      21.266 -13.549   0.596  1.00  0.00           O  
ATOM   1891  HG1 THR A 116      20.645 -13.805  -0.103  1.00  0.00           H  
ATOM   1892  C   THR A 116      21.518  -9.801   0.344  1.00  0.00           C  
ATOM   1893  O   THR A 116      21.865  -9.093   1.287  1.00  0.00           O  
ATOM   1894  N   ILE A 117      21.590  -9.379  -0.924  1.00  0.00           N  
ATOM   1895  H   ILE A 117      21.281 -10.008  -1.661  1.00  0.00           H  
ATOM   1896  CA  ILE A 117      22.107  -8.057  -1.327  1.00  0.00           C  
ATOM   1897  HA  ILE A 117      23.119  -7.936  -0.933  1.00  0.00           H  
ATOM   1898  CB  ILE A 117      22.154  -7.979  -2.873  1.00  0.00           C  
ATOM   1899  HB  ILE A 117      21.203  -8.351  -3.256  1.00  0.00           H  
ATOM   1900  CG2 ILE A 117      22.344  -6.535  -3.392  1.00  0.00           C  
ATOM   1901 HG21 ILE A 117      22.392  -6.527  -4.479  1.00  0.00           H  
ATOM   1902 HG22 ILE A 117      21.508  -5.897  -3.107  1.00  0.00           H  
ATOM   1903 HG23 ILE A 117      23.270  -6.111  -3.001  1.00  0.00           H  
ATOM   1904  CG1 ILE A 117      23.293  -8.877  -3.403  1.00  0.00           C  
ATOM   1905 HG12 ILE A 117      24.239  -8.374  -3.209  1.00  0.00           H  
ATOM   1906 HG13 ILE A 117      23.316  -9.819  -2.853  1.00  0.00           H  
ATOM   1907  CD1 ILE A 117      23.242  -9.219  -4.900  1.00  0.00           C  
ATOM   1908 HD11 ILE A 117      22.895  -8.380  -5.501  1.00  0.00           H  
ATOM   1909 HD12 ILE A 117      24.256  -9.453  -5.212  1.00  0.00           H  
ATOM   1910 HD13 ILE A 117      22.620 -10.097  -5.086  1.00  0.00           H  
ATOM   1911  C   ILE A 117      21.258  -6.922  -0.743  1.00  0.00           C  
ATOM   1912  O   ILE A 117      21.790  -5.946  -0.213  1.00  0.00           O  
ATOM   1913  N   MET A 118      19.929  -7.048  -0.792  1.00  0.00           N  
ATOM   1914  H   MET A 118      19.535  -7.871  -1.233  1.00  0.00           H  
ATOM   1915  CA  MET A 118      19.023  -6.054  -0.208  1.00  0.00           C  
ATOM   1916  HA  MET A 118      19.244  -5.071  -0.616  1.00  0.00           H  
ATOM   1917  CB  MET A 118      17.563  -6.490  -0.385  1.00  0.00           C  
ATOM   1918  HB2 MET A 118      17.521  -7.564  -0.558  1.00  0.00           H  
ATOM   1919  HB3 MET A 118      16.995  -6.273   0.519  1.00  0.00           H  
ATOM   1920  CG  MET A 118      16.834  -5.814  -1.517  1.00  0.00           C  
ATOM   1921  HG2 MET A 118      17.088  -6.379  -2.411  1.00  0.00           H  
ATOM   1922  HG3 MET A 118      15.772  -5.919  -1.326  1.00  0.00           H  
ATOM   1923  SD  MET A 118      17.169  -4.058  -1.776  1.00  0.00           S  
ATOM   1924  CE  MET A 118      17.594  -4.257  -3.513  1.00  0.00           C  
ATOM   1925  HE1 MET A 118      18.150  -5.187  -3.640  1.00  0.00           H  
ATOM   1926  HE2 MET A 118      16.680  -4.259  -4.109  1.00  0.00           H  
ATOM   1927  HE3 MET A 118      18.232  -3.441  -3.824  1.00  0.00           H  
ATOM   1928  C   MET A 118      19.210  -5.933   1.276  1.00  0.00           C  
ATOM   1929  O   MET A 118      19.141  -4.848   1.851  1.00  0.00           O  
ATOM   1930  N   ARG A 119      19.396  -7.079   1.908  1.00  0.00           N  
ATOM   1931  H   ARG A 119      19.317  -7.963   1.410  1.00  0.00           H  
ATOM   1932  CA  ARG A 119      19.582  -7.086   3.316  1.00  0.00           C  
ATOM   1933  HA  ARG A 119      18.764  -6.500   3.732  1.00  0.00           H  
ATOM   1934  CB  ARG A 119      19.503  -8.515   3.757  1.00  0.00           C  
ATOM   1935  HB2 ARG A 119      18.633  -9.004   3.310  1.00  0.00           H  
ATOM   1936  HB3 ARG A 119      20.405  -9.093   3.519  1.00  0.00           H  
ATOM   1937  CG  ARG A 119      19.354  -8.226   5.242  1.00  0.00           C  
ATOM   1938  HG2 ARG A 119      20.349  -8.144   5.695  1.00  0.00           H  
ATOM   1939  HG3 ARG A 119      18.764  -7.349   5.489  1.00  0.00           H  
ATOM   1940  CD  ARG A 119      18.554  -9.311   5.803  1.00  0.00           C  
ATOM   1941  HD2 ARG A 119      17.952  -8.934   6.622  1.00  0.00           H  
ATOM   1942  HD3 ARG A 119      17.887  -9.730   5.044  1.00  0.00           H  
ATOM   1943  NE  ARG A 119      19.529 -10.214   6.325  1.00  0.00           N  
ATOM   1944  HE  ARG A 119      20.111  -9.820   7.045  1.00  0.00           H  
ATOM   1945  CZ  ARG A 119      19.197 -11.435   6.459  1.00  0.00           C  
ATOM   1946  NH1 ARG A 119      18.400 -11.997   5.617  1.00  0.00           N  
ATOM   1947 HH11 ARG A 119      18.168 -11.402   4.838  1.00  0.00           H  
ATOM   1948 HH12 ARG A 119      17.721 -12.599   6.021  1.00  0.00           H  
ATOM   1949  NH2 ARG A 119      19.407 -11.933   7.610  1.00  0.00           N  
ATOM   1950 HH21 ARG A 119      19.801 -11.309   8.292  1.00  0.00           H  
ATOM   1951 HH22 ARG A 119      19.115 -12.865   7.802  1.00  0.00           H  
ATOM   1952  C   ARG A 119      20.873  -6.437   3.772  1.00  0.00           C  
ATOM   1953  O   ARG A 119      20.889  -5.701   4.754  1.00  0.00           O  
ATOM   1954  N   GLU A 120      21.945  -6.711   3.059  1.00  0.00           N  
ATOM   1955  H   GLU A 120      21.862  -7.368   2.288  1.00  0.00           H  
ATOM   1956  CA  GLU A 120      23.227  -6.064   3.301  1.00  0.00           C  
ATOM   1957  HA  GLU A 120      23.559  -6.265   4.320  1.00  0.00           H  
ATOM   1958  CB  GLU A 120      24.212  -6.680   2.306  1.00  0.00           C  
ATOM   1959  HB2 GLU A 120      24.258  -7.755   2.487  1.00  0.00           H  
ATOM   1960  HB3 GLU A 120      23.827  -6.532   1.298  1.00  0.00           H  
ATOM   1961  CG  GLU A 120      25.622  -6.094   2.354  1.00  0.00           C  
ATOM   1962  HG2 GLU A 120      26.194  -6.541   1.540  1.00  0.00           H  
ATOM   1963  HG3 GLU A 120      25.568  -5.018   2.172  1.00  0.00           H  
ATOM   1964  CD  GLU A 120      26.324  -6.350   3.689  1.00  0.00           C  
ATOM   1965  OE1 GLU A 120      27.241  -7.195   3.708  1.00  0.00           O  
ATOM   1966  OE2 GLU A 120      25.955  -5.653   4.659  1.00  0.00           O  
ATOM   1967  C   GLU A 120      23.092  -4.543   3.147  1.00  0.00           C  
ATOM   1968  O   GLU A 120      23.578  -3.755   3.958  1.00  0.00           O  
ATOM   1969  N   LYS A 121      22.309  -4.111   2.157  1.00  0.00           N  
ATOM   1970  H   LYS A 121      21.944  -4.789   1.493  1.00  0.00           H  
ATOM   1971  CA  LYS A 121      22.023  -2.701   1.943  1.00  0.00           C  
ATOM   1972  HA  LYS A 121      22.973  -2.172   1.983  1.00  0.00           H  
ATOM   1973  CB  LYS A 121      21.406  -2.574   0.560  1.00  0.00           C  
ATOM   1974  HB2 LYS A 121      21.879  -3.276  -0.129  1.00  0.00           H  
ATOM   1975  HB3 LYS A 121      20.331  -2.775   0.589  1.00  0.00           H  
ATOM   1976  CG  LYS A 121      21.666  -1.146   0.110  1.00  0.00           C  
ATOM   1977  HG2 LYS A 121      20.922  -0.499   0.571  1.00  0.00           H  
ATOM   1978  HG3 LYS A 121      22.663  -0.818   0.408  1.00  0.00           H  
ATOM   1979  CD  LYS A 121      21.574  -1.076  -1.402  1.00  0.00           C  
ATOM   1980  HD2 LYS A 121      22.430  -1.582  -1.861  1.00  0.00           H  
ATOM   1981  HD3 LYS A 121      20.649  -1.560  -1.719  1.00  0.00           H  
ATOM   1982  CE  LYS A 121      21.513   0.395  -1.786  1.00  0.00           C  
ATOM   1983  HE2 LYS A 121      20.977   0.444  -2.733  1.00  0.00           H  
ATOM   1984  HE3 LYS A 121      20.929   0.922  -1.022  1.00  0.00           H  
ATOM   1985  NZ  LYS A 121      22.846   1.028  -1.936  1.00  0.00           N  
ATOM   1986  HZ1 LYS A 121      22.742   1.940  -2.359  1.00  0.00           H  
ATOM   1987  HZ2 LYS A 121      23.360   1.101  -1.073  1.00  0.00           H  
ATOM   1988  HZ3 LYS A 121      23.425   0.546  -2.637  1.00  0.00           H  
ATOM   1989  C   LYS A 121      21.143  -2.070   3.020  1.00  0.00           C  
ATOM   1990  O   LYS A 121      21.387  -0.940   3.428  1.00  0.00           O  
ATOM   1991  N   TYR A 122      20.156  -2.811   3.505  1.00  0.00           N  
ATOM   1992  H   TYR A 122      19.979  -3.701   3.055  1.00  0.00           H  
ATOM   1993  CA  TYR A 122      19.288  -2.411   4.605  1.00  0.00           C  
ATOM   1994  HA  TYR A 122      18.874  -1.425   4.393  1.00  0.00           H  
ATOM   1995  CB  TYR A 122      18.140  -3.419   4.679  1.00  0.00           C  
ATOM   1996  HB2 TYR A 122      17.574  -3.381   3.746  1.00  0.00           H  
ATOM   1997  HB3 TYR A 122      18.551  -4.423   4.775  1.00  0.00           H  
ATOM   1998  CG  TYR A 122      17.190  -3.170   5.825  1.00  0.00           C  
ATOM   1999  CD1 TYR A 122      17.247  -3.962   6.988  1.00  0.00           C  
ATOM   2000  HD1 TYR A 122      17.980  -4.755   7.063  1.00  0.00           H  
ATOM   2001  CE1 TYR A 122      16.346  -3.723   8.046  1.00  0.00           C  
ATOM   2002  HE1 TYR A 122      16.376  -4.342   8.929  1.00  0.00           H  
ATOM   2003  CZ  TYR A 122      15.392  -2.684   7.932  1.00  0.00           C  
ATOM   2004  OH  TYR A 122      14.517  -2.404   8.933  1.00  0.00           O  
ATOM   2005  HH  TYR A 122      14.571  -3.020   9.663  1.00  0.00           H  
ATOM   2006  CE2 TYR A 122      15.362  -1.880   6.779  1.00  0.00           C  
ATOM   2007  HE2 TYR A 122      14.626  -1.094   6.699  1.00  0.00           H  
ATOM   2008  CD2 TYR A 122      16.260  -2.124   5.728  1.00  0.00           C  
ATOM   2009  HD2 TYR A 122      16.214  -1.517   4.837  1.00  0.00           H  
ATOM   2010  C   TYR A 122      20.031  -2.313   5.946  1.00  0.00           C  
ATOM   2011  O   TYR A 122      19.708  -1.443   6.753  1.00  0.00           O  
ATOM   2012  N   SER A 123      21.037  -3.164   6.185  1.00  0.00           N  
ATOM   2013  H   SER A 123      21.254  -3.860   5.482  1.00  0.00           H  
ATOM   2014  CA  SER A 123      21.817  -3.177   7.444  1.00  0.00           C  
ATOM   2015  HA  SER A 123      21.125  -3.138   8.282  1.00  0.00           H  
ATOM   2016  CB  SER A 123      22.702  -4.419   7.583  1.00  0.00           C  
ATOM   2017  HB2 SER A 123      23.557  -4.346   6.907  1.00  0.00           H  
ATOM   2018  HB3 SER A 123      23.068  -4.473   8.610  1.00  0.00           H  
ATOM   2019  OG  SER A 123      21.973  -5.585   7.286  1.00  0.00           O  
ATOM   2020  HG  SER A 123      22.043  -5.708   6.328  1.00  0.00           H  
ATOM   2021  C   SER A 123      22.735  -1.982   7.600  1.00  0.00           C  
ATOM   2022  O   SER A 123      23.361  -1.791   8.641  1.00  0.00           O  
ATOM   2023  N   LYS A 124      22.833  -1.169   6.559  1.00  0.00           N  
ATOM   2024  H   LYS A 124      22.311  -1.374   5.718  1.00  0.00           H  
ATOM   2025  CA  LYS A 124      23.580   0.058   6.611  1.00  0.00           C  
ATOM   2026  HA  LYS A 124      24.532  -0.114   7.124  1.00  0.00           H  
ATOM   2027  CB  LYS A 124      23.830   0.556   5.217  1.00  0.00           C  
ATOM   2028  HB2 LYS A 124      22.914   0.691   4.645  1.00  0.00           H  
ATOM   2029  HB3 LYS A 124      24.324   1.534   5.282  1.00  0.00           H  
ATOM   2030  CG  LYS A 124      24.698  -0.557   4.626  1.00  0.00           C  
ATOM   2031  HG2 LYS A 124      25.157  -1.194   5.390  1.00  0.00           H  
ATOM   2032  HG3 LYS A 124      24.105  -1.164   3.943  1.00  0.00           H  
ATOM   2033  CD  LYS A 124      25.800   0.228   3.986  1.00  0.00           C  
ATOM   2034  HD2 LYS A 124      25.431   0.855   3.174  1.00  0.00           H  
ATOM   2035  HD3 LYS A 124      26.192   0.883   4.764  1.00  0.00           H  
ATOM   2036  CE  LYS A 124      27.063  -0.495   3.655  1.00  0.00           C  
ATOM   2037  HE2 LYS A 124      27.555   0.303   3.126  1.00  0.00           H  
ATOM   2038  HE3 LYS A 124      27.598  -0.731   4.582  1.00  0.00           H  
ATOM   2039  NZ  LYS A 124      27.054  -1.601   2.690  1.00  0.00           N  
ATOM   2040  HZ1 LYS A 124      27.940  -2.076   2.819  1.00  0.00           H  
ATOM   2041  HZ2 LYS A 124      26.312  -2.292   2.786  1.00  0.00           H  
ATOM   2042  HZ3 LYS A 124      27.042  -1.170   1.779  1.00  0.00           H  
ATOM   2043  C   LYS A 124      22.860   1.087   7.390  1.00  0.00           C  
ATOM   2044  O   LYS A 124      21.631   1.174   7.401  1.00  0.00           O  
ATOM   2045  N   CYS A 125      23.688   1.917   7.989  1.00  0.00           N  
ATOM   2046  H   CYS A 125      24.656   1.891   7.713  1.00  0.00           H  
ATOM   2047  CA  CYS A 125      23.183   3.154   8.494  1.00  0.00           C  
ATOM   2048  HA  CYS A 125      22.361   2.960   9.193  1.00  0.00           H  
ATOM   2049  CB  CYS A 125      24.331   4.076   8.900  1.00  0.00           C  
ATOM   2050  HB2 CYS A 125      25.021   3.799   8.135  1.00  0.00           H  
ATOM   2051  HB3 CYS A 125      24.050   5.125   8.736  1.00  0.00           H  
ATOM   2052  SG  CYS A 125      25.495   3.912  10.246  1.00  0.00           S  
ATOM   2053  HG  CYS A 125      24.862   4.872  10.906  1.00  0.00           H  
ATOM   2054  C   CYS A 125      22.657   3.938   7.314  1.00  0.00           C  
ATOM   2055  O   CYS A 125      23.200   3.882   6.203  1.00  0.00           O  
ATOM   2056  N   SER A 126      21.690   4.749   7.665  1.00  0.00           N  
ATOM   2057  H   SER A 126      21.394   4.772   8.628  1.00  0.00           H  
ATOM   2058  CA  SER A 126      21.083   5.671   6.739  1.00  0.00           C  
ATOM   2059  HA  SER A 126      21.368   5.419   5.720  1.00  0.00           H  
ATOM   2060  CB  SER A 126      19.599   5.613   6.899  1.00  0.00           C  
ATOM   2061  HB2 SER A 126      19.369   6.162   7.814  1.00  0.00           H  
ATOM   2062  HB3 SER A 126      19.168   6.119   6.037  1.00  0.00           H  
ATOM   2063  OG  SER A 126      19.100   4.302   7.079  1.00  0.00           O  
ATOM   2064  HG  SER A 126      18.442   4.483   7.750  1.00  0.00           H  
ATOM   2065  C   SER A 126      21.466   7.117   6.979  1.00  0.00           C  
ATOM   2066  O   SER A 126      21.754   7.778   5.966  1.00  0.00           O  
ATOM   2067  OXT SER A 126      21.367   7.523   8.159  1.00  0.00           O  
TER    2068      SER   126                                                      
ATOM   2068  N   MET B 127     -17.184  26.208 -27.134  1.00  0.00           N  
ATOM   2069  H1  MET B 127     -17.280  27.158 -26.795  1.00  0.00           H  
ATOM   2070  H2  MET B 127     -17.939  26.007 -27.775  1.00  0.00           H  
ATOM   2071  H3  MET B 127     -16.275  26.038 -27.530  1.00  0.00           H  
ATOM   2072  CA  MET B 127     -17.331  25.376 -25.965  1.00  0.00           C  
ATOM   2073  HA  MET B 127     -17.314  24.307 -26.200  1.00  0.00           H  
ATOM   2074  CB  MET B 127     -16.260  25.703 -24.963  1.00  0.00           C  
ATOM   2075  HB2 MET B 127     -15.293  25.601 -25.457  1.00  0.00           H  
ATOM   2076  HB3 MET B 127     -16.393  26.726 -24.608  1.00  0.00           H  
ATOM   2077  CG  MET B 127     -16.414  24.734 -23.801  1.00  0.00           C  
ATOM   2078  HG2 MET B 127     -16.652  25.302 -22.901  1.00  0.00           H  
ATOM   2079  HG3 MET B 127     -17.201  24.017 -24.008  1.00  0.00           H  
ATOM   2080  SD  MET B 127     -14.967  23.768 -23.488  1.00  0.00           S  
ATOM   2081  CE  MET B 127     -14.027  25.165 -22.918  1.00  0.00           C  
ATOM   2082  HE1 MET B 127     -13.218  25.300 -23.631  1.00  0.00           H  
ATOM   2083  HE2 MET B 127     -14.616  26.083 -22.860  1.00  0.00           H  
ATOM   2084  HE3 MET B 127     -13.699  24.908 -21.916  1.00  0.00           H  
ATOM   2085  C   MET B 127     -18.660  25.706 -25.414  1.00  0.00           C  
ATOM   2086  O   MET B 127     -19.028  26.874 -25.309  1.00  0.00           O  
ATOM   2087  N   HIE B 128     -19.387  24.644 -25.193  1.00  0.00           N  
ATOM   2088  H   HIE B 128     -18.965  23.723 -25.151  1.00  0.00           H  
ATOM   2089  CA  HIE B 128     -20.669  24.752 -24.609  1.00  0.00           C  
ATOM   2090  HA  HIE B 128     -21.290  25.459 -25.169  1.00  0.00           H  
ATOM   2091  CB  HIE B 128     -21.218  23.357 -24.701  1.00  0.00           C  
ATOM   2092  HB2 HIE B 128     -20.652  22.691 -24.052  1.00  0.00           H  
ATOM   2093  HB3 HIE B 128     -21.134  23.033 -25.739  1.00  0.00           H  
ATOM   2094  CG  HIE B 128     -22.644  23.336 -24.344  1.00  0.00           C  
ATOM   2095  ND1 HIE B 128     -23.167  23.563 -23.090  1.00  0.00           N  
ATOM   2096  CE1 HIE B 128     -24.491  23.478 -23.244  1.00  0.00           C  
ATOM   2097  HE1 HIE B 128     -25.203  23.584 -22.440  1.00  0.00           H  
ATOM   2098  NE2 HIE B 128     -24.804  23.273 -24.533  1.00  0.00           N  
ATOM   2099  HE2 HIE B 128     -25.734  23.135 -24.891  1.00  0.00           H  
ATOM   2100  CD2 HIE B 128     -23.637  23.178 -25.246  1.00  0.00           C  
ATOM   2101  HD2 HIE B 128     -23.494  22.986 -26.297  1.00  0.00           H  
ATOM   2102  C   HIE B 128     -20.505  25.244 -23.188  1.00  0.00           C  
ATOM   2103  O   HIE B 128     -19.495  25.004 -22.524  1.00  0.00           O  
ATOM   2104  N   HIE B 129     -21.475  26.008 -22.744  1.00  0.00           N  
ATOM   2105  H   HIE B 129     -22.340  26.075 -23.267  1.00  0.00           H  
ATOM   2106  CA  HIE B 129     -21.390  26.568 -21.414  1.00  0.00           C  
ATOM   2107  HA  HIE B 129     -20.440  27.077 -21.327  1.00  0.00           H  
ATOM   2108  CB  HIE B 129     -22.463  27.586 -21.268  1.00  0.00           C  
ATOM   2109  HB2 HIE B 129     -22.229  28.393 -21.962  1.00  0.00           H  
ATOM   2110  HB3 HIE B 129     -22.499  27.948 -20.245  1.00  0.00           H  
ATOM   2111  CG  HIE B 129     -23.815  27.111 -21.617  1.00  0.00           C  
ATOM   2112  ND1 HIE B 129     -24.390  25.853 -21.496  1.00  0.00           N  
ATOM   2113  CE1 HIE B 129     -25.689  26.035 -21.753  1.00  0.00           C  
ATOM   2114  HE1 HIE B 129     -26.425  25.243 -21.803  1.00  0.00           H  
ATOM   2115  NE2 HIE B 129     -25.940  27.339 -21.945  1.00  0.00           N  
ATOM   2116  HE2 HIE B 129     -26.847  27.760 -22.032  1.00  0.00           H  
ATOM   2117  CD2 HIE B 129     -24.762  28.023 -21.859  1.00  0.00           C  
ATOM   2118  HD2 HIE B 129     -24.568  29.081 -21.823  1.00  0.00           H  
ATOM   2119  C   HIE B 129     -21.478  25.562 -20.272  1.00  0.00           C  
ATOM   2120  O   HIE B 129     -21.016  25.876 -19.181  1.00  0.00           O  
ATOM   2121  N   HIE B 130     -21.959  24.346 -20.515  1.00  0.00           N  
ATOM   2122  H   HIE B 130     -22.428  24.170 -21.400  1.00  0.00           H  
ATOM   2123  CA  HIE B 130     -21.789  23.236 -19.579  1.00  0.00           C  
ATOM   2124  HA  HIE B 130     -22.177  23.516 -18.603  1.00  0.00           H  
ATOM   2125  CB  HIE B 130     -22.455  21.979 -20.143  1.00  0.00           C  
ATOM   2126  HB2 HIE B 130     -22.053  21.102 -19.634  1.00  0.00           H  
ATOM   2127  HB3 HIE B 130     -22.243  21.882 -21.208  1.00  0.00           H  
ATOM   2128  CG  HIE B 130     -23.926  21.968 -19.936  1.00  0.00           C  
ATOM   2129  ND1 HIE B 130     -24.790  20.965 -20.358  1.00  0.00           N  
ATOM   2130  CE1 HIE B 130     -25.976  21.274 -19.830  1.00  0.00           C  
ATOM   2131  HE1 HIE B 130     -26.861  20.668 -19.938  1.00  0.00           H  
ATOM   2132  NE2 HIE B 130     -25.899  22.416 -19.125  1.00  0.00           N  
ATOM   2133  HE2 HIE B 130     -26.638  22.828 -18.583  1.00  0.00           H  
ATOM   2134  CD2 HIE B 130     -24.611  22.867 -19.178  1.00  0.00           C  
ATOM   2135  HD2 HIE B 130     -24.198  23.729 -18.674  1.00  0.00           H  
ATOM   2136  C   HIE B 130     -20.354  22.872 -19.328  1.00  0.00           C  
ATOM   2137  O   HIE B 130     -20.020  22.345 -18.277  1.00  0.00           O  
ATOM   2138  N   HIE B 131     -19.499  23.139 -20.299  1.00  0.00           N  
ATOM   2139  H   HIE B 131     -19.844  23.600 -21.135  1.00  0.00           H  
ATOM   2140  CA  HIE B 131     -18.099  22.746 -20.221  1.00  0.00           C  
ATOM   2141  HA  HIE B 131     -18.002  21.892 -19.554  1.00  0.00           H  
ATOM   2142  CB  HIE B 131     -17.654  22.366 -21.618  1.00  0.00           C  
ATOM   2143  HB2 HIE B 131     -16.602  22.097 -21.580  1.00  0.00           H  
ATOM   2144  HB3 HIE B 131     -17.785  23.234 -22.243  1.00  0.00           H  
ATOM   2145  CG  HIE B 131     -18.430  21.241 -22.231  1.00  0.00           C  
ATOM   2146  ND1 HIE B 131     -18.507  20.966 -23.596  1.00  0.00           N  
ATOM   2147  CE1 HIE B 131     -19.226  19.832 -23.680  1.00  0.00           C  
ATOM   2148  HE1 HIE B 131     -19.459  19.326 -24.605  1.00  0.00           H  
ATOM   2149  NE2 HIE B 131     -19.610  19.411 -22.462  1.00  0.00           N  
ATOM   2150  HE2 HIE B 131     -20.188  18.599 -22.259  1.00  0.00           H  
ATOM   2151  CD2 HIE B 131     -19.106  20.289 -21.536  1.00  0.00           C  
ATOM   2152  HD2 HIE B 131     -19.210  20.244 -20.462  1.00  0.00           H  
ATOM   2153  C   HIE B 131     -17.201  23.829 -19.658  1.00  0.00           C  
ATOM   2154  O   HIE B 131     -16.023  23.617 -19.410  1.00  0.00           O  
ATOM   2155  N   HIE B 132     -17.750  25.017 -19.481  1.00  0.00           N  
ATOM   2156  H   HIE B 132     -18.719  25.130 -19.761  1.00  0.00           H  
ATOM   2157  CA  HIE B 132     -17.026  26.201 -19.037  1.00  0.00           C  
ATOM   2158  HA  HIE B 132     -16.086  26.289 -19.580  1.00  0.00           H  
ATOM   2159  CB  HIE B 132     -17.955  27.336 -19.299  1.00  0.00           C  
ATOM   2160  HB2 HIE B 132     -18.170  27.955 -18.427  1.00  0.00           H  
ATOM   2161  HB3 HIE B 132     -18.919  26.949 -19.612  1.00  0.00           H  
ATOM   2162  CG  HIE B 132     -17.492  28.192 -20.379  1.00  0.00           C  
ATOM   2163  ND1 HIE B 132     -16.235  28.742 -20.646  1.00  0.00           N  
ATOM   2164  CE1 HIE B 132     -16.515  29.763 -21.474  1.00  0.00           C  
ATOM   2165  HE1 HIE B 132     -15.788  30.427 -21.914  1.00  0.00           H  
ATOM   2166  NE2 HIE B 132     -17.842  29.867 -21.677  1.00  0.00           N  
ATOM   2167  HE2 HIE B 132     -18.329  30.571 -22.199  1.00  0.00           H  
ATOM   2168  CD2 HIE B 132     -18.460  28.894 -20.972  1.00  0.00           C  
ATOM   2169  HD2 HIE B 132     -19.499  28.786 -20.712  1.00  0.00           H  
ATOM   2170  C   HIE B 132     -16.740  26.336 -17.565  1.00  0.00           C  
ATOM   2171  O   HIE B 132     -16.117  27.311 -17.119  1.00  0.00           O  
ATOM   2172  N   HIE B 133     -17.332  25.432 -16.809  1.00  0.00           N  
ATOM   2173  H   HIE B 133     -17.841  24.679 -17.253  1.00  0.00           H  
ATOM   2174  CA  HIE B 133     -17.134  25.399 -15.389  1.00  0.00           C  
ATOM   2175  HA  HIE B 133     -17.458  26.360 -14.988  1.00  0.00           H  
ATOM   2176  CB  HIE B 133     -18.001  24.318 -14.767  1.00  0.00           C  
ATOM   2177  HB2 HIE B 133     -19.043  24.597 -14.930  1.00  0.00           H  
ATOM   2178  HB3 HIE B 133     -17.823  24.315 -13.694  1.00  0.00           H  
ATOM   2179  CG  HIE B 133     -17.818  22.909 -15.270  1.00  0.00           C  
ATOM   2180  ND1 HIE B 133     -18.611  21.864 -14.816  1.00  0.00           N  
ATOM   2181  CE1 HIE B 133     -18.230  20.798 -15.523  1.00  0.00           C  
ATOM   2182  HE1 HIE B 133     -18.676  19.830 -15.454  1.00  0.00           H  
ATOM   2183  NE2 HIE B 133     -17.228  21.091 -16.353  1.00  0.00           N  
ATOM   2184  HE2 HIE B 133     -16.827  20.425 -17.009  1.00  0.00           H  
ATOM   2185  CD2 HIE B 133     -16.940  22.428 -16.210  1.00  0.00           C  
ATOM   2186  HD2 HIE B 133     -16.192  22.980 -16.765  1.00  0.00           H  
ATOM   2187  C   HIE B 133     -15.662  25.236 -15.042  1.00  0.00           C  
ATOM   2188  O   HIE B 133     -14.817  24.773 -15.812  1.00  0.00           O  
ATOM   2189  N   LYS B 134     -15.357  25.706 -13.846  1.00  0.00           N  
ATOM   2190  H   LYS B 134     -16.109  26.115 -13.302  1.00  0.00           H  
ATOM   2191  CA  LYS B 134     -14.006  25.790 -13.328  1.00  0.00           C  
ATOM   2192  HA  LYS B 134     -13.286  25.394 -14.053  1.00  0.00           H  
ATOM   2193  CB  LYS B 134     -13.664  27.210 -12.940  1.00  0.00           C  
ATOM   2194  HB2 LYS B 134     -14.163  27.503 -12.020  1.00  0.00           H  
ATOM   2195  HB3 LYS B 134     -12.598  27.203 -12.689  1.00  0.00           H  
ATOM   2196  CG  LYS B 134     -14.006  28.226 -14.009  1.00  0.00           C  
ATOM   2197  HG2 LYS B 134     -14.811  27.940 -14.690  1.00  0.00           H  
ATOM   2198  HG3 LYS B 134     -14.300  29.145 -13.497  1.00  0.00           H  
ATOM   2199  CD  LYS B 134     -12.690  28.365 -14.746  1.00  0.00           C  
ATOM   2200  HD2 LYS B 134     -11.898  28.498 -14.010  1.00  0.00           H  
ATOM   2201  HD3 LYS B 134     -12.451  27.498 -15.373  1.00  0.00           H  
ATOM   2202  CE  LYS B 134     -12.666  29.735 -15.336  1.00  0.00           C  
ATOM   2203  HE2 LYS B 134     -13.210  30.318 -14.597  1.00  0.00           H  
ATOM   2204  HE3 LYS B 134     -11.615  30.015 -15.364  1.00  0.00           H  
ATOM   2205  NZ  LYS B 134     -13.285  29.999 -16.637  1.00  0.00           N  
ATOM   2206  HZ1 LYS B 134     -14.114  29.448 -16.853  1.00  0.00           H  
ATOM   2207  HZ2 LYS B 134     -13.534  30.977 -16.577  1.00  0.00           H  
ATOM   2208  HZ3 LYS B 134     -12.583  29.880 -17.351  1.00  0.00           H  
ATOM   2209  C   LYS B 134     -13.869  25.074 -12.027  1.00  0.00           C  
ATOM   2210  O   LYS B 134     -14.829  24.964 -11.270  1.00  0.00           O  
ATOM   2211  N   VAL B 135     -12.619  24.791 -11.716  1.00  0.00           N  
ATOM   2212  H   VAL B 135     -11.895  25.072 -12.358  1.00  0.00           H  
ATOM   2213  CA  VAL B 135     -12.204  24.375 -10.393  1.00  0.00           C  
ATOM   2214  HA  VAL B 135     -12.947  23.664 -10.032  1.00  0.00           H  
ATOM   2215  CB  VAL B 135     -10.822  23.718 -10.507  1.00  0.00           C  
ATOM   2216  HB  VAL B 135     -10.160  24.487 -10.907  1.00  0.00           H  
ATOM   2217  CG1 VAL B 135     -10.215  23.201  -9.206  1.00  0.00           C  
ATOM   2218 HG11 VAL B 135     -10.961  22.656  -8.629  1.00  0.00           H  
ATOM   2219 HG12 VAL B 135      -9.418  22.504  -9.426  1.00  0.00           H  
ATOM   2220 HG13 VAL B 135      -9.676  23.984  -8.677  1.00  0.00           H  
ATOM   2221  CG2 VAL B 135     -10.802  22.509 -11.458  1.00  0.00           C  
ATOM   2222 HG21 VAL B 135     -10.093  21.762 -11.135  1.00  0.00           H  
ATOM   2223 HG22 VAL B 135     -11.749  21.969 -11.470  1.00  0.00           H  
ATOM   2224 HG23 VAL B 135     -10.427  22.819 -12.428  1.00  0.00           H  
ATOM   2225  C   VAL B 135     -12.156  25.558  -9.429  1.00  0.00           C  
ATOM   2226  O   VAL B 135     -11.581  26.607  -9.719  1.00  0.00           O  
ATOM   2227  N   LEU B 136     -12.787  25.346  -8.280  1.00  0.00           N  
ATOM   2228  H   LEU B 136     -13.251  24.455  -8.186  1.00  0.00           H  
ATOM   2229  CA  LEU B 136     -12.753  26.189  -7.090  1.00  0.00           C  
ATOM   2230  HA  LEU B 136     -12.552  27.208  -7.434  1.00  0.00           H  
ATOM   2231  CB  LEU B 136     -14.073  25.987  -6.267  1.00  0.00           C  
ATOM   2232  HB2 LEU B 136     -14.677  25.265  -6.834  1.00  0.00           H  
ATOM   2233  HB3 LEU B 136     -13.893  25.515  -5.302  1.00  0.00           H  
ATOM   2234  CG  LEU B 136     -14.699  27.411  -6.199  1.00  0.00           C  
ATOM   2235  HG  LEU B 136     -13.794  27.981  -6.242  1.00  0.00           H  
ATOM   2236  CD1 LEU B 136     -15.395  28.501  -5.356  1.00  0.00           C  
ATOM   2237 HD11 LEU B 136     -16.213  28.966  -5.870  1.00  0.00           H  
ATOM   2238 HD12 LEU B 136     -15.925  28.241  -4.451  1.00  0.00           H  
ATOM   2239 HD13 LEU B 136     -14.806  29.426  -5.462  1.00  0.00           H  
ATOM   2240  CD2 LEU B 136     -15.550  27.338  -7.420  1.00  0.00           C  
ATOM   2241 HD21 LEU B 136     -16.310  26.601  -7.151  1.00  0.00           H  
ATOM   2242 HD22 LEU B 136     -15.419  28.273  -7.951  1.00  0.00           H  
ATOM   2243 HD23 LEU B 136     -16.521  27.801  -7.350  1.00  0.00           H  
ATOM   2244  C   LEU B 136     -11.654  25.828  -6.134  1.00  0.00           C  
ATOM   2245  O   LEU B 136     -11.137  26.656  -5.390  1.00  0.00           O  
ATOM   2246  N   GLN B 137     -11.449  24.528  -6.087  1.00  0.00           N  
ATOM   2247  H   GLN B 137     -12.056  23.929  -6.628  1.00  0.00           H  
ATOM   2248  CA  GLN B 137     -10.577  23.897  -5.163  1.00  0.00           C  
ATOM   2249  HA  GLN B 137      -9.809  24.617  -4.855  1.00  0.00           H  
ATOM   2250  CB  GLN B 137     -11.410  23.355  -4.017  1.00  0.00           C  
ATOM   2251  HB2 GLN B 137     -12.443  23.692  -4.056  1.00  0.00           H  
ATOM   2252  HB3 GLN B 137     -11.356  22.266  -3.939  1.00  0.00           H  
ATOM   2253  CG  GLN B 137     -10.729  23.947  -2.838  1.00  0.00           C  
ATOM   2254  HG2 GLN B 137      -9.709  23.548  -2.799  1.00  0.00           H  
ATOM   2255  HG3 GLN B 137     -10.685  25.033  -2.931  1.00  0.00           H  
ATOM   2256  CD  GLN B 137     -11.457  23.636  -1.576  1.00  0.00           C  
ATOM   2257  OE1 GLN B 137     -12.649  23.359  -1.471  1.00  0.00           O  
ATOM   2258  NE2 GLN B 137     -10.687  23.873  -0.565  1.00  0.00           N  
ATOM   2259 HE21 GLN B 137     -11.085  23.910   0.344  1.00  0.00           H  
ATOM   2260 HE22 GLN B 137      -9.757  24.180  -0.806  1.00  0.00           H  
ATOM   2261  C   GLN B 137      -9.927  22.738  -5.824  1.00  0.00           C  
ATOM   2262  O   GLN B 137     -10.634  21.861  -6.326  1.00  0.00           O  
ATOM   2263  N   GLU B 138      -8.607  22.753  -5.819  1.00  0.00           N  
ATOM   2264  H   GLU B 138      -8.085  23.501  -5.379  1.00  0.00           H  
ATOM   2265  CA  GLU B 138      -7.907  21.777  -6.609  1.00  0.00           C  
ATOM   2266  HA  GLU B 138      -8.540  21.652  -7.477  1.00  0.00           H  
ATOM   2267  CB  GLU B 138      -6.629  22.353  -7.195  1.00  0.00           C  
ATOM   2268  HB2 GLU B 138      -6.436  21.748  -8.070  1.00  0.00           H  
ATOM   2269  HB3 GLU B 138      -6.871  23.348  -7.561  1.00  0.00           H  
ATOM   2270  CG  GLU B 138      -5.314  22.362  -6.406  1.00  0.00           C  
ATOM   2271  HG2 GLU B 138      -5.264  21.529  -5.701  1.00  0.00           H  
ATOM   2272  HG3 GLU B 138      -4.537  22.200  -7.154  1.00  0.00           H  
ATOM   2273  CD  GLU B 138      -5.006  23.706  -5.730  1.00  0.00           C  
ATOM   2274  OE1 GLU B 138      -4.367  23.675  -4.656  1.00  0.00           O  
ATOM   2275  OE2 GLU B 138      -5.377  24.753  -6.309  1.00  0.00           O  
ATOM   2276  C   GLU B 138      -7.814  20.391  -5.969  1.00  0.00           C  
ATOM   2277  O   GLU B 138      -7.945  20.257  -4.747  1.00  0.00           O  
ATOM   2278  N   PRO B 139      -7.652  19.350  -6.809  1.00  0.00           N  
ATOM   2279  CD  PRO B 139      -7.654  19.376  -8.265  1.00  0.00           C  
ATOM   2280  HD2 PRO B 139      -6.661  19.652  -8.613  1.00  0.00           H  
ATOM   2281  HD3 PRO B 139      -8.406  20.054  -8.667  1.00  0.00           H  
ATOM   2282  CG  PRO B 139      -7.981  17.958  -8.709  1.00  0.00           C  
ATOM   2283  HG2 PRO B 139      -7.523  17.725  -9.668  1.00  0.00           H  
ATOM   2284  HG3 PRO B 139      -9.062  17.825  -8.750  1.00  0.00           H  
ATOM   2285  CB  PRO B 139      -7.398  17.112  -7.586  1.00  0.00           C  
ATOM   2286  HB2 PRO B 139      -6.328  16.975  -7.750  1.00  0.00           H  
ATOM   2287  HB3 PRO B 139      -7.907  16.155  -7.493  1.00  0.00           H  
ATOM   2288  CA  PRO B 139      -7.630  17.980  -6.354  1.00  0.00           C  
ATOM   2289  HA  PRO B 139      -8.606  17.755  -5.943  1.00  0.00           H  
ATOM   2290  C   PRO B 139      -6.586  17.712  -5.290  1.00  0.00           C  
ATOM   2291  O   PRO B 139      -5.406  18.032  -5.440  1.00  0.00           O  
ATOM   2292  N   THR B 140      -7.040  17.018  -4.257  1.00  0.00           N  
ATOM   2293  H   THR B 140      -8.043  16.860  -4.191  1.00  0.00           H  
ATOM   2294  CA  THR B 140      -6.193  16.502  -3.196  1.00  0.00           C  
ATOM   2295  HA  THR B 140      -5.161  16.545  -3.548  1.00  0.00           H  
ATOM   2296  CB  THR B 140      -6.293  17.389  -1.955  1.00  0.00           C  
ATOM   2297  HB  THR B 140      -6.615  18.375  -2.284  1.00  0.00           H  
ATOM   2298  CG2 THR B 140      -7.218  16.980  -0.814  1.00  0.00           C  
ATOM   2299 HG21 THR B 140      -8.240  16.969  -1.184  1.00  0.00           H  
ATOM   2300 HG22 THR B 140      -6.966  15.999  -0.408  1.00  0.00           H  
ATOM   2301 HG23 THR B 140      -7.147  17.737  -0.032  1.00  0.00           H  
ATOM   2302  OG1 THR B 140      -5.006  17.525  -1.427  1.00  0.00           O  
ATOM   2303  HG1 THR B 140      -4.803  18.450  -1.583  1.00  0.00           H  
ATOM   2304  C   THR B 140      -6.508  15.046  -2.937  1.00  0.00           C  
ATOM   2305  O   THR B 140      -7.647  14.608  -3.103  1.00  0.00           O  
ATOM   2306  N   CYS B 141      -5.470  14.280  -2.615  1.00  0.00           N  
ATOM   2307  H   CYS B 141      -4.576  14.721  -2.451  1.00  0.00           H  
ATOM   2308  CA  CYS B 141      -5.522  12.828  -2.610  1.00  0.00           C  
ATOM   2309  HA  CYS B 141      -6.559  12.504  -2.656  1.00  0.00           H  
ATOM   2310  CB  CYS B 141      -4.745  12.284  -3.795  1.00  0.00           C  
ATOM   2311  HB2 CYS B 141      -3.865  12.907  -3.943  1.00  0.00           H  
ATOM   2312  HB3 CYS B 141      -4.425  11.258  -3.604  1.00  0.00           H  
ATOM   2313  SG  CYS B 141      -5.689  12.309  -5.303  1.00  0.00           S  
ATOM   2314  HG  CYS B 141      -4.507  12.324  -5.910  1.00  0.00           H  
ATOM   2315  C   CYS B 141      -4.880  12.203  -1.395  1.00  0.00           C  
ATOM   2316  O   CYS B 141      -3.942  12.740  -0.809  1.00  0.00           O  
ATOM   2317  N   VAL B 142      -5.331  10.989  -1.097  1.00  0.00           N  
ATOM   2318  H   VAL B 142      -6.170  10.670  -1.580  1.00  0.00           H  
ATOM   2319  CA  VAL B 142      -4.882  10.254   0.079  1.00  0.00           C  
ATOM   2320  HA  VAL B 142      -3.816  10.447   0.209  1.00  0.00           H  
ATOM   2321  CB  VAL B 142      -5.651  10.852   1.275  1.00  0.00           C  
ATOM   2322  HB  VAL B 142      -5.583  11.931   1.103  1.00  0.00           H  
ATOM   2323  CG1 VAL B 142      -7.144  10.478   1.350  1.00  0.00           C  
ATOM   2324 HG11 VAL B 142      -7.920  10.629   2.100  1.00  0.00           H  
ATOM   2325 HG12 VAL B 142      -7.063   9.459   1.739  1.00  0.00           H  
ATOM   2326 HG13 VAL B 142      -7.204  11.392   1.944  1.00  0.00           H  
ATOM   2327  CG2 VAL B 142      -5.060  10.627   2.668  1.00  0.00           C  
ATOM   2328 HG21 VAL B 142      -4.529  11.528   2.983  1.00  0.00           H  
ATOM   2329 HG22 VAL B 142      -5.834  10.613   3.408  1.00  0.00           H  
ATOM   2330 HG23 VAL B 142      -4.611   9.641   2.795  1.00  0.00           H  
ATOM   2331  C   VAL B 142      -5.053   8.756  -0.136  1.00  0.00           C  
ATOM   2332  O   VAL B 142      -5.980   8.315  -0.809  1.00  0.00           O  
ATOM   2333  N   SER B 143      -4.116   7.950   0.344  1.00  0.00           N  
ATOM   2334  H   SER B 143      -3.372   8.360   0.906  1.00  0.00           H  
ATOM   2335  CA  SER B 143      -4.045   6.512   0.071  1.00  0.00           C  
ATOM   2336  HA  SER B 143      -4.794   6.227  -0.665  1.00  0.00           H  
ATOM   2337  CB  SER B 143      -2.669   6.215  -0.534  1.00  0.00           C  
ATOM   2338  HB2 SER B 143      -2.617   6.670  -1.525  1.00  0.00           H  
ATOM   2339  HB3 SER B 143      -1.897   6.663   0.096  1.00  0.00           H  
ATOM   2340  OG  SER B 143      -2.438   4.826  -0.648  1.00  0.00           O  
ATOM   2341  HG  SER B 143      -2.940   4.483  -1.396  1.00  0.00           H  
ATOM   2342  C   SER B 143      -4.321   5.693   1.330  1.00  0.00           C  
ATOM   2343  O   SER B 143      -3.881   6.067   2.414  1.00  0.00           O  
ATOM   2344  N   ASP B 144      -5.016   4.561   1.199  1.00  0.00           N  
ATOM   2345  H   ASP B 144      -5.423   4.308   0.301  1.00  0.00           H  
ATOM   2346  CA  ASP B 144      -5.087   3.566   2.276  1.00  0.00           C  
ATOM   2347  HA  ASP B 144      -5.096   4.087   3.233  1.00  0.00           H  
ATOM   2348  CB  ASP B 144      -6.401   2.784   2.173  1.00  0.00           C  
ATOM   2349  HB2 ASP B 144      -6.526   2.204   3.087  1.00  0.00           H  
ATOM   2350  HB3 ASP B 144      -7.230   3.493   2.118  1.00  0.00           H  
ATOM   2351  CG  ASP B 144      -6.496   1.824   0.987  1.00  0.00           C  
ATOM   2352  OD1 ASP B 144      -5.563   1.704   0.167  1.00  0.00           O  
ATOM   2353  OD2 ASP B 144      -7.526   1.125   0.911  1.00  0.00           O  
ATOM   2354  C   ASP B 144      -3.873   2.612   2.297  1.00  0.00           C  
ATOM   2355  O   ASP B 144      -3.739   1.813   3.222  1.00  0.00           O  
ATOM   2356  N   TYR B 145      -3.009   2.685   1.281  1.00  0.00           N  
ATOM   2357  H   TYR B 145      -3.193   3.397   0.588  1.00  0.00           H  
ATOM   2358  CA  TYR B 145      -1.838   1.839   1.031  1.00  0.00           C  
ATOM   2359  HA  TYR B 145      -1.485   2.138   0.048  1.00  0.00           H  
ATOM   2360  CB  TYR B 145      -0.722   2.178   2.029  1.00  0.00           C  
ATOM   2361  HB2 TYR B 145      -0.876   3.199   2.369  1.00  0.00           H  
ATOM   2362  HB3 TYR B 145      -0.802   1.528   2.901  1.00  0.00           H  
ATOM   2363  CG  TYR B 145       0.680   2.118   1.452  1.00  0.00           C  
ATOM   2364  CD1 TYR B 145       1.030   2.995   0.407  1.00  0.00           C  
ATOM   2365  HD1 TYR B 145       0.298   3.685   0.010  1.00  0.00           H  
ATOM   2366  CE1 TYR B 145       2.336   2.981  -0.113  1.00  0.00           C  
ATOM   2367  HE1 TYR B 145       2.613   3.629  -0.926  1.00  0.00           H  
ATOM   2368  CZ  TYR B 145       3.310   2.124   0.440  1.00  0.00           C  
ATOM   2369  OH  TYR B 145       4.563   2.149  -0.079  1.00  0.00           O  
ATOM   2370  HH  TYR B 145       5.220   1.599   0.405  1.00  0.00           H  
ATOM   2371  CE2 TYR B 145       2.970   1.265   1.507  1.00  0.00           C  
ATOM   2372  HE2 TYR B 145       3.731   0.643   1.953  1.00  0.00           H  
ATOM   2373  CD2 TYR B 145       1.646   1.245   1.990  1.00  0.00           C  
ATOM   2374  HD2 TYR B 145       1.370   0.581   2.796  1.00  0.00           H  
ATOM   2375  C   TYR B 145      -2.125   0.338   0.878  1.00  0.00           C  
ATOM   2376  O   TYR B 145      -1.290  -0.505   1.223  1.00  0.00           O  
ATOM   2377  N   MET B 146      -3.321  -0.025   0.406  1.00  0.00           N  
ATOM   2378  H   MET B 146      -4.017   0.700   0.250  1.00  0.00           H  
ATOM   2379  CA  MET B 146      -3.707  -1.426   0.243  1.00  0.00           C  
ATOM   2380  HA  MET B 146      -2.825  -1.987  -0.067  1.00  0.00           H  
ATOM   2381  CB  MET B 146      -4.103  -1.954   1.633  1.00  0.00           C  
ATOM   2382  HB2 MET B 146      -3.606  -2.905   1.818  1.00  0.00           H  
ATOM   2383  HB3 MET B 146      -3.768  -1.257   2.388  1.00  0.00           H  
ATOM   2384  CG  MET B 146      -5.584  -2.136   1.873  1.00  0.00           C  
ATOM   2385  HG2 MET B 146      -6.100  -1.186   1.740  1.00  0.00           H  
ATOM   2386  HG3 MET B 146      -5.941  -2.856   1.138  1.00  0.00           H  
ATOM   2387  SD  MET B 146      -5.897  -2.779   3.528  1.00  0.00           S  
ATOM   2388  CE  MET B 146      -6.887  -4.170   2.971  1.00  0.00           C  
ATOM   2389  HE1 MET B 146      -7.109  -4.829   3.808  1.00  0.00           H  
ATOM   2390  HE2 MET B 146      -7.806  -3.772   2.543  1.00  0.00           H  
ATOM   2391  HE3 MET B 146      -6.336  -4.715   2.203  1.00  0.00           H  
ATOM   2392  C   MET B 146      -4.764  -1.700  -0.843  1.00  0.00           C  
ATOM   2393  O   MET B 146      -4.840  -2.839  -1.297  1.00  0.00           O  
ATOM   2394  N   SER B 147      -5.604  -0.734  -1.237  1.00  0.00           N  
ATOM   2395  H   SER B 147      -5.546   0.181  -0.791  1.00  0.00           H  
ATOM   2396  CA  SER B 147      -6.658  -0.937  -2.250  1.00  0.00           C  
ATOM   2397  HA  SER B 147      -6.299  -1.625  -3.013  1.00  0.00           H  
ATOM   2398  CB  SER B 147      -7.866  -1.577  -1.553  1.00  0.00           C  
ATOM   2399  HB2 SER B 147      -7.542  -2.456  -0.997  1.00  0.00           H  
ATOM   2400  HB3 SER B 147      -8.264  -0.849  -0.854  1.00  0.00           H  
ATOM   2401  OG  SER B 147      -8.924  -1.954  -2.410  1.00  0.00           O  
ATOM   2402  HG  SER B 147      -8.879  -2.903  -2.553  1.00  0.00           H  
ATOM   2403  C   SER B 147      -7.099   0.350  -2.962  1.00  0.00           C  
ATOM   2404  O   SER B 147      -7.262   0.357  -4.185  1.00  0.00           O  
ATOM   2405  N   ILE B 148      -7.328   1.434  -2.210  1.00  0.00           N  
ATOM   2406  H   ILE B 148      -7.089   1.396  -1.222  1.00  0.00           H  
ATOM   2407  CA  ILE B 148      -8.044   2.627  -2.681  1.00  0.00           C  
ATOM   2408  HA  ILE B 148      -8.087   2.607  -3.770  1.00  0.00           H  
ATOM   2409  CB  ILE B 148      -9.490   2.636  -2.135  1.00  0.00           C  
ATOM   2410  HB  ILE B 148      -9.385   2.561  -1.051  1.00  0.00           H  
ATOM   2411  CG2 ILE B 148     -10.266   3.940  -2.416  1.00  0.00           C  
ATOM   2412 HG21 ILE B 148     -11.124   3.995  -1.746  1.00  0.00           H  
ATOM   2413 HG22 ILE B 148      -9.669   4.835  -2.282  1.00  0.00           H  
ATOM   2414 HG23 ILE B 148     -10.588   3.968  -3.449  1.00  0.00           H  
ATOM   2415  CG1 ILE B 148     -10.362   1.433  -2.566  1.00  0.00           C  
ATOM   2416 HG12 ILE B 148      -9.779   0.520  -2.502  1.00  0.00           H  
ATOM   2417 HG13 ILE B 148     -11.166   1.351  -1.837  1.00  0.00           H  
ATOM   2418  CD1 ILE B 148     -11.020   1.452  -3.955  1.00  0.00           C  
ATOM   2419 HD11 ILE B 148     -10.264   1.444  -4.742  1.00  0.00           H  
ATOM   2420 HD12 ILE B 148     -11.649   0.568  -4.038  1.00  0.00           H  
ATOM   2421 HD13 ILE B 148     -11.682   2.307  -4.076  1.00  0.00           H  
ATOM   2422  C   ILE B 148      -7.334   3.913  -2.251  1.00  0.00           C  
ATOM   2423  O   ILE B 148      -7.064   4.165  -1.073  1.00  0.00           O  
ATOM   2424  N   SER B 149      -7.164   4.805  -3.216  1.00  0.00           N  
ATOM   2425  H   SER B 149      -7.468   4.546  -4.150  1.00  0.00           H  
ATOM   2426  CA  SER B 149      -6.830   6.200  -2.994  1.00  0.00           C  
ATOM   2427  HA  SER B 149      -6.474   6.310  -1.976  1.00  0.00           H  
ATOM   2428  CB  SER B 149      -5.711   6.559  -3.960  1.00  0.00           C  
ATOM   2429  HB2 SER B 149      -4.956   5.773  -3.925  1.00  0.00           H  
ATOM   2430  HB3 SER B 149      -6.116   6.604  -4.971  1.00  0.00           H  
ATOM   2431  OG  SER B 149      -5.134   7.802  -3.633  1.00  0.00           O  
ATOM   2432  HG  SER B 149      -5.051   7.866  -2.675  1.00  0.00           H  
ATOM   2433  C   SER B 149      -8.067   7.079  -3.171  1.00  0.00           C  
ATOM   2434  O   SER B 149      -8.766   6.960  -4.172  1.00  0.00           O  
ATOM   2435  N   THR B 150      -8.385   7.935  -2.204  1.00  0.00           N  
ATOM   2436  H   THR B 150      -7.710   8.078  -1.460  1.00  0.00           H  
ATOM   2437  CA  THR B 150      -9.504   8.886  -2.314  1.00  0.00           C  
ATOM   2438  HA  THR B 150     -10.244   8.506  -3.016  1.00  0.00           H  
ATOM   2439  CB  THR B 150     -10.201   9.074  -0.963  1.00  0.00           C  
ATOM   2440  HB  THR B 150      -9.481   9.494  -0.260  1.00  0.00           H  
ATOM   2441  CG2 THR B 150     -11.435   9.984  -0.991  1.00  0.00           C  
ATOM   2442 HG21 THR B 150     -12.356   9.408  -0.905  1.00  0.00           H  
ATOM   2443 HG22 THR B 150     -11.371  10.665  -0.145  1.00  0.00           H  
ATOM   2444 HG23 THR B 150     -11.482  10.589  -1.897  1.00  0.00           H  
ATOM   2445  OG1 THR B 150     -10.629   7.811  -0.493  1.00  0.00           O  
ATOM   2446  HG1 THR B 150      -9.846   7.265  -0.381  1.00  0.00           H  
ATOM   2447  C   THR B 150      -8.987  10.220  -2.839  1.00  0.00           C  
ATOM   2448  O   THR B 150      -7.987  10.721  -2.328  1.00  0.00           O  
ATOM   2449  N   CYS B 151      -9.673  10.787  -3.828  1.00  0.00           N  
ATOM   2450  H   CYS B 151     -10.500  10.308  -4.165  1.00  0.00           H  
ATOM   2451  CA  CYS B 151      -9.392  12.083  -4.433  1.00  0.00           C  
ATOM   2452  HA  CYS B 151      -8.564  12.563  -3.916  1.00  0.00           H  
ATOM   2453  CB  CYS B 151      -9.022  11.826  -5.895  1.00  0.00           C  
ATOM   2454  HB2 CYS B 151      -8.145  11.183  -5.921  1.00  0.00           H  
ATOM   2455  HB3 CYS B 151      -9.855  11.321  -6.383  1.00  0.00           H  
ATOM   2456  SG  CYS B 151      -8.652  13.358  -6.785  1.00  0.00           S  
ATOM   2457  HG  CYS B 151      -7.465  13.525  -6.187  1.00  0.00           H  
ATOM   2458  C   CYS B 151     -10.611  12.994  -4.329  1.00  0.00           C  
ATOM   2459  O   CYS B 151     -11.739  12.525  -4.505  1.00  0.00           O  
ATOM   2460  N   GLU B 152     -10.398  14.280  -4.074  1.00  0.00           N  
ATOM   2461  H   GLU B 152      -9.454  14.601  -3.874  1.00  0.00           H  
ATOM   2462  CA  GLU B 152     -11.488  15.209  -3.820  1.00  0.00           C  
ATOM   2463  HA  GLU B 152     -12.336  14.882  -4.416  1.00  0.00           H  
ATOM   2464  CB  GLU B 152     -11.898  15.054  -2.337  1.00  0.00           C  
ATOM   2465  HB2 GLU B 152     -12.940  14.759  -2.326  1.00  0.00           H  
ATOM   2466  HB3 GLU B 152     -11.345  14.227  -1.884  1.00  0.00           H  
ATOM   2467  CG  GLU B 152     -11.718  16.292  -1.458  1.00  0.00           C  
ATOM   2468  HG2 GLU B 152     -10.654  16.533  -1.425  1.00  0.00           H  
ATOM   2469  HG3 GLU B 152     -12.258  17.120  -1.918  1.00  0.00           H  
ATOM   2470  CD  GLU B 152     -12.254  16.089  -0.032  1.00  0.00           C  
ATOM   2471  OE1 GLU B 152     -13.461  16.359   0.171  1.00  0.00           O  
ATOM   2472  OE2 GLU B 152     -11.458  15.692   0.848  1.00  0.00           O  
ATOM   2473  C   GLU B 152     -11.163  16.628  -4.315  1.00  0.00           C  
ATOM   2474  O   GLU B 152     -10.033  17.099  -4.190  1.00  0.00           O  
ATOM   2475  N   TRP B 153     -12.144  17.282  -4.943  1.00  0.00           N  
ATOM   2476  H   TRP B 153     -13.050  16.825  -5.003  1.00  0.00           H  
ATOM   2477  CA  TRP B 153     -12.058  18.648  -5.466  1.00  0.00           C  
ATOM   2478  HA  TRP B 153     -11.436  19.244  -4.795  1.00  0.00           H  
ATOM   2479  CB  TRP B 153     -11.406  18.666  -6.860  1.00  0.00           C  
ATOM   2480  HB2 TRP B 153     -11.176  19.690  -7.137  1.00  0.00           H  
ATOM   2481  HB3 TRP B 153     -10.457  18.148  -6.798  1.00  0.00           H  
ATOM   2482  CG  TRP B 153     -12.172  18.073  -7.999  1.00  0.00           C  
ATOM   2483  CD1 TRP B 153     -12.944  18.755  -8.875  1.00  0.00           C  
ATOM   2484  HD1 TRP B 153     -13.111  19.826  -8.851  1.00  0.00           H  
ATOM   2485  NE1 TRP B 153     -13.474  17.878  -9.802  1.00  0.00           N  
ATOM   2486  HE1 TRP B 153     -14.091  18.163 -10.550  1.00  0.00           H  
ATOM   2487  CE2 TRP B 153     -13.043  16.587  -9.580  1.00  0.00           C  
ATOM   2488  CZ2 TRP B 153     -13.269  15.373 -10.245  1.00  0.00           C  
ATOM   2489  HZ2 TRP B 153     -13.900  15.337 -11.118  1.00  0.00           H  
ATOM   2490  CH2 TRP B 153     -12.677  14.202  -9.744  1.00  0.00           C  
ATOM   2491  HH2 TRP B 153     -12.851  13.254 -10.233  1.00  0.00           H  
ATOM   2492  CZ3 TRP B 153     -11.880  14.260  -8.587  1.00  0.00           C  
ATOM   2493  HZ3 TRP B 153     -11.444  13.357  -8.184  1.00  0.00           H  
ATOM   2494  CE3 TRP B 153     -11.647  15.484  -7.936  1.00  0.00           C  
ATOM   2495  HE3 TRP B 153     -11.021  15.518  -7.054  1.00  0.00           H  
ATOM   2496  CD2 TRP B 153     -12.224  16.678  -8.415  1.00  0.00           C  
ATOM   2497  C   TRP B 153     -13.441  19.297  -5.525  1.00  0.00           C  
ATOM   2498  O   TRP B 153     -14.477  18.691  -5.231  1.00  0.00           O  
ATOM   2499  N   LYS B 154     -13.469  20.559  -5.944  1.00  0.00           N  
ATOM   2500  H   LYS B 154     -12.581  21.028  -6.100  1.00  0.00           H  
ATOM   2501  CA  LYS B 154     -14.698  21.333  -6.038  1.00  0.00           C  
ATOM   2502  HA  LYS B 154     -15.560  20.660  -6.011  1.00  0.00           H  
ATOM   2503  CB  LYS B 154     -14.720  22.253  -4.832  1.00  0.00           C  
ATOM   2504  HB2 LYS B 154     -14.037  21.879  -4.063  1.00  0.00           H  
ATOM   2505  HB3 LYS B 154     -14.430  23.263  -5.115  1.00  0.00           H  
ATOM   2506  CG  LYS B 154     -16.093  22.296  -4.224  1.00  0.00           C  
ATOM   2507  HG2 LYS B 154     -16.847  22.618  -4.945  1.00  0.00           H  
ATOM   2508  HG3 LYS B 154     -16.328  21.292  -3.858  1.00  0.00           H  
ATOM   2509  CD  LYS B 154     -15.957  23.310  -3.093  1.00  0.00           C  
ATOM   2510  HD2 LYS B 154     -14.965  23.269  -2.633  1.00  0.00           H  
ATOM   2511  HD3 LYS B 154     -16.146  24.318  -3.468  1.00  0.00           H  
ATOM   2512  CE  LYS B 154     -17.002  22.856  -2.106  1.00  0.00           C  
ATOM   2513  HE2 LYS B 154     -17.978  23.106  -2.524  1.00  0.00           H  
ATOM   2514  HE3 LYS B 154     -16.911  21.766  -2.030  1.00  0.00           H  
ATOM   2515  NZ  LYS B 154     -16.809  23.476  -0.786  1.00  0.00           N  
ATOM   2516  HZ1 LYS B 154     -17.154  24.423  -0.808  1.00  0.00           H  
ATOM   2517  HZ2 LYS B 154     -17.324  22.937  -0.103  1.00  0.00           H  
ATOM   2518  HZ3 LYS B 154     -15.825  23.490  -0.529  1.00  0.00           H  
ATOM   2519  C   LYS B 154     -14.769  22.139  -7.314  1.00  0.00           C  
ATOM   2520  O   LYS B 154     -13.820  22.841  -7.649  1.00  0.00           O  
ATOM   2521  N   MET B 155     -15.922  22.108  -7.962  1.00  0.00           N  
ATOM   2522  H   MET B 155     -16.659  21.513  -7.600  1.00  0.00           H  
ATOM   2523  CA  MET B 155     -16.236  22.932  -9.121  1.00  0.00           C  
ATOM   2524  HA  MET B 155     -15.308  23.266  -9.583  1.00  0.00           H  
ATOM   2525  CB  MET B 155     -17.013  22.084 -10.135  1.00  0.00           C  
ATOM   2526  HB2 MET B 155     -17.947  21.763  -9.676  1.00  0.00           H  
ATOM   2527  HB3 MET B 155     -17.254  22.698 -11.001  1.00  0.00           H  
ATOM   2528  CG  MET B 155     -16.243  20.834 -10.591  1.00  0.00           C  
ATOM   2529  HG2 MET B 155     -16.113  20.170  -9.734  1.00  0.00           H  
ATOM   2530  HG3 MET B 155     -16.854  20.306 -11.323  1.00  0.00           H  
ATOM   2531  SD  MET B 155     -14.613  21.153 -11.324  1.00  0.00           S  
ATOM   2532  CE  MET B 155     -15.102  21.963 -12.873  1.00  0.00           C  
ATOM   2533  HE1 MET B 155     -16.009  22.547 -12.732  1.00  0.00           H  
ATOM   2534  HE2 MET B 155     -14.303  22.623 -13.207  1.00  0.00           H  
ATOM   2535  HE3 MET B 155     -15.289  21.215 -13.639  1.00  0.00           H  
ATOM   2536  C   MET B 155     -17.032  24.181  -8.725  1.00  0.00           C  
ATOM   2537  O   MET B 155     -17.620  24.245  -7.642  1.00  0.00           O  
ATOM   2538  N   ASN B 156     -17.080  25.177  -9.610  1.00  0.00           N  
ATOM   2539  H   ASN B 156     -16.504  25.106 -10.445  1.00  0.00           H  
ATOM   2540  CA  ASN B 156     -17.893  26.384  -9.442  1.00  0.00           C  
ATOM   2541  HA  ASN B 156     -17.900  26.631  -8.388  1.00  0.00           H  
ATOM   2542  CB  ASN B 156     -17.236  27.548 -10.203  1.00  0.00           C  
ATOM   2543  HB2 ASN B 156     -17.572  28.479  -9.746  1.00  0.00           H  
ATOM   2544  HB3 ASN B 156     -16.152  27.494 -10.113  1.00  0.00           H  
ATOM   2545  CG  ASN B 156     -17.563  27.589 -11.679  1.00  0.00           C  
ATOM   2546  OD1 ASN B 156     -17.746  26.590 -12.351  1.00  0.00           O  
ATOM   2547  ND2 ASN B 156     -17.591  28.765 -12.252  1.00  0.00           N  
ATOM   2548 HD21 ASN B 156     -17.931  28.784 -13.195  1.00  0.00           H  
ATOM   2549 HD22 ASN B 156     -17.464  29.589 -11.694  1.00  0.00           H  
ATOM   2550  C   ASN B 156     -19.386  26.209  -9.748  1.00  0.00           C  
ATOM   2551  O   ASN B 156     -20.155  27.154  -9.586  1.00  0.00           O  
ATOM   2552  N   GLY B 157     -19.797  25.004 -10.138  1.00  0.00           N  
ATOM   2553  H   GLY B 157     -19.110  24.273 -10.256  1.00  0.00           H  
ATOM   2554  CA  GLY B 157     -21.185  24.634 -10.355  1.00  0.00           C  
ATOM   2555  HA2 GLY B 157     -21.772  24.975  -9.503  1.00  0.00           H  
ATOM   2556  HA3 GLY B 157     -21.557  25.117 -11.258  1.00  0.00           H  
ATOM   2557  C   GLY B 157     -21.349  23.117 -10.487  1.00  0.00           C  
ATOM   2558  O   GLY B 157     -20.349  22.398 -10.533  1.00  0.00           O  
ATOM   2559  N   PRO B 158     -22.597  22.620 -10.469  1.00  0.00           N  
ATOM   2560  CD  PRO B 158     -23.805  23.410 -10.339  1.00  0.00           C  
ATOM   2561  HD2 PRO B 158     -23.901  24.097 -11.182  1.00  0.00           H  
ATOM   2562  HD3 PRO B 158     -23.783  23.964  -9.400  1.00  0.00           H  
ATOM   2563  CG  PRO B 158     -24.980  22.438 -10.330  1.00  0.00           C  
ATOM   2564  HG2 PRO B 158     -25.583  22.590 -11.226  1.00  0.00           H  
ATOM   2565  HG3 PRO B 158     -25.581  22.585  -9.433  1.00  0.00           H  
ATOM   2566  CB  PRO B 158     -24.392  21.029 -10.337  1.00  0.00           C  
ATOM   2567  HB2 PRO B 158     -24.866  20.434 -11.122  1.00  0.00           H  
ATOM   2568  HB3 PRO B 158     -24.548  20.553  -9.370  1.00  0.00           H  
ATOM   2569  CA  PRO B 158     -22.895  21.202 -10.592  1.00  0.00           C  
ATOM   2570  HA  PRO B 158     -22.333  20.659  -9.837  1.00  0.00           H  
ATOM   2571  C   PRO B 158     -22.515  20.641 -11.955  1.00  0.00           C  
ATOM   2572  O   PRO B 158     -22.555  21.331 -12.971  1.00  0.00           O  
ATOM   2573  N   THR B 159     -22.209  19.350 -11.970  1.00  0.00           N  
ATOM   2574  H   THR B 159     -22.216  18.815 -11.111  1.00  0.00           H  
ATOM   2575  CA  THR B 159     -21.784  18.654 -13.173  1.00  0.00           C  
ATOM   2576  HA  THR B 159     -22.310  19.087 -14.029  1.00  0.00           H  
ATOM   2577  CB  THR B 159     -20.280  18.812 -13.418  1.00  0.00           C  
ATOM   2578  HB  THR B 159     -20.062  19.872 -13.533  1.00  0.00           H  
ATOM   2579  CG2 THR B 159     -19.419  18.242 -12.289  1.00  0.00           C  
ATOM   2580 HG21 THR B 159     -18.416  18.647 -12.385  1.00  0.00           H  
ATOM   2581 HG22 THR B 159     -19.814  18.528 -11.314  1.00  0.00           H  
ATOM   2582 HG23 THR B 159     -19.376  17.156 -12.350  1.00  0.00           H  
ATOM   2583  OG1 THR B 159     -19.921  18.119 -14.602  1.00  0.00           O  
ATOM   2584  HG1 THR B 159     -20.219  18.646 -15.353  1.00  0.00           H  
ATOM   2585  C   THR B 159     -22.131  17.188 -13.091  1.00  0.00           C  
ATOM   2586  O   THR B 159     -22.235  16.577 -12.031  1.00  0.00           O  
ATOM   2587  N   GLN B 160     -22.297  16.647 -14.274  1.00  0.00           N  
ATOM   2588  H   GLN B 160     -22.319  17.265 -15.073  1.00  0.00           H  
ATOM   2589  CA  GLN B 160     -22.702  15.300 -14.538  1.00  0.00           C  
ATOM   2590  HA  GLN B 160     -23.094  14.845 -13.631  1.00  0.00           H  
ATOM   2591  CB  GLN B 160     -23.887  15.544 -15.438  1.00  0.00           C  
ATOM   2592  HB2 GLN B 160     -24.706  15.277 -14.786  1.00  0.00           H  
ATOM   2593  HB3 GLN B 160     -24.014  16.605 -15.694  1.00  0.00           H  
ATOM   2594  CG  GLN B 160     -24.053  14.835 -16.747  1.00  0.00           C  
ATOM   2595  HG2 GLN B 160     -23.457  15.347 -17.510  1.00  0.00           H  
ATOM   2596  HG3 GLN B 160     -23.762  13.786 -16.716  1.00  0.00           H  
ATOM   2597  CD  GLN B 160     -25.521  14.967 -17.096  1.00  0.00           C  
ATOM   2598  OE1 GLN B 160     -26.436  15.275 -16.337  1.00  0.00           O  
ATOM   2599  NE2 GLN B 160     -25.745  14.833 -18.357  1.00  0.00           N  
ATOM   2600 HE21 GLN B 160     -26.645  15.121 -18.674  1.00  0.00           H  
ATOM   2601 HE22 GLN B 160     -24.906  14.814 -18.912  1.00  0.00           H  
ATOM   2602  C   GLN B 160     -21.557  14.393 -14.996  1.00  0.00           C  
ATOM   2603  O   GLN B 160     -21.737  13.185 -15.115  1.00  0.00           O  
ATOM   2604  N   CYS B 161     -20.363  14.981 -15.114  1.00  0.00           N  
ATOM   2605  H   CYS B 161     -20.329  15.982 -14.987  1.00  0.00           H  
ATOM   2606  CA  CYS B 161     -19.114  14.308 -15.437  1.00  0.00           C  
ATOM   2607  HA  CYS B 161     -18.364  15.079 -15.559  1.00  0.00           H  
ATOM   2608  CB  CYS B 161     -18.680  13.436 -14.250  1.00  0.00           C  
ATOM   2609  HB2 CYS B 161     -19.424  12.656 -14.061  1.00  0.00           H  
ATOM   2610  HB3 CYS B 161     -17.726  12.967 -14.477  1.00  0.00           H  
ATOM   2611  SG  CYS B 161     -18.473  14.473 -12.779  1.00  0.00           S  
ATOM   2612  HG  CYS B 161     -19.777  14.655 -12.560  1.00  0.00           H  
ATOM   2613  C   CYS B 161     -19.144  13.587 -16.788  1.00  0.00           C  
ATOM   2614  O   CYS B 161     -19.899  13.955 -17.684  1.00  0.00           O  
ATOM   2615  N   BCN B 162     -18.248  12.628 -17.007  1.00  0.00           N  
ATOM   2616  H27 BCN B 162     -17.547  12.473 -16.294  1.00  0.00           H  
ATOM   2617  C2  BCN B 162     -18.097  12.016 -18.304  1.00  0.00           C  
ATOM   2618  H   BCN B 162     -19.114  11.798 -18.634  1.00  0.00           H  
ATOM   2619  C4  BCN B 162     -17.409  10.652 -18.239  1.00  0.00           C  
ATOM   2620  H1  BCN B 162     -17.814  10.105 -17.378  1.00  0.00           H  
ATOM   2621  H2  BCN B 162     -17.682  10.076 -19.131  1.00  0.00           H  
ATOM   2622  C5  BCN B 162     -15.865  10.723 -18.152  1.00  0.00           C  
ATOM   2623  H3  BCN B 162     -15.473  11.095 -19.107  1.00  0.00           H  
ATOM   2624  H4  BCN B 162     -15.560  11.454 -17.392  1.00  0.00           H  
ATOM   2625  C6  BCN B 162     -15.228   9.342 -17.879  1.00  0.00           C  
ATOM   2626  H8  BCN B 162     -14.158   9.386 -18.115  1.00  0.00           H  
ATOM   2627  H9  BCN B 162     -15.668   8.603 -18.560  1.00  0.00           H  
ATOM   2628  C7  BCN B 162     -15.394   8.844 -16.428  1.00  0.00           C  
ATOM   2629  H5  BCN B 162     -14.990   7.828 -16.364  1.00  0.00           H  
ATOM   2630  H6  BCN B 162     -16.455   8.795 -16.149  1.00  0.00           H  
ATOM   2631  N2  BCN B 162     -14.662   9.689 -15.483  1.00  0.00           N  
ATOM   2632  H7  BCN B 162     -13.676   9.519 -15.336  1.00  0.00           H  
ATOM   2633  C8  BCN B 162     -15.244  10.689 -14.763  1.00  0.00           C  
ATOM   2634  O1  BCN B 162     -16.419  10.985 -14.848  1.00  0.00           O  
ATOM   2635  O2  BCN B 162     -14.288  11.310 -14.016  1.00  0.00           O  
ATOM   2636  C9  BCN B 162     -14.708  12.352 -13.111  1.00  0.00           C  
ATOM   2637  H21 BCN B 162     -15.471  12.998 -13.569  1.00  0.00           H  
ATOM   2638  H22 BCN B 162     -13.847  12.978 -12.848  1.00  0.00           H  
ATOM   2639  C10 BCN B 162     -15.240  11.707 -11.835  1.00  0.00           C  
ATOM   2640  H23 BCN B 162     -14.517  11.053 -11.353  1.00  0.00           H  
ATOM   2641  C11 BCN B 162     -16.696  11.308 -11.725  1.00  0.00           C  
ATOM   2642  H12 BCN B 162     -17.365  11.594 -12.532  1.00  0.00           H  
ATOM   2643  C12 BCN B 162     -17.049   9.894 -11.199  1.00  0.00           C  
ATOM   2644  H13 BCN B 162     -16.304   9.578 -10.458  1.00  0.00           H  
ATOM   2645  H14 BCN B 162     -16.979   9.182 -12.030  1.00  0.00           H  
ATOM   2646  C13 BCN B 162     -18.473   9.786 -10.574  1.00  0.00           C  
ATOM   2647  H19 BCN B 162     -19.241  10.005 -11.322  1.00  0.00           H  
ATOM   2648  H20 BCN B 162     -18.651   8.789 -10.152  1.00  0.00           H  
ATOM   2649  C14 BCN B 162     -18.499  10.796  -9.534  1.00  0.00           C  
ATOM   2650  C15 BCN B 162     -18.107  11.731  -8.915  1.00  0.00           C  
ATOM   2651  C16 BCN B 162     -17.205  12.809  -8.561  1.00  0.00           C  
ATOM   2652  H17 BCN B 162     -16.999  12.789  -7.487  1.00  0.00           H  
ATOM   2653  H18 BCN B 162     -17.642  13.777  -8.826  1.00  0.00           H  
ATOM   2654  C17 BCN B 162     -15.922  12.536  -9.399  1.00  0.00           C  
ATOM   2655  H15 BCN B 162     -15.181  13.305  -9.163  1.00  0.00           H  
ATOM   2656  H16 BCN B 162     -15.501  11.576  -9.099  1.00  0.00           H  
ATOM   2657  C18 BCN B 162     -16.155  12.496 -10.923  1.00  0.00           C  
ATOM   2658  H11 BCN B 162     -16.457  13.475 -11.279  1.00  0.00           H  
ATOM   2659  C3  BCN B 162     -17.486  12.969 -19.317  1.00  0.00           C  
ATOM   2660  O3  BCN B 162     -16.403  13.514 -19.164  1.00  0.00           O  
ATOM   2661  N   THR B 163     -18.226  13.216 -20.395  1.00  0.00           N  
ATOM   2662  H   THR B 163     -19.150  12.807 -20.463  1.00  0.00           H  
ATOM   2663  CA  THR B 163     -17.900  14.228 -21.407  1.00  0.00           C  
ATOM   2664  HA  THR B 163     -16.905  14.024 -21.799  1.00  0.00           H  
ATOM   2665  CB  THR B 163     -18.933  14.194 -22.545  1.00  0.00           C  
ATOM   2666  HB  THR B 163     -19.034  15.201 -22.946  1.00  0.00           H  
ATOM   2667  CG2 THR B 163     -18.503  13.314 -23.713  1.00  0.00           C  
ATOM   2668 HG21 THR B 163     -17.470  12.978 -23.615  1.00  0.00           H  
ATOM   2669 HG22 THR B 163     -19.185  12.474 -23.858  1.00  0.00           H  
ATOM   2670 HG23 THR B 163     -18.568  13.948 -24.591  1.00  0.00           H  
ATOM   2671  OG1 THR B 163     -20.210  13.765 -22.114  1.00  0.00           O  
ATOM   2672  HG1 THR B 163     -20.727  14.539 -21.842  1.00  0.00           H  
ATOM   2673  C   THR B 163     -17.855  15.660 -20.881  1.00  0.00           C  
ATOM   2674  O   THR B 163     -17.158  16.490 -21.464  1.00  0.00           O  
ATOM   2675  N   GLU B 164     -18.564  15.974 -19.797  1.00  0.00           N  
ATOM   2676  H   GLU B 164     -19.196  15.285 -19.393  1.00  0.00           H  
ATOM   2677  CA  GLU B 164     -18.520  17.307 -19.181  1.00  0.00           C  
ATOM   2678  HA  GLU B 164     -18.467  18.072 -19.955  1.00  0.00           H  
ATOM   2679  CB  GLU B 164     -19.751  17.514 -18.296  1.00  0.00           C  
ATOM   2680  HB2 GLU B 164     -20.023  16.576 -17.815  1.00  0.00           H  
ATOM   2681  HB3 GLU B 164     -19.486  18.209 -17.500  1.00  0.00           H  
ATOM   2682  CG  GLU B 164     -20.953  18.134 -18.995  1.00  0.00           C  
ATOM   2683  HG2 GLU B 164     -21.589  18.532 -18.205  1.00  0.00           H  
ATOM   2684  HG3 GLU B 164     -20.624  18.977 -19.601  1.00  0.00           H  
ATOM   2685  CD  GLU B 164     -21.755  17.149 -19.849  1.00  0.00           C  
ATOM   2686  OE1 GLU B 164     -21.716  15.930 -19.574  1.00  0.00           O  
ATOM   2687  OE2 GLU B 164     -22.393  17.626 -20.807  1.00  0.00           O  
ATOM   2688  C   GLU B 164     -17.329  17.523 -18.254  1.00  0.00           C  
ATOM   2689  O   GLU B 164     -16.894  18.659 -18.064  1.00  0.00           O  
ATOM   2690  N   LEU B 165     -16.861  16.453 -17.607  1.00  0.00           N  
ATOM   2691  H   LEU B 165     -17.266  15.551 -17.825  1.00  0.00           H  
ATOM   2692  CA  LEU B 165     -15.772  16.500 -16.644  1.00  0.00           C  
ATOM   2693  HA  LEU B 165     -15.006  17.153 -17.055  1.00  0.00           H  
ATOM   2694  CB  LEU B 165     -16.258  17.104 -15.310  1.00  0.00           C  
ATOM   2695  HB2 LEU B 165     -16.731  18.071 -15.484  1.00  0.00           H  
ATOM   2696  HB3 LEU B 165     -17.018  16.451 -14.893  1.00  0.00           H  
ATOM   2697  CG  LEU B 165     -15.129  17.260 -14.275  1.00  0.00           C  
ATOM   2698  HG  LEU B 165     -14.451  16.410 -14.333  1.00  0.00           H  
ATOM   2699  CD1 LEU B 165     -14.323  18.543 -14.469  1.00  0.00           C  
ATOM   2700 HD11 LEU B 165     -14.994  19.363 -14.717  1.00  0.00           H  
ATOM   2701 HD12 LEU B 165     -13.794  18.786 -13.547  1.00  0.00           H  
ATOM   2702 HD13 LEU B 165     -13.592  18.421 -15.265  1.00  0.00           H  
ATOM   2703  CD2 LEU B 165     -15.673  17.304 -12.851  1.00  0.00           C  
ATOM   2704 HD21 LEU B 165     -14.867  17.057 -12.167  1.00  0.00           H  
ATOM   2705 HD22 LEU B 165     -16.051  18.302 -12.634  1.00  0.00           H  
ATOM   2706 HD23 LEU B 165     -16.478  16.583 -12.722  1.00  0.00           H  
ATOM   2707  C   LEU B 165     -15.183  15.101 -16.445  1.00  0.00           C  
ATOM   2708  O   LEU B 165     -15.881  14.165 -16.058  1.00  0.00           O  
ATOM   2709  N   ARG B 166     -13.871  14.986 -16.629  1.00  0.00           N  
ATOM   2710  H   ARG B 166     -13.364  15.829 -16.889  1.00  0.00           H  
ATOM   2711  CA  ARG B 166     -13.120  13.736 -16.522  1.00  0.00           C  
ATOM   2712  HA  ARG B 166     -13.745  12.981 -16.041  1.00  0.00           H  
ATOM   2713  CB  ARG B 166     -12.782  13.264 -17.938  1.00  0.00           C  
ATOM   2714  HB2 ARG B 166     -13.707  13.172 -18.511  1.00  0.00           H  
ATOM   2715  HB3 ARG B 166     -12.158  14.023 -18.413  1.00  0.00           H  
ATOM   2716  CG  ARG B 166     -12.047  11.915 -17.937  1.00  0.00           C  
ATOM   2717  HG2 ARG B 166     -11.104  11.992 -17.396  1.00  0.00           H  
ATOM   2718  HG3 ARG B 166     -12.672  11.163 -17.457  1.00  0.00           H  
ATOM   2719  CD  ARG B 166     -11.745  11.477 -19.365  1.00  0.00           C  
ATOM   2720  HD2 ARG B 166     -11.360  10.456 -19.348  1.00  0.00           H  
ATOM   2721  HD3 ARG B 166     -12.679  11.491 -19.930  1.00  0.00           H  
ATOM   2722  NE  ARG B 166     -10.735  12.359 -19.980  1.00  0.00           N  
ATOM   2723  HE  ARG B 166     -10.021  12.726 -19.369  1.00  0.00           H  
ATOM   2724  CZ  ARG B 166     -10.680  12.716 -21.246  1.00  0.00           C  
ATOM   2725  NH1 ARG B 166     -11.560  12.313 -22.116  1.00  0.00           N  
ATOM   2726 HH11 ARG B 166     -12.323  11.747 -21.791  1.00  0.00           H  
ATOM   2727 HH12 ARG B 166     -11.520  12.622 -23.067  1.00  0.00           H  
ATOM   2728  NH2 ARG B 166      -9.717  13.482 -21.668  1.00  0.00           N  
ATOM   2729 HH21 ARG B 166      -9.015  13.802 -21.023  1.00  0.00           H  
ATOM   2730 HH22 ARG B 166      -9.679  13.756 -22.631  1.00  0.00           H  
ATOM   2731  C   ARG B 166     -11.858  13.926 -15.696  1.00  0.00           C  
ATOM   2732  O   ARG B 166     -11.088  14.848 -15.953  1.00  0.00           O  
ATOM   2733  N   LEU B 167     -11.611  12.988 -14.791  1.00  0.00           N  
ATOM   2734  H   LEU B 167     -12.302  12.263 -14.656  1.00  0.00           H  
ATOM   2735  CA  LEU B 167     -10.324  12.806 -14.133  1.00  0.00           C  
ATOM   2736  HA  LEU B 167      -9.700  13.686 -14.300  1.00  0.00           H  
ATOM   2737  CB  LEU B 167     -10.569  12.652 -12.624  1.00  0.00           C  
ATOM   2738  HB2 LEU B 167     -11.087  13.539 -12.257  1.00  0.00           H  
ATOM   2739  HB3 LEU B 167     -11.223  11.788 -12.481  1.00  0.00           H  
ATOM   2740  CG  LEU B 167      -9.250  12.437 -11.844  1.00  0.00           C  
ATOM   2741  HG  LEU B 167      -8.670  11.681 -12.365  1.00  0.00           H  
ATOM   2742  CD1 LEU B 167      -8.360  13.678 -11.743  1.00  0.00           C  
ATOM   2743 HD11 LEU B 167      -7.406  13.415 -12.183  1.00  0.00           H  
ATOM   2744 HD12 LEU B 167      -8.755  14.526 -12.298  1.00  0.00           H  
ATOM   2745 HD13 LEU B 167      -8.165  13.956 -10.704  1.00  0.00           H  
ATOM   2746  CD2 LEU B 167      -9.421  11.904 -10.428  1.00  0.00           C  
ATOM   2747 HD21 LEU B 167      -8.433  11.859  -9.971  1.00  0.00           H  
ATOM   2748 HD22 LEU B 167     -10.057  12.565  -9.845  1.00  0.00           H  
ATOM   2749 HD23 LEU B 167      -9.823  10.897 -10.447  1.00  0.00           H  
ATOM   2750  C   LEU B 167      -9.603  11.591 -14.727  1.00  0.00           C  
ATOM   2751  O   LEU B 167     -10.191  10.519 -14.845  1.00  0.00           O  
ATOM   2752  N   LEU B 168      -8.335  11.758 -15.076  1.00  0.00           N  
ATOM   2753  H   LEU B 168      -7.938  12.688 -14.974  1.00  0.00           H  
ATOM   2754  CA  LEU B 168      -7.416  10.722 -15.530  1.00  0.00           C  
ATOM   2755  HA  LEU B 168      -7.939   9.767 -15.611  1.00  0.00           H  
ATOM   2756  CB  LEU B 168      -6.844  11.159 -16.894  1.00  0.00           C  
ATOM   2757  HB2 LEU B 168      -6.932  12.245 -16.979  1.00  0.00           H  
ATOM   2758  HB3 LEU B 168      -5.781  10.915 -16.950  1.00  0.00           H  
ATOM   2759  CG  LEU B 168      -7.611  10.467 -18.034  1.00  0.00           C  
ATOM   2760  HG  LEU B 168      -8.671  10.548 -17.776  1.00  0.00           H  
ATOM   2761  CD1 LEU B 168      -7.433  11.042 -19.435  1.00  0.00           C  
ATOM   2762 HD11 LEU B 168      -8.369  11.062 -19.980  1.00  0.00           H  
ATOM   2763 HD12 LEU B 168      -6.425  11.407 -19.641  1.00  0.00           H  
ATOM   2764 HD13 LEU B 168      -7.201  10.313 -20.184  1.00  0.00           H  
ATOM   2765  CD2 LEU B 168      -7.205   9.005 -18.200  1.00  0.00           C  
ATOM   2766 HD21 LEU B 168      -6.340   8.772 -17.584  1.00  0.00           H  
ATOM   2767 HD22 LEU B 168      -6.815   8.765 -19.175  1.00  0.00           H  
ATOM   2768 HD23 LEU B 168      -8.074   8.361 -18.113  1.00  0.00           H  
ATOM   2769  C   LEU B 168      -6.281  10.544 -14.531  1.00  0.00           C  
ATOM   2770  O   LEU B 168      -5.768  11.534 -14.008  1.00  0.00           O  
ATOM   2771  N   TYR B 169      -5.844   9.302 -14.334  1.00  0.00           N  
ATOM   2772  H   TYR B 169      -6.323   8.519 -14.774  1.00  0.00           H  
ATOM   2773  CA  TYR B 169      -4.660   9.005 -13.540  1.00  0.00           C  
ATOM   2774  HA  TYR B 169      -4.029   9.891 -13.551  1.00  0.00           H  
ATOM   2775  CB  TYR B 169      -5.053   8.740 -12.085  1.00  0.00           C  
ATOM   2776  HB2 TYR B 169      -4.138   8.742 -11.491  1.00  0.00           H  
ATOM   2777  HB3 TYR B 169      -5.668   9.568 -11.733  1.00  0.00           H  
ATOM   2778  CG  TYR B 169      -5.791   7.439 -11.827  1.00  0.00           C  
ATOM   2779  CD1 TYR B 169      -7.158   7.302 -12.147  1.00  0.00           C  
ATOM   2780  HD1 TYR B 169      -7.686   8.129 -12.606  1.00  0.00           H  
ATOM   2781  CE1 TYR B 169      -7.835   6.096 -11.860  1.00  0.00           C  
ATOM   2782  HE1 TYR B 169      -8.887   6.001 -12.081  1.00  0.00           H  
ATOM   2783  CZ  TYR B 169      -7.141   5.038 -11.230  1.00  0.00           C  
ATOM   2784  OH  TYR B 169      -7.759   3.875 -10.903  1.00  0.00           O  
ATOM   2785  HH  TYR B 169      -8.704   3.867 -11.054  1.00  0.00           H  
ATOM   2786  CE2 TYR B 169      -5.777   5.181 -10.918  1.00  0.00           C  
ATOM   2787  HE2 TYR B 169      -5.263   4.359 -10.443  1.00  0.00           H  
ATOM   2788  CD2 TYR B 169      -5.101   6.372 -11.226  1.00  0.00           C  
ATOM   2789  HD2 TYR B 169      -4.051   6.466 -10.997  1.00  0.00           H  
ATOM   2790  C   TYR B 169      -3.832   7.871 -14.142  1.00  0.00           C  
ATOM   2791  O   TYR B 169      -4.369   6.943 -14.745  1.00  0.00           O  
ATOM   2792  N   GLN B 170      -2.513   7.968 -13.983  1.00  0.00           N  
ATOM   2793  H   GLN B 170      -2.143   8.822 -13.576  1.00  0.00           H  
ATOM   2794  CA  GLN B 170      -1.563   7.135 -14.710  1.00  0.00           C  
ATOM   2795  HA  GLN B 170      -2.005   6.158 -14.915  1.00  0.00           H  
ATOM   2796  CB  GLN B 170      -1.314   7.847 -16.039  1.00  0.00           C  
ATOM   2797  HB2 GLN B 170      -2.246   7.840 -16.596  1.00  0.00           H  
ATOM   2798  HB3 GLN B 170      -1.025   8.883 -15.860  1.00  0.00           H  
ATOM   2799  CG  GLN B 170      -0.253   7.187 -16.901  1.00  0.00           C  
ATOM   2800  HG2 GLN B 170       0.726   7.265 -16.428  1.00  0.00           H  
ATOM   2801  HG3 GLN B 170      -0.519   6.137 -17.009  1.00  0.00           H  
ATOM   2802  CD  GLN B 170      -0.187   7.825 -18.280  1.00  0.00           C  
ATOM   2803  OE1 GLN B 170      -0.540   8.973 -18.507  1.00  0.00           O  
ATOM   2804  NE2 GLN B 170       0.261   7.074 -19.252  1.00  0.00           N  
ATOM   2805 HE21 GLN B 170       0.280   7.460 -20.175  1.00  0.00           H  
ATOM   2806 HE22 GLN B 170       0.506   6.106 -19.046  1.00  0.00           H  
ATOM   2807  C   GLN B 170      -0.277   6.916 -13.910  1.00  0.00           C  
ATOM   2808  O   GLN B 170       0.324   7.866 -13.414  1.00  0.00           O  
ATOM   2809  N   LEU B 171       0.121   5.653 -13.755  1.00  0.00           N  
ATOM   2810  H   LEU B 171      -0.403   4.931 -14.223  1.00  0.00           H  
ATOM   2811  CA  LEU B 171       1.348   5.237 -13.075  1.00  0.00           C  
ATOM   2812  HA  LEU B 171       1.483   5.861 -12.188  1.00  0.00           H  
ATOM   2813  CB  LEU B 171       1.166   3.765 -12.648  1.00  0.00           C  
ATOM   2814  HB2 LEU B 171       0.260   3.687 -12.050  1.00  0.00           H  
ATOM   2815  HB3 LEU B 171       1.017   3.182 -13.557  1.00  0.00           H  
ATOM   2816  CG  LEU B 171       2.322   3.153 -11.832  1.00  0.00           C  
ATOM   2817  HG  LEU B 171       3.243   3.281 -12.405  1.00  0.00           H  
ATOM   2818  CD1 LEU B 171       2.310   4.012 -10.536  1.00  0.00           C  
ATOM   2819 HD11 LEU B 171       3.289   4.419 -10.783  1.00  0.00           H  
ATOM   2820 HD12 LEU B 171       2.195   3.147  -9.896  1.00  0.00           H  
ATOM   2821 HD13 LEU B 171       2.853   4.153  -9.609  1.00  0.00           H  
ATOM   2822  CD2 LEU B 171       2.057   1.637 -11.672  1.00  0.00           C  
ATOM   2823 HD21 LEU B 171       2.997   1.092 -11.628  1.00  0.00           H  
ATOM   2824 HD22 LEU B 171       1.492   1.429 -10.768  1.00  0.00           H  
ATOM   2825 HD23 LEU B 171       1.479   1.251 -12.513  1.00  0.00           H  
ATOM   2826  C   LEU B 171       2.573   5.407 -13.988  1.00  0.00           C  
ATOM   2827  O   LEU B 171       2.550   5.024 -15.154  1.00  0.00           O  
ATOM   2828  N   VAL B 172       3.676   5.920 -13.444  1.00  0.00           N  
ATOM   2829  H   VAL B 172       3.611   6.287 -12.498  1.00  0.00           H  
ATOM   2830  CA  VAL B 172       4.911   6.201 -14.215  1.00  0.00           C  
ATOM   2831  HA  VAL B 172       4.641   6.690 -15.151  1.00  0.00           H  
ATOM   2832  CB  VAL B 172       5.826   7.099 -13.371  1.00  0.00           C  
ATOM   2833  HB  VAL B 172       6.251   6.424 -12.622  1.00  0.00           H  
ATOM   2834  CG1 VAL B 172       6.981   7.894 -14.014  1.00  0.00           C  
ATOM   2835 HG11 VAL B 172       7.182   7.750 -15.076  1.00  0.00           H  
ATOM   2836 HG12 VAL B 172       6.663   8.919 -14.057  1.00  0.00           H  
ATOM   2837 HG13 VAL B 172       7.860   7.845 -13.364  1.00  0.00           H  
ATOM   2838  CG2 VAL B 172       5.013   8.127 -12.583  1.00  0.00           C  
ATOM   2839 HG21 VAL B 172       4.505   8.617 -13.416  1.00  0.00           H  
ATOM   2840 HG22 VAL B 172       5.249   9.187 -12.525  1.00  0.00           H  
ATOM   2841 HG23 VAL B 172       5.825   8.332 -11.894  1.00  0.00           H  
ATOM   2842  C   VAL B 172       5.723   4.951 -14.543  1.00  0.00           C  
ATOM   2843  O   VAL B 172       6.433   4.912 -15.549  1.00  0.00           O  
ATOM   2844  N   PHE B 173       5.658   3.944 -13.665  1.00  0.00           N  
ATOM   2845  H   PHE B 173       5.065   4.044 -12.860  1.00  0.00           H  
ATOM   2846  CA  PHE B 173       6.329   2.671 -13.859  1.00  0.00           C  
ATOM   2847  HA  PHE B 173       7.405   2.833 -13.853  1.00  0.00           H  
ATOM   2848  CB  PHE B 173       5.978   1.722 -12.708  1.00  0.00           C  
ATOM   2849  HB2 PHE B 173       6.496   2.061 -11.811  1.00  0.00           H  
ATOM   2850  HB3 PHE B 173       4.911   1.792 -12.519  1.00  0.00           H  
ATOM   2851  CG  PHE B 173       6.309   0.261 -12.935  1.00  0.00           C  
ATOM   2852  CD1 PHE B 173       7.651  -0.152 -13.019  1.00  0.00           C  
ATOM   2853  HD1 PHE B 173       8.445   0.573 -12.934  1.00  0.00           H  
ATOM   2854  CE1 PHE B 173       7.960  -1.510 -13.198  1.00  0.00           C  
ATOM   2855  HE1 PHE B 173       8.994  -1.826 -13.274  1.00  0.00           H  
ATOM   2856  CZ  PHE B 173       6.925  -2.458 -13.274  1.00  0.00           C  
ATOM   2857  HZ  PHE B 173       7.162  -3.499 -13.448  1.00  0.00           H  
ATOM   2858  CE2 PHE B 173       5.583  -2.047 -13.234  1.00  0.00           C  
ATOM   2859  HE2 PHE B 173       4.794  -2.775 -13.357  1.00  0.00           H  
ATOM   2860  CD2 PHE B 173       5.274  -0.687 -13.060  1.00  0.00           C  
ATOM   2861  HD2 PHE B 173       4.241  -0.372 -13.034  1.00  0.00           H  
ATOM   2862  C   PHE B 173       5.953   2.105 -15.220  1.00  0.00           C  
ATOM   2863  O   PHE B 173       4.770   1.979 -15.555  1.00  0.00           O  
ATOM   2864  N   LEU B 174       6.993   1.757 -15.986  1.00  0.00           N  
ATOM   2865  H   LEU B 174       7.917   1.860 -15.596  1.00  0.00           H  
ATOM   2866  CA  LEU B 174       6.864   0.991 -17.226  1.00  0.00           C  
ATOM   2867  HA  LEU B 174       7.862   0.869 -17.647  1.00  0.00           H  
ATOM   2868  CB  LEU B 174       6.254  -0.367 -16.817  1.00  0.00           C  
ATOM   2869  HB2 LEU B 174       6.256  -0.470 -15.734  1.00  0.00           H  
ATOM   2870  HB3 LEU B 174       5.192  -0.287 -17.075  1.00  0.00           H  
ATOM   2871  CG  LEU B 174       6.771  -1.673 -17.461  1.00  0.00           C  
ATOM   2872  HG  LEU B 174       5.937  -1.934 -18.098  1.00  0.00           H  
ATOM   2873  CD1 LEU B 174       7.990  -1.693 -18.373  1.00  0.00           C  
ATOM   2874 HD11 LEU B 174       7.670  -1.914 -19.388  1.00  0.00           H  
ATOM   2875 HD12 LEU B 174       8.896  -1.232 -17.979  1.00  0.00           H  
ATOM   2876 HD13 LEU B 174       8.485  -2.630 -18.412  1.00  0.00           H  
ATOM   2877  CD2 LEU B 174       7.005  -2.893 -16.567  1.00  0.00           C  
ATOM   2878 HD21 LEU B 174       7.420  -2.643 -15.604  1.00  0.00           H  
ATOM   2879 HD22 LEU B 174       6.144  -3.549 -16.634  1.00  0.00           H  
ATOM   2880 HD23 LEU B 174       7.777  -3.548 -16.915  1.00  0.00           H  
ATOM   2881  C   LEU B 174       6.029   1.674 -18.319  1.00  0.00           C  
ATOM   2882  O   LEU B 174       5.615   1.002 -19.260  1.00  0.00           O  
ATOM   2883  N   LEU B 175       5.784   2.984 -18.181  1.00  0.00           N  
ATOM   2884  H   LEU B 175       6.189   3.450 -17.381  1.00  0.00           H  
ATOM   2885  CA  LEU B 175       4.872   3.760 -19.029  1.00  0.00           C  
ATOM   2886  HA  LEU B 175       4.769   4.746 -18.573  1.00  0.00           H  
ATOM   2887  CB  LEU B 175       5.449   3.904 -20.441  1.00  0.00           C  
ATOM   2888  HB2 LEU B 175       5.508   2.914 -20.893  1.00  0.00           H  
ATOM   2889  HB3 LEU B 175       4.762   4.504 -21.041  1.00  0.00           H  
ATOM   2890  CG  LEU B 175       6.830   4.549 -20.413  1.00  0.00           C  
ATOM   2891  HG  LEU B 175       7.492   3.972 -19.767  1.00  0.00           H  
ATOM   2892  CD1 LEU B 175       7.495   4.598 -21.775  1.00  0.00           C  
ATOM   2893 HD11 LEU B 175       7.514   3.613 -22.240  1.00  0.00           H  
ATOM   2894 HD12 LEU B 175       8.514   4.920 -21.592  1.00  0.00           H  
ATOM   2895 HD13 LEU B 175       6.990   5.327 -22.412  1.00  0.00           H  
ATOM   2896  CD2 LEU B 175       6.748   5.995 -19.918  1.00  0.00           C  
ATOM   2897 HD21 LEU B 175       6.906   6.027 -18.842  1.00  0.00           H  
ATOM   2898 HD22 LEU B 175       7.503   6.607 -20.406  1.00  0.00           H  
ATOM   2899 HD23 LEU B 175       5.767   6.409 -20.159  1.00  0.00           H  
ATOM   2900  C   LEU B 175       3.462   3.185 -19.074  1.00  0.00           C  
ATOM   2901  O   LEU B 175       2.849   3.081 -20.128  1.00  0.00           O  
ATOM   2902  N   SER B 176       2.969   2.777 -17.915  1.00  0.00           N  
ATOM   2903  H   SER B 176       3.529   2.888 -17.084  1.00  0.00           H  
ATOM   2904  CA  SER B 176       1.653   2.171 -17.817  1.00  0.00           C  
ATOM   2905  HA  SER B 176       1.650   1.270 -18.432  1.00  0.00           H  
ATOM   2906  CB  SER B 176       1.377   1.797 -16.369  1.00  0.00           C  
ATOM   2907  HB2 SER B 176       1.443   2.701 -15.764  1.00  0.00           H  
ATOM   2908  HB3 SER B 176       0.369   1.389 -16.300  1.00  0.00           H  
ATOM   2909  OG  SER B 176       2.312   0.836 -15.905  1.00  0.00           O  
ATOM   2910  HG  SER B 176       3.185   1.269 -15.845  1.00  0.00           H  
ATOM   2911  C   SER B 176       0.541   3.094 -18.324  1.00  0.00           C  
ATOM   2912  O   SER B 176       0.615   4.322 -18.230  1.00  0.00           O  
ATOM   2913  N   GLU B 177      -0.526   2.463 -18.803  1.00  0.00           N  
ATOM   2914  H   GLU B 177      -0.489   1.467 -18.915  1.00  0.00           H  
ATOM   2915  CA  GLU B 177      -1.686   3.157 -19.339  1.00  0.00           C  
ATOM   2916  HA  GLU B 177      -1.346   3.923 -20.037  1.00  0.00           H  
ATOM   2917  CB  GLU B 177      -2.629   2.173 -20.035  1.00  0.00           C  
ATOM   2918  HB2 GLU B 177      -2.868   1.385 -19.317  1.00  0.00           H  
ATOM   2919  HB3 GLU B 177      -3.557   2.701 -20.255  1.00  0.00           H  
ATOM   2920  CG  GLU B 177      -2.188   1.492 -21.336  1.00  0.00           C  
ATOM   2921  HG2 GLU B 177      -1.601   0.610 -21.071  1.00  0.00           H  
ATOM   2922  HG3 GLU B 177      -3.111   1.145 -21.805  1.00  0.00           H  
ATOM   2923  CD  GLU B 177      -1.408   2.342 -22.360  1.00  0.00           C  
ATOM   2924  OE1 GLU B 177      -1.725   2.201 -23.561  1.00  0.00           O  
ATOM   2925  OE2 GLU B 177      -0.511   3.116 -21.966  1.00  0.00           O  
ATOM   2926  C   GLU B 177      -2.500   3.895 -18.291  1.00  0.00           C  
ATOM   2927  O   GLU B 177      -2.605   3.510 -17.122  1.00  0.00           O  
ATOM   2928  N   ALA B 178      -3.127   4.961 -18.774  1.00  0.00           N  
ATOM   2929  H   ALA B 178      -3.024   5.168 -19.754  1.00  0.00           H  
ATOM   2930  CA  ALA B 178      -4.016   5.782 -17.996  1.00  0.00           C  
ATOM   2931  HA  ALA B 178      -3.554   5.932 -17.021  1.00  0.00           H  
ATOM   2932  CB  ALA B 178      -4.186   7.134 -18.688  1.00  0.00           C  
ATOM   2933  HB1 ALA B 178      -5.238   7.290 -18.899  1.00  0.00           H  
ATOM   2934  HB2 ALA B 178      -3.842   7.917 -18.021  1.00  0.00           H  
ATOM   2935  HB3 ALA B 178      -3.635   7.183 -19.626  1.00  0.00           H  
ATOM   2936  C   ALA B 178      -5.381   5.147 -17.758  1.00  0.00           C  
ATOM   2937  O   ALA B 178      -5.891   4.321 -18.517  1.00  0.00           O  
ATOM   2938  N   HIE B 179      -6.027   5.664 -16.723  1.00  0.00           N  
ATOM   2939  H   HIE B 179      -5.492   6.226 -16.070  1.00  0.00           H  
ATOM   2940  CA  HIE B 179      -7.294   5.154 -16.262  1.00  0.00           C  
ATOM   2941  HA  HIE B 179      -7.808   4.639 -17.078  1.00  0.00           H  
ATOM   2942  CB  HIE B 179      -6.920   4.171 -15.182  1.00  0.00           C  
ATOM   2943  HB2 HIE B 179      -5.938   3.729 -15.358  1.00  0.00           H  
ATOM   2944  HB3 HIE B 179      -6.899   4.691 -14.225  1.00  0.00           H  
ATOM   2945  CG  HIE B 179      -7.861   3.052 -15.052  1.00  0.00           C  
ATOM   2946  ND1 HIE B 179      -8.741   2.530 -16.000  1.00  0.00           N  
ATOM   2947  CE1 HIE B 179      -9.168   1.383 -15.453  1.00  0.00           C  
ATOM   2948  HE1 HIE B 179      -9.852   0.696 -15.931  1.00  0.00           H  
ATOM   2949  NE2 HIE B 179      -8.612   1.197 -14.239  1.00  0.00           N  
ATOM   2950  HE2 HIE B 179      -8.742   0.406 -13.632  1.00  0.00           H  
ATOM   2951  CD2 HIE B 179      -7.768   2.240 -13.985  1.00  0.00           C  
ATOM   2952  HD2 HIE B 179      -7.066   2.388 -13.176  1.00  0.00           H  
ATOM   2953  C   HIE B 179      -8.213   6.225 -15.693  1.00  0.00           C  
ATOM   2954  O   HIE B 179      -7.784   7.336 -15.381  1.00  0.00           O  
ATOM   2955  N   THR B 180      -9.490   5.892 -15.521  1.00  0.00           N  
ATOM   2956  H   THR B 180      -9.785   4.939 -15.713  1.00  0.00           H  
ATOM   2957  CA  THR B 180     -10.492   6.838 -15.020  1.00  0.00           C  
ATOM   2958  HA  THR B 180      -9.997   7.527 -14.333  1.00  0.00           H  
ATOM   2959  CB  THR B 180     -11.049   7.674 -16.186  1.00  0.00           C  
ATOM   2960  HB  THR B 180     -10.205   8.080 -16.743  1.00  0.00           H  
ATOM   2961  CG2 THR B 180     -11.938   6.893 -17.153  1.00  0.00           C  
ATOM   2962 HG21 THR B 180     -12.101   7.500 -18.041  1.00  0.00           H  
ATOM   2963 HG22 THR B 180     -11.457   5.961 -17.449  1.00  0.00           H  
ATOM   2964 HG23 THR B 180     -12.902   6.671 -16.694  1.00  0.00           H  
ATOM   2965  OG1 THR B 180     -11.824   8.754 -15.720  1.00  0.00           O  
ATOM   2966  HG1 THR B 180     -11.189   9.412 -15.355  1.00  0.00           H  
ATOM   2967  C   THR B 180     -11.583   6.140 -14.216  1.00  0.00           C  
ATOM   2968  O   THR B 180     -11.654   4.914 -14.159  1.00  0.00           O  
ATOM   2969  N   CYS B 181     -12.393   6.944 -13.540  1.00  0.00           N  
ATOM   2970  H   CYS B 181     -12.294   7.936 -13.680  1.00  0.00           H  
ATOM   2971  CA  CYS B 181     -13.508   6.499 -12.727  1.00  0.00           C  
ATOM   2972  HA  CYS B 181     -13.147   5.763 -12.006  1.00  0.00           H  
ATOM   2973  CB  CYS B 181     -14.094   7.712 -12.000  1.00  0.00           C  
ATOM   2974  HB2 CYS B 181     -14.478   8.424 -12.734  1.00  0.00           H  
ATOM   2975  HB3 CYS B 181     -14.919   7.405 -11.353  1.00  0.00           H  
ATOM   2976  SG  CYS B 181     -12.802   8.488 -11.010  1.00  0.00           S  
ATOM   2977  HG  CYS B 181     -12.853   7.586 -10.022  1.00  0.00           H  
ATOM   2978  C   CYS B 181     -14.613   5.851 -13.550  1.00  0.00           C  
ATOM   2979  O   CYS B 181     -14.719   6.014 -14.765  1.00  0.00           O  
ATOM   2980  N   ILE B 182     -15.492   5.165 -12.835  1.00  0.00           N  
ATOM   2981  H   ILE B 182     -15.336   5.055 -11.847  1.00  0.00           H  
ATOM   2982  CA  ILE B 182     -16.742   4.663 -13.389  1.00  0.00           C  
ATOM   2983  HA  ILE B 182     -16.502   4.194 -14.339  1.00  0.00           H  
ATOM   2984  CB  ILE B 182     -17.344   3.585 -12.487  1.00  0.00           C  
ATOM   2985  HB  ILE B 182     -17.480   4.004 -11.488  1.00  0.00           H  
ATOM   2986  CG2 ILE B 182     -18.725   3.066 -12.964  1.00  0.00           C  
ATOM   2987 HG21 ILE B 182     -19.385   3.031 -12.097  1.00  0.00           H  
ATOM   2988 HG22 ILE B 182     -19.212   3.717 -13.688  1.00  0.00           H  
ATOM   2989 HG23 ILE B 182     -18.669   2.063 -13.387  1.00  0.00           H  
ATOM   2990  CG1 ILE B 182     -16.253   2.494 -12.454  1.00  0.00           C  
ATOM   2991 HG12 ILE B 182     -16.030   2.194 -13.481  1.00  0.00           H  
ATOM   2992 HG13 ILE B 182     -15.334   2.890 -12.016  1.00  0.00           H  
ATOM   2993  CD1 ILE B 182     -16.627   1.269 -11.637  1.00  0.00           C  
ATOM   2994 HD11 ILE B 182     -16.399   1.457 -10.588  1.00  0.00           H  
ATOM   2995 HD12 ILE B 182     -17.685   1.062 -11.728  1.00  0.00           H  
ATOM   2996 HD13 ILE B 182     -16.071   0.414 -12.019  1.00  0.00           H  
ATOM   2997  C   ILE B 182     -17.692   5.836 -13.595  1.00  0.00           C  
ATOM   2998  O   ILE B 182     -17.871   6.623 -12.665  1.00  0.00           O  
ATOM   2999  N   PRO B 183     -18.248   5.972 -14.807  1.00  0.00           N  
ATOM   3000  CD  PRO B 183     -18.024   5.120 -15.963  1.00  0.00           C  
ATOM   3001  HD2 PRO B 183     -18.407   4.114 -15.783  1.00  0.00           H  
ATOM   3002  HD3 PRO B 183     -16.959   5.079 -16.194  1.00  0.00           H  
ATOM   3003  CG  PRO B 183     -18.769   5.751 -17.129  1.00  0.00           C  
ATOM   3004  HG2 PRO B 183     -19.619   5.122 -17.393  1.00  0.00           H  
ATOM   3005  HG3 PRO B 183     -18.096   5.883 -17.974  1.00  0.00           H  
ATOM   3006  CB  PRO B 183     -19.264   7.109 -16.643  1.00  0.00           C  
ATOM   3007  HB2 PRO B 183     -20.315   7.241 -16.907  1.00  0.00           H  
ATOM   3008  HB3 PRO B 183     -18.660   7.908 -17.066  1.00  0.00           H  
ATOM   3009  CA  PRO B 183     -19.083   7.100 -15.134  1.00  0.00           C  
ATOM   3010  HA  PRO B 183     -18.567   8.009 -14.819  1.00  0.00           H  
ATOM   3011  C   PRO B 183     -20.436   7.027 -14.452  1.00  0.00           C  
ATOM   3012  O   PRO B 183     -21.172   6.050 -14.573  1.00  0.00           O  
ATOM   3013  N   GLU B 184     -20.752   8.138 -13.811  1.00  0.00           N  
ATOM   3014  H   GLU B 184     -20.039   8.843 -13.687  1.00  0.00           H  
ATOM   3015  CA  GLU B 184     -21.930   8.315 -12.991  1.00  0.00           C  
ATOM   3016  HA  GLU B 184     -22.795   7.837 -13.459  1.00  0.00           H  
ATOM   3017  CB  GLU B 184     -21.567   7.680 -11.645  1.00  0.00           C  
ATOM   3018  HB2 GLU B 184     -21.101   6.719 -11.856  1.00  0.00           H  
ATOM   3019  HB3 GLU B 184     -20.817   8.323 -11.193  1.00  0.00           H  
ATOM   3020  CG  GLU B 184     -22.601   7.405 -10.563  1.00  0.00           C  
ATOM   3021  HG2 GLU B 184     -22.069   6.827  -9.804  1.00  0.00           H  
ATOM   3022  HG3 GLU B 184     -22.921   8.346 -10.112  1.00  0.00           H  
ATOM   3023  CD  GLU B 184     -23.805   6.607 -11.065  1.00  0.00           C  
ATOM   3024  OE1 GLU B 184     -23.776   5.362 -10.926  1.00  0.00           O  
ATOM   3025  OE2 GLU B 184     -24.733   7.264 -11.594  1.00  0.00           O  
ATOM   3026  C   GLU B 184     -22.170   9.814 -12.846  1.00  0.00           C  
ATOM   3027  O   GLU B 184     -21.227  10.613 -12.838  1.00  0.00           O  
ATOM   3028  N   ASN B 185     -23.428  10.209 -12.737  1.00  0.00           N  
ATOM   3029  H   ASN B 185     -24.156   9.508 -12.670  1.00  0.00           H  
ATOM   3030  CA  ASN B 185     -23.752  11.602 -12.492  1.00  0.00           C  
ATOM   3031  HA  ASN B 185     -23.187  12.232 -13.183  1.00  0.00           H  
ATOM   3032  CB  ASN B 185     -25.234  11.774 -12.780  1.00  0.00           C  
ATOM   3033  HB2 ASN B 185     -25.429  11.483 -13.811  1.00  0.00           H  
ATOM   3034  HB3 ASN B 185     -25.797  11.118 -12.115  1.00  0.00           H  
ATOM   3035  CG  ASN B 185     -25.708  13.194 -12.578  1.00  0.00           C  
ATOM   3036  OD1 ASN B 185     -24.995  14.128 -12.243  1.00  0.00           O  
ATOM   3037  ND2 ASN B 185     -26.977  13.393 -12.806  1.00  0.00           N  
ATOM   3038 HD21 ASN B 185     -27.294  14.338 -12.746  1.00  0.00           H  
ATOM   3039 HD22 ASN B 185     -27.530  12.621 -13.126  1.00  0.00           H  
ATOM   3040  C   ASN B 185     -23.391  11.998 -11.054  1.00  0.00           C  
ATOM   3041  O   ASN B 185     -23.945  11.463 -10.097  1.00  0.00           O  
ATOM   3042  N   ASN B 186     -22.514  12.989 -10.902  1.00  0.00           N  
ATOM   3043  H   ASN B 186     -22.115  13.407 -11.727  1.00  0.00           H  
ATOM   3044  CA  ASN B 186     -22.105  13.475  -9.587  1.00  0.00           C  
ATOM   3045  HA  ASN B 186     -21.845  12.617  -8.961  1.00  0.00           H  
ATOM   3046  CB  ASN B 186     -20.853  14.329  -9.796  1.00  0.00           C  
ATOM   3047  HB2 ASN B 186     -20.085  13.734 -10.287  1.00  0.00           H  
ATOM   3048  HB3 ASN B 186     -21.095  15.174 -10.433  1.00  0.00           H  
ATOM   3049  CG  ASN B 186     -20.305  14.828  -8.477  1.00  0.00           C  
ATOM   3050  OD1 ASN B 186     -19.961  14.077  -7.587  1.00  0.00           O  
ATOM   3051  ND2 ASN B 186     -20.197  16.119  -8.292  1.00  0.00           N  
ATOM   3052 HD21 ASN B 186     -19.821  16.400  -7.398  1.00  0.00           H  
ATOM   3053 HD22 ASN B 186     -20.474  16.781  -9.002  1.00  0.00           H  
ATOM   3054  C   ASN B 186     -23.210  14.270  -8.856  1.00  0.00           C  
ATOM   3055  O   ASN B 186     -23.264  14.295  -7.630  1.00  0.00           O  
ATOM   3056  N   GLY B 187     -24.073  14.974  -9.598  1.00  0.00           N  
ATOM   3057  H   GLY B 187     -23.989  14.897 -10.606  1.00  0.00           H  
ATOM   3058  CA  GLY B 187     -25.249  15.678  -9.067  1.00  0.00           C  
ATOM   3059  HA2 GLY B 187     -25.907  15.924  -9.898  1.00  0.00           H  
ATOM   3060  HA3 GLY B 187     -25.771  15.005  -8.388  1.00  0.00           H  
ATOM   3061  C   GLY B 187     -24.986  16.972  -8.292  1.00  0.00           C  
ATOM   3062  O   GLY B 187     -25.925  17.712  -8.003  1.00  0.00           O  
ATOM   3063  N   GLY B 188     -23.730  17.293  -7.991  1.00  0.00           N  
ATOM   3064  H   GLY B 188     -22.999  16.653  -8.274  1.00  0.00           H  
ATOM   3065  CA  GLY B 188     -23.344  18.475  -7.232  1.00  0.00           C  
ATOM   3066  HA2 GLY B 188     -24.102  19.252  -7.336  1.00  0.00           H  
ATOM   3067  HA3 GLY B 188     -23.268  18.210  -6.177  1.00  0.00           H  
ATOM   3068  C   GLY B 188     -22.019  19.054  -7.705  1.00  0.00           C  
ATOM   3069  O   GLY B 188     -21.419  18.597  -8.677  1.00  0.00           O  
ATOM   3070  N   ALA B 189     -21.591  20.122  -7.037  1.00  0.00           N  
ATOM   3071  H   ALA B 189     -22.182  20.488  -6.309  1.00  0.00           H  
ATOM   3072  CA  ALA B 189     -20.345  20.820  -7.355  1.00  0.00           C  
ATOM   3073  HA  ALA B 189     -20.167  20.746  -8.430  1.00  0.00           H  
ATOM   3074  CB  ALA B 189     -20.536  22.299  -6.998  1.00  0.00           C  
ATOM   3075  HB1 ALA B 189     -21.574  22.605  -7.140  1.00  0.00           H  
ATOM   3076  HB2 ALA B 189     -20.238  22.485  -5.966  1.00  0.00           H  
ATOM   3077  HB3 ALA B 189     -19.909  22.897  -7.658  1.00  0.00           H  
ATOM   3078  C   ALA B 189     -19.118  20.223  -6.634  1.00  0.00           C  
ATOM   3079  O   ALA B 189     -17.994  20.304  -7.128  1.00  0.00           O  
ATOM   3080  N   GLY B 190     -19.329  19.644  -5.445  1.00  0.00           N  
ATOM   3081  H   GLY B 190     -20.280  19.555  -5.129  1.00  0.00           H  
ATOM   3082  CA  GLY B 190     -18.308  18.894  -4.711  1.00  0.00           C  
ATOM   3083  HA2 GLY B 190     -17.361  19.432  -4.739  1.00  0.00           H  
ATOM   3084  HA3 GLY B 190     -18.608  18.768  -3.671  1.00  0.00           H  
ATOM   3085  C   GLY B 190     -18.121  17.516  -5.338  1.00  0.00           C  
ATOM   3086  O   GLY B 190     -19.103  16.817  -5.573  1.00  0.00           O  
ATOM   3087  N   CYS B 191     -16.878  17.169  -5.654  1.00  0.00           N  
ATOM   3088  H   CYS B 191     -16.113  17.795  -5.416  1.00  0.00           H  
ATOM   3089  CA  CYS B 191     -16.508  15.924  -6.309  1.00  0.00           C  
ATOM   3090  HA  CYS B 191     -17.395  15.327  -6.531  1.00  0.00           H  
ATOM   3091  CB  CYS B 191     -15.773  16.254  -7.613  1.00  0.00           C  
ATOM   3092  HB2 CYS B 191     -14.961  16.953  -7.397  1.00  0.00           H  
ATOM   3093  HB3 CYS B 191     -15.332  15.339  -8.010  1.00  0.00           H  
ATOM   3094  SG  CYS B 191     -16.895  16.969  -8.850  1.00  0.00           S  
ATOM   3095  HG  CYS B 191     -17.417  17.918  -8.067  1.00  0.00           H  
ATOM   3096  C   CYS B 191     -15.592  15.118  -5.393  1.00  0.00           C  
ATOM   3097  O   CYS B 191     -14.528  15.601  -5.012  1.00  0.00           O  
ATOM   3098  N   VAL B 192     -15.982  13.882  -5.093  1.00  0.00           N  
ATOM   3099  H   VAL B 192     -16.893  13.574  -5.411  1.00  0.00           H  
ATOM   3100  CA  VAL B 192     -15.172  12.896  -4.366  1.00  0.00           C  
ATOM   3101  HA  VAL B 192     -14.148  13.256  -4.273  1.00  0.00           H  
ATOM   3102  CB  VAL B 192     -15.757  12.654  -2.955  1.00  0.00           C  
ATOM   3103  HB  VAL B 192     -16.832  12.505  -3.098  1.00  0.00           H  
ATOM   3104  CG1 VAL B 192     -15.198  11.430  -2.200  1.00  0.00           C  
ATOM   3105 HG11 VAL B 192     -14.214  11.152  -2.577  1.00  0.00           H  
ATOM   3106 HG12 VAL B 192     -15.042  11.632  -1.148  1.00  0.00           H  
ATOM   3107 HG13 VAL B 192     -15.937  10.630  -2.176  1.00  0.00           H  
ATOM   3108  CG2 VAL B 192     -15.567  13.856  -2.018  1.00  0.00           C  
ATOM   3109 HG21 VAL B 192     -14.951  13.623  -1.149  1.00  0.00           H  
ATOM   3110 HG22 VAL B 192     -15.063  14.672  -2.522  1.00  0.00           H  
ATOM   3111 HG23 VAL B 192     -16.538  14.176  -1.652  1.00  0.00           H  
ATOM   3112  C   VAL B 192     -15.149  11.606  -5.170  1.00  0.00           C  
ATOM   3113  O   VAL B 192     -16.190  11.153  -5.640  1.00  0.00           O  
ATOM   3114  N   CYS B 193     -13.978  10.996  -5.341  1.00  0.00           N  
ATOM   3115  H   CYS B 193     -13.145  11.415  -4.936  1.00  0.00           H  
ATOM   3116  CA  CYS B 193     -13.861   9.738  -6.069  1.00  0.00           C  
ATOM   3117  HA  CYS B 193     -14.803   9.204  -5.948  1.00  0.00           H  
ATOM   3118  CB  CYS B 193     -13.738  10.031  -7.571  1.00  0.00           C  
ATOM   3119  HB2 CYS B 193     -14.281   9.285  -8.152  1.00  0.00           H  
ATOM   3120  HB3 CYS B 193     -14.168  11.012  -7.744  1.00  0.00           H  
ATOM   3121  SG  CYS B 193     -12.036  10.140  -8.121  1.00  0.00           S  
ATOM   3122  HG  CYS B 193     -11.894  11.161  -7.279  1.00  0.00           H  
ATOM   3123  C   CYS B 193     -12.794   8.808  -5.486  1.00  0.00           C  
ATOM   3124  O   CYS B 193     -11.834   9.227  -4.840  1.00  0.00           O  
ATOM   3125  N   HIE B 194     -13.005   7.517  -5.717  1.00  0.00           N  
ATOM   3126  H   HIE B 194     -13.821   7.263  -6.247  1.00  0.00           H  
ATOM   3127  CA  HIE B 194     -12.154   6.425  -5.271  1.00  0.00           C  
ATOM   3128  HA  HIE B 194     -11.431   6.783  -4.534  1.00  0.00           H  
ATOM   3129  CB  HIE B 194     -13.044   5.356  -4.630  1.00  0.00           C  
ATOM   3130  HB2 HIE B 194     -13.766   5.003  -5.367  1.00  0.00           H  
ATOM   3131  HB3 HIE B 194     -12.429   4.510  -4.346  1.00  0.00           H  
ATOM   3132  CG  HIE B 194     -13.779   5.836  -3.406  1.00  0.00           C  
ATOM   3133  ND1 HIE B 194     -15.035   5.393  -2.989  1.00  0.00           N  
ATOM   3134  CE1 HIE B 194     -15.303   6.070  -1.862  1.00  0.00           C  
ATOM   3135  HE1 HIE B 194     -16.216   5.976  -1.290  1.00  0.00           H  
ATOM   3136  NE2 HIE B 194     -14.281   6.882  -1.544  1.00  0.00           N  
ATOM   3137  HE2 HIE B 194     -14.250   7.504  -0.749  1.00  0.00           H  
ATOM   3138  CD2 HIE B 194     -13.308   6.745  -2.504  1.00  0.00           C  
ATOM   3139  HD2 HIE B 194     -12.359   7.261  -2.546  1.00  0.00           H  
ATOM   3140  C   HIE B 194     -11.387   5.868  -6.459  1.00  0.00           C  
ATOM   3141  O   HIE B 194     -11.975   5.410  -7.437  1.00  0.00           O  
ATOM   3142  N   LEU B 195     -10.068   5.931  -6.364  1.00  0.00           N  
ATOM   3143  H   LEU B 195      -9.663   6.323  -5.523  1.00  0.00           H  
ATOM   3144  CA  LEU B 195      -9.131   5.491  -7.373  1.00  0.00           C  
ATOM   3145  HA  LEU B 195      -9.665   5.302  -8.307  1.00  0.00           H  
ATOM   3146  CB  LEU B 195      -8.053   6.547  -7.623  1.00  0.00           C  
ATOM   3147  HB2 LEU B 195      -7.431   6.601  -6.729  1.00  0.00           H  
ATOM   3148  HB3 LEU B 195      -7.417   6.211  -8.444  1.00  0.00           H  
ATOM   3149  CG  LEU B 195      -8.637   7.939  -7.921  1.00  0.00           C  
ATOM   3150  HG  LEU B 195      -9.333   8.218  -7.130  1.00  0.00           H  
ATOM   3151  CD1 LEU B 195      -7.548   8.997  -7.972  1.00  0.00           C  
ATOM   3152 HD11 LEU B 195      -6.942   8.844  -8.866  1.00  0.00           H  
ATOM   3153 HD12 LEU B 195      -8.044   9.967  -8.026  1.00  0.00           H  
ATOM   3154 HD13 LEU B 195      -6.930   8.962  -7.078  1.00  0.00           H  
ATOM   3155  CD2 LEU B 195      -9.327   8.058  -9.282  1.00  0.00           C  
ATOM   3156 HD21 LEU B 195      -8.871   7.389  -9.998  1.00  0.00           H  
ATOM   3157 HD22 LEU B 195     -10.405   7.936  -9.202  1.00  0.00           H  
ATOM   3158 HD23 LEU B 195      -9.177   9.051  -9.677  1.00  0.00           H  
ATOM   3159  C   LEU B 195      -8.470   4.213  -6.910  1.00  0.00           C  
ATOM   3160  O   LEU B 195      -8.033   4.062  -5.771  1.00  0.00           O  
ATOM   3161  N   LEU B 196      -8.377   3.311  -7.858  1.00  0.00           N  
ATOM   3162  H   LEU B 196      -8.782   3.523  -8.752  1.00  0.00           H  
ATOM   3163  CA  LEU B 196      -7.760   2.027  -7.721  1.00  0.00           C  
ATOM   3164  HA  LEU B 196      -8.189   1.550  -6.833  1.00  0.00           H  
ATOM   3165  CB  LEU B 196      -8.123   1.278  -9.011  1.00  0.00           C  
ATOM   3166  HB2 LEU B 196      -8.732   1.872  -9.697  1.00  0.00           H  
ATOM   3167  HB3 LEU B 196      -7.202   1.023  -9.533  1.00  0.00           H  
ATOM   3168  CG  LEU B 196      -8.773  -0.033  -8.598  1.00  0.00           C  
ATOM   3169  HG  LEU B 196      -8.087  -0.367  -7.830  1.00  0.00           H  
ATOM   3170  CD1 LEU B 196      -8.770  -1.107  -9.655  1.00  0.00           C  
ATOM   3171 HD11 LEU B 196      -9.057  -0.758 -10.648  1.00  0.00           H  
ATOM   3172 HD12 LEU B 196      -9.523  -1.839  -9.493  1.00  0.00           H  
ATOM   3173 HD13 LEU B 196      -7.918  -1.752  -9.448  1.00  0.00           H  
ATOM   3174  CD2 LEU B 196     -10.132  -0.092  -7.935  1.00  0.00           C  
ATOM   3175 HD21 LEU B 196     -10.646  -1.031  -8.086  1.00  0.00           H  
ATOM   3176 HD22 LEU B 196     -10.947   0.179  -8.607  1.00  0.00           H  
ATOM   3177 HD23 LEU B 196      -9.971  -0.731  -7.067  1.00  0.00           H  
ATOM   3178  C   LEU B 196      -6.240   2.107  -7.536  1.00  0.00           C  
ATOM   3179  O   LEU B 196      -5.498   2.425  -8.469  1.00  0.00           O  
ATOM   3180  N   MET B 197      -5.767   1.804  -6.331  1.00  0.00           N  
ATOM   3181  H   MET B 197      -6.415   1.528  -5.597  1.00  0.00           H  
ATOM   3182  CA  MET B 197      -4.349   1.854  -5.992  1.00  0.00           C  
ATOM   3183  HA  MET B 197      -3.758   1.630  -6.882  1.00  0.00           H  
ATOM   3184  CB  MET B 197      -3.997   3.266  -5.508  1.00  0.00           C  
ATOM   3185  HB2 MET B 197      -4.687   3.558  -4.715  1.00  0.00           H  
ATOM   3186  HB3 MET B 197      -2.989   3.250  -5.108  1.00  0.00           H  
ATOM   3187  CG  MET B 197      -4.047   4.309  -6.627  1.00  0.00           C  
ATOM   3188  HG2 MET B 197      -3.567   3.901  -7.518  1.00  0.00           H  
ATOM   3189  HG3 MET B 197      -5.091   4.517  -6.863  1.00  0.00           H  
ATOM   3190  SD  MET B 197      -3.222   5.860  -6.211  1.00  0.00           S  
ATOM   3191  CE  MET B 197      -3.761   6.842  -7.631  1.00  0.00           C  
ATOM   3192  HE1 MET B 197      -3.257   6.485  -8.528  1.00  0.00           H  
ATOM   3193  HE2 MET B 197      -4.839   6.739  -7.759  1.00  0.00           H  
ATOM   3194  HE3 MET B 197      -3.517   7.890  -7.464  1.00  0.00           H  
ATOM   3195  C   MET B 197      -4.029   0.780  -4.951  1.00  0.00           C  
ATOM   3196  O   MET B 197      -3.952   1.053  -3.754  1.00  0.00           O  
ATOM   3197  N   ASP B 198      -3.887  -0.457  -5.421  1.00  0.00           N  
ATOM   3198  H   ASP B 198      -3.947  -0.630  -6.422  1.00  0.00           H  
ATOM   3199  CA  ASP B 198      -3.791  -1.656  -4.588  1.00  0.00           C  
ATOM   3200  HA  ASP B 198      -4.209  -1.427  -3.611  1.00  0.00           H  
ATOM   3201  CB  ASP B 198      -4.645  -2.781  -5.207  1.00  0.00           C  
ATOM   3202  HB2 ASP B 198      -4.509  -3.683  -4.610  1.00  0.00           H  
ATOM   3203  HB3 ASP B 198      -5.692  -2.484  -5.124  1.00  0.00           H  
ATOM   3204  CG  ASP B 198      -4.375  -3.118  -6.686  1.00  0.00           C  
ATOM   3205  OD1 ASP B 198      -3.556  -2.406  -7.326  1.00  0.00           O  
ATOM   3206  OD2 ASP B 198      -5.019  -4.082  -7.152  1.00  0.00           O  
ATOM   3207  C   ASP B 198      -2.347  -2.115  -4.331  1.00  0.00           C  
ATOM   3208  O   ASP B 198      -1.897  -2.165  -3.188  1.00  0.00           O  
ATOM   3209  N   ASP B 199      -1.579  -2.404  -5.383  1.00  0.00           N  
ATOM   3210  H   ASP B 199      -2.031  -2.354  -6.298  1.00  0.00           H  
ATOM   3211  CA  ASP B 199      -0.214  -2.943  -5.309  1.00  0.00           C  
ATOM   3212  HA  ASP B 199      -0.168  -3.582  -4.426  1.00  0.00           H  
ATOM   3213  CB  ASP B 199       0.067  -3.833  -6.532  1.00  0.00           C  
ATOM   3214  HB2 ASP B 199      -0.127  -3.276  -7.450  1.00  0.00           H  
ATOM   3215  HB3 ASP B 199       1.115  -4.130  -6.525  1.00  0.00           H  
ATOM   3216  CG  ASP B 199      -0.729  -5.133  -6.497  1.00  0.00           C  
ATOM   3217  OD1 ASP B 199      -0.555  -5.910  -5.536  1.00  0.00           O  
ATOM   3218  OD2 ASP B 199      -1.456  -5.471  -7.446  1.00  0.00           O  
ATOM   3219  C   ASP B 199       0.860  -1.862  -5.091  1.00  0.00           C  
ATOM   3220  O   ASP B 199       2.015  -2.033  -5.489  1.00  0.00           O  
ATOM   3221  N   VAL B 200       0.485  -0.742  -4.467  1.00  0.00           N  
ATOM   3222  H   VAL B 200      -0.455  -0.714  -4.093  1.00  0.00           H  
ATOM   3223  CA  VAL B 200       1.327   0.452  -4.317  1.00  0.00           C  
ATOM   3224  HA  VAL B 200       1.664   0.709  -5.313  1.00  0.00           H  
ATOM   3225  CB  VAL B 200       0.545   1.651  -3.760  1.00  0.00           C  
ATOM   3226  HB  VAL B 200       1.262   2.442  -3.535  1.00  0.00           H  
ATOM   3227  CG1 VAL B 200      -0.415   2.193  -4.824  1.00  0.00           C  
ATOM   3228 HG11 VAL B 200       0.112   2.345  -5.764  1.00  0.00           H  
ATOM   3229 HG12 VAL B 200      -0.821   3.147  -4.492  1.00  0.00           H  
ATOM   3230 HG13 VAL B 200      -1.230   1.487  -4.986  1.00  0.00           H  
ATOM   3231  CG2 VAL B 200      -0.247   1.346  -2.480  1.00  0.00           C  
ATOM   3232 HG21 VAL B 200      -1.162   0.798  -2.714  1.00  0.00           H  
ATOM   3233 HG22 VAL B 200      -0.515   2.283  -1.997  1.00  0.00           H  
ATOM   3234 HG23 VAL B 200       0.350   0.751  -1.787  1.00  0.00           H  
ATOM   3235  C   VAL B 200       2.600   0.232  -3.504  1.00  0.00           C  
ATOM   3236  O   VAL B 200       2.626  -0.574  -2.573  1.00  0.00           O  
ATOM   3237  N   VAL B 201       3.669   0.935  -3.881  1.00  0.00           N  
ATOM   3238  H   VAL B 201       3.569   1.539  -4.694  1.00  0.00           H  
ATOM   3239  CA  VAL B 201       5.009   0.843  -3.268  1.00  0.00           C  
ATOM   3240  HA  VAL B 201       4.914   0.437  -2.260  1.00  0.00           H  
ATOM   3241  CB  VAL B 201       5.936  -0.104  -4.079  1.00  0.00           C  
ATOM   3242  HB  VAL B 201       6.829  -0.265  -3.477  1.00  0.00           H  
ATOM   3243  CG1 VAL B 201       5.341  -1.495  -4.409  1.00  0.00           C  
ATOM   3244 HG11 VAL B 201       5.662  -1.840  -5.391  1.00  0.00           H  
ATOM   3245 HG12 VAL B 201       5.662  -2.220  -3.671  1.00  0.00           H  
ATOM   3246 HG13 VAL B 201       4.260  -1.480  -4.419  1.00  0.00           H  
ATOM   3247  CG2 VAL B 201       6.395   0.490  -5.418  1.00  0.00           C  
ATOM   3248 HG21 VAL B 201       6.647   1.543  -5.347  1.00  0.00           H  
ATOM   3249 HG22 VAL B 201       7.282  -0.042  -5.758  1.00  0.00           H  
ATOM   3250 HG23 VAL B 201       5.606   0.384  -6.159  1.00  0.00           H  
ATOM   3251  C   VAL B 201       5.619   2.247  -3.121  1.00  0.00           C  
ATOM   3252  O   VAL B 201       5.181   3.189  -3.785  1.00  0.00           O  
ATOM   3253  N   SER B 202       6.673   2.414  -2.327  1.00  0.00           N  
ATOM   3254  H   SER B 202       7.007   1.619  -1.783  1.00  0.00           H  
ATOM   3255  CA  SER B 202       7.304   3.723  -2.083  1.00  0.00           C  
ATOM   3256  HA  SER B 202       6.536   4.411  -1.746  1.00  0.00           H  
ATOM   3257  CB  SER B 202       8.334   3.613  -0.965  1.00  0.00           C  
ATOM   3258  HB2 SER B 202       9.077   2.850  -1.208  1.00  0.00           H  
ATOM   3259  HB3 SER B 202       8.832   4.577  -0.852  1.00  0.00           H  
ATOM   3260  OG  SER B 202       7.685   3.290   0.245  1.00  0.00           O  
ATOM   3261  HG  SER B 202       7.413   2.356   0.216  1.00  0.00           H  
ATOM   3262  C   SER B 202       7.951   4.349  -3.325  1.00  0.00           C  
ATOM   3263  O   SER B 202       8.016   5.572  -3.436  1.00  0.00           O  
ATOM   3264  N   ALA B 203       8.374   3.525  -4.289  1.00  0.00           N  
ATOM   3265  H   ALA B 203       8.318   2.534  -4.111  1.00  0.00           H  
ATOM   3266  CA  ALA B 203       8.874   3.962  -5.594  1.00  0.00           C  
ATOM   3267  HA  ALA B 203       9.643   4.717  -5.433  1.00  0.00           H  
ATOM   3268  CB  ALA B 203       9.515   2.751  -6.297  1.00  0.00           C  
ATOM   3269  HB1 ALA B 203      10.536   2.613  -5.943  1.00  0.00           H  
ATOM   3270  HB2 ALA B 203       8.951   1.839  -6.099  1.00  0.00           H  
ATOM   3271  HB3 ALA B 203       9.534   2.910  -7.376  1.00  0.00           H  
ATOM   3272  C   ALA B 203       7.802   4.610  -6.497  1.00  0.00           C  
ATOM   3273  O   ALA B 203       8.154   5.323  -7.440  1.00  0.00           O  
ATOM   3274  N   ASP B 204       6.509   4.368  -6.250  1.00  0.00           N  
ATOM   3275  H   ASP B 204       6.254   3.812  -5.444  1.00  0.00           H  
ATOM   3276  CA  ASP B 204       5.441   4.830  -7.130  1.00  0.00           C  
ATOM   3277  HA  ASP B 204       5.687   4.507  -8.145  1.00  0.00           H  
ATOM   3278  CB  ASP B 204       4.083   4.225  -6.769  1.00  0.00           C  
ATOM   3279  HB2 ASP B 204       3.865   4.432  -5.722  1.00  0.00           H  
ATOM   3280  HB3 ASP B 204       3.312   4.725  -7.359  1.00  0.00           H  
ATOM   3281  CG  ASP B 204       3.953   2.736  -7.045  1.00  0.00           C  
ATOM   3282  OD1 ASP B 204       4.658   2.171  -7.905  1.00  0.00           O  
ATOM   3283  OD2 ASP B 204       3.013   2.146  -6.483  1.00  0.00           O  
ATOM   3284  C   ASP B 204       5.262   6.345  -7.157  1.00  0.00           C  
ATOM   3285  O   ASP B 204       5.267   7.064  -6.153  1.00  0.00           O  
ATOM   3286  N   GLN B 205       4.913   6.795  -8.352  1.00  0.00           N  
ATOM   3287  H   GLN B 205       4.954   6.166  -9.139  1.00  0.00           H  
ATOM   3288  CA  GLN B 205       4.345   8.096  -8.600  1.00  0.00           C  
ATOM   3289  HA  GLN B 205       3.911   8.495  -7.683  1.00  0.00           H  
ATOM   3290  CB  GLN B 205       5.504   8.995  -9.011  1.00  0.00           C  
ATOM   3291  HB2 GLN B 205       6.210   9.043  -8.180  1.00  0.00           H  
ATOM   3292  HB3 GLN B 205       6.028   8.566  -9.859  1.00  0.00           H  
ATOM   3293  CG  GLN B 205       5.093  10.412  -9.362  1.00  0.00           C  
ATOM   3294  HG2 GLN B 205       4.538  10.429 -10.302  1.00  0.00           H  
ATOM   3295  HG3 GLN B 205       4.453  10.809  -8.571  1.00  0.00           H  
ATOM   3296  CD  GLN B 205       6.336  11.277  -9.489  1.00  0.00           C  
ATOM   3297  OE1 GLN B 205       7.470  10.851  -9.610  1.00  0.00           O  
ATOM   3298  NE2 GLN B 205       6.160  12.564  -9.429  1.00  0.00           N  
ATOM   3299 HE21 GLN B 205       6.987  13.118  -9.550  1.00  0.00           H  
ATOM   3300 HE22 GLN B 205       5.219  12.903  -9.309  1.00  0.00           H  
ATOM   3301  C   GLN B 205       3.232   7.936  -9.639  1.00  0.00           C  
ATOM   3302  O   GLN B 205       3.353   7.149 -10.577  1.00  0.00           O  
ATOM   3303  N   TYR B 206       2.136   8.658  -9.450  1.00  0.00           N  
ATOM   3304  H   TYR B 206       2.065   9.221  -8.609  1.00  0.00           H  
ATOM   3305  CA  TYR B 206       1.047   8.778 -10.409  1.00  0.00           C  
ATOM   3306  HA  TYR B 206       1.237   8.130 -11.261  1.00  0.00           H  
ATOM   3307  CB  TYR B 206      -0.285   8.376  -9.767  1.00  0.00           C  
ATOM   3308  HB2 TYR B 206      -0.401   8.917  -8.826  1.00  0.00           H  
ATOM   3309  HB3 TYR B 206      -1.092   8.704 -10.424  1.00  0.00           H  
ATOM   3310  CG  TYR B 206      -0.459   6.893  -9.504  1.00  0.00           C  
ATOM   3311  CD1 TYR B 206       0.110   6.299  -8.360  1.00  0.00           C  
ATOM   3312  HD1 TYR B 206       0.706   6.895  -7.685  1.00  0.00           H  
ATOM   3313  CE1 TYR B 206      -0.103   4.931  -8.096  1.00  0.00           C  
ATOM   3314  HE1 TYR B 206       0.330   4.465  -7.225  1.00  0.00           H  
ATOM   3315  CZ  TYR B 206      -0.895   4.154  -8.969  1.00  0.00           C  
ATOM   3316  OH  TYR B 206      -1.112   2.836  -8.708  1.00  0.00           O  
ATOM   3317  HH  TYR B 206      -1.784   2.481  -9.297  1.00  0.00           H  
ATOM   3318  CE2 TYR B 206      -1.465   4.754 -10.116  1.00  0.00           C  
ATOM   3319  HE2 TYR B 206      -2.069   4.169 -10.792  1.00  0.00           H  
ATOM   3320  CD2 TYR B 206      -1.233   6.116 -10.387  1.00  0.00           C  
ATOM   3321  HD2 TYR B 206      -1.657   6.571 -11.272  1.00  0.00           H  
ATOM   3322  C   TYR B 206       0.970  10.218 -10.900  1.00  0.00           C  
ATOM   3323  O   TYR B 206       1.080  11.146 -10.098  1.00  0.00           O  
ATOM   3324  N   THR B 207       0.728  10.411 -12.190  1.00  0.00           N  
ATOM   3325  H   THR B 207       0.647   9.597 -12.799  1.00  0.00           H  
ATOM   3326  CA  THR B 207       0.323  11.699 -12.759  1.00  0.00           C  
ATOM   3327  HA  THR B 207       0.605  12.503 -12.082  1.00  0.00           H  
ATOM   3328  CB  THR B 207       1.030  11.958 -14.093  1.00  0.00           C  
ATOM   3329  HB  THR B 207       0.668  12.908 -14.478  1.00  0.00           H  
ATOM   3330  CG2 THR B 207       2.553  12.095 -13.939  1.00  0.00           C  
ATOM   3331 HG21 THR B 207       2.820  13.052 -14.372  1.00  0.00           H  
ATOM   3332 HG22 THR B 207       2.862  12.105 -12.891  1.00  0.00           H  
ATOM   3333 HG23 THR B 207       3.089  11.319 -14.490  1.00  0.00           H  
ATOM   3334  OG1 THR B 207       0.745  10.956 -15.040  1.00  0.00           O  
ATOM   3335  HG1 THR B 207      -0.156  11.071 -15.371  1.00  0.00           H  
ATOM   3336  C   THR B 207      -1.195  11.756 -12.904  1.00  0.00           C  
ATOM   3337  O   THR B 207      -1.830  10.737 -13.175  1.00  0.00           O  
ATOM   3338  N   LEU B 208      -1.780  12.935 -12.687  1.00  0.00           N  
ATOM   3339  H   LEU B 208      -1.192  13.739 -12.497  1.00  0.00           H  
ATOM   3340  CA  LEU B 208      -3.222  13.172 -12.719  1.00  0.00           C  
ATOM   3341  HA  LEU B 208      -3.717  12.296 -13.137  1.00  0.00           H  
ATOM   3342  CB  LEU B 208      -3.765  13.408 -11.299  1.00  0.00           C  
ATOM   3343  HB2 LEU B 208      -3.253  14.273 -10.874  1.00  0.00           H  
ATOM   3344  HB3 LEU B 208      -4.821  13.664 -11.393  1.00  0.00           H  
ATOM   3345  CG  LEU B 208      -3.619  12.182 -10.374  1.00  0.00           C  
ATOM   3346  HG  LEU B 208      -3.279  11.325 -10.955  1.00  0.00           H  
ATOM   3347  CD1 LEU B 208      -2.642  12.432  -9.224  1.00  0.00           C  
ATOM   3348 HD11 LEU B 208      -2.714  11.600  -8.525  1.00  0.00           H  
ATOM   3349 HD12 LEU B 208      -1.621  12.500  -9.591  1.00  0.00           H  
ATOM   3350 HD13 LEU B 208      -2.911  13.360  -8.714  1.00  0.00           H  
ATOM   3351  CD2 LEU B 208      -4.917  11.783  -9.669  1.00  0.00           C  
ATOM   3352 HD21 LEU B 208      -5.775  11.922 -10.325  1.00  0.00           H  
ATOM   3353 HD22 LEU B 208      -4.838  10.727  -9.414  1.00  0.00           H  
ATOM   3354 HD23 LEU B 208      -5.061  12.357  -8.753  1.00  0.00           H  
ATOM   3355  C   LEU B 208      -3.569  14.364 -13.607  1.00  0.00           C  
ATOM   3356  O   LEU B 208      -2.880  15.387 -13.585  1.00  0.00           O  
ATOM   3357  N   ASP B 209      -4.680  14.253 -14.329  1.00  0.00           N  
ATOM   3358  H   ASP B 209      -5.203  13.380 -14.282  1.00  0.00           H  
ATOM   3359  CA  ASP B 209      -5.208  15.316 -15.181  1.00  0.00           C  
ATOM   3360  HA  ASP B 209      -4.776  16.265 -14.854  1.00  0.00           H  
ATOM   3361  CB  ASP B 209      -4.856  15.140 -16.664  1.00  0.00           C  
ATOM   3362  HB2 ASP B 209      -5.627  14.489 -17.096  1.00  0.00           H  
ATOM   3363  HB3 ASP B 209      -4.980  16.158 -17.076  1.00  0.00           H  
ATOM   3364  CG  ASP B 209      -3.457  14.470 -16.819  1.00  0.00           C  
ATOM   3365  OD1 ASP B 209      -2.360  14.066 -17.261  1.00  0.00           O  
ATOM   3366  OD2 ASP B 209      -3.554  14.948 -17.977  1.00  0.00           O  
ATOM   3367  C   ASP B 209      -6.715  15.434 -15.049  1.00  0.00           C  
ATOM   3368  O   ASP B 209      -7.445  14.441 -15.042  1.00  0.00           O  
ATOM   3369  N   LEU B 210      -7.178  16.674 -14.998  1.00  0.00           N  
ATOM   3370  H   LEU B 210      -6.510  17.439 -15.011  1.00  0.00           H  
ATOM   3371  CA  LEU B 210      -8.576  17.026 -14.902  1.00  0.00           C  
ATOM   3372  HA  LEU B 210      -9.178  16.117 -14.862  1.00  0.00           H  
ATOM   3373  CB  LEU B 210      -8.743  17.801 -13.592  1.00  0.00           C  
ATOM   3374  HB2 LEU B 210      -8.257  17.253 -12.785  1.00  0.00           H  
ATOM   3375  HB3 LEU B 210      -8.227  18.755 -13.723  1.00  0.00           H  
ATOM   3376  CG  LEU B 210     -10.214  18.055 -13.221  1.00  0.00           C  
ATOM   3377  HG  LEU B 210     -10.668  18.528 -14.101  1.00  0.00           H  
ATOM   3378  CD1 LEU B 210     -11.010  16.799 -12.827  1.00  0.00           C  
ATOM   3379 HD11 LEU B 210     -10.395  15.907 -12.785  1.00  0.00           H  
ATOM   3380 HD12 LEU B 210     -11.338  16.799 -11.805  1.00  0.00           H  
ATOM   3381 HD13 LEU B 210     -11.970  16.768 -13.336  1.00  0.00           H  
ATOM   3382  CD2 LEU B 210     -10.352  18.981 -12.005  1.00  0.00           C  
ATOM   3383 HD21 LEU B 210      -9.388  19.207 -11.555  1.00  0.00           H  
ATOM   3384 HD22 LEU B 210     -11.016  19.804 -12.249  1.00  0.00           H  
ATOM   3385 HD23 LEU B 210     -10.856  18.531 -11.166  1.00  0.00           H  
ATOM   3386  C   LEU B 210      -8.971  17.825 -16.145  1.00  0.00           C  
ATOM   3387  O   LEU B 210      -8.340  18.829 -16.482  1.00  0.00           O  
ATOM   3388  N   TRP B 211     -10.015  17.378 -16.830  1.00  0.00           N  
ATOM   3389  H   TRP B 211     -10.497  16.554 -16.481  1.00  0.00           H  
ATOM   3390  CA  TRP B 211     -10.409  17.846 -18.156  1.00  0.00           C  
ATOM   3391  HA  TRP B 211      -9.925  18.796 -18.383  1.00  0.00           H  
ATOM   3392  CB  TRP B 211      -9.919  16.786 -19.149  1.00  0.00           C  
ATOM   3393  HB2 TRP B 211      -8.830  16.746 -19.099  1.00  0.00           H  
ATOM   3394  HB3 TRP B 211     -10.296  15.818 -18.814  1.00  0.00           H  
ATOM   3395  CG  TRP B 211     -10.321  16.926 -20.580  1.00  0.00           C  
ATOM   3396  CD1 TRP B 211      -9.532  17.392 -21.573  1.00  0.00           C  
ATOM   3397  HD1 TRP B 211      -8.517  17.752 -21.437  1.00  0.00           H  
ATOM   3398  NE1 TRP B 211     -10.208  17.314 -22.774  1.00  0.00           N  
ATOM   3399  HE1 TRP B 211      -9.811  17.613 -23.656  1.00  0.00           H  
ATOM   3400  CE2 TRP B 211     -11.472  16.788 -22.611  1.00  0.00           C  
ATOM   3401  CZ2 TRP B 211     -12.502  16.478 -23.507  1.00  0.00           C  
ATOM   3402  HZ2 TRP B 211     -12.392  16.673 -24.564  1.00  0.00           H  
ATOM   3403  CH2 TRP B 211     -13.704  15.946 -23.010  1.00  0.00           C  
ATOM   3404  HH2 TRP B 211     -14.525  15.742 -23.685  1.00  0.00           H  
ATOM   3405  CZ3 TRP B 211     -13.853  15.714 -21.631  1.00  0.00           C  
ATOM   3406  HZ3 TRP B 211     -14.788  15.321 -21.250  1.00  0.00           H  
ATOM   3407  CE3 TRP B 211     -12.804  16.010 -20.742  1.00  0.00           C  
ATOM   3408  HE3 TRP B 211     -12.942  15.838 -19.684  1.00  0.00           H  
ATOM   3409  CD2 TRP B 211     -11.585  16.552 -21.209  1.00  0.00           C  
ATOM   3410  C   TRP B 211     -11.920  18.068 -18.229  1.00  0.00           C  
ATOM   3411  O   TRP B 211     -12.668  17.382 -17.537  1.00  0.00           O  
ATOM   3412  N   ALA B 212     -12.371  18.988 -19.078  1.00  0.00           N  
ATOM   3413  H   ALA B 212     -11.690  19.517 -19.615  1.00  0.00           H  
ATOM   3414  CA  ALA B 212     -13.780  19.285 -19.310  1.00  0.00           C  
ATOM   3415  HA  ALA B 212     -14.370  18.385 -19.136  1.00  0.00           H  
ATOM   3416  CB  ALA B 212     -14.241  20.380 -18.341  1.00  0.00           C  
ATOM   3417  HB1 ALA B 212     -13.402  21.012 -18.059  1.00  0.00           H  
ATOM   3418  HB2 ALA B 212     -14.987  21.014 -18.823  1.00  0.00           H  
ATOM   3419  HB3 ALA B 212     -14.683  19.922 -17.458  1.00  0.00           H  
ATOM   3420  C   ALA B 212     -14.027  19.733 -20.749  1.00  0.00           C  
ATOM   3421  O   ALA B 212     -13.449  20.729 -21.198  1.00  0.00           O  
ATOM   3422  N   GLY B 213     -14.909  19.001 -21.441  1.00  0.00           N  
ATOM   3423  H   GLY B 213     -15.266  18.162 -21.004  1.00  0.00           H  
ATOM   3424  CA  GLY B 213     -15.473  19.316 -22.755  1.00  0.00           C  
ATOM   3425  HA2 GLY B 213     -16.297  18.637 -22.971  1.00  0.00           H  
ATOM   3426  HA3 GLY B 213     -15.847  20.337 -22.746  1.00  0.00           H  
ATOM   3427  C   GLY B 213     -14.469  19.208 -23.887  1.00  0.00           C  
ATOM   3428  O   GLY B 213     -14.649  18.433 -24.824  1.00  0.00           O  
ATOM   3429  N   GLN B 214     -13.390  19.982 -23.784  1.00  0.00           N  
ATOM   3430  H   GLN B 214     -13.355  20.599 -22.979  1.00  0.00           H  
ATOM   3431  CA  GLN B 214     -12.287  19.957 -24.729  1.00  0.00           C  
ATOM   3432  HA  GLN B 214     -12.124  18.926 -25.032  1.00  0.00           H  
ATOM   3433  CB  GLN B 214     -12.699  20.662 -25.982  1.00  0.00           C  
ATOM   3434  HB2 GLN B 214     -11.895  20.496 -26.685  1.00  0.00           H  
ATOM   3435  HB3 GLN B 214     -13.563  20.095 -26.309  1.00  0.00           H  
ATOM   3436  CG  GLN B 214     -13.022  22.146 -26.109  1.00  0.00           C  
ATOM   3437  HG2 GLN B 214     -13.554  22.611 -25.294  1.00  0.00           H  
ATOM   3438  HG3 GLN B 214     -12.105  22.711 -26.305  1.00  0.00           H  
ATOM   3439  CD  GLN B 214     -13.900  22.142 -27.332  1.00  0.00           C  
ATOM   3440  OE1 GLN B 214     -15.099  21.912 -27.319  1.00  0.00           O  
ATOM   3441  NE2 GLN B 214     -13.257  22.324 -28.451  1.00  0.00           N  
ATOM   3442 HE21 GLN B 214     -13.794  22.420 -29.286  1.00  0.00           H  
ATOM   3443 HE22 GLN B 214     -12.251  22.332 -28.406  1.00  0.00           H  
ATOM   3444  C   GLN B 214     -10.945  20.470 -24.265  1.00  0.00           C  
ATOM   3445  O   GLN B 214      -9.998  20.509 -25.049  1.00  0.00           O  
ATOM   3446  N   GLN B 215     -10.852  20.838 -23.002  1.00  0.00           N  
ATOM   3447  H   GLN B 215     -11.653  20.772 -22.384  1.00  0.00           H  
ATOM   3448  CA  GLN B 215      -9.594  21.271 -22.451  1.00  0.00           C  
ATOM   3449  HA  GLN B 215      -8.779  20.875 -23.060  1.00  0.00           H  
ATOM   3450  CB  GLN B 215      -9.384  22.772 -22.455  1.00  0.00           C  
ATOM   3451  HB2 GLN B 215      -8.840  23.096 -21.563  1.00  0.00           H  
ATOM   3452  HB3 GLN B 215      -8.782  23.012 -23.329  1.00  0.00           H  
ATOM   3453  CG  GLN B 215     -10.627  23.607 -22.473  1.00  0.00           C  
ATOM   3454  HG2 GLN B 215     -11.285  23.321 -23.295  1.00  0.00           H  
ATOM   3455  HG3 GLN B 215     -11.168  23.505 -21.528  1.00  0.00           H  
ATOM   3456  CD  GLN B 215     -10.177  25.034 -22.665  1.00  0.00           C  
ATOM   3457  OE1 GLN B 215      -9.029  25.422 -22.793  1.00  0.00           O  
ATOM   3458  NE2 GLN B 215     -11.151  25.874 -22.675  1.00  0.00           N  
ATOM   3459 HE21 GLN B 215     -10.921  26.839 -22.769  1.00  0.00           H  
ATOM   3460 HE22 GLN B 215     -12.044  25.467 -22.487  1.00  0.00           H  
ATOM   3461  C   GLN B 215      -9.393  20.779 -21.060  1.00  0.00           C  
ATOM   3462  O   GLN B 215     -10.286  20.401 -20.308  1.00  0.00           O  
ATOM   3463  N   LEU B 216      -8.125  20.874 -20.763  1.00  0.00           N  
ATOM   3464  H   LEU B 216      -7.526  21.282 -21.466  1.00  0.00           H  
ATOM   3465  CA  LEU B 216      -7.551  20.721 -19.483  1.00  0.00           C  
ATOM   3466  HA  LEU B 216      -7.973  19.809 -19.059  1.00  0.00           H  
ATOM   3467  CB  LEU B 216      -6.053  20.632 -19.828  1.00  0.00           C  
ATOM   3468  HB2 LEU B 216      -5.853  20.700 -20.902  1.00  0.00           H  
ATOM   3469  HB3 LEU B 216      -5.551  21.493 -19.380  1.00  0.00           H  
ATOM   3470  CG  LEU B 216      -5.593  19.271 -19.299  1.00  0.00           C  
ATOM   3471  HG  LEU B 216      -6.452  18.604 -19.297  1.00  0.00           H  
ATOM   3472  CD1 LEU B 216      -4.530  18.439 -19.974  1.00  0.00           C  
ATOM   3473 HD11 LEU B 216      -3.614  18.995 -20.152  1.00  0.00           H  
ATOM   3474 HD12 LEU B 216      -3.847  17.948 -19.296  1.00  0.00           H  
ATOM   3475 HD13 LEU B 216      -4.845  17.401 -19.842  1.00  0.00           H  
ATOM   3476  CD2 LEU B 216      -5.145  19.561 -17.908  1.00  0.00           C  
ATOM   3477 HD21 LEU B 216      -4.456  20.403 -17.950  1.00  0.00           H  
ATOM   3478 HD22 LEU B 216      -5.320  18.651 -17.342  1.00  0.00           H  
ATOM   3479 HD23 LEU B 216      -4.165  19.202 -17.670  1.00  0.00           H  
ATOM   3480  C   LEU B 216      -7.896  21.870 -18.528  1.00  0.00           C  
ATOM   3481  O   LEU B 216      -7.731  23.040 -18.861  1.00  0.00           O  
ATOM   3482  N   LEU B 217      -8.336  21.511 -17.322  1.00  0.00           N  
ATOM   3483  H   LEU B 217      -8.456  20.521 -17.132  1.00  0.00           H  
ATOM   3484  CA  LEU B 217      -8.558  22.443 -16.216  1.00  0.00           C  
ATOM   3485  HA  LEU B 217      -8.677  23.455 -16.604  1.00  0.00           H  
ATOM   3486  CB  LEU B 217      -9.832  22.035 -15.464  1.00  0.00           C  
ATOM   3487  HB2 LEU B 217      -9.696  21.023 -15.074  1.00  0.00           H  
ATOM   3488  HB3 LEU B 217      -9.947  22.704 -14.614  1.00  0.00           H  
ATOM   3489  CG  LEU B 217     -11.123  22.071 -16.300  1.00  0.00           C  
ATOM   3490  HG  LEU B 217     -11.026  21.375 -17.135  1.00  0.00           H  
ATOM   3491  CD1 LEU B 217     -12.308  21.644 -15.426  1.00  0.00           C  
ATOM   3492 HD11 LEU B 217     -12.833  20.826 -15.913  1.00  0.00           H  
ATOM   3493 HD12 LEU B 217     -11.978  21.315 -14.443  1.00  0.00           H  
ATOM   3494 HD13 LEU B 217     -13.010  22.468 -15.286  1.00  0.00           H  
ATOM   3495  CD2 LEU B 217     -11.449  23.465 -16.843  1.00  0.00           C  
ATOM   3496 HD21 LEU B 217     -11.300  24.209 -16.063  1.00  0.00           H  
ATOM   3497 HD22 LEU B 217     -12.492  23.493 -17.164  1.00  0.00           H  
ATOM   3498 HD23 LEU B 217     -10.831  23.689 -17.712  1.00  0.00           H  
ATOM   3499  C   LEU B 217      -7.390  22.472 -15.226  1.00  0.00           C  
ATOM   3500  O   LEU B 217      -7.055  23.523 -14.688  1.00  0.00           O  
ATOM   3501  N   TRP B 218      -6.802  21.310 -14.943  1.00  0.00           N  
ATOM   3502  H   TRP B 218      -7.099  20.475 -15.434  1.00  0.00           H  
ATOM   3503  CA  TRP B 218      -5.775  21.157 -13.916  1.00  0.00           C  
ATOM   3504  HA  TRP B 218      -5.088  22.005 -13.967  1.00  0.00           H  
ATOM   3505  CB  TRP B 218      -6.415  21.121 -12.522  1.00  0.00           C  
ATOM   3506  HB2 TRP B 218      -6.859  22.093 -12.316  1.00  0.00           H  
ATOM   3507  HB3 TRP B 218      -7.213  20.382 -12.535  1.00  0.00           H  
ATOM   3508  CG  TRP B 218      -5.497  20.758 -11.392  1.00  0.00           C  
ATOM   3509  CD1 TRP B 218      -4.830  21.634 -10.609  1.00  0.00           C  
ATOM   3510  HD1 TRP B 218      -4.903  22.713 -10.681  1.00  0.00           H  
ATOM   3511  NE1 TRP B 218      -4.065  20.943  -9.689  1.00  0.00           N  
ATOM   3512  HE1 TRP B 218      -3.517  21.398  -8.969  1.00  0.00           H  
ATOM   3513  CE2 TRP B 218      -4.186  19.580  -9.844  1.00  0.00           C  
ATOM   3514  CZ2 TRP B 218      -3.643  18.485  -9.158  1.00  0.00           C  
ATOM   3515  HZ2 TRP B 218      -3.008  18.647  -8.299  1.00  0.00           H  
ATOM   3516  CH2 TRP B 218      -3.966  17.183  -9.580  1.00  0.00           C  
ATOM   3517  HH2 TRP B 218      -3.578  16.328  -9.043  1.00  0.00           H  
ATOM   3518  CZ3 TRP B 218      -4.814  16.999 -10.687  1.00  0.00           C  
ATOM   3519  HZ3 TRP B 218      -5.073  16.000 -11.006  1.00  0.00           H  
ATOM   3520  CE3 TRP B 218      -5.363  18.106 -11.361  1.00  0.00           C  
ATOM   3521  HE3 TRP B 218      -6.023  17.945 -12.199  1.00  0.00           H  
ATOM   3522  CD2 TRP B 218      -5.082  19.427 -10.943  1.00  0.00           C  
ATOM   3523  C   TRP B 218      -4.974  19.886 -14.133  1.00  0.00           C  
ATOM   3524  O   TRP B 218      -5.443  18.923 -14.742  1.00  0.00           O  
ATOM   3525  N   LYS B 219      -3.748  19.886 -13.623  1.00  0.00           N  
ATOM   3526  H   LYS B 219      -3.402  20.733 -13.190  1.00  0.00           H  
ATOM   3527  CA  LYS B 219      -2.797  18.812 -13.817  1.00  0.00           C  
ATOM   3528  HA  LYS B 219      -3.315  17.852 -13.887  1.00  0.00           H  
ATOM   3529  CB  LYS B 219      -2.180  19.204 -15.148  1.00  0.00           C  
ATOM   3530  HB2 LYS B 219      -2.986  19.280 -15.873  1.00  0.00           H  
ATOM   3531  HB3 LYS B 219      -1.727  20.191 -15.026  1.00  0.00           H  
ATOM   3532  CG  LYS B 219      -1.138  18.289 -15.731  1.00  0.00           C  
ATOM   3533  HG2 LYS B 219      -0.264  18.316 -15.082  1.00  0.00           H  
ATOM   3534  HG3 LYS B 219      -1.517  17.268 -15.822  1.00  0.00           H  
ATOM   3535  CD  LYS B 219      -0.793  18.879 -17.105  1.00  0.00           C  
ATOM   3536  HD2 LYS B 219      -1.584  18.683 -17.839  1.00  0.00           H  
ATOM   3537  HD3 LYS B 219      -0.627  19.956 -17.051  1.00  0.00           H  
ATOM   3538  CE  LYS B 219       0.497  18.212 -17.509  1.00  0.00           C  
ATOM   3539  HE2 LYS B 219       1.055  18.905 -18.144  1.00  0.00           H  
ATOM   3540  HE3 LYS B 219       1.079  18.023 -16.597  1.00  0.00           H  
ATOM   3541  NZ  LYS B 219       0.142  16.967 -18.222  1.00  0.00           N  
ATOM   3542  HZ1 LYS B 219       0.568  16.144 -17.815  1.00  0.00           H  
ATOM   3543  HZ2 LYS B 219      -0.860  16.812 -18.144  1.00  0.00           H  
ATOM   3544  HZ3 LYS B 219       0.369  17.055 -19.202  1.00  0.00           H  
ATOM   3545  C   LYS B 219      -1.813  18.748 -12.654  1.00  0.00           C  
ATOM   3546  O   LYS B 219      -1.359  19.784 -12.175  1.00  0.00           O  
ATOM   3547  N   GLY B 220      -1.451  17.545 -12.228  1.00  0.00           N  
ATOM   3548  H   GLY B 220      -1.858  16.725 -12.672  1.00  0.00           H  
ATOM   3549  CA  GLY B 220      -0.588  17.351 -11.068  1.00  0.00           C  
ATOM   3550  HA2 GLY B 220       0.267  18.025 -11.125  1.00  0.00           H  
ATOM   3551  HA3 GLY B 220      -1.149  17.591 -10.165  1.00  0.00           H  
ATOM   3552  C   GLY B 220      -0.068  15.929 -10.940  1.00  0.00           C  
ATOM   3553  O   GLY B 220      -0.113  15.130 -11.873  1.00  0.00           O  
ATOM   3554  N   SER B 221       0.469  15.617  -9.768  1.00  0.00           N  
ATOM   3555  H   SER B 221       0.533  16.326  -9.050  1.00  0.00           H  
ATOM   3556  CA  SER B 221       1.155  14.359  -9.505  1.00  0.00           C  
ATOM   3557  HA  SER B 221       0.702  13.563 -10.096  1.00  0.00           H  
ATOM   3558  CB  SER B 221       2.597  14.601  -9.924  1.00  0.00           C  
ATOM   3559  HB2 SER B 221       2.586  14.947 -10.955  1.00  0.00           H  
ATOM   3560  HB3 SER B 221       3.000  15.373  -9.272  1.00  0.00           H  
ATOM   3561  OG  SER B 221       3.501  13.541  -9.881  1.00  0.00           O  
ATOM   3562  HG  SER B 221       4.237  13.886 -10.399  1.00  0.00           H  
ATOM   3563  C   SER B 221       1.071  13.985  -8.035  1.00  0.00           C  
ATOM   3564  O   SER B 221       0.868  14.846  -7.180  1.00  0.00           O  
ATOM   3565  N   PHE B 222       1.224  12.701  -7.742  1.00  0.00           N  
ATOM   3566  H   PHE B 222       1.342  12.053  -8.518  1.00  0.00           H  
ATOM   3567  CA  PHE B 222       0.948  12.143  -6.431  1.00  0.00           C  
ATOM   3568  HA  PHE B 222       1.189  12.879  -5.662  1.00  0.00           H  
ATOM   3569  CB  PHE B 222      -0.552  11.867  -6.392  1.00  0.00           C  
ATOM   3570  HB2 PHE B 222      -1.083  12.819  -6.363  1.00  0.00           H  
ATOM   3571  HB3 PHE B 222      -0.826  11.355  -7.314  1.00  0.00           H  
ATOM   3572  CG  PHE B 222      -1.036  11.029  -5.243  1.00  0.00           C  
ATOM   3573  CD1 PHE B 222      -1.188  11.610  -3.975  1.00  0.00           C  
ATOM   3574  HD1 PHE B 222      -0.914  12.642  -3.804  1.00  0.00           H  
ATOM   3575  CE1 PHE B 222      -1.755  10.859  -2.937  1.00  0.00           C  
ATOM   3576  HE1 PHE B 222      -1.926  11.328  -1.979  1.00  0.00           H  
ATOM   3577  CZ  PHE B 222      -2.142   9.527  -3.157  1.00  0.00           C  
ATOM   3578  HZ  PHE B 222      -2.594   8.961  -2.357  1.00  0.00           H  
ATOM   3579  CE2 PHE B 222      -1.971   8.944  -4.424  1.00  0.00           C  
ATOM   3580  HE2 PHE B 222      -2.303   7.933  -4.606  1.00  0.00           H  
ATOM   3581  CD2 PHE B 222      -1.414   9.694  -5.470  1.00  0.00           C  
ATOM   3582  HD2 PHE B 222      -1.309   9.256  -6.453  1.00  0.00           H  
ATOM   3583  C   PHE B 222       1.767  10.880  -6.165  1.00  0.00           C  
ATOM   3584  O   PHE B 222       1.861   9.981  -6.999  1.00  0.00           O  
ATOM   3585  N   LYS B 223       2.355  10.804  -4.973  1.00  0.00           N  
ATOM   3586  H   LYS B 223       2.272  11.595  -4.351  1.00  0.00           H  
ATOM   3587  CA  LYS B 223       3.050   9.624  -4.453  1.00  0.00           C  
ATOM   3588  HA  LYS B 223       3.245   8.898  -5.245  1.00  0.00           H  
ATOM   3589  CB  LYS B 223       4.386  10.062  -3.887  1.00  0.00           C  
ATOM   3590  HB2 LYS B 223       4.246  10.899  -3.202  1.00  0.00           H  
ATOM   3591  HB3 LYS B 223       4.844   9.223  -3.354  1.00  0.00           H  
ATOM   3592  CG  LYS B 223       5.306  10.490  -5.007  1.00  0.00           C  
ATOM   3593  HG2 LYS B 223       5.462   9.625  -5.659  1.00  0.00           H  
ATOM   3594  HG3 LYS B 223       4.887  11.298  -5.605  1.00  0.00           H  
ATOM   3595  CD  LYS B 223       6.591  10.964  -4.340  1.00  0.00           C  
ATOM   3596  HD2 LYS B 223       6.738  12.034  -4.504  1.00  0.00           H  
ATOM   3597  HD3 LYS B 223       6.619  10.753  -3.268  1.00  0.00           H  
ATOM   3598  CE  LYS B 223       7.631  10.101  -5.007  1.00  0.00           C  
ATOM   3599  HE2 LYS B 223       7.349   9.062  -4.797  1.00  0.00           H  
ATOM   3600  HE3 LYS B 223       7.564  10.261  -6.089  1.00  0.00           H  
ATOM   3601  NZ  LYS B 223       8.952  10.396  -4.438  1.00  0.00           N  
ATOM   3602  HZ1 LYS B 223       9.677  10.167  -5.100  1.00  0.00           H  
ATOM   3603  HZ2 LYS B 223       9.000  11.368  -4.171  1.00  0.00           H  
ATOM   3604  HZ3 LYS B 223       9.073   9.848  -3.593  1.00  0.00           H  
ATOM   3605  C   LYS B 223       2.243   8.987  -3.324  1.00  0.00           C  
ATOM   3606  O   LYS B 223       2.157   9.602  -2.264  1.00  0.00           O  
ATOM   3607  N   PRO B 224       1.695   7.777  -3.500  1.00  0.00           N  
ATOM   3608  CD  PRO B 224       1.665   7.034  -4.746  1.00  0.00           C  
ATOM   3609  HD2 PRO B 224       2.669   6.697  -5.011  1.00  0.00           H  
ATOM   3610  HD3 PRO B 224       1.257   7.660  -5.542  1.00  0.00           H  
ATOM   3611  CG  PRO B 224       0.747   5.838  -4.521  1.00  0.00           C  
ATOM   3612  HG2 PRO B 224       1.248   4.918  -4.823  1.00  0.00           H  
ATOM   3613  HG3 PRO B 224      -0.177   5.978  -5.081  1.00  0.00           H  
ATOM   3614  CB  PRO B 224       0.438   5.806  -3.024  1.00  0.00           C  
ATOM   3615  HB2 PRO B 224       1.028   5.019  -2.552  1.00  0.00           H  
ATOM   3616  HB3 PRO B 224      -0.624   5.634  -2.854  1.00  0.00           H  
ATOM   3617  CA  PRO B 224       0.848   7.174  -2.481  1.00  0.00           C  
ATOM   3618  HA  PRO B 224      -0.038   7.799  -2.371  1.00  0.00           H  
ATOM   3619  C   PRO B 224       1.516   7.053  -1.106  1.00  0.00           C  
ATOM   3620  O   PRO B 224       0.860   7.331  -0.112  1.00  0.00           O  
ATOM   3621  N   SER B 225       2.806   6.701  -1.051  1.00  0.00           N  
ATOM   3622  H   SER B 225       3.294   6.516  -1.911  1.00  0.00           H  
ATOM   3623  CA  SER B 225       3.555   6.527   0.207  1.00  0.00           C  
ATOM   3624  HA  SER B 225       3.007   5.830   0.842  1.00  0.00           H  
ATOM   3625  CB  SER B 225       4.923   5.906  -0.093  1.00  0.00           C  
ATOM   3626  HB2 SER B 225       5.456   5.750   0.848  1.00  0.00           H  
ATOM   3627  HB3 SER B 225       4.783   4.935  -0.570  1.00  0.00           H  
ATOM   3628  OG  SER B 225       5.678   6.765  -0.938  1.00  0.00           O  
ATOM   3629  HG  SER B 225       5.576   6.509  -1.856  1.00  0.00           H  
ATOM   3630  C   SER B 225       3.753   7.815   1.026  1.00  0.00           C  
ATOM   3631  O   SER B 225       3.970   7.737   2.230  1.00  0.00           O  
ATOM   3632  N   GLU B 226       3.630   8.997   0.415  1.00  0.00           N  
ATOM   3633  H   GLU B 226       3.419   8.999  -0.570  1.00  0.00           H  
ATOM   3634  CA  GLU B 226       3.752  10.302   1.098  1.00  0.00           C  
ATOM   3635  HA  GLU B 226       4.471  10.229   1.916  1.00  0.00           H  
ATOM   3636  CB  GLU B 226       4.243  11.355   0.096  1.00  0.00           C  
ATOM   3637  HB2 GLU B 226       3.548  11.364  -0.745  1.00  0.00           H  
ATOM   3638  HB3 GLU B 226       4.217  12.350   0.541  1.00  0.00           H  
ATOM   3639  CG  GLU B 226       5.630  11.044  -0.474  1.00  0.00           C  
ATOM   3640  HG2 GLU B 226       5.778   9.965  -0.540  1.00  0.00           H  
ATOM   3641  HG3 GLU B 226       5.635  11.442  -1.484  1.00  0.00           H  
ATOM   3642  CD  GLU B 226       6.828  11.686   0.222  1.00  0.00           C  
ATOM   3643  OE1 GLU B 226       6.711  12.857   0.637  1.00  0.00           O  
ATOM   3644  OE2 GLU B 226       7.908  11.062   0.130  1.00  0.00           O  
ATOM   3645  C   GLU B 226       2.429  10.797   1.695  1.00  0.00           C  
ATOM   3646  O   GLU B 226       2.412  11.765   2.446  1.00  0.00           O  
ATOM   3647  N   HIE B 227       1.312  10.160   1.335  1.00  0.00           N  
ATOM   3648  H   HIE B 227       1.415   9.360   0.723  1.00  0.00           H  
ATOM   3649  CA  HIE B 227      -0.042  10.616   1.666  1.00  0.00           C  
ATOM   3650  HA  HIE B 227       0.023  11.353   2.469  1.00  0.00           H  
ATOM   3651  CB  HIE B 227      -0.662  11.316   0.454  1.00  0.00           C  
ATOM   3652  HB2 HIE B 227      -0.690  10.600  -0.364  1.00  0.00           H  
ATOM   3653  HB3 HIE B 227      -1.680  11.620   0.698  1.00  0.00           H  
ATOM   3654  CG  HIE B 227       0.074  12.549   0.008  1.00  0.00           C  
ATOM   3655  ND1 HIE B 227      -0.026  13.800   0.610  1.00  0.00           N  
ATOM   3656  CE1 HIE B 227       0.808  14.600  -0.066  1.00  0.00           C  
ATOM   3657  HE1 HIE B 227       0.982  15.641   0.173  1.00  0.00           H  
ATOM   3658  NE2 HIE B 227       1.410  13.923  -1.061  1.00  0.00           N  
ATOM   3659  HE2 HIE B 227       2.119  14.301  -1.670  1.00  0.00           H  
ATOM   3660  CD2 HIE B 227       0.955  12.623  -1.030  1.00  0.00           C  
ATOM   3661  HD2 HIE B 227       1.253  11.801  -1.661  1.00  0.00           H  
ATOM   3662  C   HIE B 227      -0.909   9.465   2.184  1.00  0.00           C  
ATOM   3663  O   HIE B 227      -2.064   9.295   1.784  1.00  0.00           O  
ATOM   3664  N   VAL B 228      -0.341   8.619   3.044  1.00  0.00           N  
ATOM   3665  H   VAL B 228       0.621   8.785   3.310  1.00  0.00           H  
ATOM   3666  CA  VAL B 228      -1.060   7.476   3.623  1.00  0.00           C  
ATOM   3667  HA  VAL B 228      -1.701   7.071   2.841  1.00  0.00           H  
ATOM   3668  CB  VAL B 228      -0.110   6.333   4.046  1.00  0.00           C  
ATOM   3669  HB  VAL B 228       0.565   6.736   4.800  1.00  0.00           H  
ATOM   3670  CG1 VAL B 228      -0.867   5.140   4.676  1.00  0.00           C  
ATOM   3671 HG11 VAL B 228      -1.930   5.164   4.449  1.00  0.00           H  
ATOM   3672 HG12 VAL B 228      -0.483   4.189   4.322  1.00  0.00           H  
ATOM   3673 HG13 VAL B 228      -0.735   5.150   5.753  1.00  0.00           H  
ATOM   3674  CG2 VAL B 228       0.763   5.852   2.874  1.00  0.00           C  
ATOM   3675 HG21 VAL B 228       1.790   6.177   3.035  1.00  0.00           H  
ATOM   3676 HG22 VAL B 228       0.776   4.771   2.764  1.00  0.00           H  
ATOM   3677 HG23 VAL B 228       0.402   6.270   1.942  1.00  0.00           H  
ATOM   3678  C   VAL B 228      -1.963   7.924   4.778  1.00  0.00           C  
ATOM   3679  O   VAL B 228      -1.556   8.665   5.677  1.00  0.00           O  
ATOM   3680  N   LYS B 229      -3.192   7.406   4.793  1.00  0.00           N  
ATOM   3681  H   LYS B 229      -3.480   6.871   3.974  1.00  0.00           H  
ATOM   3682  CA  LYS B 229      -4.096   7.391   5.942  1.00  0.00           C  
ATOM   3683  HA  LYS B 229      -3.563   7.717   6.833  1.00  0.00           H  
ATOM   3684  CB  LYS B 229      -5.236   8.380   5.690  1.00  0.00           C  
ATOM   3685  HB2 LYS B 229      -4.814   9.375   5.539  1.00  0.00           H  
ATOM   3686  HB3 LYS B 229      -5.782   8.088   4.790  1.00  0.00           H  
ATOM   3687  CG  LYS B 229      -6.198   8.414   6.881  1.00  0.00           C  
ATOM   3688  HG2 LYS B 229      -6.664   7.435   7.010  1.00  0.00           H  
ATOM   3689  HG3 LYS B 229      -5.646   8.665   7.789  1.00  0.00           H  
ATOM   3690  CD  LYS B 229      -7.288   9.456   6.635  1.00  0.00           C  
ATOM   3691  HD2 LYS B 229      -6.834  10.447   6.576  1.00  0.00           H  
ATOM   3692  HD3 LYS B 229      -7.798   9.230   5.695  1.00  0.00           H  
ATOM   3693  CE  LYS B 229      -8.278   9.390   7.796  1.00  0.00           C  
ATOM   3694  HE2 LYS B 229      -8.692   8.379   7.842  1.00  0.00           H  
ATOM   3695  HE3 LYS B 229      -7.738   9.572   8.730  1.00  0.00           H  
ATOM   3696  NZ  LYS B 229      -9.369  10.380   7.651  1.00  0.00           N  
ATOM   3697  HZ1 LYS B 229      -9.309  11.081   8.377  1.00  0.00           H  
ATOM   3698  HZ2 LYS B 229      -9.421  10.804   6.737  1.00  0.00           H  
ATOM   3699  HZ3 LYS B 229     -10.270   9.972   7.918  1.00  0.00           H  
ATOM   3700  C   LYS B 229      -4.598   5.955   6.143  1.00  0.00           C  
ATOM   3701  O   LYS B 229      -5.391   5.481   5.328  1.00  0.00           O  
ATOM   3702  N   PRO B 230      -4.178   5.245   7.203  1.00  0.00           N  
ATOM   3703  CD  PRO B 230      -3.227   5.644   8.221  1.00  0.00           C  
ATOM   3704  HD2 PRO B 230      -3.743   6.255   8.961  1.00  0.00           H  
ATOM   3705  HD3 PRO B 230      -2.384   6.180   7.788  1.00  0.00           H  
ATOM   3706  CG  PRO B 230      -2.733   4.357   8.871  1.00  0.00           C  
ATOM   3707  HG2 PRO B 230      -2.534   4.498   9.932  1.00  0.00           H  
ATOM   3708  HG3 PRO B 230      -1.845   3.999   8.348  1.00  0.00           H  
ATOM   3709  CB  PRO B 230      -3.881   3.377   8.666  1.00  0.00           C  
ATOM   3710  HB2 PRO B 230      -4.542   3.391   9.533  1.00  0.00           H  
ATOM   3711  HB3 PRO B 230      -3.507   2.375   8.508  1.00  0.00           H  
ATOM   3712  CA  PRO B 230      -4.611   3.878   7.421  1.00  0.00           C  
ATOM   3713  HA  PRO B 230      -4.313   3.292   6.555  1.00  0.00           H  
ATOM   3714  C   PRO B 230      -6.119   3.749   7.596  1.00  0.00           C  
ATOM   3715  O   PRO B 230      -6.811   4.679   8.025  1.00  0.00           O  
ATOM   3716  N   ARG B 231      -6.623   2.549   7.313  1.00  0.00           N  
ATOM   3717  H   ARG B 231      -5.993   1.842   6.957  1.00  0.00           H  
ATOM   3718  CA  ARG B 231      -7.997   2.165   7.648  1.00  0.00           C  
ATOM   3719  HA  ARG B 231      -8.673   2.935   7.277  1.00  0.00           H  
ATOM   3720  CB  ARG B 231      -8.339   0.837   6.969  1.00  0.00           C  
ATOM   3721  HB2 ARG B 231      -7.612   0.075   7.254  1.00  0.00           H  
ATOM   3722  HB3 ARG B 231      -9.331   0.510   7.288  1.00  0.00           H  
ATOM   3723  CG  ARG B 231      -8.320   1.018   5.448  1.00  0.00           C  
ATOM   3724  HG2 ARG B 231      -9.030   1.797   5.164  1.00  0.00           H  
ATOM   3725  HG3 ARG B 231      -7.321   1.291   5.110  1.00  0.00           H  
ATOM   3726  CD  ARG B 231      -8.716  -0.286   4.780  1.00  0.00           C  
ATOM   3727  HD2 ARG B 231      -8.001  -1.065   5.054  1.00  0.00           H  
ATOM   3728  HD3 ARG B 231      -9.701  -0.560   5.164  1.00  0.00           H  
ATOM   3729  NE  ARG B 231      -8.762  -0.134   3.315  1.00  0.00           N  
ATOM   3730  HE  ARG B 231      -8.113   0.508   2.863  1.00  0.00           H  
ATOM   3731  CZ  ARG B 231      -9.586  -0.772   2.515  1.00  0.00           C  
ATOM   3732  NH1 ARG B 231     -10.455  -1.625   2.968  1.00  0.00           N  
ATOM   3733 HH11 ARG B 231     -10.464  -1.781   3.958  1.00  0.00           H  
ATOM   3734 HH12 ARG B 231     -11.073  -2.103   2.347  1.00  0.00           H  
ATOM   3735  NH2 ARG B 231      -9.555  -0.559   1.245  1.00  0.00           N  
ATOM   3736 HH21 ARG B 231      -8.840   0.099   0.912  1.00  0.00           H  
ATOM   3737 HH22 ARG B 231     -10.159  -1.018   0.599  1.00  0.00           H  
ATOM   3738  C   ARG B 231      -8.196   2.095   9.162  1.00  0.00           C  
ATOM   3739  O   ARG B 231      -7.250   1.876   9.915  1.00  0.00           O  
ATOM   3740  N   ALA B 232      -9.439   2.271   9.600  1.00  0.00           N  
ATOM   3741  H   ALA B 232     -10.178   2.393   8.932  1.00  0.00           H  
ATOM   3742  CA  ALA B 232      -9.808   2.169  11.008  1.00  0.00           C  
ATOM   3743  HA  ALA B 232      -9.158   2.845  11.558  1.00  0.00           H  
ATOM   3744  CB  ALA B 232     -11.254   2.660  11.190  1.00  0.00           C  
ATOM   3745  HB1 ALA B 232     -11.748   2.808  10.229  1.00  0.00           H  
ATOM   3746  HB2 ALA B 232     -11.830   1.937  11.770  1.00  0.00           H  
ATOM   3747  HB3 ALA B 232     -11.252   3.606  11.728  1.00  0.00           H  
ATOM   3748  C   ALA B 232      -9.616   0.727  11.535  1.00  0.00           C  
ATOM   3749  O   ALA B 232      -9.995  -0.219  10.837  1.00  0.00           O  
ATOM   3750  N   PRO B 233      -9.057   0.538  12.748  1.00  0.00           N  
ATOM   3751  CD  PRO B 233      -8.430   1.550  13.579  1.00  0.00           C  
ATOM   3752  HD2 PRO B 233      -9.198   2.141  14.081  1.00  0.00           H  
ATOM   3753  HD3 PRO B 233      -7.776   2.192  12.987  1.00  0.00           H  
ATOM   3754  CG  PRO B 233      -7.582   0.801  14.602  1.00  0.00           C  
ATOM   3755  HG2 PRO B 233      -7.611   1.297  15.572  1.00  0.00           H  
ATOM   3756  HG3 PRO B 233      -6.559   0.727  14.236  1.00  0.00           H  
ATOM   3757  CB  PRO B 233      -8.183  -0.600  14.681  1.00  0.00           C  
ATOM   3758  HB2 PRO B 233      -8.839  -0.668  15.550  1.00  0.00           H  
ATOM   3759  HB3 PRO B 233      -7.395  -1.349  14.750  1.00  0.00           H  
ATOM   3760  CA  PRO B 233      -8.986  -0.773  13.387  1.00  0.00           C  
ATOM   3761  HA  PRO B 233      -8.456  -1.459  12.723  1.00  0.00           H  
ATOM   3762  C   PRO B 233     -10.373  -1.349  13.688  1.00  0.00           C  
ATOM   3763  O   PRO B 233     -11.365  -0.623  13.800  1.00  0.00           O  
ATOM   3764  N   GLY B 234     -10.423  -2.663  13.883  1.00  0.00           N  
ATOM   3765  H   GLY B 234      -9.558  -3.189  13.862  1.00  0.00           H  
ATOM   3766  CA  GLY B 234     -11.669  -3.383  14.131  1.00  0.00           C  
ATOM   3767  HA2 GLY B 234     -12.474  -2.679  14.338  1.00  0.00           H  
ATOM   3768  HA3 GLY B 234     -11.932  -3.949  13.238  1.00  0.00           H  
ATOM   3769  C   GLY B 234     -11.600  -4.336  15.314  1.00  0.00           C  
ATOM   3770  O   GLY B 234     -10.560  -4.501  15.951  1.00  0.00           O  
ATOM   3771  N   ASN B 235     -12.734  -4.981  15.591  1.00  0.00           N  
ATOM   3772  H   ASN B 235     -13.503  -4.852  14.950  1.00  0.00           H  
ATOM   3773  CA  ASN B 235     -12.863  -6.044  16.593  1.00  0.00           C  
ATOM   3774  HA  ASN B 235     -13.921  -6.306  16.643  1.00  0.00           H  
ATOM   3775  CB  ASN B 235     -12.089  -7.275  16.121  1.00  0.00           C  
ATOM   3776  HB2 ASN B 235     -11.078  -7.016  15.826  1.00  0.00           H  
ATOM   3777  HB3 ASN B 235     -12.015  -7.995  16.934  1.00  0.00           H  
ATOM   3778  CG  ASN B 235     -12.776  -7.924  14.960  1.00  0.00           C  
ATOM   3779  OD1 ASN B 235     -13.005  -7.350  13.910  1.00  0.00           O  
ATOM   3780  ND2 ASN B 235     -13.125  -9.164  15.150  1.00  0.00           N  
ATOM   3781 HD21 ASN B 235     -13.517  -9.640  14.363  1.00  0.00           H  
ATOM   3782 HD22 ASN B 235     -12.919  -9.596  16.034  1.00  0.00           H  
ATOM   3783  C   ASN B 235     -12.495  -5.647  18.022  1.00  0.00           C  
ATOM   3784  O   ASN B 235     -12.013  -6.467  18.804  1.00  0.00           O  
ATOM   3785  N   LEU B 236     -12.712  -4.380  18.355  1.00  0.00           N  
ATOM   3786  H   LEU B 236     -13.129  -3.761  17.680  1.00  0.00           H  
ATOM   3787  CA  LEU B 236     -12.410  -3.877  19.677  1.00  0.00           C  
ATOM   3788  HA  LEU B 236     -11.371  -4.131  19.879  1.00  0.00           H  
ATOM   3789  CB  LEU B 236     -12.551  -2.355  19.672  1.00  0.00           C  
ATOM   3790  HB2 LEU B 236     -11.884  -1.938  18.917  1.00  0.00           H  
ATOM   3791  HB3 LEU B 236     -13.583  -2.120  19.399  1.00  0.00           H  
ATOM   3792  CG  LEU B 236     -12.242  -1.722  21.038  1.00  0.00           C  
ATOM   3793  HG  LEU B 236     -12.874  -2.205  21.770  1.00  0.00           H  
ATOM   3794  CD1 LEU B 236     -10.800  -1.880  21.534  1.00  0.00           C  
ATOM   3795 HD11 LEU B 236     -10.224  -0.962  21.414  1.00  0.00           H  
ATOM   3796 HD12 LEU B 236     -10.836  -2.126  22.593  1.00  0.00           H  
ATOM   3797 HD13 LEU B 236     -10.289  -2.703  21.046  1.00  0.00           H  
ATOM   3798  CD2 LEU B 236     -12.611  -0.242  20.998  1.00  0.00           C  
ATOM   3799 HD21 LEU B 236     -12.211   0.201  20.088  1.00  0.00           H  
ATOM   3800 HD22 LEU B 236     -13.696  -0.131  21.002  1.00  0.00           H  
ATOM   3801 HD23 LEU B 236     -12.200   0.266  21.867  1.00  0.00           H  
ATOM   3802  C   LEU B 236     -13.289  -4.569  20.727  1.00  0.00           C  
ATOM   3803  O   LEU B 236     -14.517  -4.561  20.644  1.00  0.00           O  
ATOM   3804  N   THR B 237     -12.630  -5.159  21.713  1.00  0.00           N  
ATOM   3805  H   THR B 237     -11.614  -5.142  21.684  1.00  0.00           H  
ATOM   3806  CA  THR B 237     -13.216  -6.002  22.754  1.00  0.00           C  
ATOM   3807  HA  THR B 237     -14.282  -5.790  22.829  1.00  0.00           H  
ATOM   3808  CB  THR B 237     -12.969  -7.503  22.498  1.00  0.00           C  
ATOM   3809  HB  THR B 237     -12.592  -7.918  23.431  1.00  0.00           H  
ATOM   3810  CG2 THR B 237     -14.221  -8.331  22.219  1.00  0.00           C  
ATOM   3811 HG21 THR B 237     -15.128  -7.724  22.188  1.00  0.00           H  
ATOM   3812 HG22 THR B 237     -14.114  -8.959  21.332  1.00  0.00           H  
ATOM   3813 HG23 THR B 237     -14.308  -9.005  23.063  1.00  0.00           H  
ATOM   3814  OG1 THR B 237     -11.969  -7.770  21.535  1.00  0.00           O  
ATOM   3815  HG1 THR B 237     -12.212  -7.318  20.715  1.00  0.00           H  
ATOM   3816  C   THR B 237     -12.587  -5.691  24.098  1.00  0.00           C  
ATOM   3817  O   THR B 237     -11.436  -5.260  24.169  1.00  0.00           O  
ATOM   3818  N   VAL B 238     -13.337  -5.958  25.166  1.00  0.00           N  
ATOM   3819  H   VAL B 238     -14.279  -6.296  25.035  1.00  0.00           H  
ATOM   3820  CA  VAL B 238     -12.911  -5.706  26.543  1.00  0.00           C  
ATOM   3821  HA  VAL B 238     -11.851  -5.454  26.516  1.00  0.00           H  
ATOM   3822  CB  VAL B 238     -13.664  -4.476  27.076  1.00  0.00           C  
ATOM   3823  HB  VAL B 238     -13.616  -3.742  26.274  1.00  0.00           H  
ATOM   3824  CG1 VAL B 238     -15.142  -4.663  27.438  1.00  0.00           C  
ATOM   3825 HG11 VAL B 238     -15.467  -3.750  27.922  1.00  0.00           H  
ATOM   3826 HG12 VAL B 238     -15.763  -4.788  26.554  1.00  0.00           H  
ATOM   3827 HG13 VAL B 238     -15.283  -5.482  28.147  1.00  0.00           H  
ATOM   3828  CG2 VAL B 238     -13.081  -3.776  28.300  1.00  0.00           C  
ATOM   3829 HG21 VAL B 238     -11.993  -3.781  28.314  1.00  0.00           H  
ATOM   3830 HG22 VAL B 238     -13.402  -2.743  28.202  1.00  0.00           H  
ATOM   3831 HG23 VAL B 238     -13.510  -4.154  29.234  1.00  0.00           H  
ATOM   3832  C   VAL B 238     -13.044  -6.944  27.418  1.00  0.00           C  
ATOM   3833  O   VAL B 238     -13.987  -7.720  27.275  1.00  0.00           O  
ATOM   3834  N   HIE B 239     -12.086  -7.107  28.329  1.00  0.00           N  
ATOM   3835  H   HIE B 239     -11.330  -6.430  28.328  1.00  0.00           H  
ATOM   3836  CA  HIE B 239     -11.901  -8.295  29.159  1.00  0.00           C  
ATOM   3837  HA  HIE B 239     -12.841  -8.848  29.194  1.00  0.00           H  
ATOM   3838  CB  HIE B 239     -10.815  -9.200  28.563  1.00  0.00           C  
ATOM   3839  HB2 HIE B 239     -10.818 -10.149  29.100  1.00  0.00           H  
ATOM   3840  HB3 HIE B 239      -9.846  -8.731  28.722  1.00  0.00           H  
ATOM   3841  CG  HIE B 239     -10.942  -9.480  27.096  1.00  0.00           C  
ATOM   3842  ND1 HIE B 239     -11.662 -10.527  26.527  1.00  0.00           N  
ATOM   3843  CE1 HIE B 239     -11.504 -10.392  25.202  1.00  0.00           C  
ATOM   3844  HE1 HIE B 239     -11.934 -11.061  24.470  1.00  0.00           H  
ATOM   3845  NE2 HIE B 239     -10.732  -9.325  24.923  1.00  0.00           N  
ATOM   3846  HE2 HIE B 239     -10.432  -9.018  23.999  1.00  0.00           H  
ATOM   3847  CD2 HIE B 239     -10.374  -8.733  26.108  1.00  0.00           C  
ATOM   3848  HD2 HIE B 239      -9.774  -7.843  26.238  1.00  0.00           H  
ATOM   3849  C   HIE B 239     -11.473  -7.970  30.586  1.00  0.00           C  
ATOM   3850  O   HIE B 239     -10.791  -6.973  30.848  1.00  0.00           O  
ATOM   3851  N   THR B 240     -11.817  -8.892  31.487  1.00  0.00           N  
ATOM   3852  H   THR B 240     -12.509  -9.571  31.227  1.00  0.00           H  
ATOM   3853  CA  THR B 240     -11.370  -8.914  32.875  1.00  0.00           C  
ATOM   3854  HA  THR B 240     -11.073  -7.893  33.074  1.00  0.00           H  
ATOM   3855  CB  THR B 240     -12.473  -9.202  33.920  1.00  0.00           C  
ATOM   3856  HB  THR B 240     -11.996  -9.392  34.886  1.00  0.00           H  
ATOM   3857  CG2 THR B 240     -13.457  -8.048  34.088  1.00  0.00           C  
ATOM   3858 HG21 THR B 240     -12.977  -7.208  34.589  1.00  0.00           H  
ATOM   3859 HG22 THR B 240     -13.834  -7.739  33.114  1.00  0.00           H  
ATOM   3860 HG23 THR B 240     -14.301  -8.356  34.709  1.00  0.00           H  
ATOM   3861  OG1 THR B 240     -13.347 -10.254  33.603  1.00  0.00           O  
ATOM   3862  HG1 THR B 240     -14.201  -9.961  33.948  1.00  0.00           H  
ATOM   3863  C   THR B 240     -10.089  -9.660  33.179  1.00  0.00           C  
ATOM   3864  O   THR B 240      -9.669 -10.692  32.636  1.00  0.00           O  
ATOM   3865  N   GLN B 241      -9.426  -9.006  34.107  1.00  0.00           N  
ATOM   3866  H   GLN B 241      -9.693  -8.050  34.337  1.00  0.00           H  
ATOM   3867  CA  GLN B 241      -8.198  -9.485  34.598  1.00  0.00           C  
ATOM   3868  HA  GLN B 241      -8.269 -10.566  34.546  1.00  0.00           H  
ATOM   3869  CB  GLN B 241      -7.081  -8.866  33.727  1.00  0.00           C  
ATOM   3870  HB2 GLN B 241      -7.086  -7.799  33.909  1.00  0.00           H  
ATOM   3871  HB3 GLN B 241      -6.144  -9.245  34.120  1.00  0.00           H  
ATOM   3872  CG  GLN B 241      -7.055  -8.985  32.175  1.00  0.00           C  
ATOM   3873  HG2 GLN B 241      -8.006  -9.157  31.664  1.00  0.00           H  
ATOM   3874  HG3 GLN B 241      -6.730  -8.026  31.786  1.00  0.00           H  
ATOM   3875  CD  GLN B 241      -5.971  -9.957  31.748  1.00  0.00           C  
ATOM   3876  OE1 GLN B 241      -4.803  -9.770  32.061  1.00  0.00           O  
ATOM   3877  NE2 GLN B 241      -6.254 -10.999  31.009  1.00  0.00           N  
ATOM   3878 HE21 GLN B 241      -5.480 -11.601  30.797  1.00  0.00           H  
ATOM   3879 HE22 GLN B 241      -7.207 -11.218  30.765  1.00  0.00           H  
ATOM   3880  C   GLN B 241      -8.039  -9.317  36.089  1.00  0.00           C  
ATOM   3881  O   GLN B 241      -8.730  -8.566  36.782  1.00  0.00           O  
ATOM   3882  N   VAL B 242      -7.153 -10.179  36.577  1.00  0.00           N  
ATOM   3883  H   VAL B 242      -6.660 -10.792  35.949  1.00  0.00           H  
ATOM   3884  CA  VAL B 242      -6.924 -10.264  37.999  1.00  0.00           C  
ATOM   3885  HA  VAL B 242      -7.894 -10.469  38.458  1.00  0.00           H  
ATOM   3886  CB  VAL B 242      -5.936 -11.350  38.440  1.00  0.00           C  
ATOM   3887  HB  VAL B 242      -6.041 -11.359  39.529  1.00  0.00           H  
ATOM   3888  CG1 VAL B 242      -6.304 -12.740  37.940  1.00  0.00           C  
ATOM   3889 HG11 VAL B 242      -5.810 -13.234  38.779  1.00  0.00           H  
ATOM   3890 HG12 VAL B 242      -5.557 -13.457  37.598  1.00  0.00           H  
ATOM   3891 HG13 VAL B 242      -6.096 -12.551  36.886  1.00  0.00           H  
ATOM   3892  CG2 VAL B 242      -4.460 -11.102  38.082  1.00  0.00           C  
ATOM   3893 HG21 VAL B 242      -4.038 -11.942  37.550  1.00  0.00           H  
ATOM   3894 HG22 VAL B 242      -3.874 -11.032  38.999  1.00  0.00           H  
ATOM   3895 HG23 VAL B 242      -4.340 -10.259  37.399  1.00  0.00           H  
ATOM   3896  C   VAL B 242      -6.435  -8.931  38.511  1.00  0.00           C  
ATOM   3897  O   VAL B 242      -5.943  -8.076  37.766  1.00  0.00           O  
ATOM   3898  N   SER B 243      -6.567  -8.812  39.820  1.00  0.00           N  
ATOM   3899  H   SER B 243      -6.953  -9.589  40.326  1.00  0.00           H  
ATOM   3900  CA  SER B 243      -6.215  -7.609  40.549  1.00  0.00           C  
ATOM   3901  HA  SER B 243      -6.583  -7.726  41.566  1.00  0.00           H  
ATOM   3902  CB  SER B 243      -4.703  -7.419  40.554  1.00  0.00           C  
ATOM   3903  HB2 SER B 243      -4.346  -7.305  39.528  1.00  0.00           H  
ATOM   3904  HB3 SER B 243      -4.472  -6.516  41.114  1.00  0.00           H  
ATOM   3905  OG  SER B 243      -4.078  -8.529  41.163  1.00  0.00           O  
ATOM   3906  HG  SER B 243      -4.047  -8.336  42.102  1.00  0.00           H  
ATOM   3907  C   SER B 243      -6.912  -6.397  39.969  1.00  0.00           C  
ATOM   3908  O   SER B 243      -6.287  -5.360  39.753  1.00  0.00           O  
ATOM   3909  N   ASP B 244      -8.187  -6.600  39.635  1.00  0.00           N  
ATOM   3910  H   ASP B 244      -8.623  -7.480  39.857  1.00  0.00           H  
ATOM   3911  CA  ASP B 244      -9.047  -5.562  39.111  1.00  0.00           C  
ATOM   3912  HA  ASP B 244      -9.981  -6.031  38.792  1.00  0.00           H  
ATOM   3913  CB  ASP B 244      -9.376  -4.588  40.245  1.00  0.00           C  
ATOM   3914  HB2 ASP B 244      -8.473  -4.022  40.488  1.00  0.00           H  
ATOM   3915  HB3 ASP B 244     -10.143  -3.904  39.896  1.00  0.00           H  
ATOM   3916  CG  ASP B 244      -9.877  -5.305  41.503  1.00  0.00           C  
ATOM   3917  OD1 ASP B 244      -9.501  -4.852  42.606  1.00  0.00           O  
ATOM   3918  OD2 ASP B 244     -10.589  -6.327  41.354  1.00  0.00           O  
ATOM   3919  C   ASP B 244      -8.377  -4.923  37.896  1.00  0.00           C  
ATOM   3920  O   ASP B 244      -8.166  -3.726  37.798  1.00  0.00           O  
ATOM   3921  N   THR B 245      -7.828  -5.715  36.995  1.00  0.00           N  
ATOM   3922  H   THR B 245      -7.802  -6.715  37.153  1.00  0.00           H  
ATOM   3923  CA  THR B 245      -7.281  -5.142  35.778  1.00  0.00           C  
ATOM   3924  HA  THR B 245      -7.106  -4.067  35.875  1.00  0.00           H  
ATOM   3925  CB  THR B 245      -5.926  -5.744  35.497  1.00  0.00           C  
ATOM   3926  HB  THR B 245      -6.055  -6.817  35.428  1.00  0.00           H  
ATOM   3927  CG2 THR B 245      -5.282  -5.195  34.228  1.00  0.00           C  
ATOM   3928 HG21 THR B 245      -5.897  -5.432  33.362  1.00  0.00           H  
ATOM   3929 HG22 THR B 245      -4.311  -5.666  34.117  1.00  0.00           H  
ATOM   3930 HG23 THR B 245      -5.166  -4.112  34.309  1.00  0.00           H  
ATOM   3931  OG1 THR B 245      -5.049  -5.459  36.558  1.00  0.00           O  
ATOM   3932  HG1 THR B 245      -5.433  -5.880  37.344  1.00  0.00           H  
ATOM   3933  C   THR B 245      -8.285  -5.313  34.663  1.00  0.00           C  
ATOM   3934  O   THR B 245      -9.032  -6.284  34.569  1.00  0.00           O  
ATOM   3935  N   LEU B 246      -8.269  -4.348  33.774  1.00  0.00           N  
ATOM   3936  H   LEU B 246      -7.724  -3.517  33.983  1.00  0.00           H  
ATOM   3937  CA  LEU B 246      -9.090  -4.266  32.597  1.00  0.00           C  
ATOM   3938  HA  LEU B 246      -9.848  -5.052  32.596  1.00  0.00           H  
ATOM   3939  CB  LEU B 246      -9.671  -2.853  32.715  1.00  0.00           C  
ATOM   3940  HB2 LEU B 246      -9.506  -2.478  33.729  1.00  0.00           H  
ATOM   3941  HB3 LEU B 246      -9.071  -2.226  32.068  1.00  0.00           H  
ATOM   3942  CG  LEU B 246     -11.144  -2.554  32.446  1.00  0.00           C  
ATOM   3943  HG  LEU B 246     -11.327  -1.639  33.019  1.00  0.00           H  
ATOM   3944  CD1 LEU B 246     -11.377  -2.258  30.982  1.00  0.00           C  
ATOM   3945 HD11 LEU B 246     -10.663  -2.713  30.303  1.00  0.00           H  
ATOM   3946 HD12 LEU B 246     -11.979  -1.366  30.867  1.00  0.00           H  
ATOM   3947 HD13 LEU B 246     -12.149  -2.840  30.556  1.00  0.00           H  
ATOM   3948  CD2 LEU B 246     -12.229  -3.571  32.790  1.00  0.00           C  
ATOM   3949 HD21 LEU B 246     -12.895  -3.175  33.554  1.00  0.00           H  
ATOM   3950 HD22 LEU B 246     -12.981  -3.661  32.036  1.00  0.00           H  
ATOM   3951 HD23 LEU B 246     -11.881  -4.600  32.776  1.00  0.00           H  
ATOM   3952  C   LEU B 246      -8.162  -4.418  31.393  1.00  0.00           C  
ATOM   3953  O   LEU B 246      -7.074  -3.837  31.363  1.00  0.00           O  
ATOM   3954  N   LEU B 247      -8.572  -5.182  30.390  1.00  0.00           N  
ATOM   3955  H   LEU B 247      -9.453  -5.683  30.486  1.00  0.00           H  
ATOM   3956  CA  LEU B 247      -7.801  -5.395  29.173  1.00  0.00           C  
ATOM   3957  HA  LEU B 247      -6.945  -4.720  29.143  1.00  0.00           H  
ATOM   3958  CB  LEU B 247      -7.275  -6.830  29.206  1.00  0.00           C  
ATOM   3959  HB2 LEU B 247      -6.563  -6.901  30.021  1.00  0.00           H  
ATOM   3960  HB3 LEU B 247      -8.121  -7.485  29.419  1.00  0.00           H  
ATOM   3961  CG  LEU B 247      -6.595  -7.301  27.913  1.00  0.00           C  
ATOM   3962  HG  LEU B 247      -7.247  -7.108  27.064  1.00  0.00           H  
ATOM   3963  CD1 LEU B 247      -5.232  -6.640  27.684  1.00  0.00           C  
ATOM   3964 HD11 LEU B 247      -4.703  -6.514  28.623  1.00  0.00           H  
ATOM   3965 HD12 LEU B 247      -4.631  -7.281  27.046  1.00  0.00           H  
ATOM   3966 HD13 LEU B 247      -5.340  -5.689  27.158  1.00  0.00           H  
ATOM   3967  CD2 LEU B 247      -6.340  -8.805  27.983  1.00  0.00           C  
ATOM   3968 HD21 LEU B 247      -7.263  -9.337  28.212  1.00  0.00           H  
ATOM   3969 HD22 LEU B 247      -5.990  -9.142  27.007  1.00  0.00           H  
ATOM   3970 HD23 LEU B 247      -5.586  -9.030  28.736  1.00  0.00           H  
ATOM   3971  C   LEU B 247      -8.656  -5.113  27.946  1.00  0.00           C  
ATOM   3972  O   LEU B 247      -9.756  -5.643  27.820  1.00  0.00           O  
ATOM   3973  N   LEU B 248      -8.121  -4.311  27.034  1.00  0.00           N  
ATOM   3974  H   LEU B 248      -7.234  -3.865  27.245  1.00  0.00           H  
ATOM   3975  CA  LEU B 248      -8.690  -4.061  25.714  1.00  0.00           C  
ATOM   3976  HA  LEU B 248      -9.705  -4.456  25.669  1.00  0.00           H  
ATOM   3977  CB  LEU B 248      -8.739  -2.555  25.442  1.00  0.00           C  
ATOM   3978  HB2 LEU B 248      -7.733  -2.146  25.561  1.00  0.00           H  
ATOM   3979  HB3 LEU B 248      -9.050  -2.390  24.407  1.00  0.00           H  
ATOM   3980  CG  LEU B 248      -9.744  -1.917  26.425  1.00  0.00           C  
ATOM   3981  HG  LEU B 248      -9.854  -2.590  27.280  1.00  0.00           H  
ATOM   3982  CD1 LEU B 248      -9.347  -0.548  26.988  1.00  0.00           C  
ATOM   3983 HD11 LEU B 248      -9.302  -0.616  28.078  1.00  0.00           H  
ATOM   3984 HD12 LEU B 248      -8.441  -0.147  26.534  1.00  0.00           H  
ATOM   3985 HD13 LEU B 248     -10.123   0.173  26.771  1.00  0.00           H  
ATOM   3986  CD2 LEU B 248     -11.118  -1.787  25.759  1.00  0.00           C  
ATOM   3987 HD21 LEU B 248     -11.936  -1.097  25.947  1.00  0.00           H  
ATOM   3988 HD22 LEU B 248     -11.507  -1.716  26.774  1.00  0.00           H  
ATOM   3989 HD23 LEU B 248     -10.847  -1.004  25.043  1.00  0.00           H  
ATOM   3990  C   LEU B 248      -7.857  -4.755  24.660  1.00  0.00           C  
ATOM   3991  O   LEU B 248      -6.630  -4.731  24.740  1.00  0.00           O  
ATOM   3992  N   THR B 249      -8.522  -5.314  23.660  1.00  0.00           N  
ATOM   3993  H   THR B 249      -9.539  -5.326  23.697  1.00  0.00           H  
ATOM   3994  CA  THR B 249      -7.880  -5.950  22.509  1.00  0.00           C  
ATOM   3995  HA  THR B 249      -6.858  -5.579  22.419  1.00  0.00           H  
ATOM   3996  CB  THR B 249      -7.832  -7.482  22.660  1.00  0.00           C  
ATOM   3997  HB  THR B 249      -7.375  -7.892  21.760  1.00  0.00           H  
ATOM   3998  CG2 THR B 249      -6.998  -7.954  23.861  1.00  0.00           C  
ATOM   3999 HG21 THR B 249      -7.305  -8.956  24.157  1.00  0.00           H  
ATOM   4000 HG22 THR B 249      -5.943  -7.976  23.591  1.00  0.00           H  
ATOM   4001 HG23 THR B 249      -7.122  -7.298  24.717  1.00  0.00           H  
ATOM   4002  OG1 THR B 249      -9.130  -8.044  22.792  1.00  0.00           O  
ATOM   4003  HG1 THR B 249      -9.632  -7.882  21.982  1.00  0.00           H  
ATOM   4004  C   THR B 249      -8.611  -5.565  21.232  1.00  0.00           C  
ATOM   4005  O   THR B 249      -9.825  -5.361  21.241  1.00  0.00           O  
ATOM   4006  N   TRP B 250      -7.880  -5.463  20.128  1.00  0.00           N  
ATOM   4007  H   TRP B 250      -6.878  -5.638  20.179  1.00  0.00           H  
ATOM   4008  CA  TRP B 250      -8.429  -5.163  18.808  1.00  0.00           C  
ATOM   4009  HA  TRP B 250      -9.451  -5.541  18.741  1.00  0.00           H  
ATOM   4010  CB  TRP B 250      -8.475  -3.636  18.594  1.00  0.00           C  
ATOM   4011  HB2 TRP B 250      -8.884  -3.412  17.610  1.00  0.00           H  
ATOM   4012  HB3 TRP B 250      -9.177  -3.220  19.308  1.00  0.00           H  
ATOM   4013  CG  TRP B 250      -7.187  -2.890  18.752  1.00  0.00           C  
ATOM   4014  CD1 TRP B 250      -6.343  -2.557  17.749  1.00  0.00           C  
ATOM   4015  HD1 TRP B 250      -6.496  -2.798  16.704  1.00  0.00           H  
ATOM   4016  NE1 TRP B 250      -5.248  -1.894  18.269  1.00  0.00           N  
ATOM   4017  HE1 TRP B 250      -4.481  -1.544  17.703  1.00  0.00           H  
ATOM   4018  CE2 TRP B 250      -5.328  -1.779  19.639  1.00  0.00           C  
ATOM   4019  CZ2 TRP B 250      -4.474  -1.223  20.601  1.00  0.00           C  
ATOM   4020  HZ2 TRP B 250      -3.520  -0.811  20.312  1.00  0.00           H  
ATOM   4021  CH2 TRP B 250      -4.862  -1.241  21.949  1.00  0.00           C  
ATOM   4022  HH2 TRP B 250      -4.202  -0.833  22.701  1.00  0.00           H  
ATOM   4023  CZ3 TRP B 250      -6.093  -1.811  22.318  1.00  0.00           C  
ATOM   4024  HZ3 TRP B 250      -6.377  -1.841  23.359  1.00  0.00           H  
ATOM   4025  CE3 TRP B 250      -6.938  -2.375  21.344  1.00  0.00           C  
ATOM   4026  HE3 TRP B 250      -7.873  -2.822  21.642  1.00  0.00           H  
ATOM   4027  CD2 TRP B 250      -6.572  -2.385  19.979  1.00  0.00           C  
ATOM   4028  C   TRP B 250      -7.621  -5.891  17.732  1.00  0.00           C  
ATOM   4029  O   TRP B 250      -6.741  -6.700  18.017  1.00  0.00           O  
ATOM   4030  N   SER B 251      -7.956  -5.632  16.475  1.00  0.00           N  
ATOM   4031  H   SER B 251      -8.742  -5.012  16.313  1.00  0.00           H  
ATOM   4032  CA  SER B 251      -7.303  -6.196  15.304  1.00  0.00           C  
ATOM   4033  HA  SER B 251      -6.523  -6.891  15.621  1.00  0.00           H  
ATOM   4034  CB  SER B 251      -8.359  -7.002  14.558  1.00  0.00           C  
ATOM   4035  HB2 SER B 251      -8.424  -7.987  15.017  1.00  0.00           H  
ATOM   4036  HB3 SER B 251      -9.320  -6.494  14.639  1.00  0.00           H  
ATOM   4037  OG  SER B 251      -8.061  -7.188  13.205  1.00  0.00           O  
ATOM   4038  HG  SER B 251      -8.714  -7.798  12.858  1.00  0.00           H  
ATOM   4039  C   SER B 251      -6.633  -5.122  14.444  1.00  0.00           C  
ATOM   4040  O   SER B 251      -7.085  -3.974  14.369  1.00  0.00           O  
ATOM   4041  N   ASN B 252      -5.533  -5.517  13.801  1.00  0.00           N  
ATOM   4042  H   ASN B 252      -5.275  -6.488  13.869  1.00  0.00           H  
ATOM   4043  CA  ASN B 252      -4.812  -4.701  12.834  1.00  0.00           C  
ATOM   4044  HA  ASN B 252      -4.607  -3.744  13.311  1.00  0.00           H  
ATOM   4045  CB  ASN B 252      -3.476  -5.398  12.537  1.00  0.00           C  
ATOM   4046  HB2 ASN B 252      -3.009  -5.663  13.486  1.00  0.00           H  
ATOM   4047  HB3 ASN B 252      -3.661  -6.314  11.977  1.00  0.00           H  
ATOM   4048  CG  ASN B 252      -2.504  -4.539  11.743  1.00  0.00           C  
ATOM   4049  OD1 ASN B 252      -2.813  -3.955  10.713  1.00  0.00           O  
ATOM   4050  ND2 ASN B 252      -1.287  -4.430  12.215  1.00  0.00           N  
ATOM   4051 HD21 ASN B 252      -0.605  -3.924  11.679  1.00  0.00           H  
ATOM   4052 HD22 ASN B 252      -1.019  -4.926  13.044  1.00  0.00           H  
ATOM   4053  C   ASN B 252      -5.656  -4.503  11.552  1.00  0.00           C  
ATOM   4054  O   ASN B 252      -6.174  -5.483  11.014  1.00  0.00           O  
ATOM   4055  N   PRO B 253      -5.802  -3.261  11.049  1.00  0.00           N  
ATOM   4056  CD  PRO B 253      -5.317  -2.039  11.671  1.00  0.00           C  
ATOM   4057  HD2 PRO B 253      -4.237  -2.075  11.804  1.00  0.00           H  
ATOM   4058  HD3 PRO B 253      -5.805  -1.899  12.637  1.00  0.00           H  
ATOM   4059  CG  PRO B 253      -5.679  -0.889  10.744  1.00  0.00           C  
ATOM   4060  HG2 PRO B 253      -4.792  -0.565  10.200  1.00  0.00           H  
ATOM   4061  HG3 PRO B 253      -6.107  -0.063  11.312  1.00  0.00           H  
ATOM   4062  CB  PRO B 253      -6.702  -1.458   9.766  1.00  0.00           C  
ATOM   4063  HB2 PRO B 253      -6.477  -1.108   8.759  1.00  0.00           H  
ATOM   4064  HB3 PRO B 253      -7.704  -1.150  10.056  1.00  0.00           H  
ATOM   4065  CA  PRO B 253      -6.603  -2.982   9.857  1.00  0.00           C  
ATOM   4066  HA  PRO B 253      -7.601  -3.396  10.001  1.00  0.00           H  
ATOM   4067  C   PRO B 253      -6.051  -3.557   8.543  1.00  0.00           C  
ATOM   4068  O   PRO B 253      -6.779  -3.589   7.550  1.00  0.00           O  
ATOM   4069  N   TYR B 254      -4.783  -3.971   8.507  1.00  0.00           N  
ATOM   4070  H   TYR B 254      -4.240  -3.949   9.364  1.00  0.00           H  
ATOM   4071  CA  TYR B 254      -4.143  -4.538   7.322  1.00  0.00           C  
ATOM   4072  HA  TYR B 254      -4.735  -4.263   6.450  1.00  0.00           H  
ATOM   4073  CB  TYR B 254      -2.749  -3.935   7.150  1.00  0.00           C  
ATOM   4074  HB2 TYR B 254      -2.179  -4.067   8.070  1.00  0.00           H  
ATOM   4075  HB3 TYR B 254      -2.226  -4.475   6.363  1.00  0.00           H  
ATOM   4076  CG  TYR B 254      -2.780  -2.476   6.780  1.00  0.00           C  
ATOM   4077  CD1 TYR B 254      -2.943  -2.102   5.433  1.00  0.00           C  
ATOM   4078  HD1 TYR B 254      -3.049  -2.856   4.669  1.00  0.00           H  
ATOM   4079  CE1 TYR B 254      -2.966  -0.741   5.082  1.00  0.00           C  
ATOM   4080  HE1 TYR B 254      -3.051  -0.432   4.060  1.00  0.00           H  
ATOM   4081  CZ  TYR B 254      -2.848   0.244   6.074  1.00  0.00           C  
ATOM   4082  OH  TYR B 254      -2.886   1.554   5.724  1.00  0.00           O  
ATOM   4083  HH  TYR B 254      -3.135   1.653   4.783  1.00  0.00           H  
ATOM   4084  CE2 TYR B 254      -2.686  -0.139   7.418  1.00  0.00           C  
ATOM   4085  HE2 TYR B 254      -2.556   0.613   8.162  1.00  0.00           H  
ATOM   4086  CD2 TYR B 254      -2.657  -1.497   7.779  1.00  0.00           C  
ATOM   4087  HD2 TYR B 254      -2.538  -1.790   8.814  1.00  0.00           H  
ATOM   4088  C   TYR B 254      -4.027  -6.066   7.382  1.00  0.00           C  
ATOM   4089  O   TYR B 254      -3.839  -6.632   8.461  1.00  0.00           O  
ATOM   4090  N   PRO B 255      -4.022  -6.749   6.221  1.00  0.00           N  
ATOM   4091  CD  PRO B 255      -4.331  -6.222   4.902  1.00  0.00           C  
ATOM   4092  HD2 PRO B 255      -3.673  -5.390   4.652  1.00  0.00           H  
ATOM   4093  HD3 PRO B 255      -5.372  -5.899   4.878  1.00  0.00           H  
ATOM   4094  CG  PRO B 255      -4.114  -7.362   3.909  1.00  0.00           C  
ATOM   4095  HG2 PRO B 255      -3.195  -7.186   3.350  1.00  0.00           H  
ATOM   4096  HG3 PRO B 255      -4.965  -7.449   3.232  1.00  0.00           H  
ATOM   4097  CB  PRO B 255      -3.967  -8.630   4.749  1.00  0.00           C  
ATOM   4098  HB2 PRO B 255      -3.201  -9.285   4.331  1.00  0.00           H  
ATOM   4099  HB3 PRO B 255      -4.923  -9.153   4.794  1.00  0.00           H  
ATOM   4100  CA  PRO B 255      -3.590  -8.137   6.147  1.00  0.00           C  
ATOM   4101  HA  PRO B 255      -4.157  -8.703   6.884  1.00  0.00           H  
ATOM   4102  C   PRO B 255      -2.073  -8.273   6.413  1.00  0.00           C  
ATOM   4103  O   PRO B 255      -1.315  -7.338   6.122  1.00  0.00           O  
ATOM   4104  N   PRO B 256      -1.605  -9.439   6.903  1.00  0.00           N  
ATOM   4105  CD  PRO B 256      -2.441 -10.559   7.319  1.00  0.00           C  
ATOM   4106  HD2 PRO B 256      -2.822 -11.088   6.444  1.00  0.00           H  
ATOM   4107  HD3 PRO B 256      -3.269 -10.223   7.945  1.00  0.00           H  
ATOM   4108  CG  PRO B 256      -1.561 -11.480   8.154  1.00  0.00           C  
ATOM   4109  HG2 PRO B 256      -1.752 -12.524   7.906  1.00  0.00           H  
ATOM   4110  HG3 PRO B 256      -1.744 -11.293   9.212  1.00  0.00           H  
ATOM   4111  CB  PRO B 256      -0.127 -11.091   7.808  1.00  0.00           C  
ATOM   4112  HB2 PRO B 256       0.247 -11.765   7.036  1.00  0.00           H  
ATOM   4113  HB3 PRO B 256       0.506 -11.137   8.694  1.00  0.00           H  
ATOM   4114  CA  PRO B 256      -0.201  -9.659   7.272  1.00  0.00           C  
ATOM   4115  HA  PRO B 256       0.037  -8.972   8.078  1.00  0.00           H  
ATOM   4116  C   PRO B 256       0.838  -9.452   6.154  1.00  0.00           C  
ATOM   4117  O   PRO B 256       2.009  -9.156   6.435  1.00  0.00           O  
ATOM   4118  N   ASP B 257       0.425  -9.587   4.891  1.00  0.00           N  
ATOM   4119  H   ASP B 257      -0.493  -9.988   4.715  1.00  0.00           H  
ATOM   4120  CA  ASP B 257       1.286  -9.410   3.719  1.00  0.00           C  
ATOM   4121  HA  ASP B 257       2.211  -9.957   3.896  1.00  0.00           H  
ATOM   4122  CB  ASP B 257       0.639  -9.949   2.424  1.00  0.00           C  
ATOM   4123  HB2 ASP B 257      -0.097  -9.214   2.093  1.00  0.00           H  
ATOM   4124  HB3 ASP B 257       1.424  -9.990   1.668  1.00  0.00           H  
ATOM   4125  CG  ASP B 257      -0.090 -11.301   2.458  1.00  0.00           C  
ATOM   4126  OD1 ASP B 257      -0.046 -11.980   1.408  1.00  0.00           O  
ATOM   4127  OD2 ASP B 257      -0.770 -11.586   3.470  1.00  0.00           O  
ATOM   4128  C   ASP B 257       1.638  -7.937   3.457  1.00  0.00           C  
ATOM   4129  O   ASP B 257       2.613  -7.634   2.768  1.00  0.00           O  
ATOM   4130  N   ASN B 258       0.842  -7.004   3.982  1.00  0.00           N  
ATOM   4131  H   ASN B 258       0.110  -7.294   4.624  1.00  0.00           H  
ATOM   4132  CA  ASN B 258       1.014  -5.589   3.702  1.00  0.00           C  
ATOM   4133  HA  ASN B 258       1.112  -5.477   2.619  1.00  0.00           H  
ATOM   4134  CB  ASN B 258      -0.256  -4.850   4.142  1.00  0.00           C  
ATOM   4135  HB2 ASN B 258      -1.139  -5.361   3.756  1.00  0.00           H  
ATOM   4136  HB3 ASN B 258      -0.305  -4.849   5.229  1.00  0.00           H  
ATOM   4137  CG  ASN B 258      -0.256  -3.419   3.653  1.00  0.00           C  
ATOM   4138  OD1 ASN B 258       0.439  -2.578   4.181  1.00  0.00           O  
ATOM   4139  ND2 ASN B 258      -0.971  -3.112   2.604  1.00  0.00           N  
ATOM   4140 HD21 ASN B 258      -0.951  -2.141   2.293  1.00  0.00           H  
ATOM   4141 HD22 ASN B 258      -1.492  -3.803   2.103  1.00  0.00           H  
ATOM   4142  C   ASN B 258       2.304  -5.044   4.349  1.00  0.00           C  
ATOM   4143  O   ASN B 258       2.712  -5.460   5.441  1.00  0.00           O  
ATOM   4144  N   TYR B 259       2.947  -4.088   3.677  1.00  0.00           N  
ATOM   4145  H   TYR B 259       2.584  -3.794   2.784  1.00  0.00           H  
ATOM   4146  CA  TYR B 259       4.165  -3.437   4.157  1.00  0.00           C  
ATOM   4147  HA  TYR B 259       4.926  -4.198   4.319  1.00  0.00           H  
ATOM   4148  CB  TYR B 259       4.668  -2.458   3.089  1.00  0.00           C  
ATOM   4149  HB2 TYR B 259       3.939  -1.650   2.997  1.00  0.00           H  
ATOM   4150  HB3 TYR B 259       5.598  -2.014   3.446  1.00  0.00           H  
ATOM   4151  CG  TYR B 259       4.929  -3.025   1.700  1.00  0.00           C  
ATOM   4152  CD1 TYR B 259       5.370  -4.353   1.502  1.00  0.00           C  
ATOM   4153  HD1 TYR B 259       5.497  -5.021   2.340  1.00  0.00           H  
ATOM   4154  CE1 TYR B 259       5.659  -4.816   0.202  1.00  0.00           C  
ATOM   4155  HE1 TYR B 259       5.997  -5.829   0.049  1.00  0.00           H  
ATOM   4156  CZ  TYR B 259       5.503  -3.956  -0.907  1.00  0.00           C  
ATOM   4157  OH  TYR B 259       5.773  -4.399  -2.163  1.00  0.00           O  
ATOM   4158  HH  TYR B 259       6.321  -5.203  -2.149  1.00  0.00           H  
ATOM   4159  CE2 TYR B 259       5.055  -2.636  -0.707  1.00  0.00           C  
ATOM   4160  HE2 TYR B 259       4.950  -1.959  -1.540  1.00  0.00           H  
ATOM   4161  CD2 TYR B 259       4.774  -2.176   0.590  1.00  0.00           C  
ATOM   4162  HD2 TYR B 259       4.471  -1.147   0.726  1.00  0.00           H  
ATOM   4163  C   TYR B 259       3.980  -2.713   5.498  1.00  0.00           C  
ATOM   4164  O   TYR B 259       4.881  -2.761   6.329  1.00  0.00           O  
ATOM   4165  N   LEU B 260       2.817  -2.106   5.748  1.00  0.00           N  
ATOM   4166  H   LEU B 260       2.097  -2.137   5.029  1.00  0.00           H  
ATOM   4167  CA  LEU B 260       2.504  -1.351   6.974  1.00  0.00           C  
ATOM   4168  HA  LEU B 260       3.360  -0.726   7.238  1.00  0.00           H  
ATOM   4169  CB  LEU B 260       1.264  -0.487   6.695  1.00  0.00           C  
ATOM   4170  HB2 LEU B 260       0.692  -0.902   5.870  1.00  0.00           H  
ATOM   4171  HB3 LEU B 260       0.595  -0.444   7.558  1.00  0.00           H  
ATOM   4172  CG  LEU B 260       1.785   0.899   6.330  1.00  0.00           C  
ATOM   4173  HG  LEU B 260       2.699   0.730   5.752  1.00  0.00           H  
ATOM   4174  CD1 LEU B 260       0.854   1.725   5.465  1.00  0.00           C  
ATOM   4175 HD11 LEU B 260       0.837   2.741   5.770  1.00  0.00           H  
ATOM   4176 HD12 LEU B 260       1.319   1.931   4.505  1.00  0.00           H  
ATOM   4177 HD13 LEU B 260      -0.201   1.512   5.632  1.00  0.00           H  
ATOM   4178  CD2 LEU B 260       2.110   1.743   7.562  1.00  0.00           C  
ATOM   4179 HD21 LEU B 260       2.087   2.830   7.626  1.00  0.00           H  
ATOM   4180 HD22 LEU B 260       1.083   1.932   7.900  1.00  0.00           H  
ATOM   4181 HD23 LEU B 260       2.798   2.297   6.927  1.00  0.00           H  
ATOM   4182  C   LEU B 260       2.211  -2.186   8.202  1.00  0.00           C  
ATOM   4183  O   LEU B 260       2.316  -1.697   9.327  1.00  0.00           O  
ATOM   4184  N   TYR B 261       1.823  -3.436   7.982  1.00  0.00           N  
ATOM   4185  H   TYR B 261       1.783  -3.757   7.023  1.00  0.00           H  
ATOM   4186  CA  TYR B 261       1.308  -4.307   9.026  1.00  0.00           C  
ATOM   4187  HA  TYR B 261       0.355  -3.912   9.378  1.00  0.00           H  
ATOM   4188  CB  TYR B 261       1.072  -5.668   8.372  1.00  0.00           C  
ATOM   4189  HB2 TYR B 261       0.324  -5.563   7.584  1.00  0.00           H  
ATOM   4190  HB3 TYR B 261       2.001  -5.996   7.904  1.00  0.00           H  
ATOM   4191  CG  TYR B 261       0.630  -6.739   9.334  1.00  0.00           C  
ATOM   4192  CD1 TYR B 261       1.593  -7.601   9.883  1.00  0.00           C  
ATOM   4193  HD1 TYR B 261       2.633  -7.488   9.625  1.00  0.00           H  
ATOM   4194  CE1 TYR B 261       1.196  -8.605  10.779  1.00  0.00           C  
ATOM   4195  HE1 TYR B 261       1.919  -9.277  11.211  1.00  0.00           H  
ATOM   4196  CZ  TYR B 261      -0.157  -8.753  11.132  1.00  0.00           C  
ATOM   4197  OH  TYR B 261      -0.457  -9.734  12.025  1.00  0.00           O  
ATOM   4198  HH  TYR B 261      -1.374 -10.006  12.032  1.00  0.00           H  
ATOM   4199  CE2 TYR B 261      -1.133  -7.894  10.565  1.00  0.00           C  
ATOM   4200  HE2 TYR B 261      -2.180  -7.997  10.811  1.00  0.00           H  
ATOM   4201  CD2 TYR B 261      -0.729  -6.879   9.671  1.00  0.00           C  
ATOM   4202  HD2 TYR B 261      -1.459  -6.205   9.240  1.00  0.00           H  
ATOM   4203  C   TYR B 261       2.261  -4.402  10.231  1.00  0.00           C  
ATOM   4204  O   TYR B 261       1.820  -4.405  11.377  1.00  0.00           O  
ATOM   4205  N   ASN B 262       3.574  -4.427   9.974  1.00  0.00           N  
ATOM   4206  H   ASN B 262       3.859  -4.417   9.003  1.00  0.00           H  
ATOM   4207  CA  ASN B 262       4.617  -4.539  11.003  1.00  0.00           C  
ATOM   4208  HA  ASN B 262       4.236  -5.180  11.800  1.00  0.00           H  
ATOM   4209  CB  ASN B 262       5.861  -5.194  10.397  1.00  0.00           C  
ATOM   4210  HB2 ASN B 262       6.280  -4.526   9.642  1.00  0.00           H  
ATOM   4211  HB3 ASN B 262       6.615  -5.367  11.163  1.00  0.00           H  
ATOM   4212  CG  ASN B 262       5.520  -6.487   9.734  1.00  0.00           C  
ATOM   4213  OD1 ASN B 262       5.168  -6.490   8.578  1.00  0.00           O  
ATOM   4214  ND2 ASN B 262       5.589  -7.610  10.403  1.00  0.00           N  
ATOM   4215 HD21 ASN B 262       5.317  -8.458   9.940  1.00  0.00           H  
ATOM   4216 HD22 ASN B 262       5.859  -7.587  11.369  1.00  0.00           H  
ATOM   4217  C   ASN B 262       5.048  -3.219  11.652  1.00  0.00           C  
ATOM   4218  O   ASN B 262       5.950  -3.246  12.483  1.00  0.00           O  
ATOM   4219  N   HIE B 263       4.476  -2.084  11.252  1.00  0.00           N  
ATOM   4220  H   HIE B 263       3.747  -2.124  10.547  1.00  0.00           H  
ATOM   4221  CA  HIE B 263       4.959  -0.758  11.675  1.00  0.00           C  
ATOM   4222  HA  HIE B 263       5.758  -0.873  12.408  1.00  0.00           H  
ATOM   4223  CB  HIE B 263       5.525  -0.027  10.468  1.00  0.00           C  
ATOM   4224  HB2 HIE B 263       4.739   0.108   9.723  1.00  0.00           H  
ATOM   4225  HB3 HIE B 263       5.859   0.949  10.799  1.00  0.00           H  
ATOM   4226  CG  HIE B 263       6.688  -0.735   9.845  1.00  0.00           C  
ATOM   4227  ND1 HIE B 263       7.953  -0.878  10.412  1.00  0.00           N  
ATOM   4228  CE1 HIE B 263       8.677  -1.555   9.512  1.00  0.00           C  
ATOM   4229  HE1 HIE B 263       9.717  -1.817   9.646  1.00  0.00           H  
ATOM   4230  NE2 HIE B 263       7.937  -1.831   8.423  1.00  0.00           N  
ATOM   4231  HE2 HIE B 263       8.257  -2.276   7.577  1.00  0.00           H  
ATOM   4232  CD2 HIE B 263       6.677  -1.323   8.622  1.00  0.00           C  
ATOM   4233  HD2 HIE B 263       5.839  -1.344   7.945  1.00  0.00           H  
ATOM   4234  C   HIE B 263       3.913   0.115  12.348  1.00  0.00           C  
ATOM   4235  O   HIE B 263       4.186   1.257  12.718  1.00  0.00           O  
ATOM   4236  N   LEU B 264       2.703  -0.410  12.465  1.00  0.00           N  
ATOM   4237  H   LEU B 264       2.533  -1.318  12.064  1.00  0.00           H  
ATOM   4238  CA  LEU B 264       1.577   0.302  13.016  1.00  0.00           C  
ATOM   4239  HA  LEU B 264       1.565   1.268  12.510  1.00  0.00           H  
ATOM   4240  CB  LEU B 264       0.321  -0.524  12.692  1.00  0.00           C  
ATOM   4241  HB2 LEU B 264       0.557  -1.473  12.204  1.00  0.00           H  
ATOM   4242  HB3 LEU B 264      -0.166  -0.776  13.641  1.00  0.00           H  
ATOM   4243  CG  LEU B 264      -0.608   0.354  11.838  1.00  0.00           C  
ATOM   4244  HG  LEU B 264      -0.392   1.388  12.093  1.00  0.00           H  
ATOM   4245  CD1 LEU B 264      -0.654   0.282  10.312  1.00  0.00           C  
ATOM   4246 HD11 LEU B 264      -0.592  -0.737   9.926  1.00  0.00           H  
ATOM   4247 HD12 LEU B 264      -1.601   0.684  10.006  1.00  0.00           H  
ATOM   4248 HD13 LEU B 264      -0.000   1.008   9.837  1.00  0.00           H  
ATOM   4249  CD2 LEU B 264      -2.026   0.131  12.272  1.00  0.00           C  
ATOM   4250 HD21 LEU B 264      -2.785   0.255  11.514  1.00  0.00           H  
ATOM   4251 HD22 LEU B 264      -2.362  -0.881  12.071  1.00  0.00           H  
ATOM   4252 HD23 LEU B 264      -2.403   1.127  12.334  1.00  0.00           H  
ATOM   4253  C   LEU B 264       1.665   0.590  14.525  1.00  0.00           C  
ATOM   4254  O   LEU B 264       1.968  -0.279  15.324  1.00  0.00           O  
ATOM   4255  N   THR B 265       1.248   1.781  14.936  1.00  0.00           N  
ATOM   4256  H   THR B 265       0.895   2.423  14.234  1.00  0.00           H  
ATOM   4257  CA  THR B 265       1.025   2.127  16.349  1.00  0.00           C  
ATOM   4258  HA  THR B 265       1.076   1.217  16.949  1.00  0.00           H  
ATOM   4259  CB  THR B 265       2.048   3.118  16.906  1.00  0.00           C  
ATOM   4260  HB  THR B 265       1.644   3.523  17.833  1.00  0.00           H  
ATOM   4261  CG2 THR B 265       3.385   2.482  17.246  1.00  0.00           C  
ATOM   4262 HG21 THR B 265       4.086   2.578  16.417  1.00  0.00           H  
ATOM   4263 HG22 THR B 265       3.774   2.995  18.125  1.00  0.00           H  
ATOM   4264 HG23 THR B 265       3.242   1.430  17.490  1.00  0.00           H  
ATOM   4265  OG1 THR B 265       2.242   4.194  16.025  1.00  0.00           O  
ATOM   4266  HG1 THR B 265       2.258   3.828  15.137  1.00  0.00           H  
ATOM   4267  C   THR B 265      -0.354   2.710  16.576  1.00  0.00           C  
ATOM   4268  O   THR B 265      -0.975   3.249  15.655  1.00  0.00           O  
ATOM   4269  N   TYR B 266      -0.825   2.601  17.819  1.00  0.00           N  
ATOM   4270  H   TYR B 266      -0.219   2.227  18.540  1.00  0.00           H  
ATOM   4271  CA  TYR B 266      -2.207   2.884  18.175  1.00  0.00           C  
ATOM   4272  HA  TYR B 266      -2.725   3.233  17.285  1.00  0.00           H  
ATOM   4273  CB  TYR B 266      -2.890   1.578  18.610  1.00  0.00           C  
ATOM   4274  HB2 TYR B 266      -2.428   1.235  19.532  1.00  0.00           H  
ATOM   4275  HB3 TYR B 266      -3.937   1.786  18.830  1.00  0.00           H  
ATOM   4276  CG  TYR B 266      -2.831   0.447  17.601  1.00  0.00           C  
ATOM   4277  CD1 TYR B 266      -3.764   0.398  16.548  1.00  0.00           C  
ATOM   4278  HD1 TYR B 266      -4.505   1.180  16.452  1.00  0.00           H  
ATOM   4279  CE1 TYR B 266      -3.728  -0.664  15.623  1.00  0.00           C  
ATOM   4280  HE1 TYR B 266      -4.436  -0.713  14.810  1.00  0.00           H  
ATOM   4281  CZ  TYR B 266      -2.750  -1.673  15.746  1.00  0.00           C  
ATOM   4282  OH  TYR B 266      -2.734  -2.704  14.866  1.00  0.00           O  
ATOM   4283  HH  TYR B 266      -1.962  -3.252  15.021  1.00  0.00           H  
ATOM   4284  CE2 TYR B 266      -1.819  -1.628  16.805  1.00  0.00           C  
ATOM   4285  HE2 TYR B 266      -1.068  -2.401  16.910  1.00  0.00           H  
ATOM   4286  CD2 TYR B 266      -1.858  -0.567  17.727  1.00  0.00           C  
ATOM   4287  HD2 TYR B 266      -1.132  -0.536  18.532  1.00  0.00           H  
ATOM   4288  C   TYR B 266      -2.361   3.982  19.239  1.00  0.00           C  
ATOM   4289  O   TYR B 266      -1.454   4.303  20.007  1.00  0.00           O  
ATOM   4290  N   ALA B 267      -3.579   4.516  19.310  1.00  0.00           N  
ATOM   4291  H   ALA B 267      -4.260   4.234  18.612  1.00  0.00           H  
ATOM   4292  CA  ALA B 267      -4.050   5.332  20.420  1.00  0.00           C  
ATOM   4293  HA  ALA B 267      -3.439   5.096  21.294  1.00  0.00           H  
ATOM   4294  CB  ALA B 267      -3.884   6.822  20.096  1.00  0.00           C  
ATOM   4295  HB1 ALA B 267      -3.743   7.382  21.020  1.00  0.00           H  
ATOM   4296  HB2 ALA B 267      -3.011   6.973  19.467  1.00  0.00           H  
ATOM   4297  HB3 ALA B 267      -4.766   7.195  19.575  1.00  0.00           H  
ATOM   4298  C   ALA B 267      -5.506   4.982  20.741  1.00  0.00           C  
ATOM   4299  O   ALA B 267      -6.335   4.831  19.840  1.00  0.00           O  
ATOM   4300  N   VAL B 268      -5.829   4.875  22.025  1.00  0.00           N  
ATOM   4301  H   VAL B 268      -5.101   5.078  22.707  1.00  0.00           H  
ATOM   4302  CA  VAL B 268      -7.138   4.453  22.542  1.00  0.00           C  
ATOM   4303  HA  VAL B 268      -7.792   4.193  21.715  1.00  0.00           H  
ATOM   4304  CB  VAL B 268      -6.999   3.208  23.446  1.00  0.00           C  
ATOM   4305  HB  VAL B 268      -6.366   3.511  24.279  1.00  0.00           H  
ATOM   4306  CG1 VAL B 268      -8.328   2.711  24.052  1.00  0.00           C  
ATOM   4307 HG11 VAL B 268      -8.840   2.029  23.371  1.00  0.00           H  
ATOM   4308 HG12 VAL B 268      -8.104   2.179  24.974  1.00  0.00           H  
ATOM   4309 HG13 VAL B 268      -9.002   3.529  24.300  1.00  0.00           H  
ATOM   4310  CG2 VAL B 268      -6.293   2.010  22.780  1.00  0.00           C  
ATOM   4311 HG21 VAL B 268      -5.601   2.313  21.995  1.00  0.00           H  
ATOM   4312 HG22 VAL B 268      -5.699   1.507  23.533  1.00  0.00           H  
ATOM   4313 HG23 VAL B 268      -6.997   1.278  22.380  1.00  0.00           H  
ATOM   4314  C   VAL B 268      -7.766   5.618  23.301  1.00  0.00           C  
ATOM   4315  O   VAL B 268      -7.124   6.258  24.129  1.00  0.00           O  
ATOM   4316  N   ASN B 269      -9.036   5.894  23.039  1.00  0.00           N  
ATOM   4317  H   ASN B 269      -9.518   5.284  22.385  1.00  0.00           H  
ATOM   4318  CA  ASN B 269      -9.851   6.847  23.780  1.00  0.00           C  
ATOM   4319  HA  ASN B 269      -9.213   7.429  24.439  1.00  0.00           H  
ATOM   4320  CB  ASN B 269     -10.498   7.785  22.753  1.00  0.00           C  
ATOM   4321  HB2 ASN B 269      -9.706   8.371  22.297  1.00  0.00           H  
ATOM   4322  HB3 ASN B 269     -10.972   7.179  21.984  1.00  0.00           H  
ATOM   4323  CG  ASN B 269     -11.536   8.759  23.277  1.00  0.00           C  
ATOM   4324  OD1 ASN B 269     -12.513   9.039  22.593  1.00  0.00           O  
ATOM   4325  ND2 ASN B 269     -11.364   9.318  24.449  1.00  0.00           N  
ATOM   4326 HD21 ASN B 269     -12.051   9.990  24.757  1.00  0.00           H  
ATOM   4327 HD22 ASN B 269     -10.571   9.108  25.047  1.00  0.00           H  
ATOM   4328  C   ASN B 269     -10.870   6.091  24.638  1.00  0.00           C  
ATOM   4329  O   ASN B 269     -11.573   5.227  24.118  1.00  0.00           O  
ATOM   4330  N   ILE B 270     -10.950   6.440  25.921  1.00  0.00           N  
ATOM   4331  H   ILE B 270     -10.376   7.216  26.236  1.00  0.00           H  
ATOM   4332  CA  ILE B 270     -11.904   5.901  26.899  1.00  0.00           C  
ATOM   4333  HA  ILE B 270     -12.606   5.248  26.389  1.00  0.00           H  
ATOM   4334  CB  ILE B 270     -11.184   5.083  28.002  1.00  0.00           C  
ATOM   4335  HB  ILE B 270     -10.464   5.749  28.478  1.00  0.00           H  
ATOM   4336  CG2 ILE B 270     -12.132   4.569  29.112  1.00  0.00           C  
ATOM   4337 HG21 ILE B 270     -11.741   4.857  30.087  1.00  0.00           H  
ATOM   4338 HG22 ILE B 270     -13.141   4.965  29.030  1.00  0.00           H  
ATOM   4339 HG23 ILE B 270     -12.220   3.488  29.082  1.00  0.00           H  
ATOM   4340  CG1 ILE B 270     -10.400   3.920  27.351  1.00  0.00           C  
ATOM   4341 HG12 ILE B 270     -11.108   3.264  26.852  1.00  0.00           H  
ATOM   4342 HG13 ILE B 270      -9.752   4.325  26.579  1.00  0.00           H  
ATOM   4343  CD1 ILE B 270      -9.468   3.096  28.250  1.00  0.00           C  
ATOM   4344 HD11 ILE B 270      -9.736   2.038  28.226  1.00  0.00           H  
ATOM   4345 HD12 ILE B 270      -8.468   3.180  27.835  1.00  0.00           H  
ATOM   4346 HD13 ILE B 270      -9.434   3.471  29.274  1.00  0.00           H  
ATOM   4347  C   ILE B 270     -12.682   7.077  27.481  1.00  0.00           C  
ATOM   4348  O   ILE B 270     -12.093   8.133  27.718  1.00  0.00           O  
ATOM   4349  N   TRP B 271     -13.981   6.905  27.698  1.00  0.00           N  
ATOM   4350  H   TRP B 271     -14.404   6.009  27.467  1.00  0.00           H  
ATOM   4351  CA  TRP B 271     -14.825   7.872  28.394  1.00  0.00           C  
ATOM   4352  HA  TRP B 271     -14.229   8.369  29.161  1.00  0.00           H  
ATOM   4353  CB  TRP B 271     -15.317   8.932  27.402  1.00  0.00           C  
ATOM   4354  HB2 TRP B 271     -15.684   9.785  27.973  1.00  0.00           H  
ATOM   4355  HB3 TRP B 271     -14.462   9.277  26.821  1.00  0.00           H  
ATOM   4356  CG  TRP B 271     -16.388   8.519  26.438  1.00  0.00           C  
ATOM   4357  CD1 TRP B 271     -17.696   8.841  26.551  1.00  0.00           C  
ATOM   4358  HD1 TRP B 271     -18.120   9.430  27.361  1.00  0.00           H  
ATOM   4359  NE1 TRP B 271     -18.395   8.340  25.471  1.00  0.00           N  
ATOM   4360  HE1 TRP B 271     -19.385   8.491  25.348  1.00  0.00           H  
ATOM   4361  CE2 TRP B 271     -17.567   7.662  24.603  1.00  0.00           C  
ATOM   4362  CZ2 TRP B 271     -17.791   7.011  23.379  1.00  0.00           C  
ATOM   4363  HZ2 TRP B 271     -18.777   7.012  22.941  1.00  0.00           H  
ATOM   4364  CH2 TRP B 271     -16.717   6.365  22.742  1.00  0.00           C  
ATOM   4365  HH2 TRP B 271     -16.864   5.848  21.805  1.00  0.00           H  
ATOM   4366  CZ3 TRP B 271     -15.444   6.389  23.337  1.00  0.00           C  
ATOM   4367  HZ3 TRP B 271     -14.625   5.863  22.881  1.00  0.00           H  
ATOM   4368  CE3 TRP B 271     -15.220   7.086  24.537  1.00  0.00           C  
ATOM   4369  HE3 TRP B 271     -14.228   7.118  24.964  1.00  0.00           H  
ATOM   4370  CD2 TRP B 271     -16.277   7.733  25.211  1.00  0.00           C  
ATOM   4371  C   TRP B 271     -15.980   7.173  29.110  1.00  0.00           C  
ATOM   4372  O   TRP B 271     -16.267   6.003  28.846  1.00  0.00           O  
ATOM   4373  N   SER B 272     -16.639   7.887  30.020  1.00  0.00           N  
ATOM   4374  H   SER B 272     -16.407   8.863  30.140  1.00  0.00           H  
ATOM   4375  CA  SER B 272     -17.855   7.424  30.682  1.00  0.00           C  
ATOM   4376  HA  SER B 272     -17.964   6.350  30.546  1.00  0.00           H  
ATOM   4377  CB  SER B 272     -17.804   7.702  32.180  1.00  0.00           C  
ATOM   4378  HB2 SER B 272     -16.960   7.170  32.616  1.00  0.00           H  
ATOM   4379  HB3 SER B 272     -17.675   8.773  32.338  1.00  0.00           H  
ATOM   4380  OG  SER B 272     -19.015   7.270  32.779  1.00  0.00           O  
ATOM   4381  HG  SER B 272     -19.009   6.297  32.798  1.00  0.00           H  
ATOM   4382  C   SER B 272     -19.072   8.100  30.078  1.00  0.00           C  
ATOM   4383  O   SER B 272     -19.049   9.289  29.765  1.00  0.00           O  
ATOM   4384  N   GLU B 273     -20.155   7.341  29.926  1.00  0.00           N  
ATOM   4385  H   GLU B 273     -20.112   6.377  30.223  1.00  0.00           H  
ATOM   4386  CA  GLU B 273     -21.440   7.937  29.552  1.00  0.00           C  
ATOM   4387  HA  GLU B 273     -21.272   8.617  28.715  1.00  0.00           H  
ATOM   4388  CB  GLU B 273     -22.525   6.916  29.183  1.00  0.00           C  
ATOM   4389  HB2 GLU B 273     -23.230   6.850  30.013  1.00  0.00           H  
ATOM   4390  HB3 GLU B 273     -23.064   7.386  28.366  1.00  0.00           H  
ATOM   4391  CG  GLU B 273     -22.189   5.450  28.869  1.00  0.00           C  
ATOM   4392  HG2 GLU B 273     -21.114   5.303  28.742  1.00  0.00           H  
ATOM   4393  HG3 GLU B 273     -22.486   4.881  29.752  1.00  0.00           H  
ATOM   4394  CD  GLU B 273     -22.961   4.890  27.653  1.00  0.00           C  
ATOM   4395  OE1 GLU B 273     -23.054   3.652  27.479  1.00  0.00           O  
ATOM   4396  OE2 GLU B 273     -23.399   5.629  26.749  1.00  0.00           O  
ATOM   4397  C   GLU B 273     -22.080   8.744  30.679  1.00  0.00           C  
ATOM   4398  O   GLU B 273     -23.001   9.519  30.433  1.00  0.00           O  
ATOM   4399  N   ASN B 274     -21.693   8.459  31.921  1.00  0.00           N  
ATOM   4400  H   ASN B 274     -20.921   7.818  32.067  1.00  0.00           H  
ATOM   4401  CA  ASN B 274     -22.277   9.105  33.083  1.00  0.00           C  
ATOM   4402  HA  ASN B 274     -23.332   9.311  32.891  1.00  0.00           H  
ATOM   4403  CB  ASN B 274     -22.131   8.168  34.284  1.00  0.00           C  
ATOM   4404  HB2 ASN B 274     -21.079   7.939  34.451  1.00  0.00           H  
ATOM   4405  HB3 ASN B 274     -22.515   8.687  35.161  1.00  0.00           H  
ATOM   4406  CG  ASN B 274     -22.907   6.885  34.103  1.00  0.00           C  
ATOM   4407  OD1 ASN B 274     -22.406   5.827  33.758  1.00  0.00           O  
ATOM   4408  ND2 ASN B 274     -24.191   6.954  34.341  1.00  0.00           N  
ATOM   4409 HD21 ASN B 274     -24.718   6.111  34.243  1.00  0.00           H  
ATOM   4410 HD22 ASN B 274     -24.585   7.839  34.606  1.00  0.00           H  
ATOM   4411  C   ASN B 274     -21.614  10.441  33.386  1.00  0.00           C  
ATOM   4412  O   ASN B 274     -22.235  11.288  34.023  1.00  0.00           O  
ATOM   4413  N   ASP B 275     -20.362  10.606  32.961  1.00  0.00           N  
ATOM   4414  H   ASP B 275     -19.913   9.863  32.443  1.00  0.00           H  
ATOM   4415  CA  ASP B 275     -19.573  11.785  33.259  1.00  0.00           C  
ATOM   4416  HA  ASP B 275     -20.253  12.625  33.391  1.00  0.00           H  
ATOM   4417  CB  ASP B 275     -18.857  11.604  34.596  1.00  0.00           C  
ATOM   4418  HB2 ASP B 275     -19.595  11.335  35.353  1.00  0.00           H  
ATOM   4419  HB3 ASP B 275     -18.133  10.794  34.504  1.00  0.00           H  
ATOM   4420  CG  ASP B 275     -18.139  12.879  35.042  1.00  0.00           C  
ATOM   4421  OD1 ASP B 275     -17.456  12.794  36.090  1.00  0.00           O  
ATOM   4422  OD2 ASP B 275     -18.287  13.911  34.343  1.00  0.00           O  
ATOM   4423  C   ASP B 275     -18.577  12.079  32.124  1.00  0.00           C  
ATOM   4424  O   ASP B 275     -17.567  11.386  31.975  1.00  0.00           O  
ATOM   4425  N   PRO B 276     -18.834  13.111  31.310  1.00  0.00           N  
ATOM   4426  CD  PRO B 276     -20.072  13.863  31.306  1.00  0.00           C  
ATOM   4427  HD2 PRO B 276     -20.082  14.564  32.143  1.00  0.00           H  
ATOM   4428  HD3 PRO B 276     -20.928  13.187  31.367  1.00  0.00           H  
ATOM   4429  CG  PRO B 276     -20.105  14.592  29.975  1.00  0.00           C  
ATOM   4430  HG2 PRO B 276     -20.535  15.585  30.095  1.00  0.00           H  
ATOM   4431  HG3 PRO B 276     -20.662  13.989  29.260  1.00  0.00           H  
ATOM   4432  CB  PRO B 276     -18.649  14.673  29.531  1.00  0.00           C  
ATOM   4433  HB2 PRO B 276     -18.218  15.609  29.894  1.00  0.00           H  
ATOM   4434  HB3 PRO B 276     -18.553  14.599  28.449  1.00  0.00           H  
ATOM   4435  CA  PRO B 276     -17.963  13.491  30.204  1.00  0.00           C  
ATOM   4436  HA  PRO B 276     -17.889  12.646  29.519  1.00  0.00           H  
ATOM   4437  C   PRO B 276     -16.560  13.930  30.613  1.00  0.00           C  
ATOM   4438  O   PRO B 276     -15.662  13.940  29.770  1.00  0.00           O  
ATOM   4439  N   ALA B 277     -16.368  14.321  31.874  1.00  0.00           N  
ATOM   4440  H   ALA B 277     -17.132  14.237  32.544  1.00  0.00           H  
ATOM   4441  CA  ALA B 277     -15.058  14.703  32.381  1.00  0.00           C  
ATOM   4442  HA  ALA B 277     -14.617  15.420  31.687  1.00  0.00           H  
ATOM   4443  CB  ALA B 277     -15.250  15.376  33.742  1.00  0.00           C  
ATOM   4444  HB1 ALA B 277     -15.433  16.440  33.602  1.00  0.00           H  
ATOM   4445  HB2 ALA B 277     -16.090  14.934  34.273  1.00  0.00           H  
ATOM   4446  HB3 ALA B 277     -14.359  15.232  34.351  1.00  0.00           H  
ATOM   4447  C   ALA B 277     -14.086  13.513  32.470  1.00  0.00           C  
ATOM   4448  O   ALA B 277     -12.872  13.716  32.467  1.00  0.00           O  
ATOM   4449  N   ASP B 278     -14.594  12.275  32.483  1.00  0.00           N  
ATOM   4450  H   ASP B 278     -15.605  12.179  32.459  1.00  0.00           H  
ATOM   4451  CA  ASP B 278     -13.792  11.042  32.490  1.00  0.00           C  
ATOM   4452  HA  ASP B 278     -12.934  11.211  33.141  1.00  0.00           H  
ATOM   4453  CB  ASP B 278     -14.649   9.888  33.054  1.00  0.00           C  
ATOM   4454  HB2 ASP B 278     -15.691  10.092  32.825  1.00  0.00           H  
ATOM   4455  HB3 ASP B 278     -14.407   8.966  32.530  1.00  0.00           H  
ATOM   4456  CG  ASP B 278     -14.516   9.625  34.569  1.00  0.00           C  
ATOM   4457  OD1 ASP B 278     -13.690  10.259  35.260  1.00  0.00           O  
ATOM   4458  OD2 ASP B 278     -15.228   8.722  35.076  1.00  0.00           O  
ATOM   4459  C   ASP B 278     -13.192  10.691  31.111  1.00  0.00           C  
ATOM   4460  O   ASP B 278     -12.674   9.593  30.888  1.00  0.00           O  
ATOM   4461  N   PHE B 279     -13.264  11.605  30.148  1.00  0.00           N  
ATOM   4462  H   PHE B 279     -13.660  12.508  30.377  1.00  0.00           H  
ATOM   4463  CA  PHE B 279     -12.692  11.432  28.825  1.00  0.00           C  
ATOM   4464  HA  PHE B 279     -12.995  10.458  28.442  1.00  0.00           H  
ATOM   4465  CB  PHE B 279     -13.285  12.512  27.927  1.00  0.00           C  
ATOM   4466  HB2 PHE B 279     -14.371  12.449  27.996  1.00  0.00           H  
ATOM   4467  HB3 PHE B 279     -12.986  13.489  28.309  1.00  0.00           H  
ATOM   4468  CG  PHE B 279     -12.893  12.414  26.472  1.00  0.00           C  
ATOM   4469  CD1 PHE B 279     -13.792  11.854  25.548  1.00  0.00           C  
ATOM   4470  HD1 PHE B 279     -14.748  11.477  25.889  1.00  0.00           H  
ATOM   4471  CE1 PHE B 279     -13.469  11.829  24.183  1.00  0.00           C  
ATOM   4472  HE1 PHE B 279     -14.182  11.428  23.479  1.00  0.00           H  
ATOM   4473  CZ  PHE B 279     -12.242  12.358  23.742  1.00  0.00           C  
ATOM   4474  HZ  PHE B 279     -12.001  12.364  22.691  1.00  0.00           H  
ATOM   4475  CE2 PHE B 279     -11.332  12.899  24.668  1.00  0.00           C  
ATOM   4476  HE2 PHE B 279     -10.397  13.325  24.334  1.00  0.00           H  
ATOM   4477  CD2 PHE B 279     -11.660  12.930  26.034  1.00  0.00           C  
ATOM   4478  HD2 PHE B 279     -10.981  13.379  26.747  1.00  0.00           H  
ATOM   4479  C   PHE B 279     -11.158  11.479  28.848  1.00  0.00           C  
ATOM   4480  O   PHE B 279     -10.539  12.435  29.321  1.00  0.00           O  
ATOM   4481  N   ARG B 280     -10.537  10.455  28.255  1.00  0.00           N  
ATOM   4482  H   ARG B 280     -11.114   9.663  27.990  1.00  0.00           H  
ATOM   4483  CA  ARG B 280      -9.086  10.291  28.156  1.00  0.00           C  
ATOM   4484  HA  ARG B 280      -8.609  11.272  28.243  1.00  0.00           H  
ATOM   4485  CB  ARG B 280      -8.635   9.360  29.258  1.00  0.00           C  
ATOM   4486  HB2 ARG B 280      -9.397   8.622  29.516  1.00  0.00           H  
ATOM   4487  HB3 ARG B 280      -7.697   8.858  28.998  1.00  0.00           H  
ATOM   4488  CG  ARG B 280      -8.383  10.254  30.418  1.00  0.00           C  
ATOM   4489  HG2 ARG B 280      -7.612  10.991  30.155  1.00  0.00           H  
ATOM   4490  HG3 ARG B 280      -9.286  10.746  30.777  1.00  0.00           H  
ATOM   4491  CD  ARG B 280      -7.895   9.315  31.463  1.00  0.00           C  
ATOM   4492  HD2 ARG B 280      -8.737   8.817  31.952  1.00  0.00           H  
ATOM   4493  HD3 ARG B 280      -7.174   8.598  31.062  1.00  0.00           H  
ATOM   4494  NE  ARG B 280      -7.221  10.205  32.337  1.00  0.00           N  
ATOM   4495  HE  ARG B 280      -7.194  11.166  32.038  1.00  0.00           H  
ATOM   4496  CZ  ARG B 280      -6.591   9.842  33.390  1.00  0.00           C  
ATOM   4497  NH1 ARG B 280      -6.482   8.627  33.779  1.00  0.00           N  
ATOM   4498 HH11 ARG B 280      -6.811   7.932  33.130  1.00  0.00           H  
ATOM   4499 HH12 ARG B 280      -5.873   8.417  34.541  1.00  0.00           H  
ATOM   4500  NH2 ARG B 280      -6.057  10.762  34.069  1.00  0.00           N  
ATOM   4501 HH21 ARG B 280      -6.372  11.669  33.795  1.00  0.00           H  
ATOM   4502 HH22 ARG B 280      -5.839  10.524  35.009  1.00  0.00           H  
ATOM   4503  C   ARG B 280      -8.597   9.657  26.893  1.00  0.00           C  
ATOM   4504  O   ARG B 280      -9.297   8.856  26.279  1.00  0.00           O  
ATOM   4505  N   ILE B 281      -7.336   9.933  26.581  1.00  0.00           N  
ATOM   4506  H   ILE B 281      -6.820  10.581  27.158  1.00  0.00           H  
ATOM   4507  CA  ILE B 281      -6.618   9.284  25.494  1.00  0.00           C  
ATOM   4508  HA  ILE B 281      -7.233   8.469  25.117  1.00  0.00           H  
ATOM   4509  CB  ILE B 281      -6.402  10.264  24.324  1.00  0.00           C  
ATOM   4510  HB  ILE B 281      -5.844  11.121  24.708  1.00  0.00           H  
ATOM   4511  CG2 ILE B 281      -5.583   9.626  23.178  1.00  0.00           C  
ATOM   4512 HG21 ILE B 281      -6.089   9.733  22.222  1.00  0.00           H  
ATOM   4513 HG22 ILE B 281      -4.612  10.118  23.113  1.00  0.00           H  
ATOM   4514 HG23 ILE B 281      -5.418   8.560  23.328  1.00  0.00           H  
ATOM   4515  CG1 ILE B 281      -7.792  10.741  23.838  1.00  0.00           C  
ATOM   4516 HG12 ILE B 281      -8.327   9.886  23.429  1.00  0.00           H  
ATOM   4517 HG13 ILE B 281      -8.369  11.127  24.677  1.00  0.00           H  
ATOM   4518  CD1 ILE B 281      -7.810  11.870  22.811  1.00  0.00           C  
ATOM   4519 HD11 ILE B 281      -8.853  12.124  22.624  1.00  0.00           H  
ATOM   4520 HD12 ILE B 281      -7.299  12.748  23.211  1.00  0.00           H  
ATOM   4521 HD13 ILE B 281      -7.350  11.555  21.877  1.00  0.00           H  
ATOM   4522  C   ILE B 281      -5.332   8.665  26.035  1.00  0.00           C  
ATOM   4523  O   ILE B 281      -4.594   9.288  26.795  1.00  0.00           O  
ATOM   4524  N   TYR B 282      -5.097   7.427  25.626  1.00  0.00           N  
ATOM   4525  H   TYR B 282      -5.764   7.004  24.991  1.00  0.00           H  
ATOM   4526  CA  TYR B 282      -3.944   6.623  25.960  1.00  0.00           C  
ATOM   4527  HA  TYR B 282      -3.277   7.183  26.617  1.00  0.00           H  
ATOM   4528  CB  TYR B 282      -4.389   5.346  26.663  1.00  0.00           C  
ATOM   4529  HB2 TYR B 282      -5.047   4.785  25.998  1.00  0.00           H  
ATOM   4530  HB3 TYR B 282      -3.505   4.734  26.847  1.00  0.00           H  
ATOM   4531  CG  TYR B 282      -5.101   5.580  27.972  1.00  0.00           C  
ATOM   4532  CD1 TYR B 282      -6.497   5.769  28.000  1.00  0.00           C  
ATOM   4533  HD1 TYR B 282      -7.057   5.762  27.073  1.00  0.00           H  
ATOM   4534  CE1 TYR B 282      -7.153   5.959  29.232  1.00  0.00           C  
ATOM   4535  HE1 TYR B 282      -8.223   6.096  29.255  1.00  0.00           H  
ATOM   4536  CZ  TYR B 282      -6.405   5.963  30.434  1.00  0.00           C  
ATOM   4537  OH  TYR B 282      -7.021   6.173  31.630  1.00  0.00           O  
ATOM   4538  HH  TYR B 282      -7.963   5.996  31.575  1.00  0.00           H  
ATOM   4539  CE2 TYR B 282      -5.007   5.782  30.394  1.00  0.00           C  
ATOM   4540  HE2 TYR B 282      -4.440   5.775  31.312  1.00  0.00           H  
ATOM   4541  CD2 TYR B 282      -4.356   5.597  29.163  1.00  0.00           C  
ATOM   4542  HD2 TYR B 282      -3.283   5.457  29.129  1.00  0.00           H  
ATOM   4543  C   TYR B 282      -3.206   6.251  24.688  1.00  0.00           C  
ATOM   4544  O   TYR B 282      -3.781   5.718  23.743  1.00  0.00           O  
ATOM   4545  N   GLN B 283      -1.913   6.505  24.691  1.00  0.00           N  
ATOM   4546  H   GLN B 283      -1.518   6.972  25.488  1.00  0.00           H  
ATOM   4547  CA  GLN B 283      -0.984   5.968  23.711  1.00  0.00           C  
ATOM   4548  HA  GLN B 283      -1.346   6.143  22.689  1.00  0.00           H  
ATOM   4549  CB  GLN B 283       0.381   6.566  23.972  1.00  0.00           C  
ATOM   4550  HB2 GLN B 283       0.568   6.570  25.045  1.00  0.00           H  
ATOM   4551  HB3 GLN B 283       1.168   5.991  23.480  1.00  0.00           H  
ATOM   4552  CG  GLN B 283       0.335   7.968  23.466  1.00  0.00           C  
ATOM   4553  HG2 GLN B 283       0.801   8.632  24.189  1.00  0.00           H  
ATOM   4554  HG3 GLN B 283      -0.704   8.291  23.369  1.00  0.00           H  
ATOM   4555  CD  GLN B 283       0.964   8.132  22.111  1.00  0.00           C  
ATOM   4556  OE1 GLN B 283       1.488   7.267  21.428  1.00  0.00           O  
ATOM   4557  NE2 GLN B 283       0.624   9.313  21.696  1.00  0.00           N  
ATOM   4558 HE21 GLN B 283       1.286  10.038  21.888  1.00  0.00           H  
ATOM   4559 HE22 GLN B 283      -0.200   9.507  22.225  1.00  0.00           H  
ATOM   4560  C   GLN B 283      -0.683   4.520  23.901  1.00  0.00           C  
ATOM   4561  O   GLN B 283      -0.495   4.068  25.033  1.00  0.00           O  
ATOM   4562  N   VAL B 284      -0.474   3.864  22.771  1.00  0.00           N  
ATOM   4563  H   VAL B 284      -0.615   4.318  21.871  1.00  0.00           H  
ATOM   4564  CA  VAL B 284       0.007   2.504  22.765  1.00  0.00           C  
ATOM   4565  HA  VAL B 284       0.259   2.212  23.788  1.00  0.00           H  
ATOM   4566  CB  VAL B 284      -1.042   1.547  22.250  1.00  0.00           C  
ATOM   4567  HB  VAL B 284      -1.200   1.816  21.209  1.00  0.00           H  
ATOM   4568  CG1 VAL B 284      -0.526   0.099  22.315  1.00  0.00           C  
ATOM   4569 HG11 VAL B 284      -1.271  -0.561  22.754  1.00  0.00           H  
ATOM   4570 HG12 VAL B 284      -0.311  -0.258  21.308  1.00  0.00           H  
ATOM   4571 HG13 VAL B 284       0.382   0.015  22.915  1.00  0.00           H  
ATOM   4572  CG2 VAL B 284      -2.364   1.723  23.016  1.00  0.00           C  
ATOM   4573 HG21 VAL B 284      -2.522   0.894  23.697  1.00  0.00           H  
ATOM   4574 HG22 VAL B 284      -2.386   2.619  23.631  1.00  0.00           H  
ATOM   4575 HG23 VAL B 284      -3.166   1.796  22.289  1.00  0.00           H  
ATOM   4576  C   VAL B 284       1.244   2.432  21.915  1.00  0.00           C  
ATOM   4577  O   VAL B 284       1.265   2.648  20.704  1.00  0.00           O  
ATOM   4578  N   THR B 285       2.298   2.154  22.641  1.00  0.00           N  
ATOM   4579  H   THR B 285       2.183   2.109  23.646  1.00  0.00           H  
ATOM   4580  CA  THR B 285       3.649   2.349  22.187  1.00  0.00           C  
ATOM   4581  HA  THR B 285       3.692   3.241  21.561  1.00  0.00           H  
ATOM   4582  CB  THR B 285       4.514   2.454  23.436  1.00  0.00           C  
ATOM   4583  HB  THR B 285       5.021   1.503  23.579  1.00  0.00           H  
ATOM   4584  CG2 THR B 285       5.550   3.525  23.221  1.00  0.00           C  
ATOM   4585 HG21 THR B 285       6.060   3.237  22.312  1.00  0.00           H  
ATOM   4586 HG22 THR B 285       6.251   3.515  24.052  1.00  0.00           H  
ATOM   4587 HG23 THR B 285       5.101   4.509  23.058  1.00  0.00           H  
ATOM   4588  OG1 THR B 285       3.834   2.710  24.641  1.00  0.00           O  
ATOM   4589  HG1 THR B 285       4.525   2.716  25.306  1.00  0.00           H  
ATOM   4590  C   THR B 285       4.214   1.180  21.407  1.00  0.00           C  
ATOM   4591  O   THR B 285       5.265   1.288  20.781  1.00  0.00           O  
ATOM   4592  N   TYR B 286       3.571   0.032  21.554  1.00  0.00           N  
ATOM   4593  H   TYR B 286       2.692   0.034  22.045  1.00  0.00           H  
ATOM   4594  CA  TYR B 286       3.938  -1.183  20.881  1.00  0.00           C  
ATOM   4595  HA  TYR B 286       4.969  -1.121  20.518  1.00  0.00           H  
ATOM   4596  CB  TYR B 286       3.781  -2.376  21.792  1.00  0.00           C  
ATOM   4597  HB2 TYR B 286       2.740  -2.416  22.118  1.00  0.00           H  
ATOM   4598  HB3 TYR B 286       4.021  -3.312  21.288  1.00  0.00           H  
ATOM   4599  CG  TYR B 286       4.674  -2.292  22.953  1.00  0.00           C  
ATOM   4600  CD1 TYR B 286       6.067  -2.362  22.779  1.00  0.00           C  
ATOM   4601  HD1 TYR B 286       6.503  -2.417  21.786  1.00  0.00           H  
ATOM   4602  CE1 TYR B 286       6.874  -2.399  23.923  1.00  0.00           C  
ATOM   4603  HE1 TYR B 286       7.944  -2.490  23.818  1.00  0.00           H  
ATOM   4604  CZ  TYR B 286       6.260  -2.357  25.197  1.00  0.00           C  
ATOM   4605  OH  TYR B 286       7.020  -2.423  26.308  1.00  0.00           O  
ATOM   4606  HH  TYR B 286       7.942  -2.451  26.062  1.00  0.00           H  
ATOM   4607  CE2 TYR B 286       4.862  -2.259  25.339  1.00  0.00           C  
ATOM   4608  HE2 TYR B 286       4.404  -2.259  26.312  1.00  0.00           H  
ATOM   4609  CD2 TYR B 286       4.063  -2.212  24.202  1.00  0.00           C  
ATOM   4610  HD2 TYR B 286       2.983  -2.170  24.274  1.00  0.00           H  
ATOM   4611  C   TYR B 286       3.009  -1.463  19.751  1.00  0.00           C  
ATOM   4612  O   TYR B 286       1.880  -0.988  19.653  1.00  0.00           O  
ATOM   4613  N   LEU B 287       3.517  -2.385  18.976  1.00  0.00           N  
ATOM   4614  H   LEU B 287       4.446  -2.727  19.179  1.00  0.00           H  
ATOM   4615  CA  LEU B 287       2.858  -2.903  17.828  1.00  0.00           C  
ATOM   4616  HA  LEU B 287       2.475  -2.058  17.260  1.00  0.00           H  
ATOM   4617  CB  LEU B 287       4.017  -3.590  17.147  1.00  0.00           C  
ATOM   4618  HB2 LEU B 287       4.869  -2.902  17.102  1.00  0.00           H  
ATOM   4619  HB3 LEU B 287       4.317  -4.466  17.734  1.00  0.00           H  
ATOM   4620  CG  LEU B 287       3.622  -4.014  15.748  1.00  0.00           C  
ATOM   4621  HG  LEU B 287       2.811  -4.742  15.799  1.00  0.00           H  
ATOM   4622  CD1 LEU B 287       3.294  -2.847  14.820  1.00  0.00           C  
ATOM   4623 HD11 LEU B 287       3.945  -2.816  13.969  1.00  0.00           H  
ATOM   4624 HD12 LEU B 287       3.532  -1.910  15.310  1.00  0.00           H  
ATOM   4625 HD13 LEU B 287       2.279  -2.926  14.426  1.00  0.00           H  
ATOM   4626  CD2 LEU B 287       4.898  -4.600  15.193  1.00  0.00           C  
ATOM   4627 HD21 LEU B 287       4.763  -4.805  14.138  1.00  0.00           H  
ATOM   4628 HD22 LEU B 287       5.676  -3.842  15.299  1.00  0.00           H  
ATOM   4629 HD23 LEU B 287       5.171  -5.497  15.741  1.00  0.00           H  
ATOM   4630  C   LEU B 287       1.701  -3.864  18.122  1.00  0.00           C  
ATOM   4631  O   LEU B 287       0.832  -4.098  17.286  1.00  0.00           O  
ATOM   4632  N   GLU B 288       1.707  -4.450  19.310  1.00  0.00           N  
ATOM   4633  H   GLU B 288       2.401  -4.173  19.984  1.00  0.00           H  
ATOM   4634  CA  GLU B 288       0.687  -5.376  19.766  1.00  0.00           C  
ATOM   4635  HA  GLU B 288       0.582  -6.170  19.027  1.00  0.00           H  
ATOM   4636  CB  GLU B 288       1.250  -5.977  21.052  1.00  0.00           C  
ATOM   4637  HB2 GLU B 288       2.111  -6.600  20.800  1.00  0.00           H  
ATOM   4638  HB3 GLU B 288       1.616  -5.151  21.662  1.00  0.00           H  
ATOM   4639  CG  GLU B 288       0.258  -6.749  21.917  1.00  0.00           C  
ATOM   4640  HG2 GLU B 288       0.638  -6.687  22.936  1.00  0.00           H  
ATOM   4641  HG3 GLU B 288      -0.718  -6.266  21.907  1.00  0.00           H  
ATOM   4642  CD  GLU B 288       0.175  -8.227  21.535  1.00  0.00           C  
ATOM   4643  OE1 GLU B 288       1.219  -8.896  21.677  1.00  0.00           O  
ATOM   4644  OE2 GLU B 288      -0.921  -8.673  21.135  1.00  0.00           O  
ATOM   4645  C   GLU B 288      -0.662  -4.646  19.975  1.00  0.00           C  
ATOM   4646  O   GLU B 288      -0.709  -3.652  20.710  1.00  0.00           O  
ATOM   4647  N   PRO B 289      -1.771  -5.117  19.370  1.00  0.00           N  
ATOM   4648  CD  PRO B 289      -1.812  -6.219  18.417  1.00  0.00           C  
ATOM   4649  HD2 PRO B 289      -1.530  -7.159  18.895  1.00  0.00           H  
ATOM   4650  HD3 PRO B 289      -1.141  -6.002  17.585  1.00  0.00           H  
ATOM   4651  CG  PRO B 289      -3.247  -6.302  17.902  1.00  0.00           C  
ATOM   4652  HG2 PRO B 289      -3.795  -7.059  18.465  1.00  0.00           H  
ATOM   4653  HG3 PRO B 289      -3.272  -6.518  16.834  1.00  0.00           H  
ATOM   4654  CB  PRO B 289      -3.819  -4.918  18.195  1.00  0.00           C  
ATOM   4655  HB2 PRO B 289      -4.897  -4.943  18.332  1.00  0.00           H  
ATOM   4656  HB3 PRO B 289      -3.562  -4.240  17.382  1.00  0.00           H  
ATOM   4657  CA  PRO B 289      -3.082  -4.473  19.457  1.00  0.00           C  
ATOM   4658  HA  PRO B 289      -2.946  -3.393  19.420  1.00  0.00           H  
ATOM   4659  C   PRO B 289      -3.823  -4.780  20.769  1.00  0.00           C  
ATOM   4660  O   PRO B 289      -4.854  -5.462  20.806  1.00  0.00           O  
ATOM   4661  N   SER B 290      -3.284  -4.253  21.869  1.00  0.00           N  
ATOM   4662  H   SER B 290      -2.391  -3.774  21.778  1.00  0.00           H  
ATOM   4663  CA  SER B 290      -3.803  -4.465  23.216  1.00  0.00           C  
ATOM   4664  HA  SER B 290      -4.889  -4.423  23.166  1.00  0.00           H  
ATOM   4665  CB  SER B 290      -3.395  -5.885  23.616  1.00  0.00           C  
ATOM   4666  HB2 SER B 290      -4.197  -6.551  23.307  1.00  0.00           H  
ATOM   4667  HB3 SER B 290      -2.495  -6.144  23.066  1.00  0.00           H  
ATOM   4668  OG  SER B 290      -3.122  -6.171  24.961  1.00  0.00           O  
ATOM   4669  HG  SER B 290      -2.778  -7.070  24.905  1.00  0.00           H  
ATOM   4670  C   SER B 290      -3.352  -3.387  24.199  1.00  0.00           C  
ATOM   4671  O   SER B 290      -2.305  -2.753  24.049  1.00  0.00           O  
ATOM   4672  N   LEU B 291      -4.176  -3.154  25.221  1.00  0.00           N  
ATOM   4673  H   LEU B 291      -5.036  -3.695  25.268  1.00  0.00           H  
ATOM   4674  CA  LEU B 291      -3.897  -2.188  26.273  1.00  0.00           C  
ATOM   4675  HA  LEU B 291      -2.817  -2.145  26.427  1.00  0.00           H  
ATOM   4676  CB  LEU B 291      -4.389  -0.804  25.823  1.00  0.00           C  
ATOM   4677  HB2 LEU B 291      -3.860  -0.532  24.914  1.00  0.00           H  
ATOM   4678  HB3 LEU B 291      -5.450  -0.906  25.590  1.00  0.00           H  
ATOM   4679  CG  LEU B 291      -4.219   0.329  26.856  1.00  0.00           C  
ATOM   4680  HG  LEU B 291      -4.708   0.014  27.775  1.00  0.00           H  
ATOM   4681  CD1 LEU B 291      -2.755   0.635  27.207  1.00  0.00           C  
ATOM   4682 HD11 LEU B 291      -2.546   0.222  28.192  1.00  0.00           H  
ATOM   4683 HD12 LEU B 291      -2.065   0.190  26.487  1.00  0.00           H  
ATOM   4684 HD13 LEU B 291      -2.576   1.711  27.265  1.00  0.00           H  
ATOM   4685  CD2 LEU B 291      -4.964   1.592  26.404  1.00  0.00           C  
ATOM   4686 HD21 LEU B 291      -5.462   2.020  27.264  1.00  0.00           H  
ATOM   4687 HD22 LEU B 291      -4.285   2.343  26.000  1.00  0.00           H  
ATOM   4688 HD23 LEU B 291      -5.748   1.359  25.688  1.00  0.00           H  
ATOM   4689  C   LEU B 291      -4.551  -2.616  27.578  1.00  0.00           C  
ATOM   4690  O   LEU B 291      -5.753  -2.863  27.655  1.00  0.00           O  
ATOM   4691  N   ARG B 292      -3.753  -2.633  28.634  1.00  0.00           N  
ATOM   4692  H   ARG B 292      -2.772  -2.444  28.493  1.00  0.00           H  
ATOM   4693  CA  ARG B 292      -4.236  -2.766  29.999  1.00  0.00           C  
ATOM   4694  HA  ARG B 292      -5.147  -3.372  30.023  1.00  0.00           H  
ATOM   4695  CB  ARG B 292      -3.144  -3.389  30.799  1.00  0.00           C  
ATOM   4696  HB2 ARG B 292      -2.165  -3.138  30.381  1.00  0.00           H  
ATOM   4697  HB3 ARG B 292      -3.204  -3.081  31.847  1.00  0.00           H  
ATOM   4698  CG  ARG B 292      -3.387  -4.851  30.731  1.00  0.00           C  
ATOM   4699  HG2 ARG B 292      -4.317  -5.126  31.243  1.00  0.00           H  
ATOM   4700  HG3 ARG B 292      -3.351  -5.239  29.712  1.00  0.00           H  
ATOM   4701  CD  ARG B 292      -2.191  -5.279  31.506  1.00  0.00           C  
ATOM   4702  HD2 ARG B 292      -1.287  -5.160  30.898  1.00  0.00           H  
ATOM   4703  HD3 ARG B 292      -2.095  -4.746  32.457  1.00  0.00           H  
ATOM   4704  NE  ARG B 292      -2.473  -6.637  31.766  1.00  0.00           N  
ATOM   4705  HE  ARG B 292      -3.266  -7.032  31.290  1.00  0.00           H  
ATOM   4706  CZ  ARG B 292      -1.652  -7.429  32.335  1.00  0.00           C  
ATOM   4707  NH1 ARG B 292      -0.486  -7.062  32.721  1.00  0.00           N  
ATOM   4708 HH11 ARG B 292      -0.206  -6.178  32.337  1.00  0.00           H  
ATOM   4709 HH12 ARG B 292       0.179  -7.787  32.864  1.00  0.00           H  
ATOM   4710  NH2 ARG B 292      -1.918  -8.653  32.213  1.00  0.00           N  
ATOM   4711 HH21 ARG B 292      -2.585  -8.822  31.480  1.00  0.00           H  
ATOM   4712 HH22 ARG B 292      -1.252  -9.330  32.496  1.00  0.00           H  
ATOM   4713  C   ARG B 292      -4.508  -1.465  30.696  1.00  0.00           C  
ATOM   4714  O   ARG B 292      -3.730  -0.526  30.572  1.00  0.00           O  
ATOM   4715  N   ILE B 293      -5.510  -1.493  31.558  1.00  0.00           N  
ATOM   4716  H   ILE B 293      -6.062  -2.346  31.628  1.00  0.00           H  
ATOM   4717  CA  ILE B 293      -5.919  -0.360  32.368  1.00  0.00           C  
ATOM   4718  HA  ILE B 293      -5.137   0.399  32.352  1.00  0.00           H  
ATOM   4719  CB  ILE B 293      -7.207   0.242  31.782  1.00  0.00           C  
ATOM   4720  HB  ILE B 293      -7.930  -0.564  31.759  1.00  0.00           H  
ATOM   4721  CG2 ILE B 293      -7.818   1.355  32.659  1.00  0.00           C  
ATOM   4722 HG21 ILE B 293      -8.903   1.269  32.644  1.00  0.00           H  
ATOM   4723 HG22 ILE B 293      -7.499   1.284  33.693  1.00  0.00           H  
ATOM   4724 HG23 ILE B 293      -7.542   2.342  32.302  1.00  0.00           H  
ATOM   4725  CG1 ILE B 293      -7.047   0.690  30.314  1.00  0.00           C  
ATOM   4726 HG12 ILE B 293      -6.668  -0.132  29.702  1.00  0.00           H  
ATOM   4727 HG13 ILE B 293      -8.042   0.902  29.934  1.00  0.00           H  
ATOM   4728  CD1 ILE B 293      -6.200   1.948  30.072  1.00  0.00           C  
ATOM   4729 HD11 ILE B 293      -5.768   2.366  30.982  1.00  0.00           H  
ATOM   4730 HD12 ILE B 293      -5.405   1.741  29.360  1.00  0.00           H  
ATOM   4731 HD13 ILE B 293      -6.865   2.694  29.652  1.00  0.00           H  
ATOM   4732  C   ILE B 293      -6.110  -0.835  33.803  1.00  0.00           C  
ATOM   4733  O   ILE B 293      -6.783  -1.833  34.055  1.00  0.00           O  
ATOM   4734  N   ALA B 294      -5.528  -0.102  34.746  1.00  0.00           N  
ATOM   4735  H   ALA B 294      -5.007   0.714  34.467  1.00  0.00           H  
ATOM   4736  CA  ALA B 294      -5.730  -0.350  36.167  1.00  0.00           C  
ATOM   4737  HA  ALA B 294      -5.613  -1.420  36.349  1.00  0.00           H  
ATOM   4738  CB  ALA B 294      -4.650   0.407  36.947  1.00  0.00           C  
ATOM   4739  HB1 ALA B 294      -3.667   0.219  36.513  1.00  0.00           H  
ATOM   4740  HB2 ALA B 294      -4.847   1.481  36.935  1.00  0.00           H  
ATOM   4741  HB3 ALA B 294      -4.651   0.061  37.980  1.00  0.00           H  
ATOM   4742  C   ALA B 294      -7.149   0.063  36.601  1.00  0.00           C  
ATOM   4743  O   ALA B 294      -7.580   1.177  36.297  1.00  0.00           O  
ATOM   4744  N   ALA B 295      -7.864  -0.783  37.343  1.00  0.00           N  
ATOM   4745  H   ALA B 295      -7.500  -1.712  37.540  1.00  0.00           H  
ATOM   4746  CA  ALA B 295      -9.268  -0.507  37.708  1.00  0.00           C  
ATOM   4747  HA  ALA B 295      -9.847  -0.358  36.800  1.00  0.00           H  
ATOM   4748  CB  ALA B 295      -9.857  -1.683  38.445  1.00  0.00           C  
ATOM   4749  HB1 ALA B 295     -10.905  -1.581  38.706  1.00  0.00           H  
ATOM   4750  HB2 ALA B 295      -9.915  -2.441  37.694  1.00  0.00           H  
ATOM   4751  HB3 ALA B 295      -9.241  -1.935  39.322  1.00  0.00           H  
ATOM   4752  C   ALA B 295      -9.467   0.683  38.611  1.00  0.00           C  
ATOM   4753  O   ALA B 295     -10.522   1.301  38.586  1.00  0.00           O  
ATOM   4754  N   SER B 296      -8.446   1.025  39.384  1.00  0.00           N  
ATOM   4755  H   SER B 296      -7.582   0.511  39.298  1.00  0.00           H  
ATOM   4756  CA  SER B 296      -8.489   2.184  40.268  1.00  0.00           C  
ATOM   4757  HA  SER B 296      -9.335   2.070  40.945  1.00  0.00           H  
ATOM   4758  CB  SER B 296      -7.180   2.223  41.036  1.00  0.00           C  
ATOM   4759  HB2 SER B 296      -7.148   3.140  41.625  1.00  0.00           H  
ATOM   4760  HB3 SER B 296      -7.137   1.352  41.691  1.00  0.00           H  
ATOM   4761  OG  SER B 296      -6.092   2.184  40.121  1.00  0.00           O  
ATOM   4762  HG  SER B 296      -5.410   1.612  40.481  1.00  0.00           H  
ATOM   4763  C   SER B 296      -8.651   3.506  39.523  1.00  0.00           C  
ATOM   4764  O   SER B 296      -8.973   4.532  40.115  1.00  0.00           O  
ATOM   4765  N   THR B 297      -8.383   3.488  38.222  1.00  0.00           N  
ATOM   4766  H   THR B 297      -8.085   2.610  37.820  1.00  0.00           H  
ATOM   4767  CA  THR B 297      -8.478   4.630  37.324  1.00  0.00           C  
ATOM   4768  HA  THR B 297      -8.080   5.515  37.821  1.00  0.00           H  
ATOM   4769  CB  THR B 297      -7.685   4.271  36.057  1.00  0.00           C  
ATOM   4770  HB  THR B 297      -8.319   3.601  35.477  1.00  0.00           H  
ATOM   4771  CG2 THR B 297      -7.254   5.410  35.157  1.00  0.00           C  
ATOM   4772 HG21 THR B 297      -7.234   5.019  34.139  1.00  0.00           H  
ATOM   4773 HG22 THR B 297      -7.972   6.215  35.251  1.00  0.00           H  
ATOM   4774 HG23 THR B 297      -6.260   5.772  35.430  1.00  0.00           H  
ATOM   4775  OG1 THR B 297      -6.495   3.586  36.339  1.00  0.00           O  
ATOM   4776  HG1 THR B 297      -6.766   2.652  36.361  1.00  0.00           H  
ATOM   4777  C   THR B 297      -9.932   4.895  36.929  1.00  0.00           C  
ATOM   4778  O   THR B 297     -10.274   6.003  36.526  1.00  0.00           O  
ATOM   4779  N   LEU B 298     -10.775   3.862  36.991  1.00  0.00           N  
ATOM   4780  H   LEU B 298     -10.447   2.990  37.393  1.00  0.00           H  
ATOM   4781  CA  LEU B 298     -12.184   3.895  36.647  1.00  0.00           C  
ATOM   4782  HA  LEU B 298     -12.419   4.809  36.100  1.00  0.00           H  
ATOM   4783  CB  LEU B 298     -12.507   2.687  35.761  1.00  0.00           C  
ATOM   4784  HB2 LEU B 298     -12.362   1.794  36.374  1.00  0.00           H  
ATOM   4785  HB3 LEU B 298     -13.554   2.746  35.463  1.00  0.00           H  
ATOM   4786  CG  LEU B 298     -11.637   2.551  34.496  1.00  0.00           C  
ATOM   4787  HG  LEU B 298     -10.589   2.552  34.803  1.00  0.00           H  
ATOM   4788  CD1 LEU B 298     -11.894   1.204  33.818  1.00  0.00           C  
ATOM   4789 HD11 LEU B 298     -12.103   1.324  32.768  1.00  0.00           H  
ATOM   4790 HD12 LEU B 298     -11.006   0.582  33.904  1.00  0.00           H  
ATOM   4791 HD13 LEU B 298     -12.755   0.704  34.260  1.00  0.00           H  
ATOM   4792  CD2 LEU B 298     -11.844   3.683  33.474  1.00  0.00           C  
ATOM   4793 HD21 LEU B 298     -12.074   3.312  32.481  1.00  0.00           H  
ATOM   4794 HD22 LEU B 298     -12.692   4.299  33.761  1.00  0.00           H  
ATOM   4795 HD23 LEU B 298     -10.933   4.270  33.382  1.00  0.00           H  
ATOM   4796  C   LEU B 298     -13.029   3.871  37.919  1.00  0.00           C  
ATOM   4797  O   LEU B 298     -12.646   3.337  38.957  1.00  0.00           O  
ATOM   4798  N   LYS B 299     -14.221   4.443  37.837  1.00  0.00           N  
ATOM   4799  H   LYS B 299     -14.493   4.891  36.967  1.00  0.00           H  
ATOM   4800  CA  LYS B 299     -15.176   4.396  38.937  1.00  0.00           C  
ATOM   4801  HA  LYS B 299     -14.639   4.489  39.885  1.00  0.00           H  
ATOM   4802  CB  LYS B 299     -16.155   5.531  38.802  1.00  0.00           C  
ATOM   4803  HB2 LYS B 299     -16.544   5.544  37.781  1.00  0.00           H  
ATOM   4804  HB3 LYS B 299     -16.974   5.402  39.511  1.00  0.00           H  
ATOM   4805  CG  LYS B 299     -15.434   6.825  39.111  1.00  0.00           C  
ATOM   4806  HG2 LYS B 299     -15.134   6.843  40.163  1.00  0.00           H  
ATOM   4807  HG3 LYS B 299     -14.554   6.949  38.475  1.00  0.00           H  
ATOM   4808  CD  LYS B 299     -16.459   7.906  38.827  1.00  0.00           C  
ATOM   4809  HD2 LYS B 299     -16.860   7.806  37.814  1.00  0.00           H  
ATOM   4810  HD3 LYS B 299     -17.261   7.807  39.562  1.00  0.00           H  
ATOM   4811  CE  LYS B 299     -15.733   9.216  39.075  1.00  0.00           C  
ATOM   4812  HE2 LYS B 299     -16.194   9.616  39.977  1.00  0.00           H  
ATOM   4813  HE3 LYS B 299     -14.685   8.990  39.291  1.00  0.00           H  
ATOM   4814  NZ  LYS B 299     -15.774  10.202  37.965  1.00  0.00           N  
ATOM   4815  HZ1 LYS B 299     -14.834  10.361  37.620  1.00  0.00           H  
ATOM   4816  HZ2 LYS B 299     -16.281   9.909  37.134  1.00  0.00           H  
ATOM   4817  HZ3 LYS B 299     -16.139  11.088  38.292  1.00  0.00           H  
ATOM   4818  C   LYS B 299     -15.954   3.105  38.949  1.00  0.00           C  
ATOM   4819  O   LYS B 299     -16.404   2.623  37.911  1.00  0.00           O  
ATOM   4820  N   SER B 300     -16.177   2.617  40.155  1.00  0.00           N  
ATOM   4821  H   SER B 300     -15.823   3.132  40.944  1.00  0.00           H  
ATOM   4822  CA  SER B 300     -17.006   1.452  40.413  1.00  0.00           C  
ATOM   4823  HA  SER B 300     -16.723   0.662  39.716  1.00  0.00           H  
ATOM   4824  CB  SER B 300     -16.707   0.999  41.838  1.00  0.00           C  
ATOM   4825  HB2 SER B 300     -15.677   0.643  41.876  1.00  0.00           H  
ATOM   4826  HB3 SER B 300     -16.814   1.852  42.512  1.00  0.00           H  
ATOM   4827  OG  SER B 300     -17.561  -0.032  42.262  1.00  0.00           O  
ATOM   4828  HG  SER B 300     -17.189  -0.866  41.955  1.00  0.00           H  
ATOM   4829  C   SER B 300     -18.491   1.761  40.214  1.00  0.00           C  
ATOM   4830  O   SER B 300     -18.954   2.844  40.580  1.00  0.00           O  
ATOM   4831  N   GLY B 301     -19.229   0.820  39.623  1.00  0.00           N  
ATOM   4832  H   GLY B 301     -18.780  -0.026  39.264  1.00  0.00           H  
ATOM   4833  CA  GLY B 301     -20.676   0.901  39.422  1.00  0.00           C  
ATOM   4834  HA2 GLY B 301     -21.029  -0.099  39.175  1.00  0.00           H  
ATOM   4835  HA3 GLY B 301     -21.145   1.236  40.345  1.00  0.00           H  
ATOM   4836  C   GLY B 301     -21.104   1.834  38.289  1.00  0.00           C  
ATOM   4837  O   GLY B 301     -22.271   2.222  38.213  1.00  0.00           O  
ATOM   4838  N   ILE B 302     -20.160   2.220  37.430  1.00  0.00           N  
ATOM   4839  H   ILE B 302     -19.241   1.814  37.546  1.00  0.00           H  
ATOM   4840  CA  ILE B 302     -20.327   3.206  36.361  1.00  0.00           C  
ATOM   4841  HA  ILE B 302     -21.363   3.547  36.338  1.00  0.00           H  
ATOM   4842  CB  ILE B 302     -19.424   4.429  36.634  1.00  0.00           C  
ATOM   4843  HB  ILE B 302     -18.424   4.030  36.809  1.00  0.00           H  
ATOM   4844  CG2 ILE B 302     -19.295   5.394  35.444  1.00  0.00           C  
ATOM   4845 HG21 ILE B 302     -18.746   6.288  35.739  1.00  0.00           H  
ATOM   4846 HG22 ILE B 302     -18.747   4.920  34.629  1.00  0.00           H  
ATOM   4847 HG23 ILE B 302     -20.277   5.684  35.082  1.00  0.00           H  
ATOM   4848  CG1 ILE B 302     -19.834   5.159  37.936  1.00  0.00           C  
ATOM   4849 HG12 ILE B 302     -20.102   4.411  38.677  1.00  0.00           H  
ATOM   4850 HG13 ILE B 302     -18.951   5.658  38.322  1.00  0.00           H  
ATOM   4851  CD1 ILE B 302     -20.988   6.174  37.954  1.00  0.00           C  
ATOM   4852 HD11 ILE B 302     -20.601   7.186  38.100  1.00  0.00           H  
ATOM   4853 HD12 ILE B 302     -21.637   6.107  37.081  1.00  0.00           H  
ATOM   4854 HD13 ILE B 302     -21.592   5.948  38.829  1.00  0.00           H  
ATOM   4855  C   ILE B 302     -20.028   2.548  35.018  1.00  0.00           C  
ATOM   4856  O   ILE B 302     -19.168   1.675  34.894  1.00  0.00           O  
ATOM   4857  N   SER B 303     -20.749   2.988  33.994  1.00  0.00           N  
ATOM   4858  H   SER B 303     -21.414   3.731  34.157  1.00  0.00           H  
ATOM   4859  CA  SER B 303     -20.544   2.547  32.623  1.00  0.00           C  
ATOM   4860  HA  SER B 303     -20.246   1.499  32.638  1.00  0.00           H  
ATOM   4861  CB  SER B 303     -21.878   2.659  31.905  1.00  0.00           C  
ATOM   4862  HB2 SER B 303     -22.595   2.034  32.432  1.00  0.00           H  
ATOM   4863  HB3 SER B 303     -22.216   3.694  31.934  1.00  0.00           H  
ATOM   4864  OG  SER B 303     -21.825   2.201  30.576  1.00  0.00           O  
ATOM   4865  HG  SER B 303     -22.218   1.329  30.613  1.00  0.00           H  
ATOM   4866  C   SER B 303     -19.453   3.342  31.903  1.00  0.00           C  
ATOM   4867  O   SER B 303     -19.357   4.571  32.015  1.00  0.00           O  
ATOM   4868  N   TYR B 304     -18.664   2.624  31.108  1.00  0.00           N  
ATOM   4869  H   TYR B 304     -18.849   1.628  31.037  1.00  0.00           H  
ATOM   4870  CA  TYR B 304     -17.575   3.149  30.298  1.00  0.00           C  
ATOM   4871  HA  TYR B 304     -17.665   4.234  30.243  1.00  0.00           H  
ATOM   4872  CB  TYR B 304     -16.229   2.821  30.950  1.00  0.00           C  
ATOM   4873  HB2 TYR B 304     -16.220   1.769  31.232  1.00  0.00           H  
ATOM   4874  HB3 TYR B 304     -15.435   2.971  30.217  1.00  0.00           H  
ATOM   4875  CG  TYR B 304     -15.908   3.669  32.162  1.00  0.00           C  
ATOM   4876  CD1 TYR B 304     -15.172   4.859  32.000  1.00  0.00           C  
ATOM   4877  HD1 TYR B 304     -14.836   5.157  31.018  1.00  0.00           H  
ATOM   4878  CE1 TYR B 304     -14.877   5.664  33.114  1.00  0.00           C  
ATOM   4879  HE1 TYR B 304     -14.308   6.575  33.000  1.00  0.00           H  
ATOM   4880  CZ  TYR B 304     -15.310   5.274  34.397  1.00  0.00           C  
ATOM   4881  OH  TYR B 304     -15.002   6.047  35.469  1.00  0.00           O  
ATOM   4882  HH  TYR B 304     -14.957   6.999  35.235  1.00  0.00           H  
ATOM   4883  CE2 TYR B 304     -16.037   4.073  34.561  1.00  0.00           C  
ATOM   4884  HE2 TYR B 304     -16.372   3.774  35.542  1.00  0.00           H  
ATOM   4885  CD2 TYR B 304     -16.343   3.276  33.442  1.00  0.00           C  
ATOM   4886  HD2 TYR B 304     -16.921   2.368  33.565  1.00  0.00           H  
ATOM   4887  C   TYR B 304     -17.626   2.622  28.865  1.00  0.00           C  
ATOM   4888  O   TYR B 304     -18.183   1.563  28.556  1.00  0.00           O  
ATOM   4889  N   ARG B 305     -17.013   3.409  27.980  1.00  0.00           N  
ATOM   4890  H   ARG B 305     -16.617   4.276  28.338  1.00  0.00           H  
ATOM   4891  CA  ARG B 305     -16.862   3.183  26.544  1.00  0.00           C  
ATOM   4892  HA  ARG B 305     -17.151   2.158  26.312  1.00  0.00           H  
ATOM   4893  CB  ARG B 305     -17.734   4.187  25.793  1.00  0.00           C  
ATOM   4894  HB2 ARG B 305     -17.895   5.075  26.409  1.00  0.00           H  
ATOM   4895  HB3 ARG B 305     -17.257   4.489  24.860  1.00  0.00           H  
ATOM   4896  CG  ARG B 305     -19.068   3.569  25.449  1.00  0.00           C  
ATOM   4897  HG2 ARG B 305     -18.924   2.714  24.787  1.00  0.00           H  
ATOM   4898  HG3 ARG B 305     -19.562   3.252  26.369  1.00  0.00           H  
ATOM   4899  CD  ARG B 305     -19.887   4.634  24.736  1.00  0.00           C  
ATOM   4900  HD2 ARG B 305     -19.638   5.635  25.096  1.00  0.00           H  
ATOM   4901  HD3 ARG B 305     -19.669   4.603  23.667  1.00  0.00           H  
ATOM   4902  NE  ARG B 305     -21.293   4.382  25.008  1.00  0.00           N  
ATOM   4903  HE  ARG B 305     -21.666   4.679  25.906  1.00  0.00           H  
ATOM   4904  CZ  ARG B 305     -22.124   3.719  24.253  1.00  0.00           C  
ATOM   4905  NH1 ARG B 305     -21.762   3.204  23.110  1.00  0.00           N  
ATOM   4906 HH11 ARG B 305     -20.799   3.279  22.842  1.00  0.00           H  
ATOM   4907 HH12 ARG B 305     -22.422   2.712  22.544  1.00  0.00           H  
ATOM   4908  NH2 ARG B 305     -23.337   3.563  24.665  1.00  0.00           N  
ATOM   4909 HH21 ARG B 305     -23.547   4.001  25.577  1.00  0.00           H  
ATOM   4910 HH22 ARG B 305     -24.035   3.166  24.079  1.00  0.00           H  
ATOM   4911  C   ARG B 305     -15.432   3.388  26.090  1.00  0.00           C  
ATOM   4912  O   ARG B 305     -14.709   4.202  26.659  1.00  0.00           O  
ATOM   4913  N   ALA B 306     -15.076   2.726  24.990  1.00  0.00           N  
ATOM   4914  H   ALA B 306     -15.735   2.069  24.587  1.00  0.00           H  
ATOM   4915  CA  ALA B 306     -13.780   2.877  24.347  1.00  0.00           C  
ATOM   4916  HA  ALA B 306     -13.416   3.875  24.585  1.00  0.00           H  
ATOM   4917  CB  ALA B 306     -12.820   1.846  24.953  1.00  0.00           C  
ATOM   4918  HB1 ALA B 306     -13.255   0.850  24.891  1.00  0.00           H  
ATOM   4919  HB2 ALA B 306     -11.868   1.857  24.422  1.00  0.00           H  
ATOM   4920  HB3 ALA B 306     -12.651   2.080  26.001  1.00  0.00           H  
ATOM   4921  C   ALA B 306     -13.831   2.774  22.813  1.00  0.00           C  
ATOM   4922  O   ALA B 306     -14.730   2.156  22.237  1.00  0.00           O  
ATOM   4923  N   ARG B 307     -12.823   3.372  22.164  1.00  0.00           N  
ATOM   4924  H   ARG B 307     -12.166   3.896  22.742  1.00  0.00           H  
ATOM   4925  CA  ARG B 307     -12.535   3.314  20.717  1.00  0.00           C  
ATOM   4926  HA  ARG B 307     -12.813   2.331  20.344  1.00  0.00           H  
ATOM   4927  CB  ARG B 307     -13.398   4.336  19.960  1.00  0.00           C  
ATOM   4928  HB2 ARG B 307     -13.227   4.230  18.887  1.00  0.00           H  
ATOM   4929  HB3 ARG B 307     -14.450   4.116  20.155  1.00  0.00           H  
ATOM   4930  CG  ARG B 307     -13.102   5.780  20.371  1.00  0.00           C  
ATOM   4931  HG2 ARG B 307     -13.141   5.882  21.451  1.00  0.00           H  
ATOM   4932  HG3 ARG B 307     -12.100   6.059  20.057  1.00  0.00           H  
ATOM   4933  CD  ARG B 307     -14.110   6.736  19.743  1.00  0.00           C  
ATOM   4934  HD2 ARG B 307     -14.005   6.704  18.658  1.00  0.00           H  
ATOM   4935  HD3 ARG B 307     -15.123   6.431  20.014  1.00  0.00           H  
ATOM   4936  NE  ARG B 307     -13.865   8.091  20.240  1.00  0.00           N  
ATOM   4937  HE  ARG B 307     -13.290   8.181  21.072  1.00  0.00           H
[truncated: 31,429 more chars]
