# Supplementary material for: Insights into receptor structure and dynamics at the surface of living cells
Source: Nat Commun. 2023 Mar 22;14:1596. doi: 10.1038/s41467-023-37284-4 (PMC10033668; doi:10.1038/s41467-023-37284-4)
Supplement: Supplementary file 15 — Source Data [file 41467_2023_37284_MOESM15_ESM.zip › Source data/Main/Figure 5/b/Average structures of MD sub-trajectories/S30B/MD_sub-average_3bpn_S30B_5.pdb]

ATOM      1  N   CYS A   1      19.139   1.205   7.756  1.00  0.00           N  
ATOM      2  H1  CYS A   1      19.039   2.091   8.230  1.00  0.00           H  
ATOM      3  H2  CYS A   1      19.497   1.370   6.826  1.00  0.00           H  
ATOM      4  H3  CYS A   1      19.831   0.644   8.244  1.00  0.00           H  
ATOM      5  CA  CYS A   1      17.851   0.481   7.715  1.00  0.00           C  
ATOM      6  HA  CYS A   1      18.007  -0.475   7.225  1.00  0.00           H  
ATOM      7  CB  CYS A   1      17.316   0.199   9.129  1.00  0.00           C  
ATOM      8  HB2 CYS A   1      17.070   1.137   9.633  1.00  0.00           H  
ATOM      9  HB3 CYS A   1      16.404  -0.396   9.065  1.00  0.00           H  
ATOM     10  SG  CYS A   1      18.565  -0.697  10.091  1.00  0.00           S  
ATOM     11  HG  CYS A   1      18.690  -1.765   9.276  1.00  0.00           H  
ATOM     12  C   CYS A   1      16.833   1.240   6.874  1.00  0.00           C  
ATOM     13  O   CYS A   1      16.250   2.201   7.357  1.00  0.00           O  
ATOM     14  N   ASP A   2      16.649   0.834   5.616  1.00  0.00           N  
ATOM     15  H   ASP A   2      17.127   0.015   5.276  1.00  0.00           H  
ATOM     16  CA  ASP A   2      15.650   1.419   4.701  1.00  0.00           C  
ATOM     17  HA  ASP A   2      15.500   2.473   4.949  1.00  0.00           H  
ATOM     18  CB  ASP A   2      16.206   1.364   3.269  1.00  0.00           C  
ATOM     19  HB2 ASP A   2      17.035   2.068   3.177  1.00  0.00           H  
ATOM     20  HB3 ASP A   2      16.586   0.362   3.082  1.00  0.00           H  
ATOM     21  CG  ASP A   2      15.137   1.690   2.225  1.00  0.00           C  
ATOM     22  OD1 ASP A   2      14.384   2.665   2.428  1.00  0.00           O  
ATOM     23  OD2 ASP A   2      14.947   0.867   1.306  1.00  0.00           O  
ATOM     24  C   ASP A   2      14.272   0.720   4.805  1.00  0.00           C  
ATOM     25  O   ASP A   2      14.194  -0.480   5.070  1.00  0.00           O  
ATOM     26  N   ILE A   3      13.186   1.459   4.552  1.00  0.00           N  
ATOM     27  H   ILE A   3      13.355   2.374   4.142  1.00  0.00           H  
ATOM     28  CA  ILE A   3      11.799   0.974   4.534  1.00  0.00           C  
ATOM     29  HA  ILE A   3      11.724   0.216   5.307  1.00  0.00           H  
ATOM     30  CB  ILE A   3      10.845   2.135   4.922  1.00  0.00           C  
ATOM     31  HB  ILE A   3      11.245   2.597   5.827  1.00  0.00           H  
ATOM     32  CG2 ILE A   3      10.775   3.236   3.850  1.00  0.00           C  
ATOM     33 HG21 ILE A   3      10.280   2.869   2.949  1.00  0.00           H  
ATOM     34 HG22 ILE A   3      10.205   4.084   4.235  1.00  0.00           H  
ATOM     35 HG23 ILE A   3      11.775   3.587   3.592  1.00  0.00           H  
ATOM     36  CG1 ILE A   3       9.404   1.682   5.244  1.00  0.00           C  
ATOM     37 HG12 ILE A   3       8.794   2.569   5.428  1.00  0.00           H  
ATOM     38 HG13 ILE A   3       8.975   1.157   4.390  1.00  0.00           H  
ATOM     39  CD1 ILE A   3       9.302   0.794   6.491  1.00  0.00           C  
ATOM     40 HD11 ILE A   3       9.760   1.294   7.344  1.00  0.00           H  
ATOM     41 HD12 ILE A   3       8.251   0.606   6.711  1.00  0.00           H  
ATOM     42 HD13 ILE A   3       9.795  -0.161   6.320  1.00  0.00           H  
ATOM     43  C   ILE A   3      11.414   0.282   3.208  1.00  0.00           C  
ATOM     44  O   ILE A   3      10.638  -0.672   3.231  1.00  0.00           O  
ATOM     45  N   THR A   4      11.994   0.663   2.061  1.00  0.00           N  
ATOM     46  H   THR A   4      12.667   1.429   2.072  1.00  0.00           H  
ATOM     47  CA  THR A   4      11.730  -0.032   0.775  1.00  0.00           C  
ATOM     48  HA  THR A   4      10.650  -0.153   0.684  1.00  0.00           H  
ATOM     49  CB  THR A   4      12.164   0.772  -0.470  1.00  0.00           C  
ATOM     50  HB  THR A   4      11.531   0.456  -1.299  1.00  0.00           H  
ATOM     51  CG2 THR A   4      12.022   2.289  -0.312  1.00  0.00           C  
ATOM     52 HG21 THR A   4      11.035   2.530   0.077  1.00  0.00           H  
ATOM     53 HG22 THR A   4      12.778   2.677   0.373  1.00  0.00           H  
ATOM     54 HG23 THR A   4      12.155   2.765  -1.284  1.00  0.00           H  
ATOM     55  OG1 THR A   4      13.500   0.520  -0.835  1.00  0.00           O  
ATOM     56  HG1 THR A   4      14.071   0.772  -0.072  1.00  0.00           H  
ATOM     57  C   THR A   4      12.330  -1.448   0.764  1.00  0.00           C  
ATOM     58  O   THR A   4      11.693  -2.408   0.326  1.00  0.00           O  
ATOM     59  N   LEU A   5      13.500  -1.637   1.389  1.00  0.00           N  
ATOM     60  H   LEU A   5      14.049  -0.809   1.612  1.00  0.00           H  
ATOM     61  CA  LEU A   5      14.035  -2.974   1.672  1.00  0.00           C  
ATOM     62  HA  LEU A   5      14.109  -3.516   0.728  1.00  0.00           H  
ATOM     63  CB  LEU A   5      15.441  -2.876   2.291  1.00  0.00           C  
ATOM     64  HB2 LEU A   5      15.365  -2.298   3.212  1.00  0.00           H  
ATOM     65  HB3 LEU A   5      15.771  -3.883   2.551  1.00  0.00           H  
ATOM     66  CG  LEU A   5      16.515  -2.232   1.391  1.00  0.00           C  
ATOM     67  HG  LEU A   5      16.215  -1.230   1.109  1.00  0.00           H  
ATOM     68  CD1 LEU A   5      17.825  -2.143   2.171  1.00  0.00           C  
ATOM     69 HD11 LEU A   5      18.213  -3.143   2.352  1.00  0.00           H  
ATOM     70 HD12 LEU A   5      18.544  -1.558   1.601  1.00  0.00           H  
ATOM     71 HD13 LEU A   5      17.657  -1.644   3.122  1.00  0.00           H  
ATOM     72  CD2 LEU A   5      16.817  -3.028   0.122  1.00  0.00           C  
ATOM     73 HD21 LEU A   5      15.925  -3.086  -0.500  1.00  0.00           H  
ATOM     74 HD22 LEU A   5      17.152  -4.030   0.384  1.00  0.00           H  
ATOM     75 HD23 LEU A   5      17.589  -2.519  -0.450  1.00  0.00           H  
ATOM     76  C   LEU A   5      13.097  -3.800   2.574  1.00  0.00           C  
ATOM     77  O   LEU A   5      12.997  -5.008   2.366  1.00  0.00           O  
ATOM     78  N   GLN A   6      12.378  -3.184   3.524  1.00  0.00           N  
ATOM     79  H   GLN A   6      12.469  -2.181   3.620  1.00  0.00           H  
ATOM     80  CA  GLN A   6      11.339  -3.870   4.310  1.00  0.00           C  
ATOM     81  HA  GLN A   6      11.763  -4.796   4.702  1.00  0.00           H  
ATOM     82  CB  GLN A   6      10.883  -3.020   5.510  1.00  0.00           C  
ATOM     83  HB2 GLN A   6      10.856  -1.973   5.232  1.00  0.00           H  
ATOM     84  HB3 GLN A   6       9.873  -3.304   5.811  1.00  0.00           H  
ATOM     85  CG  GLN A   6      11.819  -3.166   6.713  1.00  0.00           C  
ATOM     86  HG2 GLN A   6      12.849  -3.135   6.365  1.00  0.00           H  
ATOM     87  HG3 GLN A   6      11.660  -2.315   7.375  1.00  0.00           H  
ATOM     88  CD  GLN A   6      11.602  -4.443   7.526  1.00  0.00           C  
ATOM     89  OE1 GLN A   6      10.833  -5.335   7.206  1.00  0.00           O  
ATOM     90  NE2 GLN A   6      12.275  -4.574   8.643  1.00  0.00           N  
ATOM     91 HE21 GLN A   6      12.115  -5.411   9.168  1.00  0.00           H  
ATOM     92 HE22 GLN A   6      12.914  -3.846   8.926  1.00  0.00           H  
ATOM     93  C   GLN A   6      10.124  -4.278   3.466  1.00  0.00           C  
ATOM     94  O   GLN A   6       9.624  -5.386   3.647  1.00  0.00           O  
ATOM     95  N   GLU A   7       9.659  -3.451   2.523  1.00  0.00           N  
ATOM     96  H   GLU A   7      10.056  -2.520   2.456  1.00  0.00           H  
ATOM     97  CA  GLU A   7       8.589  -3.845   1.581  1.00  0.00           C  
ATOM     98  HA  GLU A   7       7.684  -4.083   2.140  1.00  0.00           H  
ATOM     99  CB  GLU A   7       8.271  -2.726   0.579  1.00  0.00           C  
ATOM    100  HB2 GLU A   7       9.160  -2.498  -0.003  1.00  0.00           H  
ATOM    101  HB3 GLU A   7       7.519  -3.115  -0.106  1.00  0.00           H  
ATOM    102  CG  GLU A   7       7.731  -1.431   1.193  1.00  0.00           C  
ATOM    103  HG2 GLU A   7       6.937  -1.693   1.892  1.00  0.00           H  
ATOM    104  HG3 GLU A   7       8.527  -0.935   1.747  1.00  0.00           H  
ATOM    105  CD  GLU A   7       7.183  -0.465   0.130  1.00  0.00           C  
ATOM    106  OE1 GLU A   7       6.400   0.455   0.476  1.00  0.00           O  
ATOM    107  OE2 GLU A   7       7.540  -0.586  -1.064  1.00  0.00           O  
ATOM    108  C   GLU A   7       8.985  -5.090   0.772  1.00  0.00           C  
ATOM    109  O   GLU A   7       8.186  -6.016   0.582  1.00  0.00           O  
ATOM    110  N   ILE A   8      10.251  -5.143   0.345  1.00  0.00           N  
ATOM    111  H   ILE A   8      10.842  -4.329   0.511  1.00  0.00           H  
ATOM    112  CA  ILE A   8      10.821  -6.305  -0.336  1.00  0.00           C  
ATOM    113  HA  ILE A   8      10.141  -6.588  -1.139  1.00  0.00           H  
ATOM    114  CB  ILE A   8      12.175  -5.950  -0.998  1.00  0.00           C  
ATOM    115  HB  ILE A   8      12.828  -5.504  -0.247  1.00  0.00           H  
ATOM    116  CG2 ILE A   8      12.852  -7.221  -1.537  1.00  0.00           C  
ATOM    117 HG21 ILE A   8      13.773  -6.971  -2.061  1.00  0.00           H  
ATOM    118 HG22 ILE A   8      13.116  -7.875  -0.710  1.00  0.00           H  
ATOM    119 HG23 ILE A   8      12.182  -7.743  -2.220  1.00  0.00           H  
ATOM    120  CG1 ILE A   8      11.963  -4.929  -2.143  1.00  0.00           C  
ATOM    121 HG12 ILE A   8      11.469  -5.422  -2.982  1.00  0.00           H  
ATOM    122 HG13 ILE A   8      11.313  -4.125  -1.802  1.00  0.00           H  
ATOM    123  CD1 ILE A   8      13.256  -4.270  -2.641  1.00  0.00           C  
ATOM    124 HD11 ILE A   8      13.767  -3.780  -1.811  1.00  0.00           H  
ATOM    125 HD12 ILE A   8      13.919  -5.007  -3.091  1.00  0.00           H  
ATOM    126 HD13 ILE A   8      13.010  -3.520  -3.394  1.00  0.00           H  
ATOM    127  C   ILE A   8      10.880  -7.506   0.621  1.00  0.00           C  
ATOM    128  O   ILE A   8      10.307  -8.545   0.299  1.00  0.00           O  
ATOM    129  N   ILE A   9      11.481  -7.389   1.814  1.00  0.00           N  
ATOM    130  H   ILE A   9      11.928  -6.502   2.035  1.00  0.00           H  
ATOM    131  CA  ILE A   9      11.561  -8.479   2.816  1.00  0.00           C  
ATOM    132  HA  ILE A   9      12.095  -9.318   2.372  1.00  0.00           H  
ATOM    133  CB  ILE A   9      12.361  -7.998   4.054  1.00  0.00           C  
ATOM    134  HB  ILE A   9      11.964  -7.028   4.353  1.00  0.00           H  
ATOM    135  CG2 ILE A   9      12.224  -8.949   5.260  1.00  0.00           C  
ATOM    136 HG21 ILE A   9      12.539  -9.955   4.984  1.00  0.00           H  
ATOM    137 HG22 ILE A   9      12.826  -8.592   6.093  1.00  0.00           H  
ATOM    138 HG23 ILE A   9      11.190  -8.975   5.606  1.00  0.00           H  
ATOM    139  CG1 ILE A   9      13.857  -7.838   3.696  1.00  0.00           C  
ATOM    140 HG12 ILE A   9      14.323  -8.820   3.605  1.00  0.00           H  
ATOM    141 HG13 ILE A   9      13.942  -7.347   2.730  1.00  0.00           H  
ATOM    142  CD1 ILE A   9      14.645  -6.992   4.707  1.00  0.00           C  
ATOM    143 HD11 ILE A   9      14.139  -6.041   4.878  1.00  0.00           H  
ATOM    144 HD12 ILE A   9      14.756  -7.524   5.651  1.00  0.00           H  
ATOM    145 HD13 ILE A   9      15.636  -6.789   4.308  1.00  0.00           H  
ATOM    146  C   ILE A   9      10.167  -9.010   3.210  1.00  0.00           C  
ATOM    147  O   ILE A   9       9.981 -10.219   3.350  1.00  0.00           O  
ATOM    148  N   LYS A  10       9.177  -8.120   3.341  1.00  0.00           N  
ATOM    149  H   LYS A  10       9.419  -7.134   3.249  1.00  0.00           H  
ATOM    150  CA  LYS A  10       7.767  -8.455   3.572  1.00  0.00           C  
ATOM    151  HA  LYS A  10       7.700  -9.092   4.453  1.00  0.00           H  
ATOM    152  CB  LYS A  10       6.981  -7.157   3.823  1.00  0.00           C  
ATOM    153  HB2 LYS A  10       7.492  -6.559   4.579  1.00  0.00           H  
ATOM    154  HB3 LYS A  10       6.967  -6.571   2.904  1.00  0.00           H  
ATOM    155  CG  LYS A  10       5.528  -7.375   4.271  1.00  0.00           C  
ATOM    156  HG2 LYS A  10       4.969  -6.489   4.005  1.00  0.00           H  
ATOM    157  HG3 LYS A  10       5.082  -8.221   3.745  1.00  0.00           H  
ATOM    158  CD  LYS A  10       5.370  -7.553   5.783  1.00  0.00           C  
ATOM    159  HD2 LYS A  10       5.774  -8.519   6.088  1.00  0.00           H  
ATOM    160  HD3 LYS A  10       5.892  -6.747   6.304  1.00  0.00           H  
ATOM    161  CE  LYS A  10       3.874  -7.469   6.093  1.00  0.00           C  
ATOM    162  HE2 LYS A  10       3.471  -6.535   5.686  1.00  0.00           H  
ATOM    163  HE3 LYS A  10       3.361  -8.288   5.578  1.00  0.00           H  
ATOM    164  NZ  LYS A  10       3.599  -7.531   7.543  1.00  0.00           N  
ATOM    165  HZ1 LYS A  10       3.936  -8.390   7.942  1.00  0.00           H  
ATOM    166  HZ2 LYS A  10       3.989  -6.750   8.065  1.00  0.00           H  
ATOM    167  HZ3 LYS A  10       2.588  -7.527   7.676  1.00  0.00           H  
ATOM    168  C   LYS A  10       7.198  -9.248   2.398  1.00  0.00           C  
ATOM    169  O   LYS A  10       6.704 -10.346   2.619  1.00  0.00           O  
ATOM    170  N   THR A  11       7.333  -8.748   1.166  1.00  0.00           N  
ATOM    171  H   THR A  11       7.785  -7.845   1.067  1.00  0.00           H  
ATOM    172  CA  THR A  11       6.855  -9.442  -0.047  1.00  0.00           C  
ATOM    173  HA  THR A  11       5.776  -9.576   0.024  1.00  0.00           H  
ATOM    174  CB  THR A  11       7.158  -8.624  -1.315  1.00  0.00           C  
ATOM    175  HB  THR A  11       8.237  -8.576  -1.471  1.00  0.00           H  
ATOM    176  CG2 THR A  11       6.500  -9.209  -2.563  1.00  0.00           C  
ATOM    177 HG21 THR A  11       6.689  -8.555  -3.413  1.00  0.00           H  
ATOM    178 HG22 THR A  11       6.912 -10.193  -2.784  1.00  0.00           H  
ATOM    179 HG23 THR A  11       5.425  -9.295  -2.411  1.00  0.00           H  
ATOM    180  OG1 THR A  11       6.662  -7.311  -1.192  1.00  0.00           O  
ATOM    181  HG1 THR A  11       7.247  -6.831  -0.569  1.00  0.00           H  
ATOM    182  C   THR A  11       7.484 -10.831  -0.173  1.00  0.00           C  
ATOM    183  O   THR A  11       6.794 -11.791  -0.503  1.00  0.00           O  
ATOM    184  N   LEU A  12       8.777 -10.956   0.148  1.00  0.00           N  
ATOM    185  H   LEU A  12       9.284 -10.106   0.378  1.00  0.00           H  
ATOM    186  CA  LEU A  12       9.510 -12.226   0.185  1.00  0.00           C  
ATOM    187  HA  LEU A  12       9.317 -12.770  -0.739  1.00  0.00           H  
ATOM    188  CB  LEU A  12      11.022 -11.943   0.275  1.00  0.00           C  
ATOM    189  HB2 LEU A  12      11.198 -11.346   1.170  1.00  0.00           H  
ATOM    190  HB3 LEU A  12      11.541 -12.895   0.392  1.00  0.00           H  
ATOM    191  CG  LEU A  12      11.640 -11.216  -0.934  1.00  0.00           C  
ATOM    192  HG  LEU A  12      11.034 -10.361  -1.217  1.00  0.00           H  
ATOM    193  CD1 LEU A  12      13.049 -10.737  -0.600  1.00  0.00           C  
ATOM    194 HD11 LEU A  12      13.038 -10.135   0.307  1.00  0.00           H  
ATOM    195 HD12 LEU A  12      13.698 -11.598  -0.477  1.00  0.00           H  
ATOM    196 HD13 LEU A  12      13.423 -10.134  -1.424  1.00  0.00           H  
ATOM    197  CD2 LEU A  12      11.767 -12.133  -2.146  1.00  0.00           C  
ATOM    198 HD21 LEU A  12      12.203 -11.582  -2.976  1.00  0.00           H  
ATOM    199 HD22 LEU A  12      12.392 -12.996  -1.909  1.00  0.00           H  
ATOM    200 HD23 LEU A  12      10.779 -12.480  -2.441  1.00  0.00           H  
ATOM    201  C   LEU A  12       9.074 -13.168   1.326  1.00  0.00           C  
ATOM    202  O   LEU A  12       9.285 -14.372   1.205  1.00  0.00           O  
ATOM    203  N   ASN A  13       8.476 -12.674   2.417  1.00  0.00           N  
ATOM    204  H   ASN A  13       8.386 -11.670   2.503  1.00  0.00           H  
ATOM    205  CA  ASN A  13       7.793 -13.520   3.409  1.00  0.00           C  
ATOM    206  HA  ASN A  13       8.361 -14.441   3.540  1.00  0.00           H  
ATOM    207  CB  ASN A  13       7.722 -12.813   4.776  1.00  0.00           C  
ATOM    208  HB2 ASN A  13       7.270 -11.831   4.649  1.00  0.00           H  
ATOM    209  HB3 ASN A  13       7.071 -13.393   5.431  1.00  0.00           H  
ATOM    210  CG  ASN A  13       9.062 -12.671   5.483  1.00  0.00           C  
ATOM    211  OD1 ASN A  13       9.972 -13.479   5.350  1.00  0.00           O  
ATOM    212  ND2 ASN A  13       9.211 -11.649   6.302  1.00  0.00           N  
ATOM    213 HD21 ASN A  13      10.112 -11.529   6.724  1.00  0.00           H  
ATOM    214 HD22 ASN A  13       8.476 -10.974   6.385  1.00  0.00           H  
ATOM    215  C   ASN A  13       6.391 -13.946   2.931  1.00  0.00           C  
ATOM    216  O   ASN A  13       6.052 -15.127   3.015  1.00  0.00           O  
ATOM    217  N   SER A  14       5.595 -13.028   2.372  1.00  0.00           N  
ATOM    218  H   SER A  14       5.887 -12.056   2.380  1.00  0.00           H  
ATOM    219  CA  SER A  14       4.255 -13.326   1.831  1.00  0.00           C  
ATOM    220  HA  SER A  14       3.661 -13.800   2.615  1.00  0.00           H  
ATOM    221  CB  SER A  14       3.544 -12.026   1.433  1.00  0.00           C  
ATOM    222  HB2 SER A  14       4.140 -11.499   0.686  1.00  0.00           H  
ATOM    223  HB3 SER A  14       2.568 -12.259   1.004  1.00  0.00           H  
ATOM    224  OG  SER A  14       3.365 -11.196   2.566  1.00  0.00           O  
ATOM    225  HG  SER A  14       2.430 -11.324   2.873  1.00  0.00           H  
ATOM    226  C   SER A  14       4.286 -14.294   0.638  1.00  0.00           C  
ATOM    227  O   SER A  14       3.321 -15.030   0.423  1.00  0.00           O  
ATOM    228  N   LEU A  15       5.401 -14.360  -0.107  1.00  0.00           N  
ATOM    229  H   LEU A  15       6.107 -13.645   0.040  1.00  0.00           H  
ATOM    230  CA  LEU A  15       5.668 -15.416  -1.097  1.00  0.00           C  
ATOM    231  HA  LEU A  15       4.808 -15.489  -1.762  1.00  0.00           H  
ATOM    232  CB  LEU A  15       6.908 -15.044  -1.939  1.00  0.00           C  
ATOM    233  HB2 LEU A  15       7.689 -14.682  -1.270  1.00  0.00           H  
ATOM    234  HB3 LEU A  15       7.289 -15.937  -2.436  1.00  0.00           H  
ATOM    235  CG  LEU A  15       6.607 -13.975  -3.009  1.00  0.00           C  
ATOM    236  HG  LEU A  15       5.994 -13.188  -2.575  1.00  0.00           H  
ATOM    237  CD1 LEU A  15       7.886 -13.337  -3.551  1.00  0.00           C  
ATOM    238 HD11 LEU A  15       8.537 -14.099  -3.980  1.00  0.00           H  
ATOM    239 HD12 LEU A  15       7.632 -12.600  -4.313  1.00  0.00           H  
ATOM    240 HD13 LEU A  15       8.401 -12.826  -2.743  1.00  0.00           H  
ATOM    241  CD2 LEU A  15       5.865 -14.567  -4.207  1.00  0.00           C  
ATOM    242 HD21 LEU A  15       6.444 -15.382  -4.642  1.00  0.00           H  
ATOM    243 HD22 LEU A  15       4.893 -14.941  -3.897  1.00  0.00           H  
ATOM    244 HD23 LEU A  15       5.714 -13.797  -4.960  1.00  0.00           H  
ATOM    245  C   LEU A  15       5.802 -16.802  -0.434  1.00  0.00           C  
ATOM    246  O   LEU A  15       5.048 -17.710  -0.787  1.00  0.00           O  
ATOM    247  N   THR A  16       6.657 -16.960   0.586  1.00  0.00           N  
ATOM    248  H   THR A  16       7.252 -16.188   0.851  1.00  0.00           H  
ATOM    249  CA  THR A  16       6.772 -18.222   1.358  1.00  0.00           C  
ATOM    250  HA  THR A  16       6.951 -19.033   0.650  1.00  0.00           H  
ATOM    251  CB  THR A  16       7.958 -18.207   2.346  1.00  0.00           C  
ATOM    252  HB  THR A  16       7.779 -18.951   3.123  1.00  0.00           H  
ATOM    253  CG2 THR A  16       9.277 -18.558   1.672  1.00  0.00           C  
ATOM    254 HG21 THR A  16       9.469 -17.887   0.836  1.00  0.00           H  
ATOM    255 HG22 THR A  16      10.091 -18.500   2.395  1.00  0.00           H  
ATOM    256 HG23 THR A  16       9.226 -19.583   1.301  1.00  0.00           H  
ATOM    257  OG1 THR A  16       8.148 -16.949   2.960  1.00  0.00           O  
ATOM    258  HG1 THR A  16       7.278 -16.557   3.132  1.00  0.00           H  
ATOM    259  C   THR A  16       5.494 -18.603   2.126  1.00  0.00           C  
ATOM    260  O   THR A  16       5.336 -19.750   2.552  1.00  0.00           O  
ATOM    261  N   GLU A  17       4.545 -17.683   2.323  1.00  0.00           N  
ATOM    262  H   GLU A  17       4.738 -16.719   2.083  1.00  0.00           H  
ATOM    263  CA  GLU A  17       3.274 -18.010   2.981  1.00  0.00           C  
ATOM    264  HA  GLU A  17       3.501 -18.769   3.721  1.00  0.00           H  
ATOM    265  CB  GLU A  17       2.730 -16.779   3.728  1.00  0.00           C  
ATOM    266  HB2 GLU A  17       3.569 -16.165   4.058  1.00  0.00           H  
ATOM    267  HB3 GLU A  17       2.120 -16.181   3.051  1.00  0.00           H  
ATOM    268  CG  GLU A  17       1.917 -17.161   4.977  1.00  0.00           C  
ATOM    269  HG2 GLU A  17       1.614 -16.249   5.500  1.00  0.00           H  
ATOM    270  HG3 GLU A  17       1.008 -17.681   4.660  1.00  0.00           H  
ATOM    271  CD  GLU A  17       2.731 -18.069   5.919  1.00  0.00           C  
ATOM    272  OE1 GLU A  17       2.457 -19.292   5.916  1.00  0.00           O  
ATOM    273  OE2 GLU A  17       3.726 -17.612   6.517  1.00  0.00           O  
ATOM    274  C   GLU A  17       2.249 -18.673   2.041  1.00  0.00           C  
ATOM    275  O   GLU A  17       1.307 -19.328   2.499  1.00  0.00           O  
ATOM    276  N   GLN A  18       2.450 -18.598   0.717  1.00  0.00           N  
ATOM    277  H   GLN A  18       3.253 -18.075   0.377  1.00  0.00           H  
ATOM    278  CA  GLN A  18       1.578 -19.275  -0.252  1.00  0.00           C  
ATOM    279  HA  GLN A  18       0.547 -19.118   0.066  1.00  0.00           H  
ATOM    280  CB  GLN A  18       1.715 -18.662  -1.659  1.00  0.00           C  
ATOM    281  HB2 GLN A  18       2.707 -18.873  -2.061  1.00  0.00           H  
ATOM    282  HB3 GLN A  18       0.981 -19.142  -2.305  1.00  0.00           H  
ATOM    283  CG  GLN A  18       1.466 -17.146  -1.714  1.00  0.00           C  
ATOM    284  HG2 GLN A  18       2.374 -16.632  -1.398  1.00  0.00           H  
ATOM    285  HG3 GLN A  18       1.264 -16.850  -2.744  1.00  0.00           H  
ATOM    286  CD  GLN A  18       0.298 -16.702  -0.837  1.00  0.00           C  
ATOM    287  OE1 GLN A  18      -0.832 -17.154  -0.965  1.00  0.00           O  
ATOM    288  NE2 GLN A  18       0.553 -15.825   0.110  1.00  0.00           N  
ATOM    289 HE21 GLN A  18      -0.187 -15.549   0.726  1.00  0.00           H  
ATOM    290 HE22 GLN A  18       1.508 -15.494   0.238  1.00  0.00           H  
ATOM    291  C   GLN A  18       1.792 -20.796  -0.289  1.00  0.00           C  
ATOM    292  O   GLN A  18       0.814 -21.529  -0.446  1.00  0.00           O  
ATOM    293  N   LYS A  19       3.036 -21.269  -0.104  1.00  0.00           N  
ATOM    294  H   LYS A  19       3.763 -20.581   0.057  1.00  0.00           H  
ATOM    295  CA  LYS A  19       3.427 -22.698  -0.026  1.00  0.00           C  
ATOM    296  HA  LYS A  19       4.518 -22.729  -0.097  1.00  0.00           H  
ATOM    297  CB  LYS A  19       3.051 -23.305   1.344  1.00  0.00           C  
ATOM    298  HB2 LYS A  19       1.969 -23.441   1.395  1.00  0.00           H  
ATOM    299  HB3 LYS A  19       3.524 -24.285   1.435  1.00  0.00           H  
ATOM    300  CG  LYS A  19       3.500 -22.428   2.520  1.00  0.00           C  
ATOM    301  HG2 LYS A  19       4.560 -22.200   2.409  1.00  0.00           H  
ATOM    302  HG3 LYS A  19       2.930 -21.500   2.493  1.00  0.00           H  
ATOM    303  CD  LYS A  19       3.284 -23.087   3.887  1.00  0.00           C  
ATOM    304  HD2 LYS A  19       2.369 -23.681   3.862  1.00  0.00           H  
ATOM    305  HD3 LYS A  19       4.120 -23.750   4.115  1.00  0.00           H  
ATOM    306  CE  LYS A  19       3.127 -22.022   4.980  1.00  0.00           C  
ATOM    307  HE2 LYS A  19       2.226 -21.438   4.760  1.00  0.00           H  
ATOM    308  HE3 LYS A  19       2.958 -22.508   5.943  1.00  0.00           H  
ATOM    309  NZ  LYS A  19       4.269 -21.074   5.083  1.00  0.00           N  
ATOM    310  HZ1 LYS A  19       3.910 -20.257   5.598  1.00  0.00           H  
ATOM    311  HZ2 LYS A  19       4.573 -20.728   4.176  1.00  0.00           H  
ATOM    312  HZ3 LYS A  19       5.051 -21.453   5.592  1.00  0.00           H  
ATOM    313  C   LYS A  19       2.937 -23.560  -1.204  1.00  0.00           C  
ATOM    314  O   LYS A  19       2.645 -24.743  -1.045  1.00  0.00           O  
ATOM    315  N   THR A  20       2.751 -22.950  -2.372  1.00  0.00           N  
ATOM    316  H   THR A  20       3.069 -21.998  -2.452  1.00  0.00           H  
ATOM    317  CA  THR A  20       2.296 -23.646  -3.584  1.00  0.00           C  
ATOM    318  HA  THR A  20       1.478 -24.310  -3.306  1.00  0.00           H  
ATOM    319  CB  THR A  20       1.738 -22.640  -4.607  1.00  0.00           C  
ATOM    320  HB  THR A  20       0.885 -22.128  -4.157  1.00  0.00           H  
ATOM    321  CG2 THR A  20       2.746 -21.579  -5.047  1.00  0.00           C  
ATOM    322 HG21 THR A  20       3.657 -22.043  -5.419  1.00  0.00           H  
ATOM    323 HG22 THR A  20       2.305 -20.965  -5.832  1.00  0.00           H  
ATOM    324 HG23 THR A  20       2.999 -20.933  -4.207  1.00  0.00           H  
ATOM    325  OG1 THR A  20       1.282 -23.320  -5.752  1.00  0.00           O  
ATOM    326  HG1 THR A  20       0.418 -23.704  -5.503  1.00  0.00           H  
ATOM    327  C   THR A  20       3.414 -24.518  -4.169  1.00  0.00           C  
ATOM    328  O   THR A  20       4.597 -24.250  -3.956  1.00  0.00           O  
ATOM    329  N   LEU A  21       3.054 -25.527  -4.967  1.00  0.00           N  
ATOM    330  H   LEU A  21       2.074 -25.638  -5.169  1.00  0.00           H  
ATOM    331  CA  LEU A  21       4.020 -26.356  -5.704  1.00  0.00           C  
ATOM    332  HA  LEU A  21       4.730 -26.798  -5.000  1.00  0.00           H  
ATOM    333  CB  LEU A  21       3.275 -27.477  -6.454  1.00  0.00           C  
ATOM    334  HB2 LEU A  21       2.552 -27.014  -7.128  1.00  0.00           H  
ATOM    335  HB3 LEU A  21       3.997 -28.019  -7.067  1.00  0.00           H  
ATOM    336  CG  LEU A  21       2.544 -28.494  -5.560  1.00  0.00           C  
ATOM    337  HG  LEU A  21       1.863 -27.967  -4.892  1.00  0.00           H  
ATOM    338  CD1 LEU A  21       1.709 -29.431  -6.434  1.00  0.00           C  
ATOM    339 HD11 LEU A  21       0.998 -28.855  -7.028  1.00  0.00           H  
ATOM    340 HD12 LEU A  21       1.156 -30.126  -5.802  1.00  0.00           H  
ATOM    341 HD13 LEU A  21       2.362 -29.996  -7.100  1.00  0.00           H  
ATOM    342  CD2 LEU A  21       3.502 -29.340  -4.719  1.00  0.00           C  
ATOM    343 HD21 LEU A  21       4.045 -28.706  -4.017  1.00  0.00           H  
ATOM    344 HD22 LEU A  21       4.222 -29.850  -5.361  1.00  0.00           H  
ATOM    345 HD23 LEU A  21       2.942 -30.078  -4.145  1.00  0.00           H  
ATOM    346  C   LEU A  21       4.856 -25.533  -6.698  1.00  0.00           C  
ATOM    347  O   LEU A  21       5.957 -25.940  -7.054  1.00  0.00           O  
ATOM    348  N   CYS A  22       4.368 -24.368  -7.144  1.00  0.00           N  
ATOM    349  H   CYS A  22       3.447 -24.074  -6.848  1.00  0.00           H  
ATOM    350  CA  CYS A  22       5.139 -23.509  -8.040  1.00  0.00           C  
ATOM    351  HA  CYS A  22       5.412 -24.102  -8.912  1.00  0.00           H  
ATOM    352  CB  CYS A  22       4.221 -22.374  -8.513  1.00  0.00           C  
ATOM    353  HB2 CYS A  22       3.262 -22.784  -8.837  1.00  0.00           H  
ATOM    354  HB3 CYS A  22       4.040 -21.690  -7.689  1.00  0.00           H  
ATOM    355  SG  CYS A  22       4.971 -21.466  -9.893  1.00  0.00           S  
ATOM    356  HG  CYS A  22       4.867 -22.433 -10.811  1.00  0.00           H  
ATOM    357  C   CYS A  22       6.470 -23.028  -7.414  1.00  0.00           C  
ATOM    358  O   CYS A  22       7.428 -22.816  -8.147  1.00  0.00           O  
ATOM    359  N   THR A  23       6.590 -22.939  -6.083  1.00  0.00           N  
ATOM    360  H   THR A  23       5.784 -23.126  -5.503  1.00  0.00           H  
ATOM    361  CA  THR A  23       7.846 -22.563  -5.388  1.00  0.00           C  
ATOM    362  HA  THR A  23       8.272 -21.722  -5.930  1.00  0.00           H  
ATOM    363  CB  THR A  23       7.610 -22.113  -3.927  1.00  0.00           C  
ATOM    364  HB  THR A  23       8.143 -22.769  -3.237  1.00  0.00           H  
ATOM    365  CG2 THR A  23       8.108 -20.681  -3.742  1.00  0.00           C  
ATOM    366 HG21 THR A  23       9.185 -20.646  -3.908  1.00  0.00           H  
ATOM    367 HG22 THR A  23       7.910 -20.360  -2.719  1.00  0.00           H  
ATOM    368 HG23 THR A  23       7.604 -20.011  -4.436  1.00  0.00           H  
ATOM    369  OG1 THR A  23       6.240 -22.101  -3.568  1.00  0.00           O  
ATOM    370  HG1 THR A  23       5.964 -23.023  -3.443  1.00  0.00           H  
ATOM    371  C   THR A  23       8.946 -23.637  -5.414  1.00  0.00           C  
ATOM    372  O   THR A  23      10.117 -23.306  -5.233  1.00  0.00           O  
ATOM    373  N   GLU A  24       8.598 -24.898  -5.703  1.00  0.00           N  
ATOM    374  H   GLU A  24       7.620 -25.112  -5.839  1.00  0.00           H  
ATOM    375  CA  GLU A  24       9.555 -25.988  -5.960  1.00  0.00           C  
ATOM    376  HA  GLU A  24      10.305 -26.021  -5.168  1.00  0.00           H  
ATOM    377  CB  GLU A  24       8.769 -27.317  -5.953  1.00  0.00           C  
ATOM    378  HB2 GLU A  24       8.128 -27.360  -5.072  1.00  0.00           H  
ATOM    379  HB3 GLU A  24       8.114 -27.309  -6.823  1.00  0.00           H  
ATOM    380  CG  GLU A  24       9.603 -28.608  -6.049  1.00  0.00           C  
ATOM    381  HG2 GLU A  24       8.938 -29.402  -6.400  1.00  0.00           H  
ATOM    382  HG3 GLU A  24      10.373 -28.490  -6.812  1.00  0.00           H  
ATOM    383  CD  GLU A  24      10.232 -29.078  -4.724  1.00  0.00           C  
ATOM    384  OE1 GLU A  24       9.481 -29.203  -3.731  1.00  0.00           O  
ATOM    385  OE2 GLU A  24      11.452 -29.359  -4.732  1.00  0.00           O  
ATOM    386  C   GLU A  24      10.279 -25.792  -7.310  1.00  0.00           C  
ATOM    387  O   GLU A  24      11.452 -26.142  -7.459  1.00  0.00           O  
ATOM    388  N   LEU A  25       9.596 -25.213  -8.308  1.00  0.00           N  
ATOM    389  H   LEU A  25       8.696 -24.805  -8.088  1.00  0.00           H  
ATOM    390  CA  LEU A  25      10.078 -25.139  -9.690  1.00  0.00           C  
ATOM    391  HA  LEU A  25      10.389 -26.143  -9.977  1.00  0.00           H  
ATOM    392  CB  LEU A  25       8.950 -24.690 -10.635  1.00  0.00           C  
ATOM    393  HB2 LEU A  25       8.663 -23.676 -10.360  1.00  0.00           H  
ATOM    394  HB3 LEU A  25       9.346 -24.658 -11.651  1.00  0.00           H  
ATOM    395  CG  LEU A  25       7.687 -25.574 -10.623  1.00  0.00           C  
ATOM    396  HG  LEU A  25       7.238 -25.567  -9.632  1.00  0.00           H  
ATOM    397  CD1 LEU A  25       6.675 -25.006 -11.619  1.00  0.00           C  
ATOM    398 HD11 LEU A  25       6.444 -23.974 -11.351  1.00  0.00           H  
ATOM    399 HD12 LEU A  25       7.094 -25.022 -12.623  1.00  0.00           H  
ATOM    400 HD13 LEU A  25       5.754 -25.588 -11.583  1.00  0.00           H  
ATOM    401  CD2 LEU A  25       7.966 -27.023 -11.038  1.00  0.00           C  
ATOM    402 HD21 LEU A  25       8.465 -27.050 -12.006  1.00  0.00           H  
ATOM    403 HD22 LEU A  25       8.601 -27.500 -10.291  1.00  0.00           H  
ATOM    404 HD23 LEU A  25       7.031 -27.580 -11.082  1.00  0.00           H  
ATOM    405  C   LEU A  25      11.314 -24.241  -9.844  1.00  0.00           C  
ATOM    406  O   LEU A  25      11.491 -23.247  -9.140  1.00  0.00           O  
ATOM    407  N   THR A  26      12.185 -24.588 -10.795  1.00  0.00           N  
ATOM    408  H   THR A  26      11.987 -25.376 -11.390  1.00  0.00           H  
ATOM    409  CA  THR A  26      13.492 -23.941 -10.952  1.00  0.00           C  
ATOM    410  HA  THR A  26      13.877 -23.778  -9.950  1.00  0.00           H  
ATOM    411  CB  THR A  26      14.500 -24.849 -11.677  1.00  0.00           C  
ATOM    412  HB  THR A  26      15.444 -24.315 -11.780  1.00  0.00           H  
ATOM    413  CG2 THR A  26      14.764 -26.147 -10.916  1.00  0.00           C  
ATOM    414 HG21 THR A  26      15.156 -25.917  -9.925  1.00  0.00           H  
ATOM    415 HG22 THR A  26      13.846 -26.726 -10.816  1.00  0.00           H  
ATOM    416 HG23 THR A  26      15.499 -26.740 -11.462  1.00  0.00           H  
ATOM    417  OG1 THR A  26      14.037 -25.199 -12.959  1.00  0.00           O  
ATOM    418  HG1 THR A  26      14.293 -24.481 -13.550  1.00  0.00           H  
ATOM    419  C   THR A  26      13.432 -22.574 -11.631  1.00  0.00           C  
ATOM    420  O   THR A  26      12.601 -22.304 -12.500  1.00  0.00           O  
ATOM    421  N   VAL A  27      14.406 -21.740 -11.278  1.00  0.00           N  
ATOM    422  H   VAL A  27      15.037 -22.054 -10.546  1.00  0.00           H  
ATOM    423  CA  VAL A  27      14.747 -20.460 -11.897  1.00  0.00           C  
ATOM    424  HA  VAL A  27      14.249 -20.411 -12.865  1.00  0.00           H  
ATOM    425  CB  VAL A  27      14.201 -19.309 -11.022  1.00  0.00           C  
ATOM    426  HB  VAL A  27      13.157 -19.530 -10.796  1.00  0.00           H  
ATOM    427  CG1 VAL A  27      14.945 -19.153  -9.688  1.00  0.00           C  
ATOM    428 HG11 VAL A  27      14.464 -18.378  -9.090  1.00  0.00           H  
ATOM    429 HG12 VAL A  27      14.910 -20.089  -9.129  1.00  0.00           H  
ATOM    430 HG13 VAL A  27      15.986 -18.874  -9.857  1.00  0.00           H  
ATOM    431  CG2 VAL A  27      14.215 -17.966 -11.760  1.00  0.00           C  
ATOM    432 HG21 VAL A  27      15.237 -17.613 -11.896  1.00  0.00           H  
ATOM    433 HG22 VAL A  27      13.674 -17.227 -11.167  1.00  0.00           H  
ATOM    434 HG23 VAL A  27      13.721 -18.061 -12.727  1.00  0.00           H  
ATOM    435  C   VAL A  27      16.264 -20.406 -12.155  1.00  0.00           C  
ATOM    436  O   VAL A  27      17.042 -21.126 -11.524  1.00  0.00           O  
ATOM    437  N   THR A  28      16.693 -19.559 -13.096  1.00  0.00           N  
ATOM    438  H   THR A  28      16.011 -18.972 -13.548  1.00  0.00           H  
ATOM    439  CA  THR A  28      18.120 -19.310 -13.373  1.00  0.00           C  
ATOM    440  HA  THR A  28      18.619 -20.264 -13.541  1.00  0.00           H  
ATOM    441  CB  THR A  28      18.313 -18.447 -14.630  1.00  0.00           C  
ATOM    442  HB  THR A  28      17.763 -17.513 -14.520  1.00  0.00           H  
ATOM    443  CG2 THR A  28      19.777 -18.131 -14.929  1.00  0.00           C  
ATOM    444 HG21 THR A  28      20.348 -19.059 -14.981  1.00  0.00           H  
ATOM    445 HG22 THR A  28      19.849 -17.609 -15.883  1.00  0.00           H  
ATOM    446 HG23 THR A  28      20.196 -17.490 -14.153  1.00  0.00           H  
ATOM    447  OG1 THR A  28      17.825 -19.138 -15.754  1.00  0.00           O  
ATOM    448  HG1 THR A  28      16.873 -19.036 -15.789  1.00  0.00           H  
ATOM    449  C   THR A  28      18.777 -18.625 -12.175  1.00  0.00           C  
ATOM    450  O   THR A  28      18.386 -17.525 -11.789  1.00  0.00           O  
ATOM    451  N   ASP A  29      19.798 -19.252 -11.600  1.00  0.00           N  
ATOM    452  H   ASP A  29      20.138 -20.106 -12.028  1.00  0.00           H  
ATOM    453  CA  ASP A  29      20.533 -18.744 -10.450  1.00  0.00           C  
ATOM    454  HA  ASP A  29      19.818 -18.256  -9.785  1.00  0.00           H  
ATOM    455  CB  ASP A  29      21.128 -19.911  -9.664  1.00  0.00           C  
ATOM    456  HB2 ASP A  29      20.360 -20.677  -9.541  1.00  0.00           H  
ATOM    457  HB3 ASP A  29      21.952 -20.359 -10.222  1.00  0.00           H  
ATOM    458  CG  ASP A  29      21.604 -19.462  -8.281  1.00  0.00           C  
ATOM    459  OD1 ASP A  29      21.630 -20.323  -7.383  1.00  0.00           O  
ATOM    460  OD2 ASP A  29      21.823 -18.255  -8.021  1.00  0.00           O  
ATOM    461  C   ASP A  29      21.585 -17.702 -10.853  1.00  0.00           C  
ATOM    462  O   ASP A  29      22.758 -18.004 -11.087  1.00  0.00           O  
ATOM    463  N   ILE A  30      21.135 -16.447 -10.923  1.00  0.00           N  
ATOM    464  H   ILE A  30      20.135 -16.320 -10.832  1.00  0.00           H  
ATOM    465  CA  ILE A  30      21.964 -15.277 -11.252  1.00  0.00           C  
ATOM    466  HA  ILE A  30      22.484 -15.505 -12.183  1.00  0.00           H  
ATOM    467  CB  ILE A  30      21.092 -14.019 -11.499  1.00  0.00           C  
ATOM    468  HB  ILE A  30      21.732 -13.270 -11.968  1.00  0.00           H  
ATOM    469  CG2 ILE A  30      19.982 -14.337 -12.513  1.00  0.00           C  
ATOM    470 HG21 ILE A  30      19.238 -14.991 -12.064  1.00  0.00           H  
ATOM    471 HG22 ILE A  30      19.488 -13.420 -12.833  1.00  0.00           H  
ATOM    472 HG23 ILE A  30      20.405 -14.834 -13.386  1.00  0.00           H  
ATOM    473  CG1 ILE A  30      20.463 -13.383 -10.233  1.00  0.00           C  
ATOM    474 HG12 ILE A  30      19.500 -12.943 -10.495  1.00  0.00           H  
ATOM    475 HG13 ILE A  30      20.278 -14.149  -9.481  1.00  0.00           H  
ATOM    476  CD1 ILE A  30      21.302 -12.258  -9.614  1.00  0.00           C  
ATOM    477 HD11 ILE A  30      22.235 -12.648  -9.212  1.00  0.00           H  
ATOM    478 HD12 ILE A  30      21.524 -11.497 -10.361  1.00  0.00           H  
ATOM    479 HD13 ILE A  30      20.741 -11.796  -8.802  1.00  0.00           H  
ATOM    480  C   ILE A  30      23.056 -14.995 -10.213  1.00  0.00           C  
ATOM    481  O   ILE A  30      24.018 -14.305 -10.539  1.00  0.00           O  
ATOM    482  N   PHE A  31      22.925 -15.513  -8.985  1.00  0.00           N  
ATOM    483  H   PHE A  31      22.152 -16.141  -8.802  1.00  0.00           H  
ATOM    484  CA  PHE A  31      23.937 -15.380  -7.930  1.00  0.00           C  
ATOM    485  HA  PHE A  31      24.411 -14.400  -8.010  1.00  0.00           H  
ATOM    486  CB  PHE A  31      23.265 -15.496  -6.553  1.00  0.00           C  
ATOM    487  HB2 PHE A  31      22.989 -16.536  -6.393  1.00  0.00           H  
ATOM    488  HB3 PHE A  31      24.005 -15.245  -5.792  1.00  0.00           H  
ATOM    489  CG  PHE A  31      22.039 -14.626  -6.328  1.00  0.00           C  
ATOM    490  CD1 PHE A  31      22.175 -13.229  -6.209  1.00  0.00           C  
ATOM    491  HD1 PHE A  31      23.148 -12.771  -6.317  1.00  0.00           H  
ATOM    492  CE1 PHE A  31      21.047 -12.429  -5.948  1.00  0.00           C  
ATOM    493  HE1 PHE A  31      21.158 -11.358  -5.854  1.00  0.00           H  
ATOM    494  CZ  PHE A  31      19.781 -13.025  -5.801  1.00  0.00           C  
ATOM    495  HZ  PHE A  31      18.915 -12.415  -5.593  1.00  0.00           H  
ATOM    496  CE2 PHE A  31      19.638 -14.417  -5.929  1.00  0.00           C  
ATOM    497  HE2 PHE A  31      18.662 -14.873  -5.820  1.00  0.00           H  
ATOM    498  CD2 PHE A  31      20.764 -15.215  -6.202  1.00  0.00           C  
ATOM    499  HD2 PHE A  31      20.645 -16.283  -6.314  1.00  0.00           H  
ATOM    500  C   PHE A  31      25.047 -16.436  -8.058  1.00  0.00           C  
ATOM    501  O   PHE A  31      26.182 -16.185  -7.669  1.00  0.00           O  
ATOM    502  N   ALA A  32      24.732 -17.606  -8.624  1.00  0.00           N  
ATOM    503  H   ALA A  32      23.760 -17.767  -8.867  1.00  0.00           H  
ATOM    504  CA  ALA A  32      25.696 -18.653  -8.972  1.00  0.00           C  
ATOM    505  HA  ALA A  32      26.471 -18.670  -8.204  1.00  0.00           H  
ATOM    506  CB  ALA A  32      24.969 -20.002  -8.944  1.00  0.00           C  
ATOM    507  HB1 ALA A  32      24.228 -20.029  -9.741  1.00  0.00           H  
ATOM    508  HB2 ALA A  32      25.689 -20.804  -9.094  1.00  0.00           H  
ATOM    509  HB3 ALA A  32      24.480 -20.141  -7.979  1.00  0.00           H  
ATOM    510  C   ALA A  32      26.418 -18.413 -10.319  1.00  0.00           C  
ATOM    511  O   ALA A  32      27.099 -19.309 -10.822  1.00  0.00           O  
ATOM    512  N   ALA A  33      26.260 -17.231 -10.926  1.00  0.00           N  
ATOM    513  H   ALA A  33      25.719 -16.523 -10.455  1.00  0.00           H  
ATOM    514  CA  ALA A  33      26.980 -16.831 -12.131  1.00  0.00           C  
ATOM    515  HA  ALA A  33      26.903 -17.633 -12.866  1.00  0.00           H  
ATOM    516  CB  ALA A  33      26.314 -15.577 -12.712  1.00  0.00           C  
ATOM    517  HB1 ALA A  33      25.266 -15.786 -12.933  1.00  0.00           H  
ATOM    518  HB2 ALA A  33      26.375 -14.757 -11.993  1.00  0.00           H  
ATOM    519  HB3 ALA A  33      26.823 -15.285 -13.631  1.00  0.00           H  
ATOM    520  C   ALA A  33      28.468 -16.590 -11.822  1.00  0.00           C  
ATOM    521  O   ALA A  33      28.814 -15.872 -10.886  1.00  0.00           O  
ATOM    522  N   SER A  34      29.371 -17.132 -12.640  1.00  0.00           N  
ATOM    523  H   SER A  34      29.046 -17.673 -13.429  1.00  0.00           H  
ATOM    524  CA  SER A  34      30.830 -17.100 -12.423  1.00  0.00           C  
ATOM    525  HA  SER A  34      31.016 -17.366 -11.382  1.00  0.00           H  
ATOM    526  CB  SER A  34      31.471 -18.178 -13.303  1.00  0.00           C  
ATOM    527  HB2 SER A  34      32.550 -18.196 -13.143  1.00  0.00           H  
ATOM    528  HB3 SER A  34      31.061 -19.151 -13.031  1.00  0.00           H  
ATOM    529  OG  SER A  34      31.186 -17.912 -14.665  1.00  0.00           O  
ATOM    530  HG  SER A  34      31.585 -18.603 -15.201  1.00  0.00           H  
ATOM    531  C   SER A  34      31.504 -15.730 -12.650  1.00  0.00           C  
ATOM    532  O   SER A  34      32.713 -15.666 -12.881  1.00  0.00           O  
ATOM    533  N   LYS A  35      30.750 -14.620 -12.605  1.00  0.00           N  
ATOM    534  H   LYS A  35      29.790 -14.728 -12.296  1.00  0.00           H  
ATOM    535  CA  LYS A  35      31.261 -13.264 -12.853  1.00  0.00           C  
ATOM    536  HA  LYS A  35      32.293 -13.235 -12.500  1.00  0.00           H  
ATOM    537  CB  LYS A  35      31.262 -12.994 -14.367  1.00  0.00           C  
ATOM    538  HB2 LYS A  35      31.619 -13.883 -14.893  1.00  0.00           H  
ATOM    539  HB3 LYS A  35      30.247 -12.779 -14.705  1.00  0.00           H  
ATOM    540  CG  LYS A  35      32.194 -11.825 -14.710  1.00  0.00           C  
ATOM    541  HG2 LYS A  35      31.907 -10.940 -14.139  1.00  0.00           H  
ATOM    542  HG3 LYS A  35      33.215 -12.103 -14.439  1.00  0.00           H  
ATOM    543  CD  LYS A  35      32.139 -11.492 -16.204  1.00  0.00           C  
ATOM    544  HD2 LYS A  35      32.299 -12.402 -16.785  1.00  0.00           H  
ATOM    545  HD3 LYS A  35      31.156 -11.080 -16.438  1.00  0.00           H  
ATOM    546  CE  LYS A  35      33.235 -10.471 -16.527  1.00  0.00           C  
ATOM    547  HE2 LYS A  35      33.120  -9.612 -15.857  1.00  0.00           H  
ATOM    548  HE3 LYS A  35      34.206 -10.932 -16.317  1.00  0.00           H  
ATOM    549  NZ  LYS A  35      33.173 -10.029 -17.942  1.00  0.00           N  
ATOM    550  HZ1 LYS A  35      32.316  -9.516 -18.111  1.00  0.00           H  
ATOM    551  HZ2 LYS A  35      33.199 -10.828 -18.563  1.00  0.00           H  
ATOM    552  HZ3 LYS A  35      33.955  -9.423 -18.158  1.00  0.00           H  
ATOM    553  C   LYS A  35      30.475 -12.188 -12.095  1.00  0.00           C  
ATOM    554  O   LYS A  35      29.286 -11.993 -12.339  1.00  0.00           O  
ATOM    555  N   ASN A  36      31.185 -11.467 -11.229  1.00  0.00           N  
ATOM    556  H   ASN A  36      32.108 -11.807 -11.004  1.00  0.00           H  
ATOM    557  CA  ASN A  36      30.673 -10.384 -10.386  1.00  0.00           C  
ATOM    558  HA  ASN A  36      29.934 -10.815  -9.706  1.00  0.00           H  
ATOM    559  CB  ASN A  36      31.827  -9.775  -9.551  1.00  0.00           C  
ATOM    560  HB2 ASN A  36      32.488  -9.224 -10.220  1.00  0.00           H  
ATOM    561  HB3 ASN A  36      31.399  -9.057  -8.851  1.00  0.00           H  
ATOM    562  CG  ASN A  36      32.700 -10.744  -8.758  1.00  0.00           C  
ATOM    563  OD1 ASN A  36      32.700 -11.944  -8.943  1.00  0.00           O  
ATOM    564  ND2 ASN A  36      33.515 -10.243  -7.863  1.00  0.00           N  
ATOM    565 HD21 ASN A  36      34.049 -10.916  -7.340  1.00  0.00           H  
ATOM    566 HD22 ASN A  36      33.573  -9.256  -7.700  1.00  0.00           H  
ATOM    567  C   ASN A  36      29.985  -9.267 -11.201  1.00  0.00           C  
ATOM    568  O   ASN A  36      30.477  -8.868 -12.259  1.00  0.00           O  
ATOM    569  N   THR A  37      28.919  -8.695 -10.636  1.00  0.00           N  
ATOM    570  H   THR A  37      28.560  -9.094  -9.780  1.00  0.00           H  
ATOM    571  CA  THR A  37      28.088  -7.623 -11.214  1.00  0.00           C  
ATOM    572  HA  THR A  37      28.605  -7.172 -12.063  1.00  0.00           H  
ATOM    573  CB  THR A  37      26.760  -8.196 -11.723  1.00  0.00           C  
ATOM    574  HB  THR A  37      26.055  -7.386 -11.913  1.00  0.00           H  
ATOM    575  CG2 THR A  37      26.977  -8.963 -13.012  1.00  0.00           C  
ATOM    576 HG21 THR A  37      25.997  -9.230 -13.373  1.00  0.00           H  
ATOM    577 HG22 THR A  37      27.473  -8.331 -13.748  1.00  0.00           H  
ATOM    578 HG23 THR A  37      27.567  -9.861 -12.831  1.00  0.00           H  
ATOM    579  OG1 THR A  37      26.176  -9.115 -10.820  1.00  0.00           O  
ATOM    580  HG1 THR A  37      25.712  -8.625 -10.116  1.00  0.00           H  
ATOM    581  C   THR A  37      27.796  -6.507 -10.213  1.00  0.00           C  
ATOM    582  O   THR A  37      27.910  -6.704  -9.005  1.00  0.00           O  
ATOM    583  N   THR A  38      27.424  -5.317 -10.699  1.00  0.00           N  
ATOM    584  H   THR A  38      27.285  -5.233 -11.701  1.00  0.00           H  
ATOM    585  CA  THR A  38      27.058  -4.187  -9.817  1.00  0.00           C  
ATOM    586  HA  THR A  38      27.833  -4.087  -9.058  1.00  0.00           H  
ATOM    587  CB  THR A  38      26.965  -2.848 -10.570  1.00  0.00           C  
ATOM    588  HB  THR A  38      26.831  -2.061  -9.826  1.00  0.00           H  
ATOM    589  CG2 THR A  38      28.222  -2.519 -11.374  1.00  0.00           C  
ATOM    590 HG21 THR A  38      28.362  -3.235 -12.184  1.00  0.00           H  
ATOM    591 HG22 THR A  38      28.129  -1.518 -11.796  1.00  0.00           H  
ATOM    592 HG23 THR A  38      29.092  -2.542 -10.718  1.00  0.00           H  
ATOM    593  OG1 THR A  38      25.855  -2.807 -11.438  1.00  0.00           O  
ATOM    594  HG1 THR A  38      26.052  -3.382 -12.191  1.00  0.00           H  
ATOM    595  C   THR A  38      25.734  -4.447  -9.089  1.00  0.00           C  
ATOM    596  O   THR A  38      24.880  -5.154  -9.611  1.00  0.00           O  
ATOM    597  N   GLU A  39      25.508  -3.858  -7.908  1.00  0.00           N  
ATOM    598  H   GLU A  39      26.256  -3.342  -7.472  1.00  0.00           H  
ATOM    599  CA  GLU A  39      24.253  -4.041  -7.144  1.00  0.00           C  
ATOM    600  HA  GLU A  39      24.196  -5.073  -6.793  1.00  0.00           H  
ATOM    601  CB  GLU A  39      24.234  -3.097  -5.925  1.00  0.00           C  
ATOM    602  HB2 GLU A  39      24.944  -2.282  -6.072  1.00  0.00           H  
ATOM    603  HB3 GLU A  39      23.240  -2.655  -5.851  1.00  0.00           H  
ATOM    604  CG  GLU A  39      24.534  -3.790  -4.589  1.00  0.00           C  
ATOM    605  HG2 GLU A  39      23.902  -4.679  -4.508  1.00  0.00           H  
ATOM    606  HG3 GLU A  39      25.578  -4.114  -4.577  1.00  0.00           H  
ATOM    607  CD  GLU A  39      24.252  -2.869  -3.385  1.00  0.00           C  
ATOM    608  OE1 GLU A  39      24.267  -3.351  -2.231  1.00  0.00           O  
ATOM    609  OE2 GLU A  39      23.917  -1.673  -3.568  1.00  0.00           O  
ATOM    610  C   GLU A  39      22.990  -3.793  -7.995  1.00  0.00           C  
ATOM    611  O   GLU A  39      22.110  -4.648  -8.061  1.00  0.00           O  
ATOM    612  N   LYS A  40      22.933  -2.662  -8.715  1.00  0.00           N  
ATOM    613  H   LYS A  40      23.721  -2.034  -8.655  1.00  0.00           H  
ATOM    614  CA  LYS A  40      21.797  -2.294  -9.578  1.00  0.00           C  
ATOM    615  HA  LYS A  40      20.882  -2.267  -8.982  1.00  0.00           H  
ATOM    616  CB  LYS A  40      22.043  -0.916 -10.205  1.00  0.00           C  
ATOM    617  HB2 LYS A  40      23.029  -0.894 -10.675  1.00  0.00           H  
ATOM    618  HB3 LYS A  40      21.294  -0.756 -10.982  1.00  0.00           H  
ATOM    619  CG  LYS A  40      21.934   0.212  -9.174  1.00  0.00           C  
ATOM    620  HG2 LYS A  40      20.975   0.131  -8.660  1.00  0.00           H  
ATOM    621  HG3 LYS A  40      22.739   0.131  -8.442  1.00  0.00           H  
ATOM    622  CD  LYS A  40      22.013   1.573  -9.874  1.00  0.00           C  
ATOM    623  HD2 LYS A  40      23.011   1.713 -10.295  1.00  0.00           H  
ATOM    624  HD3 LYS A  40      21.285   1.596 -10.685  1.00  0.00           H  
ATOM    625  CE  LYS A  40      21.693   2.686  -8.874  1.00  0.00           C  
ATOM    626  HE2 LYS A  40      22.519   2.776  -8.162  1.00  0.00           H  
ATOM    627  HE3 LYS A  40      20.796   2.394  -8.315  1.00  0.00           H  
ATOM    628  NZ  LYS A  40      21.447   3.969  -9.574  1.00  0.00           N  
ATOM    629  HZ1 LYS A  40      22.269   4.260 -10.088  1.00  0.00           H  
ATOM    630  HZ2 LYS A  40      20.682   3.855 -10.228  1.00  0.00           H  
ATOM    631  HZ3 LYS A  40      21.192   4.691  -8.912  1.00  0.00           H  
ATOM    632  C   LYS A  40      21.546  -3.311 -10.688  1.00  0.00           C  
ATOM    633  O   LYS A  40      20.408  -3.721 -10.906  1.00  0.00           O  
ATOM    634  N   GLU A  41      22.611  -3.738 -11.361  1.00  0.00           N  
ATOM    635  H   GLU A  41      23.522  -3.382 -11.105  1.00  0.00           H  
ATOM    636  CA  GLU A  41      22.545  -4.789 -12.373  1.00  0.00           C  
ATOM    637  HA  GLU A  41      21.831  -4.510 -13.147  1.00  0.00           H  
ATOM    638  CB  GLU A  41      23.929  -4.921 -13.011  1.00  0.00           C  
ATOM    639  HB2 GLU A  41      24.259  -3.945 -13.368  1.00  0.00           H  
ATOM    640  HB3 GLU A  41      24.617  -5.261 -12.237  1.00  0.00           H  
ATOM    641  CG  GLU A  41      23.963  -5.900 -14.188  1.00  0.00           C  
ATOM    642  HG2 GLU A  41      23.416  -6.809 -13.927  1.00  0.00           H  
ATOM    643  HG3 GLU A  41      23.461  -5.431 -15.038  1.00  0.00           H  
ATOM    644  CD  GLU A  41      25.391  -6.301 -14.576  1.00  0.00           C  
ATOM    645  OE1 GLU A  41      25.502  -7.165 -15.482  1.00  0.00           O  
ATOM    646  OE2 GLU A  41      26.353  -5.809 -13.934  1.00  0.00           O  
ATOM    647  C   GLU A  41      22.088  -6.118 -11.757  1.00  0.00           C  
ATOM    648  O   GLU A  41      21.211  -6.776 -12.299  1.00  0.00           O  
ATOM    649  N   THR A  42      22.626  -6.479 -10.593  1.00  0.00           N  
ATOM    650  H   THR A  42      23.328  -5.862 -10.202  1.00  0.00           H  
ATOM    651  CA  THR A  42      22.337  -7.726  -9.872  1.00  0.00           C  
ATOM    652  HA  THR A  42      22.526  -8.566 -10.541  1.00  0.00           H  
ATOM    653  CB  THR A  42      23.271  -7.869  -8.656  1.00  0.00           C  
ATOM    654  HB  THR A  42      23.035  -7.096  -7.926  1.00  0.00           H  
ATOM    655  CG2 THR A  42      23.154  -9.234  -7.981  1.00  0.00           C  
ATOM    656 HG21 THR A  42      22.143  -9.392  -7.608  1.00  0.00           H  
ATOM    657 HG22 THR A  42      23.410 -10.020  -8.692  1.00  0.00           H  
ATOM    658 HG23 THR A  42      23.849  -9.278  -7.142  1.00  0.00           H  
ATOM    659  OG1 THR A  42      24.626  -7.735  -9.044  1.00  0.00           O  
ATOM    660  HG1 THR A  42      24.787  -6.787  -9.206  1.00  0.00           H  
ATOM    661  C   THR A  42      20.866  -7.795  -9.444  1.00  0.00           C  
ATOM    662  O   THR A  42      20.200  -8.800  -9.695  1.00  0.00           O  
ATOM    663  N   PHE A  43      20.315  -6.716  -8.874  1.00  0.00           N  
ATOM    664  H   PHE A  43      20.908  -5.916  -8.662  1.00  0.00           H  
ATOM    665  CA  PHE A  43      18.883  -6.626  -8.567  1.00  0.00           C  
ATOM    666  HA  PHE A  43      18.593  -7.500  -7.986  1.00  0.00           H  
ATOM    667  CB  PHE A  43      18.612  -5.367  -7.728  1.00  0.00           C  
ATOM    668  HB2 PHE A  43      18.875  -4.494  -8.328  1.00  0.00           H  
ATOM    669  HB3 PHE A  43      17.544  -5.310  -7.518  1.00  0.00           H  
ATOM    670  CG  PHE A  43      19.357  -5.298  -6.402  1.00  0.00           C  
ATOM    671  CD1 PHE A  43      19.950  -4.088  -5.990  1.00  0.00           C  
ATOM    672  HD1 PHE A  43      19.874  -3.208  -6.615  1.00  0.00           H  
ATOM    673  CE1 PHE A  43      20.668  -4.023  -4.783  1.00  0.00           C  
ATOM    674  HE1 PHE A  43      21.133  -3.094  -4.487  1.00  0.00           H  
ATOM    675  CZ  PHE A  43      20.797  -5.167  -3.977  1.00  0.00           C  
ATOM    676  HZ  PHE A  43      21.368  -5.125  -3.061  1.00  0.00           H  
ATOM    677  CE2 PHE A  43      20.190  -6.372  -4.368  1.00  0.00           C  
ATOM    678  HE2 PHE A  43      20.290  -7.254  -3.752  1.00  0.00           H  
ATOM    679  CD2 PHE A  43      19.467  -6.435  -5.573  1.00  0.00           C  
ATOM    680  HD2 PHE A  43      19.008  -7.368  -5.860  1.00  0.00           H  
ATOM    681  C   PHE A  43      18.024  -6.658  -9.837  1.00  0.00           C  
ATOM    682  O   PHE A  43      16.996  -7.336  -9.861  1.00  0.00           O  
ATOM    683  N   CYS A  44      18.475  -6.014 -10.921  1.00  0.00           N  
ATOM    684  H   CYS A  44      19.314  -5.451 -10.834  1.00  0.00           H  
ATOM    685  CA  CYS A  44      17.815  -6.076 -12.228  1.00  0.00           C  
ATOM    686  HA  CYS A  44      16.771  -5.788 -12.097  1.00  0.00           H  
ATOM    687  CB  CYS A  44      18.486  -5.070 -13.170  1.00  0.00           C  
ATOM    688  HB2 CYS A  44      18.617  -4.111 -12.672  1.00  0.00           H  
ATOM    689  HB3 CYS A  44      19.468  -5.443 -13.460  1.00  0.00           H  
ATOM    690  SG  CYS A  44      17.468  -4.856 -14.654  1.00  0.00           S  
ATOM    691  HG  CYS A  44      16.549  -4.018 -14.144  1.00  0.00           H  
ATOM    692  C   CYS A  44      17.826  -7.492 -12.837  1.00  0.00           C  
ATOM    693  O   CYS A  44      16.814  -7.930 -13.380  1.00  0.00           O  
ATOM    694  N   ARG A  45      18.924  -8.250 -12.708  1.00  0.00           N  
ATOM    695  H   ARG A  45      19.748  -7.814 -12.302  1.00  0.00           H  
ATOM    696  CA  ARG A  45      19.024  -9.664 -13.115  1.00  0.00           C  
ATOM    697  HA  ARG A  45      18.763  -9.766 -14.173  1.00  0.00           H  
ATOM    698  CB  ARG A  45      20.456 -10.188 -12.916  1.00  0.00           C  
ATOM    699  HB2 ARG A  45      20.825  -9.888 -11.936  1.00  0.00           H  
ATOM    700  HB3 ARG A  45      20.438 -11.277 -12.956  1.00  0.00           H  
ATOM    701  CG  ARG A  45      21.424  -9.697 -13.993  1.00  0.00           C  
ATOM    702  HG2 ARG A  45      21.064 -10.013 -14.971  1.00  0.00           H  
ATOM    703  HG3 ARG A  45      21.476  -8.611 -13.973  1.00  0.00           H  
ATOM    704  CD  ARG A  45      22.823 -10.275 -13.762  1.00  0.00           C  
ATOM    705  HD2 ARG A  45      23.197  -9.926 -12.797  1.00  0.00           H  
ATOM    706  HD3 ARG A  45      22.753 -11.363 -13.737  1.00  0.00           H  
ATOM    707  NE  ARG A  45      23.748  -9.847 -14.822  1.00  0.00           N  
ATOM    708  HE  ARG A  45      23.553  -8.961 -15.274  1.00  0.00           H  
ATOM    709  CZ  ARG A  45      24.853 -10.446 -15.217  1.00  0.00           C  
ATOM    710  NH1 ARG A  45      25.243 -11.598 -14.739  1.00  0.00           N  
ATOM    711 HH11 ARG A  45      24.695 -12.016 -14.013  1.00  0.00           H  
ATOM    712 HH12 ARG A  45      26.161 -11.940 -14.936  1.00  0.00           H  
ATOM    713  NH2 ARG A  45      25.621  -9.838 -16.068  1.00  0.00           N  
ATOM    714 HH21 ARG A  45      25.515  -8.810 -16.119  1.00  0.00           H  
ATOM    715 HH22 ARG A  45      26.489 -10.235 -16.350  1.00  0.00           H  
ATOM    716  C   ARG A  45      18.048 -10.538 -12.335  1.00  0.00           C  
ATOM    717  O   ARG A  45      17.329 -11.323 -12.945  1.00  0.00           O  
ATOM    718  N   ALA A  46      17.957 -10.353 -11.015  1.00  0.00           N  
ATOM    719  H   ALA A  46      18.611  -9.719 -10.572  1.00  0.00           H  
ATOM    720  CA  ALA A  46      16.964 -11.032 -10.181  1.00  0.00           C  
ATOM    721  HA  ALA A  46      17.099 -12.107 -10.296  1.00  0.00           H  
ATOM    722  CB  ALA A  46      17.222 -10.685  -8.709  1.00  0.00           C  
ATOM    723  HB1 ALA A  46      18.241 -10.966  -8.437  1.00  0.00           H  
ATOM    724  HB2 ALA A  46      17.092  -9.617  -8.543  1.00  0.00           H  
ATOM    725  HB3 ALA A  46      16.523 -11.234  -8.076  1.00  0.00           H  
ATOM    726  C   ALA A  46      15.525 -10.704 -10.632  1.00  0.00           C  
ATOM    727  O   ALA A  46      14.748 -11.620 -10.889  1.00  0.00           O  
ATOM    728  N   ALA A  47      15.198  -9.423 -10.828  1.00  0.00           N  
ATOM    729  H   ALA A  47      15.875  -8.705 -10.584  1.00  0.00           H  
ATOM    730  CA  ALA A  47      13.907  -8.991 -11.371  1.00  0.00           C  
ATOM    731  HA  ALA A  47      13.109  -9.335 -10.708  1.00  0.00           H  
ATOM    732  CB  ALA A  47      13.891  -7.456 -11.385  1.00  0.00           C  
ATOM    733  HB1 ALA A  47      14.658  -7.071 -12.058  1.00  0.00           H  
ATOM    734  HB2 ALA A  47      12.917  -7.099 -11.721  1.00  0.00           H  
ATOM    735  HB3 ALA A  47      14.073  -7.074 -10.380  1.00  0.00           H  
ATOM    736  C   ALA A  47      13.632  -9.578 -12.773  1.00  0.00           C  
ATOM    737  O   ALA A  47      12.519 -10.003 -13.061  1.00  0.00           O  
ATOM    738  N   THR A  48      14.659  -9.687 -13.623  1.00  0.00           N  
ATOM    739  H   THR A  48      15.545  -9.300 -13.321  1.00  0.00           H  
ATOM    740  CA  THR A  48      14.565 -10.212 -14.997  1.00  0.00           C  
ATOM    741  HA  THR A  48      13.728  -9.719 -15.491  1.00  0.00           H  
ATOM    742  CB  THR A  48      15.835  -9.874 -15.804  1.00  0.00           C  
ATOM    743  HB  THR A  48      16.709 -10.309 -15.321  1.00  0.00           H  
ATOM    744  CG2 THR A  48      15.771 -10.365 -17.250  1.00  0.00           C  
ATOM    745 HG21 THR A  48      15.793 -11.455 -17.283  1.00  0.00           H  
ATOM    746 HG22 THR A  48      14.858 -10.002 -17.721  1.00  0.00           H  
ATOM    747 HG23 THR A  48      16.628  -9.983 -17.803  1.00  0.00           H  
ATOM    748  OG1 THR A  48      15.996  -8.473 -15.871  1.00  0.00           O  
ATOM    749  HG1 THR A  48      16.193  -8.165 -14.966  1.00  0.00           H  
ATOM    750  C   THR A  48      14.273 -11.717 -15.033  1.00  0.00           C  
ATOM    751  O   THR A  48      13.365 -12.137 -15.751  1.00  0.00           O  
ATOM    752  N   VAL A  49      14.975 -12.541 -14.244  1.00  0.00           N  
ATOM    753  H   VAL A  49      15.716 -12.157 -13.665  1.00  0.00           H  
ATOM    754  CA  VAL A  49      14.708 -13.994 -14.210  1.00  0.00           C  
ATOM    755  HA  VAL A  49      14.561 -14.323 -15.240  1.00  0.00           H  
ATOM    756  CB  VAL A  49      15.890 -14.815 -13.667  1.00  0.00           C  
ATOM    757  HB  VAL A  49      15.634 -15.869 -13.787  1.00  0.00           H  
ATOM    758  CG1 VAL A  49      17.145 -14.557 -14.513  1.00  0.00           C  
ATOM    759 HG11 VAL A  49      16.920 -14.732 -15.567  1.00  0.00           H  
ATOM    760 HG12 VAL A  49      17.492 -13.532 -14.386  1.00  0.00           H  
ATOM    761 HG13 VAL A  49      17.933 -15.243 -14.209  1.00  0.00           H  
ATOM    762  CG2 VAL A  49      16.185 -14.587 -12.178  1.00  0.00           C  
ATOM    763 HG21 VAL A  49      16.996 -15.241 -11.865  1.00  0.00           H  
ATOM    764 HG22 VAL A  49      15.317 -14.834 -11.568  1.00  0.00           H  
ATOM    765 HG23 VAL A  49      16.468 -13.552 -12.003  1.00  0.00           H  
ATOM    766  C   VAL A  49      13.417 -14.336 -13.466  1.00  0.00           C  
ATOM    767  O   VAL A  49      12.714 -15.253 -13.883  1.00  0.00           O  
ATOM    768  N   LEU A  50      13.050 -13.577 -12.425  1.00  0.00           N  
ATOM    769  H   LEU A  50      13.700 -12.877 -12.077  1.00  0.00           H  
ATOM    770  CA  LEU A  50      11.740 -13.697 -11.776  1.00  0.00           C  
ATOM    771  HA  LEU A  50      11.563 -14.749 -11.557  1.00  0.00           H  
ATOM    772  CB  LEU A  50      11.733 -12.913 -10.449  1.00  0.00           C  
ATOM    773  HB2 LEU A  50      12.022 -11.882 -10.658  1.00  0.00           H  
ATOM    774  HB3 LEU A  50      10.714 -12.892 -10.059  1.00  0.00           H  
ATOM    775  CG  LEU A  50      12.661 -13.487  -9.354  1.00  0.00           C  
ATOM    776  HG  LEU A  50      13.661 -13.644  -9.755  1.00  0.00           H  
ATOM    777  CD1 LEU A  50      12.750 -12.500  -8.188  1.00  0.00           C  
ATOM    778 HD11 LEU A  50      13.174 -11.557  -8.535  1.00  0.00           H  
ATOM    779 HD12 LEU A  50      11.755 -12.319  -7.789  1.00  0.00           H  
ATOM    780 HD13 LEU A  50      13.387 -12.907  -7.402  1.00  0.00           H  
ATOM    781  CD2 LEU A  50      12.159 -14.819  -8.793  1.00  0.00           C  
ATOM    782 HD21 LEU A  50      12.113 -15.566  -9.585  1.00  0.00           H  
ATOM    783 HD22 LEU A  50      12.848 -15.180  -8.030  1.00  0.00           H  
ATOM    784 HD23 LEU A  50      11.172 -14.697  -8.352  1.00  0.00           H  
ATOM    785  C   LEU A  50      10.594 -13.263 -12.713  1.00  0.00           C  
ATOM    786  O   LEU A  50       9.525 -13.867 -12.672  1.00  0.00           O  
ATOM    787  N   ARG A  51      10.815 -12.288 -13.605  1.00  0.00           N  
ATOM    788  H   ARG A  51      11.661 -11.732 -13.503  1.00  0.00           H  
ATOM    789  CA  ARG A  51       9.876 -11.908 -14.677  1.00  0.00           C  
ATOM    790  HA  ARG A  51       8.891 -11.770 -14.244  1.00  0.00           H  
ATOM    791  CB  ARG A  51      10.333 -10.569 -15.263  1.00  0.00           C  
ATOM    792  HB2 ARG A  51      10.405  -9.864 -14.436  1.00  0.00           H  
ATOM    793  HB3 ARG A  51      11.320 -10.675 -15.709  1.00  0.00           H  
ATOM    794  CG  ARG A  51       9.377  -9.982 -16.309  1.00  0.00           C  
ATOM    795  HG2 ARG A  51       9.229 -10.694 -17.121  1.00  0.00           H  
ATOM    796  HG3 ARG A  51       8.415  -9.782 -15.848  1.00  0.00           H  
ATOM    797  CD  ARG A  51       9.939  -8.686 -16.901  1.00  0.00           C  
ATOM    798  HD2 ARG A  51      10.804  -8.947 -17.514  1.00  0.00           H  
ATOM    799  HD3 ARG A  51       9.178  -8.243 -17.546  1.00  0.00           H  
ATOM    800  NE  ARG A  51      10.332  -7.713 -15.862  1.00  0.00           N  
ATOM    801  HE  ARG A  51       9.843  -7.758 -14.964  1.00  0.00           H  
ATOM    802  CZ  ARG A  51      11.286  -6.808 -15.937  1.00  0.00           C  
ATOM    803  NH1 ARG A  51      11.972  -6.639 -17.028  1.00  0.00           N  
ATOM    804 HH11 ARG A  51      11.770  -7.204 -17.823  1.00  0.00           H  
ATOM    805 HH12 ARG A  51      12.672  -5.907 -17.039  1.00  0.00           H  
ATOM    806  NH2 ARG A  51      11.585  -6.042 -14.936  1.00  0.00           N  
ATOM    807 HH21 ARG A  51      11.102  -6.179 -14.037  1.00  0.00           H  
ATOM    808 HH22 ARG A  51      12.301  -5.346 -15.021  1.00  0.00           H  
ATOM    809  C   ARG A  51       9.703 -12.987 -15.741  1.00  0.00           C  
ATOM    810  O   ARG A  51       8.571 -13.313 -16.090  1.00  0.00           O  
ATOM    811  N   GLN A  52      10.798 -13.584 -16.215  1.00  0.00           N  
ATOM    812  H   GLN A  52      11.703 -13.233 -15.918  1.00  0.00           H  
ATOM    813  CA  GLN A  52      10.737 -14.779 -17.070  1.00  0.00           C  
ATOM    814  HA  GLN A  52      10.148 -14.545 -17.957  1.00  0.00           H  
ATOM    815  CB  GLN A  52      12.154 -15.182 -17.525  1.00  0.00           C  
ATOM    816  HB2 GLN A  52      12.820 -15.241 -16.663  1.00  0.00           H  
ATOM    817  HB3 GLN A  52      12.106 -16.170 -17.985  1.00  0.00           H  
ATOM    818  CG  GLN A  52      12.727 -14.199 -18.563  1.00  0.00           C  
ATOM    819  HG2 GLN A  52      12.021 -14.119 -19.391  1.00  0.00           H  
ATOM    820  HG3 GLN A  52      12.837 -13.210 -18.120  1.00  0.00           H  
ATOM    821  CD  GLN A  52      14.084 -14.636 -19.111  1.00  0.00           C  
ATOM    822  OE1 GLN A  52      14.977 -15.051 -18.391  1.00  0.00           O  
ATOM    823  NE2 GLN A  52      14.308 -14.553 -20.406  1.00  0.00           N  
ATOM    824 HE21 GLN A  52      15.194 -14.915 -20.717  1.00  0.00           H  
ATOM    825 HE22 GLN A  52      13.584 -14.247 -21.032  1.00  0.00           H  
ATOM    826  C   GLN A  52      10.005 -15.938 -16.362  1.00  0.00           C  
ATOM    827  O   GLN A  52       9.190 -16.618 -16.985  1.00  0.00           O  
ATOM    828  N   PHE A  53      10.206 -16.100 -15.050  1.00  0.00           N  
ATOM    829  H   PHE A  53      10.936 -15.560 -14.595  1.00  0.00           H  
ATOM    830  CA  PHE A  53       9.464 -17.083 -14.260  1.00  0.00           C  
ATOM    831  HA  PHE A  53       9.574 -18.052 -14.751  1.00  0.00           H  
ATOM    832  CB  PHE A  53      10.086 -17.212 -12.859  1.00  0.00           C  
ATOM    833  HB2 PHE A  53      11.166 -17.327 -12.965  1.00  0.00           H  
ATOM    834  HB3 PHE A  53       9.913 -16.299 -12.293  1.00  0.00           H  
ATOM    835  CG  PHE A  53       9.558 -18.378 -12.046  1.00  0.00           C  
ATOM    836  CD1 PHE A  53       8.324 -18.271 -11.374  1.00  0.00           C  
ATOM    837  HD1 PHE A  53       7.759 -17.352 -11.414  1.00  0.00           H  
ATOM    838  CE1 PHE A  53       7.813 -19.368 -10.662  1.00  0.00           C  
ATOM    839  HE1 PHE A  53       6.862 -19.288 -10.151  1.00  0.00           H  
ATOM    840  CZ  PHE A  53       8.548 -20.563 -10.589  1.00  0.00           C  
ATOM    841  HZ  PHE A  53       8.165 -21.396 -10.022  1.00  0.00           H  
ATOM    842  CE2 PHE A  53       9.798 -20.660 -11.223  1.00  0.00           C  
ATOM    843  HE2 PHE A  53      10.377 -21.569 -11.135  1.00  0.00           H  
ATOM    844  CD2 PHE A  53      10.298 -19.574 -11.962  1.00  0.00           C  
ATOM    845  HD2 PHE A  53      11.255 -19.664 -12.454  1.00  0.00           H  
ATOM    846  C   PHE A  53       7.953 -16.775 -14.232  1.00  0.00           C  
ATOM    847  O   PHE A  53       7.160 -17.609 -14.673  1.00  0.00           O  
ATOM    848  N   TYR A  54       7.513 -15.597 -13.760  1.00  0.00           N  
ATOM    849  H   TYR A  54       8.183 -14.910 -13.424  1.00  0.00           H  
ATOM    850  CA  TYR A  54       6.070 -15.327 -13.645  1.00  0.00           C  
ATOM    851  HA  TYR A  54       5.629 -16.209 -13.173  1.00  0.00           H  
ATOM    852  CB  TYR A  54       5.749 -14.149 -12.703  1.00  0.00           C  
ATOM    853  HB2 TYR A  54       4.690 -14.215 -12.454  1.00  0.00           H  
ATOM    854  HB3 TYR A  54       6.289 -14.311 -11.770  1.00  0.00           H  
ATOM    855  CG  TYR A  54       5.999 -12.723 -13.178  1.00  0.00           C  
ATOM    856  CD1 TYR A  54       6.958 -11.931 -12.517  1.00  0.00           C  
ATOM    857  HD1 TYR A  54       7.562 -12.357 -11.729  1.00  0.00           H  
ATOM    858  CE1 TYR A  54       7.156 -10.590 -12.893  1.00  0.00           C  
ATOM    859  HE1 TYR A  54       7.906  -9.996 -12.397  1.00  0.00           H  
ATOM    860  CZ  TYR A  54       6.421 -10.034 -13.959  1.00  0.00           C  
ATOM    861  OH  TYR A  54       6.625  -8.746 -14.342  1.00  0.00           O  
ATOM    862  HH  TYR A  54       7.462  -8.381 -13.976  1.00  0.00           H  
ATOM    863  CE2 TYR A  54       5.454 -10.822 -14.619  1.00  0.00           C  
ATOM    864  HE2 TYR A  54       4.903 -10.393 -15.442  1.00  0.00           H  
ATOM    865  CD2 TYR A  54       5.222 -12.150 -14.208  1.00  0.00           C  
ATOM    866  HD2 TYR A  54       4.450 -12.729 -14.698  1.00  0.00           H  
ATOM    867  C   TYR A  54       5.375 -15.215 -15.007  1.00  0.00           C  
ATOM    868  O   TYR A  54       4.255 -15.695 -15.138  1.00  0.00           O  
ATOM    869  N   SER A  55       6.023 -14.665 -16.040  1.00  0.00           N  
ATOM    870  H   SER A  55       6.950 -14.278 -15.884  1.00  0.00           H  
ATOM    871  CA  SER A  55       5.439 -14.582 -17.387  1.00  0.00           C  
ATOM    872  HA  SER A  55       4.483 -14.064 -17.312  1.00  0.00           H  
ATOM    873  CB  SER A  55       6.367 -13.750 -18.279  1.00  0.00           C  
ATOM    874  HB2 SER A  55       6.517 -12.768 -17.827  1.00  0.00           H  
ATOM    875  HB3 SER A  55       7.336 -14.247 -18.358  1.00  0.00           H  
ATOM    876  OG  SER A  55       5.827 -13.587 -19.573  1.00  0.00           O  
ATOM    877  HG  SER A  55       4.922 -13.272 -19.492  1.00  0.00           H  
ATOM    878  C   SER A  55       5.157 -15.967 -17.998  1.00  0.00           C  
ATOM    879  O   SER A  55       4.201 -16.128 -18.763  1.00  0.00           O  
ATOM    880  N   HIE A  56       5.948 -16.983 -17.635  1.00  0.00           N  
ATOM    881  H   HIE A  56       6.732 -16.796 -17.022  1.00  0.00           H  
ATOM    882  CA  HIE A  56       5.736 -18.368 -18.057  1.00  0.00           C  
ATOM    883  HA  HIE A  56       5.402 -18.379 -19.095  1.00  0.00           H  
ATOM    884  CB  HIE A  56       7.086 -19.094 -17.997  1.00  0.00           C  
ATOM    885  HB2 HIE A  56       7.824 -18.509 -18.546  1.00  0.00           H  
ATOM    886  HB3 HIE A  56       7.420 -19.162 -16.960  1.00  0.00           H  
ATOM    887  CG  HIE A  56       7.065 -20.472 -18.600  1.00  0.00           C  
ATOM    888  ND1 HIE A  56       7.026 -20.759 -19.966  1.00  0.00           N  
ATOM    889  CE1 HIE A  56       7.061 -22.096 -20.055  1.00  0.00           C  
ATOM    890  HE1 HIE A  56       7.048 -22.645 -20.987  1.00  0.00           H  
ATOM    891  NE2 HIE A  56       7.120 -22.651 -18.833  1.00  0.00           N  
ATOM    892  HE2 HIE A  56       7.176 -23.639 -18.642  1.00  0.00           H  
ATOM    893  CD2 HIE A  56       7.117 -21.639 -17.902  1.00  0.00           C  
ATOM    894  HD2 HIE A  56       7.155 -21.724 -16.827  1.00  0.00           H  
ATOM    895  C   HIE A  56       4.644 -19.079 -17.239  1.00  0.00           C  
ATOM    896  O   HIE A  56       3.743 -19.690 -17.816  1.00  0.00           O  
ATOM    897  N   HIE A  57       4.678 -18.982 -15.903  1.00  0.00           N  
ATOM    898  H   HIE A  57       5.429 -18.442 -15.485  1.00  0.00           H  
ATOM    899  CA  HIE A  57       3.780 -19.757 -15.019  1.00  0.00           C  
ATOM    900  HA  HIE A  57       3.506 -20.668 -15.552  1.00  0.00           H  
ATOM    901  CB  HIE A  57       4.520 -20.226 -13.752  1.00  0.00           C  
ATOM    902  HB2 HIE A  57       4.779 -19.351 -13.153  1.00  0.00           H  
ATOM    903  HB3 HIE A  57       3.842 -20.843 -13.161  1.00  0.00           H  
ATOM    904  CG  HIE A  57       5.778 -21.035 -13.992  1.00  0.00           C  
ATOM    905  ND1 HIE A  57       5.863 -22.371 -14.414  1.00  0.00           N  
ATOM    906  CE1 HIE A  57       7.171 -22.675 -14.398  1.00  0.00           C  
ATOM    907  HE1 HIE A  57       7.585 -23.633 -14.675  1.00  0.00           H  
ATOM    908  NE2 HIE A  57       7.901 -21.619 -14.006  1.00  0.00           N  
ATOM    909  HE2 HIE A  57       8.902 -21.590 -13.878  1.00  0.00           H  
ATOM    910  CD2 HIE A  57       7.038 -20.586 -13.746  1.00  0.00           C  
ATOM    911  HD2 HIE A  57       7.299 -19.609 -13.373  1.00  0.00           H  
ATOM    912  C   HIE A  57       2.434 -19.076 -14.671  1.00  0.00           C  
ATOM    913  O   HIE A  57       1.553 -19.730 -14.115  1.00  0.00           O  
ATOM    914  N   GLU A  58       2.213 -17.807 -15.034  1.00  0.00           N  
ATOM    915  H   GLU A  58       2.992 -17.282 -15.425  1.00  0.00           H  
ATOM    916  CA  GLU A  58       0.946 -17.069 -14.797  1.00  0.00           C  
ATOM    917  HA  GLU A  58       0.794 -16.975 -13.724  1.00  0.00           H  
ATOM    918  CB  GLU A  58       1.084 -15.645 -15.386  1.00  0.00           C  
ATOM    919  HB2 GLU A  58       1.832 -15.123 -14.791  1.00  0.00           H  
ATOM    920  HB3 GLU A  58       1.442 -15.714 -16.416  1.00  0.00           H  
ATOM    921  CG  GLU A  58      -0.205 -14.798 -15.370  1.00  0.00           C  
ATOM    922  HG2 GLU A  58      -0.845 -15.107 -16.198  1.00  0.00           H  
ATOM    923  HG3 GLU A  58      -0.735 -14.990 -14.436  1.00  0.00           H  
ATOM    924  CD  GLU A  58       0.055 -13.285 -15.475  1.00  0.00           C  
ATOM    925  OE1 GLU A  58       1.082 -12.847 -16.033  1.00  0.00           O  
ATOM    926  OE2 GLU A  58      -0.769 -12.483 -14.957  1.00  0.00           O  
ATOM    927  C   GLU A  58      -0.310 -17.790 -15.336  1.00  0.00           C  
ATOM    928  O   GLU A  58      -1.406 -17.633 -14.799  1.00  0.00           O  
ATOM    929  N   LYS A  59      -0.141 -18.631 -16.362  1.00  0.00           N  
ATOM    930  H   LYS A  59       0.806 -18.732 -16.699  1.00  0.00           H  
ATOM    931  CA  LYS A  59      -1.195 -19.432 -17.015  1.00  0.00           C  
ATOM    932  HA  LYS A  59      -2.147 -19.191 -16.542  1.00  0.00           H  
ATOM    933  CB  LYS A  59      -1.293 -19.009 -18.490  1.00  0.00           C  
ATOM    934  HB2 LYS A  59      -2.135 -19.518 -18.961  1.00  0.00           H  
ATOM    935  HB3 LYS A  59      -1.481 -17.935 -18.530  1.00  0.00           H  
ATOM    936  CG  LYS A  59      -0.001 -19.333 -19.259  1.00  0.00           C  
ATOM    937  HG2 LYS A  59       0.858 -18.924 -18.726  1.00  0.00           H  
ATOM    938  HG3 LYS A  59       0.119 -20.415 -19.335  1.00  0.00           H  
ATOM    939  CD  LYS A  59      -0.020 -18.728 -20.661  1.00  0.00           C  
ATOM    940  HD2 LYS A  59      -0.805 -19.201 -21.255  1.00  0.00           H  
ATOM    941  HD3 LYS A  59      -0.210 -17.655 -20.584  1.00  0.00           H  
ATOM    942  CE  LYS A  59       1.355 -18.971 -21.289  1.00  0.00           C  
ATOM    943  HE2 LYS A  59       1.496 -20.048 -21.416  1.00  0.00           H  
ATOM    944  HE3 LYS A  59       2.122 -18.616 -20.591  1.00  0.00           H  
ATOM    945  NZ  LYS A  59       1.489 -18.266 -22.583  1.00  0.00           N  
ATOM    946  HZ1 LYS A  59       1.387 -17.270 -22.438  1.00  0.00           H  
ATOM    947  HZ2 LYS A  59       0.780 -18.581 -23.232  1.00  0.00           H  
ATOM    948  HZ3 LYS A  59       2.405 -18.440 -22.975  1.00  0.00           H  
ATOM    949  C   LYS A  59      -1.036 -20.948 -16.826  1.00  0.00           C  
ATOM    950  O   LYS A  59      -1.619 -21.727 -17.575  1.00  0.00           O  
ATOM    951  N   ASP A  60      -0.212 -21.372 -15.870  1.00  0.00           N  
ATOM    952  H   ASP A  60       0.229 -20.684 -15.272  1.00  0.00           H  
ATOM    953  CA  ASP A  60       0.077 -22.782 -15.615  1.00  0.00           C  
ATOM    954  HA  ASP A  60       0.334 -23.264 -16.560  1.00  0.00           H  
ATOM    955  CB  ASP A  60       1.304 -22.881 -14.704  1.00  0.00           C  
ATOM    956  HB2 ASP A  60       2.151 -22.408 -15.201  1.00  0.00           H  
ATOM    957  HB3 ASP A  60       1.112 -22.349 -13.774  1.00  0.00           H  
ATOM    958  CG  ASP A  60       1.687 -24.317 -14.369  1.00  0.00           C  
ATOM    959  OD1 ASP A  60       2.571 -24.508 -13.512  1.00  0.00           O  
ATOM    960  OD2 ASP A  60       1.173 -25.271 -14.991  1.00  0.00           O  
ATOM    961  C   ASP A  60      -1.130 -23.524 -15.018  1.00  0.00           C  
ATOM    962  O   ASP A  60      -1.448 -23.396 -13.837  1.00  0.00           O  
ATOM    963  N   THR A  61      -1.784 -24.358 -15.829  1.00  0.00           N  
ATOM    964  H   THR A  61      -1.492 -24.419 -16.794  1.00  0.00           H  
ATOM    965  CA  THR A  61      -2.944 -25.167 -15.423  1.00  0.00           C  
ATOM    966  HA  THR A  61      -3.677 -24.504 -14.963  1.00  0.00           H  
ATOM    967  CB  THR A  61      -3.615 -25.828 -16.639  1.00  0.00           C  
ATOM    968  HB  THR A  61      -4.447 -26.445 -16.299  1.00  0.00           H  
ATOM    969  CG2 THR A  61      -4.161 -24.796 -17.624  1.00  0.00           C  
ATOM    970 HG21 THR A  61      -4.873 -24.145 -17.117  1.00  0.00           H  
ATOM    971 HG22 THR A  61      -3.349 -24.196 -18.037  1.00  0.00           H  
ATOM    972 HG23 THR A  61      -4.669 -25.313 -18.438  1.00  0.00           H  
ATOM    973  OG1 THR A  61      -2.698 -26.638 -17.343  1.00  0.00           O  
ATOM    974  HG1 THR A  61      -2.603 -27.467 -16.867  1.00  0.00           H  
ATOM    975  C   THR A  61      -2.623 -26.239 -14.381  1.00  0.00           C  
ATOM    976  O   THR A  61      -3.558 -26.790 -13.807  1.00  0.00           O  
ATOM    977  N   ARG A  62      -1.347 -26.531 -14.073  1.00  0.00           N  
ATOM    978  H   ARG A  62      -0.603 -26.003 -14.532  1.00  0.00           H  
ATOM    979  CA  ARG A  62      -0.968 -27.528 -13.046  1.00  0.00           C  
ATOM    980  HA  ARG A  62      -1.534 -28.445 -13.217  1.00  0.00           H  
ATOM    981  CB  ARG A  62       0.532 -27.847 -13.143  1.00  0.00           C  
ATOM    982  HB2 ARG A  62       1.091 -26.930 -12.959  1.00  0.00           H  
ATOM    983  HB3 ARG A  62       0.795 -28.558 -12.359  1.00  0.00           H  
ATOM    984  CG  ARG A  62       0.931 -28.461 -14.501  1.00  0.00           C  
ATOM    985  HG2 ARG A  62       0.480 -29.450 -14.585  1.00  0.00           H  
ATOM    986  HG3 ARG A  62       0.551 -27.848 -15.319  1.00  0.00           H  
ATOM    987  CD  ARG A  62       2.452 -28.591 -14.668  1.00  0.00           C  
ATOM    988  HD2 ARG A  62       2.840 -29.229 -13.871  1.00  0.00           H  
ATOM    989  HD3 ARG A  62       2.653 -29.062 -15.631  1.00  0.00           H  
ATOM    990  NE  ARG A  62       3.106 -27.271 -14.623  1.00  0.00           N  
ATOM    991  HE  ARG A  62       2.480 -26.466 -14.504  1.00  0.00           H  
ATOM    992  CZ  ARG A  62       4.390 -26.981 -14.623  1.00  0.00           C  
ATOM    993  NH1 ARG A  62       5.303 -27.876 -14.877  1.00  0.00           N  
ATOM    994 HH11 ARG A  62       4.992 -28.789 -15.145  1.00  0.00           H  
ATOM    995 HH12 ARG A  62       6.270 -27.643 -14.778  1.00  0.00           H  
ATOM    996  NH2 ARG A  62       4.788 -25.784 -14.334  1.00  0.00           N  
ATOM    997 HH21 ARG A  62       4.055 -25.124 -14.034  1.00  0.00           H  
ATOM    998 HH22 ARG A  62       5.743 -25.524 -14.246  1.00  0.00           H  
ATOM    999  C   ARG A  62      -1.326 -27.095 -11.617  1.00  0.00           C  
ATOM   1000  O   ARG A  62      -1.302 -27.928 -10.717  1.00  0.00           O  
ATOM   1001  N   CYS A  63      -1.658 -25.818 -11.402  1.00  0.00           N  
ATOM   1002  H   CYS A  63      -1.583 -25.168 -12.175  1.00  0.00           H  
ATOM   1003  CA  CYS A  63      -2.208 -25.334 -10.131  1.00  0.00           C  
ATOM   1004  HA  CYS A  63      -1.680 -25.838  -9.319  1.00  0.00           H  
ATOM   1005  CB  CYS A  63      -1.940 -23.830 -10.014  1.00  0.00           C  
ATOM   1006  HB2 CYS A  63      -2.204 -23.514  -9.004  1.00  0.00           H  
ATOM   1007  HB3 CYS A  63      -0.882 -23.620 -10.184  1.00  0.00           H  
ATOM   1008  SG  CYS A  63      -2.958 -22.904 -11.199  1.00  0.00           S  
ATOM   1009  HG  CYS A  63      -2.141 -23.003 -12.262  1.00  0.00           H  
ATOM   1010  C   CYS A  63      -3.710 -25.642  -9.939  1.00  0.00           C  
ATOM   1011  O   CYS A  63      -4.227 -25.493  -8.828  1.00  0.00           O  
ATOM   1012  N   LEU A  64      -4.413 -26.055 -11.001  1.00  0.00           N  
ATOM   1013  H   LEU A  64      -3.914 -26.196 -11.871  1.00  0.00           H  
ATOM   1014  CA  LEU A  64      -5.767 -26.612 -10.931  1.00  0.00           C  
ATOM   1015  HA  LEU A  64      -6.350 -26.027 -10.219  1.00  0.00           H  
ATOM   1016  CB  LEU A  64      -6.451 -26.541 -12.314  1.00  0.00           C  
ATOM   1017  HB2 LEU A  64      -5.920 -27.210 -12.990  1.00  0.00           H  
ATOM   1018  HB3 LEU A  64      -7.469 -26.923 -12.225  1.00  0.00           H  
ATOM   1019  CG  LEU A  64      -6.510 -25.137 -12.951  1.00  0.00           C  
ATOM   1020  HG  LEU A  64      -5.521 -24.681 -12.950  1.00  0.00           H  
ATOM   1021  CD1 LEU A  64      -6.982 -25.232 -14.402  1.00  0.00           C  
ATOM   1022 HD11 LEU A  64      -6.301 -25.869 -14.964  1.00  0.00           H  
ATOM   1023 HD12 LEU A  64      -7.984 -25.659 -14.446  1.00  0.00           H  
ATOM   1024 HD13 LEU A  64      -6.990 -24.240 -14.853  1.00  0.00           H  
ATOM   1025  CD2 LEU A  64      -7.484 -24.221 -12.207  1.00  0.00           C  
ATOM   1026 HD21 LEU A  64      -7.179 -24.130 -11.170  1.00  0.00           H  
ATOM   1027 HD22 LEU A  64      -7.468 -23.228 -12.656  1.00  0.00           H  
ATOM   1028 HD23 LEU A  64      -8.494 -24.625 -12.253  1.00  0.00           H  
ATOM   1029  C   LEU A  64      -5.716 -28.059 -10.411  1.00  0.00           C  
ATOM   1030  O   LEU A  64      -4.676 -28.713 -10.439  1.00  0.00           O  
ATOM   1031  N   GLY A  65      -6.847 -28.570  -9.928  1.00  0.00           N  
ATOM   1032  H   GLY A  65      -7.684 -28.008  -9.933  1.00  0.00           H  
ATOM   1033  CA  GLY A  65      -6.941 -29.919  -9.369  1.00  0.00           C  
ATOM   1034  HA2 GLY A  65      -7.159 -30.632 -10.164  1.00  0.00           H  
ATOM   1035  HA3 GLY A  65      -5.986 -30.192  -8.917  1.00  0.00           H  
ATOM   1036  C   GLY A  65      -8.031 -30.017  -8.308  1.00  0.00           C  
ATOM   1037  O   GLY A  65      -8.993 -29.254  -8.328  1.00  0.00           O  
ATOM   1038  N   ALA A  66      -7.855 -30.931  -7.349  1.00  0.00           N  
ATOM   1039  H   ALA A  66      -7.039 -31.520  -7.407  1.00  0.00           H  
ATOM   1040  CA  ALA A  66      -8.841 -31.259  -6.309  1.00  0.00           C  
ATOM   1041  HA  ALA A  66      -9.755 -31.581  -6.811  1.00  0.00           H  
ATOM   1042  CB  ALA A  66      -8.293 -32.454  -5.516  1.00  0.00           C  
ATOM   1043  HB1 ALA A  66      -9.042 -32.790  -4.796  1.00  0.00           H  
ATOM   1044  HB2 ALA A  66      -8.065 -33.281  -6.191  1.00  0.00           H  
ATOM   1045  HB3 ALA A  66      -7.390 -32.165  -4.976  1.00  0.00           H  
ATOM   1046  C   ALA A  66      -9.250 -30.100  -5.363  1.00  0.00           C  
ATOM   1047  O   ALA A  66     -10.138 -30.275  -4.532  1.00  0.00           O  
ATOM   1048  N   THR A  67      -8.633 -28.917  -5.463  1.00  0.00           N  
ATOM   1049  H   THR A  67      -7.939 -28.804  -6.187  1.00  0.00           H  
ATOM   1050  CA  THR A  67      -9.099 -27.706  -4.774  1.00  0.00           C  
ATOM   1051  HA  THR A  67     -10.189 -27.726  -4.788  1.00  0.00           H  
ATOM   1052  CB  THR A  67      -8.672 -27.697  -3.295  1.00  0.00           C  
ATOM   1053  HB  THR A  67      -9.093 -28.574  -2.804  1.00  0.00           H  
ATOM   1054  CG2 THR A  67      -7.159 -27.707  -3.061  1.00  0.00           C  
ATOM   1055 HG21 THR A  67      -6.725 -28.601  -3.507  1.00  0.00           H  
ATOM   1056 HG22 THR A  67      -6.691 -26.827  -3.497  1.00  0.00           H  
ATOM   1057 HG23 THR A  67      -6.961 -27.725  -1.989  1.00  0.00           H  
ATOM   1058  OG1 THR A  67      -9.203 -26.546  -2.670  1.00  0.00           O  
ATOM   1059  HG1 THR A  67     -10.003 -26.830  -2.211  1.00  0.00           H  
ATOM   1060  C   THR A  67      -8.661 -26.418  -5.479  1.00  0.00           C  
ATOM   1061  O   THR A  67      -7.505 -26.257  -5.867  1.00  0.00           O  
ATOM   1062  N   ALA A  68      -9.578 -25.447  -5.567  1.00  0.00           N  
ATOM   1063  H   ALA A  68     -10.520 -25.652  -5.272  1.00  0.00           H  
ATOM   1064  CA  ALA A  68      -9.288 -24.087  -6.028  1.00  0.00           C  
ATOM   1065  HA  ALA A  68      -8.823 -24.148  -7.013  1.00  0.00           H  
ATOM   1066  CB  ALA A  68     -10.624 -23.346  -6.166  1.00  0.00           C  
ATOM   1067  HB1 ALA A  68     -10.450 -22.348  -6.570  1.00  0.00           H  
ATOM   1068  HB2 ALA A  68     -11.285 -23.888  -6.846  1.00  0.00           H  
ATOM   1069  HB3 ALA A  68     -11.108 -23.255  -5.192  1.00  0.00           H  
ATOM   1070  C   ALA A  68      -8.318 -23.319  -5.100  1.00  0.00           C  
ATOM   1071  O   ALA A  68      -7.730 -22.319  -5.511  1.00  0.00           O  
ATOM   1072  N   GLN A  69      -8.108 -23.799  -3.865  1.00  0.00           N  
ATOM   1073  H   GLN A  69      -8.602 -24.639  -3.591  1.00  0.00           H  
ATOM   1074  CA  GLN A  69      -7.150 -23.241  -2.904  1.00  0.00           C  
ATOM   1075  HA  GLN A  69      -7.448 -22.221  -2.657  1.00  0.00           H  
ATOM   1076  CB  GLN A  69      -7.213 -24.105  -1.627  1.00  0.00           C  
ATOM   1077  HB2 GLN A  69      -8.237 -24.111  -1.251  1.00  0.00           H  
ATOM   1078  HB3 GLN A  69      -6.967 -25.128  -1.907  1.00  0.00           H  
ATOM   1079  CG  GLN A  69      -6.257 -23.724  -0.482  1.00  0.00           C  
ATOM   1080  HG2 GLN A  69      -6.258 -24.544   0.236  1.00  0.00           H  
ATOM   1081  HG3 GLN A  69      -5.240 -23.629  -0.861  1.00  0.00           H  
ATOM   1082  CD  GLN A  69      -6.637 -22.459   0.282  1.00  0.00           C  
ATOM   1083  OE1 GLN A  69      -5.816 -21.583   0.512  1.00  0.00           O  
ATOM   1084  NE2 GLN A  69      -7.863 -22.298   0.720  1.00  0.00           N  
ATOM   1085 HE21 GLN A  69      -8.049 -21.454   1.234  1.00  0.00           H  
ATOM   1086 HE22 GLN A  69      -8.549 -23.024   0.615  1.00  0.00           H  
ATOM   1087  C   GLN A  69      -5.729 -23.182  -3.496  1.00  0.00           C  
ATOM   1088  O   GLN A  69      -5.014 -22.210  -3.259  1.00  0.00           O  
ATOM   1089  N   GLN A  70      -5.339 -24.182  -4.300  1.00  0.00           N  
ATOM   1090  H   GLN A  70      -5.991 -24.933  -4.492  1.00  0.00           H  
ATOM   1091  CA  GLN A  70      -4.043 -24.209  -4.985  1.00  0.00           C  
ATOM   1092  HA  GLN A  70      -3.271 -23.956  -4.258  1.00  0.00           H  
ATOM   1093  CB  GLN A  70      -3.775 -25.638  -5.490  1.00  0.00           C  
ATOM   1094  HB2 GLN A  70      -3.888 -26.337  -4.659  1.00  0.00           H  
ATOM   1095  HB3 GLN A  70      -4.524 -25.896  -6.240  1.00  0.00           H  
ATOM   1096  CG  GLN A  70      -2.376 -25.825  -6.100  1.00  0.00           C  
ATOM   1097  HG2 GLN A  70      -2.328 -26.811  -6.563  1.00  0.00           H  
ATOM   1098  HG3 GLN A  70      -2.205 -25.085  -6.882  1.00  0.00           H  
ATOM   1099  CD  GLN A  70      -1.269 -25.710  -5.057  1.00  0.00           C  
ATOM   1100  OE1 GLN A  70      -0.803 -24.633  -4.717  1.00  0.00           O  
ATOM   1101  NE2 GLN A  70      -0.796 -26.807  -4.504  1.00  0.00           N  
ATOM   1102 HE21 GLN A  70      -0.106 -26.707  -3.777  1.00  0.00           H  
ATOM   1103 HE22 GLN A  70      -1.167 -27.702  -4.773  1.00  0.00           H  
ATOM   1104  C   GLN A  70      -3.969 -23.153  -6.102  1.00  0.00           C  
ATOM   1105  O   GLN A  70      -3.065 -22.324  -6.092  1.00  0.00           O  
ATOM   1106  N   PHE A  71      -4.963 -23.103  -6.995  1.00  0.00           N  
ATOM   1107  H   PHE A  71      -5.635 -23.854  -6.995  1.00  0.00           H  
ATOM   1108  CA  PHE A  71      -5.078 -22.086  -8.051  1.00  0.00           C  
ATOM   1109  HA  PHE A  71      -4.230 -22.189  -8.727  1.00  0.00           H  
ATOM   1110  CB  PHE A  71      -6.372 -22.358  -8.836  1.00  0.00           C  
ATOM   1111  HB2 PHE A  71      -6.263 -23.329  -9.315  1.00  0.00           H  
ATOM   1112  HB3 PHE A  71      -7.193 -22.443  -8.125  1.00  0.00           H  
ATOM   1113  CG  PHE A  71      -6.775 -21.344  -9.901  1.00  0.00           C  
ATOM   1114  CD1 PHE A  71      -8.135 -21.013 -10.071  1.00  0.00           C  
ATOM   1115  HD1 PHE A  71      -8.881 -21.452  -9.424  1.00  0.00           H  
ATOM   1116  CE1 PHE A  71      -8.535 -20.147 -11.107  1.00  0.00           C  
ATOM   1117  HE1 PHE A  71      -9.585 -19.932 -11.254  1.00  0.00           H  
ATOM   1118  CZ  PHE A  71      -7.579 -19.620 -11.993  1.00  0.00           C  
ATOM   1119  HZ  PHE A  71      -7.885 -18.999 -12.823  1.00  0.00           H  
ATOM   1120  CE2 PHE A  71      -6.221 -19.938 -11.823  1.00  0.00           C  
ATOM   1121  HE2 PHE A  71      -5.477 -19.553 -12.508  1.00  0.00           H  
ATOM   1122  CD2 PHE A  71      -5.822 -20.784 -10.774  1.00  0.00           C  
ATOM   1123  HD2 PHE A  71      -4.775 -21.012 -10.656  1.00  0.00           H  
ATOM   1124  C   PHE A  71      -5.049 -20.652  -7.498  1.00  0.00           C  
ATOM   1125  O   PHE A  71      -4.371 -19.782  -8.049  1.00  0.00           O  
ATOM   1126  N   HIE A  72      -5.722 -20.406  -6.370  1.00  0.00           N  
ATOM   1127  H   HIE A  72      -6.280 -21.158  -5.978  1.00  0.00           H  
ATOM   1128  CA  HIE A  72      -5.659 -19.126  -5.659  1.00  0.00           C  
ATOM   1129  HA  HIE A  72      -5.903 -18.324  -6.356  1.00  0.00           H  
ATOM   1130  CB  HIE A  72      -6.697 -19.098  -4.531  1.00  0.00           C  
ATOM   1131  HB2 HIE A  72      -7.693 -19.232  -4.956  1.00  0.00           H  
ATOM   1132  HB3 HIE A  72      -6.509 -19.923  -3.842  1.00  0.00           H  
ATOM   1133  CG  HIE A  72      -6.673 -17.798  -3.764  1.00  0.00           C  
ATOM   1134  ND1 HIE A  72      -7.020 -16.546  -4.281  1.00  0.00           N  
ATOM   1135  CE1 HIE A  72      -6.842 -15.675  -3.277  1.00  0.00           C  
ATOM   1136  HE1 HIE A  72      -7.041 -14.615  -3.346  1.00  0.00           H  
ATOM   1137  NE2 HIE A  72      -6.401 -16.306  -2.176  1.00  0.00           N  
ATOM   1138  HE2 HIE A  72      -6.221 -15.866  -1.282  1.00  0.00           H  
ATOM   1139  CD2 HIE A  72      -6.282 -17.649  -2.465  1.00  0.00           C  
ATOM   1140  HD2 HIE A  72      -5.951 -18.436  -1.804  1.00  0.00           H  
ATOM   1141  C   HIE A  72      -4.251 -18.829  -5.134  1.00  0.00           C  
ATOM   1142  O   HIE A  72      -3.703 -17.774  -5.442  1.00  0.00           O  
ATOM   1143  N   ARG A  73      -3.619 -19.759  -4.406  1.00  0.00           N  
ATOM   1144  H   ARG A  73      -4.097 -20.638  -4.222  1.00  0.00           H  
ATOM   1145  CA  ARG A  73      -2.260 -19.562  -3.861  1.00  0.00           C  
ATOM   1146  HA  ARG A  73      -2.235 -18.623  -3.302  1.00  0.00           H  
ATOM   1147  CB  ARG A  73      -1.928 -20.707  -2.894  1.00  0.00           C  
ATOM   1148  HB2 ARG A  73      -2.240 -21.662  -3.322  1.00  0.00           H  
ATOM   1149  HB3 ARG A  73      -0.852 -20.739  -2.713  1.00  0.00           H  
ATOM   1150  CG  ARG A  73      -2.641 -20.453  -1.559  1.00  0.00           C  
ATOM   1151  HG2 ARG A  73      -2.181 -19.585  -1.084  1.00  0.00           H  
ATOM   1152  HG3 ARG A  73      -3.694 -20.230  -1.731  1.00  0.00           H  
ATOM   1153  CD  ARG A  73      -2.557 -21.651  -0.611  1.00  0.00           C  
ATOM   1154  HD2 ARG A  73      -3.212 -22.438  -0.989  1.00  0.00           H  
ATOM   1155  HD3 ARG A  73      -1.543 -22.046  -0.594  1.00  0.00           H  
ATOM   1156  NE  ARG A  73      -2.990 -21.257   0.742  1.00  0.00           N  
ATOM   1157  HE  ARG A  73      -3.995 -21.240   0.890  1.00  0.00           H  
ATOM   1158  CZ  ARG A  73      -2.226 -20.772   1.707  1.00  0.00           C  
ATOM   1159  NH1 ARG A  73      -0.928 -20.746   1.621  1.00  0.00           N  
ATOM   1160 HH11 ARG A  73      -0.483 -21.125   0.795  1.00  0.00           H  
ATOM   1161 HH12 ARG A  73      -0.344 -20.214   2.264  1.00  0.00           H  
ATOM   1162  NH2 ARG A  73      -2.764 -20.298   2.791  1.00  0.00           N  
ATOM   1163 HH21 ARG A  73      -3.763 -20.262   2.875  1.00  0.00           H  
ATOM   1164 HH22 ARG A  73      -2.167 -19.935   3.512  1.00  0.00           H  
ATOM   1165  C   ARG A  73      -1.196 -19.387  -4.949  1.00  0.00           C  
ATOM   1166  O   ARG A  73      -0.297 -18.567  -4.793  1.00  0.00           O  
ATOM   1167  N   HIE A  74      -1.355 -20.061  -6.086  1.00  0.00           N  
ATOM   1168  H   HIE A  74      -2.085 -20.764  -6.113  1.00  0.00           H  
ATOM   1169  CA  HIE A  74      -0.575 -19.845  -7.309  1.00  0.00           C  
ATOM   1170  HA  HIE A  74       0.487 -19.974  -7.093  1.00  0.00           H  
ATOM   1171  CB  HIE A  74      -0.993 -20.911  -8.327  1.00  0.00           C  
ATOM   1172  HB2 HIE A  74      -0.894 -21.890  -7.858  1.00  0.00           H  
ATOM   1173  HB3 HIE A  74      -2.036 -20.775  -8.606  1.00  0.00           H  
ATOM   1174  CG  HIE A  74      -0.156 -20.922  -9.573  1.00  0.00           C  
ATOM   1175  ND1 HIE A  74       1.037 -21.627  -9.712  1.00  0.00           N  
ATOM   1176  CE1 HIE A  74       1.452 -21.393 -10.966  1.00  0.00           C  
ATOM   1177  HE1 HIE A  74       2.347 -21.807 -11.409  1.00  0.00           H  
ATOM   1178  NE2 HIE A  74       0.597 -20.575 -11.600  1.00  0.00           N  
ATOM   1179  HE2 HIE A  74       0.713 -20.248 -12.559  1.00  0.00           H  
ATOM   1180  CD2 HIE A  74      -0.434 -20.272 -10.740  1.00  0.00           C  
ATOM   1181  HD2 HIE A  74      -1.299 -19.661 -10.951  1.00  0.00           H  
ATOM   1182  C   HIE A  74      -0.757 -18.427  -7.868  1.00  0.00           C  
ATOM   1183  O   HIE A  74       0.219 -17.704  -8.054  1.00  0.00           O  
ATOM   1184  N   LYS A  75      -2.003 -17.968  -8.050  1.00  0.00           N  
ATOM   1185  H   LYS A  75      -2.778 -18.606  -7.884  1.00  0.00           H  
ATOM   1186  CA  LYS A  75      -2.293 -16.586  -8.477  1.00  0.00           C  
ATOM   1187  HA  LYS A  75      -1.795 -16.408  -9.433  1.00  0.00           H  
ATOM   1188  CB  LYS A  75      -3.806 -16.416  -8.666  1.00  0.00           C  
ATOM   1189  HB2 LYS A  75      -4.341 -16.997  -7.914  1.00  0.00           H  
ATOM   1190  HB3 LYS A  75      -4.071 -15.365  -8.543  1.00  0.00           H  
ATOM   1191  CG  LYS A  75      -4.216 -16.864 -10.077  1.00  0.00           C  
ATOM   1192  HG2 LYS A  75      -3.891 -16.105 -10.790  1.00  0.00           H  
ATOM   1193  HG3 LYS A  75      -3.714 -17.800 -10.326  1.00  0.00           H  
ATOM   1194  CD  LYS A  75      -5.724 -17.084 -10.230  1.00  0.00           C  
ATOM   1195  HD2 LYS A  75      -5.926 -17.234 -11.291  1.00  0.00           H  
ATOM   1196  HD3 LYS A  75      -5.994 -17.994  -9.689  1.00  0.00           H  
ATOM   1197  CE  LYS A  75      -6.571 -15.917  -9.711  1.00  0.00           C  
ATOM   1198  HE2 LYS A  75      -6.404 -15.816  -8.634  1.00  0.00           H  
ATOM   1199  HE3 LYS A  75      -6.237 -14.994 -10.195  1.00  0.00           H  
ATOM   1200  NZ  LYS A  75      -8.008 -16.154  -9.987  1.00  0.00           N  
ATOM   1201  HZ1 LYS A  75      -8.168 -16.191 -10.986  1.00  0.00           H  
ATOM   1202  HZ2 LYS A  75      -8.572 -15.414  -9.587  1.00  0.00           H  
ATOM   1203  HZ3 LYS A  75      -8.293 -17.041  -9.589  1.00  0.00           H  
ATOM   1204  C   LYS A  75      -1.724 -15.534  -7.519  1.00  0.00           C  
ATOM   1205  O   LYS A  75      -1.182 -14.541  -7.990  1.00  0.00           O  
ATOM   1206  N   GLN A  76      -1.803 -15.763  -6.209  1.00  0.00           N  
ATOM   1207  H   GLN A  76      -2.303 -16.591  -5.906  1.00  0.00           H  
ATOM   1208  CA  GLN A  76      -1.205 -14.900  -5.184  1.00  0.00           C  
ATOM   1209  HA  GLN A  76      -1.524 -13.869  -5.357  1.00  0.00           H  
ATOM   1210  CB  GLN A  76      -1.691 -15.329  -3.789  1.00  0.00           C  
ATOM   1211  HB2 GLN A  76      -1.485 -16.392  -3.657  1.00  0.00           H  
ATOM   1212  HB3 GLN A  76      -1.129 -14.787  -3.027  1.00  0.00           H  
ATOM   1213  CG  GLN A  76      -3.192 -15.088  -3.560  1.00  0.00           C  
ATOM   1214  HG2 GLN A  76      -3.773 -15.435  -4.411  1.00  0.00           H  
ATOM   1215  HG3 GLN A  76      -3.502 -15.670  -2.691  1.00  0.00           H  
ATOM   1216  CD  GLN A  76      -3.529 -13.623  -3.314  1.00  0.00           C  
ATOM   1217  OE1 GLN A  76      -3.621 -12.802  -4.215  1.00  0.00           O  
ATOM   1218  NE2 GLN A  76      -3.722 -13.230  -2.076  1.00  0.00           N  
ATOM   1219 HE21 GLN A  76      -3.835 -12.239  -1.950  1.00  0.00           H  
ATOM   1220 HE22 GLN A  76      -3.525 -13.844  -1.305  1.00  0.00           H  
ATOM   1221  C   GLN A  76       0.329 -14.907  -5.248  1.00  0.00           C  
ATOM   1222  O   GLN A  76       0.941 -13.852  -5.099  1.00  0.00           O  
ATOM   1223  N   LEU A  77       0.965 -16.052  -5.532  1.00  0.00           N  
ATOM   1224  H   LEU A  77       0.430 -16.911  -5.603  1.00  0.00           H  
ATOM   1225  CA  LEU A  77       2.408 -16.111  -5.798  1.00  0.00           C  
ATOM   1226  HA  LEU A  77       2.924 -15.673  -4.943  1.00  0.00           H  
ATOM   1227  CB  LEU A  77       2.862 -17.578  -5.944  1.00  0.00           C  
ATOM   1228  HB2 LEU A  77       2.485 -18.167  -5.106  1.00  0.00           H  
ATOM   1229  HB3 LEU A  77       2.418 -17.980  -6.851  1.00  0.00           H  
ATOM   1230  CG  LEU A  77       4.397 -17.718  -6.032  1.00  0.00           C  
ATOM   1231  HG  LEU A  77       4.841 -16.798  -6.409  1.00  0.00           H  
ATOM   1232  CD1 LEU A  77       4.984 -18.021  -4.654  1.00  0.00           C  
ATOM   1233 HD11 LEU A  77       4.679 -17.263  -3.934  1.00  0.00           H  
ATOM   1234 HD12 LEU A  77       4.642 -18.993  -4.301  1.00  0.00           H  
ATOM   1235 HD13 LEU A  77       6.073 -18.034  -4.714  1.00  0.00           H  
ATOM   1236  CD2 LEU A  77       4.796 -18.846  -6.980  1.00  0.00           C  
ATOM   1237 HD21 LEU A  77       5.883 -18.890  -7.062  1.00  0.00           H  
ATOM   1238 HD22 LEU A  77       4.436 -19.796  -6.592  1.00  0.00           H  
ATOM   1239 HD23 LEU A  77       4.377 -18.674  -7.972  1.00  0.00           H  
ATOM   1240  C   LEU A  77       2.772 -15.277  -7.038  1.00  0.00           C  
ATOM   1241  O   LEU A  77       3.626 -14.402  -6.958  1.00  0.00           O  
ATOM   1242  N   ILE A  78       2.092 -15.479  -8.172  1.00  0.00           N  
ATOM   1243  H   ILE A  78       1.418 -16.242  -8.197  1.00  0.00           H  
ATOM   1244  CA  ILE A  78       2.284 -14.673  -9.392  1.00  0.00           C  
ATOM   1245  HA  ILE A  78       3.320 -14.771  -9.710  1.00  0.00           H  
ATOM   1246  CB  ILE A  78       1.374 -15.229 -10.511  1.00  0.00           C  
ATOM   1247  HB  ILE A  78       0.362 -15.279 -10.107  1.00  0.00           H  
ATOM   1248  CG2 ILE A  78       1.308 -14.306 -11.742  1.00  0.00           C  
ATOM   1249 HG21 ILE A  78       2.306 -14.105 -12.131  1.00  0.00           H  
ATOM   1250 HG22 ILE A  78       0.711 -14.786 -12.516  1.00  0.00           H  
ATOM   1251 HG23 ILE A  78       0.824 -13.363 -11.489  1.00  0.00           H  
ATOM   1252  CG1 ILE A  78       1.765 -16.671 -10.920  1.00  0.00           C  
ATOM   1253 HG12 ILE A  78       1.808 -17.305 -10.037  1.00  0.00           H  
ATOM   1254 HG13 ILE A  78       0.970 -17.075 -11.545  1.00  0.00           H  
ATOM   1255  CD1 ILE A  78       3.098 -16.832 -11.666  1.00  0.00           C  
ATOM   1256 HD11 ILE A  78       3.924 -16.473 -11.053  1.00  0.00           H  
ATOM   1257 HD12 ILE A  78       3.257 -17.889 -11.880  1.00  0.00           H  
ATOM   1258 HD13 ILE A  78       3.077 -16.286 -12.608  1.00  0.00           H  
ATOM   1259  C   ILE A  78       2.052 -13.169  -9.138  1.00  0.00           C  
ATOM   1260  O   ILE A  78       2.818 -12.334  -9.619  1.00  0.00           O  
ATOM   1261  N   ARG A  79       1.049 -12.799  -8.327  1.00  0.00           N  
ATOM   1262  H   ARG A  79       0.404 -13.522  -8.017  1.00  0.00           H  
ATOM   1263  CA  ARG A  79       0.809 -11.418  -7.868  1.00  0.00           C  
ATOM   1264  HA  ARG A  79       0.717 -10.772  -8.742  1.00  0.00           H  
ATOM   1265  CB  ARG A  79      -0.514 -11.366  -7.083  1.00  0.00           C  
ATOM   1266  HB2 ARG A  79      -1.322 -11.743  -7.712  1.00  0.00           H  
ATOM   1267  HB3 ARG A  79      -0.437 -11.996  -6.198  1.00  0.00           H  
ATOM   1268  CG  ARG A  79      -0.853  -9.936  -6.642  1.00  0.00           C  
ATOM   1269  HG2 ARG A  79      -0.027  -9.528  -6.056  1.00  0.00           H  
ATOM   1270  HG3 ARG A  79      -0.987  -9.316  -7.529  1.00  0.00           H  
ATOM   1271  CD  ARG A  79      -2.118  -9.861  -5.784  1.00  0.00           C  
ATOM   1272  HD2 ARG A  79      -2.975 -10.147  -6.395  1.00  0.00           H  
ATOM   1273  HD3 ARG A  79      -2.032 -10.553  -4.944  1.00  0.00           H  
ATOM   1274  NE  ARG A  79      -2.264  -8.489  -5.270  1.00  0.00           N  
ATOM   1275  HE  ARG A  79      -1.402  -7.947  -5.198  1.00  0.00           H  
ATOM   1276  CZ  ARG A  79      -3.334  -7.724  -5.257  1.00  0.00           C  
ATOM   1277  NH1 ARG A  79      -4.532  -8.141  -5.543  1.00  0.00           N  
ATOM   1278 HH11 ARG A  79      -4.688  -9.114  -5.706  1.00  0.00           H  
ATOM   1279 HH12 ARG A  79      -5.251  -7.440  -5.643  1.00  0.00           H  
ATOM   1280  NH2 ARG A  79      -3.220  -6.484  -4.925  1.00  0.00           N  
ATOM   1281 HH21 ARG A  79      -2.283  -6.153  -4.721  1.00  0.00           H  
ATOM   1282 HH22 ARG A  79      -3.926  -5.842  -5.283  1.00  0.00           H  
ATOM   1283  C   ARG A  79       1.979 -10.861  -7.044  1.00  0.00           C  
ATOM   1284  O   ARG A  79       2.518  -9.812  -7.391  1.00  0.00           O  
ATOM   1285  N   PHE A  80       2.416 -11.546  -5.991  1.00  0.00           N  
ATOM   1286  H   PHE A  80       1.922 -12.387  -5.709  1.00  0.00           H  
ATOM   1287  CA  PHE A  80       3.550 -11.081  -5.185  1.00  0.00           C  
ATOM   1288  HA  PHE A  80       3.377 -10.032  -4.947  1.00  0.00           H  
ATOM   1289  CB  PHE A  80       3.611 -11.855  -3.861  1.00  0.00           C  
ATOM   1290  HB2 PHE A  80       3.668 -12.918  -4.090  1.00  0.00           H  
ATOM   1291  HB3 PHE A  80       4.525 -11.570  -3.340  1.00  0.00           H  
ATOM   1292  CG  PHE A  80       2.453 -11.625  -2.905  1.00  0.00           C  
ATOM   1293  CD1 PHE A  80       2.038 -10.318  -2.578  1.00  0.00           C  
ATOM   1294  HD1 PHE A  80       2.529  -9.462  -3.016  1.00  0.00           H  
ATOM   1295  CE1 PHE A  80       0.985 -10.112  -1.668  1.00  0.00           C  
ATOM   1296  HE1 PHE A  80       0.671  -9.107  -1.425  1.00  0.00           H  
ATOM   1297  CZ  PHE A  80       0.354 -11.212  -1.063  1.00  0.00           C  
ATOM   1298  HZ  PHE A  80      -0.444 -11.055  -0.350  1.00  0.00           H  
ATOM   1299  CE2 PHE A  80       0.772 -12.516  -1.375  1.00  0.00           C  
ATOM   1300  HE2 PHE A  80       0.291 -13.358  -0.901  1.00  0.00           H  
ATOM   1301  CD2 PHE A  80       1.816 -12.724  -2.294  1.00  0.00           C  
ATOM   1302  HD2 PHE A  80       2.128 -13.734  -2.528  1.00  0.00           H  
ATOM   1303  C   PHE A  80       4.892 -11.103  -5.941  1.00  0.00           C  
ATOM   1304  O   PHE A  80       5.735 -10.261  -5.646  1.00  0.00           O  
ATOM   1305  N   LEU A  81       5.084 -11.973  -6.943  1.00  0.00           N  
ATOM   1306  H   LEU A  81       4.390 -12.702  -7.082  1.00  0.00           H  
ATOM   1307  CA  LEU A  81       6.227 -11.927  -7.873  1.00  0.00           C  
ATOM   1308  HA  LEU A  81       7.152 -11.863  -7.301  1.00  0.00           H  
ATOM   1309  CB  LEU A  81       6.260 -13.194  -8.750  1.00  0.00           C  
ATOM   1310  HB2 LEU A  81       5.266 -13.358  -9.164  1.00  0.00           H  
ATOM   1311  HB3 LEU A  81       6.933 -13.015  -9.587  1.00  0.00           H  
ATOM   1312  CG  LEU A  81       6.732 -14.476  -8.043  1.00  0.00           C  
ATOM   1313  HG  LEU A  81       6.132 -14.664  -7.159  1.00  0.00           H  
ATOM   1314  CD1 LEU A  81       6.591 -15.666  -8.993  1.00  0.00           C  
ATOM   1315 HD11 LEU A  81       6.859 -16.586  -8.471  1.00  0.00           H  
ATOM   1316 HD12 LEU A  81       5.559 -15.751  -9.331  1.00  0.00           H  
ATOM   1317 HD13 LEU A  81       7.247 -15.539  -9.854  1.00  0.00           H  
ATOM   1318  CD2 LEU A  81       8.202 -14.381  -7.631  1.00  0.00           C  
ATOM   1319 HD21 LEU A  81       8.816 -14.114  -8.492  1.00  0.00           H  
ATOM   1320 HD22 LEU A  81       8.324 -13.640  -6.844  1.00  0.00           H  
ATOM   1321 HD23 LEU A  81       8.537 -15.342  -7.240  1.00  0.00           H  
ATOM   1322  C   LEU A  81       6.185 -10.680  -8.766  1.00  0.00           C  
ATOM   1323  O   LEU A  81       7.202 -10.004  -8.924  1.00  0.00           O  
ATOM   1324  N   LYS A  82       5.010 -10.333  -9.306  1.00  0.00           N  
ATOM   1325  H   LYS A  82       4.224 -10.970  -9.202  1.00  0.00           H  
ATOM   1326  CA  LYS A  82       4.800  -9.072 -10.045  1.00  0.00           C  
ATOM   1327  HA  LYS A  82       5.539  -9.005 -10.847  1.00  0.00           H  
ATOM   1328  CB  LYS A  82       3.392  -9.039 -10.664  1.00  0.00           C  
ATOM   1329  HB2 LYS A  82       2.652  -9.400  -9.950  1.00  0.00           H  
ATOM   1330  HB3 LYS A  82       3.147  -8.009 -10.930  1.00  0.00           H  
ATOM   1331  CG  LYS A  82       3.357  -9.885 -11.937  1.00  0.00           C  
ATOM   1332  HG2 LYS A  82       4.082  -9.467 -12.633  1.00  0.00           H  
ATOM   1333  HG3 LYS A  82       3.638 -10.914 -11.711  1.00  0.00           H  
ATOM   1334  CD  LYS A  82       1.979  -9.866 -12.603  1.00  0.00           C  
ATOM   1335  HD2 LYS A  82       1.243 -10.345 -11.955  1.00  0.00           H  
ATOM   1336  HD3 LYS A  82       1.687  -8.833 -12.803  1.00  0.00           H  
ATOM   1337  CE  LYS A  82       2.109 -10.634 -13.917  1.00  0.00           C  
ATOM   1338  HE2 LYS A  82       2.989 -10.266 -14.447  1.00  0.00           H  
ATOM   1339  HE3 LYS A  82       2.268 -11.695 -13.695  1.00  0.00           H  
ATOM   1340  NZ  LYS A  82       0.929 -10.485 -14.789  1.00  0.00           N  
ATOM   1341  HZ1 LYS A  82       0.109 -10.966 -14.412  1.00  0.00           H  
ATOM   1342  HZ2 LYS A  82       0.717  -9.540 -15.063  1.00  0.00           H  
ATOM   1343  HZ3 LYS A  82       1.061 -11.086 -15.610  1.00  0.00           H  
ATOM   1344  C   LYS A  82       5.022  -7.839  -9.175  1.00  0.00           C  
ATOM   1345  O   LYS A  82       5.611  -6.870  -9.642  1.00  0.00           O  
ATOM   1346  N   ARG A  83       4.627  -7.879  -7.897  1.00  0.00           N  
ATOM   1347  H   ARG A  83       4.070  -8.682  -7.612  1.00  0.00           H  
ATOM   1348  CA  ARG A  83       4.908  -6.805  -6.924  1.00  0.00           C  
ATOM   1349  HA  ARG A  83       4.666  -5.852  -7.393  1.00  0.00           H  
ATOM   1350  CB  ARG A  83       3.989  -6.975  -5.705  1.00  0.00           C  
ATOM   1351  HB2 ARG A  83       2.992  -7.248  -6.057  1.00  0.00           H  
ATOM   1352  HB3 ARG A  83       4.357  -7.777  -5.063  1.00  0.00           H  
ATOM   1353  CG  ARG A  83       3.867  -5.676  -4.895  1.00  0.00           C  
ATOM   1354  HG2 ARG A  83       4.821  -5.436  -4.424  1.00  0.00           H  
ATOM   1355  HG3 ARG A  83       3.573  -4.858  -5.555  1.00  0.00           H  
ATOM   1356  CD  ARG A  83       2.792  -5.862  -3.826  1.00  0.00           C  
ATOM   1357  HD2 ARG A  83       1.876  -6.171  -4.322  1.00  0.00           H  
ATOM   1358  HD3 ARG A  83       3.098  -6.658  -3.142  1.00  0.00           H  
ATOM   1359  NE  ARG A  83       2.543  -4.632  -3.059  1.00  0.00           N  
ATOM   1360  HE  ARG A  83       3.286  -3.950  -3.007  1.00  0.00           H  
ATOM   1361  CZ  ARG A  83       1.491  -4.401  -2.301  1.00  0.00           C  
ATOM   1362  NH1 ARG A  83       0.436  -5.170  -2.321  1.00  0.00           N  
ATOM   1363 HH11 ARG A  83       0.313  -5.787  -3.125  1.00  0.00           H  
ATOM   1364 HH12 ARG A  83      -0.384  -4.878  -1.829  1.00  0.00           H  
ATOM   1365  NH2 ARG A  83       1.449  -3.359  -1.531  1.00  0.00           N  
ATOM   1366 HH21 ARG A  83       2.135  -2.623  -1.701  1.00  0.00           H  
ATOM   1367 HH22 ARG A  83       0.605  -3.106  -1.056  1.00  0.00           H  
ATOM   1368  C   ARG A  83       6.396  -6.728  -6.552  1.00  0.00           C  
ATOM   1369  O   ARG A  83       6.932  -5.633  -6.417  1.00  0.00           O  
ATOM   1370  N   LEU A  84       7.078  -7.868  -6.444  1.00  0.00           N  
ATOM   1371  H   LEU A  84       6.555  -8.734  -6.493  1.00  0.00           H  
ATOM   1372  CA  LEU A  84       8.518  -7.955  -6.181  1.00  0.00           C  
ATOM   1373  HA  LEU A  84       8.740  -7.356  -5.297  1.00  0.00           H  
ATOM   1374  CB  LEU A  84       8.844  -9.425  -5.866  1.00  0.00           C  
ATOM   1375  HB2 LEU A  84       8.328  -9.704  -4.947  1.00  0.00           H  
ATOM   1376  HB3 LEU A  84       8.442 -10.040  -6.669  1.00  0.00           H  
ATOM   1377  CG  LEU A  84      10.332  -9.776  -5.720  1.00  0.00           C  
ATOM   1378  HG  LEU A  84      10.865  -9.524  -6.636  1.00  0.00           H  
ATOM   1379  CD1 LEU A  84      10.997  -9.070  -4.536  1.00  0.00           C  
ATOM   1380 HD11 LEU A  84      10.451  -9.286  -3.617  1.00  0.00           H  
ATOM   1381 HD12 LEU A  84      12.027  -9.406  -4.434  1.00  0.00           H  
ATOM   1382 HD13 LEU A  84      11.001  -7.994  -4.706  1.00  0.00           H  
ATOM   1383  CD2 LEU A  84      10.435 -11.284  -5.503  1.00  0.00           C  
ATOM   1384 HD21 LEU A  84      11.482 -11.574  -5.418  1.00  0.00           H  
ATOM   1385 HD22 LEU A  84       9.910 -11.565  -4.592  1.00  0.00           H  
ATOM   1386 HD23 LEU A  84       9.993 -11.812  -6.348  1.00  0.00           H  
ATOM   1387  C   LEU A  84       9.358  -7.380  -7.338  1.00  0.00           C  
ATOM   1388  O   LEU A  84      10.265  -6.596  -7.082  1.00  0.00           O  
ATOM   1389  N   ASP A  85       9.021  -7.697  -8.593  1.00  0.00           N  
ATOM   1390  H   ASP A  85       8.286  -8.385  -8.729  1.00  0.00           H  
ATOM   1391  CA  ASP A  85       9.574  -7.051  -9.800  1.00  0.00           C  
ATOM   1392  HA  ASP A  85      10.656  -7.188  -9.817  1.00  0.00           H  
ATOM   1393  CB  ASP A  85       8.973  -7.778 -11.024  1.00  0.00           C  
ATOM   1394  HB2 ASP A  85       9.168  -8.845 -10.902  1.00  0.00           H  
ATOM   1395  HB3 ASP A  85       7.891  -7.639 -11.016  1.00  0.00           H  
ATOM   1396  CG  ASP A  85       9.500  -7.370 -12.411  1.00  0.00           C  
ATOM   1397  OD1 ASP A  85      10.445  -6.561 -12.513  1.00  0.00           O  
ATOM   1398  OD2 ASP A  85       8.947  -7.868 -13.422  1.00  0.00           O  
ATOM   1399  C   ASP A  85       9.305  -5.528  -9.789  1.00  0.00           C  
ATOM   1400  O   ASP A  85      10.239  -4.723  -9.807  1.00  0.00           O  
ATOM   1401  N   ARG A  86       8.040  -5.122  -9.595  1.00  0.00           N  
ATOM   1402  H   ARG A  86       7.317  -5.836  -9.567  1.00  0.00           H  
ATOM   1403  CA  ARG A  86       7.602  -3.712  -9.488  1.00  0.00           C  
ATOM   1404  HA  ARG A  86       7.816  -3.208 -10.427  1.00  0.00           H  
ATOM   1405  CB  ARG A  86       6.081  -3.725  -9.276  1.00  0.00           C  
ATOM   1406  HB2 ARG A  86       5.623  -4.239 -10.123  1.00  0.00           H  
ATOM   1407  HB3 ARG A  86       5.877  -4.300  -8.376  1.00  0.00           H  
ATOM   1408  CG  ARG A  86       5.390  -2.361  -9.123  1.00  0.00           C  
ATOM   1409  HG2 ARG A  86       5.816  -1.822  -8.279  1.00  0.00           H  
ATOM   1410  HG3 ARG A  86       5.517  -1.768 -10.030  1.00  0.00           H  
ATOM   1411  CD  ARG A  86       3.899  -2.604  -8.859  1.00  0.00           C  
ATOM   1412  HD2 ARG A  86       3.461  -3.067  -9.744  1.00  0.00           H  
ATOM   1413  HD3 ARG A  86       3.792  -3.287  -8.012  1.00  0.00           H  
ATOM   1414  NE  ARG A  86       3.189  -1.357  -8.546  1.00  0.00           N  
ATOM   1415  HE  ARG A  86       3.758  -0.538  -8.315  1.00  0.00           H  
ATOM   1416  CZ  ARG A  86       1.882  -1.175  -8.523  1.00  0.00           C  
ATOM   1417  NH1 ARG A  86       1.021  -2.097  -8.854  1.00  0.00           N  
ATOM   1418 HH11 ARG A  86       1.369  -3.028  -8.995  1.00  0.00           H  
ATOM   1419 HH12 ARG A  86       0.054  -1.932  -8.658  1.00  0.00           H  
ATOM   1420  NH2 ARG A  86       1.404  -0.029  -8.164  1.00  0.00           N  
ATOM   1421 HH21 ARG A  86       2.073   0.607  -7.725  1.00  0.00           H  
ATOM   1422 HH22 ARG A  86       0.437   0.226  -8.216  1.00  0.00           H  
ATOM   1423  C   ARG A  86       8.332  -2.895  -8.412  1.00  0.00           C  
ATOM   1424  O   ARG A  86       8.500  -1.693  -8.592  1.00  0.00           O  
ATOM   1425  N   ASN A  87       8.780  -3.507  -7.310  1.00  0.00           N  
ATOM   1426  H   ASN A  87       8.542  -4.483  -7.181  1.00  0.00           H  
ATOM   1427  CA  ASN A  87       9.576  -2.813  -6.287  1.00  0.00           C  
ATOM   1428  HA  ASN A  87       9.278  -1.765  -6.293  1.00  0.00           H  
ATOM   1429  CB  ASN A  87       9.253  -3.394  -4.895  1.00  0.00           C  
ATOM   1430  HB2 ASN A  87       8.292  -3.905  -4.933  1.00  0.00           H  
ATOM   1431  HB3 ASN A  87      10.007  -4.119  -4.596  1.00  0.00           H  
ATOM   1432  CG  ASN A  87       9.149  -2.321  -3.820  1.00  0.00           C  
ATOM   1433  OD1 ASN A  87       9.588  -1.189  -3.966  1.00  0.00           O  
ATOM   1434  ND2 ASN A  87       8.477  -2.636  -2.740  1.00  0.00           N  
ATOM   1435 HD21 ASN A  87       8.293  -1.879  -2.075  1.00  0.00           H  
ATOM   1436 HD22 ASN A  87       8.057  -3.539  -2.645  1.00  0.00           H  
ATOM   1437  C   ASN A  87      11.090  -2.829  -6.580  1.00  0.00           C  
ATOM   1438  O   ASN A  87      11.754  -1.796  -6.473  1.00  0.00           O  
ATOM   1439  N   LEU A  88      11.638  -3.975  -7.009  1.00  0.00           N  
ATOM   1440  H   LEU A  88      11.036  -4.780  -7.146  1.00  0.00           H  
ATOM   1441  CA  LEU A  88      13.055  -4.086  -7.391  1.00  0.00           C  
ATOM   1442  HA  LEU A  88      13.669  -3.815  -6.533  1.00  0.00           H  
ATOM   1443  CB  LEU A  88      13.379  -5.530  -7.815  1.00  0.00           C  
ATOM   1444  HB2 LEU A  88      12.614  -5.861  -8.520  1.00  0.00           H  
ATOM   1445  HB3 LEU A  88      14.335  -5.539  -8.341  1.00  0.00           H  
ATOM   1446  CG  LEU A  88      13.465  -6.534  -6.649  1.00  0.00           C  
ATOM   1447  HG  LEU A  88      12.596  -6.436  -6.001  1.00  0.00           H  
ATOM   1448  CD1 LEU A  88      13.502  -7.954  -7.218  1.00  0.00           C  
ATOM   1449 HD11 LEU A  88      12.594  -8.132  -7.793  1.00  0.00           H  
ATOM   1450 HD12 LEU A  88      14.366  -8.076  -7.874  1.00  0.00           H  
ATOM   1451 HD13 LEU A  88      13.550  -8.681  -6.409  1.00  0.00           H  
ATOM   1452  CD2 LEU A  88      14.724  -6.338  -5.800  1.00  0.00           C  
ATOM   1453 HD21 LEU A  88      14.729  -5.344  -5.355  1.00  0.00           H  
ATOM   1454 HD22 LEU A  88      14.740  -7.075  -5.001  1.00  0.00           H  
ATOM   1455 HD23 LEU A  88      15.611  -6.458  -6.421  1.00  0.00           H  
ATOM   1456  C   LEU A  88      13.426  -3.099  -8.507  1.00  0.00           C  
ATOM   1457  O   LEU A  88      14.537  -2.572  -8.496  1.00  0.00           O  
ATOM   1458  N   TRP A  89      12.491  -2.769  -9.400  1.00  0.00           N  
ATOM   1459  H   TRP A  89      11.615  -3.285  -9.371  1.00  0.00           H  
ATOM   1460  CA  TRP A  89      12.598  -1.675 -10.371  1.00  0.00           C  
ATOM   1461  HA  TRP A  89      13.244  -1.981 -11.190  1.00  0.00           H  
ATOM   1462  CB  TRP A  89      11.189  -1.431 -10.919  1.00  0.00           C  
ATOM   1463  HB2 TRP A  89      10.948  -2.239 -11.610  1.00  0.00           H  
ATOM   1464  HB3 TRP A  89      10.488  -1.492 -10.090  1.00  0.00           H  
ATOM   1465  CG  TRP A  89      10.948  -0.118 -11.598  1.00  0.00           C  
ATOM   1466  CD1 TRP A  89      10.210   0.892 -11.084  1.00  0.00           C  
ATOM   1467  HD1 TRP A  89       9.717   0.869 -10.116  1.00  0.00           H  
ATOM   1468  NE1 TRP A  89      10.190   1.952 -11.968  1.00  0.00           N  
ATOM   1469  HE1 TRP A  89       9.750   2.837 -11.756  1.00  0.00           H  
ATOM   1470  CE2 TRP A  89      10.897   1.664 -13.117  1.00  0.00           C  
ATOM   1471  CZ2 TRP A  89      11.146   2.387 -14.293  1.00  0.00           C  
ATOM   1472  HZ2 TRP A  89      10.730   3.372 -14.425  1.00  0.00           H  
ATOM   1473  CH2 TRP A  89      11.936   1.803 -15.297  1.00  0.00           C  
ATOM   1474  HH2 TRP A  89      12.133   2.344 -16.211  1.00  0.00           H  
ATOM   1475  CZ3 TRP A  89      12.467   0.514 -15.111  1.00  0.00           C  
ATOM   1476  HZ3 TRP A  89      13.067   0.071 -15.889  1.00  0.00           H  
ATOM   1477  CE3 TRP A  89      12.210  -0.208 -13.927  1.00  0.00           C  
ATOM   1478  HE3 TRP A  89      12.623  -1.199 -13.794  1.00  0.00           H  
ATOM   1479  CD2 TRP A  89      11.413   0.349 -12.902  1.00  0.00           C  
ATOM   1480  C   TRP A  89      13.189  -0.379  -9.786  1.00  0.00           C  
ATOM   1481  O   TRP A  89      14.072   0.216 -10.407  1.00  0.00           O  
ATOM   1482  N   GLY A  90      12.779   0.026  -8.578  1.00  0.00           N  
ATOM   1483  H   GLY A  90      12.129  -0.566  -8.066  1.00  0.00           H  
ATOM   1484  CA  GLY A  90      13.298   1.225  -7.912  1.00  0.00           C  
ATOM   1485  HA2 GLY A  90      13.329   2.052  -8.623  1.00  0.00           H  
ATOM   1486  HA3 GLY A  90      12.628   1.496  -7.098  1.00  0.00           H  
ATOM   1487  C   GLY A  90      14.702   1.046  -7.325  1.00  0.00           C  
ATOM   1488  O   GLY A  90      15.497   1.987  -7.322  1.00  0.00           O  
ATOM   1489  N   LEU A  91      15.039  -0.172  -6.888  1.00  0.00           N  
ATOM   1490  H   LEU A  91      14.360  -0.915  -6.993  1.00  0.00           H  
ATOM   1491  CA  LEU A  91      16.368  -0.516  -6.369  1.00  0.00           C  
ATOM   1492  HA  LEU A  91      16.709   0.309  -5.744  1.00  0.00           H  
ATOM   1493  CB  LEU A  91      16.226  -1.785  -5.502  1.00  0.00           C  
ATOM   1494  HB2 LEU A  91      15.264  -1.769  -4.985  1.00  0.00           H  
ATOM   1495  HB3 LEU A  91      16.232  -2.658  -6.157  1.00  0.00           H  
ATOM   1496  CG  LEU A  91      17.330  -1.937  -4.438  1.00  0.00           C  
ATOM   1497  HG  LEU A  91      18.309  -1.808  -4.898  1.00  0.00           H  
ATOM   1498  CD1 LEU A  91      17.176  -0.930  -3.294  1.00  0.00           C  
ATOM   1499 HD11 LEU A  91      17.936  -1.101  -2.534  1.00  0.00           H  
ATOM   1500 HD12 LEU A  91      17.284   0.088  -3.664  1.00  0.00           H  
ATOM   1501 HD13 LEU A  91      16.189  -1.032  -2.838  1.00  0.00           H  
ATOM   1502  CD2 LEU A  91      17.268  -3.335  -3.822  1.00  0.00           C  
ATOM   1503 HD21 LEU A  91      18.053  -3.449  -3.075  1.00  0.00           H  
ATOM   1504 HD22 LEU A  91      17.423  -4.077  -4.603  1.00  0.00           H  
ATOM   1505 HD23 LEU A  91      16.296  -3.494  -3.353  1.00  0.00           H  
ATOM   1506  C   LEU A  91      17.404  -0.687  -7.501  1.00  0.00           C  
ATOM   1507  O   LEU A  91      18.596  -0.448  -7.301  1.00  0.00           O  
ATOM   1508  N   ALA A  92      16.954  -1.075  -8.697  1.00  0.00           N  
ATOM   1509  H   ALA A  92      15.974  -1.335  -8.759  1.00  0.00           H  
ATOM   1510  CA  ALA A  92      17.768  -1.194  -9.903  1.00  0.00           C  
ATOM   1511  HA  ALA A  92      18.776  -1.510  -9.627  1.00  0.00           H  
ATOM   1512  CB  ALA A  92      17.154  -2.297 -10.775  1.00  0.00           C  
ATOM   1513  HB1 ALA A  92      17.166  -3.246 -10.237  1.00  0.00           H  
ATOM   1514  HB2 ALA A  92      16.125  -2.050 -11.036  1.00  0.00           H  
ATOM   1515  HB3 ALA A  92      17.738  -2.399 -11.686  1.00  0.00           H  
ATOM   1516  C   ALA A  92      17.896   0.128 -10.687  1.00  0.00           C  
ATOM   1517  O   ALA A  92      19.000   0.511 -11.076  1.00  0.00           O  
ATOM   1518  N   GLY A  93      16.784   0.815 -10.965  1.00  0.00           N  
ATOM   1519  H   GLY A  93      15.895   0.506 -10.576  1.00  0.00           H  
ATOM   1520  CA  GLY A  93      16.736   1.888 -11.967  1.00  0.00           C  
ATOM   1521  HA2 GLY A  93      15.746   2.346 -11.938  1.00  0.00           H  
ATOM   1522  HA3 GLY A  93      17.479   2.647 -11.726  1.00  0.00           H  
ATOM   1523  C   GLY A  93      16.990   1.399 -13.403  1.00  0.00           C  
ATOM   1524  O   GLY A  93      17.443   2.168 -14.245  1.00  0.00           O  
ATOM   1525  N   LEU A  94      16.758   0.108 -13.677  1.00  0.00           N  
ATOM   1526  H   LEU A  94      16.342  -0.451 -12.946  1.00  0.00           H  
ATOM   1527  CA  LEU A  94      17.044  -0.569 -14.951  1.00  0.00           C  
ATOM   1528  HA  LEU A  94      17.177   0.178 -15.733  1.00  0.00           H  
ATOM   1529  CB  LEU A  94      18.338  -1.402 -14.829  1.00  0.00           C  
ATOM   1530  HB2 LEU A  94      18.204  -2.105 -14.007  1.00  0.00           H  
ATOM   1531  HB3 LEU A  94      18.460  -1.987 -15.742  1.00  0.00           H  
ATOM   1532  CG  LEU A  94      19.646  -0.630 -14.576  1.00  0.00           C  
ATOM   1533  HG  LEU A  94      19.551  -0.016 -13.682  1.00  0.00           H  
ATOM   1534  CD1 LEU A  94      20.793  -1.623 -14.360  1.00  0.00           C  
ATOM   1535 HD11 LEU A  94      21.719  -1.084 -14.168  1.00  0.00           H  
ATOM   1536 HD12 LEU A  94      20.570  -2.255 -13.501  1.00  0.00           H  
ATOM   1537 HD13 LEU A  94      20.921  -2.249 -15.245  1.00  0.00           H  
ATOM   1538  CD2 LEU A  94      20.012   0.266 -15.760  1.00  0.00           C  
ATOM   1539 HD21 LEU A  94      19.256   1.038 -15.892  1.00  0.00           H  
ATOM   1540 HD22 LEU A  94      20.964   0.758 -15.570  1.00  0.00           H  
ATOM   1541 HD23 LEU A  94      20.093  -0.324 -16.674  1.00  0.00           H  
ATOM   1542  C   LEU A  94      15.872  -1.475 -15.361  1.00  0.00           C  
ATOM   1543  O   LEU A  94      15.346  -2.222 -14.539  1.00  0.00           O  
ATOM   1544  N   ASN A  95      15.497  -1.440 -16.646  1.00  0.00           N  
ATOM   1545  H   ASN A  95      15.965  -0.790 -17.257  1.00  0.00           H  
ATOM   1546  CA  ASN A  95      14.386  -2.237 -17.191  1.00  0.00           C  
ATOM   1547  HA  ASN A  95      13.496  -2.078 -16.577  1.00  0.00           H  
ATOM   1548  CB  ASN A  95      14.102  -1.794 -18.644  1.00  0.00           C  
ATOM   1549  HB2 ASN A  95      14.983  -1.332 -19.087  1.00  0.00           H  
ATOM   1550  HB3 ASN A  95      13.859  -2.664 -19.254  1.00  0.00           H  
ATOM   1551  CG  ASN A  95      12.907  -0.870 -18.761  1.00  0.00           C  
ATOM   1552  OD1 ASN A  95      11.835  -1.137 -18.257  1.00  0.00           O  
ATOM   1553  ND2 ASN A  95      13.046   0.236 -19.446  1.00  0.00           N  
ATOM   1554 HD21 ASN A  95      12.227   0.818 -19.504  1.00  0.00           H  
ATOM   1555 HD22 ASN A  95      13.917   0.485 -19.870  1.00  0.00           H  
ATOM   1556  C   ASN A  95      14.647  -3.750 -17.176  1.00  0.00           C  
ATOM   1557  O   ASN A  95      13.750  -4.528 -16.855  1.00  0.00           O  
ATOM   1558  N   SER A  96      15.826  -4.185 -17.617  1.00  0.00           N  
ATOM   1559  H   SER A  96      16.556  -3.516 -17.813  1.00  0.00           H  
ATOM   1560  CA  SER A  96      16.132  -5.592 -17.880  1.00  0.00           C  
ATOM   1561  HA  SER A  96      15.705  -6.209 -17.089  1.00  0.00           H  
ATOM   1562  CB  SER A  96      15.515  -6.013 -19.222  1.00  0.00           C  
ATOM   1563  HB2 SER A  96      14.433  -5.881 -19.174  1.00  0.00           H  
ATOM   1564  HB3 SER A  96      15.911  -5.376 -20.015  1.00  0.00           H  
ATOM   1565  OG  SER A  96      15.801  -7.363 -19.528  1.00  0.00           O  
ATOM   1566  HG  SER A  96      15.351  -7.598 -20.345  1.00  0.00           H  
ATOM   1567  C   SER A  96      17.640  -5.812 -17.910  1.00  0.00           C  
ATOM   1568  O   SER A  96      18.384  -4.958 -18.395  1.00  0.00           O  
ATOM   1569  N   CYS A  97      18.077  -6.973 -17.433  1.00  0.00           N  
ATOM   1570  H   CYS A  97      17.392  -7.616 -17.046  1.00  0.00           H  
ATOM   1571  CA  CYS A  97      19.441  -7.457 -17.584  1.00  0.00           C  
ATOM   1572  HA  CYS A  97      19.896  -6.968 -18.444  1.00  0.00           H  
ATOM   1573  CB  CYS A  97      20.258  -7.050 -16.353  1.00  0.00           C  
ATOM   1574  HB2 CYS A  97      20.183  -5.973 -16.196  1.00  0.00           H  
ATOM   1575  HB3 CYS A  97      19.871  -7.564 -15.474  1.00  0.00           H  
ATOM   1576  SG  CYS A  97      21.989  -7.511 -16.630  1.00  0.00           S  
ATOM   1577  HG  CYS A  97      22.310  -6.518 -17.473  1.00  0.00           H  
ATOM   1578  C   CYS A  97      19.394  -8.980 -17.824  1.00  0.00           C  
ATOM   1579  O   CYS A  97      19.243  -9.739 -16.864  1.00  0.00           O  
ATOM   1580  N   PRO A  98      19.413  -9.445 -19.090  1.00  0.00           N  
ATOM   1581  CD  PRO A  98      19.532  -8.660 -20.313  1.00  0.00           C  
ATOM   1582  HD2 PRO A  98      20.356  -7.949 -20.257  1.00  0.00           H  
ATOM   1583  HD3 PRO A  98      18.592  -8.140 -20.499  1.00  0.00           H  
ATOM   1584  CG  PRO A  98      19.806  -9.664 -21.432  1.00  0.00           C  
ATOM   1585  HG2 PRO A  98      20.881  -9.836 -21.516  1.00  0.00           H  
ATOM   1586  HG3 PRO A  98      19.394  -9.329 -22.385  1.00  0.00           H  
ATOM   1587  CB  PRO A  98      19.119 -10.934 -20.930  1.00  0.00           C  
ATOM   1588  HB2 PRO A  98      19.557 -11.831 -21.372  1.00  0.00           H  
ATOM   1589  HB3 PRO A  98      18.052 -10.883 -21.152  1.00  0.00           H  
ATOM   1590  CA  PRO A  98      19.332 -10.866 -19.416  1.00  0.00           C  
ATOM   1591  HA  PRO A  98      18.475 -11.313 -18.912  1.00  0.00           H  
ATOM   1592  C   PRO A  98      20.599 -11.610 -18.986  1.00  0.00           C  
ATOM   1593  O   PRO A  98      21.698 -11.056 -19.009  1.00  0.00           O  
ATOM   1594  N   VAL A  99      20.446 -12.887 -18.627  1.00  0.00           N  
ATOM   1595  H   VAL A  99      19.532 -13.307 -18.713  1.00  0.00           H  
ATOM   1596  CA  VAL A  99      21.537 -13.748 -18.143  1.00  0.00           C  
ATOM   1597  HA  VAL A  99      22.475 -13.198 -18.220  1.00  0.00           H  
ATOM   1598  CB  VAL A  99      21.353 -14.106 -16.649  1.00  0.00           C  
ATOM   1599  HB  VAL A  99      20.422 -14.663 -16.524  1.00  0.00           H  
ATOM   1600  CG1 VAL A  99      22.502 -14.952 -16.079  1.00  0.00           C  
ATOM   1601 HG11 VAL A  99      22.522 -15.934 -16.549  1.00  0.00           H  
ATOM   1602 HG12 VAL A  99      23.458 -14.451 -16.235  1.00  0.00           H  
ATOM   1603 HG13 VAL A  99      22.353 -15.109 -15.010  1.00  0.00           H  
ATOM   1604  CG2 VAL A  99      21.278 -12.829 -15.804  1.00  0.00           C  
ATOM   1605 HG21 VAL A  99      21.260 -13.073 -14.744  1.00  0.00           H  
ATOM   1606 HG22 VAL A  99      20.369 -12.275 -16.039  1.00  0.00           H  
ATOM   1607 HG23 VAL A  99      22.141 -12.199 -16.016  1.00  0.00           H  
ATOM   1608  C   VAL A  99      21.669 -14.981 -19.039  1.00  0.00           C  
ATOM   1609  O   VAL A  99      20.689 -15.460 -19.606  1.00  0.00           O  
ATOM   1610  N   LYS A 100      22.903 -15.472 -19.155  1.00  0.00           N  
ATOM   1611  H   LYS A 100      23.627 -15.030 -18.607  1.00  0.00           H  
ATOM   1612  CA  LYS A 100      23.330 -16.683 -19.863  1.00  0.00           C  
ATOM   1613  HA  LYS A 100      22.548 -17.441 -19.756  1.00  0.00           H  
ATOM   1614  CB  LYS A 100      23.493 -16.408 -21.381  1.00  0.00           C  
ATOM   1615  HB2 LYS A 100      24.005 -17.253 -21.848  1.00  0.00           H  
ATOM   1616  HB3 LYS A 100      22.493 -16.368 -21.815  1.00  0.00           H  
ATOM   1617  CG  LYS A 100      24.218 -15.097 -21.759  1.00  0.00           C  
ATOM   1618  HG2 LYS A 100      23.710 -14.279 -21.255  1.00  0.00           H  
ATOM   1619  HG3 LYS A 100      25.239 -15.124 -21.373  1.00  0.00           H  
ATOM   1620  CD  LYS A 100      24.198 -14.752 -23.260  1.00  0.00           C  
ATOM   1621  HD2 LYS A 100      23.260 -15.086 -23.709  1.00  0.00           H  
ATOM   1622  HD3 LYS A 100      24.252 -13.663 -23.329  1.00  0.00           H  
ATOM   1623  CE  LYS A 100      25.401 -15.294 -24.053  1.00  0.00           C  
ATOM   1624  HE2 LYS A 100      25.557 -14.646 -24.919  1.00  0.00           H  
ATOM   1625  HE3 LYS A 100      26.294 -15.246 -23.429  1.00  0.00           H  
ATOM   1626  NZ  LYS A 100      25.227 -16.702 -24.484  1.00  0.00           N  
ATOM   1627  HZ1 LYS A 100      24.357 -16.851 -24.957  1.00  0.00           H  
ATOM   1628  HZ2 LYS A 100      25.994 -17.006 -25.081  1.00  0.00           H  
ATOM   1629  HZ3 LYS A 100      25.281 -17.336 -23.674  1.00  0.00           H  
ATOM   1630  C   LYS A 100      24.578 -17.246 -19.178  1.00  0.00           C  
ATOM   1631  O   LYS A 100      25.241 -16.521 -18.437  1.00  0.00           O  
ATOM   1632  N   GLU A 101      24.836 -18.533 -19.379  1.00  0.00           N  
ATOM   1633  H   GLU A 101      24.380 -18.987 -20.159  1.00  0.00           H  
ATOM   1634  CA  GLU A 101      25.886 -19.339 -18.743  1.00  0.00           C  
ATOM   1635  HA  GLU A 101      25.700 -20.372 -19.040  1.00  0.00           H  
ATOM   1636  CB  GLU A 101      27.290 -19.002 -19.285  1.00  0.00           C  
ATOM   1637  HB2 GLU A 101      27.572 -18.036 -18.867  1.00  0.00           H  
ATOM   1638  HB3 GLU A 101      27.982 -19.718 -18.837  1.00  0.00           H  
ATOM   1639  CG  GLU A 101      27.597 -18.960 -20.806  1.00  0.00           C  
ATOM   1640  HG2 GLU A 101      28.169 -18.035 -20.983  1.00  0.00           H  
ATOM   1641  HG3 GLU A 101      28.248 -19.809 -21.033  1.00  0.00           H  
ATOM   1642  CD  GLU A 101      26.405 -19.003 -21.782  1.00  0.00           C  
ATOM   1643  OE1 GLU A 101      25.492 -19.850 -21.682  1.00  0.00           O  
ATOM   1644  OE2 GLU A 101      26.354 -18.107 -22.648  1.00  0.00           O  
ATOM   1645  C   GLU A 101      25.795 -19.353 -17.195  1.00  0.00           C  
ATOM   1646  O   GLU A 101      26.778 -19.131 -16.488  1.00  0.00           O  
ATOM   1647  N   ALA A 102      24.594 -19.615 -16.663  1.00  0.00           N  
ATOM   1648  H   ALA A 102      23.834 -19.855 -17.279  1.00  0.00           H  
ATOM   1649  CA  ALA A 102      24.315 -19.668 -15.225  1.00  0.00           C  
ATOM   1650  HA  ALA A 102      25.259 -19.703 -14.682  1.00  0.00           H  
ATOM   1651  CB  ALA A 102      23.594 -18.379 -14.809  1.00  0.00           C  
ATOM   1652  HB1 ALA A 102      22.657 -18.286 -15.357  1.00  0.00           H  
ATOM   1653  HB2 ALA A 102      23.384 -18.395 -13.737  1.00  0.00           H  
ATOM   1654  HB3 ALA A 102      24.227 -17.519 -15.032  1.00  0.00           H  
ATOM   1655  C   ALA A 102      23.532 -20.938 -14.834  1.00  0.00           C  
ATOM   1656  O   ALA A 102      22.824 -21.524 -15.655  1.00  0.00           O  
ATOM   1657  N   ASN A 103      23.674 -21.366 -13.574  1.00  0.00           N  
ATOM   1658  H   ASN A 103      24.232 -20.808 -12.948  1.00  0.00           H  
ATOM   1659  CA  ASN A 103      23.035 -22.574 -13.038  1.00  0.00           C  
ATOM   1660  HA  ASN A 103      23.216 -23.395 -13.736  1.00  0.00           H  
ATOM   1661  CB  ASN A 103      23.691 -22.928 -11.685  1.00  0.00           C  
ATOM   1662  HB2 ASN A 103      23.686 -22.048 -11.044  1.00  0.00           H  
ATOM   1663  HB3 ASN A 103      23.119 -23.704 -11.181  1.00  0.00           H  
ATOM   1664  CG  ASN A 103      25.111 -23.453 -11.818  1.00  0.00           C  
ATOM   1665  OD1 ASN A 103      25.493 -24.049 -12.808  1.00  0.00           O  
ATOM   1666  ND2 ASN A 103      25.933 -23.275 -10.812  1.00  0.00           N  
ATOM   1667 HD21 ASN A 103      26.873 -23.597 -10.951  1.00  0.00           H  
ATOM   1668 HD22 ASN A 103      25.646 -22.789  -9.984  1.00  0.00           H  
ATOM   1669  C   ASN A 103      21.503 -22.443 -12.904  1.00  0.00           C  
ATOM   1670  O   ASN A 103      20.930 -21.363 -13.012  1.00  0.00           O  
ATOM   1671  N   GLN A 104      20.836 -23.559 -12.595  1.00  0.00           N  
ATOM   1672  H   GLN A 104      21.372 -24.406 -12.477  1.00  0.00           H  
ATOM   1673  CA  GLN A 104      19.449 -23.590 -12.111  1.00  0.00           C  
ATOM   1674  HA  GLN A 104      18.941 -22.663 -12.377  1.00  0.00           H  
ATOM   1675  CB  GLN A 104      18.694 -24.763 -12.763  1.00  0.00           C  
ATOM   1676  HB2 GLN A 104      19.208 -25.690 -12.507  1.00  0.00           H  
ATOM   1677  HB3 GLN A 104      17.690 -24.820 -12.341  1.00  0.00           H  
ATOM   1678  CG  GLN A 104      18.586 -24.675 -14.296  1.00  0.00           C  
ATOM   1679  HG2 GLN A 104      19.579 -24.548 -14.728  1.00  0.00           H  
ATOM   1680  HG3 GLN A 104      18.187 -25.617 -14.669  1.00  0.00           H  
ATOM   1681  CD  GLN A 104      17.664 -23.556 -14.781  1.00  0.00           C  
ATOM   1682  OE1 GLN A 104      16.550 -23.376 -14.306  1.00  0.00           O  
ATOM   1683  NE2 GLN A 104      18.073 -22.785 -15.764  1.00  0.00           N  
ATOM   1684 HE21 GLN A 104      17.486 -22.010 -16.012  1.00  0.00           H  
ATOM   1685 HE22 GLN A 104      19.002 -22.882 -16.132  1.00  0.00           H  
ATOM   1686  C   GLN A 104      19.413 -23.731 -10.577  1.00  0.00           C  
ATOM   1687  O   GLN A 104      20.272 -24.394  -9.993  1.00  0.00           O  
ATOM   1688  N   SER A 105      18.398 -23.160  -9.930  1.00  0.00           N  
ATOM   1689  H   SER A 105      17.767 -22.558 -10.456  1.00  0.00           H  
ATOM   1690  CA  SER A 105      18.081 -23.389  -8.512  1.00  0.00           C  
ATOM   1691  HA  SER A 105      18.445 -24.375  -8.227  1.00  0.00           H  
ATOM   1692  CB  SER A 105      18.789 -22.345  -7.642  1.00  0.00           C  
ATOM   1693  HB2 SER A 105      19.835 -22.271  -7.941  1.00  0.00           H  
ATOM   1694  HB3 SER A 105      18.312 -21.372  -7.779  1.00  0.00           H  
ATOM   1695  OG  SER A 105      18.734 -22.719  -6.278  1.00  0.00           O  
ATOM   1696  HG  SER A 105      19.513 -23.256  -6.095  1.00  0.00           H  
ATOM   1697  C   SER A 105      16.564 -23.362  -8.293  1.00  0.00           C  
ATOM   1698  O   SER A 105      15.852 -22.764  -9.094  1.00  0.00           O  
ATOM   1699  N   THR A 106      16.044 -24.011  -7.248  1.00  0.00           N  
ATOM   1700  H   THR A 106      16.673 -24.437  -6.588  1.00  0.00           H  
ATOM   1701  CA  THR A 106      14.612 -23.930  -6.889  1.00  0.00           C  
ATOM   1702  HA  THR A 106      14.019 -24.150  -7.776  1.00  0.00           H  
ATOM   1703  CB  THR A 106      14.230 -24.996  -5.845  1.00  0.00           C  
ATOM   1704  HB  THR A 106      14.405 -25.986  -6.269  1.00  0.00           H  
ATOM   1705  CG2 THR A 106      14.972 -24.892  -4.516  1.00  0.00           C  
ATOM   1706 HG21 THR A 106      14.680 -25.733  -3.886  1.00  0.00           H  
ATOM   1707 HG22 THR A 106      16.048 -24.924  -4.674  1.00  0.00           H  
ATOM   1708 HG23 THR A 106      14.690 -23.970  -4.014  1.00  0.00           H  
ATOM   1709  OG1 THR A 106      12.878 -24.871  -5.518  1.00  0.00           O  
ATOM   1710  HG1 THR A 106      12.360 -25.361  -6.184  1.00  0.00           H  
ATOM   1711  C   THR A 106      14.236 -22.508  -6.446  1.00  0.00           C  
ATOM   1712  O   THR A 106      15.042 -21.825  -5.800  1.00  0.00           O  
ATOM   1713  N   LEU A 107      13.028 -22.053  -6.806  1.00  0.00           N  
ATOM   1714  H   LEU A 107      12.401 -22.665  -7.319  1.00  0.00           H  
ATOM   1715  CA  LEU A 107      12.556 -20.696  -6.521  1.00  0.00           C  
ATOM   1716  HA  LEU A 107      13.264 -20.001  -6.974  1.00  0.00           H  
ATOM   1717  CB  LEU A 107      11.179 -20.485  -7.184  1.00  0.00           C  
ATOM   1718  HB2 LEU A 107      11.285 -20.587  -8.265  1.00  0.00           H  
ATOM   1719  HB3 LEU A 107      10.506 -21.269  -6.840  1.00  0.00           H  
ATOM   1720  CG  LEU A 107      10.539 -19.121  -6.866  1.00  0.00           C  
ATOM   1721  HG  LEU A 107      10.440 -19.008  -5.790  1.00  0.00           H  
ATOM   1722  CD1 LEU A 107      11.357 -17.952  -7.433  1.00  0.00           C  
ATOM   1723 HD11 LEU A 107      11.467 -18.070  -8.511  1.00  0.00           H  
ATOM   1724 HD12 LEU A 107      10.850 -17.013  -7.220  1.00  0.00           H  
ATOM   1725 HD13 LEU A 107      12.345 -17.926  -6.978  1.00  0.00           H  
ATOM   1726  CD2 LEU A 107       9.142 -19.013  -7.464  1.00  0.00           C  
ATOM   1727 HD21 LEU A 107       9.226 -18.943  -8.543  1.00  0.00           H  
ATOM   1728 HD22 LEU A 107       8.549 -19.889  -7.205  1.00  0.00           H  
ATOM   1729 HD23 LEU A 107       8.646 -18.123  -7.082  1.00  0.00           H  
ATOM   1730  C   LEU A 107      12.537 -20.387  -5.015  1.00  0.00           C  
ATOM   1731  O   LEU A 107      12.976 -19.306  -4.628  1.00  0.00           O  
ATOM   1732  N   GLU A 108      12.112 -21.327  -4.168  1.00  0.00           N  
ATOM   1733  H   GLU A 108      11.718 -22.183  -4.556  1.00  0.00           H  
ATOM   1734  CA  GLU A 108      12.118 -21.178  -2.701  1.00  0.00           C  
ATOM   1735  HA  GLU A 108      11.420 -20.391  -2.416  1.00  0.00           H  
ATOM   1736  CB  GLU A 108      11.647 -22.514  -2.091  1.00  0.00           C  
ATOM   1737  HB2 GLU A 108      10.716 -22.823  -2.566  1.00  0.00           H  
ATOM   1738  HB3 GLU A 108      12.393 -23.275  -2.324  1.00  0.00           H  
ATOM   1739  CG  GLU A 108      11.434 -22.505  -0.568  1.00  0.00           C  
ATOM   1740  HG2 GLU A 108      11.452 -23.543  -0.225  1.00  0.00           H  
ATOM   1741  HG3 GLU A 108      12.264 -21.989  -0.077  1.00  0.00           H  
ATOM   1742  CD  GLU A 108      10.092 -21.866  -0.161  1.00  0.00           C  
ATOM   1743  OE1 GLU A 108       9.615 -20.977  -0.904  1.00  0.00           O  
ATOM   1744  OE2 GLU A 108       9.543 -22.260   0.895  1.00  0.00           O  
ATOM   1745  C   GLU A 108      13.512 -20.788  -2.168  1.00  0.00           C  
ATOM   1746  O   GLU A 108      13.685 -19.804  -1.442  1.00  0.00           O  
ATOM   1747  N   ASN A 109      14.548 -21.513  -2.606  1.00  0.00           N  
ATOM   1748  H   ASN A 109      14.347 -22.250  -3.269  1.00  0.00           H  
ATOM   1749  CA  ASN A 109      15.931 -21.271  -2.200  1.00  0.00           C  
ATOM   1750  HA  ASN A 109      15.969 -21.217  -1.110  1.00  0.00           H  
ATOM   1751  CB  ASN A 109      16.764 -22.467  -2.680  1.00  0.00           C  
ATOM   1752  HB2 ASN A 109      16.374 -23.384  -2.240  1.00  0.00           H  
ATOM   1753  HB3 ASN A 109      16.695 -22.544  -3.765  1.00  0.00           H  
ATOM   1754  CG  ASN A 109      18.226 -22.321  -2.326  1.00  0.00           C  
ATOM   1755  OD1 ASN A 109      18.989 -21.663  -3.014  1.00  0.00           O  
ATOM   1756  ND2 ASN A 109      18.673 -22.914  -1.246  1.00  0.00           N  
ATOM   1757 HD21 ASN A 109      19.651 -22.817  -1.042  1.00  0.00           H  
ATOM   1758 HD22 ASN A 109      18.051 -23.459  -0.676  1.00  0.00           H  
ATOM   1759  C   ASN A 109      16.480 -19.936  -2.741  1.00  0.00           C  
ATOM   1760  O   ASN A 109      17.204 -19.227  -2.035  1.00  0.00           O  
ATOM   1761  N   PHE A 110      16.141 -19.593  -3.986  1.00  0.00           N  
ATOM   1762  H   PHE A 110      15.560 -20.237  -4.517  1.00  0.00           H  
ATOM   1763  CA  PHE A 110      16.517 -18.325  -4.610  1.00  0.00           C  
ATOM   1764  HA  PHE A 110      17.600 -18.215  -4.557  1.00  0.00           H  
ATOM   1765  CB  PHE A 110      16.111 -18.393  -6.089  1.00  0.00           C  
ATOM   1766  HB2 PHE A 110      16.536 -19.299  -6.525  1.00  0.00           H  
ATOM   1767  HB3 PHE A 110      15.027 -18.485  -6.156  1.00  0.00           H  
ATOM   1768  CG  PHE A 110      16.548 -17.212  -6.932  1.00  0.00           C  
ATOM   1769  CD1 PHE A 110      17.797 -17.235  -7.582  1.00  0.00           C  
ATOM   1770  HD1 PHE A 110      18.455 -18.085  -7.472  1.00  0.00           H  
ATOM   1771  CE1 PHE A 110      18.188 -16.155  -8.394  1.00  0.00           C  
ATOM   1772  HE1 PHE A 110      19.148 -16.172  -8.886  1.00  0.00           H  
ATOM   1773  CZ  PHE A 110      17.334 -15.052  -8.561  1.00  0.00           C  
ATOM   1774  HZ  PHE A 110      17.633 -14.228  -9.192  1.00  0.00           H  
ATOM   1775  CE2 PHE A 110      16.088 -15.026  -7.910  1.00  0.00           C  
ATOM   1776  HE2 PHE A 110      15.429 -14.181  -8.046  1.00  0.00           H  
ATOM   1777  CD2 PHE A 110      15.695 -16.105  -7.098  1.00  0.00           C  
ATOM   1778  HD2 PHE A 110      14.730 -16.092  -6.611  1.00  0.00           H  
ATOM   1779  C   PHE A 110      15.892 -17.118  -3.881  1.00  0.00           C  
ATOM   1780  O   PHE A 110      16.571 -16.111  -3.658  1.00  0.00           O  
ATOM   1781  N   LEU A 111      14.628 -17.227  -3.451  1.00  0.00           N  
ATOM   1782  H   LEU A 111      14.118 -18.082  -3.663  1.00  0.00           H  
ATOM   1783  CA  LEU A 111      13.923 -16.189  -2.698  1.00  0.00           C  
ATOM   1784  HA  LEU A 111      14.108 -15.230  -3.178  1.00  0.00           H  
ATOM   1785  CB  LEU A 111      12.408 -16.456  -2.725  1.00  0.00           C  
ATOM   1786  HB2 LEU A 111      12.237 -17.473  -2.365  1.00  0.00           H  
ATOM   1787  HB3 LEU A 111      11.917 -15.773  -2.030  1.00  0.00           H  
ATOM   1788  CG  LEU A 111      11.754 -16.295  -4.110  1.00  0.00           C  
ATOM   1789  HG  LEU A 111      12.277 -16.903  -4.843  1.00  0.00           H  
ATOM   1790  CD1 LEU A 111      10.302 -16.768  -4.021  1.00  0.00           C  
ATOM   1791 HD11 LEU A 111       9.763 -16.186  -3.275  1.00  0.00           H  
ATOM   1792 HD12 LEU A 111       9.809 -16.670  -4.985  1.00  0.00           H  
ATOM   1793 HD13 LEU A 111      10.282 -17.818  -3.720  1.00  0.00           H  
ATOM   1794  CD2 LEU A 111      11.745 -14.851  -4.620  1.00  0.00           C  
ATOM   1795 HD21 LEU A 111      12.763 -14.488  -4.745  1.00  0.00           H  
ATOM   1796 HD22 LEU A 111      11.249 -14.815  -5.590  1.00  0.00           H  
ATOM   1797 HD23 LEU A 111      11.205 -14.217  -3.923  1.00  0.00           H  
ATOM   1798  C   LEU A 111      14.430 -16.038  -1.259  1.00  0.00           C  
ATOM   1799  O   LEU A 111      14.615 -14.902  -0.825  1.00  0.00           O  
ATOM   1800  N   GLU A 112      14.729 -17.110  -0.513  1.00  0.00           N  
ATOM   1801  H   GLU A 112      14.505 -18.042  -0.863  1.00  0.00           H  
ATOM   1802  CA  GLU A 112      15.359 -16.959   0.818  1.00  0.00           C  
ATOM   1803  HA  GLU A 112      14.765 -16.245   1.384  1.00  0.00           H  
ATOM   1804  CB  GLU A 112      15.357 -18.270   1.628  1.00  0.00           C  
ATOM   1805  HB2 GLU A 112      14.341 -18.665   1.660  1.00  0.00           H  
ATOM   1806  HB3 GLU A 112      15.979 -18.998   1.103  1.00  0.00           H  
ATOM   1807  CG  GLU A 112      15.889 -18.128   3.080  1.00  0.00           C  
ATOM   1808  HG2 GLU A 112      15.941 -19.129   3.512  1.00  0.00           H  
ATOM   1809  HG3 GLU A 112      16.914 -17.751   3.049  1.00  0.00           H  
ATOM   1810  CD  GLU A 112      15.032 -17.244   4.019  1.00  0.00           C  
ATOM   1811  OE1 GLU A 112      15.587 -16.523   4.886  1.00  0.00           O  
ATOM   1812  OE2 GLU A 112      13.788 -17.247   3.884  1.00  0.00           O  
ATOM   1813  C   GLU A 112      16.773 -16.362   0.704  1.00  0.00           C  
ATOM   1814  O   GLU A 112      17.146 -15.525   1.527  1.00  0.00           O  
ATOM   1815  N   ARG A 113      17.551 -16.684  -0.343  1.00  0.00           N  
ATOM   1816  H   ARG A 113      17.229 -17.401  -0.990  1.00  0.00           H  
ATOM   1817  CA  ARG A 113      18.840 -16.010  -0.601  1.00  0.00           C  
ATOM   1818  HA  ARG A 113      19.426 -16.019   0.319  1.00  0.00           H  
ATOM   1819  CB  ARG A 113      19.632 -16.733  -1.695  1.00  0.00           C  
ATOM   1820  HB2 ARG A 113      18.969 -17.018  -2.514  1.00  0.00           H  
ATOM   1821  HB3 ARG A 113      20.393 -16.055  -2.088  1.00  0.00           H  
ATOM   1822  CG  ARG A 113      20.340 -17.966  -1.120  1.00  0.00           C  
ATOM   1823  HG2 ARG A 113      20.970 -17.660  -0.284  1.00  0.00           H  
ATOM   1824  HG3 ARG A 113      19.608 -18.691  -0.760  1.00  0.00           H  
ATOM   1825  CD  ARG A 113      21.234 -18.608  -2.180  1.00  0.00           C  
ATOM   1826  HD2 ARG A 113      21.881 -17.843  -2.611  1.00  0.00           H  
ATOM   1827  HD3 ARG A 113      21.865 -19.357  -1.695  1.00  0.00           H  
ATOM   1828  NE  ARG A 113      20.434 -19.273  -3.218  1.00  0.00           N  
ATOM   1829  HE  ARG A 113      19.700 -19.900  -2.901  1.00  0.00           H  
ATOM   1830  CZ  ARG A 113      20.660 -19.305  -4.514  1.00  0.00           C  
ATOM   1831  NH1 ARG A 113      21.557 -18.567  -5.103  1.00  0.00           N  
ATOM   1832 HH11 ARG A 113      22.115 -17.932  -4.574  1.00  0.00           H  
ATOM   1833 HH12 ARG A 113      21.734 -18.718  -6.104  1.00  0.00           H  
ATOM   1834  NH2 ARG A 113      20.000 -20.136  -5.251  1.00  0.00           N  
ATOM   1835 HH21 ARG A 113      19.378 -20.811  -4.822  1.00  0.00           H  
ATOM   1836 HH22 ARG A 113      20.414 -20.324  -6.166  1.00  0.00           H  
ATOM   1837  C   ARG A 113      18.671 -14.535  -0.950  1.00  0.00           C  
ATOM   1838  O   ARG A 113      19.356 -13.704  -0.365  1.00  0.00           O  
ATOM   1839  N   LEU A 114      17.712 -14.187  -1.808  1.00  0.00           N  
ATOM   1840  H   LEU A 114      17.212 -14.928  -2.291  1.00  0.00           H  
ATOM   1841  CA  LEU A 114      17.363 -12.791  -2.095  1.00  0.00           C  
ATOM   1842  HA  LEU A 114      18.262 -12.286  -2.456  1.00  0.00           H  
ATOM   1843  CB  LEU A 114      16.305 -12.769  -3.213  1.00  0.00           C  
ATOM   1844  HB2 LEU A 114      16.737 -13.226  -4.105  1.00  0.00           H  
ATOM   1845  HB3 LEU A 114      15.465 -13.387  -2.901  1.00  0.00           H  
ATOM   1846  CG  LEU A 114      15.757 -11.379  -3.585  1.00  0.00           C  
ATOM   1847  HG  LEU A 114      15.247 -10.948  -2.726  1.00  0.00           H  
ATOM   1848  CD1 LEU A 114      16.842 -10.405  -4.054  1.00  0.00           C  
ATOM   1849 HD11 LEU A 114      16.385  -9.461  -4.348  1.00  0.00           H  
ATOM   1850 HD12 LEU A 114      17.548 -10.211  -3.247  1.00  0.00           H  
ATOM   1851 HD13 LEU A 114      17.369 -10.824  -4.910  1.00  0.00           H  
ATOM   1852  CD2 LEU A 114      14.747 -11.533  -4.722  1.00  0.00           C  
ATOM   1853 HD21 LEU A 114      14.295 -10.568  -4.950  1.00  0.00           H  
ATOM   1854 HD22 LEU A 114      15.243 -11.921  -5.613  1.00  0.00           H  
ATOM   1855 HD23 LEU A 114      13.962 -12.228  -4.429  1.00  0.00           H  
ATOM   1856  C   LEU A 114      16.905 -12.050  -0.824  1.00  0.00           C  
ATOM   1857  O   LEU A 114      17.352 -10.934  -0.577  1.00  0.00           O  
ATOM   1858  N   LYS A 115      16.096 -12.687   0.027  1.00  0.00           N  
ATOM   1859  H   LYS A 115      15.728 -13.588  -0.272  1.00  0.00           H  
ATOM   1860  CA  LYS A 115      15.684 -12.160   1.341  1.00  0.00           C  
ATOM   1861  HA  LYS A 115      15.296 -11.151   1.199  1.00  0.00           H  
ATOM   1862  CB  LYS A 115      14.566 -13.058   1.894  1.00  0.00           C  
ATOM   1863  HB2 LYS A 115      13.840 -13.255   1.104  1.00  0.00           H  
ATOM   1864  HB3 LYS A 115      15.005 -14.011   2.194  1.00  0.00           H  
ATOM   1865  CG  LYS A 115      13.820 -12.436   3.087  1.00  0.00           C  
ATOM   1866  HG2 LYS A 115      14.482 -12.421   3.954  1.00  0.00           H  
ATOM   1867  HG3 LYS A 115      13.549 -11.408   2.843  1.00  0.00           H  
ATOM   1868  CD  LYS A 115      12.534 -13.198   3.449  1.00  0.00           C  
ATOM   1869  HD2 LYS A 115      12.117 -12.751   4.349  1.00  0.00           H  
ATOM   1870  HD3 LYS A 115      11.808 -13.101   2.646  1.00  0.00           H  
ATOM   1871  CE  LYS A 115      12.813 -14.681   3.689  1.00  0.00           C  
ATOM   1872  HE2 LYS A 115      13.402 -15.080   2.860  1.00  0.00           H  
ATOM   1873  HE3 LYS A 115      13.433 -14.797   4.583  1.00  0.00           H  
ATOM   1874  NZ  LYS A 115      11.604 -15.531   3.816  1.00  0.00           N  
ATOM   1875  HZ1 LYS A 115      10.997 -15.221   4.566  1.00  0.00           H  
ATOM   1876  HZ2 LYS A 115      11.070 -15.573   2.957  1.00  0.00           H  
ATOM   1877  HZ3 LYS A 115      11.950 -16.477   4.002  1.00  0.00           H  
ATOM   1878  C   LYS A 115      16.853 -12.047   2.323  1.00  0.00           C  
ATOM   1879  O   LYS A 115      16.874 -11.124   3.131  1.00  0.00           O  
ATOM   1880  N   THR A 116      17.845 -12.932   2.235  1.00  0.00           N  
ATOM   1881  H   THR A 116      17.716 -13.713   1.602  1.00  0.00           H  
ATOM   1882  CA  THR A 116      19.089 -12.864   3.019  1.00  0.00           C  
ATOM   1883  HA  THR A 116      18.836 -12.696   4.061  1.00  0.00           H  
ATOM   1884  CB  THR A 116      19.852 -14.196   2.953  1.00  0.00           C  
ATOM   1885  HB  THR A 116      20.093 -14.438   1.919  1.00  0.00           H  
ATOM   1886  CG2 THR A 116      21.143 -14.190   3.768  1.00  0.00           C  
ATOM   1887 HG21 THR A 116      21.862 -13.491   3.340  1.00  0.00           H  
ATOM   1888 HG22 THR A 116      20.933 -13.904   4.798  1.00  0.00           H  
ATOM   1889 HG23 THR A 116      21.581 -15.187   3.758  1.00  0.00           H  
ATOM   1890  OG1 THR A 116      19.035 -15.212   3.489  1.00  0.00           O  
ATOM   1891  HG1 THR A 116      18.324 -15.404   2.850  1.00  0.00           H  
ATOM   1892  C   THR A 116      19.969 -11.691   2.578  1.00  0.00           C  
ATOM   1893  O   THR A 116      20.440 -10.923   3.410  1.00  0.00           O  
ATOM   1894  N   ILE A 117      20.123 -11.468   1.271  1.00  0.00           N  
ATOM   1895  H   ILE A 117      19.744 -12.145   0.615  1.00  0.00           H  
ATOM   1896  CA  ILE A 117      20.822 -10.287   0.742  1.00  0.00           C  
ATOM   1897  HA  ILE A 117      21.815 -10.242   1.194  1.00  0.00           H  
ATOM   1898  CB  ILE A 117      21.001 -10.436  -0.786  1.00  0.00           C  
ATOM   1899  HB  ILE A 117      20.032 -10.681  -1.223  1.00  0.00           H  
ATOM   1900  CG2 ILE A 117      21.498  -9.128  -1.430  1.00  0.00           C  
ATOM   1901 HG21 ILE A 117      22.437  -8.820  -0.968  1.00  0.00           H  
ATOM   1902 HG22 ILE A 117      21.659  -9.269  -2.498  1.00  0.00           H  
ATOM   1903 HG23 ILE A 117      20.761  -8.334  -1.308  1.00  0.00           H  
ATOM   1904  CG1 ILE A 117      21.993 -11.586  -1.092  1.00  0.00           C  
ATOM   1905 HG12 ILE A 117      23.012 -11.253  -0.891  1.00  0.00           H  
ATOM   1906 HG13 ILE A 117      21.794 -12.434  -0.438  1.00  0.00           H  
ATOM   1907  CD1 ILE A 117      21.907 -12.109  -2.531  1.00  0.00           C  
ATOM   1908 HD11 ILE A 117      20.890 -12.441  -2.745  1.00  0.00           H  
ATOM   1909 HD12 ILE A 117      22.197 -11.336  -3.241  1.00  0.00           H  
ATOM   1910 HD13 ILE A 117      22.583 -12.957  -2.645  1.00  0.00           H  
ATOM   1911  C   ILE A 117      20.095  -8.991   1.150  1.00  0.00           C  
ATOM   1912  O   ILE A 117      20.738  -8.019   1.546  1.00  0.00           O  
ATOM   1913  N   MET A 118      18.756  -8.978   1.131  1.00  0.00           N  
ATOM   1914  H   MET A 118      18.268  -9.776   0.737  1.00  0.00           H  
ATOM   1915  CA  MET A 118      17.974  -7.831   1.611  1.00  0.00           C  
ATOM   1916  HA  MET A 118      18.378  -6.930   1.144  1.00  0.00           H  
ATOM   1917  CB  MET A 118      16.507  -7.955   1.176  1.00  0.00           C  
ATOM   1918  HB2 MET A 118      16.097  -8.887   1.565  1.00  0.00           H  
ATOM   1919  HB3 MET A 118      15.940  -7.121   1.592  1.00  0.00           H  
ATOM   1920  CG  MET A 118      16.344  -7.932  -0.349  1.00  0.00           C  
ATOM   1921  HG2 MET A 118      17.067  -8.606  -0.796  1.00  0.00           H  
ATOM   1922  HG3 MET A 118      15.352  -8.303  -0.599  1.00  0.00           H  
ATOM   1923  SD  MET A 118      16.565  -6.314  -1.128  1.00  0.00           S  
ATOM   1924  CE  MET A 118      16.953  -6.869  -2.804  1.00  0.00           C  
ATOM   1925  HE1 MET A 118      17.119  -6.007  -3.447  1.00  0.00           H  
ATOM   1926  HE2 MET A 118      17.854  -7.481  -2.786  1.00  0.00           H  
ATOM   1927  HE3 MET A 118      16.119  -7.452  -3.191  1.00  0.00           H  
ATOM   1928  C   MET A 118      18.092  -7.625   3.132  1.00  0.00           C  
ATOM   1929  O   MET A 118      18.171  -6.479   3.562  1.00  0.00           O  
ATOM   1930  N   ARG A 119      18.171  -8.695   3.942  1.00  0.00           N  
ATOM   1931  H   ARG A 119      18.049  -9.610   3.522  1.00  0.00           H  
ATOM   1932  CA  ARG A 119      18.497  -8.637   5.387  1.00  0.00           C  
ATOM   1933  HA  ARG A 119      17.738  -8.058   5.914  1.00  0.00           H  
ATOM   1934  CB  ARG A 119      18.580 -10.060   5.974  1.00  0.00           C  
ATOM   1935  HB2 ARG A 119      18.864 -10.742   5.183  1.00  0.00           H  
ATOM   1936  HB3 ARG A 119      19.379 -10.092   6.719  1.00  0.00           H  
ATOM   1937  CG  ARG A 119      17.320 -10.616   6.645  1.00  0.00           C  
ATOM   1938  HG2 ARG A 119      17.169 -10.115   7.602  1.00  0.00           H  
ATOM   1939  HG3 ARG A 119      16.450 -10.471   6.003  1.00  0.00           H  
ATOM   1940  CD  ARG A 119      17.576 -12.118   6.856  1.00  0.00           C  
ATOM   1941  HD2 ARG A 119      17.552 -12.589   5.872  1.00  0.00           H  
ATOM   1942  HD3 ARG A 119      18.576 -12.258   7.273  1.00  0.00           H  
ATOM   1943  NE  ARG A 119      16.604 -12.774   7.753  1.00  0.00           N  
ATOM   1944  HE  ARG A 119      16.284 -12.240   8.542  1.00  0.00           H  
ATOM   1945  CZ  ARG A 119      16.178 -14.024   7.632  1.00  0.00           C  
ATOM   1946  NH1 ARG A 119      16.600 -14.801   6.678  1.00  0.00           N  
ATOM   1947 HH11 ARG A 119      17.324 -14.493   6.057  1.00  0.00           H  
ATOM   1948 HH12 ARG A 119      16.089 -15.625   6.342  1.00  0.00           H  
ATOM   1949  NH2 ARG A 119      15.323 -14.515   8.487  1.00  0.00           N  
ATOM   1950 HH21 ARG A 119      15.013 -13.972   9.270  1.00  0.00           H  
ATOM   1951 HH22 ARG A 119      15.056 -15.480   8.383  1.00  0.00           H  
ATOM   1952  C   ARG A 119      19.836  -7.938   5.636  1.00  0.00           C  
ATOM   1953  O   ARG A 119      19.899  -7.020   6.450  1.00  0.00           O  
ATOM   1954  N   GLU A 120      20.884  -8.340   4.920  1.00  0.00           N  
ATOM   1955  H   GLU A 120      20.768  -9.155   4.325  1.00  0.00           H  
ATOM   1956  CA  GLU A 120      22.216  -7.727   5.008  1.00  0.00           C  
ATOM   1957  HA  GLU A 120      22.571  -7.765   6.039  1.00  0.00           H  
ATOM   1958  CB  GLU A 120      23.199  -8.499   4.104  1.00  0.00           C  
ATOM   1959  HB2 GLU A 120      22.740  -8.686   3.134  1.00  0.00           H  
ATOM   1960  HB3 GLU A 120      24.083  -7.884   3.931  1.00  0.00           H  
ATOM   1961  CG  GLU A 120      23.640  -9.837   4.714  1.00  0.00           C  
ATOM   1962  HG2 GLU A 120      22.769 -10.488   4.811  1.00  0.00           H  
ATOM   1963  HG3 GLU A 120      24.345 -10.319   4.031  1.00  0.00           H  
ATOM   1964  CD  GLU A 120      24.305  -9.640   6.082  1.00  0.00           C  
ATOM   1965  OE1 GLU A 120      25.077  -8.658   6.201  1.00  0.00           O  
ATOM   1966  OE2 GLU A 120      23.982 -10.427   6.997  1.00  0.00           O  
ATOM   1967  C   GLU A 120      22.181  -6.246   4.615  1.00  0.00           C  
ATOM   1968  O   GLU A 120      22.648  -5.379   5.358  1.00  0.00           O  
ATOM   1969  N   LYS A 121      21.562  -5.921   3.473  1.00  0.00           N  
ATOM   1970  H   LYS A 121      21.194  -6.672   2.893  1.00  0.00           H  
ATOM   1971  CA  LYS A 121      21.464  -4.531   3.003  1.00  0.00           C  
ATOM   1972  HA  LYS A 121      22.465  -4.105   3.042  1.00  0.00           H  
ATOM   1973  CB  LYS A 121      20.987  -4.527   1.543  1.00  0.00           C  
ATOM   1974  HB2 LYS A 121      21.534  -5.296   0.995  1.00  0.00           H  
ATOM   1975  HB3 LYS A 121      19.921  -4.758   1.496  1.00  0.00           H  
ATOM   1976  CG  LYS A 121      21.270  -3.169   0.886  1.00  0.00           C  
ATOM   1977  HG2 LYS A 121      20.663  -2.396   1.354  1.00  0.00           H  
ATOM   1978  HG3 LYS A 121      22.321  -2.922   1.034  1.00  0.00           H  
ATOM   1979  CD  LYS A 121      20.970  -3.215  -0.618  1.00  0.00           C  
ATOM   1980  HD2 LYS A 121      21.601  -3.978  -1.078  1.00  0.00           H  
ATOM   1981  HD3 LYS A 121      19.927  -3.497  -0.768  1.00  0.00           H  
ATOM   1982  CE  LYS A 121      21.224  -1.874  -1.321  1.00  0.00           C  
ATOM   1983  HE2 LYS A 121      20.970  -2.001  -2.377  1.00  0.00           H  
ATOM   1984  HE3 LYS A 121      20.570  -1.103  -0.903  1.00  0.00           H  
ATOM   1985  NZ  LYS A 121      22.641  -1.460  -1.221  1.00  0.00           N  
ATOM   1986  HZ1 LYS A 121      22.946  -0.964  -2.061  1.00  0.00           H  
ATOM   1987  HZ2 LYS A 121      22.856  -0.946  -0.384  1.00  0.00           H  
ATOM   1988  HZ3 LYS A 121      23.252  -2.278  -1.299  1.00  0.00           H  
ATOM   1989  C   LYS A 121      20.604  -3.651   3.922  1.00  0.00           C  
ATOM   1990  O   LYS A 121      20.928  -2.483   4.113  1.00  0.00           O  
ATOM   1991  N   TYR A 122      19.552  -4.206   4.528  1.00  0.00           N  
ATOM   1992  H   TYR A 122      19.314  -5.160   4.278  1.00  0.00           H  
ATOM   1993  CA  TYR A 122      18.700  -3.526   5.509  1.00  0.00           C  
ATOM   1994  HA  TYR A 122      18.398  -2.560   5.110  1.00  0.00           H  
ATOM   1995  CB  TYR A 122      17.439  -4.368   5.758  1.00  0.00           C  
ATOM   1996  HB2 TYR A 122      16.846  -4.398   4.843  1.00  0.00           H  
ATOM   1997  HB3 TYR A 122      17.729  -5.391   5.996  1.00  0.00           H  
ATOM   1998  CG  TYR A 122      16.570  -3.844   6.886  1.00  0.00           C  
ATOM   1999  CD1 TYR A 122      16.611  -4.436   8.166  1.00  0.00           C  
ATOM   2000  HD1 TYR A 122      17.249  -5.292   8.347  1.00  0.00           H  
ATOM   2001  CE1 TYR A 122      15.825  -3.912   9.214  1.00  0.00           C  
ATOM   2002  HE1 TYR A 122      15.850  -4.375  10.188  1.00  0.00           H  
ATOM   2003  CZ  TYR A 122      14.988  -2.801   8.974  1.00  0.00           C  
ATOM   2004  OH  TYR A 122      14.161  -2.335   9.945  1.00  0.00           O  
ATOM   2005  HH  TYR A 122      14.481  -2.530  10.830  1.00  0.00           H  
ATOM   2006  CE2 TYR A 122      14.959  -2.208   7.697  1.00  0.00           C  
ATOM   2007  HE2 TYR A 122      14.303  -1.369   7.509  1.00  0.00           H  
ATOM   2008  CD2 TYR A 122      15.752  -2.727   6.659  1.00  0.00           C  
ATOM   2009  HD2 TYR A 122      15.714  -2.282   5.675  1.00  0.00           H  
ATOM   2010  C   TYR A 122      19.406  -3.264   6.844  1.00  0.00           C  
ATOM   2011  O   TYR A 122      19.210  -2.204   7.439  1.00  0.00           O  
ATOM   2012  N   SER A 123      20.190  -4.229   7.331  1.00  0.00           N  
ATOM   2013  H   SER A 123      20.295  -5.081   6.789  1.00  0.00           H  
ATOM   2014  CA  SER A 123      20.786  -4.189   8.675  1.00  0.00           C  
ATOM   2015  HA  SER A 123      20.008  -3.930   9.394  1.00  0.00           H  
ATOM   2016  CB  SER A 123      21.327  -5.569   9.062  1.00  0.00           C  
ATOM   2017  HB2 SER A 123      22.118  -5.872   8.373  1.00  0.00           H  
ATOM   2018  HB3 SER A 123      21.731  -5.527  10.075  1.00  0.00           H  
ATOM   2019  OG  SER A 123      20.271  -6.510   9.026  1.00  0.00           O  
ATOM   2020  HG  SER A 123      20.177  -6.803   8.099  1.00  0.00           H  
ATOM   2021  C   SER A 123      21.890  -3.137   8.812  1.00  0.00           C  
ATOM   2022  O   SER A 123      22.158  -2.669   9.916  1.00  0.00           O  
ATOM   2023  N   LYS A 124      22.504  -2.714   7.701  1.00  0.00           N  
ATOM   2024  H   LYS A 124      22.246  -3.161   6.831  1.00  0.00           H  
ATOM   2025  CA  LYS A 124      23.438  -1.579   7.655  1.00  0.00           C  
ATOM   2026  HA  LYS A 124      24.249  -1.774   8.359  1.00  0.00           H  
ATOM   2027  CB  LYS A 124      24.012  -1.455   6.236  1.00  0.00           C  
ATOM   2028  HB2 LYS A 124      23.199  -1.505   5.509  1.00  0.00           H  
ATOM   2029  HB3 LYS A 124      24.511  -0.490   6.127  1.00  0.00           H  
ATOM   2030  CG  LYS A 124      25.031  -2.569   5.968  1.00  0.00           C  
ATOM   2031  HG2 LYS A 124      25.872  -2.443   6.653  1.00  0.00           H  
ATOM   2032  HG3 LYS A 124      24.578  -3.545   6.147  1.00  0.00           H  
ATOM   2033  CD  LYS A 124      25.542  -2.520   4.526  1.00  0.00           C  
ATOM   2034  HD2 LYS A 124      24.725  -2.775   3.848  1.00  0.00           H  
ATOM   2035  HD3 LYS A 124      25.898  -1.511   4.303  1.00  0.00           H  
ATOM   2036  CE  LYS A 124      26.690  -3.524   4.376  1.00  0.00           C  
ATOM   2037  HE2 LYS A 124      27.465  -3.268   5.105  1.00  0.00           H  
ATOM   2038  HE3 LYS A 124      26.318  -4.525   4.625  1.00  0.00           H  
ATOM   2039  NZ  LYS A 124      27.255  -3.504   3.005  1.00  0.00           N  
ATOM   2040  HZ1 LYS A 124      28.059  -4.116   2.949  1.00  0.00           H  
ATOM   2041  HZ2 LYS A 124      26.565  -3.819   2.336  1.00  0.00           H  
ATOM   2042  HZ3 LYS A 124      27.542  -2.564   2.763  1.00  0.00           H  
ATOM   2043  C   LYS A 124      22.775  -0.265   8.089  1.00  0.00           C  
ATOM   2044  O   LYS A 124      21.583  -0.044   7.864  1.00  0.00           O  
ATOM   2045  N   CYS A 125      23.563   0.648   8.661  1.00  0.00           N  
ATOM   2046  H   CYS A 125      24.519   0.403   8.867  1.00  0.00           H  
ATOM   2047  CA  CYS A 125      23.106   1.994   9.025  1.00  0.00           C  
ATOM   2048  HA  CYS A 125      22.274   1.910   9.727  1.00  0.00           H  
ATOM   2049  CB  CYS A 125      24.257   2.750   9.715  1.00  0.00           C  
ATOM   2050  HB2 CYS A 125      25.100   2.852   9.026  1.00  0.00           H  
ATOM   2051  HB3 CYS A 125      23.931   3.751  10.001  1.00  0.00           H  
ATOM   2052  SG  CYS A 125      24.822   1.852  11.188  1.00  0.00           S  
ATOM   2053  HG  CYS A 125      23.786   2.145  11.985  1.00  0.00           H  
ATOM   2054  C   CYS A 125      22.595   2.758   7.791  1.00  0.00           C  
ATOM   2055  O   CYS A 125      21.412   3.103   7.716  1.00  0.00           O  
ATOM   2056  N   SER A 126      23.487   2.984   6.827  1.00  0.00           N  
ATOM   2057  H   SER A 126      24.433   2.640   6.957  1.00  0.00           H  
ATOM   2058  CA  SER A 126      23.318   3.619   5.511  1.00  0.00           C  
ATOM   2059  HA  SER A 126      22.422   3.263   5.013  1.00  0.00           H  
ATOM   2060  CB  SER A 126      23.258   5.140   5.635  1.00  0.00           C  
ATOM   2061  HB2 SER A 126      24.129   5.501   6.186  1.00  0.00           H  
ATOM   2062  HB3 SER A 126      23.250   5.594   4.640  1.00  0.00           H  
ATOM   2063  OG  SER A 126      22.066   5.464   6.321  1.00  0.00           O  
ATOM   2064  HG  SER A 126      21.818   4.690   6.850  1.00  0.00           H  
ATOM   2065  C   SER A 126      24.503   3.212   4.631  1.00  0.00           C  
ATOM   2066  O   SER A 126      25.543   2.852   5.233  1.00  0.00           O  
ATOM   2067  OXT SER A 126      24.320   3.178   3.399  1.00  0.00           O  
TER    2068      SER   126                                                      
ATOM   2068  N   MET B 127     -16.789  20.869 -30.697  1.00  0.00           N  
ATOM   2069  H1  MET B 127     -17.219  21.712 -31.056  1.00  0.00           H  
ATOM   2070  H2  MET B 127     -17.400  20.090 -30.898  1.00  0.00           H  
ATOM   2071  H3  MET B 127     -15.892  20.725 -31.142  1.00  0.00           H  
ATOM   2072  CA  MET B 127     -16.618  21.008 -29.237  1.00  0.00           C  
ATOM   2073  HA  MET B 127     -16.235  20.072 -28.841  1.00  0.00           H  
ATOM   2074  CB  MET B 127     -15.619  22.125 -28.899  1.00  0.00           C  
ATOM   2075  HB2 MET B 127     -15.821  22.987 -29.536  1.00  0.00           H  
ATOM   2076  HB3 MET B 127     -15.736  22.438 -27.864  1.00  0.00           H  
ATOM   2077  CG  MET B 127     -14.175  21.655 -29.117  1.00  0.00           C  
ATOM   2078  HG2 MET B 127     -13.830  21.119 -28.231  1.00  0.00           H  
ATOM   2079  HG3 MET B 127     -14.149  20.958 -29.955  1.00  0.00           H  
ATOM   2080  SD  MET B 127     -13.007  22.983 -29.501  1.00  0.00           S  
ATOM   2081  CE  MET B 127     -12.812  23.763 -27.876  1.00  0.00           C  
ATOM   2082  HE1 MET B 127     -12.061  24.552 -27.947  1.00  0.00           H  
ATOM   2083  HE2 MET B 127     -12.481  23.021 -27.149  1.00  0.00           H  
ATOM   2084  HE3 MET B 127     -13.758  24.196 -27.553  1.00  0.00           H  
ATOM   2085  C   MET B 127     -17.969  21.273 -28.587  1.00  0.00           C  
ATOM   2086  O   MET B 127     -18.770  21.981 -29.186  1.00  0.00           O  
ATOM   2087  N   HIE B 128     -18.227  20.700 -27.411  1.00  0.00           N  
ATOM   2088  H   HIE B 128     -17.482  20.153 -26.989  1.00  0.00           H  
ATOM   2089  CA  HIE B 128     -19.307  21.099 -26.492  1.00  0.00           C  
ATOM   2090  HA  HIE B 128     -20.233  21.265 -27.044  1.00  0.00           H  
ATOM   2091  CB  HIE B 128     -19.505  19.945 -25.488  1.00  0.00           C  
ATOM   2092  HB2 HIE B 128     -18.640  19.913 -24.827  1.00  0.00           H  
ATOM   2093  HB3 HIE B 128     -19.525  19.007 -26.045  1.00  0.00           H  
ATOM   2094  CG  HIE B 128     -20.742  19.970 -24.618  1.00  0.00           C  
ATOM   2095  ND1 HIE B 128     -21.174  21.044 -23.837  1.00  0.00           N  
ATOM   2096  CE1 HIE B 128     -22.129  20.555 -23.028  1.00  0.00           C  
ATOM   2097  HE1 HIE B 128     -22.622  21.119 -22.248  1.00  0.00           H  
ATOM   2098  NE2 HIE B 128     -22.319  19.246 -23.261  1.00  0.00           N  
ATOM   2099  HE2 HIE B 128     -22.872  18.619 -22.671  1.00  0.00           H  
ATOM   2100  CD2 HIE B 128     -21.453  18.861 -24.259  1.00  0.00           C  
ATOM   2101  HD2 HIE B 128     -21.265  17.847 -24.592  1.00  0.00           H  
ATOM   2102  C   HIE B 128     -18.901  22.410 -25.791  1.00  0.00           C  
ATOM   2103  O   HIE B 128     -17.709  22.721 -25.747  1.00  0.00           O  
ATOM   2104  N   HIE B 129     -19.835  23.174 -25.211  1.00  0.00           N  
ATOM   2105  H   HIE B 129     -20.775  22.808 -25.130  1.00  0.00           H  
ATOM   2106  CA  HIE B 129     -19.455  24.342 -24.397  1.00  0.00           C  
ATOM   2107  HA  HIE B 129     -18.783  24.953 -24.998  1.00  0.00           H  
ATOM   2108  CB  HIE B 129     -20.663  25.232 -24.068  1.00  0.00           C  
ATOM   2109  HB2 HIE B 129     -21.202  25.448 -24.991  1.00  0.00           H  
ATOM   2110  HB3 HIE B 129     -20.281  26.183 -23.693  1.00  0.00           H  
ATOM   2111  CG  HIE B 129     -21.640  24.714 -23.041  1.00  0.00           C  
ATOM   2112  ND1 HIE B 129     -21.409  24.661 -21.666  1.00  0.00           N  
ATOM   2113  CE1 HIE B 129     -22.580  24.331 -21.106  1.00  0.00           C  
ATOM   2114  HE1 HIE B 129     -22.744  24.248 -20.039  1.00  0.00           H  
ATOM   2115  NE2 HIE B 129     -23.523  24.164 -22.049  1.00  0.00           N  
ATOM   2116  HE2 HIE B 129     -24.500  23.976 -21.874  1.00  0.00           H  
ATOM   2117  CD2 HIE B 129     -22.950  24.410 -23.278  1.00  0.00           C  
ATOM   2118  HD2 HIE B 129     -23.448  24.445 -24.236  1.00  0.00           H  
ATOM   2119  C   HIE B 129     -18.640  23.947 -23.153  1.00  0.00           C  
ATOM   2120  O   HIE B 129     -17.729  24.679 -22.774  1.00  0.00           O  
ATOM   2121  N   HIE B 130     -18.840  22.734 -22.615  1.00  0.00           N  
ATOM   2122  H   HIE B 130     -19.621  22.182 -22.954  1.00  0.00           H  
ATOM   2123  CA  HIE B 130     -17.994  22.167 -21.553  1.00  0.00           C  
ATOM   2124  HA  HIE B 130     -18.017  22.837 -20.696  1.00  0.00           H  
ATOM   2125  CB  HIE B 130     -18.525  20.785 -21.133  1.00  0.00           C  
ATOM   2126  HB2 HIE B 130     -17.821  20.353 -20.421  1.00  0.00           H  
ATOM   2127  HB3 HIE B 130     -18.538  20.144 -22.012  1.00  0.00           H  
ATOM   2128  CG  HIE B 130     -19.889  20.717 -20.490  1.00  0.00           C  
ATOM   2129  ND1 HIE B 130     -20.562  19.527 -20.204  1.00  0.00           N  
ATOM   2130  CE1 HIE B 130     -21.703  19.872 -19.595  1.00  0.00           C  
ATOM   2131  HE1 HIE B 130     -22.447  19.168 -19.243  1.00  0.00           H  
ATOM   2132  NE2 HIE B 130     -21.762  21.206 -19.448  1.00  0.00           N  
ATOM   2133  HE2 HIE B 130     -22.465  21.698 -18.918  1.00  0.00           H  
ATOM   2134  CD2 HIE B 130     -20.632  21.758 -20.013  1.00  0.00           C  
ATOM   2135  HD2 HIE B 130     -20.361  22.804 -20.058  1.00  0.00           H  
ATOM   2136  C   HIE B 130     -16.513  22.009 -21.937  1.00  0.00           C  
ATOM   2137  O   HIE B 130     -15.666  21.974 -21.049  1.00  0.00           O  
ATOM   2138  N   HIE B 131     -16.164  21.921 -23.228  1.00  0.00           N  
ATOM   2139  H   HIE B 131     -16.879  22.020 -23.938  1.00  0.00           H  
ATOM   2140  CA  HIE B 131     -14.768  21.710 -23.662  1.00  0.00           C  
ATOM   2141  HA  HIE B 131     -14.338  20.906 -23.062  1.00  0.00           H  
ATOM   2142  CB  HIE B 131     -14.724  21.279 -25.141  1.00  0.00           C  
ATOM   2143  HB2 HIE B 131     -13.682  21.162 -25.438  1.00  0.00           H  
ATOM   2144  HB3 HIE B 131     -15.146  22.080 -25.744  1.00  0.00           H  
ATOM   2145  CG  HIE B 131     -15.435  19.983 -25.482  1.00  0.00           C  
ATOM   2146  ND1 HIE B 131     -15.593  19.458 -26.773  1.00  0.00           N  
ATOM   2147  CE1 HIE B 131     -16.221  18.278 -26.620  1.00  0.00           C  
ATOM   2148  HE1 HIE B 131     -16.488  17.597 -27.419  1.00  0.00           H  
ATOM   2149  NE2 HIE B 131     -16.481  18.052 -25.328  1.00  0.00           N  
ATOM   2150  HE2 HIE B 131     -17.013  17.244 -24.976  1.00  0.00           H  
ATOM   2151  CD2 HIE B 131     -15.983  19.105 -24.594  1.00  0.00           C  
ATOM   2152  HD2 HIE B 131     -16.016  19.221 -23.520  1.00  0.00           H  
ATOM   2153  C   HIE B 131     -13.857  22.926 -23.417  1.00  0.00           C  
ATOM   2154  O   HIE B 131     -12.641  22.797 -23.543  1.00  0.00           O  
ATOM   2155  N   HIE B 132     -14.427  24.089 -23.070  1.00  0.00           N  
ATOM   2156  H   HIE B 132     -15.437  24.113 -23.007  1.00  0.00           H  
ATOM   2157  CA  HIE B 132     -13.699  25.317 -22.712  1.00  0.00           C  
ATOM   2158  HA  HIE B 132     -12.732  25.321 -23.217  1.00  0.00           H  
ATOM   2159  CB  HIE B 132     -14.491  26.534 -23.210  1.00  0.00           C  
ATOM   2160  HB2 HIE B 132     -13.953  27.443 -22.936  1.00  0.00           H  
ATOM   2161  HB3 HIE B 132     -15.461  26.561 -22.713  1.00  0.00           H  
ATOM   2162  CG  HIE B 132     -14.701  26.565 -24.702  1.00  0.00           C  
ATOM   2163  ND1 HIE B 132     -13.780  27.030 -25.641  1.00  0.00           N  
ATOM   2164  CE1 HIE B 132     -14.386  26.924 -26.833  1.00  0.00           C  
ATOM   2165  HE1 HIE B 132     -13.945  27.232 -27.772  1.00  0.00           H  
ATOM   2166  NE2 HIE B 132     -15.619  26.407 -26.690  1.00  0.00           N  
ATOM   2167  HE2 HIE B 132     -16.289  26.277 -27.432  1.00  0.00           H  
ATOM   2168  CD2 HIE B 132     -15.831  26.168 -25.351  1.00  0.00           C  
ATOM   2169  HD2 HIE B 132     -16.717  25.768 -24.880  1.00  0.00           H  
ATOM   2170  C   HIE B 132     -13.401  25.466 -21.208  1.00  0.00           C  
ATOM   2171  O   HIE B 132     -12.684  26.395 -20.830  1.00  0.00           O  
ATOM   2172  N   HIE B 133     -13.935  24.594 -20.340  1.00  0.00           N  
ATOM   2173  H   HIE B 133     -14.487  23.816 -20.681  1.00  0.00           H  
ATOM   2174  CA  HIE B 133     -13.706  24.710 -18.895  1.00  0.00           C  
ATOM   2175  HA  HIE B 133     -14.011  25.711 -18.584  1.00  0.00           H  
ATOM   2176  CB  HIE B 133     -14.540  23.708 -18.091  1.00  0.00           C  
ATOM   2177  HB2 HIE B 133     -14.268  23.799 -17.040  1.00  0.00           H  
ATOM   2178  HB3 HIE B 133     -14.288  22.700 -18.422  1.00  0.00           H  
ATOM   2179  CG  HIE B 133     -16.031  23.887 -18.179  1.00  0.00           C  
ATOM   2180  ND1 HIE B 133     -16.729  25.084 -18.009  1.00  0.00           N  
ATOM   2181  CE1 HIE B 133     -18.029  24.750 -18.031  1.00  0.00           C  
ATOM   2182  HE1 HIE B 133     -18.844  25.451 -17.922  1.00  0.00           H  
ATOM   2183  NE2 HIE B 133     -18.175  23.419 -18.146  1.00  0.00           N  
ATOM   2184  HE2 HIE B 133     -19.049  22.908 -18.030  1.00  0.00           H  
ATOM   2185  CD2 HIE B 133     -16.922  22.862 -18.249  1.00  0.00           C  
ATOM   2186  HD2 HIE B 133     -16.670  21.818 -18.336  1.00  0.00           H  
ATOM   2187  C   HIE B 133     -12.225  24.534 -18.546  1.00  0.00           C  
ATOM   2188  O   HIE B 133     -11.578  23.571 -18.958  1.00  0.00           O  
ATOM   2189  N   LYS B 134     -11.691  25.446 -17.736  1.00  0.00           N  
ATOM   2190  H   LYS B 134     -12.319  26.157 -17.376  1.00  0.00           H  
ATOM   2191  CA  LYS B 134     -10.336  25.388 -17.181  1.00  0.00           C  
ATOM   2192  HA  LYS B 134      -9.706  24.796 -17.847  1.00  0.00           H  
ATOM   2193  CB  LYS B 134      -9.751  26.801 -17.070  1.00  0.00           C  
ATOM   2194  HB2 LYS B 134     -10.430  27.438 -16.499  1.00  0.00           H  
ATOM   2195  HB3 LYS B 134      -8.797  26.748 -16.541  1.00  0.00           H  
ATOM   2196  CG  LYS B 134      -9.516  27.400 -18.462  1.00  0.00           C  
ATOM   2197  HG2 LYS B 134      -8.917  26.703 -19.051  1.00  0.00           H  
ATOM   2198  HG3 LYS B 134     -10.473  27.556 -18.964  1.00  0.00           H  
ATOM   2199  CD  LYS B 134      -8.774  28.734 -18.363  1.00  0.00           C  
ATOM   2200  HD2 LYS B 134      -9.398  29.459 -17.836  1.00  0.00           H  
ATOM   2201  HD3 LYS B 134      -7.844  28.585 -17.811  1.00  0.00           H  
ATOM   2202  CE  LYS B 134      -8.467  29.225 -19.780  1.00  0.00           C  
ATOM   2203  HE2 LYS B 134      -7.940  28.427 -20.314  1.00  0.00           H  
ATOM   2204  HE3 LYS B 134      -9.414  29.403 -20.301  1.00  0.00           H  
ATOM   2205  NZ  LYS B 134      -7.640  30.456 -19.758  1.00  0.00           N  
ATOM   2206  HZ1 LYS B 134      -7.439  30.760 -20.704  1.00  0.00           H  
ATOM   2207  HZ2 LYS B 134      -8.131  31.196 -19.273  1.00  0.00           H  
ATOM   2208  HZ3 LYS B 134      -6.765  30.281 -19.279  1.00  0.00           H  
ATOM   2209  C   LYS B 134     -10.332  24.709 -15.818  1.00  0.00           C  
ATOM   2210  O   LYS B 134     -11.302  24.812 -15.065  1.00  0.00           O  
ATOM   2211  N   VAL B 135      -9.215  24.065 -15.489  1.00  0.00           N  
ATOM   2212  H   VAL B 135      -8.475  24.022 -16.169  1.00  0.00           H  
ATOM   2213  CA  VAL B 135      -8.904  23.672 -14.109  1.00  0.00           C  
ATOM   2214  HA  VAL B 135      -9.706  23.034 -13.739  1.00  0.00           H  
ATOM   2215  CB  VAL B 135      -7.590  22.866 -14.044  1.00  0.00           C  
ATOM   2216  HB  VAL B 135      -6.797  23.436 -14.528  1.00  0.00           H  
ATOM   2217  CG1 VAL B 135      -7.151  22.554 -12.609  1.00  0.00           C  
ATOM   2218 HG11 VAL B 135      -6.250  21.942 -12.632  1.00  0.00           H  
ATOM   2219 HG12 VAL B 135      -6.912  23.474 -12.074  1.00  0.00           H  
ATOM   2220 HG13 VAL B 135      -7.940  22.015 -12.082  1.00  0.00           H  
ATOM   2221  CG2 VAL B 135      -7.750  21.529 -14.784  1.00  0.00           C  
ATOM   2222 HG21 VAL B 135      -7.984  21.698 -15.834  1.00  0.00           H  
ATOM   2223 HG22 VAL B 135      -6.821  20.963 -14.727  1.00  0.00           H  
ATOM   2224 HG23 VAL B 135      -8.550  20.944 -14.327  1.00  0.00           H  
ATOM   2225  C   VAL B 135      -8.850  24.933 -13.237  1.00  0.00           C  
ATOM   2226  O   VAL B 135      -8.185  25.908 -13.583  1.00  0.00           O  
ATOM   2227  N   LEU B 136      -9.619  24.929 -12.148  1.00  0.00           N  
ATOM   2228  H   LEU B 136     -10.163  24.091 -11.983  1.00  0.00           H  
ATOM   2229  CA  LEU B 136      -9.704  26.009 -11.157  1.00  0.00           C  
ATOM   2230  HA  LEU B 136      -9.258  26.908 -11.582  1.00  0.00           H  
ATOM   2231  CB  LEU B 136     -11.198  26.276 -10.878  1.00  0.00           C  
ATOM   2232  HB2 LEU B 136     -11.712  26.406 -11.830  1.00  0.00           H  
ATOM   2233  HB3 LEU B 136     -11.615  25.394 -10.394  1.00  0.00           H  
ATOM   2234  CG  LEU B 136     -11.494  27.509 -10.000  1.00  0.00           C  
ATOM   2235  HG  LEU B 136     -10.912  27.470  -9.083  1.00  0.00           H  
ATOM   2236  CD1 LEU B 136     -11.182  28.810 -10.744  1.00  0.00           C  
ATOM   2237 HD11 LEU B 136     -11.746  28.858 -11.675  1.00  0.00           H  
ATOM   2238 HD12 LEU B 136     -10.116  28.865 -10.963  1.00  0.00           H  
ATOM   2239 HD13 LEU B 136     -11.444  29.664 -10.120  1.00  0.00           H  
ATOM   2240  CD2 LEU B 136     -12.969  27.537  -9.599  1.00  0.00           C  
ATOM   2241 HD21 LEU B 136     -13.227  26.616  -9.078  1.00  0.00           H  
ATOM   2242 HD22 LEU B 136     -13.599  27.637 -10.479  1.00  0.00           H  
ATOM   2243 HD23 LEU B 136     -13.149  28.381  -8.934  1.00  0.00           H  
ATOM   2244  C   LEU B 136      -8.911  25.681  -9.878  1.00  0.00           C  
ATOM   2245  O   LEU B 136      -8.559  26.580  -9.123  1.00  0.00           O  
ATOM   2246  N   GLN B 137      -8.642  24.395  -9.636  1.00  0.00           N  
ATOM   2247  H   GLN B 137      -8.983  23.714 -10.300  1.00  0.00           H  
ATOM   2248  CA  GLN B 137      -7.754  23.873  -8.594  1.00  0.00           C  
ATOM   2249  HA  GLN B 137      -6.863  24.503  -8.528  1.00  0.00           H  
ATOM   2250  CB  GLN B 137      -8.487  23.872  -7.241  1.00  0.00           C  
ATOM   2251  HB2 GLN B 137      -8.856  24.878  -7.036  1.00  0.00           H  
ATOM   2252  HB3 GLN B 137      -9.340  23.195  -7.294  1.00  0.00           H  
ATOM   2253  CG  GLN B 137      -7.584  23.439  -6.078  1.00  0.00           C  
ATOM   2254  HG2 GLN B 137      -7.265  22.406  -6.225  1.00  0.00           H  
ATOM   2255  HG3 GLN B 137      -6.695  24.072  -6.067  1.00  0.00           H  
ATOM   2256  CD  GLN B 137      -8.264  23.541  -4.714  1.00  0.00           C  
ATOM   2257  OE1 GLN B 137      -9.449  23.827  -4.566  1.00  0.00           O  
ATOM   2258  NE2 GLN B 137      -7.541  23.299  -3.645  1.00  0.00           N  
ATOM   2259 HE21 GLN B 137      -7.985  23.322  -2.747  1.00  0.00           H  
ATOM   2260 HE22 GLN B 137      -6.578  23.025  -3.757  1.00  0.00           H  
ATOM   2261  C   GLN B 137      -7.334  22.455  -9.004  1.00  0.00           C  
ATOM   2262  O   GLN B 137      -8.200  21.671  -9.392  1.00  0.00           O  
ATOM   2263  N   GLU B 138      -6.039  22.146  -8.972  1.00  0.00           N  
ATOM   2264  H   GLU B 138      -5.385  22.868  -8.657  1.00  0.00           H  
ATOM   2265  CA  GLU B 138      -5.418  20.956  -9.575  1.00  0.00           C  
ATOM   2266  HA  GLU B 138      -5.790  20.898 -10.593  1.00  0.00           H  
ATOM   2267  CB  GLU B 138      -3.889  21.140  -9.648  1.00  0.00           C  
ATOM   2268  HB2 GLU B 138      -3.477  21.275  -8.647  1.00  0.00           H  
ATOM   2269  HB3 GLU B 138      -3.466  20.217 -10.044  1.00  0.00           H  
ATOM   2270  CG  GLU B 138      -3.413  22.273 -10.574  1.00  0.00           C  
ATOM   2271  HG2 GLU B 138      -2.408  22.014 -10.910  1.00  0.00           H  
ATOM   2272  HG3 GLU B 138      -4.055  22.310 -11.457  1.00  0.00           H  
ATOM   2273  CD  GLU B 138      -3.329  23.665  -9.932  1.00  0.00           C  
ATOM   2274  OE1 GLU B 138      -3.925  23.874  -8.847  1.00  0.00           O  
ATOM   2275  OE2 GLU B 138      -2.679  24.523 -10.567  1.00  0.00           O  
ATOM   2276  C   GLU B 138      -5.708  19.604  -8.874  1.00  0.00           C  
ATOM   2277  O   GLU B 138      -5.902  19.585  -7.655  1.00  0.00           O  
ATOM   2278  N   PRO B 139      -5.656  18.469  -9.617  1.00  0.00           N  
ATOM   2279  CD  PRO B 139      -5.666  18.409 -11.076  1.00  0.00           C  
ATOM   2280  HD2 PRO B 139      -4.660  18.585 -11.453  1.00  0.00           H  
ATOM   2281  HD3 PRO B 139      -6.364  19.125 -11.510  1.00  0.00           H  
ATOM   2282  CG  PRO B 139      -6.115  16.995 -11.435  1.00  0.00           C  
ATOM   2283  HG2 PRO B 139      -5.738  16.679 -12.406  1.00  0.00           H  
ATOM   2284  HG3 PRO B 139      -7.203  16.931 -11.403  1.00  0.00           H  
ATOM   2285  CB  PRO B 139      -5.528  16.175 -10.298  1.00  0.00           C  
ATOM   2286  HB2 PRO B 139      -4.466  16.012 -10.482  1.00  0.00           H  
ATOM   2287  HB3 PRO B 139      -6.047  15.225 -10.180  1.00  0.00           H  
ATOM   2288  CA  PRO B 139      -5.744  17.099  -9.094  1.00  0.00           C  
ATOM   2289  HA  PRO B 139      -6.756  16.932  -8.742  1.00  0.00           H  
ATOM   2290  C   PRO B 139      -4.796  16.779  -7.932  1.00  0.00           C  
ATOM   2291  O   PRO B 139      -3.636  16.405  -8.119  1.00  0.00           O  
ATOM   2292  N   THR B 140      -5.331  16.882  -6.718  1.00  0.00           N  
ATOM   2293  H   THR B 140      -6.303  17.181  -6.662  1.00  0.00           H  
ATOM   2294  CA  THR B 140      -4.662  16.484  -5.477  1.00  0.00           C  
ATOM   2295  HA  THR B 140      -3.584  16.509  -5.632  1.00  0.00           H  
ATOM   2296  CB  THR B 140      -4.981  17.480  -4.356  1.00  0.00           C  
ATOM   2297  HB  THR B 140      -6.063  17.564  -4.236  1.00  0.00           H  
ATOM   2298  CG2 THR B 140      -4.350  17.102  -3.015  1.00  0.00           C  
ATOM   2299 HG21 THR B 140      -4.526  17.905  -2.301  1.00  0.00           H  
ATOM   2300 HG22 THR B 140      -4.805  16.189  -2.630  1.00  0.00           H  
ATOM   2301 HG23 THR B 140      -3.278  16.958  -3.137  1.00  0.00           H  
ATOM   2302  OG1 THR B 140      -4.454  18.738  -4.721  1.00  0.00           O  
ATOM   2303  HG1 THR B 140      -4.871  18.986  -5.558  1.00  0.00           H  
ATOM   2304  C   THR B 140      -5.067  15.058  -5.112  1.00  0.00           C  
ATOM   2305  O   THR B 140      -6.254  14.732  -5.099  1.00  0.00           O  
ATOM   2306  N   CYS B 141      -4.081  14.200  -4.830  1.00  0.00           N  
ATOM   2307  H   CYS B 141      -3.133  14.542  -4.839  1.00  0.00           H  
ATOM   2308  CA  CYS B 141      -4.267  12.757  -4.631  1.00  0.00           C  
ATOM   2309  HA  CYS B 141      -5.332  12.543  -4.642  1.00  0.00           H  
ATOM   2310  CB  CYS B 141      -3.611  11.980  -5.782  1.00  0.00           C  
ATOM   2311  HB2 CYS B 141      -2.535  12.128  -5.720  1.00  0.00           H  
ATOM   2312  HB3 CYS B 141      -3.823  10.914  -5.665  1.00  0.00           H  
ATOM   2313  SG  CYS B 141      -4.177  12.536  -7.413  1.00  0.00           S  
ATOM   2314  HG  CYS B 141      -3.396  11.738  -8.151  1.00  0.00           H  
ATOM   2315  C   CYS B 141      -3.685  12.263  -3.295  1.00  0.00           C  
ATOM   2316  O   CYS B 141      -2.659  12.773  -2.852  1.00  0.00           O  
ATOM   2317  N   VAL B 142      -4.273  11.218  -2.702  1.00  0.00           N  
ATOM   2318  H   VAL B 142      -5.120  10.860  -3.134  1.00  0.00           H  
ATOM   2319  CA  VAL B 142      -3.747  10.509  -1.511  1.00  0.00           C  
ATOM   2320  HA  VAL B 142      -2.681  10.722  -1.440  1.00  0.00           H  
ATOM   2321  CB  VAL B 142      -4.382  10.997  -0.178  1.00  0.00           C  
ATOM   2322  HB  VAL B 142      -3.598  10.979   0.577  1.00  0.00           H  
ATOM   2323  CG1 VAL B 142      -4.931  12.432  -0.215  1.00  0.00           C  
ATOM   2324 HG11 VAL B 142      -5.793  12.496  -0.882  1.00  0.00           H  
ATOM   2325 HG12 VAL B 142      -5.236  12.742   0.785  1.00  0.00           H  
ATOM   2326 HG13 VAL B 142      -4.154  13.115  -0.561  1.00  0.00           H  
ATOM   2327  CG2 VAL B 142      -5.521  10.111   0.354  1.00  0.00           C  
ATOM   2328 HG21 VAL B 142      -6.306  10.012  -0.396  1.00  0.00           H  
ATOM   2329 HG22 VAL B 142      -5.140   9.127   0.628  1.00  0.00           H  
ATOM   2330 HG23 VAL B 142      -5.940  10.552   1.257  1.00  0.00           H  
ATOM   2331  C   VAL B 142      -3.881   8.995  -1.705  1.00  0.00           C  
ATOM   2332  O   VAL B 142      -4.698   8.566  -2.522  1.00  0.00           O  
ATOM   2333  N   SER B 143      -3.130   8.166  -0.977  1.00  0.00           N  
ATOM   2334  H   SER B 143      -2.472   8.568  -0.311  1.00  0.00           H  
ATOM   2335  CA  SER B 143      -3.259   6.696  -1.011  1.00  0.00           C  
ATOM   2336  HA  SER B 143      -4.000   6.410  -1.758  1.00  0.00           H  
ATOM   2337  CB  SER B 143      -1.925   6.063  -1.418  1.00  0.00           C  
ATOM   2338  HB2 SER B 143      -1.593   6.496  -2.361  1.00  0.00           H  
ATOM   2339  HB3 SER B 143      -1.182   6.282  -0.652  1.00  0.00           H  
ATOM   2340  OG  SER B 143      -2.047   4.658  -1.553  1.00  0.00           O  
ATOM   2341  HG  SER B 143      -2.613   4.447  -2.304  1.00  0.00           H  
ATOM   2342  C   SER B 143      -3.726   6.128   0.332  1.00  0.00           C  
ATOM   2343  O   SER B 143      -3.308   6.607   1.381  1.00  0.00           O  
ATOM   2344  N   ASP B 144      -4.543   5.073   0.315  1.00  0.00           N  
ATOM   2345  H   ASP B 144      -4.954   4.760  -0.562  1.00  0.00           H  
ATOM   2346  CA  ASP B 144      -4.762   4.227   1.503  1.00  0.00           C  
ATOM   2347  HA  ASP B 144      -4.719   4.863   2.388  1.00  0.00           H  
ATOM   2348  CB  ASP B 144      -6.167   3.604   1.455  1.00  0.00           C  
ATOM   2349  HB2 ASP B 144      -6.418   3.269   2.464  1.00  0.00           H  
ATOM   2350  HB3 ASP B 144      -6.890   4.375   1.183  1.00  0.00           H  
ATOM   2351  CG  ASP B 144      -6.325   2.414   0.491  1.00  0.00           C  
ATOM   2352  OD1 ASP B 144      -5.414   2.106  -0.304  1.00  0.00           O  
ATOM   2353  OD2 ASP B 144      -7.373   1.738   0.564  1.00  0.00           O  
ATOM   2354  C   ASP B 144      -3.691   3.127   1.692  1.00  0.00           C  
ATOM   2355  O   ASP B 144      -3.731   2.400   2.686  1.00  0.00           O  
ATOM   2356  N   TYR B 145      -2.765   2.983   0.739  1.00  0.00           N  
ATOM   2357  H   TYR B 145      -2.810   3.632  -0.037  1.00  0.00           H  
ATOM   2358  CA  TYR B 145      -1.726   1.950   0.645  1.00  0.00           C  
ATOM   2359  HA  TYR B 145      -1.312   2.080  -0.352  1.00  0.00           H  
ATOM   2360  CB  TYR B 145      -0.589   2.258   1.641  1.00  0.00           C  
ATOM   2361  HB2 TYR B 145      -0.710   3.274   2.018  1.00  0.00           H  
ATOM   2362  HB3 TYR B 145      -0.680   1.590   2.499  1.00  0.00           H  
ATOM   2363  CG  TYR B 145       0.807   2.173   1.053  1.00  0.00           C  
ATOM   2364  CD1 TYR B 145       1.158   3.002  -0.032  1.00  0.00           C  
ATOM   2365  HD1 TYR B 145       0.429   3.683  -0.449  1.00  0.00           H  
ATOM   2366  CE1 TYR B 145       2.456   2.951  -0.571  1.00  0.00           C  
ATOM   2367  HE1 TYR B 145       2.734   3.564  -1.412  1.00  0.00           H  
ATOM   2368  CZ  TYR B 145       3.419   2.100  -0.002  1.00  0.00           C  
ATOM   2369  OH  TYR B 145       4.669   2.084  -0.525  1.00  0.00           O  
ATOM   2370  HH  TYR B 145       5.274   1.457  -0.070  1.00  0.00           H  
ATOM   2371  CE2 TYR B 145       3.081   1.290   1.102  1.00  0.00           C  
ATOM   2372  HE2 TYR B 145       3.836   0.667   1.554  1.00  0.00           H  
ATOM   2373  CD2 TYR B 145       1.771   1.317   1.618  1.00  0.00           C  
ATOM   2374  HD2 TYR B 145       1.511   0.696   2.461  1.00  0.00           H  
ATOM   2375  C   TYR B 145      -2.216   0.481   0.646  1.00  0.00           C  
ATOM   2376  O   TYR B 145      -1.476  -0.431   1.026  1.00  0.00           O  
ATOM   2377  N   MET B 146      -3.461   0.219   0.230  1.00  0.00           N  
ATOM   2378  H   MET B 146      -4.031   1.014  -0.050  1.00  0.00           H  
ATOM   2379  CA  MET B 146      -4.081  -1.111   0.209  1.00  0.00           C  
ATOM   2380  HA  MET B 146      -3.290  -1.857   0.158  1.00  0.00           H  
ATOM   2381  CB  MET B 146      -4.844  -1.326   1.525  1.00  0.00           C  
ATOM   2382  HB2 MET B 146      -4.109  -1.375   2.323  1.00  0.00           H  
ATOM   2383  HB3 MET B 146      -5.512  -0.482   1.706  1.00  0.00           H  
ATOM   2384  CG  MET B 146      -5.667  -2.618   1.558  1.00  0.00           C  
ATOM   2385  HG2 MET B 146      -6.485  -2.536   0.840  1.00  0.00           H  
ATOM   2386  HG3 MET B 146      -5.026  -3.449   1.258  1.00  0.00           H  
ATOM   2387  SD  MET B 146      -6.381  -2.996   3.180  1.00  0.00           S  
ATOM   2388  CE  MET B 146      -7.295  -4.501   2.757  1.00  0.00           C  
ATOM   2389  HE1 MET B 146      -6.599  -5.274   2.429  1.00  0.00           H  
ATOM   2390  HE2 MET B 146      -7.842  -4.854   3.631  1.00  0.00           H  
ATOM   2391  HE3 MET B 146      -7.997  -4.285   1.952  1.00  0.00           H  
ATOM   2392  C   MET B 146      -4.973  -1.386  -1.007  1.00  0.00           C  
ATOM   2393  O   MET B 146      -4.920  -2.504  -1.513  1.00  0.00           O  
ATOM   2394  N   SER B 147      -5.787  -0.433  -1.473  1.00  0.00           N  
ATOM   2395  H   SER B 147      -5.773   0.483  -1.029  1.00  0.00           H  
ATOM   2396  CA  SER B 147      -6.595  -0.619  -2.688  1.00  0.00           C  
ATOM   2397  HA  SER B 147      -5.979  -1.144  -3.407  1.00  0.00           H  
ATOM   2398  CB  SER B 147      -7.807  -1.530  -2.415  1.00  0.00           C  
ATOM   2399  HB2 SER B 147      -8.260  -1.810  -3.367  1.00  0.00           H  
ATOM   2400  HB3 SER B 147      -7.466  -2.446  -1.932  1.00  0.00           H  
ATOM   2401  OG  SER B 147      -8.795  -0.927  -1.599  1.00  0.00           O  
ATOM   2402  HG  SER B 147      -9.288  -0.313  -2.156  1.00  0.00           H  
ATOM   2403  C   SER B 147      -7.025   0.661  -3.408  1.00  0.00           C  
ATOM   2404  O   SER B 147      -7.374   0.574  -4.585  1.00  0.00           O  
ATOM   2405  N   ILE B 148      -7.022   1.829  -2.757  1.00  0.00           N  
ATOM   2406  H   ILE B 148      -6.626   1.870  -1.820  1.00  0.00           H  
ATOM   2407  CA  ILE B 148      -7.613   3.062  -3.299  1.00  0.00           C  
ATOM   2408  HA  ILE B 148      -7.815   2.930  -4.361  1.00  0.00           H  
ATOM   2409  CB  ILE B 148      -8.960   3.388  -2.600  1.00  0.00           C  
ATOM   2410  HB  ILE B 148      -8.760   3.481  -1.530  1.00  0.00           H  
ATOM   2411  CG2 ILE B 148      -9.533   4.736  -3.075  1.00  0.00           C  
ATOM   2412 HG21 ILE B 148      -8.922   5.557  -2.705  1.00  0.00           H  
ATOM   2413 HG22 ILE B 148      -9.554   4.770  -4.164  1.00  0.00           H  
ATOM   2414 HG23 ILE B 148     -10.547   4.875  -2.693  1.00  0.00           H  
ATOM   2415  CG1 ILE B 148     -10.037   2.292  -2.759  1.00  0.00           C  
ATOM   2416 HG12 ILE B 148      -9.642   1.356  -2.378  1.00  0.00           H  
ATOM   2417 HG13 ILE B 148     -10.888   2.551  -2.126  1.00  0.00           H  
ATOM   2418  CD1 ILE B 148     -10.562   2.054  -4.183  1.00  0.00           C  
ATOM   2419 HD11 ILE B 148     -11.125   2.921  -4.523  1.00  0.00           H  
ATOM   2420 HD12 ILE B 148     -11.229   1.192  -4.178  1.00  0.00           H  
ATOM   2421 HD13 ILE B 148      -9.741   1.859  -4.871  1.00  0.00           H  
ATOM   2422  C   ILE B 148      -6.642   4.235  -3.171  1.00  0.00           C  
ATOM   2423  O   ILE B 148      -6.205   4.591  -2.073  1.00  0.00           O  
ATOM   2424  N   SER B 149      -6.402   4.931  -4.283  1.00  0.00           N  
ATOM   2425  H   SER B 149      -6.810   4.590  -5.152  1.00  0.00           H  
ATOM   2426  CA  SER B 149      -6.020   6.340  -4.235  1.00  0.00           C  
ATOM   2427  HA  SER B 149      -5.621   6.549  -3.249  1.00  0.00           H  
ATOM   2428  CB  SER B 149      -4.905   6.638  -5.239  1.00  0.00           C  
ATOM   2429  HB2 SER B 149      -4.002   6.108  -4.935  1.00  0.00           H  
ATOM   2430  HB3 SER B 149      -5.195   6.295  -6.229  1.00  0.00           H  
ATOM   2431  OG  SER B 149      -4.638   8.022  -5.275  1.00  0.00           O  
ATOM   2432  HG  SER B 149      -4.440   8.308  -4.369  1.00  0.00           H  
ATOM   2433  C   SER B 149      -7.263   7.219  -4.424  1.00  0.00           C  
ATOM   2434  O   SER B 149      -8.074   6.959  -5.310  1.00  0.00           O  
ATOM   2435  N   THR B 150      -7.453   8.235  -3.583  1.00  0.00           N  
ATOM   2436  H   THR B 150      -6.704   8.453  -2.936  1.00  0.00           H  
ATOM   2437  CA  THR B 150      -8.522   9.239  -3.764  1.00  0.00           C  
ATOM   2438  HA  THR B 150      -9.302   8.845  -4.415  1.00  0.00           H  
ATOM   2439  CB  THR B 150      -9.182   9.602  -2.428  1.00  0.00           C  
ATOM   2440  HB  THR B 150      -8.431  10.003  -1.747  1.00  0.00           H  
ATOM   2441  CG2 THR B 150     -10.332  10.604  -2.553  1.00  0.00           C  
ATOM   2442 HG21 THR B 150     -10.825  10.712  -1.586  1.00  0.00           H  
ATOM   2443 HG22 THR B 150      -9.949  11.580  -2.853  1.00  0.00           H  
ATOM   2444 HG23 THR B 150     -11.057  10.260  -3.290  1.00  0.00           H  
ATOM   2445  OG1 THR B 150      -9.714   8.419  -1.875  1.00  0.00           O  
ATOM   2446  HG1 THR B 150      -8.997   7.781  -1.840  1.00  0.00           H  
ATOM   2447  C   THR B 150      -7.942  10.475  -4.436  1.00  0.00           C  
ATOM   2448  O   THR B 150      -6.827  10.864  -4.096  1.00  0.00           O  
ATOM   2449  N   CYS B 151      -8.681  11.083  -5.363  1.00  0.00           N  
ATOM   2450  H   CYS B 151      -9.602  10.715  -5.576  1.00  0.00           H  
ATOM   2451  CA  CYS B 151      -8.253  12.255  -6.127  1.00  0.00           C  
ATOM   2452  HA  CYS B 151      -7.407  12.727  -5.632  1.00  0.00           H  
ATOM   2453  CB  CYS B 151      -7.795  11.755  -7.504  1.00  0.00           C  
ATOM   2454  HB2 CYS B 151      -6.945  11.083  -7.381  1.00  0.00           H  
ATOM   2455  HB3 CYS B 151      -8.614  11.208  -7.974  1.00  0.00           H  
ATOM   2456  SG  CYS B 151      -7.317  13.138  -8.575  1.00  0.00           S  
ATOM   2457  HG  CYS B 151      -6.208  13.468  -7.897  1.00  0.00           H  
ATOM   2458  C   CYS B 151      -9.388  13.287  -6.228  1.00  0.00           C  
ATOM   2459  O   CYS B 151     -10.516  12.895  -6.540  1.00  0.00           O  
ATOM   2460  N   GLU B 152      -9.102  14.576  -6.011  1.00  0.00           N  
ATOM   2461  H   GLU B 152      -8.153  14.827  -5.748  1.00  0.00           H  
ATOM   2462  CA  GLU B 152     -10.061  15.677  -6.189  1.00  0.00           C  
ATOM   2463  HA  GLU B 152     -10.858  15.309  -6.830  1.00  0.00           H  
ATOM   2464  CB  GLU B 152     -10.712  16.064  -4.846  1.00  0.00           C  
ATOM   2465  HB2 GLU B 152     -11.608  16.647  -5.062  1.00  0.00           H  
ATOM   2466  HB3 GLU B 152     -11.025  15.156  -4.331  1.00  0.00           H  
ATOM   2467  CG  GLU B 152      -9.828  16.890  -3.900  1.00  0.00           C  
ATOM   2468  HG2 GLU B 152      -8.921  16.329  -3.665  1.00  0.00           H  
ATOM   2469  HG3 GLU B 152      -9.533  17.820  -4.393  1.00  0.00           H  
ATOM   2470  CD  GLU B 152     -10.595  17.225  -2.614  1.00  0.00           C  
ATOM   2471  OE1 GLU B 152     -11.342  18.232  -2.629  1.00  0.00           O  
ATOM   2472  OE2 GLU B 152     -10.451  16.463  -1.631  1.00  0.00           O  
ATOM   2473  C   GLU B 152      -9.460  16.894  -6.916  1.00  0.00           C  
ATOM   2474  O   GLU B 152      -8.253  17.138  -6.864  1.00  0.00           O  
ATOM   2475  N   TRP B 153     -10.315  17.652  -7.613  1.00  0.00           N  
ATOM   2476  H   TRP B 153     -11.298  17.396  -7.579  1.00  0.00           H  
ATOM   2477  CA  TRP B 153      -9.979  18.891  -8.327  1.00  0.00           C  
ATOM   2478  HA  TRP B 153      -9.279  19.466  -7.715  1.00  0.00           H  
ATOM   2479  CB  TRP B 153      -9.281  18.567  -9.662  1.00  0.00           C  
ATOM   2480  HB2 TRP B 153      -8.833  19.467 -10.067  1.00  0.00           H  
ATOM   2481  HB3 TRP B 153      -8.460  17.891  -9.457  1.00  0.00           H  
ATOM   2482  CG  TRP B 153     -10.098  17.956 -10.753  1.00  0.00           C  
ATOM   2483  CD1 TRP B 153     -10.695  18.628 -11.762  1.00  0.00           C  
ATOM   2484  HD1 TRP B 153     -10.653  19.703 -11.896  1.00  0.00           H  
ATOM   2485  NE1 TRP B 153     -11.332  17.735 -12.601  1.00  0.00           N  
ATOM   2486  HE1 TRP B 153     -11.842  18.026 -13.425  1.00  0.00           H  
ATOM   2487  CE2 TRP B 153     -11.138  16.429 -12.190  1.00  0.00           C  
ATOM   2488  CZ2 TRP B 153     -11.524  15.183 -12.711  1.00  0.00           C  
ATOM   2489  HZ2 TRP B 153     -12.118  15.126 -13.609  1.00  0.00           H  
ATOM   2490  CH2 TRP B 153     -11.112  14.009 -12.054  1.00  0.00           C  
ATOM   2491  HH2 TRP B 153     -11.393  13.038 -12.439  1.00  0.00           H  
ATOM   2492  CZ3 TRP B 153     -10.344  14.097 -10.879  1.00  0.00           C  
ATOM   2493  HZ3 TRP B 153     -10.024  13.197 -10.373  1.00  0.00           H  
ATOM   2494  CE3 TRP B 153      -9.977  15.349 -10.355  1.00  0.00           C  
ATOM   2495  HE3 TRP B 153      -9.380  15.402  -9.455  1.00  0.00           H  
ATOM   2496  CD2 TRP B 153     -10.359  16.544 -10.999  1.00  0.00           C  
ATOM   2497  C   TRP B 153     -11.227  19.760  -8.563  1.00  0.00           C  
ATOM   2498  O   TRP B 153     -12.361  19.358  -8.282  1.00  0.00           O  
ATOM   2499  N   LYS B 154     -11.039  20.957  -9.130  1.00  0.00           N  
ATOM   2500  H   LYS B 154     -10.080  21.230  -9.340  1.00  0.00           H  
ATOM   2501  CA  LYS B 154     -12.137  21.840  -9.569  1.00  0.00           C  
ATOM   2502  HA  LYS B 154     -13.078  21.290  -9.519  1.00  0.00           H  
ATOM   2503  CB  LYS B 154     -12.253  23.063  -8.643  1.00  0.00           C  
ATOM   2504  HB2 LYS B 154     -11.279  23.552  -8.578  1.00  0.00           H  
ATOM   2505  HB3 LYS B 154     -12.962  23.775  -9.072  1.00  0.00           H  
ATOM   2506  CG  LYS B 154     -12.747  22.678  -7.240  1.00  0.00           C  
ATOM   2507  HG2 LYS B 154     -13.800  22.397  -7.297  1.00  0.00           H  
ATOM   2508  HG3 LYS B 154     -12.177  21.826  -6.872  1.00  0.00           H  
ATOM   2509  CD  LYS B 154     -12.578  23.825  -6.240  1.00  0.00           C  
ATOM   2510  HD2 LYS B 154     -11.528  24.122  -6.232  1.00  0.00           H  
ATOM   2511  HD3 LYS B 154     -13.182  24.681  -6.544  1.00  0.00           H  
ATOM   2512  CE  LYS B 154     -13.011  23.338  -4.849  1.00  0.00           C  
ATOM   2513  HE2 LYS B 154     -14.014  23.717  -4.632  1.00  0.00           H  
ATOM   2514  HE3 LYS B 154     -13.062  22.245  -4.863  1.00  0.00           H  
ATOM   2515  NZ  LYS B 154     -12.054  23.760  -3.798  1.00  0.00           N  
ATOM   2516  HZ1 LYS B 154     -11.108  23.465  -4.056  1.00  0.00           H  
ATOM   2517  HZ2 LYS B 154     -12.006  24.764  -3.725  1.00  0.00           H  
ATOM   2518  HZ3 LYS B 154     -12.277  23.349  -2.901  1.00  0.00           H  
ATOM   2519  C   LYS B 154     -11.981  22.263 -11.025  1.00  0.00           C  
ATOM   2520  O   LYS B 154     -10.874  22.508 -11.496  1.00  0.00           O  
ATOM   2521  N   MET B 155     -13.113  22.418 -11.698  1.00  0.00           N  
ATOM   2522  H   MET B 155     -13.972  22.180 -11.214  1.00  0.00           H  
ATOM   2523  CA  MET B 155     -13.279  23.113 -12.974  1.00  0.00           C  
ATOM   2524  HA  MET B 155     -12.315  23.217 -13.471  1.00  0.00           H  
ATOM   2525  CB  MET B 155     -14.221  22.293 -13.870  1.00  0.00           C  
ATOM   2526  HB2 MET B 155     -15.208  22.283 -13.409  1.00  0.00           H  
ATOM   2527  HB3 MET B 155     -14.306  22.780 -14.842  1.00  0.00           H  
ATOM   2528  CG  MET B 155     -13.792  20.832 -14.067  1.00  0.00           C  
ATOM   2529  HG2 MET B 155     -13.822  20.323 -13.104  1.00  0.00           H  
ATOM   2530  HG3 MET B 155     -14.532  20.348 -14.705  1.00  0.00           H  
ATOM   2531  SD  MET B 155     -12.154  20.565 -14.800  1.00  0.00           S  
ATOM   2532  CE  MET B 155     -12.416  21.328 -16.421  1.00  0.00           C  
ATOM   2533  HE1 MET B 155     -11.657  20.975 -17.112  1.00  0.00           H  
ATOM   2534  HE2 MET B 155     -13.397  21.053 -16.809  1.00  0.00           H  
ATOM   2535  HE3 MET B 155     -12.345  22.412 -16.336  1.00  0.00           H  
ATOM   2536  C   MET B 155     -13.871  24.510 -12.715  1.00  0.00           C  
ATOM   2537  O   MET B 155     -14.531  24.712 -11.693  1.00  0.00           O  
ATOM   2538  N   ASN B 156     -13.699  25.481 -13.620  1.00  0.00           N  
ATOM   2539  H   ASN B 156     -13.085  25.319 -14.414  1.00  0.00           H  
ATOM   2540  CA  ASN B 156     -14.352  26.795 -13.476  1.00  0.00           C  
ATOM   2541  HA  ASN B 156     -14.329  27.049 -12.417  1.00  0.00           H  
ATOM   2542  CB  ASN B 156     -13.552  27.894 -14.201  1.00  0.00           C  
ATOM   2543  HB2 ASN B 156     -13.818  28.853 -13.759  1.00  0.00           H  
ATOM   2544  HB3 ASN B 156     -12.484  27.737 -14.054  1.00  0.00           H  
ATOM   2545  CG  ASN B 156     -13.839  27.950 -15.690  1.00  0.00           C  
ATOM   2546  OD1 ASN B 156     -13.572  27.022 -16.425  1.00  0.00           O  
ATOM   2547  ND2 ASN B 156     -14.387  29.034 -16.188  1.00  0.00           N  
ATOM   2548 HD21 ASN B 156     -14.666  28.976 -17.152  1.00  0.00           H  
ATOM   2549 HD22 ASN B 156     -14.699  29.769 -15.579  1.00  0.00           H  
ATOM   2550  C   ASN B 156     -15.855  26.797 -13.839  1.00  0.00           C  
ATOM   2551  O   ASN B 156     -16.495  27.843 -13.746  1.00  0.00           O  
ATOM   2552  N   GLY B 157     -16.413  25.646 -14.224  1.00  0.00           N  
ATOM   2553  H   GLY B 157     -15.816  24.837 -14.306  1.00  0.00           H  
ATOM   2554  CA  GLY B 157     -17.829  25.434 -14.520  1.00  0.00           C  
ATOM   2555  HA2 GLY B 157     -18.422  25.937 -13.757  1.00  0.00           H  
ATOM   2556  HA3 GLY B 157     -18.068  25.871 -15.489  1.00  0.00           H  
ATOM   2557  C   GLY B 157     -18.190  23.937 -14.543  1.00  0.00           C  
ATOM   2558  O   GLY B 157     -17.292  23.098 -14.619  1.00  0.00           O  
ATOM   2559  N   PRO B 158     -19.482  23.571 -14.424  1.00  0.00           N  
ATOM   2560  CD  PRO B 158     -20.610  24.478 -14.279  1.00  0.00           C  
ATOM   2561  HD2 PRO B 158     -20.618  25.231 -15.069  1.00  0.00           H  
ATOM   2562  HD3 PRO B 158     -20.566  24.957 -13.300  1.00  0.00           H  
ATOM   2563  CG  PRO B 158     -21.864  23.610 -14.367  1.00  0.00           C  
ATOM   2564  HG2 PRO B 158     -22.176  23.516 -15.408  1.00  0.00           H  
ATOM   2565  HG3 PRO B 158     -22.676  24.009 -13.759  1.00  0.00           H  
ATOM   2566  CB  PRO B 158     -21.384  22.255 -13.852  1.00  0.00           C  
ATOM   2567  HB2 PRO B 158     -21.998  21.445 -14.243  1.00  0.00           H  
ATOM   2568  HB3 PRO B 158     -21.399  22.252 -12.761  1.00  0.00           H  
ATOM   2569  CA  PRO B 158     -19.937  22.177 -14.348  1.00  0.00           C  
ATOM   2570  HA  PRO B 158     -19.339  21.634 -13.618  1.00  0.00           H  
ATOM   2571  C   PRO B 158     -19.852  21.434 -15.690  1.00  0.00           C  
ATOM   2572  O   PRO B 158     -20.164  21.998 -16.742  1.00  0.00           O  
ATOM   2573  N   THR B 159     -19.484  20.151 -15.647  1.00  0.00           N  
ATOM   2574  H   THR B 159     -19.303  19.730 -14.743  1.00  0.00           H  
ATOM   2575  CA  THR B 159     -19.286  19.287 -16.827  1.00  0.00           C  
ATOM   2576  HA  THR B 159     -19.751  19.765 -17.686  1.00  0.00           H  
ATOM   2577  CB  THR B 159     -17.794  19.134 -17.170  1.00  0.00           C  
ATOM   2578  HB  THR B 159     -17.412  20.111 -17.452  1.00  0.00           H  
ATOM   2579  CG2 THR B 159     -16.939  18.597 -16.025  1.00  0.00           C  
ATOM   2580 HG21 THR B 159     -15.907  18.520 -16.358  1.00  0.00           H  
ATOM   2581 HG22 THR B 159     -16.978  19.278 -15.174  1.00  0.00           H  
ATOM   2582 HG23 THR B 159     -17.292  17.614 -15.714  1.00  0.00           H  
ATOM   2583  OG1 THR B 159     -17.621  18.251 -18.258  1.00  0.00           O  
ATOM   2584  HG1 THR B 159     -16.824  18.503 -18.745  1.00  0.00           H  
ATOM   2585  C   THR B 159     -19.950  17.921 -16.664  1.00  0.00           C  
ATOM   2586  O   THR B 159     -20.071  17.414 -15.552  1.00  0.00           O  
ATOM   2587  N   GLN B 160     -20.369  17.329 -17.786  1.00  0.00           N  
ATOM   2588  H   GLN B 160     -20.194  17.822 -18.654  1.00  0.00           H  
ATOM   2589  CA  GLN B 160     -20.922  15.970 -17.885  1.00  0.00           C  
ATOM   2590  HA  GLN B 160     -21.436  15.746 -16.947  1.00  0.00           H  
ATOM   2591  CB  GLN B 160     -21.982  15.939 -19.006  1.00  0.00           C  
ATOM   2592  HB2 GLN B 160     -22.536  15.001 -18.949  1.00  0.00           H  
ATOM   2593  HB3 GLN B 160     -22.688  16.753 -18.832  1.00  0.00           H  
ATOM   2594  CG  GLN B 160     -21.384  16.069 -20.418  1.00  0.00           C  
ATOM   2595  HG2 GLN B 160     -20.665  16.879 -20.430  1.00  0.00           H  
ATOM   2596  HG3 GLN B 160     -20.852  15.150 -20.666  1.00  0.00           H  
ATOM   2597  CD  GLN B 160     -22.425  16.360 -21.501  1.00  0.00           C  
ATOM   2598  OE1 GLN B 160     -23.298  17.212 -21.378  1.00  0.00           O  
ATOM   2599  NE2 GLN B 160     -22.338  15.710 -22.641  1.00  0.00           N  
ATOM   2600 HE21 GLN B 160     -23.063  15.824 -23.316  1.00  0.00           H  
ATOM   2601 HE22 GLN B 160     -21.469  15.197 -22.841  1.00  0.00           H  
ATOM   2602  C   GLN B 160     -19.852  14.866 -18.052  1.00  0.00           C  
ATOM   2603  O   GLN B 160     -20.209  13.703 -18.223  1.00  0.00           O  
ATOM   2604  N   CYS B 161     -18.556  15.203 -17.992  1.00  0.00           N  
ATOM   2605  H   CYS B 161     -18.328  16.178 -17.867  1.00  0.00           H  
ATOM   2606  CA  CYS B 161     -17.437  14.250 -18.069  1.00  0.00           C  
ATOM   2607  HA  CYS B 161     -16.531  14.838 -18.117  1.00  0.00           H  
ATOM   2608  CB  CYS B 161     -17.361  13.456 -16.751  1.00  0.00           C  
ATOM   2609  HB2 CYS B 161     -18.256  12.841 -16.635  1.00  0.00           H  
ATOM   2610  HB3 CYS B 161     -16.489  12.805 -16.766  1.00  0.00           H  
ATOM   2611  SG  CYS B 161     -17.205  14.598 -15.344  1.00  0.00           S  
ATOM   2612  HG  CYS B 161     -18.470  15.043 -15.360  1.00  0.00           H  
ATOM   2613  C   CYS B 161     -17.401  13.390 -19.360  1.00  0.00           C  
ATOM   2614  O   CYS B 161     -17.933  13.794 -20.392  1.00  0.00           O  
ATOM   2615  N   BCN B 162     -16.711  12.242 -19.371  1.00  0.00           N  
ATOM   2616  H27 BCN B 162     -16.173  12.008 -18.544  1.00  0.00           H  
ATOM   2617  C2  BCN B 162     -16.577  11.411 -20.557  1.00  0.00           C  
ATOM   2618  H   BCN B 162     -17.599  11.292 -20.922  1.00  0.00           H  
ATOM   2619  C4  BCN B 162     -16.121   9.975 -20.234  1.00  0.00           C  
ATOM   2620  H1  BCN B 162     -16.627   9.646 -19.318  1.00  0.00           H  
ATOM   2621  H2  BCN B 162     -16.475   9.305 -21.029  1.00  0.00           H  
ATOM   2622  C5  BCN B 162     -14.589   9.777 -20.088  1.00  0.00           C  
ATOM   2623  H3  BCN B 162     -14.127   9.878 -21.078  1.00  0.00           H  
ATOM   2624  H4  BCN B 162     -14.163  10.577 -19.469  1.00  0.00           H  
ATOM   2625  C6  BCN B 162     -14.192   8.387 -19.526  1.00  0.00           C  
ATOM   2626  H8  BCN B 162     -13.124   8.218 -19.714  1.00  0.00           H  
ATOM   2627  H9  BCN B 162     -14.729   7.605 -20.079  1.00  0.00           H  
ATOM   2628  C7  BCN B 162     -14.456   8.209 -18.013  1.00  0.00           C  
ATOM   2629  H5  BCN B 162     -14.212   7.177 -17.727  1.00  0.00           H  
ATOM   2630  H6  BCN B 162     -15.519   8.367 -17.788  1.00  0.00           H  
ATOM   2631  N2  BCN B 162     -13.629   9.119 -17.212  1.00  0.00           N  
ATOM   2632  H7  BCN B 162     -12.671   8.867 -17.018  1.00  0.00           H  
ATOM   2633  C8  BCN B 162     -14.078  10.318 -16.729  1.00  0.00           C  
ATOM   2634  O1  BCN B 162     -15.205  10.741 -16.904  1.00  0.00           O  
ATOM   2635  O2  BCN B 162     -13.057  10.951 -16.085  1.00  0.00           O  
ATOM   2636  C9  BCN B 162     -13.364  12.172 -15.382  1.00  0.00           C  
ATOM   2637  H21 BCN B 162     -14.133  12.760 -15.905  1.00  0.00           H  
ATOM   2638  H22 BCN B 162     -12.465  12.796 -15.301  1.00  0.00           H  
ATOM   2639  C10 BCN B 162     -13.826  11.787 -13.978  1.00  0.00           C  
ATOM   2640  H23 BCN B 162     -13.052  11.274 -13.411  1.00  0.00           H  
ATOM   2641  C11 BCN B 162     -15.251  11.332 -13.736  1.00  0.00           C  
ATOM   2642  H12 BCN B 162     -15.957  11.422 -14.559  1.00  0.00           H  
ATOM   2643  C12 BCN B 162     -15.492  10.023 -12.939  1.00  0.00           C  
ATOM   2644  H13 BCN B 162     -14.699   9.896 -12.190  1.00  0.00           H  
ATOM   2645  H14 BCN B 162     -15.405   9.171 -13.624  1.00  0.00           H  
ATOM   2646  C13 BCN B 162     -16.877   9.944 -12.226  1.00  0.00           C  
ATOM   2647  H19 BCN B 162     -17.694   9.956 -12.956  1.00  0.00           H  
ATOM   2648  H20 BCN B 162     -16.958   9.036 -11.613  1.00  0.00           H  
ATOM   2649  C14 BCN B 162     -16.928  11.130 -11.398  1.00  0.00           C  
ATOM   2650  C15 BCN B 162     -16.572  12.192 -10.981  1.00  0.00           C  
ATOM   2651  C16 BCN B 162     -15.737  13.369 -10.873  1.00  0.00           C  
ATOM   2652  H17 BCN B 162     -15.476  13.558  -9.826  1.00  0.00           H  
ATOM   2653  H18 BCN B 162     -16.262  14.246 -11.276  1.00  0.00           H  
ATOM   2654  C17 BCN B 162     -14.470  13.035 -11.719  1.00  0.00           C  
ATOM   2655  H15 BCN B 162     -13.802  13.900 -11.694  1.00  0.00           H  
ATOM   2656  H16 BCN B 162     -13.917  12.214 -11.244  1.00  0.00           H  
ATOM   2657  C18 BCN B 162     -14.764  12.683 -13.197  1.00  0.00           C  
ATOM   2658  H11 BCN B 162     -15.153  13.549 -13.726  1.00  0.00           H  
ATOM   2659  C3  BCN B 162     -15.792  12.088 -21.681  1.00  0.00           C  
ATOM   2660  O3  BCN B 162     -14.593  12.322 -21.615  1.00  0.00           O  
ATOM   2661  N   THR B 163     -16.487  12.479 -22.755  1.00  0.00           N  
ATOM   2662  H   THR B 163     -17.491  12.345 -22.780  1.00  0.00           H  
ATOM   2663  CA  THR B 163     -15.904  13.331 -23.811  1.00  0.00           C  
ATOM   2664  HA  THR B 163     -14.902  12.972 -24.036  1.00  0.00           H  
ATOM   2665  CB  THR B 163     -16.718  13.267 -25.115  1.00  0.00           C  
ATOM   2666  HB  THR B 163     -16.409  14.075 -25.780  1.00  0.00           H  
ATOM   2667  CG2 THR B 163     -16.472  11.935 -25.824  1.00  0.00           C  
ATOM   2668 HG21 THR B 163     -16.788  11.109 -25.187  1.00  0.00           H  
ATOM   2669 HG22 THR B 163     -17.046  11.910 -26.750  1.00  0.00           H  
ATOM   2670 HG23 THR B 163     -15.414  11.830 -26.060  1.00  0.00           H  
ATOM   2671  OG1 THR B 163     -18.104  13.345 -24.893  1.00  0.00           O  
ATOM   2672  HG1 THR B 163     -18.355  14.274 -24.700  1.00  0.00           H  
ATOM   2673  C   THR B 163     -15.738  14.782 -23.361  1.00  0.00           C  
ATOM   2674  O   THR B 163     -14.844  15.468 -23.848  1.00  0.00           O  
ATOM   2675  N   GLU B 164     -16.528  15.244 -22.393  1.00  0.00           N  
ATOM   2676  H   GLU B 164     -17.260  14.630 -22.037  1.00  0.00           H  
ATOM   2677  CA  GLU B 164     -16.503  16.617 -21.876  1.00  0.00           C  
ATOM   2678  HA  GLU B 164     -16.156  17.274 -22.668  1.00  0.00           H  
ATOM   2679  CB  GLU B 164     -17.925  17.063 -21.493  1.00  0.00           C  
ATOM   2680  HB2 GLU B 164     -18.387  16.314 -20.851  1.00  0.00           H  
ATOM   2681  HB3 GLU B 164     -17.857  17.989 -20.925  1.00  0.00           H  
ATOM   2682  CG  GLU B 164     -18.824  17.339 -22.707  1.00  0.00           C  
ATOM   2683  HG2 GLU B 164     -19.799  17.673 -22.358  1.00  0.00           H  
ATOM   2684  HG3 GLU B 164     -18.388  18.164 -23.270  1.00  0.00           H  
ATOM   2685  CD  GLU B 164     -18.996  16.133 -23.633  1.00  0.00           C  
ATOM   2686  OE1 GLU B 164     -19.727  15.191 -23.278  1.00  0.00           O  
ATOM   2687  OE2 GLU B 164     -18.353  16.122 -24.709  1.00  0.00           O  
ATOM   2688  C   GLU B 164     -15.517  16.828 -20.718  1.00  0.00           C  
ATOM   2689  O   GLU B 164     -15.164  17.973 -20.440  1.00  0.00           O  
ATOM   2690  N   LEU B 165     -15.037  15.747 -20.089  1.00  0.00           N  
ATOM   2691  H   LEU B 165     -15.400  14.853 -20.392  1.00  0.00           H  
ATOM   2692  CA  LEU B 165     -13.870  15.722 -19.195  1.00  0.00           C  
ATOM   2693  HA  LEU B 165     -13.063  16.259 -19.694  1.00  0.00           H  
ATOM   2694  CB  LEU B 165     -14.179  16.424 -17.850  1.00  0.00           C  
ATOM   2695  HB2 LEU B 165     -14.608  17.407 -18.033  1.00  0.00           H  
ATOM   2696  HB3 LEU B 165     -14.919  15.841 -17.308  1.00  0.00           H  
ATOM   2697  CG  LEU B 165     -12.953  16.590 -16.933  1.00  0.00           C  
ATOM   2698  HG  LEU B 165     -12.420  15.644 -16.840  1.00  0.00           H  
ATOM   2699  CD1 LEU B 165     -11.997  17.652 -17.480  1.00  0.00           C  
ATOM   2700 HD11 LEU B 165     -11.249  17.913 -16.735  1.00  0.00           H  
ATOM   2701 HD12 LEU B 165     -11.491  17.276 -18.368  1.00  0.00           H  
ATOM   2702 HD13 LEU B 165     -12.553  18.552 -17.744  1.00  0.00           H  
ATOM   2703  CD2 LEU B 165     -13.385  17.007 -15.531  1.00  0.00           C  
ATOM   2704 HD21 LEU B 165     -12.513  17.035 -14.886  1.00  0.00           H  
ATOM   2705 HD22 LEU B 165     -13.840  17.996 -15.562  1.00  0.00           H  
ATOM   2706 HD23 LEU B 165     -14.107  16.293 -15.130  1.00  0.00           H  
ATOM   2707  C   LEU B 165     -13.417  14.275 -18.931  1.00  0.00           C  
ATOM   2708  O   LEU B 165     -14.213  13.455 -18.480  1.00  0.00           O  
ATOM   2709  N   ARG B 166     -12.121  13.991 -19.107  1.00  0.00           N  
ATOM   2710  H   ARG B 166     -11.532  14.736 -19.470  1.00  0.00           H  
ATOM   2711  CA  ARG B 166     -11.477  12.704 -18.794  1.00  0.00           C  
ATOM   2712  HA  ARG B 166     -12.176  12.096 -18.219  1.00  0.00           H  
ATOM   2713  CB  ARG B 166     -11.161  11.966 -20.108  1.00  0.00           C  
ATOM   2714  HB2 ARG B 166     -12.071  11.891 -20.704  1.00  0.00           H  
ATOM   2715  HB3 ARG B 166     -10.432  12.552 -20.666  1.00  0.00           H  
ATOM   2716  CG  ARG B 166     -10.604  10.551 -19.878  1.00  0.00           C  
ATOM   2717  HG2 ARG B 166      -9.729  10.590 -19.230  1.00  0.00           H  
ATOM   2718  HG3 ARG B 166     -11.372   9.954 -19.388  1.00  0.00           H  
ATOM   2719  CD  ARG B 166     -10.198   9.850 -21.183  1.00  0.00           C  
ATOM   2720  HD2 ARG B 166      -9.954   8.810 -20.952  1.00  0.00           H  
ATOM   2721  HD3 ARG B 166     -11.058   9.855 -21.855  1.00  0.00           H  
ATOM   2722  NE  ARG B 166      -9.014  10.479 -21.814  1.00  0.00           N  
ATOM   2723  HE  ARG B 166      -8.236  10.674 -21.204  1.00  0.00           H  
ATOM   2724  CZ  ARG B 166      -8.897  10.874 -23.073  1.00  0.00           C  
ATOM   2725  NH1 ARG B 166      -9.828  10.672 -23.959  1.00  0.00           N  
ATOM   2726 HH11 ARG B 166     -10.654  10.174 -23.688  1.00  0.00           H  
ATOM   2727 HH12 ARG B 166      -9.767  11.091 -24.867  1.00  0.00           H  
ATOM   2728  NH2 ARG B 166      -7.835  11.525 -23.464  1.00  0.00           N  
ATOM   2729 HH21 ARG B 166      -7.081  11.677 -22.819  1.00  0.00           H  
ATOM   2730 HH22 ARG B 166      -7.814  11.955 -24.374  1.00  0.00           H  
ATOM   2731  C   ARG B 166     -10.205  12.906 -17.967  1.00  0.00           C  
ATOM   2732  O   ARG B 166      -9.321  13.654 -18.380  1.00  0.00           O  
ATOM   2733  N   LEU B 167     -10.080  12.180 -16.855  1.00  0.00           N  
ATOM   2734  H   LEU B 167     -10.856  11.596 -16.577  1.00  0.00           H  
ATOM   2735  CA  LEU B 167      -8.792  11.939 -16.195  1.00  0.00           C  
ATOM   2736  HA  LEU B 167      -8.109  12.761 -16.419  1.00  0.00           H  
ATOM   2737  CB  LEU B 167      -8.993  11.888 -14.665  1.00  0.00           C  
ATOM   2738  HB2 LEU B 167      -9.410  12.841 -14.335  1.00  0.00           H  
ATOM   2739  HB3 LEU B 167      -9.724  11.109 -14.444  1.00  0.00           H  
ATOM   2740  CG  LEU B 167      -7.713  11.595 -13.848  1.00  0.00           C  
ATOM   2741  HG  LEU B 167      -7.271  10.658 -14.185  1.00  0.00           H  
ATOM   2742  CD1 LEU B 167      -6.675  12.711 -13.958  1.00  0.00           C  
ATOM   2743 HD11 LEU B 167      -7.108  13.659 -13.636  1.00  0.00           H  
ATOM   2744 HD12 LEU B 167      -5.823  12.474 -13.322  1.00  0.00           H  
ATOM   2745 HD13 LEU B 167      -6.320  12.798 -14.982  1.00  0.00           H  
ATOM   2746  CD2 LEU B 167      -8.057  11.456 -12.366  1.00  0.00           C  
ATOM   2747 HD21 LEU B 167      -8.428  12.402 -11.977  1.00  0.00           H  
ATOM   2748 HD22 LEU B 167      -8.821  10.691 -12.235  1.00  0.00           H  
ATOM   2749 HD23 LEU B 167      -7.170  11.166 -11.802  1.00  0.00           H  
ATOM   2750  C   LEU B 167      -8.178  10.645 -16.747  1.00  0.00           C  
ATOM   2751  O   LEU B 167      -8.859   9.621 -16.805  1.00  0.00           O  
ATOM   2752  N   LEU B 168      -6.911  10.675 -17.150  1.00  0.00           N  
ATOM   2753  H   LEU B 168      -6.428  11.571 -17.120  1.00  0.00           H  
ATOM   2754  CA  LEU B 168      -6.079   9.495 -17.392  1.00  0.00           C  
ATOM   2755  HA  LEU B 168      -6.692   8.596 -17.340  1.00  0.00           H  
ATOM   2756  CB  LEU B 168      -5.432   9.575 -18.789  1.00  0.00           C  
ATOM   2757  HB2 LEU B 168      -5.251  10.624 -19.029  1.00  0.00           H  
ATOM   2758  HB3 LEU B 168      -4.460   9.082 -18.765  1.00  0.00           H  
ATOM   2759  CG  LEU B 168      -6.270   8.929 -19.907  1.00  0.00           C  
ATOM   2760  HG  LEU B 168      -7.288   9.316 -19.870  1.00  0.00           H  
ATOM   2761  CD1 LEU B 168      -5.679   9.296 -21.269  1.00  0.00           C  
ATOM   2762 HD11 LEU B 168      -4.666   8.893 -21.343  1.00  0.00           H  
ATOM   2763 HD12 LEU B 168      -5.636  10.378 -21.374  1.00  0.00           H  
ATOM   2764 HD13 LEU B 168      -6.286   8.869 -22.066  1.00  0.00           H  
ATOM   2765  CD2 LEU B 168      -6.316   7.403 -19.795  1.00  0.00           C  
ATOM   2766 HD21 LEU B 168      -5.382   7.023 -19.377  1.00  0.00           H  
ATOM   2767 HD22 LEU B 168      -7.130   7.112 -19.137  1.00  0.00           H  
ATOM   2768 HD23 LEU B 168      -6.476   6.934 -20.765  1.00  0.00           H  
ATOM   2769  C   LEU B 168      -5.017   9.381 -16.295  1.00  0.00           C  
ATOM   2770  O   LEU B 168      -4.497  10.392 -15.815  1.00  0.00           O  
ATOM   2771  N   TYR B 169      -4.684   8.142 -15.928  1.00  0.00           N  
ATOM   2772  H   TYR B 169      -5.186   7.359 -16.343  1.00  0.00           H  
ATOM   2773  CA  TYR B 169      -3.595   7.808 -15.008  1.00  0.00           C  
ATOM   2774  HA  TYR B 169      -2.878   8.627 -15.042  1.00  0.00           H  
ATOM   2775  CB  TYR B 169      -4.122   7.716 -13.563  1.00  0.00           C  
ATOM   2776  HB2 TYR B 169      -3.261   7.654 -12.899  1.00  0.00           H  
ATOM   2777  HB3 TYR B 169      -4.629   8.651 -13.334  1.00  0.00           H  
ATOM   2778  CG  TYR B 169      -5.091   6.591 -13.217  1.00  0.00           C  
ATOM   2779  CD1 TYR B 169      -6.447   6.679 -13.602  1.00  0.00           C  
ATOM   2780  HD1 TYR B 169      -6.782   7.519 -14.195  1.00  0.00           H  
ATOM   2781  CE1 TYR B 169      -7.370   5.698 -13.193  1.00  0.00           C  
ATOM   2782  HE1 TYR B 169      -8.408   5.771 -13.478  1.00  0.00           H  
ATOM   2783  CZ  TYR B 169      -6.943   4.630 -12.377  1.00  0.00           C  
ATOM   2784  OH  TYR B 169      -7.845   3.712 -11.931  1.00  0.00           O  
ATOM   2785  HH  TYR B 169      -8.588   3.633 -12.534  1.00  0.00           H  
ATOM   2786  CE2 TYR B 169      -5.588   4.527 -12.003  1.00  0.00           C  
ATOM   2787  HE2 TYR B 169      -5.271   3.688 -11.398  1.00  0.00           H  
ATOM   2788  CD2 TYR B 169      -4.666   5.505 -12.422  1.00  0.00           C  
ATOM   2789  HD2 TYR B 169      -3.633   5.437 -12.115  1.00  0.00           H  
ATOM   2790  C   TYR B 169      -2.858   6.536 -15.452  1.00  0.00           C  
ATOM   2791  O   TYR B 169      -3.487   5.574 -15.883  1.00  0.00           O  
ATOM   2792  N   GLN B 170      -1.528   6.509 -15.344  1.00  0.00           N  
ATOM   2793  H   GLN B 170      -1.063   7.328 -14.964  1.00  0.00           H  
ATOM   2794  CA  GLN B 170      -0.666   5.419 -15.846  1.00  0.00           C  
ATOM   2795  HA  GLN B 170      -1.237   4.489 -15.855  1.00  0.00           H  
ATOM   2796  CB  GLN B 170      -0.242   5.738 -17.294  1.00  0.00           C  
ATOM   2797  HB2 GLN B 170      -1.142   5.925 -17.882  1.00  0.00           H  
ATOM   2798  HB3 GLN B 170       0.369   6.642 -17.309  1.00  0.00           H  
ATOM   2799  CG  GLN B 170       0.538   4.590 -17.957  1.00  0.00           C  
ATOM   2800  HG2 GLN B 170       1.523   4.490 -17.503  1.00  0.00           H  
ATOM   2801  HG3 GLN B 170      -0.015   3.669 -17.782  1.00  0.00           H  
ATOM   2802  CD  GLN B 170       0.719   4.753 -19.467  1.00  0.00           C  
ATOM   2803  OE1 GLN B 170       0.655   5.836 -20.026  1.00  0.00           O  
ATOM   2804  NE2 GLN B 170       0.937   3.675 -20.186  1.00  0.00           N  
ATOM   2805 HE21 GLN B 170       0.968   3.780 -21.182  1.00  0.00           H  
ATOM   2806 HE22 GLN B 170       0.997   2.771 -19.722  1.00  0.00           H  
ATOM   2807  C   GLN B 170       0.547   5.217 -14.922  1.00  0.00           C  
ATOM   2808  O   GLN B 170       0.973   6.174 -14.281  1.00  0.00           O  
ATOM   2809  N   LEU B 171       1.089   3.997 -14.815  1.00  0.00           N  
ATOM   2810  H   LEU B 171       0.751   3.271 -15.429  1.00  0.00           H  
ATOM   2811  CA  LEU B 171       2.218   3.650 -13.933  1.00  0.00           C  
ATOM   2812  HA  LEU B 171       2.322   4.422 -13.168  1.00  0.00           H  
ATOM   2813  CB  LEU B 171       1.860   2.338 -13.196  1.00  0.00           C  
ATOM   2814  HB2 LEU B 171       1.063   2.552 -12.486  1.00  0.00           H  
ATOM   2815  HB3 LEU B 171       1.454   1.638 -13.921  1.00  0.00           H  
ATOM   2816  CG  LEU B 171       2.997   1.617 -12.446  1.00  0.00           C  
ATOM   2817  HG  LEU B 171       3.795   1.391 -13.148  1.00  0.00           H  
ATOM   2818  CD1 LEU B 171       3.563   2.444 -11.293  1.00  0.00           C  
ATOM   2819 HD11 LEU B 171       3.947   3.392 -11.649  1.00  0.00           H  
ATOM   2820 HD12 LEU B 171       2.786   2.631 -10.552  1.00  0.00           H  
ATOM   2821 HD13 LEU B 171       4.376   1.895 -10.814  1.00  0.00           H  
ATOM   2822  CD2 LEU B 171       2.487   0.306 -11.848  1.00  0.00           C  
ATOM   2823 HD21 LEU B 171       3.304  -0.199 -11.332  1.00  0.00           H  
ATOM   2824 HD22 LEU B 171       1.684   0.504 -11.139  1.00  0.00           H  
ATOM   2825 HD23 LEU B 171       2.123  -0.345 -12.645  1.00  0.00           H  
ATOM   2826  C   LEU B 171       3.553   3.600 -14.712  1.00  0.00           C  
ATOM   2827  O   LEU B 171       3.639   3.013 -15.786  1.00  0.00           O  
ATOM   2828  N   VAL B 172       4.610   4.197 -14.146  1.00  0.00           N  
ATOM   2829  H   VAL B 172       4.455   4.706 -13.282  1.00  0.00           H  
ATOM   2830  CA  VAL B 172       5.956   4.306 -14.751  1.00  0.00           C  
ATOM   2831  HA  VAL B 172       5.831   4.567 -15.802  1.00  0.00           H  
ATOM   2832  CB  VAL B 172       6.731   5.462 -14.070  1.00  0.00           C  
ATOM   2833  HB  VAL B 172       6.712   5.306 -12.991  1.00  0.00           H  
ATOM   2834  CG1 VAL B 172       8.202   5.595 -14.483  1.00  0.00           C  
ATOM   2835 HG11 VAL B 172       8.276   5.687 -15.568  1.00  0.00           H  
ATOM   2836 HG12 VAL B 172       8.647   6.474 -14.014  1.00  0.00           H  
ATOM   2837 HG13 VAL B 172       8.765   4.723 -14.158  1.00  0.00           H  
ATOM   2838  CG2 VAL B 172       6.075   6.817 -14.391  1.00  0.00           C  
ATOM   2839 HG21 VAL B 172       6.573   7.611 -13.834  1.00  0.00           H  
ATOM   2840 HG22 VAL B 172       6.151   7.024 -15.459  1.00  0.00           H  
ATOM   2841 HG23 VAL B 172       5.023   6.814 -14.112  1.00  0.00           H  
ATOM   2842  C   VAL B 172       6.749   2.986 -14.740  1.00  0.00           C  
ATOM   2843  O   VAL B 172       7.669   2.820 -15.540  1.00  0.00           O  
ATOM   2844  N   PHE B 173       6.394   2.015 -13.892  1.00  0.00           N  
ATOM   2845  H   PHE B 173       5.608   2.164 -13.283  1.00  0.00           H  
ATOM   2846  CA  PHE B 173       6.965   0.669 -13.974  1.00  0.00           C  
ATOM   2847  HA  PHE B 173       8.053   0.757 -13.943  1.00  0.00           H  
ATOM   2848  CB  PHE B 173       6.541  -0.175 -12.763  1.00  0.00           C  
ATOM   2849  HB2 PHE B 173       7.044   0.205 -11.872  1.00  0.00           H  
ATOM   2850  HB3 PHE B 173       5.470  -0.060 -12.609  1.00  0.00           H  
ATOM   2851  CG  PHE B 173       6.842  -1.659 -12.902  1.00  0.00           C  
ATOM   2852  CD1 PHE B 173       8.170  -2.120 -12.848  1.00  0.00           C  
ATOM   2853  HD1 PHE B 173       8.973  -1.416 -12.702  1.00  0.00           H  
ATOM   2854  CE1 PHE B 173       8.453  -3.492 -12.980  1.00  0.00           C  
ATOM   2855  HE1 PHE B 173       9.474  -3.849 -12.922  1.00  0.00           H  
ATOM   2856  CZ  PHE B 173       7.405  -4.406 -13.175  1.00  0.00           C  
ATOM   2857  HZ  PHE B 173       7.618  -5.461 -13.279  1.00  0.00           H  
ATOM   2858  CE2 PHE B 173       6.078  -3.949 -13.252  1.00  0.00           C  
ATOM   2859  HE2 PHE B 173       5.278  -4.655 -13.423  1.00  0.00           H  
ATOM   2860  CD2 PHE B 173       5.796  -2.577 -13.122  1.00  0.00           C  
ATOM   2861  HD2 PHE B 173       4.776  -2.228 -13.212  1.00  0.00           H  
ATOM   2862  C   PHE B 173       6.586  -0.019 -15.296  1.00  0.00           C  
ATOM   2863  O   PHE B 173       5.406  -0.241 -15.581  1.00  0.00           O  
ATOM   2864  N   LEU B 174       7.614  -0.387 -16.071  1.00  0.00           N  
ATOM   2865  H   LEU B 174       8.527  -0.072 -15.774  1.00  0.00           H  
ATOM   2866  CA  LEU B 174       7.605  -1.426 -17.111  1.00  0.00           C  
ATOM   2867  HA  LEU B 174       8.441  -1.205 -17.774  1.00  0.00           H  
ATOM   2868  CB  LEU B 174       7.906  -2.773 -16.423  1.00  0.00           C  
ATOM   2869  HB2 LEU B 174       8.726  -2.640 -15.717  1.00  0.00           H  
ATOM   2870  HB3 LEU B 174       7.019  -3.056 -15.853  1.00  0.00           H  
ATOM   2871  CG  LEU B 174       8.275  -3.926 -17.372  1.00  0.00           C  
ATOM   2872  HG  LEU B 174       7.579  -3.992 -18.206  1.00  0.00           H  
ATOM   2873  CD1 LEU B 174       9.685  -3.766 -17.945  1.00  0.00           C  
ATOM   2874 HD11 LEU B 174       9.725  -2.887 -18.588  1.00  0.00           H  
ATOM   2875 HD12 LEU B 174      10.405  -3.648 -17.135  1.00  0.00           H  
ATOM   2876 HD13 LEU B 174       9.942  -4.642 -18.539  1.00  0.00           H  
ATOM   2877  CD2 LEU B 174       8.202  -5.241 -16.603  1.00  0.00           C  
ATOM   2878 HD21 LEU B 174       8.460  -6.068 -17.259  1.00  0.00           H  
ATOM   2879 HD22 LEU B 174       7.181  -5.391 -16.246  1.00  0.00           H  
ATOM   2880 HD23 LEU B 174       8.871  -5.209 -15.744  1.00  0.00           H  
ATOM   2881  C   LEU B 174       6.351  -1.459 -18.013  1.00  0.00           C  
ATOM   2882  O   LEU B 174       5.649  -2.465 -18.080  1.00  0.00           O  
ATOM   2883  N   LEU B 175       6.079  -0.358 -18.719  1.00  0.00           N  
ATOM   2884  H   LEU B 175       6.651   0.455 -18.559  1.00  0.00           H  
ATOM   2885  CA  LEU B 175       5.030  -0.285 -19.751  1.00  0.00           C  
ATOM   2886  HA  LEU B 175       4.968   0.754 -20.069  1.00  0.00           H  
ATOM   2887  CB  LEU B 175       5.433  -1.125 -20.991  1.00  0.00           C  
ATOM   2888  HB2 LEU B 175       5.319  -2.178 -20.729  1.00  0.00           H  
ATOM   2889  HB3 LEU B 175       4.725  -0.918 -21.795  1.00  0.00           H  
ATOM   2890  CG  LEU B 175       6.864  -0.921 -21.529  1.00  0.00           C  
ATOM   2891  HG  LEU B 175       7.588  -1.081 -20.730  1.00  0.00           H  
ATOM   2892  CD1 LEU B 175       7.166  -1.939 -22.629  1.00  0.00           C  
ATOM   2893 HD11 LEU B 175       7.048  -2.947 -22.231  1.00  0.00           H  
ATOM   2894 HD12 LEU B 175       8.191  -1.815 -22.978  1.00  0.00           H  
ATOM   2895 HD13 LEU B 175       6.476  -1.803 -23.461  1.00  0.00           H  
ATOM   2896  CD2 LEU B 175       7.076   0.480 -22.106  1.00  0.00           C  
ATOM   2897 HD21 LEU B 175       6.915   1.229 -21.332  1.00  0.00           H  
ATOM   2898 HD22 LEU B 175       8.093   0.577 -22.484  1.00  0.00           H  
ATOM   2899 HD23 LEU B 175       6.371   0.654 -22.919  1.00  0.00           H  
ATOM   2900  C   LEU B 175       3.613  -0.625 -19.226  1.00  0.00           C  
ATOM   2901  O   LEU B 175       2.795  -1.181 -19.953  1.00  0.00           O  
ATOM   2902  N   SER B 176       3.313  -0.313 -17.961  1.00  0.00           N  
ATOM   2903  H   SER B 176       4.029   0.100 -17.383  1.00  0.00           H  
ATOM   2904  CA  SER B 176       1.972  -0.514 -17.389  1.00  0.00           C  
ATOM   2905  HA  SER B 176       1.711  -1.568 -17.483  1.00  0.00           H  
ATOM   2906  CB  SER B 176       1.966  -0.138 -15.910  1.00  0.00           C  
ATOM   2907  HB2 SER B 176       2.288   0.897 -15.814  1.00  0.00           H  
ATOM   2908  HB3 SER B 176       0.949  -0.229 -15.526  1.00  0.00           H  
ATOM   2909  OG  SER B 176       2.815  -0.974 -15.147  1.00  0.00           O  
ATOM   2910  HG  SER B 176       3.742  -0.758 -15.375  1.00  0.00           H  
ATOM   2911  C   SER B 176       0.901   0.321 -18.106  1.00  0.00           C  
ATOM   2912  O   SER B 176       1.126   1.488 -18.417  1.00  0.00           O  
ATOM   2913  N   GLU B 177      -0.278  -0.263 -18.338  1.00  0.00           N  
ATOM   2914  H   GLU B 177      -0.383  -1.236 -18.104  1.00  0.00           H  
ATOM   2915  CA  GLU B 177      -1.361   0.367 -19.113  1.00  0.00           C  
ATOM   2916  HA  GLU B 177      -0.915   0.739 -20.037  1.00  0.00           H  
ATOM   2917  CB  GLU B 177      -2.436  -0.676 -19.473  1.00  0.00           C  
ATOM   2918  HB2 GLU B 177      -2.610  -1.325 -18.613  1.00  0.00           H  
ATOM   2919  HB3 GLU B 177      -3.380  -0.178 -19.699  1.00  0.00           H  
ATOM   2920  CG  GLU B 177      -2.045  -1.533 -20.687  1.00  0.00           C  
ATOM   2921  HG2 GLU B 177      -1.086  -2.014 -20.483  1.00  0.00           H  
ATOM   2922  HG3 GLU B 177      -2.792  -2.323 -20.798  1.00  0.00           H  
ATOM   2923  CD  GLU B 177      -1.960  -0.736 -22.004  1.00  0.00           C  
ATOM   2924  OE1 GLU B 177      -1.591  -1.365 -23.018  1.00  0.00           O  
ATOM   2925  OE2 GLU B 177      -2.252   0.485 -21.985  1.00  0.00           O  
ATOM   2926  C   GLU B 177      -2.019   1.593 -18.455  1.00  0.00           C  
ATOM   2927  O   GLU B 177      -2.044   1.747 -17.229  1.00  0.00           O  
ATOM   2928  N   ALA B 178      -2.572   2.469 -19.297  1.00  0.00           N  
ATOM   2929  H   ALA B 178      -2.568   2.237 -20.286  1.00  0.00           H  
ATOM   2930  CA  ALA B 178      -3.256   3.694 -18.882  1.00  0.00           C  
ATOM   2931  HA  ALA B 178      -2.764   4.069 -17.985  1.00  0.00           H  
ATOM   2932  CB  ALA B 178      -3.085   4.751 -19.980  1.00  0.00           C  
ATOM   2933  HB1 ALA B 178      -3.609   4.436 -20.884  1.00  0.00           H  
ATOM   2934  HB2 ALA B 178      -3.493   5.699 -19.634  1.00  0.00           H  
ATOM   2935  HB3 ALA B 178      -2.027   4.885 -20.207  1.00  0.00           H  
ATOM   2936  C   ALA B 178      -4.742   3.459 -18.545  1.00  0.00           C  
ATOM   2937  O   ALA B 178      -5.518   2.964 -19.359  1.00  0.00           O  
ATOM   2938  N   HIE B 179      -5.169   3.885 -17.357  1.00  0.00           N  
ATOM   2939  H   HIE B 179      -4.489   4.343 -16.760  1.00  0.00           H  
ATOM   2940  CA  HIE B 179      -6.548   3.796 -16.864  1.00  0.00           C  
ATOM   2941  HA  HIE B 179      -7.115   3.126 -17.514  1.00  0.00           H  
ATOM   2942  CB  HIE B 179      -6.546   3.181 -15.459  1.00  0.00           C  
ATOM   2943  HB2 HIE B 179      -5.698   3.554 -14.882  1.00  0.00           H  
ATOM   2944  HB3 HIE B 179      -7.461   3.463 -14.939  1.00  0.00           H  
ATOM   2945  CG  HIE B 179      -6.521   1.683 -15.500  1.00  0.00           C  
ATOM   2946  ND1 HIE B 179      -7.658   0.877 -15.556  1.00  0.00           N  
ATOM   2947  CE1 HIE B 179      -7.206  -0.376 -15.699  1.00  0.00           C  
ATOM   2948  HE1 HIE B 179      -7.839  -1.249 -15.795  1.00  0.00           H  
ATOM   2949  NE2 HIE B 179      -5.862  -0.390 -15.741  1.00  0.00           N  
ATOM   2950  HE2 HIE B 179      -5.290  -1.205 -15.895  1.00  0.00           H  
ATOM   2951  CD2 HIE B 179      -5.410   0.904 -15.626  1.00  0.00           C  
ATOM   2952  HD2 HIE B 179      -4.387   1.254 -15.690  1.00  0.00           H  
ATOM   2953  C   HIE B 179      -7.283   5.139 -16.868  1.00  0.00           C  
ATOM   2954  O   HIE B 179      -6.684   6.212 -16.840  1.00  0.00           O  
ATOM   2955  N   THR B 180      -8.614   5.077 -16.817  1.00  0.00           N  
ATOM   2956  H   THR B 180      -9.041   4.160 -16.782  1.00  0.00           H  
ATOM   2957  CA  THR B 180      -9.498   6.223 -16.547  1.00  0.00           C  
ATOM   2958  HA  THR B 180      -8.897   7.024 -16.116  1.00  0.00           H  
ATOM   2959  CB  THR B 180     -10.121   6.774 -17.841  1.00  0.00           C  
ATOM   2960  HB  THR B 180      -9.328   6.928 -18.571  1.00  0.00           H  
ATOM   2961  CG2 THR B 180     -11.175   5.853 -18.457  1.00  0.00           C  
ATOM   2962 HG21 THR B 180     -12.025   5.736 -17.782  1.00  0.00           H  
ATOM   2963 HG22 THR B 180     -11.526   6.278 -19.397  1.00  0.00           H  
ATOM   2964 HG23 THR B 180     -10.739   4.874 -18.657  1.00  0.00           H  
ATOM   2965  OG1 THR B 180     -10.732   8.019 -17.593  1.00  0.00           O  
ATOM   2966  HG1 THR B 180     -10.014   8.628 -17.313  1.00  0.00           H  
ATOM   2967  C   THR B 180     -10.544   5.845 -15.496  1.00  0.00           C  
ATOM   2968  O   THR B 180     -10.751   4.665 -15.214  1.00  0.00           O  
ATOM   2969  N   CYS B 181     -11.165   6.837 -14.862  1.00  0.00           N  
ATOM   2970  H   CYS B 181     -10.960   7.787 -15.126  1.00  0.00           H  
ATOM   2971  CA  CYS B 181     -12.163   6.622 -13.816  1.00  0.00           C  
ATOM   2972  HA  CYS B 181     -11.701   6.041 -13.016  1.00  0.00           H  
ATOM   2973  CB  CYS B 181     -12.593   7.981 -13.251  1.00  0.00           C  
ATOM   2974  HB2 CYS B 181     -13.068   8.560 -14.046  1.00  0.00           H  
ATOM   2975  HB3 CYS B 181     -13.323   7.836 -12.451  1.00  0.00           H  
ATOM   2976  SG  CYS B 181     -11.152   8.889 -12.617  1.00  0.00           S  
ATOM   2977  HG  CYS B 181     -11.014   8.232 -11.454  1.00  0.00           H  
ATOM   2978  C   CYS B 181     -13.392   5.839 -14.311  1.00  0.00           C  
ATOM   2979  O   CYS B 181     -13.811   5.965 -15.464  1.00  0.00           O  
ATOM   2980  N   ILE B 182     -14.015   5.087 -13.400  1.00  0.00           N  
ATOM   2981  H   ILE B 182     -13.630   5.037 -12.470  1.00  0.00           H  
ATOM   2982  CA  ILE B 182     -15.379   4.580 -13.590  1.00  0.00           C  
ATOM   2983  HA  ILE B 182     -15.411   4.037 -14.533  1.00  0.00           H  
ATOM   2984  CB  ILE B 182     -15.752   3.597 -12.450  1.00  0.00           C  
ATOM   2985  HB  ILE B 182     -15.590   4.107 -11.499  1.00  0.00           H  
ATOM   2986  CG2 ILE B 182     -17.232   3.172 -12.511  1.00  0.00           C  
ATOM   2987 HG21 ILE B 182     -17.481   2.538 -11.661  1.00  0.00           H  
ATOM   2988 HG22 ILE B 182     -17.885   4.043 -12.449  1.00  0.00           H  
ATOM   2989 HG23 ILE B 182     -17.439   2.631 -13.433  1.00  0.00           H  
ATOM   2990  CG1 ILE B 182     -14.835   2.349 -12.500  1.00  0.00           C  
ATOM   2991 HG12 ILE B 182     -15.027   1.794 -13.420  1.00  0.00           H  
ATOM   2992 HG13 ILE B 182     -13.792   2.666 -12.517  1.00  0.00           H  
ATOM   2993  CD1 ILE B 182     -14.989   1.398 -11.306  1.00  0.00           C  
ATOM   2994 HD11 ILE B 182     -14.879   1.951 -10.373  1.00  0.00           H  
ATOM   2995 HD12 ILE B 182     -15.962   0.907 -11.329  1.00  0.00           H  
ATOM   2996 HD13 ILE B 182     -14.216   0.631 -11.356  1.00  0.00           H  
ATOM   2997  C   ILE B 182     -16.328   5.798 -13.660  1.00  0.00           C  
ATOM   2998  O   ILE B 182     -16.192   6.695 -12.824  1.00  0.00           O  
ATOM   2999  N   PRO B 183     -17.250   5.879 -14.640  1.00  0.00           N  
ATOM   3000  CD  PRO B 183     -17.446   4.941 -15.737  1.00  0.00           C  
ATOM   3001  HD2 PRO B 183     -17.540   3.918 -15.375  1.00  0.00           H  
ATOM   3002  HD3 PRO B 183     -16.609   5.022 -16.433  1.00  0.00           H  
ATOM   3003  CG  PRO B 183     -18.739   5.368 -16.429  1.00  0.00           C  
ATOM   3004  HG2 PRO B 183     -19.590   4.881 -15.949  1.00  0.00           H  
ATOM   3005  HG3 PRO B 183     -18.719   5.146 -17.496  1.00  0.00           H  
ATOM   3006  CB  PRO B 183     -18.789   6.872 -16.162  1.00  0.00           C  
ATOM   3007  HB2 PRO B 183     -19.807   7.259 -16.220  1.00  0.00           H  
ATOM   3008  HB3 PRO B 183     -18.145   7.391 -16.873  1.00  0.00           H  
ATOM   3009  CA  PRO B 183     -18.197   6.991 -14.754  1.00  0.00           C  
ATOM   3010  HA  PRO B 183     -17.662   7.938 -14.671  1.00  0.00           H  
ATOM   3011  C   PRO B 183     -19.285   6.955 -13.668  1.00  0.00           C  
ATOM   3012  O   PRO B 183     -19.592   5.908 -13.107  1.00  0.00           O  
ATOM   3013  N   GLU B 184     -19.902   8.108 -13.420  1.00  0.00           N  
ATOM   3014  H   GLU B 184     -19.684   8.903 -14.002  1.00  0.00           H  
ATOM   3015  CA  GLU B 184     -20.938   8.360 -12.409  1.00  0.00           C  
ATOM   3016  HA  GLU B 184     -21.571   7.478 -12.287  1.00  0.00           H  
ATOM   3017  CB  GLU B 184     -20.250   8.674 -11.060  1.00  0.00           C  
ATOM   3018  HB2 GLU B 184     -19.699   7.788 -10.742  1.00  0.00           H  
ATOM   3019  HB3 GLU B 184     -19.521   9.467 -11.230  1.00  0.00           H  
ATOM   3020  CG  GLU B 184     -21.132   9.132  -9.886  1.00  0.00           C  
ATOM   3021  HG2 GLU B 184     -20.479   9.333  -9.033  1.00  0.00           H  
ATOM   3022  HG3 GLU B 184     -21.609  10.080 -10.139  1.00  0.00           H  
ATOM   3023  CD  GLU B 184     -22.200   8.107  -9.482  1.00  0.00           C  
ATOM   3024  OE1 GLU B 184     -22.025   7.472  -8.423  1.00  0.00           O  
ATOM   3025  OE2 GLU B 184     -23.200   7.975 -10.230  1.00  0.00           O  
ATOM   3026  C   GLU B 184     -21.808   9.529 -12.905  1.00  0.00           C  
ATOM   3027  O   GLU B 184     -21.362  10.318 -13.739  1.00  0.00           O  
ATOM   3028  N   ASN B 185     -23.024   9.671 -12.381  1.00  0.00           N  
ATOM   3029  H   ASN B 185     -23.275   9.004 -11.656  1.00  0.00           H  
ATOM   3030  CA  ASN B 185     -24.020  10.705 -12.686  1.00  0.00           C  
ATOM   3031  HA  ASN B 185     -24.154  10.732 -13.768  1.00  0.00           H  
ATOM   3032  CB  ASN B 185     -25.353  10.275 -12.040  1.00  0.00           C  
ATOM   3033  HB2 ASN B 185     -25.248  10.288 -10.956  1.00  0.00           H  
ATOM   3034  HB3 ASN B 185     -26.126  10.993 -12.307  1.00  0.00           H  
ATOM   3035  CG  ASN B 185     -25.844   8.905 -12.471  1.00  0.00           C  
ATOM   3036  OD1 ASN B 185     -26.522   8.757 -13.475  1.00  0.00           O  
ATOM   3037  ND2 ASN B 185     -25.547   7.861 -11.729  1.00  0.00           N  
ATOM   3038 HD21 ASN B 185     -25.887   6.971 -12.033  1.00  0.00           H  
ATOM   3039 HD22 ASN B 185     -24.840   7.927 -10.986  1.00  0.00           H  
ATOM   3040  C   ASN B 185     -23.615  12.141 -12.253  1.00  0.00           C  
ATOM   3041  O   ASN B 185     -24.469  12.949 -11.887  1.00  0.00           O  
ATOM   3042  N   ASN B 186     -22.321  12.476 -12.232  1.00  0.00           N  
ATOM   3043  H   ASN B 186     -21.674  11.841 -12.686  1.00  0.00           H  
ATOM   3044  CA  ASN B 186     -21.833  13.773 -11.765  1.00  0.00           C  
ATOM   3045  HA  ASN B 186     -22.434  14.047 -10.896  1.00  0.00           H  
ATOM   3046  CB  ASN B 186     -20.366  13.659 -11.309  1.00  0.00           C  
ATOM   3047  HB2 ASN B 186     -19.838  12.926 -11.919  1.00  0.00           H  
ATOM   3048  HB3 ASN B 186     -19.865  14.615 -11.441  1.00  0.00           H  
ATOM   3049  CG  ASN B 186     -20.263  13.307  -9.836  1.00  0.00           C  
ATOM   3050  OD1 ASN B 186     -20.885  13.929  -8.991  1.00  0.00           O  
ATOM   3051  ND2 ASN B 186     -19.464  12.333  -9.469  1.00  0.00           N  
ATOM   3052 HD21 ASN B 186     -19.489  12.077  -8.500  1.00  0.00           H  
ATOM   3053 HD22 ASN B 186     -18.905  11.827 -10.137  1.00  0.00           H  
ATOM   3054  C   ASN B 186     -22.038  14.899 -12.793  1.00  0.00           C  
ATOM   3055  O   ASN B 186     -21.848  14.722 -13.993  1.00  0.00           O  
ATOM   3056  N   GLY B 187     -22.372  16.088 -12.282  1.00  0.00           N  
ATOM   3057  H   GLY B 187     -22.531  16.128 -11.288  1.00  0.00           H  
ATOM   3058  CA  GLY B 187     -22.600  17.309 -13.064  1.00  0.00           C  
ATOM   3059  HA2 GLY B 187     -22.030  17.257 -13.991  1.00  0.00           H  
ATOM   3060  HA3 GLY B 187     -23.657  17.382 -13.320  1.00  0.00           H  
ATOM   3061  C   GLY B 187     -22.186  18.588 -12.330  1.00  0.00           C  
ATOM   3062  O   GLY B 187     -22.753  19.652 -12.567  1.00  0.00           O  
ATOM   3063  N   GLY B 188     -21.256  18.486 -11.374  1.00  0.00           N  
ATOM   3064  H   GLY B 188     -20.778  17.600 -11.290  1.00  0.00           H  
ATOM   3065  CA  GLY B 188     -20.758  19.605 -10.567  1.00  0.00           C  
ATOM   3066  HA2 GLY B 188     -21.529  20.373 -10.491  1.00  0.00           H  
ATOM   3067  HA3 GLY B 188     -20.545  19.248  -9.559  1.00  0.00           H  
ATOM   3068  C   GLY B 188     -19.486  20.248 -11.136  1.00  0.00           C  
ATOM   3069  O   GLY B 188     -18.824  19.689 -12.004  1.00  0.00           O  
ATOM   3070  N   ALA B 189     -19.134  21.443 -10.650  1.00  0.00           N  
ATOM   3071  H   ALA B 189     -19.757  21.901 -10.003  1.00  0.00           H  
ATOM   3072  CA  ALA B 189     -17.853  22.093 -10.970  1.00  0.00           C  
ATOM   3073  HA  ALA B 189     -17.615  21.915 -12.021  1.00  0.00           H  
ATOM   3074  CB  ALA B 189     -18.012  23.605 -10.772  1.00  0.00           C  
ATOM   3075  HB1 ALA B 189     -18.828  23.977 -11.392  1.00  0.00           H  
ATOM   3076  HB2 ALA B 189     -18.215  23.834  -9.726  1.00  0.00           H  
ATOM   3077  HB3 ALA B 189     -17.092  24.108 -11.074  1.00  0.00           H  
ATOM   3078  C   ALA B 189     -16.674  21.534 -10.144  1.00  0.00           C  
ATOM   3079  O   ALA B 189     -15.545  21.482 -10.627  1.00  0.00           O  
ATOM   3080  N   GLY B 190     -16.926  21.097  -8.905  1.00  0.00           N  
ATOM   3081  H   GLY B 190     -17.878  21.128  -8.584  1.00  0.00           H  
ATOM   3082  CA  GLY B 190     -15.988  20.286  -8.122  1.00  0.00           C  
ATOM   3083  HA2 GLY B 190     -14.967  20.622  -8.299  1.00  0.00           H  
ATOM   3084  HA3 GLY B 190     -16.204  20.388  -7.060  1.00  0.00           H  
ATOM   3085  C   GLY B 190     -16.091  18.805  -8.493  1.00  0.00           C  
ATOM   3086  O   GLY B 190     -17.183  18.321  -8.788  1.00  0.00           O  
ATOM   3087  N   CYS B 191     -14.956  18.108  -8.477  1.00  0.00           N  
ATOM   3088  H   CYS B 191     -14.094  18.584  -8.224  1.00  0.00           H  
ATOM   3089  CA  CYS B 191     -14.817  16.713  -8.886  1.00  0.00           C  
ATOM   3090  HA  CYS B 191     -15.800  16.249  -8.996  1.00  0.00           H  
ATOM   3091  CB  CYS B 191     -14.090  16.683 -10.240  1.00  0.00           C  
ATOM   3092  HB2 CYS B 191     -13.212  17.331 -10.200  1.00  0.00           H  
ATOM   3093  HB3 CYS B 191     -13.742  15.670 -10.441  1.00  0.00           H  
ATOM   3094  SG  CYS B 191     -15.201  17.214 -11.576  1.00  0.00           S  
ATOM   3095  HG  CYS B 191     -15.529  18.408 -11.065  1.00  0.00           H  
ATOM   3096  C   CYS B 191     -14.021  15.932  -7.838  1.00  0.00           C  
ATOM   3097  O   CYS B 191     -12.958  16.380  -7.417  1.00  0.00           O  
ATOM   3098  N   VAL B 192     -14.486  14.735  -7.473  1.00  0.00           N  
ATOM   3099  H   VAL B 192     -15.363  14.401  -7.850  1.00  0.00           H  
ATOM   3100  CA  VAL B 192     -13.755  13.788  -6.619  1.00  0.00           C  
ATOM   3101  HA  VAL B 192     -12.691  13.972  -6.750  1.00  0.00           H  
ATOM   3102  CB  VAL B 192     -14.068  14.007  -5.122  1.00  0.00           C  
ATOM   3103  HB  VAL B 192     -13.797  15.032  -4.869  1.00  0.00           H  
ATOM   3104  CG1 VAL B 192     -15.551  13.811  -4.774  1.00  0.00           C  
ATOM   3105 HG11 VAL B 192     -15.702  14.016  -3.713  1.00  0.00           H  
ATOM   3106 HG12 VAL B 192     -16.165  14.502  -5.351  1.00  0.00           H  
ATOM   3107 HG13 VAL B 192     -15.860  12.788  -4.986  1.00  0.00           H  
ATOM   3108  CG2 VAL B 192     -13.248  13.074  -4.221  1.00  0.00           C  
ATOM   3109 HG21 VAL B 192     -13.363  13.377  -3.180  1.00  0.00           H  
ATOM   3110 HG22 VAL B 192     -13.578  12.041  -4.329  1.00  0.00           H  
ATOM   3111 HG23 VAL B 192     -12.192  13.144  -4.481  1.00  0.00           H  
ATOM   3112  C   VAL B 192     -14.029  12.363  -7.092  1.00  0.00           C  
ATOM   3113  O   VAL B 192     -15.127  12.062  -7.560  1.00  0.00           O  
ATOM   3114  N   CYS B 193     -13.026  11.490  -7.013  1.00  0.00           N  
ATOM   3115  H   CYS B 193     -12.135  11.806  -6.637  1.00  0.00           H  
ATOM   3116  CA  CYS B 193     -13.110  10.110  -7.486  1.00  0.00           C  
ATOM   3117  HA  CYS B 193     -14.114   9.735  -7.279  1.00  0.00           H  
ATOM   3118  CB  CYS B 193     -12.901  10.110  -9.012  1.00  0.00           C  
ATOM   3119  HB2 CYS B 193     -13.053   9.106  -9.409  1.00  0.00           H  
ATOM   3120  HB3 CYS B 193     -13.638  10.772  -9.473  1.00  0.00           H  
ATOM   3121  SG  CYS B 193     -11.225  10.668  -9.443  1.00  0.00           S  
ATOM   3122  HG  CYS B 193     -11.261  11.832  -8.769  1.00  0.00           H  
ATOM   3123  C   CYS B 193     -12.117   9.181  -6.767  1.00  0.00           C  
ATOM   3124  O   CYS B 193     -11.243   9.615  -6.010  1.00  0.00           O  
ATOM   3125  N   HIE B 194     -12.255   7.880  -7.030  1.00  0.00           N  
ATOM   3126  H   HIE B 194     -12.989   7.602  -7.664  1.00  0.00           H  
ATOM   3127  CA  HIE B 194     -11.310   6.836  -6.637  1.00  0.00           C  
ATOM   3128  HA  HIE B 194     -10.574   7.251  -5.946  1.00  0.00           H  
ATOM   3129  CB  HIE B 194     -12.054   5.702  -5.916  1.00  0.00           C  
ATOM   3130  HB2 HIE B 194     -12.783   5.268  -6.603  1.00  0.00           H  
ATOM   3131  HB3 HIE B 194     -11.341   4.922  -5.657  1.00  0.00           H  
ATOM   3132  CG  HIE B 194     -12.780   6.113  -4.657  1.00  0.00           C  
ATOM   3133  ND1 HIE B 194     -13.859   5.425  -4.105  1.00  0.00           N  
ATOM   3134  CE1 HIE B 194     -14.246   6.136  -3.037  1.00  0.00           C  
ATOM   3135  HE1 HIE B 194     -15.095   5.888  -2.413  1.00  0.00           H  
ATOM   3136  NE2 HIE B 194     -13.446   7.203  -2.869  1.00  0.00           N  
ATOM   3137  HE2 HIE B 194     -13.541   7.906  -2.149  1.00  0.00           H  
ATOM   3138  CD2 HIE B 194     -12.505   7.198  -3.873  1.00  0.00           C  
ATOM   3139  HD2 HIE B 194     -11.716   7.922  -4.023  1.00  0.00           H  
ATOM   3140  C   HIE B 194     -10.545   6.309  -7.854  1.00  0.00           C  
ATOM   3141  O   HIE B 194     -11.078   6.259  -8.966  1.00  0.00           O  
ATOM   3142  N   LEU B 195      -9.302   5.896  -7.605  1.00  0.00           N  
ATOM   3143  H   LEU B 195      -8.946   6.052  -6.668  1.00  0.00           H  
ATOM   3144  CA  LEU B 195      -8.350   5.304  -8.547  1.00  0.00           C  
ATOM   3145  HA  LEU B 195      -8.849   5.112  -9.499  1.00  0.00           H  
ATOM   3146  CB  LEU B 195      -7.177   6.282  -8.786  1.00  0.00           C  
ATOM   3147  HB2 LEU B 195      -6.554   6.271  -7.894  1.00  0.00           H  
ATOM   3148  HB3 LEU B 195      -6.570   5.903  -9.609  1.00  0.00           H  
ATOM   3149  CG  LEU B 195      -7.540   7.754  -9.065  1.00  0.00           C  
ATOM   3150  HG  LEU B 195      -8.147   8.145  -8.250  1.00  0.00           H  
ATOM   3151  CD1 LEU B 195      -6.271   8.605  -9.142  1.00  0.00           C  
ATOM   3152 HD11 LEU B 195      -6.539   9.645  -9.335  1.00  0.00           H  
ATOM   3153 HD12 LEU B 195      -5.737   8.554  -8.195  1.00  0.00           H  
ATOM   3154 HD13 LEU B 195      -5.625   8.246  -9.944  1.00  0.00           H  
ATOM   3155  CD2 LEU B 195      -8.306   7.930 -10.376  1.00  0.00           C  
ATOM   3156 HD21 LEU B 195      -7.674   7.647 -11.215  1.00  0.00           H  
ATOM   3157 HD22 LEU B 195      -8.605   8.971 -10.484  1.00  0.00           H  
ATOM   3158 HD23 LEU B 195      -9.201   7.313 -10.375  1.00  0.00           H  
ATOM   3159  C   LEU B 195      -7.840   3.967  -7.974  1.00  0.00           C  
ATOM   3160  O   LEU B 195      -7.483   3.889  -6.793  1.00  0.00           O  
ATOM   3161  N   LEU B 196      -7.799   2.915  -8.795  1.00  0.00           N  
ATOM   3162  H   LEU B 196      -8.024   3.067  -9.769  1.00  0.00           H  
ATOM   3163  CA  LEU B 196      -7.343   1.575  -8.407  1.00  0.00           C  
ATOM   3164  HA  LEU B 196      -7.770   1.323  -7.432  1.00  0.00           H  
ATOM   3165  CB  LEU B 196      -7.848   0.553  -9.447  1.00  0.00           C  
ATOM   3166  HB2 LEU B 196      -7.922   1.041 -10.421  1.00  0.00           H  
ATOM   3167  HB3 LEU B 196      -7.121  -0.253  -9.555  1.00  0.00           H  
ATOM   3168  CG  LEU B 196      -9.211  -0.048  -9.046  1.00  0.00           C  
ATOM   3169  HG  LEU B 196      -9.717   0.614  -8.342  1.00  0.00           H  
ATOM   3170  CD1 LEU B 196      -9.013  -1.412  -8.383  1.00  0.00           C  
ATOM   3171 HD11 LEU B 196      -8.343  -1.310  -7.527  1.00  0.00           H  
ATOM   3172 HD12 LEU B 196      -9.971  -1.801  -8.037  1.00  0.00           H  
ATOM   3173 HD13 LEU B 196      -8.575  -2.113  -9.094  1.00  0.00           H  
ATOM   3174  CD2 LEU B 196     -10.130  -0.225 -10.253  1.00  0.00           C  
ATOM   3175 HD21 LEU B 196      -9.652  -0.858 -10.999  1.00  0.00           H  
ATOM   3176 HD22 LEU B 196     -11.068  -0.680  -9.934  1.00  0.00           H  
ATOM   3177 HD23 LEU B 196     -10.345   0.750 -10.689  1.00  0.00           H  
ATOM   3178  C   LEU B 196      -5.814   1.540  -8.252  1.00  0.00           C  
ATOM   3179  O   LEU B 196      -5.072   1.700  -9.222  1.00  0.00           O  
ATOM   3180  N   MET B 197      -5.359   1.340  -7.011  1.00  0.00           N  
ATOM   3181  H   MET B 197      -6.046   1.209  -6.277  1.00  0.00           H  
ATOM   3182  CA  MET B 197      -3.948   1.388  -6.602  1.00  0.00           C  
ATOM   3183  HA  MET B 197      -3.332   1.010  -7.419  1.00  0.00           H  
ATOM   3184  CB  MET B 197      -3.526   2.844  -6.314  1.00  0.00           C  
ATOM   3185  HB2 MET B 197      -4.178   3.272  -5.553  1.00  0.00           H  
ATOM   3186  HB3 MET B 197      -2.514   2.827  -5.925  1.00  0.00           H  
ATOM   3187  CG  MET B 197      -3.522   3.754  -7.548  1.00  0.00           C  
ATOM   3188  HG2 MET B 197      -3.116   3.197  -8.392  1.00  0.00           H  
ATOM   3189  HG3 MET B 197      -4.551   4.029  -7.780  1.00  0.00           H  
ATOM   3190  SD  MET B 197      -2.533   5.262  -7.357  1.00  0.00           S  
ATOM   3191  CE  MET B 197      -2.981   6.118  -8.891  1.00  0.00           C  
ATOM   3192  HE1 MET B 197      -2.465   7.077  -8.940  1.00  0.00           H  
ATOM   3193  HE2 MET B 197      -2.693   5.508  -9.747  1.00  0.00           H  
ATOM   3194  HE3 MET B 197      -4.057   6.287  -8.914  1.00  0.00           H  
ATOM   3195  C   MET B 197      -3.699   0.472  -5.387  1.00  0.00           C  
ATOM   3196  O   MET B 197      -3.482   0.935  -4.270  1.00  0.00           O  
ATOM   3197  N   ASP B 198      -3.774  -0.844  -5.605  1.00  0.00           N  
ATOM   3198  H   ASP B 198      -3.935  -1.181  -6.550  1.00  0.00           H  
ATOM   3199  CA  ASP B 198      -3.682  -1.891  -4.570  1.00  0.00           C  
ATOM   3200  HA  ASP B 198      -3.963  -1.456  -3.613  1.00  0.00           H  
ATOM   3201  CB  ASP B 198      -4.679  -3.035  -4.880  1.00  0.00           C  
ATOM   3202  HB2 ASP B 198      -4.617  -3.770  -4.078  1.00  0.00           H  
ATOM   3203  HB3 ASP B 198      -5.694  -2.637  -4.880  1.00  0.00           H  
ATOM   3204  CG  ASP B 198      -4.473  -3.755  -6.218  1.00  0.00           C  
ATOM   3205  OD1 ASP B 198      -4.961  -4.914  -6.292  1.00  0.00           O  
ATOM   3206  OD2 ASP B 198      -3.774  -3.206  -7.097  1.00  0.00           O  
ATOM   3207  C   ASP B 198      -2.259  -2.437  -4.355  1.00  0.00           C  
ATOM   3208  O   ASP B 198      -1.730  -2.363  -3.246  1.00  0.00           O  
ATOM   3209  N   ASP B 199      -1.594  -2.942  -5.399  1.00  0.00           N  
ATOM   3210  H   ASP B 199      -2.114  -3.028  -6.274  1.00  0.00           H  
ATOM   3211  CA  ASP B 199      -0.223  -3.470  -5.330  1.00  0.00           C  
ATOM   3212  HA  ASP B 199      -0.155  -3.981  -4.379  1.00  0.00           H  
ATOM   3213  CB  ASP B 199       0.021  -4.510  -6.439  1.00  0.00           C  
ATOM   3214  HB2 ASP B 199      -0.509  -4.209  -7.342  1.00  0.00           H  
ATOM   3215  HB3 ASP B 199       1.080  -4.574  -6.682  1.00  0.00           H  
ATOM   3216  CG  ASP B 199      -0.406  -5.919  -6.049  1.00  0.00           C  
ATOM   3217  OD1 ASP B 199      -0.661  -6.729  -6.955  1.00  0.00           O  
ATOM   3218  OD2 ASP B 199      -0.460  -6.256  -4.837  1.00  0.00           O  
ATOM   3219  C   ASP B 199       0.864  -2.390  -5.237  1.00  0.00           C  
ATOM   3220  O   ASP B 199       1.984  -2.568  -5.717  1.00  0.00           O  
ATOM   3221  N   VAL B 200       0.544  -1.258  -4.614  1.00  0.00           N  
ATOM   3222  H   VAL B 200      -0.370  -1.182  -4.181  1.00  0.00           H  
ATOM   3223  CA  VAL B 200       1.460  -0.128  -4.480  1.00  0.00           C  
ATOM   3224  HA  VAL B 200       1.828   0.066  -5.478  1.00  0.00           H  
ATOM   3225  CB  VAL B 200       0.759   1.154  -4.004  1.00  0.00           C  
ATOM   3226  HB  VAL B 200       1.515   1.924  -3.843  1.00  0.00           H  
ATOM   3227  CG1 VAL B 200      -0.182   1.659  -5.098  1.00  0.00           C  
ATOM   3228 HG11 VAL B 200      -0.635   2.592  -4.771  1.00  0.00           H  
ATOM   3229 HG12 VAL B 200      -0.958   0.922  -5.292  1.00  0.00           H  
ATOM   3230 HG13 VAL B 200       0.378   1.836  -6.017  1.00  0.00           H  
ATOM   3231  CG2 VAL B 200      -0.037   0.986  -2.705  1.00  0.00           C  
ATOM   3232 HG21 VAL B 200      -0.867   0.292  -2.848  1.00  0.00           H  
ATOM   3233 HG22 VAL B 200      -0.437   1.955  -2.410  1.00  0.00           H  
ATOM   3234 HG23 VAL B 200       0.615   0.614  -1.915  1.00  0.00           H  
ATOM   3235  C   VAL B 200       2.706  -0.427  -3.650  1.00  0.00           C  
ATOM   3236  O   VAL B 200       2.700  -1.212  -2.693  1.00  0.00           O  
ATOM   3237  N   VAL B 201       3.793   0.214  -4.065  1.00  0.00           N  
ATOM   3238  H   VAL B 201       3.682   0.824  -4.871  1.00  0.00           H  
ATOM   3239  CA  VAL B 201       5.147   0.091  -3.513  1.00  0.00           C  
ATOM   3240  HA  VAL B 201       5.103  -0.309  -2.499  1.00  0.00           H  
ATOM   3241  CB  VAL B 201       6.015  -0.852  -4.374  1.00  0.00           C  
ATOM   3242  HB  VAL B 201       7.002  -0.844  -3.934  1.00  0.00           H  
ATOM   3243  CG1 VAL B 201       5.520  -2.306  -4.410  1.00  0.00           C  
ATOM   3244 HG11 VAL B 201       4.499  -2.353  -4.788  1.00  0.00           H  
ATOM   3245 HG12 VAL B 201       6.158  -2.903  -5.060  1.00  0.00           H  
ATOM   3246 HG13 VAL B 201       5.561  -2.733  -3.414  1.00  0.00           H  
ATOM   3247  CG2 VAL B 201       6.173  -0.389  -5.824  1.00  0.00           C  
ATOM   3248 HG21 VAL B 201       5.219  -0.468  -6.346  1.00  0.00           H  
ATOM   3249 HG22 VAL B 201       6.518   0.639  -5.866  1.00  0.00           H  
ATOM   3250 HG23 VAL B 201       6.911  -1.010  -6.328  1.00  0.00           H  
ATOM   3251  C   VAL B 201       5.805   1.470  -3.430  1.00  0.00           C  
ATOM   3252  O   VAL B 201       5.400   2.405  -4.122  1.00  0.00           O  
ATOM   3253  N   SER B 202       6.880   1.602  -2.659  1.00  0.00           N  
ATOM   3254  H   SER B 202       7.183   0.796  -2.113  1.00  0.00           H  
ATOM   3255  CA  SER B 202       7.613   2.867  -2.514  1.00  0.00           C  
ATOM   3256  HA  SER B 202       6.898   3.643  -2.262  1.00  0.00           H  
ATOM   3257  CB  SER B 202       8.610   2.762  -1.364  1.00  0.00           C  
ATOM   3258  HB2 SER B 202       9.223   1.866  -1.478  1.00  0.00           H  
ATOM   3259  HB3 SER B 202       9.260   3.639  -1.369  1.00  0.00           H  
ATOM   3260  OG  SER B 202       7.909   2.722  -0.141  1.00  0.00           O  
ATOM   3261  HG  SER B 202       7.413   1.884  -0.078  1.00  0.00           H  
ATOM   3262  C   SER B 202       8.316   3.308  -3.805  1.00  0.00           C  
ATOM   3263  O   SER B 202       8.464   4.510  -4.038  1.00  0.00           O  
ATOM   3264  N   ALA B 203       8.690   2.350  -4.663  1.00  0.00           N  
ATOM   3265  H   ALA B 203       8.600   1.392  -4.355  1.00  0.00           H  
ATOM   3266  CA  ALA B 203       9.236   2.561  -6.005  1.00  0.00           C  
ATOM   3267  HA  ALA B 203      10.051   3.284  -5.939  1.00  0.00           H  
ATOM   3268  CB  ALA B 203       9.817   1.219  -6.466  1.00  0.00           C  
ATOM   3269  HB1 ALA B 203       9.020   0.482  -6.555  1.00  0.00           H  
ATOM   3270  HB2 ALA B 203      10.290   1.338  -7.442  1.00  0.00           H  
ATOM   3271  HB3 ALA B 203      10.559   0.862  -5.750  1.00  0.00           H  
ATOM   3272  C   ALA B 203       8.227   3.098  -7.051  1.00  0.00           C  
ATOM   3273  O   ALA B 203       8.629   3.449  -8.163  1.00  0.00           O  
ATOM   3274  N   ASP B 204       6.926   3.154  -6.740  1.00  0.00           N  
ATOM   3275  H   ASP B 204       6.631   2.911  -5.802  1.00  0.00           H  
ATOM   3276  CA  ASP B 204       5.911   3.621  -7.683  1.00  0.00           C  
ATOM   3277  HA  ASP B 204       6.059   3.089  -8.623  1.00  0.00           H  
ATOM   3278  CB  ASP B 204       4.483   3.345  -7.205  1.00  0.00           C  
ATOM   3279  HB2 ASP B 204       4.389   3.608  -6.151  1.00  0.00           H  
ATOM   3280  HB3 ASP B 204       3.795   3.989  -7.756  1.00  0.00           H  
ATOM   3281  CG  ASP B 204       3.995   1.928  -7.427  1.00  0.00           C  
ATOM   3282  OD1 ASP B 204       4.476   1.201  -8.320  1.00  0.00           O  
ATOM   3283  OD2 ASP B 204       3.017   1.576  -6.742  1.00  0.00           O  
ATOM   3284  C   ASP B 204       5.988   5.115  -7.973  1.00  0.00           C  
ATOM   3285  O   ASP B 204       6.110   5.960  -7.084  1.00  0.00           O  
ATOM   3286  N   GLN B 205       5.726   5.432  -9.239  1.00  0.00           N  
ATOM   3287  H   GLN B 205       5.639   4.681  -9.908  1.00  0.00           H  
ATOM   3288  CA  GLN B 205       5.311   6.755  -9.678  1.00  0.00           C  
ATOM   3289  HA  GLN B 205       4.819   7.251  -8.842  1.00  0.00           H  
ATOM   3290  CB  GLN B 205       6.553   7.575 -10.060  1.00  0.00           C  
ATOM   3291  HB2 GLN B 205       7.250   7.504  -9.223  1.00  0.00           H  
ATOM   3292  HB3 GLN B 205       7.035   7.137 -10.935  1.00  0.00           H  
ATOM   3293  CG  GLN B 205       6.256   9.063 -10.332  1.00  0.00           C  
ATOM   3294  HG2 GLN B 205       5.869   9.171 -11.346  1.00  0.00           H  
ATOM   3295  HG3 GLN B 205       5.494   9.416  -9.638  1.00  0.00           H  
ATOM   3296  CD  GLN B 205       7.488   9.959 -10.161  1.00  0.00           C  
ATOM   3297  OE1 GLN B 205       8.543   9.569  -9.692  1.00  0.00           O  
ATOM   3298  NE2 GLN B 205       7.411  11.222 -10.519  1.00  0.00           N  
ATOM   3299 HE21 GLN B 205       8.263  11.749 -10.439  1.00  0.00           H  
ATOM   3300 HE22 GLN B 205       6.543  11.637 -10.834  1.00  0.00           H  
ATOM   3301  C   GLN B 205       4.287   6.602 -10.802  1.00  0.00           C  
ATOM   3302  O   GLN B 205       4.491   5.840 -11.745  1.00  0.00           O  
ATOM   3303  N   TYR B 206       3.163   7.299 -10.688  1.00  0.00           N  
ATOM   3304  H   TYR B 206       3.057   7.904  -9.882  1.00  0.00           H  
ATOM   3305  CA  TYR B 206       2.114   7.380 -11.699  1.00  0.00           C  
ATOM   3306  HA  TYR B 206       2.291   6.617 -12.449  1.00  0.00           H  
ATOM   3307  CB  TYR B 206       0.729   7.150 -11.068  1.00  0.00           C  
ATOM   3308  HB2 TYR B 206       0.625   7.806 -10.202  1.00  0.00           H  
ATOM   3309  HB3 TYR B 206      -0.025   7.467 -11.791  1.00  0.00           H  
ATOM   3310  CG  TYR B 206       0.406   5.725 -10.643  1.00  0.00           C  
ATOM   3311  CD1 TYR B 206       0.980   5.172  -9.480  1.00  0.00           C  
ATOM   3312  HD1 TYR B 206       1.675   5.754  -8.893  1.00  0.00           H  
ATOM   3313  CE1 TYR B 206       0.628   3.874  -9.061  1.00  0.00           C  
ATOM   3314  HE1 TYR B 206       1.072   3.439  -8.177  1.00  0.00           H  
ATOM   3315  CZ  TYR B 206      -0.335   3.136  -9.781  1.00  0.00           C  
ATOM   3316  OH  TYR B 206      -0.760   1.928  -9.318  1.00  0.00           O  
ATOM   3317  HH  TYR B 206      -1.467   1.584  -9.872  1.00  0.00           H  
ATOM   3318  CE2 TYR B 206      -0.900   3.679 -10.955  1.00  0.00           C  
ATOM   3319  HE2 TYR B 206      -1.624   3.112 -11.521  1.00  0.00           H  
ATOM   3320  CD2 TYR B 206      -0.524   4.968 -11.385  1.00  0.00           C  
ATOM   3321  HD2 TYR B 206      -0.973   5.389 -12.273  1.00  0.00           H  
ATOM   3322  C   TYR B 206       2.154   8.753 -12.379  1.00  0.00           C  
ATOM   3323  O   TYR B 206       2.306   9.767 -11.701  1.00  0.00           O  
ATOM   3324  N   THR B 207       1.963   8.812 -13.694  1.00  0.00           N  
ATOM   3325  H   THR B 207       1.793   7.940 -14.190  1.00  0.00           H  
ATOM   3326  CA  THR B 207       1.649  10.056 -14.425  1.00  0.00           C  
ATOM   3327  HA  THR B 207       2.071  10.906 -13.891  1.00  0.00           H  
ATOM   3328  CB  THR B 207       2.259  10.053 -15.833  1.00  0.00           C  
ATOM   3329  HB  THR B 207       1.899  10.925 -16.381  1.00  0.00           H  
ATOM   3330  CG2 THR B 207       3.784  10.121 -15.769  1.00  0.00           C  
ATOM   3331 HG21 THR B 207       4.177   9.239 -15.262  1.00  0.00           H  
ATOM   3332 HG22 THR B 207       4.185  10.155 -16.781  1.00  0.00           H  
ATOM   3333 HG23 THR B 207       4.091  11.017 -15.231  1.00  0.00           H  
ATOM   3334  OG1 THR B 207       1.909   8.887 -16.539  1.00  0.00           O  
ATOM   3335  HG1 THR B 207       0.980   8.943 -16.789  1.00  0.00           H  
ATOM   3336  C   THR B 207       0.137  10.270 -14.502  1.00  0.00           C  
ATOM   3337  O   THR B 207      -0.622   9.300 -14.523  1.00  0.00           O  
ATOM   3338  N   LEU B 208      -0.300  11.532 -14.523  1.00  0.00           N  
ATOM   3339  H   LEU B 208       0.384  12.281 -14.564  1.00  0.00           H  
ATOM   3340  CA  LEU B 208      -1.711  11.945 -14.520  1.00  0.00           C  
ATOM   3341  HA  LEU B 208      -2.350  11.090 -14.743  1.00  0.00           H  
ATOM   3342  CB  LEU B 208      -2.084  12.510 -13.134  1.00  0.00           C  
ATOM   3343  HB2 LEU B 208      -1.366  13.295 -12.896  1.00  0.00           H  
ATOM   3344  HB3 LEU B 208      -3.065  12.980 -13.202  1.00  0.00           H  
ATOM   3345  CG  LEU B 208      -2.120  11.483 -11.987  1.00  0.00           C  
ATOM   3346  HG  LEU B 208      -1.450  10.651 -12.194  1.00  0.00           H  
ATOM   3347  CD1 LEU B 208      -1.677  12.144 -10.682  1.00  0.00           C  
ATOM   3348 HD11 LEU B 208      -0.633  12.444 -10.765  1.00  0.00           H  
ATOM   3349 HD12 LEU B 208      -2.292  13.022 -10.478  1.00  0.00           H  
ATOM   3350 HD13 LEU B 208      -1.787  11.438  -9.862  1.00  0.00           H  
ATOM   3351  CD2 LEU B 208      -3.536  10.948 -11.775  1.00  0.00           C  
ATOM   3352 HD21 LEU B 208      -4.182  11.733 -11.378  1.00  0.00           H  
ATOM   3353 HD22 LEU B 208      -3.935  10.621 -12.733  1.00  0.00           H  
ATOM   3354 HD23 LEU B 208      -3.518  10.110 -11.080  1.00  0.00           H  
ATOM   3355  C   LEU B 208      -1.958  13.023 -15.584  1.00  0.00           C  
ATOM   3356  O   LEU B 208      -1.171  13.966 -15.680  1.00  0.00           O  
ATOM   3357  N   ASP B 209      -3.080  12.935 -16.302  1.00  0.00           N  
ATOM   3358  H   ASP B 209      -3.664  12.113 -16.162  1.00  0.00           H  
ATOM   3359  CA  ASP B 209      -3.470  13.876 -17.364  1.00  0.00           C  
ATOM   3360  HA  ASP B 209      -2.941  14.820 -17.221  1.00  0.00           H  
ATOM   3361  CB  ASP B 209      -3.087  13.323 -18.749  1.00  0.00           C  
ATOM   3362  HB2 ASP B 209      -3.570  12.356 -18.891  1.00  0.00           H  
ATOM   3363  HB3 ASP B 209      -3.489  13.999 -19.507  1.00  0.00           H  
ATOM   3364  CG  ASP B 209      -1.587  13.156 -18.997  1.00  0.00           C  
ATOM   3365  OD1 ASP B 209      -0.998  14.062 -19.627  1.00  0.00           O  
ATOM   3366  OD2 ASP B 209      -0.997  12.112 -18.655  1.00  0.00           O  
ATOM   3367  C   ASP B 209      -4.980  14.171 -17.356  1.00  0.00           C  
ATOM   3368  O   ASP B 209      -5.790  13.252 -17.492  1.00  0.00           O  
ATOM   3369  N   LEU B 210      -5.365  15.450 -17.258  1.00  0.00           N  
ATOM   3370  H   LEU B 210      -4.631  16.150 -17.233  1.00  0.00           H  
ATOM   3371  CA  LEU B 210      -6.733  15.926 -17.512  1.00  0.00           C  
ATOM   3372  HA  LEU B 210      -7.419  15.091 -17.383  1.00  0.00           H  
ATOM   3373  CB  LEU B 210      -7.134  17.058 -16.541  1.00  0.00           C  
ATOM   3374  HB2 LEU B 210      -6.270  17.701 -16.384  1.00  0.00           H  
ATOM   3375  HB3 LEU B 210      -7.906  17.666 -17.016  1.00  0.00           H  
ATOM   3376  CG  LEU B 210      -7.685  16.603 -15.179  1.00  0.00           C  
ATOM   3377  HG  LEU B 210      -6.961  15.952 -14.690  1.00  0.00           H  
ATOM   3378  CD1 LEU B 210      -7.934  17.829 -14.298  1.00  0.00           C  
ATOM   3379 HD11 LEU B 210      -6.996  18.353 -14.115  1.00  0.00           H  
ATOM   3380 HD12 LEU B 210      -8.356  17.518 -13.342  1.00  0.00           H  
ATOM   3381 HD13 LEU B 210      -8.637  18.505 -14.783  1.00  0.00           H  
ATOM   3382  CD2 LEU B 210      -9.021  15.867 -15.316  1.00  0.00           C  
ATOM   3383 HD21 LEU B 210      -9.752  16.507 -15.803  1.00  0.00           H  
ATOM   3384 HD22 LEU B 210      -9.383  15.596 -14.326  1.00  0.00           H  
ATOM   3385 HD23 LEU B 210      -8.904  14.952 -15.889  1.00  0.00           H  
ATOM   3386  C   LEU B 210      -6.887  16.406 -18.960  1.00  0.00           C  
ATOM   3387  O   LEU B 210      -6.098  17.214 -19.453  1.00  0.00           O  
ATOM   3388  N   TRP B 211      -7.959  15.959 -19.613  1.00  0.00           N  
ATOM   3389  H   TRP B 211      -8.560  15.302 -19.125  1.00  0.00           H  
ATOM   3390  CA  TRP B 211      -8.264  16.188 -21.028  1.00  0.00           C  
ATOM   3391  HA  TRP B 211      -7.732  17.068 -21.389  1.00  0.00           H  
ATOM   3392  CB  TRP B 211      -7.759  14.955 -21.793  1.00  0.00           C  
ATOM   3393  HB2 TRP B 211      -6.675  14.901 -21.676  1.00  0.00           H  
ATOM   3394  HB3 TRP B 211      -8.176  14.067 -21.314  1.00  0.00           H  
ATOM   3395  CG  TRP B 211      -8.083  14.856 -23.252  1.00  0.00           C  
ATOM   3396  CD1 TRP B 211      -7.243  15.162 -24.265  1.00  0.00           C  
ATOM   3397  HD1 TRP B 211      -6.241  15.555 -24.136  1.00  0.00           H  
ATOM   3398  NE1 TRP B 211      -7.868  14.931 -25.475  1.00  0.00           N  
ATOM   3399  HE1 TRP B 211      -7.446  15.162 -26.366  1.00  0.00           H  
ATOM   3400  CE2 TRP B 211      -9.148  14.451 -25.300  1.00  0.00           C  
ATOM   3401  CZ2 TRP B 211     -10.152  14.047 -26.191  1.00  0.00           C  
ATOM   3402  HZ2 TRP B 211      -9.991  14.079 -27.259  1.00  0.00           H  
ATOM   3403  CH2 TRP B 211     -11.398  13.645 -25.683  1.00  0.00           C  
ATOM   3404  HH2 TRP B 211     -12.199  13.382 -26.364  1.00  0.00           H  
ATOM   3405  CZ3 TRP B 211     -11.619  13.635 -24.296  1.00  0.00           C  
ATOM   3406  HZ3 TRP B 211     -12.591  13.363 -23.903  1.00  0.00           H  
ATOM   3407  CE3 TRP B 211     -10.592  14.010 -23.409  1.00  0.00           C  
ATOM   3408  HE3 TRP B 211     -10.790  14.016 -22.348  1.00  0.00           H  
ATOM   3409  CD2 TRP B 211      -9.329  14.426 -23.885  1.00  0.00           C  
ATOM   3410  C   TRP B 211      -9.767  16.431 -21.236  1.00  0.00           C  
ATOM   3411  O   TRP B 211     -10.581  15.911 -20.472  1.00  0.00           O  
ATOM   3412  N   ALA B 212     -10.145  17.184 -22.270  1.00  0.00           N  
ATOM   3413  H   ALA B 212      -9.425  17.593 -22.861  1.00  0.00           H  
ATOM   3414  CA  ALA B 212     -11.544  17.412 -22.649  1.00  0.00           C  
ATOM   3415  HA  ALA B 212     -12.133  16.530 -22.391  1.00  0.00           H  
ATOM   3416  CB  ALA B 212     -12.100  18.602 -21.855  1.00  0.00           C  
ATOM   3417  HB1 ALA B 212     -13.139  18.779 -22.136  1.00  0.00           H  
ATOM   3418  HB2 ALA B 212     -12.063  18.388 -20.786  1.00  0.00           H  
ATOM   3419  HB3 ALA B 212     -11.517  19.500 -22.065  1.00  0.00           H  
ATOM   3420  C   ALA B 212     -11.687  17.645 -24.162  1.00  0.00           C  
ATOM   3421  O   ALA B 212     -10.896  18.379 -24.756  1.00  0.00           O  
ATOM   3422  N   GLY B 213     -12.709  17.044 -24.781  1.00  0.00           N  
ATOM   3423  H   GLY B 213     -13.320  16.461 -24.216  1.00  0.00           H  
ATOM   3424  CA  GLY B 213     -13.121  17.213 -26.180  1.00  0.00           C  
ATOM   3425  HA2 GLY B 213     -14.055  16.675 -26.332  1.00  0.00           H  
ATOM   3426  HA3 GLY B 213     -13.298  18.272 -26.361  1.00  0.00           H  
ATOM   3427  C   GLY B 213     -12.122  16.723 -27.229  1.00  0.00           C  
ATOM   3428  O   GLY B 213     -12.377  15.765 -27.956  1.00  0.00           O  
ATOM   3429  N   GLN B 214     -10.986  17.410 -27.307  1.00  0.00           N  
ATOM   3430  H   GLN B 214     -10.885  18.156 -26.628  1.00  0.00           H  
ATOM   3431  CA  GLN B 214      -9.852  17.123 -28.189  1.00  0.00           C  
ATOM   3432  HA  GLN B 214      -9.743  16.041 -28.260  1.00  0.00           H  
ATOM   3433  CB  GLN B 214     -10.165  17.649 -29.603  1.00  0.00           C  
ATOM   3434  HB2 GLN B 214      -9.362  17.348 -30.277  1.00  0.00           H  
ATOM   3435  HB3 GLN B 214     -11.080  17.169 -29.954  1.00  0.00           H  
ATOM   3436  CG  GLN B 214     -10.346  19.174 -29.687  1.00  0.00           C  
ATOM   3437  HG2 GLN B 214     -11.061  19.513 -28.940  1.00  0.00           H  
ATOM   3438  HG3 GLN B 214      -9.392  19.669 -29.505  1.00  0.00           H  
ATOM   3439  CD  GLN B 214     -10.869  19.578 -31.059  1.00  0.00           C  
ATOM   3440  OE1 GLN B 214     -12.054  19.809 -31.260  1.00  0.00           O  
ATOM   3441  NE2 GLN B 214     -10.015  19.644 -32.055  1.00  0.00           N  
ATOM   3442 HE21 GLN B 214     -10.385  19.918 -32.947  1.00  0.00           H  
ATOM   3443 HE22 GLN B 214      -9.036  19.475 -31.903  1.00  0.00           H  
ATOM   3444  C   GLN B 214      -8.509  17.669 -27.656  1.00  0.00           C  
ATOM   3445  O   GLN B 214      -7.494  17.511 -28.330  1.00  0.00           O  
ATOM   3446  N   GLN B 215      -8.484  18.294 -26.470  1.00  0.00           N  
ATOM   3447  H   GLN B 215      -9.321  18.294 -25.898  1.00  0.00           H  
ATOM   3448  CA  GLN B 215      -7.354  19.082 -25.962  1.00  0.00           C  
ATOM   3449  HA  GLN B 215      -6.478  18.852 -26.571  1.00  0.00           H  
ATOM   3450  CB  GLN B 215      -7.640  20.588 -26.154  1.00  0.00           C  
ATOM   3451  HB2 GLN B 215      -6.725  21.145 -25.947  1.00  0.00           H  
ATOM   3452  HB3 GLN B 215      -7.880  20.741 -27.208  1.00  0.00           H  
ATOM   3453  CG  GLN B 215      -8.780  21.182 -25.291  1.00  0.00           C  
ATOM   3454  HG2 GLN B 215      -9.640  20.519 -25.327  1.00  0.00           H  
ATOM   3455  HG3 GLN B 215      -8.448  21.255 -24.256  1.00  0.00           H  
ATOM   3456  CD  GLN B 215      -9.246  22.570 -25.760  1.00  0.00           C  
ATOM   3457  OE1 GLN B 215      -8.660  23.200 -26.621  1.00  0.00           O  
ATOM   3458  NE2 GLN B 215     -10.336  23.105 -25.251  1.00  0.00           N  
ATOM   3459 HE21 GLN B 215     -10.567  24.021 -25.589  1.00  0.00           H  
ATOM   3460 HE22 GLN B 215     -10.885  22.677 -24.513  1.00  0.00           H  
ATOM   3461  C   GLN B 215      -6.975  18.718 -24.516  1.00  0.00           C  
ATOM   3462  O   GLN B 215      -7.792  18.223 -23.735  1.00  0.00           O  
ATOM   3463  N   LEU B 216      -5.702  18.931 -24.163  1.00  0.00           N  
ATOM   3464  H   LEU B 216      -5.108  19.416 -24.818  1.00  0.00           H  
ATOM   3465  CA  LEU B 216      -5.166  18.704 -22.816  1.00  0.00           C  
ATOM   3466  HA  LEU B 216      -5.713  17.880 -22.354  1.00  0.00           H  
ATOM   3467  CB  LEU B 216      -3.685  18.294 -22.920  1.00  0.00           C  
ATOM   3468  HB2 LEU B 216      -3.572  17.571 -23.728  1.00  0.00           H  
ATOM   3469  HB3 LEU B 216      -3.098  19.173 -23.191  1.00  0.00           H  
ATOM   3470  CG  LEU B 216      -3.145  17.686 -21.606  1.00  0.00           C  
ATOM   3471  HG  LEU B 216      -3.884  17.784 -20.814  1.00  0.00           H  
ATOM   3472  CD1 LEU B 216      -2.849  16.199 -21.794  1.00  0.00           C  
ATOM   3473 HD11 LEU B 216      -2.462  15.785 -20.863  1.00  0.00           H  
ATOM   3474 HD12 LEU B 216      -3.766  15.670 -22.052  1.00  0.00           H  
ATOM   3475 HD13 LEU B 216      -2.107  16.054 -22.580  1.00  0.00           H  
ATOM   3476  CD2 LEU B 216      -1.869  18.382 -21.136  1.00  0.00           C  
ATOM   3477 HD21 LEU B 216      -1.077  18.257 -21.874  1.00  0.00           H  
ATOM   3478 HD22 LEU B 216      -1.560  17.951 -20.184  1.00  0.00           H  
ATOM   3479 HD23 LEU B 216      -2.070  19.445 -20.991  1.00  0.00           H  
ATOM   3480  C   LEU B 216      -5.349  19.958 -21.946  1.00  0.00           C  
ATOM   3481  O   LEU B 216      -5.078  21.068 -22.402  1.00  0.00           O  
ATOM   3482  N   LEU B 217      -5.784  19.778 -20.696  1.00  0.00           N  
ATOM   3483  H   LEU B 217      -5.956  18.830 -20.378  1.00  0.00           H  
ATOM   3484  CA  LEU B 217      -6.035  20.866 -19.745  1.00  0.00           C  
ATOM   3485  HA  LEU B 217      -6.100  21.816 -20.279  1.00  0.00           H  
ATOM   3486  CB  LEU B 217      -7.373  20.602 -19.034  1.00  0.00           C  
ATOM   3487  HB2 LEU B 217      -7.283  19.680 -18.457  1.00  0.00           H  
ATOM   3488  HB3 LEU B 217      -7.543  21.414 -18.325  1.00  0.00           H  
ATOM   3489  CG  LEU B 217      -8.606  20.485 -19.948  1.00  0.00           C  
ATOM   3490  HG  LEU B 217      -8.494  19.645 -20.635  1.00  0.00           H  
ATOM   3491  CD1 LEU B 217      -9.825  20.238 -19.064  1.00  0.00           C  
ATOM   3492 HD11 LEU B 217      -9.705  19.306 -18.513  1.00  0.00           H  
ATOM   3493 HD12 LEU B 217      -9.936  21.069 -18.368  1.00  0.00           H  
ATOM   3494 HD13 LEU B 217     -10.725  20.173 -19.677  1.00  0.00           H  
ATOM   3495  CD2 LEU B 217      -8.849  21.769 -20.741  1.00  0.00           C  
ATOM   3496 HD21 LEU B 217      -9.791  21.696 -21.284  1.00  0.00           H  
ATOM   3497 HD22 LEU B 217      -8.047  21.918 -21.464  1.00  0.00           H  
ATOM   3498 HD23 LEU B 217      -8.901  22.623 -20.066  1.00  0.00           H  
ATOM   3499  C   LEU B 217      -4.925  21.026 -18.696  1.00  0.00           C  
ATOM   3500  O   LEU B 217      -4.601  22.144 -18.306  1.00  0.00           O  
ATOM   3501  N   TRP B 218      -4.383  19.906 -18.212  1.00  0.00           N  
ATOM   3502  H   TRP B 218      -4.703  19.024 -18.593  1.00  0.00           H  
ATOM   3503  CA  TRP B 218      -3.410  19.834 -17.117  1.00  0.00           C  
ATOM   3504  HA  TRP B 218      -2.647  20.599 -17.260  1.00  0.00           H  
ATOM   3505  CB  TRP B 218      -4.135  20.104 -15.785  1.00  0.00           C  
ATOM   3506  HB2 TRP B 218      -4.464  21.144 -15.770  1.00  0.00           H  
ATOM   3507  HB3 TRP B 218      -5.029  19.483 -15.741  1.00  0.00           H  
ATOM   3508  CG  TRP B 218      -3.350  19.838 -14.537  1.00  0.00           C  
ATOM   3509  CD1 TRP B 218      -2.710  20.768 -13.795  1.00  0.00           C  
ATOM   3510  HD1 TRP B 218      -2.707  21.836 -13.994  1.00  0.00           H  
ATOM   3511  NE1 TRP B 218      -2.069  20.154 -12.738  1.00  0.00           N  
ATOM   3512  HE1 TRP B 218      -1.576  20.672 -12.020  1.00  0.00           H  
ATOM   3513  CE2 TRP B 218      -2.269  18.793 -12.736  1.00  0.00           C  
ATOM   3514  CZ2 TRP B 218      -1.856  17.762 -11.878  1.00  0.00           C  
ATOM   3515  HZ2 TRP B 218      -1.263  17.985 -11.003  1.00  0.00           H  
ATOM   3516  CH2 TRP B 218      -2.255  16.444 -12.154  1.00  0.00           C  
ATOM   3517  HH2 TRP B 218      -1.965  15.640 -11.491  1.00  0.00           H  
ATOM   3518  CZ3 TRP B 218      -3.065  16.181 -13.273  1.00  0.00           C  
ATOM   3519  HZ3 TRP B 218      -3.390  15.172 -13.477  1.00  0.00           H  
ATOM   3520  CE3 TRP B 218      -3.489  17.225 -14.114  1.00  0.00           C  
ATOM   3521  HE3 TRP B 218      -4.127  17.003 -14.955  1.00  0.00           H  
ATOM   3522  CD2 TRP B 218      -3.098  18.559 -13.872  1.00  0.00           C  
ATOM   3523  C   TRP B 218      -2.729  18.457 -17.107  1.00  0.00           C  
ATOM   3524  O   TRP B 218      -3.335  17.469 -17.531  1.00  0.00           O  
ATOM   3525  N   LYS B 219      -1.496  18.374 -16.594  1.00  0.00           N  
ATOM   3526  H   LYS B 219      -1.089  19.206 -16.187  1.00  0.00           H  
ATOM   3527  CA  LYS B 219      -0.822  17.100 -16.313  1.00  0.00           C  
ATOM   3528  HA  LYS B 219      -1.576  16.406 -15.938  1.00  0.00           H  
ATOM   3529  CB  LYS B 219      -0.244  16.480 -17.598  1.00  0.00           C  
ATOM   3530  HB2 LYS B 219       0.184  15.509 -17.348  1.00  0.00           H  
ATOM   3531  HB3 LYS B 219      -1.070  16.299 -18.287  1.00  0.00           H  
ATOM   3532  CG  LYS B 219       0.815  17.329 -18.322  1.00  0.00           C  
ATOM   3533  HG2 LYS B 219       0.377  18.291 -18.591  1.00  0.00           H  
ATOM   3534  HG3 LYS B 219       1.665  17.509 -17.662  1.00  0.00           H  
ATOM   3535  CD  LYS B 219       1.299  16.638 -19.608  1.00  0.00           C  
ATOM   3536  HD2 LYS B 219       0.428  16.385 -20.217  1.00  0.00           H  
ATOM   3537  HD3 LYS B 219       1.910  17.343 -20.174  1.00  0.00           H  
ATOM   3538  CE  LYS B 219       2.135  15.382 -19.306  1.00  0.00           C  
ATOM   3539  HE2 LYS B 219       3.178  15.582 -19.564  1.00  0.00           H  
ATOM   3540  HE3 LYS B 219       2.087  15.186 -18.231  1.00  0.00           H  
ATOM   3541  NZ  LYS B 219       1.630  14.191 -20.033  1.00  0.00           N  
ATOM   3542  HZ1 LYS B 219       1.653  14.318 -21.031  1.00  0.00           H  
ATOM   3543  HZ2 LYS B 219       2.097  13.337 -19.769  1.00  0.00           H  
ATOM   3544  HZ3 LYS B 219       0.643  14.048 -19.790  1.00  0.00           H  
ATOM   3545  C   LYS B 219       0.214  17.223 -15.197  1.00  0.00           C  
ATOM   3546  O   LYS B 219       0.801  18.283 -14.996  1.00  0.00           O  
ATOM   3547  N   GLY B 220       0.468  16.112 -14.513  1.00  0.00           N  
ATOM   3548  H   GLY B 220      -0.053  15.279 -14.778  1.00  0.00           H  
ATOM   3549  CA  GLY B 220       1.428  16.008 -13.413  1.00  0.00           C  
ATOM   3550  HA2 GLY B 220       2.309  16.611 -13.632  1.00  0.00           H  
ATOM   3551  HA3 GLY B 220       0.963  16.399 -12.507  1.00  0.00           H  
ATOM   3552  C   GLY B 220       1.876  14.568 -13.159  1.00  0.00           C  
ATOM   3553  O   GLY B 220       1.732  13.697 -14.015  1.00  0.00           O  
ATOM   3554  N   SER B 221       2.413  14.293 -11.970  1.00  0.00           N  
ATOM   3555  H   SER B 221       2.450  15.019 -11.267  1.00  0.00           H  
ATOM   3556  CA  SER B 221       2.700  12.920 -11.526  1.00  0.00           C  
ATOM   3557  HA  SER B 221       1.947  12.264 -11.964  1.00  0.00           H  
ATOM   3558  CB  SER B 221       4.069  12.439 -12.030  1.00  0.00           C  
ATOM   3559  HB2 SER B 221       4.110  11.353 -11.987  1.00  0.00           H  
ATOM   3560  HB3 SER B 221       4.205  12.740 -13.070  1.00  0.00           H  
ATOM   3561  OG  SER B 221       5.131  12.938 -11.245  1.00  0.00           O  
ATOM   3562  HG  SER B 221       5.092  13.902 -11.252  1.00  0.00           H  
ATOM   3563  C   SER B 221       2.563  12.787 -10.008  1.00  0.00           C  
ATOM   3564  O   SER B 221       2.595  13.781  -9.287  1.00  0.00           O  
ATOM   3565  N   PHE B 222       2.386  11.558  -9.538  1.00  0.00           N  
ATOM   3566  H   PHE B 222       2.423  10.789 -10.201  1.00  0.00           H  
ATOM   3567  CA  PHE B 222       2.009  11.219  -8.173  1.00  0.00           C  
ATOM   3568  HA  PHE B 222       2.299  12.025  -7.498  1.00  0.00           H  
ATOM   3569  CB  PHE B 222       0.484  11.063  -8.124  1.00  0.00           C  
ATOM   3570  HB2 PHE B 222       0.032  12.049  -8.241  1.00  0.00           H  
ATOM   3571  HB3 PHE B 222       0.174  10.455  -8.976  1.00  0.00           H  
ATOM   3572  CG  PHE B 222      -0.071  10.427  -6.867  1.00  0.00           C  
ATOM   3573  CD1 PHE B 222      -0.117  11.162  -5.669  1.00  0.00           C  
ATOM   3574  HD1 PHE B 222       0.245  12.181  -5.633  1.00  0.00           H  
ATOM   3575  CE1 PHE B 222      -0.677  10.587  -4.517  1.00  0.00           C  
ATOM   3576  HE1 PHE B 222      -0.744  11.173  -3.611  1.00  0.00           H  
ATOM   3577  CZ  PHE B 222      -1.177   9.275  -4.550  1.00  0.00           C  
ATOM   3578  HZ  PHE B 222      -1.612   8.843  -3.662  1.00  0.00           H  
ATOM   3579  CE2 PHE B 222      -1.117   8.534  -5.741  1.00  0.00           C  
ATOM   3580  HE2 PHE B 222      -1.514   7.529  -5.773  1.00  0.00           H  
ATOM   3581  CD2 PHE B 222      -0.562   9.107  -6.899  1.00  0.00           C  
ATOM   3582  HD2 PHE B 222      -0.529   8.536  -7.817  1.00  0.00           H  
ATOM   3583  C   PHE B 222       2.721   9.940  -7.733  1.00  0.00           C  
ATOM   3584  O   PHE B 222       2.935   9.022  -8.526  1.00  0.00           O  
ATOM   3585  N   LYS B 223       3.075   9.857  -6.452  1.00  0.00           N  
ATOM   3586  H   LYS B 223       2.840  10.622  -5.832  1.00  0.00           H  
ATOM   3587  CA  LYS B 223       3.658   8.669  -5.825  1.00  0.00           C  
ATOM   3588  HA  LYS B 223       3.706   7.848  -6.536  1.00  0.00           H  
ATOM   3589  CB  LYS B 223       5.102   8.961  -5.397  1.00  0.00           C  
ATOM   3590  HB2 LYS B 223       5.084   9.823  -4.737  1.00  0.00           H  
ATOM   3591  HB3 LYS B 223       5.471   8.097  -4.842  1.00  0.00           H  
ATOM   3592  CG  LYS B 223       6.060   9.274  -6.561  1.00  0.00           C  
ATOM   3593  HG2 LYS B 223       5.939   8.536  -7.348  1.00  0.00           H  
ATOM   3594  HG3 LYS B 223       5.807  10.252  -6.974  1.00  0.00           H  
ATOM   3595  CD  LYS B 223       7.531   9.295  -6.111  1.00  0.00           C  
ATOM   3596  HD2 LYS B 223       8.139   9.748  -6.896  1.00  0.00           H  
ATOM   3597  HD3 LYS B 223       7.613   9.915  -5.216  1.00  0.00           H  
ATOM   3598  CE  LYS B 223       8.057   7.876  -5.835  1.00  0.00           C  
ATOM   3599  HE2 LYS B 223       7.246   7.270  -5.428  1.00  0.00           H  
ATOM   3600  HE3 LYS B 223       8.350   7.414  -6.785  1.00  0.00           H  
ATOM   3601  NZ  LYS B 223       9.174   7.871  -4.862  1.00  0.00           N  
ATOM   3602  HZ1 LYS B 223       9.462   6.930  -4.631  1.00  0.00           H  
ATOM   3603  HZ2 LYS B 223       9.954   8.414  -5.191  1.00  0.00           H  
ATOM   3604  HZ3 LYS B 223       8.880   8.329  -3.989  1.00  0.00           H  
ATOM   3605  C   LYS B 223       2.776   8.277  -4.626  1.00  0.00           C  
ATOM   3606  O   LYS B 223       2.631   9.109  -3.729  1.00  0.00           O  
ATOM   3607  N   PRO B 224       2.190   7.061  -4.587  1.00  0.00           N  
ATOM   3608  CD  PRO B 224       2.223   6.055  -5.641  1.00  0.00           C  
ATOM   3609  HD2 PRO B 224       3.153   5.488  -5.575  1.00  0.00           H  
ATOM   3610  HD3 PRO B 224       2.118   6.504  -6.629  1.00  0.00           H  
ATOM   3611  CG  PRO B 224       1.031   5.142  -5.382  1.00  0.00           C  
ATOM   3612  HG2 PRO B 224       1.227   4.129  -5.731  1.00  0.00           H  
ATOM   3613  HG3 PRO B 224       0.141   5.554  -5.860  1.00  0.00           H  
ATOM   3614  CB  PRO B 224       0.879   5.204  -3.865  1.00  0.00           C  
ATOM   3615  HB2 PRO B 224       1.572   4.494  -3.412  1.00  0.00           H  
ATOM   3616  HB3 PRO B 224      -0.142   4.980  -3.560  1.00  0.00           H  
ATOM   3617  CA  PRO B 224       1.282   6.643  -3.514  1.00  0.00           C  
ATOM   3618  HA  PRO B 224       0.402   7.280  -3.538  1.00  0.00           H  
ATOM   3619  C   PRO B 224       1.895   6.711  -2.108  1.00  0.00           C  
ATOM   3620  O   PRO B 224       1.214   7.062  -1.150  1.00  0.00           O  
ATOM   3621  N   SER B 225       3.181   6.378  -2.008  1.00  0.00           N  
ATOM   3622  H   SER B 225       3.674   6.137  -2.856  1.00  0.00           H  
ATOM   3623  CA  SER B 225       3.997   6.312  -0.794  1.00  0.00           C  
ATOM   3624  HA  SER B 225       3.520   5.652  -0.067  1.00  0.00           H  
ATOM   3625  CB  SER B 225       5.337   5.693  -1.204  1.00  0.00           C  
ATOM   3626  HB2 SER B 225       6.064   5.804  -0.398  1.00  0.00           H  
ATOM   3627  HB3 SER B 225       5.182   4.630  -1.392  1.00  0.00           H  
ATOM   3628  OG  SER B 225       5.821   6.305  -2.397  1.00  0.00           O  
ATOM   3629  HG  SER B 225       6.645   5.872  -2.650  1.00  0.00           H  
ATOM   3630  C   SER B 225       4.228   7.668  -0.116  1.00  0.00           C  
ATOM   3631  O   SER B 225       4.097   7.776   1.100  1.00  0.00           O  
ATOM   3632  N   GLU B 226       4.493   8.725  -0.888  1.00  0.00           N  
ATOM   3633  H   GLU B 226       4.544   8.572  -1.884  1.00  0.00           H  
ATOM   3634  CA  GLU B 226       4.765  10.084  -0.373  1.00  0.00           C  
ATOM   3635  HA  GLU B 226       5.456  10.005   0.470  1.00  0.00           H  
ATOM   3636  CB  GLU B 226       5.431  10.962  -1.459  1.00  0.00           C  
ATOM   3637  HB2 GLU B 226       4.622  11.348  -2.077  1.00  0.00           H  
ATOM   3638  HB3 GLU B 226       5.899  11.826  -0.985  1.00  0.00           H  
ATOM   3639  CG  GLU B 226       6.420  10.317  -2.456  1.00  0.00           C  
ATOM   3640  HG2 GLU B 226       6.028   9.358  -2.792  1.00  0.00           H  
ATOM   3641  HG3 GLU B 226       6.448  10.977  -3.327  1.00  0.00           H  
ATOM   3642  CD  GLU B 226       7.874  10.117  -2.010  1.00  0.00           C  
ATOM   3643  OE1 GLU B 226       8.601   9.475  -2.823  1.00  0.00           O  
ATOM   3644  OE2 GLU B 226       8.278  10.601  -0.946  1.00  0.00           O  
ATOM   3645  C   GLU B 226       3.484  10.796   0.141  1.00  0.00           C  
ATOM   3646  O   GLU B 226       3.548  11.932   0.602  1.00  0.00           O  
ATOM   3647  N   HIE B 227       2.314  10.151   0.006  1.00  0.00           N  
ATOM   3648  H   HIE B 227       2.366   9.215  -0.368  1.00  0.00           H  
ATOM   3649  CA  HIE B 227       0.971  10.731   0.190  1.00  0.00           C  
ATOM   3650  HA  HIE B 227       1.049  11.578   0.875  1.00  0.00           H  
ATOM   3651  CB  HIE B 227       0.462  11.274  -1.154  1.00  0.00           C  
ATOM   3652  HB2 HIE B 227       0.545  10.487  -1.903  1.00  0.00           H  
ATOM   3653  HB3 HIE B 227      -0.586  11.556  -1.062  1.00  0.00           H  
ATOM   3654  CG  HIE B 227       1.191  12.502  -1.624  1.00  0.00           C  
ATOM   3655  ND1 HIE B 227       0.996  13.780  -1.107  1.00  0.00           N  
ATOM   3656  CE1 HIE B 227       1.883  14.567  -1.729  1.00  0.00           C  
ATOM   3657  HE1 HIE B 227       2.013  15.619  -1.517  1.00  0.00           H  
ATOM   3658  NE2 HIE B 227       2.606  13.858  -2.614  1.00  0.00           N  
ATOM   3659  HE2 HIE B 227       3.377  14.221  -3.152  1.00  0.00           H  
ATOM   3660  CD2 HIE B 227       2.178  12.548  -2.563  1.00  0.00           C  
ATOM   3661  HD2 HIE B 227       2.576  11.697  -3.099  1.00  0.00           H  
ATOM   3662  C   HIE B 227      -0.024   9.742   0.831  1.00  0.00           C  
ATOM   3663  O   HIE B 227      -1.214   9.708   0.501  1.00  0.00           O  
ATOM   3664  N   VAL B 228       0.449   8.893   1.747  1.00  0.00           N  
ATOM   3665  H   VAL B 228       1.440   8.906   1.950  1.00  0.00           H  
ATOM   3666  CA  VAL B 228      -0.412   7.935   2.461  1.00  0.00           C  
ATOM   3667  HA  VAL B 228      -1.067   7.477   1.724  1.00  0.00           H  
ATOM   3668  CB  VAL B 228       0.410   6.791   3.086  1.00  0.00           C  
ATOM   3669  HB  VAL B 228       1.158   7.227   3.741  1.00  0.00           H  
ATOM   3670  CG1 VAL B 228      -0.454   5.817   3.903  1.00  0.00           C  
ATOM   3671 HG11 VAL B 228      -0.897   6.321   4.760  1.00  0.00           H  
ATOM   3672 HG12 VAL B 228      -1.241   5.395   3.276  1.00  0.00           H  
ATOM   3673 HG13 VAL B 228       0.179   5.014   4.282  1.00  0.00           H  
ATOM   3674  CG2 VAL B 228       1.128   5.966   2.013  1.00  0.00           C  
ATOM   3675 HG21 VAL B 228       0.405   5.539   1.320  1.00  0.00           H  
ATOM   3676 HG22 VAL B 228       1.812   6.604   1.458  1.00  0.00           H  
ATOM   3677 HG23 VAL B 228       1.710   5.167   2.472  1.00  0.00           H  
ATOM   3678  C   VAL B 228      -1.307   8.629   3.504  1.00  0.00           C  
ATOM   3679  O   VAL B 228      -0.864   9.470   4.291  1.00  0.00           O  
ATOM   3680  N   LYS B 229      -2.575   8.203   3.555  1.00  0.00           N  
ATOM   3681  H   LYS B 229      -2.865   7.553   2.827  1.00  0.00           H  
ATOM   3682  CA  LYS B 229      -3.549   8.447   4.627  1.00  0.00           C  
ATOM   3683  HA  LYS B 229      -3.054   8.939   5.463  1.00  0.00           H  
ATOM   3684  CB  LYS B 229      -4.652   9.387   4.117  1.00  0.00           C  
ATOM   3685  HB2 LYS B 229      -4.192  10.314   3.770  1.00  0.00           H  
ATOM   3686  HB3 LYS B 229      -5.178   8.928   3.278  1.00  0.00           H  
ATOM   3687  CG  LYS B 229      -5.653   9.697   5.241  1.00  0.00           C  
ATOM   3688  HG2 LYS B 229      -6.247   8.808   5.462  1.00  0.00           H  
ATOM   3689  HG3 LYS B 229      -5.106   9.975   6.141  1.00  0.00           H  
ATOM   3690  CD  LYS B 229      -6.592  10.843   4.856  1.00  0.00           C  
ATOM   3691  HD2 LYS B 229      -6.002  11.727   4.609  1.00  0.00           H  
ATOM   3692  HD3 LYS B 229      -7.182  10.552   3.985  1.00  0.00           H  
ATOM   3693  CE  LYS B 229      -7.520  11.161   6.032  1.00  0.00           C  
ATOM   3694  HE2 LYS B 229      -8.118  10.274   6.266  1.00  0.00           H  
ATOM   3695  HE3 LYS B 229      -6.913  11.386   6.916  1.00  0.00           H  
ATOM   3696  NZ  LYS B 229      -8.417  12.300   5.725  1.00  0.00           N  
ATOM   3697  HZ1 LYS B 229      -7.916  13.171   5.647  1.00  0.00           H  
ATOM   3698  HZ2 LYS B 229      -8.979  12.129   4.904  1.00  0.00           H  
ATOM   3699  HZ3 LYS B 229      -9.082  12.411   6.499  1.00  0.00           H  
ATOM   3700  C   LYS B 229      -4.119   7.097   5.092  1.00  0.00           C  
ATOM   3701  O   LYS B 229      -4.875   6.485   4.333  1.00  0.00           O  
ATOM   3702  N   PRO B 230      -3.773   6.604   6.295  1.00  0.00           N  
ATOM   3703  CD  PRO B 230      -2.802   7.132   7.235  1.00  0.00           C  
ATOM   3704  HD2 PRO B 230      -3.313   7.790   7.939  1.00  0.00           H  
ATOM   3705  HD3 PRO B 230      -1.991   7.656   6.733  1.00  0.00           H  
ATOM   3706  CG  PRO B 230      -2.246   5.920   7.973  1.00  0.00           C  
ATOM   3707  HG2 PRO B 230      -1.888   6.181   8.964  1.00  0.00           H  
ATOM   3708  HG3 PRO B 230      -1.453   5.457   7.384  1.00  0.00           H  
ATOM   3709  CB  PRO B 230      -3.455   4.995   8.047  1.00  0.00           C  
ATOM   3710  HB2 PRO B 230      -4.070   5.270   8.904  1.00  0.00           H  
ATOM   3711  HB3 PRO B 230      -3.152   3.951   8.119  1.00  0.00           H  
ATOM   3712  CA  PRO B 230      -4.194   5.284   6.735  1.00  0.00           C  
ATOM   3713  HA  PRO B 230      -3.840   4.583   5.986  1.00  0.00           H  
ATOM   3714  C   PRO B 230      -5.712   5.140   6.873  1.00  0.00           C  
ATOM   3715  O   PRO B 230      -6.453   6.106   7.091  1.00  0.00           O  
ATOM   3716  N   ARG B 231      -6.171   3.892   6.783  1.00  0.00           N  
ATOM   3717  H   ARG B 231      -5.503   3.173   6.523  1.00  0.00           H  
ATOM   3718  CA  ARG B 231      -7.533   3.487   7.151  1.00  0.00           C  
ATOM   3719  HA  ARG B 231      -8.235   4.164   6.664  1.00  0.00           H  
ATOM   3720  CB  ARG B 231      -7.778   2.055   6.651  1.00  0.00           C  
ATOM   3721  HB2 ARG B 231      -7.000   1.394   7.037  1.00  0.00           H  
ATOM   3722  HB3 ARG B 231      -8.744   1.705   7.020  1.00  0.00           H  
ATOM   3723  CG  ARG B 231      -7.784   1.978   5.114  1.00  0.00           C  
ATOM   3724  HG2 ARG B 231      -8.631   2.551   4.732  1.00  0.00           H  
ATOM   3725  HG3 ARG B 231      -6.863   2.394   4.704  1.00  0.00           H  
ATOM   3726  CD  ARG B 231      -7.909   0.529   4.651  1.00  0.00           C  
ATOM   3727  HD2 ARG B 231      -6.993  -0.010   4.899  1.00  0.00           H  
ATOM   3728  HD3 ARG B 231      -8.735   0.067   5.194  1.00  0.00           H  
ATOM   3729  NE  ARG B 231      -8.136   0.455   3.196  1.00  0.00           N  
ATOM   3730  HE  ARG B 231      -7.630   1.095   2.593  1.00  0.00           H  
ATOM   3731  CZ  ARG B 231      -8.849  -0.444   2.555  1.00  0.00           C  
ATOM   3732  NH1 ARG B 231      -9.504  -1.391   3.173  1.00  0.00           N  
ATOM   3733 HH11 ARG B 231      -9.404  -1.463   4.173  1.00  0.00           H  
ATOM   3734 HH12 ARG B 231      -9.995  -2.084   2.639  1.00  0.00           H  
ATOM   3735  NH2 ARG B 231      -8.839  -0.425   1.260  1.00  0.00           N  
ATOM   3736 HH21 ARG B 231      -8.305   0.317   0.797  1.00  0.00           H  
ATOM   3737 HH22 ARG B 231      -9.256  -1.125   0.679  1.00  0.00           H  
ATOM   3738  C   ARG B 231      -7.749   3.628   8.666  1.00  0.00           C  
ATOM   3739  O   ARG B 231      -6.800   3.530   9.444  1.00  0.00           O  
ATOM   3740  N   ALA B 232      -8.985   3.888   9.097  1.00  0.00           N  
ATOM   3741  H   ALA B 232      -9.737   3.923   8.431  1.00  0.00           H  
ATOM   3742  CA  ALA B 232      -9.316   4.061  10.516  1.00  0.00           C  
ATOM   3743  HA  ALA B 232      -8.586   4.748  10.939  1.00  0.00           H  
ATOM   3744  CB  ALA B 232     -10.693   4.723  10.626  1.00  0.00           C  
ATOM   3745  HB1 ALA B 232     -10.928   4.900  11.676  1.00  0.00           H  
ATOM   3746  HB2 ALA B 232     -10.694   5.678  10.100  1.00  0.00           H  
ATOM   3747  HB3 ALA B 232     -11.456   4.071  10.201  1.00  0.00           H  
ATOM   3748  C   ALA B 232      -9.283   2.722  11.296  1.00  0.00           C  
ATOM   3749  O   ALA B 232      -9.651   1.694  10.723  1.00  0.00           O  
ATOM   3750  N   PRO B 233      -8.891   2.700  12.588  1.00  0.00           N  
ATOM   3751  CD  PRO B 233      -8.248   3.769  13.337  1.00  0.00           C  
ATOM   3752  HD2 PRO B 233      -9.003   4.350  13.871  1.00  0.00           H  
ATOM   3753  HD3 PRO B 233      -7.642   4.418  12.705  1.00  0.00           H  
ATOM   3754  CG  PRO B 233      -7.337   3.047  14.321  1.00  0.00           C  
ATOM   3755  HG2 PRO B 233      -7.136   3.652  15.204  1.00  0.00           H  
ATOM   3756  HG3 PRO B 233      -6.407   2.783  13.818  1.00  0.00           H  
ATOM   3757  CB  PRO B 233      -8.108   1.771  14.657  1.00  0.00           C  
ATOM   3758  HB2 PRO B 233      -8.778   1.944  15.496  1.00  0.00           H  
ATOM   3759  HB3 PRO B 233      -7.426   0.954  14.885  1.00  0.00           H  
ATOM   3760  CA  PRO B 233      -8.921   1.477  13.394  1.00  0.00           C  
ATOM   3761  HA  PRO B 233      -8.423   0.682  12.838  1.00  0.00           H  
ATOM   3762  C   PRO B 233     -10.351   1.019  13.724  1.00  0.00           C  
ATOM   3763  O   PRO B 233     -11.271   1.833  13.830  1.00  0.00           O  
ATOM   3764  N   GLY B 234     -10.532  -0.289  13.917  1.00  0.00           N  
ATOM   3765  H   GLY B 234      -9.719  -0.890  13.894  1.00  0.00           H  
ATOM   3766  CA  GLY B 234     -11.841  -0.910  14.158  1.00  0.00           C  
ATOM   3767  HA2 GLY B 234     -12.637  -0.195  13.950  1.00  0.00           H  
ATOM   3768  HA3 GLY B 234     -11.965  -1.744  13.467  1.00  0.00           H  
ATOM   3769  C   GLY B 234     -12.035  -1.447  15.579  1.00  0.00           C  
ATOM   3770  O   GLY B 234     -11.096  -1.513  16.370  1.00  0.00           O  
ATOM   3771  N   ASN B 235     -13.258  -1.898  15.878  1.00  0.00           N  
ATOM   3772  H   ASN B 235     -13.945  -1.842  15.142  1.00  0.00           H  
ATOM   3773  CA  ASN B 235     -13.574  -2.802  16.999  1.00  0.00           C  
ATOM   3774  HA  ASN B 235     -14.659  -2.918  17.009  1.00  0.00           H  
ATOM   3775  CB  ASN B 235     -12.978  -4.201  16.717  1.00  0.00           C  
ATOM   3776  HB2 ASN B 235     -11.891  -4.145  16.757  1.00  0.00           H  
ATOM   3777  HB3 ASN B 235     -13.293  -4.882  17.509  1.00  0.00           H  
ATOM   3778  CG  ASN B 235     -13.371  -4.794  15.370  1.00  0.00           C  
ATOM   3779  OD1 ASN B 235     -13.062  -4.277  14.310  1.00  0.00           O  
ATOM   3780  ND2 ASN B 235     -14.066  -5.907  15.366  1.00  0.00           N  
ATOM   3781 HD21 ASN B 235     -14.318  -6.283  14.467  1.00  0.00           H  
ATOM   3782 HD22 ASN B 235     -14.312  -6.351  16.232  1.00  0.00           H  
ATOM   3783  C   ASN B 235     -13.232  -2.280  18.416  1.00  0.00           C  
ATOM   3784  O   ASN B 235     -13.105  -3.074  19.350  1.00  0.00           O  
ATOM   3785  N   LEU B 236     -13.082  -0.960  18.581  1.00  0.00           N  
ATOM   3786  H   LEU B 236     -13.190  -0.373  17.770  1.00  0.00           H  
ATOM   3787  CA  LEU B 236     -12.658  -0.319  19.830  1.00  0.00           C  
ATOM   3788  HA  LEU B 236     -11.635  -0.638  20.028  1.00  0.00           H  
ATOM   3789  CB  LEU B 236     -12.654   1.209  19.633  1.00  0.00           C  
ATOM   3790  HB2 LEU B 236     -11.955   1.465  18.836  1.00  0.00           H  
ATOM   3791  HB3 LEU B 236     -13.654   1.512  19.315  1.00  0.00           H  
ATOM   3792  CG  LEU B 236     -12.289   2.007  20.900  1.00  0.00           C  
ATOM   3793  HG  LEU B 236     -12.942   1.723  21.720  1.00  0.00           H  
ATOM   3794  CD1 LEU B 236     -10.840   1.801  21.333  1.00  0.00           C  
ATOM   3795 HD11 LEU B 236     -10.622   2.421  22.202  1.00  0.00           H  
ATOM   3796 HD12 LEU B 236     -10.682   0.763  21.616  1.00  0.00           H  
ATOM   3797 HD13 LEU B 236     -10.162   2.065  20.522  1.00  0.00           H  
ATOM   3798  CD2 LEU B 236     -12.485   3.491  20.635  1.00  0.00           C  
ATOM   3799 HD21 LEU B 236     -11.802   3.810  19.851  1.00  0.00           H  
ATOM   3800 HD22 LEU B 236     -13.512   3.671  20.316  1.00  0.00           H  
ATOM   3801 HD23 LEU B 236     -12.287   4.053  21.546  1.00  0.00           H  
ATOM   3802  C   LEU B 236     -13.531  -0.742  21.025  1.00  0.00           C  
ATOM   3803  O   LEU B 236     -14.753  -0.594  21.000  1.00  0.00           O  
ATOM   3804  N   THR B 237     -12.877  -1.231  22.075  1.00  0.00           N  
ATOM   3805  H   THR B 237     -11.865  -1.299  22.006  1.00  0.00           H  
ATOM   3806  CA  THR B 237     -13.489  -1.862  23.251  1.00  0.00           C  
ATOM   3807  HA  THR B 237     -14.535  -1.563  23.320  1.00  0.00           H  
ATOM   3808  CB  THR B 237     -13.446  -3.393  23.084  1.00  0.00           C  
ATOM   3809  HB  THR B 237     -12.411  -3.708  22.936  1.00  0.00           H  
ATOM   3810  CG2 THR B 237     -14.035  -4.173  24.260  1.00  0.00           C  
ATOM   3811 HG21 THR B 237     -15.042  -3.819  24.474  1.00  0.00           H  
ATOM   3812 HG22 THR B 237     -14.076  -5.231  24.005  1.00  0.00           H  
ATOM   3813 HG23 THR B 237     -13.411  -4.056  25.143  1.00  0.00           H  
ATOM   3814  OG1 THR B 237     -14.205  -3.769  21.954  1.00  0.00           O  
ATOM   3815  HG1 THR B 237     -13.765  -3.438  21.155  1.00  0.00           H  
ATOM   3816  C   THR B 237     -12.782  -1.408  24.532  1.00  0.00           C  
ATOM   3817  O   THR B 237     -11.610  -1.031  24.495  1.00  0.00           O  
ATOM   3818  N   VAL B 238     -13.489  -1.424  25.665  1.00  0.00           N  
ATOM   3819  H   VAL B 238     -14.424  -1.807  25.648  1.00  0.00           H  
ATOM   3820  CA  VAL B 238     -13.017  -0.929  26.967  1.00  0.00           C  
ATOM   3821  HA  VAL B 238     -11.939  -0.793  26.914  1.00  0.00           H  
ATOM   3822  CB  VAL B 238     -13.634   0.458  27.257  1.00  0.00           C  
ATOM   3823  HB  VAL B 238     -13.337   1.126  26.446  1.00  0.00           H  
ATOM   3824  CG1 VAL B 238     -15.167   0.455  27.321  1.00  0.00           C  
ATOM   3825 HG11 VAL B 238     -15.513  -0.154  28.157  1.00  0.00           H  
ATOM   3826 HG12 VAL B 238     -15.525   1.473  27.455  1.00  0.00           H  
ATOM   3827 HG13 VAL B 238     -15.587   0.066  26.394  1.00  0.00           H  
ATOM   3828  CG2 VAL B 238     -13.120   1.068  28.564  1.00  0.00           C  
ATOM   3829 HG21 VAL B 238     -12.031   1.059  28.579  1.00  0.00           H  
ATOM   3830 HG22 VAL B 238     -13.466   2.099  28.648  1.00  0.00           H  
ATOM   3831 HG23 VAL B 238     -13.500   0.500  29.413  1.00  0.00           H  
ATOM   3832  C   VAL B 238     -13.279  -1.961  28.070  1.00  0.00           C  
ATOM   3833  O   VAL B 238     -14.350  -2.561  28.110  1.00  0.00           O  
ATOM   3834  N   HIE B 239     -12.306  -2.154  28.965  1.00  0.00           N  
ATOM   3835  H   HIE B 239     -11.441  -1.642  28.833  1.00  0.00           H  
ATOM   3836  CA  HIE B 239     -12.308  -3.160  30.037  1.00  0.00           C  
ATOM   3837  HA  HIE B 239     -13.317  -3.556  30.164  1.00  0.00           H  
ATOM   3838  CB  HIE B 239     -11.368  -4.322  29.674  1.00  0.00           C  
ATOM   3839  HB2 HIE B 239     -11.499  -5.117  30.410  1.00  0.00           H  
ATOM   3840  HB3 HIE B 239     -10.337  -3.975  29.752  1.00  0.00           H  
ATOM   3841  CG  HIE B 239     -11.545  -4.919  28.302  1.00  0.00           C  
ATOM   3842  ND1 HIE B 239     -12.442  -5.931  27.965  1.00  0.00           N  
ATOM   3843  CE1 HIE B 239     -12.212  -6.210  26.675  1.00  0.00           C  
ATOM   3844  HE1 HIE B 239     -12.742  -6.967  26.113  1.00  0.00           H  
ATOM   3845  NE2 HIE B 239     -11.228  -5.431  26.191  1.00  0.00           N  
ATOM   3846  HE2 HIE B 239     -10.854  -5.476  25.254  1.00  0.00           H  
ATOM   3847  CD2 HIE B 239     -10.799  -4.602  27.204  1.00  0.00           C  
ATOM   3848  HD2 HIE B 239     -10.017  -3.857  27.160  1.00  0.00           H  
ATOM   3849  C   HIE B 239     -11.824  -2.564  31.365  1.00  0.00           C  
ATOM   3850  O   HIE B 239     -10.867  -1.789  31.382  1.00  0.00           O  
ATOM   3851  N   THR B 240     -12.414  -2.965  32.491  1.00  0.00           N  
ATOM   3852  H   THR B 240     -13.162  -3.644  32.449  1.00  0.00           H  
ATOM   3853  CA  THR B 240     -11.865  -2.685  33.829  1.00  0.00           C  
ATOM   3854  HA  THR B 240     -11.489  -1.663  33.859  1.00  0.00           H  
ATOM   3855  CB  THR B 240     -12.953  -2.814  34.905  1.00  0.00           C  
ATOM   3856  HB  THR B 240     -12.487  -2.783  35.889  1.00  0.00           H  
ATOM   3857  CG2 THR B 240     -13.967  -1.675  34.814  1.00  0.00           C  
ATOM   3858 HG21 THR B 240     -13.457  -0.718  34.940  1.00  0.00           H  
ATOM   3859 HG22 THR B 240     -14.470  -1.684  33.845  1.00  0.00           H  
ATOM   3860 HG23 THR B 240     -14.712  -1.778  35.604  1.00  0.00           H  
ATOM   3861  OG1 THR B 240     -13.658  -4.026  34.758  1.00  0.00           O  
ATOM   3862  HG1 THR B 240     -14.221  -4.135  35.528  1.00  0.00           H  
ATOM   3863  C   THR B 240     -10.685  -3.607  34.153  1.00  0.00           C  
ATOM   3864  O   THR B 240     -10.599  -4.734  33.668  1.00  0.00           O  
ATOM   3865  N   GLN B 241      -9.755  -3.136  34.984  1.00  0.00           N  
ATOM   3866  H   GLN B 241      -9.820  -2.166  35.283  1.00  0.00           H  
ATOM   3867  CA  GLN B 241      -8.613  -3.884  35.513  1.00  0.00           C  
ATOM   3868  HA  GLN B 241      -8.798  -4.951  35.383  1.00  0.00           H  
ATOM   3869  CB  GLN B 241      -7.319  -3.517  34.757  1.00  0.00           C  
ATOM   3870  HB2 GLN B 241      -7.064  -2.476  34.951  1.00  0.00           H  
ATOM   3871  HB3 GLN B 241      -6.516  -4.135  35.158  1.00  0.00           H  
ATOM   3872  CG  GLN B 241      -7.398  -3.736  33.236  1.00  0.00           C  
ATOM   3873  HG2 GLN B 241      -8.143  -4.502  33.025  1.00  0.00           H  
ATOM   3874  HG3 GLN B 241      -7.719  -2.816  32.747  1.00  0.00           H  
ATOM   3875  CD  GLN B 241      -6.076  -4.203  32.635  1.00  0.00           C  
ATOM   3876  OE1 GLN B 241      -4.999  -3.677  32.890  1.00  0.00           O  
ATOM   3877  NE2 GLN B 241      -6.098  -5.241  31.829  1.00  0.00           N  
ATOM   3878 HE21 GLN B 241      -5.236  -5.552  31.420  1.00  0.00           H  
ATOM   3879 HE22 GLN B 241      -6.974  -5.700  31.637  1.00  0.00           H  
ATOM   3880  C   GLN B 241      -8.454  -3.623  37.020  1.00  0.00           C  
ATOM   3881  O   GLN B 241      -9.002  -2.664  37.562  1.00  0.00           O  
ATOM   3882  N   VAL B 242      -7.691  -4.483  37.701  1.00  0.00           N  
ATOM   3883  H   VAL B 242      -7.248  -5.231  37.197  1.00  0.00           H  
ATOM   3884  CA  VAL B 242      -7.340  -4.301  39.120  1.00  0.00           C  
ATOM   3885  HA  VAL B 242      -8.272  -4.266  39.683  1.00  0.00           H  
ATOM   3886  CB  VAL B 242      -6.528  -5.513  39.625  1.00  0.00           C  
ATOM   3887  HB  VAL B 242      -7.060  -6.414  39.315  1.00  0.00           H  
ATOM   3888  CG1 VAL B 242      -5.111  -5.587  39.038  1.00  0.00           C  
ATOM   3889 HG11 VAL B 242      -5.150  -5.557  37.951  1.00  0.00           H  
ATOM   3890 HG12 VAL B 242      -4.633  -6.515  39.350  1.00  0.00           H  
ATOM   3891 HG13 VAL B 242      -4.511  -4.747  39.394  1.00  0.00           H  
ATOM   3892  CG2 VAL B 242      -6.428  -5.555  41.153  1.00  0.00           C  
ATOM   3893 HG21 VAL B 242      -5.820  -4.727  41.521  1.00  0.00           H  
ATOM   3894 HG22 VAL B 242      -5.962  -6.490  41.462  1.00  0.00           H  
ATOM   3895 HG23 VAL B 242      -7.424  -5.502  41.593  1.00  0.00           H  
ATOM   3896  C   VAL B 242      -6.615  -2.964  39.346  1.00  0.00           C  
ATOM   3897  O   VAL B 242      -5.902  -2.494  38.458  1.00  0.00           O  
ATOM   3898  N   SER B 243      -6.794  -2.371  40.531  1.00  0.00           N  
ATOM   3899  H   SER B 243      -7.390  -2.825  41.202  1.00  0.00           H  
ATOM   3900  CA  SER B 243      -6.194  -1.085  40.928  1.00  0.00           C  
ATOM   3901  HA  SER B 243      -6.583  -0.835  41.915  1.00  0.00           H  
ATOM   3902  CB  SER B 243      -4.669  -1.212  41.070  1.00  0.00           C  
ATOM   3903  HB2 SER B 243      -4.228  -1.437  40.098  1.00  0.00           H  
ATOM   3904  HB3 SER B 243      -4.257  -0.267  41.428  1.00  0.00           H  
ATOM   3905  OG  SER B 243      -4.341  -2.245  41.983  1.00  0.00           O  
ATOM   3906  HG  SER B 243      -4.484  -1.916  42.874  1.00  0.00           H  
ATOM   3907  C   SER B 243      -6.603   0.078  40.015  1.00  0.00           C  
ATOM   3908  O   SER B 243      -5.771   0.659  39.317  1.00  0.00           O  
ATOM   3909  N   ASP B 244      -7.902   0.391  40.019  1.00  0.00           N  
ATOM   3910  H   ASP B 244      -8.484  -0.060  40.717  1.00  0.00           H  
ATOM   3911  CA  ASP B 244      -8.497   1.627  39.492  1.00  0.00           C  
ATOM   3912  HA  ASP B 244      -9.566   1.430  39.394  1.00  0.00           H  
ATOM   3913  CB  ASP B 244      -8.374   2.763  40.523  1.00  0.00           C  
ATOM   3914  HB2 ASP B 244      -7.325   3.056  40.601  1.00  0.00           H  
ATOM   3915  HB3 ASP B 244      -8.942   3.623  40.164  1.00  0.00           H  
ATOM   3916  CG  ASP B 244      -8.889   2.389  41.922  1.00  0.00           C  
ATOM   3917  OD1 ASP B 244      -8.641   3.198  42.839  1.00  0.00           O  
ATOM   3918  OD2 ASP B 244      -9.510   1.309  42.072  1.00  0.00           O  
ATOM   3919  C   ASP B 244      -8.020   1.988  38.079  1.00  0.00           C  
ATOM   3920  O   ASP B 244      -7.674   3.129  37.770  1.00  0.00           O  
ATOM   3921  N   THR B 245      -7.971   0.978  37.210  1.00  0.00           N  
ATOM   3922  H   THR B 245      -8.265   0.067  37.542  1.00  0.00           H  
ATOM   3923  CA  THR B 245      -7.379   1.057  35.875  1.00  0.00           C  
ATOM   3924  HA  THR B 245      -7.130   2.093  35.646  1.00  0.00           H  
ATOM   3925  CB  THR B 245      -6.064   0.261  35.835  1.00  0.00           C  
ATOM   3926  HB  THR B 245      -6.228  -0.738  36.237  1.00  0.00           H  
ATOM   3927  CG2 THR B 245      -5.452   0.141  34.437  1.00  0.00           C  
ATOM   3928 HG21 THR B 245      -6.091  -0.463  33.795  1.00  0.00           H  
ATOM   3929 HG22 THR B 245      -4.479  -0.344  34.515  1.00  0.00           H  
ATOM   3930 HG23 THR B 245      -5.330   1.134  34.001  1.00  0.00           H  
ATOM   3931  OG1 THR B 245      -5.094   0.918  36.613  1.00  0.00           O  
ATOM   3932  HG1 THR B 245      -5.371   0.860  37.548  1.00  0.00           H  
ATOM   3933  C   THR B 245      -8.372   0.577  34.824  1.00  0.00           C  
ATOM   3934  O   THR B 245      -8.989  -0.475  34.959  1.00  0.00           O  
ATOM   3935  N   LEU B 246      -8.493   1.334  33.741  1.00  0.00           N  
ATOM   3936  H   LEU B 246      -7.958   2.194  33.713  1.00  0.00           H  
ATOM   3937  CA  LEU B 246      -9.140   0.943  32.495  1.00  0.00           C  
ATOM   3938  HA  LEU B 246      -9.782   0.083  32.677  1.00  0.00           H  
ATOM   3939  CB  LEU B 246      -9.995   2.114  31.979  1.00  0.00           C  
ATOM   3940  HB2 LEU B 246      -9.413   3.032  32.065  1.00  0.00           H  
ATOM   3941  HB3 LEU B 246     -10.219   1.964  30.922  1.00  0.00           H  
ATOM   3942  CG  LEU B 246     -11.320   2.288  32.744  1.00  0.00           C  
ATOM   3943  HG  LEU B 246     -11.135   2.289  33.818  1.00  0.00           H  
ATOM   3944  CD1 LEU B 246     -11.961   3.620  32.362  1.00  0.00           C  
ATOM   3945 HD11 LEU B 246     -12.883   3.757  32.930  1.00  0.00           H  
ATOM   3946 HD12 LEU B 246     -12.189   3.643  31.295  1.00  0.00           H  
ATOM   3947 HD13 LEU B 246     -11.283   4.435  32.610  1.00  0.00           H  
ATOM   3948  CD2 LEU B 246     -12.300   1.166  32.399  1.00  0.00           C  
ATOM   3949 HD21 LEU B 246     -11.951   0.223  32.810  1.00  0.00           H  
ATOM   3950 HD22 LEU B 246     -13.279   1.386  32.828  1.00  0.00           H  
ATOM   3951 HD23 LEU B 246     -12.397   1.076  31.320  1.00  0.00           H  
ATOM   3952  C   LEU B 246      -8.092   0.525  31.457  1.00  0.00           C  
ATOM   3953  O   LEU B 246      -7.015   1.117  31.355  1.00  0.00           O  
ATOM   3954  N   LEU B 247      -8.440  -0.470  30.644  1.00  0.00           N  
ATOM   3955  H   LEU B 247      -9.346  -0.904  30.805  1.00  0.00           H  
ATOM   3956  CA  LEU B 247      -7.732  -0.860  29.428  1.00  0.00           C  
ATOM   3957  HA  LEU B 247      -6.857  -0.225  29.290  1.00  0.00           H  
ATOM   3958  CB  LEU B 247      -7.272  -2.324  29.570  1.00  0.00           C  
ATOM   3959  HB2 LEU B 247      -6.532  -2.386  30.368  1.00  0.00           H  
ATOM   3960  HB3 LEU B 247      -8.138  -2.920  29.866  1.00  0.00           H  
ATOM   3961  CG  LEU B 247      -6.687  -2.941  28.284  1.00  0.00           C  
ATOM   3962  HG  LEU B 247      -7.395  -2.840  27.462  1.00  0.00           H  
ATOM   3963  CD1 LEU B 247      -5.367  -2.278  27.894  1.00  0.00           C  
ATOM   3964 HD11 LEU B 247      -5.538  -1.235  27.632  1.00  0.00           H  
ATOM   3965 HD12 LEU B 247      -4.652  -2.348  28.711  1.00  0.00           H  
ATOM   3966 HD13 LEU B 247      -4.966  -2.785  27.016  1.00  0.00           H  
ATOM   3967  CD2 LEU B 247      -6.426  -4.431  28.494  1.00  0.00           C  
ATOM   3968 HD21 LEU B 247      -6.073  -4.870  27.559  1.00  0.00           H  
ATOM   3969 HD22 LEU B 247      -5.670  -4.575  29.261  1.00  0.00           H  
ATOM   3970 HD23 LEU B 247      -7.352  -4.932  28.777  1.00  0.00           H  
ATOM   3971  C   LEU B 247      -8.663  -0.666  28.227  1.00  0.00           C  
ATOM   3972  O   LEU B 247      -9.729  -1.279  28.172  1.00  0.00           O  
ATOM   3973  N   LEU B 248      -8.245   0.143  27.257  1.00  0.00           N  
ATOM   3974  H   LEU B 248      -7.347   0.599  27.372  1.00  0.00           H  
ATOM   3975  CA  LEU B 248      -8.848   0.216  25.925  1.00  0.00           C  
ATOM   3976  HA  LEU B 248      -9.846  -0.221  25.958  1.00  0.00           H  
ATOM   3977  CB  LEU B 248      -8.972   1.674  25.455  1.00  0.00           C  
ATOM   3978  HB2 LEU B 248      -7.975   2.111  25.390  1.00  0.00           H  
ATOM   3979  HB3 LEU B 248      -9.386   1.666  24.446  1.00  0.00           H  
ATOM   3980  CG  LEU B 248      -9.873   2.526  26.373  1.00  0.00           C  
ATOM   3981  HG  LEU B 248     -10.344   1.898  27.127  1.00  0.00           H  
ATOM   3982  CD1 LEU B 248      -9.046   3.601  27.078  1.00  0.00           C  
ATOM   3983 HD11 LEU B 248      -8.580   4.261  26.345  1.00  0.00           H  
ATOM   3984 HD12 LEU B 248      -9.694   4.186  27.731  1.00  0.00           H  
ATOM   3985 HD13 LEU B 248      -8.272   3.127  27.684  1.00  0.00           H  
ATOM   3986  CD2 LEU B 248     -10.982   3.215  25.577  1.00  0.00           C  
ATOM   3987 HD21 LEU B 248     -11.586   2.458  25.075  1.00  0.00           H  
ATOM   3988 HD22 LEU B 248     -11.623   3.781  26.255  1.00  0.00           H  
ATOM   3989 HD23 LEU B 248     -10.549   3.885  24.836  1.00  0.00           H  
ATOM   3990  C   LEU B 248      -8.009  -0.592  24.933  1.00  0.00           C  
ATOM   3991  O   LEU B 248      -6.788  -0.651  25.071  1.00  0.00           O  
ATOM   3992  N   THR B 249      -8.650  -1.172  23.922  1.00  0.00           N  
ATOM   3993  H   THR B 249      -9.663  -1.096  23.890  1.00  0.00           H  
ATOM   3994  CA  THR B 249      -7.995  -1.956  22.859  1.00  0.00           C  
ATOM   3995  HA  THR B 249      -7.036  -1.494  22.630  1.00  0.00           H  
ATOM   3996  CB  THR B 249      -7.701  -3.386  23.353  1.00  0.00           C  
ATOM   3997  HB  THR B 249      -7.001  -3.332  24.187  1.00  0.00           H  
ATOM   3998  CG2 THR B 249      -8.951  -4.139  23.824  1.00  0.00           C  
ATOM   3999 HG21 THR B 249      -9.688  -4.190  23.022  1.00  0.00           H  
ATOM   4000 HG22 THR B 249      -8.666  -5.151  24.117  1.00  0.00           H  
ATOM   4001 HG23 THR B 249      -9.382  -3.631  24.685  1.00  0.00           H  
ATOM   4002  OG1 THR B 249      -7.109  -4.155  22.339  1.00  0.00           O  
ATOM   4003  HG1 THR B 249      -6.188  -3.868  22.245  1.00  0.00           H  
ATOM   4004  C   THR B 249      -8.820  -1.923  21.565  1.00  0.00           C  
ATOM   4005  O   THR B 249     -10.029  -1.671  21.607  1.00  0.00           O  
ATOM   4006  N   TRP B 250      -8.179  -2.113  20.411  1.00  0.00           N  
ATOM   4007  H   TRP B 250      -7.193  -2.365  20.450  1.00  0.00           H  
ATOM   4008  CA  TRP B 250      -8.773  -1.971  19.073  1.00  0.00           C  
ATOM   4009  HA  TRP B 250      -9.819  -2.277  19.112  1.00  0.00           H  
ATOM   4010  CB  TRP B 250      -8.724  -0.491  18.645  1.00  0.00           C  
ATOM   4011  HB2 TRP B 250      -9.122  -0.385  17.637  1.00  0.00           H  
ATOM   4012  HB3 TRP B 250      -9.389   0.069  19.302  1.00  0.00           H  
ATOM   4013  CG  TRP B 250      -7.380   0.168  18.693  1.00  0.00           C  
ATOM   4014  CD1 TRP B 250      -6.482   0.208  17.682  1.00  0.00           C  
ATOM   4015  HD1 TRP B 250      -6.628  -0.235  16.704  1.00  0.00           H  
ATOM   4016  NE1 TRP B 250      -5.337   0.853  18.105  1.00  0.00           N  
ATOM   4017  HE1 TRP B 250      -4.525   0.998  17.516  1.00  0.00           H  
ATOM   4018  CE2 TRP B 250      -5.427   1.230  19.428  1.00  0.00           C  
ATOM   4019  CZ2 TRP B 250      -4.536   1.856  20.308  1.00  0.00           C  
ATOM   4020  HZ2 TRP B 250      -3.533   2.092  19.989  1.00  0.00           H  
ATOM   4021  CH2 TRP B 250      -4.948   2.132  21.620  1.00  0.00           C  
ATOM   4022  HH2 TRP B 250      -4.259   2.597  22.307  1.00  0.00           H  
ATOM   4023  CZ3 TRP B 250      -6.241   1.774  22.040  1.00  0.00           C  
ATOM   4024  HZ3 TRP B 250      -6.547   1.965  23.059  1.00  0.00           H  
ATOM   4025  CE3 TRP B 250      -7.125   1.135  21.152  1.00  0.00           C  
ATOM   4026  HE3 TRP B 250      -8.109   0.849  21.488  1.00  0.00           H  
ATOM   4027  CD2 TRP B 250      -6.738   0.835  19.826  1.00  0.00           C  
ATOM   4028  C   TRP B 250      -8.086  -2.885  18.040  1.00  0.00           C  
ATOM   4029  O   TRP B 250      -7.106  -3.560  18.339  1.00  0.00           O  
ATOM   4030  N   SER B 251      -8.623  -2.941  16.816  1.00  0.00           N  
ATOM   4031  H   SER B 251      -9.427  -2.355  16.622  1.00  0.00           H  
ATOM   4032  CA  SER B 251      -8.060  -3.732  15.710  1.00  0.00           C  
ATOM   4033  HA  SER B 251      -7.412  -4.501  16.134  1.00  0.00           H  
ATOM   4034  CB  SER B 251      -9.180  -4.468  14.974  1.00  0.00           C  
ATOM   4035  HB2 SER B 251      -9.818  -4.972  15.701  1.00  0.00           H  
ATOM   4036  HB3 SER B 251      -9.780  -3.750  14.411  1.00  0.00           H  
ATOM   4037  OG  SER B 251      -8.637  -5.435  14.097  1.00  0.00           O  
ATOM   4038  HG  SER B 251      -9.351  -5.791  13.558  1.00  0.00           H  
ATOM   4039  C   SER B 251      -7.200  -2.895  14.747  1.00  0.00           C  
ATOM   4040  O   SER B 251      -7.458  -1.706  14.534  1.00  0.00           O  
ATOM   4041  N   ASN B 252      -6.186  -3.528  14.148  1.00  0.00           N  
ATOM   4042  H   ASN B 252      -6.132  -4.528  14.274  1.00  0.00           H  
ATOM   4043  CA  ASN B 252      -5.292  -2.930  13.151  1.00  0.00           C  
ATOM   4044  HA  ASN B 252      -4.911  -1.992  13.557  1.00  0.00           H  
ATOM   4045  CB  ASN B 252      -4.093  -3.885  12.972  1.00  0.00           C  
ATOM   4046  HB2 ASN B 252      -3.702  -4.140  13.958  1.00  0.00           H  
ATOM   4047  HB3 ASN B 252      -4.425  -4.805  12.492  1.00  0.00           H  
ATOM   4048  CG  ASN B 252      -2.954  -3.300  12.149  1.00  0.00           C  
ATOM   4049  OD1 ASN B 252      -3.145  -2.672  11.120  1.00  0.00           O  
ATOM   4050  ND2 ASN B 252      -1.731  -3.475  12.593  1.00  0.00           N  
ATOM   4051 HD21 ASN B 252      -0.957  -3.146  12.035  1.00  0.00           H  
ATOM   4052 HD22 ASN B 252      -1.567  -4.036  13.409  1.00  0.00           H  
ATOM   4053  C   ASN B 252      -6.056  -2.678  11.819  1.00  0.00           C  
ATOM   4054  O   ASN B 252      -6.713  -3.606  11.345  1.00  0.00           O  
ATOM   4055  N   PRO B 253      -5.987  -1.482  11.190  1.00  0.00           N  
ATOM   4056  CD  PRO B 253      -5.349  -0.297  11.753  1.00  0.00           C  
ATOM   4057  HD2 PRO B 253      -4.268  -0.379  11.657  1.00  0.00           H  
ATOM   4058  HD3 PRO B 253      -5.622  -0.170  12.801  1.00  0.00           H  
ATOM   4059  CG  PRO B 253      -5.854   0.910  10.975  1.00  0.00           C  
ATOM   4060  HG2 PRO B 253      -5.031   1.582  10.725  1.00  0.00           H  
ATOM   4061  HG3 PRO B 253      -6.599   1.442  11.562  1.00  0.00           H  
ATOM   4062  CB  PRO B 253      -6.497   0.341   9.714  1.00  0.00           C  
ATOM   4063  HB2 PRO B 253      -5.812   0.483   8.882  1.00  0.00           H  
ATOM   4064  HB3 PRO B 253      -7.437   0.845   9.496  1.00  0.00           H  
ATOM   4065  CA  PRO B 253      -6.738  -1.152   9.964  1.00  0.00           C  
ATOM   4066  HA  PRO B 253      -7.796  -1.298  10.178  1.00  0.00           H  
ATOM   4067  C   PRO B 253      -6.413  -1.956   8.679  1.00  0.00           C  
ATOM   4068  O   PRO B 253      -6.996  -1.675   7.626  1.00  0.00           O  
ATOM   4069  N   TYR B 254      -5.480  -2.911   8.727  1.00  0.00           N  
ATOM   4070  H   TYR B 254      -5.096  -3.152   9.630  1.00  0.00           H  
ATOM   4071  CA  TYR B 254      -4.931  -3.615   7.563  1.00  0.00           C  
ATOM   4072  HA  TYR B 254      -5.603  -3.476   6.717  1.00  0.00           H  
ATOM   4073  CB  TYR B 254      -3.566  -3.011   7.207  1.00  0.00           C  
ATOM   4074  HB2 TYR B 254      -2.914  -3.050   8.082  1.00  0.00           H  
ATOM   4075  HB3 TYR B 254      -3.105  -3.623   6.436  1.00  0.00           H  
ATOM   4076  CG  TYR B 254      -3.643  -1.588   6.703  1.00  0.00           C  
ATOM   4077  CD1 TYR B 254      -3.834  -1.344   5.331  1.00  0.00           C  
ATOM   4078  HD1 TYR B 254      -3.897  -2.167   4.635  1.00  0.00           H  
ATOM   4079  CE1 TYR B 254      -3.962  -0.024   4.865  1.00  0.00           C  
ATOM   4080  HE1 TYR B 254      -4.110   0.177   3.818  1.00  0.00           H  
ATOM   4081  CZ  TYR B 254      -3.904   1.049   5.773  1.00  0.00           C  
ATOM   4082  OH  TYR B 254      -4.068   2.312   5.313  1.00  0.00           O  
ATOM   4083  HH  TYR B 254      -3.897   2.330   4.348  1.00  0.00           H  
ATOM   4084  CE2 TYR B 254      -3.701   0.808   7.148  1.00  0.00           C  
ATOM   4085  HE2 TYR B 254      -3.655   1.636   7.836  1.00  0.00           H  
ATOM   4086  CD2 TYR B 254      -3.569  -0.515   7.610  1.00  0.00           C  
ATOM   4087  HD2 TYR B 254      -3.444  -0.712   8.667  1.00  0.00           H  
ATOM   4088  C   TYR B 254      -4.771  -5.121   7.814  1.00  0.00           C  
ATOM   4089  O   TYR B 254      -4.542  -5.528   8.952  1.00  0.00           O  
ATOM   4090  N   PRO B 255      -4.817  -5.968   6.766  1.00  0.00           N  
ATOM   4091  CD  PRO B 255      -5.105  -5.644   5.376  1.00  0.00           C  
ATOM   4092  HD2 PRO B 255      -4.580  -4.747   5.048  1.00  0.00           H  
ATOM   4093  HD3 PRO B 255      -6.181  -5.517   5.258  1.00  0.00           H  
ATOM   4094  CG  PRO B 255      -4.632  -6.850   4.563  1.00  0.00           C  
ATOM   4095  HG2 PRO B 255      -3.575  -6.736   4.314  1.00  0.00           H  
ATOM   4096  HG3 PRO B 255      -5.227  -6.991   3.660  1.00  0.00           H  
ATOM   4097  CB  PRO B 255      -4.805  -8.009   5.544  1.00  0.00           C  
ATOM   4098  HB2 PRO B 255      -4.163  -8.855   5.292  1.00  0.00           H  
ATOM   4099  HB3 PRO B 255      -5.852  -8.319   5.562  1.00  0.00           H  
ATOM   4100  CA  PRO B 255      -4.438  -7.373   6.888  1.00  0.00           C  
ATOM   4101  HA  PRO B 255      -5.030  -7.829   7.679  1.00  0.00           H  
ATOM   4102  C   PRO B 255      -2.935  -7.524   7.200  1.00  0.00           C  
ATOM   4103  O   PRO B 255      -2.148  -6.637   6.846  1.00  0.00           O  
ATOM   4104  N   PRO B 256      -2.504  -8.660   7.788  1.00  0.00           N  
ATOM   4105  CD  PRO B 256      -3.333  -9.738   8.316  1.00  0.00           C  
ATOM   4106  HD2 PRO B 256      -3.601 -10.419   7.507  1.00  0.00           H  
ATOM   4107  HD3 PRO B 256      -4.228  -9.364   8.810  1.00  0.00           H  
ATOM   4108  CG  PRO B 256      -2.465 -10.466   9.340  1.00  0.00           C  
ATOM   4109  HG2 PRO B 256      -2.745 -11.515   9.436  1.00  0.00           H  
ATOM   4110  HG3 PRO B 256      -2.527  -9.959  10.304  1.00  0.00           H  
ATOM   4111  CB  PRO B 256      -1.065 -10.302   8.759  1.00  0.00           C  
ATOM   4112  HB2 PRO B 256      -0.910 -11.036   7.966  1.00  0.00           H  
ATOM   4113  HB3 PRO B 256      -0.296 -10.395   9.527  1.00  0.00           H  
ATOM   4114  CA  PRO B 256      -1.109  -8.887   8.173  1.00  0.00           C  
ATOM   4115  HA  PRO B 256      -0.864  -8.185   8.966  1.00  0.00           H  
ATOM   4116  C   PRO B 256      -0.077  -8.709   7.053  1.00  0.00           C  
ATOM   4117  O   PRO B 256       1.045  -8.303   7.340  1.00  0.00           O  
ATOM   4118  N   ASP B 257      -0.424  -8.967   5.786  1.00  0.00           N  
ATOM   4119  H   ASP B 257      -1.324  -9.392   5.604  1.00  0.00           H  
ATOM   4120  CA  ASP B 257       0.470  -8.768   4.627  1.00  0.00           C  
ATOM   4121  HA  ASP B 257       1.398  -9.311   4.808  1.00  0.00           H  
ATOM   4122  CB  ASP B 257      -0.173  -9.345   3.359  1.00  0.00           C  
ATOM   4123  HB2 ASP B 257      -1.178  -8.930   3.245  1.00  0.00           H  
ATOM   4124  HB3 ASP B 257       0.412  -9.048   2.486  1.00  0.00           H  
ATOM   4125  CG  ASP B 257      -0.234 -10.865   3.391  1.00  0.00           C  
ATOM   4126  OD1 ASP B 257       0.849 -11.485   3.265  1.00  0.00           O  
ATOM   4127  OD2 ASP B 257      -1.364 -11.372   3.546  1.00  0.00           O  
ATOM   4128  C   ASP B 257       0.841  -7.308   4.321  1.00  0.00           C  
ATOM   4129  O   ASP B 257       1.862  -7.063   3.672  1.00  0.00           O  
ATOM   4130  N   ASN B 258       0.040  -6.323   4.747  1.00  0.00           N  
ATOM   4131  H   ASN B 258      -0.721  -6.542   5.383  1.00  0.00           H  
ATOM   4132  CA  ASN B 258       0.278  -4.940   4.330  1.00  0.00           C  
ATOM   4133  HA  ASN B 258       0.382  -4.953   3.242  1.00  0.00           H  
ATOM   4134  CB  ASN B 258      -0.909  -4.026   4.672  1.00  0.00           C  
ATOM   4135  HB2 ASN B 258      -1.841  -4.520   4.406  1.00  0.00           H  
ATOM   4136  HB3 ASN B 258      -0.915  -3.821   5.741  1.00  0.00           H  
ATOM   4137  CG  ASN B 258      -0.815  -2.705   3.924  1.00  0.00           C  
ATOM   4138  OD1 ASN B 258      -0.005  -1.853   4.232  1.00  0.00           O  
ATOM   4139  ND2 ASN B 258      -1.596  -2.525   2.890  1.00  0.00           N  
ATOM   4140 HD21 ASN B 258      -1.470  -1.658   2.362  1.00  0.00           H  
ATOM   4141 HD22 ASN B 258      -2.246  -3.225   2.594  1.00  0.00           H  
ATOM   4142  C   ASN B 258       1.601  -4.403   4.900  1.00  0.00           C  
ATOM   4143  O   ASN B 258       1.942  -4.632   6.060  1.00  0.00           O  
ATOM   4144  N   TYR B 259       2.338  -3.665   4.072  1.00  0.00           N  
ATOM   4145  H   TYR B 259       1.995  -3.512   3.135  1.00  0.00           H  
ATOM   4146  CA  TYR B 259       3.603  -3.032   4.433  1.00  0.00           C  
ATOM   4147  HA  TYR B 259       4.325  -3.808   4.690  1.00  0.00           H  
ATOM   4148  CB  TYR B 259       4.132  -2.259   3.210  1.00  0.00           C  
ATOM   4149  HB2 TYR B 259       3.449  -1.432   3.005  1.00  0.00           H  
ATOM   4150  HB3 TYR B 259       5.091  -1.824   3.487  1.00  0.00           H  
ATOM   4151  CG  TYR B 259       4.339  -3.037   1.908  1.00  0.00           C  
ATOM   4152  CD1 TYR B 259       4.454  -4.443   1.886  1.00  0.00           C  
ATOM   4153  HD1 TYR B 259       4.317  -5.003   2.790  1.00  0.00           H  
ATOM   4154  CE1 TYR B 259       4.746  -5.131   0.691  1.00  0.00           C  
ATOM   4155  HE1 TYR B 259       4.850  -6.206   0.695  1.00  0.00           H  
ATOM   4156  CZ  TYR B 259       4.894  -4.411  -0.513  1.00  0.00           C  
ATOM   4157  OH  TYR B 259       5.191  -5.049  -1.676  1.00  0.00           O  
ATOM   4158  HH  TYR B 259       5.567  -5.931  -1.516  1.00  0.00           H  
ATOM   4159  CE2 TYR B 259       4.732  -3.012  -0.507  1.00  0.00           C  
ATOM   4160  HE2 TYR B 259       4.846  -2.448  -1.417  1.00  0.00           H  
ATOM   4161  CD2 TYR B 259       4.466  -2.333   0.695  1.00  0.00           C  
ATOM   4162  HD2 TYR B 259       4.402  -1.256   0.681  1.00  0.00           H  
ATOM   4163  C   TYR B 259       3.462  -2.133   5.673  1.00  0.00           C  
ATOM   4164  O   TYR B 259       4.332  -2.165   6.538  1.00  0.00           O  
ATOM   4165  N   LEU B 260       2.340  -1.417   5.834  1.00  0.00           N  
ATOM   4166  H   LEU B 260       1.630  -1.462   5.107  1.00  0.00           H  
ATOM   4167  CA  LEU B 260       2.054  -0.593   7.017  1.00  0.00           C  
ATOM   4168  HA  LEU B 260       2.907   0.061   7.204  1.00  0.00           H  
ATOM   4169  CB  LEU B 260       0.801   0.269   6.752  1.00  0.00           C  
ATOM   4170  HB2 LEU B 260      -0.028  -0.397   6.507  1.00  0.00           H  
ATOM   4171  HB3 LEU B 260       0.536   0.784   7.676  1.00  0.00           H  
ATOM   4172  CG  LEU B 260       0.927   1.327   5.644  1.00  0.00           C  
ATOM   4173  HG  LEU B 260       1.211   0.844   4.711  1.00  0.00           H  
ATOM   4174  CD1 LEU B 260      -0.425   2.012   5.446  1.00  0.00           C  
ATOM   4175 HD11 LEU B 260      -0.747   2.501   6.365  1.00  0.00           H  
ATOM   4176 HD12 LEU B 260      -0.346   2.751   4.651  1.00  0.00           H  
ATOM   4177 HD13 LEU B 260      -1.162   1.266   5.148  1.00  0.00           H  
ATOM   4178  CD2 LEU B 260       1.965   2.397   5.986  1.00  0.00           C  
ATOM   4179 HD21 LEU B 260       1.728   2.856   6.942  1.00  0.00           H  
ATOM   4180 HD22 LEU B 260       2.954   1.946   6.029  1.00  0.00           H  
ATOM   4181 HD23 LEU B 260       1.978   3.163   5.210  1.00  0.00           H  
ATOM   4182  C   LEU B 260       1.827  -1.399   8.308  1.00  0.00           C  
ATOM   4183  O   LEU B 260       1.977  -0.842   9.394  1.00  0.00           O  
ATOM   4184  N   TYR B 261       1.460  -2.686   8.231  1.00  0.00           N  
ATOM   4185  H   TYR B 261       1.482  -3.141   7.326  1.00  0.00           H  
ATOM   4186  CA  TYR B 261       0.865  -3.444   9.346  1.00  0.00           C  
ATOM   4187  HA  TYR B 261      -0.088  -2.984   9.608  1.00  0.00           H  
ATOM   4188  CB  TYR B 261       0.581  -4.878   8.869  1.00  0.00           C  
ATOM   4189  HB2 TYR B 261      -0.077  -4.841   8.000  1.00  0.00           H  
ATOM   4190  HB3 TYR B 261       1.519  -5.335   8.551  1.00  0.00           H  
ATOM   4191  CG  TYR B 261      -0.052  -5.774   9.917  1.00  0.00           C  
ATOM   4192  CD1 TYR B 261       0.754  -6.582  10.743  1.00  0.00           C  
ATOM   4193  HD1 TYR B 261       1.828  -6.564  10.630  1.00  0.00           H  
ATOM   4194  CE1 TYR B 261       0.164  -7.389  11.736  1.00  0.00           C  
ATOM   4195  HE1 TYR B 261       0.781  -7.996  12.380  1.00  0.00           H  
ATOM   4196  CZ  TYR B 261      -1.239  -7.402  11.891  1.00  0.00           C  
ATOM   4197  OH  TYR B 261      -1.811  -8.171  12.854  1.00  0.00           O  
ATOM   4198  HH  TYR B 261      -1.212  -8.369  13.576  1.00  0.00           H  
ATOM   4199  CE2 TYR B 261      -2.046  -6.609  11.049  1.00  0.00           C  
ATOM   4200  HE2 TYR B 261      -3.120  -6.624  11.162  1.00  0.00           H  
ATOM   4201  CD2 TYR B 261      -1.450  -5.787  10.073  1.00  0.00           C  
ATOM   4202  HD2 TYR B 261      -2.070  -5.162   9.444  1.00  0.00           H  
ATOM   4203  C   TYR B 261       1.718  -3.470  10.626  1.00  0.00           C  
ATOM   4204  O   TYR B 261       1.174  -3.480  11.730  1.00  0.00           O  
ATOM   4205  N   ASN B 262       3.047  -3.460  10.489  1.00  0.00           N  
ATOM   4206  H   ASN B 262       3.412  -3.393   9.550  1.00  0.00           H  
ATOM   4207  CA  ASN B 262       3.997  -3.508  11.607  1.00  0.00           C  
ATOM   4208  HA  ASN B 262       3.499  -3.957  12.468  1.00  0.00           H  
ATOM   4209  CB  ASN B 262       5.177  -4.419  11.214  1.00  0.00           C  
ATOM   4210  HB2 ASN B 262       5.670  -4.013  10.332  1.00  0.00           H  
ATOM   4211  HB3 ASN B 262       5.909  -4.432  12.022  1.00  0.00           H  
ATOM   4212  CG  ASN B 262       4.753  -5.845  10.926  1.00  0.00           C  
ATOM   4213  OD1 ASN B 262       4.478  -6.220   9.793  1.00  0.00           O  
ATOM   4214  ND2 ASN B 262       4.680  -6.689  11.931  1.00  0.00           N  
ATOM   4215 HD21 ASN B 262       4.409  -7.635  11.724  1.00  0.00           H  
ATOM   4216 HD22 ASN B 262       4.895  -6.382  12.866  1.00  0.00           H  
ATOM   4217  C   ASN B 262       4.482  -2.126  12.095  1.00  0.00           C  
ATOM   4218  O   ASN B 262       5.311  -2.082  12.998  1.00  0.00           O  
ATOM   4219  N   HIE B 263       4.000  -1.018  11.514  1.00  0.00           N  
ATOM   4220  H   HIE B 263       3.285  -1.125  10.800  1.00  0.00           H  
ATOM   4221  CA  HIE B 263       4.560   0.333  11.709  1.00  0.00           C  
ATOM   4222  HA  HIE B 263       5.286   0.301  12.524  1.00  0.00           H  
ATOM   4223  CB  HIE B 263       5.325   0.767  10.452  1.00  0.00           C  
ATOM   4224  HB2 HIE B 263       4.617   0.920   9.637  1.00  0.00           H  
ATOM   4225  HB3 HIE B 263       5.802   1.721  10.665  1.00  0.00           H  
ATOM   4226  CG  HIE B 263       6.398  -0.187   9.997  1.00  0.00           C  
ATOM   4227  ND1 HIE B 263       7.626  -0.396  10.625  1.00  0.00           N  
ATOM   4228  CE1 HIE B 263       8.284  -1.282   9.863  1.00  0.00           C  
ATOM   4229  HE1 HIE B 263       9.278  -1.649  10.075  1.00  0.00           H  
ATOM   4230  NE2 HIE B 263       7.543  -1.626   8.795  1.00  0.00           N  
ATOM   4231  HE2 HIE B 263       7.823  -2.245   8.047  1.00  0.00           H  
ATOM   4232  CD2 HIE B 263       6.353  -0.940   8.863  1.00  0.00           C  
ATOM   4233  HD2 HIE B 263       5.546  -0.960   8.148  1.00  0.00           H  
ATOM   4234  C   HIE B 263       3.529   1.406  12.099  1.00  0.00           C  
ATOM   4235  O   HIE B 263       3.843   2.595  12.080  1.00  0.00           O  
ATOM   4236  N   LEU B 264       2.291   1.013  12.407  1.00  0.00           N  
ATOM   4237  H   LEU B 264       2.109   0.023  12.455  1.00  0.00           H  
ATOM   4238  CA  LEU B 264       1.215   1.922  12.811  1.00  0.00           C  
ATOM   4239  HA  LEU B 264       1.337   2.863  12.276  1.00  0.00           H  
ATOM   4240  CB  LEU B 264      -0.140   1.313  12.407  1.00  0.00           C  
ATOM   4241  HB2 LEU B 264      -0.169   0.281  12.761  1.00  0.00           H  
ATOM   4242  HB3 LEU B 264      -0.951   1.853  12.900  1.00  0.00           H  
ATOM   4243  CG  LEU B 264      -0.358   1.350  10.881  1.00  0.00           C  
ATOM   4244  HG  LEU B 264       0.594   1.219  10.369  1.00  0.00           H  
ATOM   4245  CD1 LEU B 264      -1.288   0.228  10.428  1.00  0.00           C  
ATOM   4246 HD11 LEU B 264      -0.885  -0.738  10.736  1.00  0.00           H  
ATOM   4247 HD12 LEU B 264      -1.368   0.243   9.343  1.00  0.00           H  
ATOM   4248 HD13 LEU B 264      -2.273   0.358  10.872  1.00  0.00           H  
ATOM   4249  CD2 LEU B 264      -0.968   2.681  10.436  1.00  0.00           C  
ATOM   4250 HD21 LEU B 264      -1.974   2.787  10.841  1.00  0.00           H  
ATOM   4251 HD22 LEU B 264      -1.013   2.713   9.348  1.00  0.00           H  
ATOM   4252 HD23 LEU B 264      -0.351   3.506  10.789  1.00  0.00           H  
ATOM   4253  C   LEU B 264       1.272   2.237  14.315  1.00  0.00           C  
ATOM   4254  O   LEU B 264       1.321   1.334  15.147  1.00  0.00           O  
ATOM   4255  N   THR B 265       1.201   3.528  14.638  1.00  0.00           N  
ATOM   4256  H   THR B 265       1.090   4.187  13.875  1.00  0.00           H  
ATOM   4257  CA  THR B 265       1.062   4.076  15.999  1.00  0.00           C  
ATOM   4258  HA  THR B 265       1.059   3.258  16.722  1.00  0.00           H  
ATOM   4259  CB  THR B 265       2.219   5.018  16.360  1.00  0.00           C  
ATOM   4260  HB  THR B 265       2.065   5.373  17.380  1.00  0.00           H  
ATOM   4261  CG2 THR B 265       3.596   4.363  16.304  1.00  0.00           C  
ATOM   4262 HG21 THR B 265       3.628   3.537  17.014  1.00  0.00           H  
ATOM   4263 HG22 THR B 265       3.805   3.998  15.299  1.00  0.00           H  
ATOM   4264 HG23 THR B 265       4.353   5.095  16.587  1.00  0.00           H  
ATOM   4265  OG1 THR B 265       2.232   6.142  15.513  1.00  0.00           O  
ATOM   4266  HG1 THR B 265       2.273   5.840  14.597  1.00  0.00           H  
ATOM   4267  C   THR B 265      -0.269   4.819  16.127  1.00  0.00           C  
ATOM   4268  O   THR B 265      -0.900   5.148  15.116  1.00  0.00           O  
ATOM   4269  N   TYR B 266      -0.717   5.085  17.358  1.00  0.00           N  
ATOM   4270  H   TYR B 266      -0.122   4.893  18.154  1.00  0.00           H  
ATOM   4271  CA  TYR B 266      -2.105   5.472  17.621  1.00  0.00           C  
ATOM   4272  HA  TYR B 266      -2.579   5.744  16.681  1.00  0.00           H  
ATOM   4273  CB  TYR B 266      -2.863   4.251  18.169  1.00  0.00           C  
ATOM   4274  HB2 TYR B 266      -2.422   3.973  19.125  1.00  0.00           H  
ATOM   4275  HB3 TYR B 266      -3.901   4.528  18.356  1.00  0.00           H  
ATOM   4276  CG  TYR B 266      -2.848   3.032  17.255  1.00  0.00           C  
ATOM   4277  CD1 TYR B 266      -3.714   2.982  16.146  1.00  0.00           C  
ATOM   4278  HD1 TYR B 266      -4.389   3.803  15.956  1.00  0.00           H  
ATOM   4279  CE1 TYR B 266      -3.691   1.872  15.278  1.00  0.00           C  
ATOM   4280  HE1 TYR B 266      -4.345   1.823  14.421  1.00  0.00           H  
ATOM   4281  CZ  TYR B 266      -2.788   0.816  15.504  1.00  0.00           C  
ATOM   4282  OH  TYR B 266      -2.781  -0.239  14.652  1.00  0.00           O  
ATOM   4283  HH  TYR B 266      -2.004  -0.786  14.793  1.00  0.00           H  
ATOM   4284  CE2 TYR B 266      -1.923   0.858  16.620  1.00  0.00           C  
ATOM   4285  HE2 TYR B 266      -1.216   0.057  16.794  1.00  0.00           H  
ATOM   4286  CD2 TYR B 266      -1.961   1.961  17.497  1.00  0.00           C  
ATOM   4287  HD2 TYR B 266      -1.293   1.985  18.351  1.00  0.00           H  
ATOM   4288  C   TYR B 266      -2.241   6.696  18.539  1.00  0.00           C  
ATOM   4289  O   TYR B 266      -1.385   6.977  19.380  1.00  0.00           O  
ATOM   4290  N   ALA B 267      -3.368   7.395  18.410  1.00  0.00           N  
ATOM   4291  H   ALA B 267      -4.015   7.133  17.673  1.00  0.00           H  
ATOM   4292  CA  ALA B 267      -3.819   8.391  19.375  1.00  0.00           C  
ATOM   4293  HA  ALA B 267      -3.256   8.269  20.303  1.00  0.00           H  
ATOM   4294  CB  ALA B 267      -3.542   9.801  18.845  1.00  0.00           C  
ATOM   4295  HB1 ALA B 267      -2.469   9.930  18.697  1.00  0.00           H  
ATOM   4296  HB2 ALA B 267      -4.060   9.955  17.898  1.00  0.00           H  
ATOM   4297  HB3 ALA B 267      -3.883  10.538  19.572  1.00  0.00           H  
ATOM   4298  C   ALA B 267      -5.299   8.162  19.700  1.00  0.00           C  
ATOM   4299  O   ALA B 267      -6.107   7.887  18.808  1.00  0.00           O  
ATOM   4300  N   VAL B 268      -5.646   8.276  20.984  1.00  0.00           N  
ATOM   4301  H   VAL B 268      -4.924   8.555  21.645  1.00  0.00           H  
ATOM   4302  CA  VAL B 268      -6.985   7.994  21.526  1.00  0.00           C  
ATOM   4303  HA  VAL B 268      -7.630   7.641  20.722  1.00  0.00           H  
ATOM   4304  CB  VAL B 268      -6.934   6.875  22.587  1.00  0.00           C  
ATOM   4305  HB  VAL B 268      -6.325   7.218  23.423  1.00  0.00           H  
ATOM   4306  CG1 VAL B 268      -8.333   6.535  23.122  1.00  0.00           C  
ATOM   4307 HG11 VAL B 268      -8.770   7.404  23.609  1.00  0.00           H  
ATOM   4308 HG12 VAL B 268      -8.982   6.214  22.306  1.00  0.00           H  
ATOM   4309 HG13 VAL B 268      -8.263   5.734  23.858  1.00  0.00           H  
ATOM   4310  CG2 VAL B 268      -6.315   5.578  22.049  1.00  0.00           C  
ATOM   4311 HG21 VAL B 268      -6.890   5.212  21.201  1.00  0.00           H  
ATOM   4312 HG22 VAL B 268      -5.283   5.747  21.742  1.00  0.00           H  
ATOM   4313 HG23 VAL B 268      -6.315   4.817  22.829  1.00  0.00           H  
ATOM   4314  C   VAL B 268      -7.604   9.265  22.106  1.00  0.00           C  
ATOM   4315  O   VAL B 268      -7.053   9.874  23.022  1.00  0.00           O  
ATOM   4316  N   ASN B 269      -8.770   9.658  21.598  1.00  0.00           N  
ATOM   4317  H   ASN B 269      -9.194   9.062  20.891  1.00  0.00           H  
ATOM   4318  CA  ASN B 269      -9.605  10.723  22.153  1.00  0.00           C  
ATOM   4319  HA  ASN B 269      -8.970  11.415  22.699  1.00  0.00           H  
ATOM   4320  CB  ASN B 269     -10.238  11.469  20.962  1.00  0.00           C  
ATOM   4321  HB2 ASN B 269      -9.439  11.944  20.403  1.00  0.00           H  
ATOM   4322  HB3 ASN B 269     -10.726  10.745  20.312  1.00  0.00           H  
ATOM   4323  CG  ASN B 269     -11.250  12.554  21.281  1.00  0.00           C  
ATOM   4324  OD1 ASN B 269     -12.120  12.844  20.471  1.00  0.00           O  
ATOM   4325  ND2 ASN B 269     -11.205  13.184  22.429  1.00  0.00           N  
ATOM   4326 HD21 ASN B 269     -11.886  13.908  22.605  1.00  0.00           H  
ATOM   4327 HD22 ASN B 269     -10.459  13.046  23.105  1.00  0.00           H  
ATOM   4328  C   ASN B 269     -10.639  10.133  23.131  1.00  0.00           C  
ATOM   4329  O   ASN B 269     -11.399   9.245  22.746  1.00  0.00           O  
ATOM   4330  N   ILE B 270     -10.694  10.651  24.362  1.00  0.00           N  
ATOM   4331  H   ILE B 270     -10.076  11.427  24.574  1.00  0.00           H  
ATOM   4332  CA  ILE B 270     -11.692  10.315  25.395  1.00  0.00           C  
ATOM   4333  HA  ILE B 270     -12.400   9.590  24.995  1.00  0.00           H  
ATOM   4334  CB  ILE B 270     -11.002   9.676  26.627  1.00  0.00           C  
ATOM   4335  HB  ILE B 270     -10.135  10.287  26.881  1.00  0.00           H  
ATOM   4336  CG2 ILE B 270     -11.920   9.622  27.866  1.00  0.00           C  
ATOM   4337 HG21 ILE B 270     -11.419   9.121  28.694  1.00  0.00           H  
ATOM   4338 HG22 ILE B 270     -12.165  10.629  28.203  1.00  0.00           H  
ATOM   4339 HG23 ILE B 270     -12.841   9.085  27.631  1.00  0.00           H  
ATOM   4340  CG1 ILE B 270     -10.519   8.250  26.280  1.00  0.00           C  
ATOM   4341 HG12 ILE B 270     -11.375   7.581  26.279  1.00  0.00           H  
ATOM   4342 HG13 ILE B 270     -10.088   8.243  25.280  1.00  0.00           H  
ATOM   4343  CD1 ILE B 270      -9.460   7.676  27.227  1.00  0.00           C  
ATOM   4344 HD11 ILE B 270      -8.584   8.320  27.237  1.00  0.00           H  
ATOM   4345 HD12 ILE B 270      -9.855   7.579  28.238  1.00  0.00           H  
ATOM   4346 HD13 ILE B 270      -9.163   6.691  26.871  1.00  0.00           H  
ATOM   4347  C   ILE B 270     -12.482  11.579  25.755  1.00  0.00           C  
ATOM   4348  O   ILE B 270     -11.907  12.669  25.771  1.00  0.00           O  
ATOM   4349  N   TRP B 271     -13.785  11.448  26.029  1.00  0.00           N  
ATOM   4350  H   TRP B 271     -14.200  10.520  25.980  1.00  0.00           H  
ATOM   4351  CA  TRP B 271     -14.642  12.543  26.514  1.00  0.00           C  
ATOM   4352  HA  TRP B 271     -14.076  13.107  27.259  1.00  0.00           H  
ATOM   4353  CB  TRP B 271     -14.989  13.498  25.361  1.00  0.00           C  
ATOM   4354  HB2 TRP B 271     -15.324  14.438  25.801  1.00  0.00           H  
ATOM   4355  HB3 TRP B 271     -14.085  13.727  24.798  1.00  0.00           H  
ATOM   4356  CG  TRP B 271     -16.038  13.043  24.392  1.00  0.00           C  
ATOM   4357  CD1 TRP B 271     -17.295  13.537  24.340  1.00  0.00           C  
ATOM   4358  HD1 TRP B 271     -17.692  14.299  25.006  1.00  0.00           H  
ATOM   4359  NE1 TRP B 271     -17.999  12.924  23.326  1.00  0.00           N  
ATOM   4360  HE1 TRP B 271     -18.972  13.131  23.150  1.00  0.00           H  
ATOM   4361  CE2 TRP B 271     -17.228  11.994  22.664  1.00  0.00           C  
ATOM   4362  CZ2 TRP B 271     -17.482  11.138  21.580  1.00  0.00           C  
ATOM   4363  HZ2 TRP B 271     -18.434  11.169  21.074  1.00  0.00           H  
ATOM   4364  CH2 TRP B 271     -16.489  10.229  21.180  1.00  0.00           C  
ATOM   4365  HH2 TRP B 271     -16.672   9.546  20.365  1.00  0.00           H  
ATOM   4366  CZ3 TRP B 271     -15.257  10.200  21.855  1.00  0.00           C  
ATOM   4367  HZ3 TRP B 271     -14.504   9.482  21.569  1.00  0.00           H  
ATOM   4368  CE3 TRP B 271     -14.996  11.098  22.907  1.00  0.00           C  
ATOM   4369  HE3 TRP B 271     -14.036  11.072  23.398  1.00  0.00           H  
ATOM   4370  CD2 TRP B 271     -15.974  12.018  23.348  1.00  0.00           C  
ATOM   4371  C   TRP B 271     -15.919  12.021  27.201  1.00  0.00           C  
ATOM   4372  O   TRP B 271     -16.248  10.839  27.091  1.00  0.00           O  
ATOM   4373  N   SER B 272     -16.620  12.891  27.934  1.00  0.00           N  
ATOM   4374  H   SER B 272     -16.326  13.857  27.939  1.00  0.00           H  
ATOM   4375  CA  SER B 272     -17.835  12.569  28.703  1.00  0.00           C  
ATOM   4376  HA  SER B 272     -17.793  11.528  29.015  1.00  0.00           H  
ATOM   4377  CB  SER B 272     -17.848  13.431  29.972  1.00  0.00           C  
ATOM   4378  HB2 SER B 272     -16.902  13.326  30.504  1.00  0.00           H  
ATOM   4379  HB3 SER B 272     -17.972  14.476  29.692  1.00  0.00           H  
ATOM   4380  OG  SER B 272     -18.906  13.045  30.824  1.00  0.00           O  
ATOM   4381  HG  SER B 272     -18.623  12.250  31.295  1.00  0.00           H  
ATOM   4382  C   SER B 272     -19.141  12.774  27.908  1.00  0.00           C  
ATOM   4383  O   SER B 272     -19.177  13.561  26.965  1.00  0.00           O  
ATOM   4384  N   GLU B 273     -20.236  12.118  28.317  1.00  0.00           N  
ATOM   4385  H   GLU B 273     -20.125  11.459  29.081  1.00  0.00           H  
ATOM   4386  CA  GLU B 273     -21.614  12.517  27.956  1.00  0.00           C  
ATOM   4387  HA  GLU B 273     -21.666  12.763  26.894  1.00  0.00           H  
ATOM   4388  CB  GLU B 273     -22.598  11.374  28.270  1.00  0.00           C  
ATOM   4389  HB2 GLU B 273     -22.519  11.156  29.335  1.00  0.00           H  
ATOM   4390  HB3 GLU B 273     -23.616  11.718  28.085  1.00  0.00           H  
ATOM   4391  CG  GLU B 273     -22.411  10.053  27.513  1.00  0.00           C  
ATOM   4392  HG2 GLU B 273     -21.356   9.762  27.496  1.00  0.00           H  
ATOM   4393  HG3 GLU B 273     -22.963   9.288  28.058  1.00  0.00           H  
ATOM   4394  CD  GLU B 273     -22.971  10.072  26.090  1.00  0.00           C  
ATOM   4395  OE1 GLU B 273     -23.687   9.119  25.701  1.00  0.00           O  
ATOM   4396  OE2 GLU B 273     -22.625  10.949  25.278  1.00  0.00           O  
ATOM   4397  C   GLU B 273     -22.109  13.748  28.750  1.00  0.00           C  
ATOM   4398  O   GLU B 273     -23.135  14.334  28.409  1.00  0.00           O  
ATOM   4399  N   ASN B 274     -21.438  14.088  29.857  1.00  0.00           N  
ATOM   4400  H   ASN B 274     -20.587  13.577  30.069  1.00  0.00           H  
ATOM   4401  CA  ASN B 274     -21.926  15.020  30.878  1.00  0.00           C  
ATOM   4402  HA  ASN B 274     -22.969  15.262  30.670  1.00  0.00           H  
ATOM   4403  CB  ASN B 274     -21.841  14.284  32.228  1.00  0.00           C  
ATOM   4404  HB2 ASN B 274     -22.428  13.369  32.174  1.00  0.00           H  
ATOM   4405  HB3 ASN B 274     -20.804  14.025  32.428  1.00  0.00           H  
ATOM   4406  CG  ASN B 274     -22.338  15.089  33.415  1.00  0.00           C  
ATOM   4407  OD1 ASN B 274     -21.685  15.197  34.435  1.00  0.00           O  
ATOM   4408  ND2 ASN B 274     -23.516  15.655  33.354  1.00  0.00           N  
ATOM   4409 HD21 ASN B 274     -23.760  16.230  34.141  1.00  0.00           H  
ATOM   4410 HD22 ASN B 274     -24.047  15.642  32.505  1.00  0.00           H  
ATOM   4411  C   ASN B 274     -21.171  16.357  30.925  1.00  0.00           C  
ATOM   4412  O   ASN B 274     -21.760  17.354  31.330  1.00  0.00           O  
ATOM   4413  N   ASP B 275     -19.896  16.390  30.530  1.00  0.00           N  
ATOM   4414  H   ASP B 275     -19.469  15.532  30.219  1.00  0.00           H  
ATOM   4415  CA  ASP B 275     -19.021  17.551  30.713  1.00  0.00           C  
ATOM   4416  HA  ASP B 275     -19.627  18.451  30.812  1.00  0.00           H  
ATOM   4417  CB  ASP B 275     -18.276  17.401  32.046  1.00  0.00           C  
ATOM   4418  HB2 ASP B 275     -19.003  17.303  32.853  1.00  0.00           H  
ATOM   4419  HB3 ASP B 275     -17.677  16.489  32.024  1.00  0.00           H  
ATOM   4420  CG  ASP B 275     -17.356  18.581  32.370  1.00  0.00           C  
ATOM   4421  OD1 ASP B 275     -16.656  18.468  33.401  1.00  0.00           O  
ATOM   4422  OD2 ASP B 275     -17.325  19.571  31.604  1.00  0.00           O  
ATOM   4423  C   ASP B 275     -18.032  17.723  29.539  1.00  0.00           C  
ATOM   4424  O   ASP B 275     -17.148  16.877  29.357  1.00  0.00           O  
ATOM   4425  N   PRO B 276     -18.128  18.815  28.753  1.00  0.00           N  
ATOM   4426  CD  PRO B 276     -19.214  19.784  28.751  1.00  0.00           C  
ATOM   4427  HD2 PRO B 276     -19.032  20.538  29.519  1.00  0.00           H  
ATOM   4428  HD3 PRO B 276     -20.182  19.307  28.909  1.00  0.00           H  
ATOM   4429  CG  PRO B 276     -19.178  20.424  27.368  1.00  0.00           C  
ATOM   4430  HG2 PRO B 276     -19.593  21.432  27.378  1.00  0.00           H  
ATOM   4431  HG3 PRO B 276     -19.711  19.792  26.656  1.00  0.00           H  
ATOM   4432  CB  PRO B 276     -17.684  20.423  27.051  1.00  0.00           C  
ATOM   4433  HB2 PRO B 276     -17.218  21.285  27.531  1.00  0.00           H  
ATOM   4434  HB3 PRO B 276     -17.502  20.443  25.976  1.00  0.00           H  
ATOM   4435  CA  PRO B 276     -17.173  19.122  27.688  1.00  0.00           C  
ATOM   4436  HA  PRO B 276     -17.214  18.320  26.950  1.00  0.00           H  
ATOM   4437  C   PRO B 276     -15.718  19.280  28.162  1.00  0.00           C  
ATOM   4438  O   PRO B 276     -14.801  19.020  27.381  1.00  0.00           O  
ATOM   4439  N   ALA B 277     -15.483  19.688  29.415  1.00  0.00           N  
ATOM   4440  H   ALA B 277     -16.267  19.813  30.057  1.00  0.00           H  
ATOM   4441  CA  ALA B 277     -14.139  19.925  29.951  1.00  0.00           C  
ATOM   4442  HA  ALA B 277     -13.583  20.505  29.216  1.00  0.00           H  
ATOM   4443  CB  ALA B 277     -14.263  20.771  31.224  1.00  0.00           C  
ATOM   4444  HB1 ALA B 277     -13.268  21.043  31.579  1.00  0.00           H  
ATOM   4445  HB2 ALA B 277     -14.829  21.679  31.014  1.00  0.00           H  
ATOM   4446  HB3 ALA B 277     -14.774  20.202  32.002  1.00  0.00           H  
ATOM   4447  C   ALA B 277     -13.326  18.637  30.201  1.00  0.00           C  
ATOM   4448  O   ALA B 277     -12.105  18.703  30.329  1.00  0.00           O  
ATOM   4449  N   ASP B 278     -13.969  17.461  30.214  1.00  0.00           N  
ATOM   4450  H   ASP B 278     -14.978  17.475  30.115  1.00  0.00           H  
ATOM   4451  CA  ASP B 278     -13.287  16.156  30.266  1.00  0.00           C  
ATOM   4452  HA  ASP B 278     -12.468  16.225  30.984  1.00  0.00           H  
ATOM   4453  CB  ASP B 278     -14.265  15.065  30.741  1.00  0.00           C  
ATOM   4454  HB2 ASP B 278     -15.229  15.203  30.249  1.00  0.00           H  
ATOM   4455  HB3 ASP B 278     -13.883  14.092  30.434  1.00  0.00           H  
ATOM   4456  CG  ASP B 278     -14.462  15.010  32.256  1.00  0.00           C  
ATOM   4457  OD1 ASP B 278     -13.625  15.526  33.029  1.00  0.00           O  
ATOM   4458  OD2 ASP B 278     -15.465  14.411  32.708  1.00  0.00           O  
ATOM   4459  C   ASP B 278     -12.641  15.732  28.934  1.00  0.00           C  
ATOM   4460  O   ASP B 278     -11.955  14.705  28.887  1.00  0.00           O  
ATOM   4461  N   PHE B 279     -12.850  16.484  27.845  1.00  0.00           N  
ATOM   4462  H   PHE B 279     -13.401  17.330  27.942  1.00  0.00           H  
ATOM   4463  CA  PHE B 279     -12.297  16.169  26.528  1.00  0.00           C  
ATOM   4464  HA  PHE B 279     -12.652  15.176  26.251  1.00  0.00           H  
ATOM   4465  CB  PHE B 279     -12.835  17.161  25.488  1.00  0.00           C  
ATOM   4466  HB2 PHE B 279     -13.924  17.176  25.548  1.00  0.00           H  
ATOM   4467  HB3 PHE B 279     -12.480  18.163  25.736  1.00  0.00           H  
ATOM   4468  CG  PHE B 279     -12.432  16.832  24.062  1.00  0.00           C  
ATOM   4469  CD1 PHE B 279     -13.312  16.118  23.229  1.00  0.00           C  
ATOM   4470  HD1 PHE B 279     -14.284  15.823  23.602  1.00  0.00           H  
ATOM   4471  CE1 PHE B 279     -12.940  15.802  21.911  1.00  0.00           C  
ATOM   4472  HE1 PHE B 279     -13.627  15.259  21.282  1.00  0.00           H  
ATOM   4473  CZ  PHE B 279     -11.681  16.197  21.421  1.00  0.00           C  
ATOM   4474  HZ  PHE B 279     -11.390  15.955  20.408  1.00  0.00           H  
ATOM   4475  CE2 PHE B 279     -10.798  16.911  22.250  1.00  0.00           C  
ATOM   4476  HE2 PHE B 279      -9.832  17.224  21.878  1.00  0.00           H  
ATOM   4477  CD2 PHE B 279     -11.176  17.232  23.567  1.00  0.00           C  
ATOM   4478  HD2 PHE B 279     -10.502  17.793  24.202  1.00  0.00           H  
ATOM   4479  C   PHE B 279     -10.758  16.134  26.536  1.00  0.00           C  
ATOM   4480  O   PHE B 279     -10.087  17.111  26.869  1.00  0.00           O  
ATOM   4481  N   ARG B 280     -10.193  14.998  26.111  1.00  0.00           N  
ATOM   4482  H   ARG B 280     -10.818  14.236  25.861  1.00  0.00           H  
ATOM   4483  CA  ARG B 280      -8.750  14.717  26.120  1.00  0.00           C  
ATOM   4484  HA  ARG B 280      -8.207  15.664  26.128  1.00  0.00           H  
ATOM   4485  CB  ARG B 280      -8.394  13.917  27.384  1.00  0.00           C  
ATOM   4486  HB2 ARG B 280      -9.147  13.145  27.560  1.00  0.00           H  
ATOM   4487  HB3 ARG B 280      -7.436  13.418  27.225  1.00  0.00           H  
ATOM   4488  CG  ARG B 280      -8.261  14.804  28.626  1.00  0.00           C  
ATOM   4489  HG2 ARG B 280      -7.571  15.620  28.405  1.00  0.00           H  
ATOM   4490  HG3 ARG B 280      -9.230  15.221  28.905  1.00  0.00           H  
ATOM   4491  CD  ARG B 280      -7.700  13.967  29.780  1.00  0.00           C  
ATOM   4492  HD2 ARG B 280      -8.480  13.307  30.164  1.00  0.00           H  
ATOM   4493  HD3 ARG B 280      -6.891  13.340  29.399  1.00  0.00           H  
ATOM   4494  NE  ARG B 280      -7.139  14.813  30.845  1.00  0.00           N  
ATOM   4495  HE  ARG B 280      -6.193  15.121  30.708  1.00  0.00           H  
ATOM   4496  CZ  ARG B 280      -7.733  15.174  31.965  1.00  0.00           C  
ATOM   4497  NH1 ARG B 280      -8.950  14.819  32.264  1.00  0.00           N  
ATOM   4498 HH11 ARG B 280      -9.479  14.275  31.602  1.00  0.00           H  
ATOM   4499 HH12 ARG B 280      -9.391  15.090  33.123  1.00  0.00           H  
ATOM   4500  NH2 ARG B 280      -7.089  15.919  32.817  1.00  0.00           N  
ATOM   4501 HH21 ARG B 280      -6.174  16.261  32.595  1.00  0.00           H  
ATOM   4502 HH22 ARG B 280      -7.550  16.225  33.654  1.00  0.00           H  
ATOM   4503  C   ARG B 280      -8.293  13.943  24.890  1.00  0.00           C  
ATOM   4504  O   ARG B 280      -9.072  13.218  24.269  1.00  0.00           O  
ATOM   4505  N   ILE B 281      -7.000  14.033  24.598  1.00  0.00           N  
ATOM   4506  H   ILE B 281      -6.421  14.613  25.187  1.00  0.00           H  
ATOM   4507  CA  ILE B 281      -6.290  13.140  23.681  1.00  0.00           C  
ATOM   4508  HA  ILE B 281      -6.944  12.311  23.414  1.00  0.00           H  
ATOM   4509  CB  ILE B 281      -5.917  13.879  22.372  1.00  0.00           C  
ATOM   4510  HB  ILE B 281      -5.425  14.818  22.633  1.00  0.00           H  
ATOM   4511  CG2 ILE B 281      -4.940  13.052  21.513  1.00  0.00           C  
ATOM   4512 HG21 ILE B 281      -5.375  12.084  21.265  1.00  0.00           H  
ATOM   4513 HG22 ILE B 281      -4.688  13.586  20.598  1.00  0.00           H  
ATOM   4514 HG23 ILE B 281      -4.002  12.898  22.049  1.00  0.00           H  
ATOM   4515  CG1 ILE B 281      -7.211  14.196  21.582  1.00  0.00           C  
ATOM   4516 HG12 ILE B 281      -7.699  13.261  21.308  1.00  0.00           H  
ATOM   4517 HG13 ILE B 281      -7.895  14.753  22.222  1.00  0.00           H  
ATOM   4518  CD1 ILE B 281      -7.019  15.038  20.315  1.00  0.00           C  
ATOM   4519 HD11 ILE B 281      -6.474  15.951  20.556  1.00  0.00           H  
ATOM   4520 HD12 ILE B 281      -6.477  14.474  19.556  1.00  0.00           H  
ATOM   4521 HD13 ILE B 281      -7.997  15.305  19.914  1.00  0.00           H  
ATOM   4522  C   ILE B 281      -5.097  12.539  24.436  1.00  0.00           C  
ATOM   4523  O   ILE B 281      -4.445  13.230  25.218  1.00  0.00           O  
ATOM   4524  N   TYR B 282      -4.847  11.253  24.212  1.00  0.00           N  
ATOM   4525  H   TYR B 282      -5.474  10.755  23.591  1.00  0.00           H  
ATOM   4526  CA  TYR B 282      -3.734  10.487  24.764  1.00  0.00           C  
ATOM   4527  HA  TYR B 282      -3.085  11.141  25.349  1.00  0.00           H  
ATOM   4528  CB  TYR B 282      -4.277   9.385  25.687  1.00  0.00           C  
ATOM   4529  HB2 TYR B 282      -4.970   8.765  25.115  1.00  0.00           H  
ATOM   4530  HB3 TYR B 282      -3.443   8.746  25.982  1.00  0.00           H  
ATOM   4531  CG  TYR B 282      -4.980   9.863  26.951  1.00  0.00           C  
ATOM   4532  CD1 TYR B 282      -6.375  10.073  26.963  1.00  0.00           C  
ATOM   4533  HD1 TYR B 282      -6.945   9.928  26.054  1.00  0.00           H  
ATOM   4534  CE1 TYR B 282      -7.030  10.440  28.159  1.00  0.00           C  
ATOM   4535  HE1 TYR B 282      -8.099  10.589  28.172  1.00  0.00           H  
ATOM   4536  CZ  TYR B 282      -6.284  10.600  29.348  1.00  0.00           C  
ATOM   4537  OH  TYR B 282      -6.900  10.921  30.517  1.00  0.00           O  
ATOM   4538  HH  TYR B 282      -7.708  10.421  30.662  1.00  0.00           H  
ATOM   4539  CE2 TYR B 282      -4.886  10.417  29.328  1.00  0.00           C  
ATOM   4540  HE2 TYR B 282      -4.324  10.540  30.241  1.00  0.00           H  
ATOM   4541  CD2 TYR B 282      -4.238  10.043  28.134  1.00  0.00           C  
ATOM   4542  HD2 TYR B 282      -3.169   9.877  28.134  1.00  0.00           H  
ATOM   4543  C   TYR B 282      -2.921   9.890  23.607  1.00  0.00           C  
ATOM   4544  O   TYR B 282      -3.492   9.269  22.708  1.00  0.00           O  
ATOM   4545  N   GLN B 283      -1.598  10.068  23.630  1.00  0.00           N  
ATOM   4546  H   GLN B 283      -1.188  10.545  24.418  1.00  0.00           H  
ATOM   4547  CA  GLN B 283      -0.682   9.521  22.617  1.00  0.00           C  
ATOM   4548  HA  GLN B 283      -1.200   9.486  21.656  1.00  0.00           H  
ATOM   4549  CB  GLN B 283       0.543  10.448  22.475  1.00  0.00           C  
ATOM   4550  HB2 GLN B 283       0.257  11.482  22.678  1.00  0.00           H  
ATOM   4551  HB3 GLN B 283       1.280  10.173  23.231  1.00  0.00           H  
ATOM   4552  CG  GLN B 283       1.208  10.375  21.086  1.00  0.00           C  
ATOM   4553  HG2 GLN B 283       2.282  10.503  21.215  1.00  0.00           H  
ATOM   4554  HG3 GLN B 283       1.047   9.396  20.634  1.00  0.00           H  
ATOM   4555  CD  GLN B 283       0.712  11.464  20.131  1.00  0.00           C  
ATOM   4556  OE1 GLN B 283      -0.395  11.970  20.232  1.00  0.00           O  
ATOM   4557  NE2 GLN B 283       1.497  11.889  19.166  1.00  0.00           N  
ATOM   4558 HE21 GLN B 283       1.135  12.641  18.608  1.00  0.00           H  
ATOM   4559 HE22 GLN B 283       2.413  11.498  19.028  1.00  0.00           H  
ATOM   4560  C   GLN B 283      -0.248   8.098  23.004  1.00  0.00           C  
ATOM   4561  O   GLN B 283       0.127   7.863  24.155  1.00  0.00           O  
ATOM   4562  N   VAL B 284      -0.265   7.147  22.064  1.00  0.00           N  
ATOM   4563  H   VAL B 284      -0.581   7.379  21.126  1.00  0.00           H  
ATOM   4564  CA  VAL B 284       0.255   5.787  22.282  1.00  0.00           C  
ATOM   4565  HA  VAL B 284       0.191   5.566  23.346  1.00  0.00           H  
ATOM   4566  CB  VAL B 284      -0.590   4.712  21.566  1.00  0.00           C  
ATOM   4567  HB  VAL B 284      -0.481   4.814  20.487  1.00  0.00           H  
ATOM   4568  CG1 VAL B 284      -0.140   3.301  21.964  1.00  0.00           C  
ATOM   4569 HG11 VAL B 284      -0.765   2.558  21.465  1.00  0.00           H  
ATOM   4570 HG12 VAL B 284       0.887   3.130  21.652  1.00  0.00           H  
ATOM   4571 HG13 VAL B 284      -0.231   3.157  23.041  1.00  0.00           H  
ATOM   4572  CG2 VAL B 284      -2.079   4.835  21.934  1.00  0.00           C  
ATOM   4573 HG21 VAL B 284      -2.208   4.742  23.011  1.00  0.00           H  
ATOM   4574 HG22 VAL B 284      -2.476   5.794  21.604  1.00  0.00           H  
ATOM   4575 HG23 VAL B 284      -2.644   4.046  21.443  1.00  0.00           H  
ATOM   4576  C   VAL B 284       1.733   5.735  21.881  1.00  0.00           C  
ATOM   4577  O   VAL B 284       2.097   6.041  20.747  1.00  0.00           O  
ATOM   4578  N   THR B 285       2.592   5.387  22.843  1.00  0.00           N  
ATOM   4579  H   THR B 285       2.209   5.163  23.747  1.00  0.00           H  
ATOM   4580  CA  THR B 285       4.064   5.384  22.691  1.00  0.00           C  
ATOM   4581  HA  THR B 285       4.364   6.240  22.085  1.00  0.00           H  
ATOM   4582  CB  THR B 285       4.710   5.542  24.082  1.00  0.00           C  
ATOM   4583  HB  THR B 285       4.341   4.750  24.735  1.00  0.00           H  
ATOM   4584  CG2 THR B 285       6.238   5.513  24.110  1.00  0.00           C  
ATOM   4585 HG21 THR B 285       6.597   4.511  23.877  1.00  0.00           H  
ATOM   4586 HG22 THR B 285       6.638   6.221  23.383  1.00  0.00           H  
ATOM   4587 HG23 THR B 285       6.592   5.782  25.106  1.00  0.00           H  
ATOM   4588  OG1 THR B 285       4.333   6.787  24.628  1.00  0.00           O  
ATOM   4589  HG1 THR B 285       3.379   6.883  24.572  1.00  0.00           H  
ATOM   4590  C   THR B 285       4.598   4.131  21.979  1.00  0.00           C  
ATOM   4591  O   THR B 285       5.690   4.159  21.420  1.00  0.00           O  
ATOM   4592  N   TYR B 286       3.843   3.031  21.994  1.00  0.00           N  
ATOM   4593  H   TYR B 286       2.917   3.101  22.380  1.00  0.00           H  
ATOM   4594  CA  TYR B 286       4.233   1.735  21.427  1.00  0.00           C  
ATOM   4595  HA  TYR B 286       5.292   1.766  21.166  1.00  0.00           H  
ATOM   4596  CB  TYR B 286       4.048   0.644  22.497  1.00  0.00           C  
ATOM   4597  HB2 TYR B 286       2.979   0.484  22.653  1.00  0.00           H  
ATOM   4598  HB3 TYR B 286       4.463  -0.293  22.124  1.00  0.00           H  
ATOM   4599  CG  TYR B 286       4.703   0.960  23.835  1.00  0.00           C  
ATOM   4600  CD1 TYR B 286       3.916   1.101  24.997  1.00  0.00           C  
ATOM   4601  HD1 TYR B 286       2.848   0.939  24.951  1.00  0.00           H  
ATOM   4602  CE1 TYR B 286       4.521   1.451  26.221  1.00  0.00           C  
ATOM   4603  HE1 TYR B 286       3.929   1.562  27.116  1.00  0.00           H  
ATOM   4604  CZ  TYR B 286       5.915   1.660  26.288  1.00  0.00           C  
ATOM   4605  OH  TYR B 286       6.486   2.020  27.466  1.00  0.00           O  
ATOM   4606  HH  TYR B 286       7.421   2.208  27.370  1.00  0.00           H  
ATOM   4607  CE2 TYR B 286       6.706   1.498  25.130  1.00  0.00           C  
ATOM   4608  HE2 TYR B 286       7.774   1.647  25.177  1.00  0.00           H  
ATOM   4609  CD2 TYR B 286       6.098   1.148  23.909  1.00  0.00           C  
ATOM   4610  HD2 TYR B 286       6.705   1.035  23.022  1.00  0.00           H  
ATOM   4611  C   TYR B 286       3.452   1.409  20.143  1.00  0.00           C  
ATOM   4612  O   TYR B 286       2.380   1.957  19.901  1.00  0.00           O  
ATOM   4613  N   LEU B 287       3.954   0.457  19.350  1.00  0.00           N  
ATOM   4614  H   LEU B 287       4.834   0.042  19.607  1.00  0.00           H  
ATOM   4615  CA  LEU B 287       3.285  -0.100  18.159  1.00  0.00           C  
ATOM   4616  HA  LEU B 287       2.841   0.721  17.592  1.00  0.00           H  
ATOM   4617  CB  LEU B 287       4.357  -0.788  17.284  1.00  0.00           C  
ATOM   4618  HB2 LEU B 287       4.853  -1.543  17.894  1.00  0.00           H  
ATOM   4619  HB3 LEU B 287       3.873  -1.307  16.454  1.00  0.00           H  
ATOM   4620  CG  LEU B 287       5.415   0.171  16.702  1.00  0.00           C  
ATOM   4621  HG  LEU B 287       5.746   0.874  17.467  1.00  0.00           H  
ATOM   4622  CD1 LEU B 287       6.643  -0.603  16.222  1.00  0.00           C  
ATOM   4623 HD11 LEU B 287       7.375   0.089  15.807  1.00  0.00           H  
ATOM   4624 HD12 LEU B 287       6.351  -1.317  15.450  1.00  0.00           H  
ATOM   4625 HD13 LEU B 287       7.093  -1.137  17.059  1.00  0.00           H  
ATOM   4626  CD2 LEU B 287       4.856   0.954  15.517  1.00  0.00           C  
ATOM   4627 HD21 LEU B 287       4.567   0.262  14.729  1.00  0.00           H  
ATOM   4628 HD22 LEU B 287       3.976   1.513  15.825  1.00  0.00           H  
ATOM   4629 HD23 LEU B 287       5.605   1.652  15.142  1.00  0.00           H  
ATOM   4630  C   LEU B 287       2.112  -1.056  18.500  1.00  0.00           C  
ATOM   4631  O   LEU B 287       1.678  -1.842  17.663  1.00  0.00           O  
ATOM   4632  N   GLU B 288       1.619  -1.014  19.739  1.00  0.00           N  
ATOM   4633  H   GLU B 288       1.902  -0.241  20.318  1.00  0.00           H  
ATOM   4634  CA  GLU B 288       0.602  -1.913  20.293  1.00  0.00           C  
ATOM   4635  HA  GLU B 288       0.619  -2.848  19.734  1.00  0.00           H  
ATOM   4636  CB  GLU B 288       1.003  -2.218  21.749  1.00  0.00           C  
ATOM   4637  HB2 GLU B 288       1.992  -2.678  21.750  1.00  0.00           H  
ATOM   4638  HB3 GLU B 288       1.086  -1.275  22.291  1.00  0.00           H  
ATOM   4639  CG  GLU B 288       0.039  -3.117  22.536  1.00  0.00           C  
ATOM   4640  HG2 GLU B 288       0.462  -3.291  23.528  1.00  0.00           H  
ATOM   4641  HG3 GLU B 288      -0.902  -2.578  22.665  1.00  0.00           H  
ATOM   4642  CD  GLU B 288      -0.254  -4.469  21.877  1.00  0.00           C  
ATOM   4643  OE1 GLU B 288       0.605  -4.942  21.100  1.00  0.00           O  
ATOM   4644  OE2 GLU B 288      -1.364  -4.984  22.145  1.00  0.00           O  
ATOM   4645  C   GLU B 288      -0.804  -1.276  20.212  1.00  0.00           C  
ATOM   4646  O   GLU B 288      -0.962  -0.129  20.646  1.00  0.00           O  
ATOM   4647  N   PRO B 289      -1.843  -1.967  19.692  1.00  0.00           N  
ATOM   4648  CD  PRO B 289      -1.769  -3.252  19.002  1.00  0.00           C  
ATOM   4649  HD2 PRO B 289      -1.353  -4.034  19.631  1.00  0.00           H  
ATOM   4650  HD3 PRO B 289      -1.163  -3.143  18.101  1.00  0.00           H  
ATOM   4651  CG  PRO B 289      -3.203  -3.616  18.618  1.00  0.00           C  
ATOM   4652  HG2 PRO B 289      -3.677  -4.162  19.436  1.00  0.00           H  
ATOM   4653  HG3 PRO B 289      -3.242  -4.194  17.694  1.00  0.00           H  
ATOM   4654  CB  PRO B 289      -3.854  -2.245  18.461  1.00  0.00           C  
ATOM   4655  HB2 PRO B 289      -4.938  -2.289  18.530  1.00  0.00           H  
ATOM   4656  HB3 PRO B 289      -3.562  -1.815  17.502  1.00  0.00           H  
ATOM   4657  CA  PRO B 289      -3.211  -1.443  19.597  1.00  0.00           C  
ATOM   4658  HA  PRO B 289      -3.160  -0.400  19.293  1.00  0.00           H  
ATOM   4659  C   PRO B 289      -3.991  -1.489  20.934  1.00  0.00           C  
ATOM   4660  O   PRO B 289      -5.135  -1.948  20.998  1.00  0.00           O  
ATOM   4661  N   SER B 290      -3.374  -0.983  22.006  1.00  0.00           N  
ATOM   4662  H   SER B 290      -2.454  -0.576  21.862  1.00  0.00           H  
ATOM   4663  CA  SER B 290      -3.949  -0.905  23.355  1.00  0.00           C  
ATOM   4664  HA  SER B 290      -5.033  -0.884  23.275  1.00  0.00           H  
ATOM   4665  CB  SER B 290      -3.557  -2.143  24.176  1.00  0.00           C  
ATOM   4666  HB2 SER B 290      -2.471  -2.214  24.234  1.00  0.00           H  
ATOM   4667  HB3 SER B 290      -3.940  -2.016  25.188  1.00  0.00           H  
ATOM   4668  OG  SER B 290      -4.083  -3.350  23.648  1.00  0.00           O  
ATOM   4669  HG  SER B 290      -3.391  -3.802  23.135  1.00  0.00           H  
ATOM   4670  C   SER B 290      -3.517   0.372  24.100  1.00  0.00           C  
ATOM   4671  O   SER B 290      -2.449   0.928  23.847  1.00  0.00           O  
ATOM   4672  N   LEU B 291      -4.317   0.826  25.075  1.00  0.00           N  
ATOM   4673  H   LEU B 291      -5.205   0.350  25.214  1.00  0.00           H  
ATOM   4674  CA  LEU B 291      -3.985   1.950  25.964  1.00  0.00           C  
ATOM   4675  HA  LEU B 291      -2.900   2.011  26.047  1.00  0.00           H  
ATOM   4676  CB  LEU B 291      -4.492   3.265  25.333  1.00  0.00           C  
ATOM   4677  HB2 LEU B 291      -3.998   3.406  24.373  1.00  0.00           H  
ATOM   4678  HB3 LEU B 291      -5.564   3.164  25.153  1.00  0.00           H  
ATOM   4679  CG  LEU B 291      -4.263   4.529  26.186  1.00  0.00           C  
ATOM   4680  HG  LEU B 291      -4.708   4.393  27.169  1.00  0.00           H  
ATOM   4681  CD1 LEU B 291      -2.778   4.860  26.345  1.00  0.00           C  
ATOM   4682 HD11 LEU B 291      -2.669   5.772  26.931  1.00  0.00           H  
ATOM   4683 HD12 LEU B 291      -2.267   4.058  26.872  1.00  0.00           H  
ATOM   4684 HD13 LEU B 291      -2.313   5.003  25.369  1.00  0.00           H  
ATOM   4685  CD2 LEU B 291      -4.940   5.729  25.532  1.00  0.00           C  
ATOM   4686 HD21 LEU B 291      -4.484   5.934  24.562  1.00  0.00           H  
ATOM   4687 HD22 LEU B 291      -6.004   5.531  25.405  1.00  0.00           H  
ATOM   4688 HD23 LEU B 291      -4.823   6.599  26.174  1.00  0.00           H  
ATOM   4689  C   LEU B 291      -4.555   1.741  27.376  1.00  0.00           C  
ATOM   4690  O   LEU B 291      -5.751   1.495  27.534  1.00  0.00           O  
ATOM   4691  N   ARG B 292      -3.726   1.892  28.417  1.00  0.00           N  
ATOM   4692  H   ARG B 292      -2.772   2.161  28.223  1.00  0.00           H  
ATOM   4693  CA  ARG B 292      -4.205   2.003  29.805  1.00  0.00           C  
ATOM   4694  HA  ARG B 292      -5.145   1.454  29.895  1.00  0.00           H  
ATOM   4695  CB  ARG B 292      -3.201   1.402  30.798  1.00  0.00           C  
ATOM   4696  HB2 ARG B 292      -2.181   1.610  30.469  1.00  0.00           H  
ATOM   4697  HB3 ARG B 292      -3.343   1.874  31.773  1.00  0.00           H  
ATOM   4698  CG  ARG B 292      -3.410  -0.108  30.977  1.00  0.00           C  
ATOM   4699  HG2 ARG B 292      -4.416  -0.287  31.361  1.00  0.00           H  
ATOM   4700  HG3 ARG B 292      -3.295  -0.616  30.019  1.00  0.00           H  
ATOM   4701  CD  ARG B 292      -2.378  -0.646  31.975  1.00  0.00           C  
ATOM   4702  HD2 ARG B 292      -1.393  -0.586  31.509  1.00  0.00           H  
ATOM   4703  HD3 ARG B 292      -2.382  -0.012  32.865  1.00  0.00           H  
ATOM   4704  NE  ARG B 292      -2.674  -2.029  32.394  1.00  0.00           N  
ATOM   4705  HE  ARG B 292      -3.652  -2.305  32.449  1.00  0.00           H  
ATOM   4706  CZ  ARG B 292      -1.813  -2.925  32.837  1.00  0.00           C  
ATOM   4707  NH1 ARG B 292      -0.524  -2.738  32.818  1.00  0.00           N  
ATOM   4708 HH11 ARG B 292      -0.161  -1.880  32.448  1.00  0.00           H  
ATOM   4709 HH12 ARG B 292       0.095  -3.443  33.168  1.00  0.00           H  
ATOM   4710  NH2 ARG B 292      -2.253  -4.047  33.318  1.00  0.00           N  
ATOM   4711 HH21 ARG B 292      -3.264  -4.168  33.351  1.00  0.00           H  
ATOM   4712 HH22 ARG B 292      -1.634  -4.739  33.693  1.00  0.00           H  
ATOM   4713  C   ARG B 292      -4.525   3.450  30.177  1.00  0.00           C  
ATOM   4714  O   ARG B 292      -3.826   4.368  29.760  1.00  0.00           O  
ATOM   4715  N   ILE B 293      -5.539   3.610  31.022  1.00  0.00           N  
ATOM   4716  H   ILE B 293      -6.038   2.768  31.301  1.00  0.00           H  
ATOM   4717  CA  ILE B 293      -6.006   4.868  31.613  1.00  0.00           C  
ATOM   4718  HA  ILE B 293      -5.230   5.629  31.535  1.00  0.00           H  
ATOM   4719  CB  ILE B 293      -7.286   5.351  30.886  1.00  0.00           C  
ATOM   4720  HB  ILE B 293      -7.989   4.517  30.881  1.00  0.00           H  
ATOM   4721  CG2 ILE B 293      -7.977   6.503  31.639  1.00  0.00           C  
ATOM   4722 HG21 ILE B 293      -8.396   6.143  32.580  1.00  0.00           H  
ATOM   4723 HG22 ILE B 293      -7.275   7.312  31.848  1.00  0.00           H  
ATOM   4724 HG23 ILE B 293      -8.805   6.894  31.048  1.00  0.00           H  
ATOM   4725  CG1 ILE B 293      -7.053   5.731  29.408  1.00  0.00           C  
ATOM   4726 HG12 ILE B 293      -6.616   4.884  28.880  1.00  0.00           H  
ATOM   4727 HG13 ILE B 293      -8.025   5.918  28.956  1.00  0.00           H  
ATOM   4728  CD1 ILE B 293      -6.173   6.963  29.172  1.00  0.00           C  
ATOM   4729 HD11 ILE B 293      -6.102   7.150  28.102  1.00  0.00           H  
ATOM   4730 HD12 ILE B 293      -6.617   7.837  29.645  1.00  0.00           H  
ATOM   4731 HD13 ILE B 293      -5.171   6.802  29.568  1.00  0.00           H  
ATOM   4732  C   ILE B 293      -6.301   4.600  33.089  1.00  0.00           C  
ATOM   4733  O   ILE B 293      -7.000   3.639  33.398  1.00  0.00           O  
ATOM   4734  N   ALA B 294      -5.831   5.438  34.012  1.00  0.00           N  
ATOM   4735  H   ALA B 294      -5.311   6.250  33.723  1.00  0.00           H  
ATOM   4736  CA  ALA B 294      -6.271   5.354  35.407  1.00  0.00           C  
ATOM   4737  HA  ALA B 294      -6.261   4.310  35.727  1.00  0.00           H  
ATOM   4738  CB  ALA B 294      -5.288   6.115  36.303  1.00  0.00           C  
ATOM   4739  HB1 ALA B 294      -5.614   6.044  37.342  1.00  0.00           H  
ATOM   4740  HB2 ALA B 294      -4.294   5.674  36.221  1.00  0.00           H  
ATOM   4741  HB3 ALA B 294      -5.242   7.164  36.016  1.00  0.00           H  
ATOM   4742  C   ALA B 294      -7.713   5.887  35.523  1.00  0.00           C  
ATOM   4743  O   ALA B 294      -7.990   7.008  35.092  1.00  0.00           O  
ATOM   4744  N   ALA B 295      -8.627   5.117  36.113  1.00  0.00           N  
ATOM   4745  H   ALA B 295      -8.320   4.243  36.528  1.00  0.00           H  
ATOM   4746  CA  ALA B 295     -10.033   5.491  36.291  1.00  0.00           C  
ATOM   4747  HA  ALA B 295     -10.460   5.733  35.318  1.00  0.00           H  
ATOM   4748  CB  ALA B 295     -10.783   4.279  36.859  1.00  0.00           C  
ATOM   4749  HB1 ALA B 295     -10.652   3.418  36.202  1.00  0.00           H  
ATOM   4750  HB2 ALA B 295     -10.406   4.032  37.852  1.00  0.00           H  
ATOM   4751  HB3 ALA B 295     -11.848   4.508  36.929  1.00  0.00           H  
ATOM   4752  C   ALA B 295     -10.200   6.737  37.182  1.00  0.00           C  
ATOM   4753  O   ALA B 295     -11.130   7.513  36.996  1.00  0.00           O  
ATOM   4754  N   SER B 296      -9.241   7.001  38.072  1.00  0.00           N  
ATOM   4755  H   SER B 296      -8.482   6.339  38.160  1.00  0.00           H  
ATOM   4756  CA  SER B 296      -9.141   8.239  38.859  1.00  0.00           C  
ATOM   4757  HA  SER B 296     -10.082   8.391  39.391  1.00  0.00           H  
ATOM   4758  CB  SER B 296      -8.028   8.060  39.892  1.00  0.00           C  
ATOM   4759  HB2 SER B 296      -7.901   8.981  40.463  1.00  0.00           H  
ATOM   4760  HB3 SER B 296      -8.303   7.255  40.577  1.00  0.00           H  
ATOM   4761  OG  SER B 296      -6.817   7.726  39.235  1.00  0.00           O  
ATOM   4762  HG  SER B 296      -6.170   7.490  39.909  1.00  0.00           H  
ATOM   4763  C   SER B 296      -8.888   9.506  38.021  1.00  0.00           C  
ATOM   4764  O   SER B 296      -8.933  10.610  38.562  1.00  0.00           O  
ATOM   4765  N   THR B 297      -8.643   9.386  36.707  1.00  0.00           N  
ATOM   4766  H   THR B 297      -8.592   8.449  36.324  1.00  0.00           H  
ATOM   4767  CA  THR B 297      -8.650  10.528  35.763  1.00  0.00           C  
ATOM   4768  HA  THR B 297      -8.303  11.406  36.308  1.00  0.00           H  
ATOM   4769  CB  THR B 297      -7.688  10.335  34.575  1.00  0.00           C  
ATOM   4770  HB  THR B 297      -7.692  11.258  33.992  1.00  0.00           H  
ATOM   4771  CG2 THR B 297      -6.245  10.085  35.004  1.00  0.00           C  
ATOM   4772 HG21 THR B 297      -5.621   9.974  34.118  1.00  0.00           H  
ATOM   4773 HG22 THR B 297      -5.890  10.936  35.586  1.00  0.00           H  
ATOM   4774 HG23 THR B 297      -6.183   9.186  35.614  1.00  0.00           H  
ATOM   4775  OG1 THR B 297      -8.081   9.293  33.710  1.00  0.00           O  
ATOM   4776  HG1 THR B 297      -8.065   8.459  34.218  1.00  0.00           H  
ATOM   4777  C   THR B 297     -10.049  10.884  35.233  1.00  0.00           C  
ATOM   4778  O   THR B 297     -10.164  11.787  34.401  1.00  0.00           O  
ATOM   4779  N   LEU B 298     -11.100  10.191  35.696  1.00  0.00           N  
ATOM   4780  H   LEU B 298     -10.922   9.473  36.390  1.00  0.00           H  
ATOM   4781  CA  LEU B 298     -12.504  10.297  35.274  1.00  0.00           C  
ATOM   4782  HA  LEU B 298     -12.628  11.159  34.617  1.00  0.00           H  
ATOM   4783  CB  LEU B 298     -12.900   9.019  34.502  1.00  0.00           C  
ATOM   4784  HB2 LEU B 298     -12.908   8.191  35.210  1.00  0.00           H  
ATOM   4785  HB3 LEU B 298     -13.919   9.127  34.130  1.00  0.00           H  
ATOM   4786  CG  LEU B 298     -11.980   8.629  33.329  1.00  0.00           C  
ATOM   4787  HG  LEU B 298     -10.945   8.578  33.663  1.00  0.00           H  
ATOM   4788  CD1 LEU B 298     -12.357   7.246  32.805  1.00  0.00           C  
ATOM   4789 HD11 LEU B 298     -13.397   7.244  32.480  1.00  0.00           H  
ATOM   4790 HD12 LEU B 298     -11.703   6.964  31.981  1.00  0.00           H  
ATOM   4791 HD13 LEU B 298     -12.246   6.516  33.607  1.00  0.00           H  
ATOM   4792  CD2 LEU B 298     -12.077   9.616  32.164  1.00  0.00           C  
ATOM   4793 HD21 LEU B 298     -13.097   9.637  31.785  1.00  0.00           H  
ATOM   4794 HD22 LEU B 298     -11.795  10.612  32.503  1.00  0.00           H  
ATOM   4795 HD23 LEU B 298     -11.399   9.313  31.368  1.00  0.00           H  
ATOM   4796  C   LEU B 298     -13.434  10.502  36.491  1.00  0.00           C  
ATOM   4797  O   LEU B 298     -13.077  10.191  37.628  1.00  0.00           O  
ATOM   4798  N   LYS B 299     -14.638  11.035  36.269  1.00  0.00           N  
ATOM   4799  H   LYS B 299     -14.895  11.246  35.310  1.00  0.00           H  
ATOM   4800  CA  LYS B 299     -15.654  11.261  37.314  1.00  0.00           C  
ATOM   4801  HA  LYS B 299     -15.149  11.541  38.239  1.00  0.00           H  
ATOM   4802  CB  LYS B 299     -16.580  12.413  36.887  1.00  0.00           C  
ATOM   4803  HB2 LYS B 299     -17.056  12.157  35.940  1.00  0.00           H  
ATOM   4804  HB3 LYS B 299     -17.360  12.544  37.639  1.00  0.00           H  
ATOM   4805  CG  LYS B 299     -15.815  13.737  36.725  1.00  0.00           C  
ATOM   4806  HG2 LYS B 299     -15.353  13.996  37.679  1.00  0.00           H  
ATOM   4807  HG3 LYS B 299     -15.027  13.622  35.980  1.00  0.00           H  
ATOM   4808  CD  LYS B 299     -16.733  14.887  36.288  1.00  0.00           C  
ATOM   4809  HD2 LYS B 299     -17.239  14.630  35.354  1.00  0.00           H  
ATOM   4810  HD3 LYS B 299     -17.486  15.059  37.060  1.00  0.00           H  
ATOM   4811  CE  LYS B 299     -15.894  16.160  36.111  1.00  0.00           C  
ATOM   4812  HE2 LYS B 299     -16.441  17.019  36.509  1.00  0.00           H  
ATOM   4813  HE3 LYS B 299     -14.968  16.048  36.680  1.00  0.00           H  
ATOM   4814  NZ  LYS B 299     -15.571  16.407  34.691  1.00  0.00           N  
ATOM   4815  HZ1 LYS B 299     -14.667  16.835  34.551  1.00  0.00           H  
ATOM   4816  HZ2 LYS B 299     -15.518  15.556  34.128  1.00  0.00           H  
ATOM   4817  HZ3 LYS B 299     -16.231  17.043  34.241  1.00  0.00           H  
ATOM   4818  C   LYS B 299     -16.447   9.977  37.590  1.00  0.00           C  
ATOM   4819  O   LYS B 299     -16.820   9.284  36.649  1.00  0.00           O  
ATOM   4820  N   SER B 300     -16.720   9.676  38.862  1.00  0.00           N  
ATOM   4821  H   SER B 300     -16.381  10.286  39.585  1.00  0.00           H  
ATOM   4822  CA  SER B 300     -17.566   8.535  39.247  1.00  0.00           C  
ATOM   4823  HA  SER B 300     -17.302   7.699  38.602  1.00  0.00           H  
ATOM   4824  CB  SER B 300     -17.266   8.092  40.680  1.00  0.00           C  
ATOM   4825  HB2 SER B 300     -16.200   7.886  40.781  1.00  0.00           H  
ATOM   4826  HB3 SER B 300     -17.542   8.891  41.371  1.00  0.00           H  
ATOM   4827  OG  SER B 300     -17.998   6.928  41.005  1.00  0.00           O  
ATOM   4828  HG  SER B 300     -17.809   6.244  40.348  1.00  0.00           H  
ATOM   4829  C   SER B 300     -19.065   8.826  39.068  1.00  0.00           C  
ATOM   4830  O   SER B 300     -19.518   9.944  39.314  1.00  0.00           O  
ATOM   4831  N   GLY B 301     -19.827   7.814  38.651  1.00  0.00           N  
ATOM   4832  H   GLY B 301     -19.324   6.996  38.303  1.00  0.00           H  
ATOM   4833  CA  GLY B 301     -21.252   7.874  38.338  1.00  0.00           C  
ATOM   4834  HA2 GLY B 301     -21.642   6.858  38.352  1.00  0.00           H  
ATOM   4835  HA3 GLY B 301     -21.765   8.461  39.099  1.00  0.00           H  
ATOM   4836  C   GLY B 301     -21.575   8.476  36.965  1.00  0.00           C  
ATOM   4837  O   GLY B 301     -22.753   8.709  36.688  1.00  0.00           O  
ATOM   4838  N   ILE B 302     -20.571   8.718  36.110  1.00  0.00           N  
ATOM   4839  H   ILE B 302     -19.653   8.341  36.347  1.00  0.00           H  
ATOM   4840  CA  ILE B 302     -20.689   9.479  34.853  1.00  0.00           C  
ATOM   4841  HA  ILE B 302     -21.705   9.864  34.769  1.00  0.00           H  
ATOM   4842  CB  ILE B 302     -19.727  10.693  34.896  1.00  0.00           C  
ATOM   4843  HB  ILE B 302     -18.726  10.312  35.087  1.00  0.00           H  
ATOM   4844  CG2 ILE B 302     -19.661  11.454  33.560  1.00  0.00           C  
ATOM   4845 HG21 ILE B 302     -20.658  11.749  33.238  1.00  0.00           H  
ATOM   4846 HG22 ILE B 302     -19.044  12.348  33.674  1.00  0.00           H  
ATOM   4847 HG23 ILE B 302     -19.198  10.829  32.798  1.00  0.00           H  
ATOM   4848  CG1 ILE B 302     -20.050  11.687  36.037  1.00  0.00           C  
ATOM   4849 HG12 ILE B 302     -19.825  11.215  36.992  1.00  0.00           H  
ATOM   4850 HG13 ILE B 302     -19.390  12.549  35.949  1.00  0.00           H  
ATOM   4851  CD1 ILE B 302     -21.493  12.207  36.085  1.00  0.00           C  
ATOM   4852 HD11 ILE B 302     -21.560  13.011  36.818  1.00  0.00           H  
ATOM   4853 HD12 ILE B 302     -21.792  12.591  35.111  1.00  0.00           H  
ATOM   4854 HD13 ILE B 302     -22.171  11.409  36.384  1.00  0.00           H  
ATOM   4855  C   ILE B 302     -20.465   8.580  33.627  1.00  0.00           C  
ATOM   4856  O   ILE B 302     -19.683   7.636  33.662  1.00  0.00           O  
ATOM   4857  N   SER B 303     -21.135   8.864  32.505  1.00  0.00           N  
ATOM   4858  H   SER B 303     -21.715   9.686  32.492  1.00  0.00           H  
ATOM   4859  CA  SER B 303     -20.905   8.136  31.250  1.00  0.00           C  
ATOM   4860  HA  SER B 303     -20.540   7.144  31.501  1.00  0.00           H  
ATOM   4861  CB  SER B 303     -22.210   7.916  30.492  1.00  0.00           C  
ATOM   4862  HB2 SER B 303     -22.939   7.434  31.141  1.00  0.00           H  
ATOM   4863  HB3 SER B 303     -22.610   8.881  30.185  1.00  0.00           H  
ATOM   4864  OG  SER B 303     -21.984   7.098  29.359  1.00  0.00           O  
ATOM   4865  HG  SER B 303     -21.471   6.314  29.636  1.00  0.00           H  
ATOM   4866  C   SER B 303     -19.830   8.792  30.377  1.00  0.00           C  
ATOM   4867  O   SER B 303     -19.765  10.018  30.260  1.00  0.00           O  
ATOM   4868  N   TYR B 304     -19.003   7.958  29.746  1.00  0.00           N  
ATOM   4869  H   TYR B 304     -19.175   6.964  29.830  1.00  0.00           H  
ATOM   4870  CA  TYR B 304     -17.842   8.349  28.947  1.00  0.00           C  
ATOM   4871  HA  TYR B 304     -17.902   9.410  28.708  1.00  0.00           H  
ATOM   4872  CB  TYR B 304     -16.559   8.114  29.752  1.00  0.00           C  
ATOM   4873  HB2 TYR B 304     -16.607   7.132  30.221  1.00  0.00           H  
ATOM   4874  HB3 TYR B 304     -15.705   8.111  29.074  1.00  0.00           H  
ATOM   4875  CG  TYR B 304     -16.293   9.156  30.813  1.00  0.00           C  
ATOM   4876  CD1 TYR B 304     -15.577  10.317  30.470  1.00  0.00           C  
ATOM   4877  HD1 TYR B 304     -15.213  10.450  29.462  1.00  0.00           H  
ATOM   4878  CE1 TYR B 304     -15.321  11.297  31.443  1.00  0.00           C  
ATOM   4879  HE1 TYR B 304     -14.769  12.188  31.193  1.00  0.00           H  
ATOM   4880  CZ  TYR B 304     -15.760  11.103  32.765  1.00  0.00           C  
ATOM   4881  OH  TYR B 304     -15.505  12.048  33.698  1.00  0.00           O  
ATOM   4882  HH  TYR B 304     -15.485  12.949  33.292  1.00  0.00           H  
ATOM   4883  CE2 TYR B 304     -16.457   9.928  33.116  1.00  0.00           C  
ATOM   4884  HE2 TYR B 304     -16.769   9.776  34.137  1.00  0.00           H  
ATOM   4885  CD2 TYR B 304     -16.740   8.962  32.134  1.00  0.00           C  
ATOM   4886  HD2 TYR B 304     -17.298   8.075  32.398  1.00  0.00           H  
ATOM   4887  C   TYR B 304     -17.791   7.595  27.620  1.00  0.00           C  
ATOM   4888  O   TYR B 304     -18.384   6.524  27.457  1.00  0.00           O  
ATOM   4889  N   ARG B 305     -17.066   8.173  26.660  1.00  0.00           N  
ATOM   4890  H   ARG B 305     -16.627   9.063  26.887  1.00  0.00           H  
ATOM   4891  CA  ARG B 305     -16.808   7.641  25.321  1.00  0.00           C  
ATOM   4892  HA  ARG B 305     -17.115   6.599  25.285  1.00  0.00           H  
ATOM   4893  CB  ARG B 305     -17.601   8.442  24.274  1.00  0.00           C  
ATOM   4894  HB2 ARG B 305     -17.250   9.475  24.290  1.00  0.00           H  
ATOM   4895  HB3 ARG B 305     -17.385   8.029  23.286  1.00  0.00           H  
ATOM   4896  CG  ARG B 305     -19.122   8.441  24.479  1.00  0.00           C  
ATOM   4897  HG2 ARG B 305     -19.492   7.416  24.518  1.00  0.00           H  
ATOM   4898  HG3 ARG B 305     -19.373   8.956  25.407  1.00  0.00           H  
ATOM   4899  CD  ARG B 305     -19.763   9.178  23.299  1.00  0.00           C  
ATOM   4900  HD2 ARG B 305     -19.297  10.159  23.216  1.00  0.00           H  
ATOM   4901  HD3 ARG B 305     -19.563   8.620  22.384  1.00  0.00           H  
ATOM   4902  NE  ARG B 305     -21.206   9.388  23.487  1.00  0.00           N  
ATOM   4903  HE  ARG B 305     -21.492   9.941  24.297  1.00  0.00           H  
ATOM   4904  CZ  ARG B 305     -22.190   9.185  22.636  1.00  0.00           C  
ATOM   4905  NH1 ARG B 305     -22.023   8.603  21.481  1.00  0.00           N  
ATOM   4906 HH11 ARG B 305     -21.104   8.298  21.232  1.00  0.00           H  
ATOM   4907 HH12 ARG B 305     -22.799   8.491  20.860  1.00  0.00           H  
ATOM   4908  NH2 ARG B 305     -23.384   9.583  22.943  1.00  0.00           N  
ATOM   4909 HH21 ARG B 305     -23.498   9.990  23.885  1.00  0.00           H  
ATOM   4910 HH22 ARG B 305     -24.164   9.494  22.329  1.00  0.00           H  
ATOM   4911  C   ARG B 305     -15.317   7.689  24.987  1.00  0.00           C  
ATOM   4912  O   ARG B 305     -14.561   8.482  25.554  1.00  0.00           O  
ATOM   4913  N   ALA B 306     -14.920   6.880  24.004  1.00  0.00           N  
ATOM   4914  H   ALA B 306     -15.605   6.250  23.600  1.00  0.00           H  
ATOM   4915  CA  ALA B 306     -13.606   6.946  23.369  1.00  0.00           C  
ATOM   4916  HA  ALA B 306     -13.253   7.971  23.460  1.00  0.00           H  
ATOM   4917  CB  ALA B 306     -12.618   6.040  24.114  1.00  0.00           C  
ATOM   4918  HB1 ALA B 306     -11.603   6.227  23.759  1.00  0.00           H  
ATOM   4919  HB2 ALA B 306     -12.664   6.240  25.181  1.00  0.00           H  
ATOM   4920  HB3 ALA B 306     -12.862   4.993  23.949  1.00  0.00           H  
ATOM   4921  C   ALA B 306     -13.649   6.605  21.869  1.00  0.00           C  
ATOM   4922  O   ALA B 306     -14.509   5.851  21.411  1.00  0.00           O  
ATOM   4923  N   ARG B 307     -12.676   7.134  21.122  1.00  0.00           N  
ATOM   4924  H   ARG B 307     -12.039   7.768  21.602  1.00  0.00           H  
ATOM   4925  CA  ARG B 307     -12.385   6.840  19.704  1.00  0.00           C  
ATOM   4926  HA  ARG B 307     -12.683   5.814  19.492  1.00  0.00           H  
ATOM   4927  CB  ARG B 307     -13.220   7.734  18.773  1.00  0.00           C  
ATOM   4928  HB2 ARG B 307     -13.035   7.441  17.738  1.00  0.00           H  
ATOM   4929  HB3 ARG B 307     -14.278   7.569  18.987  1.00  0.00           H  
ATOM   4930  CG  ARG B 307     -12.899   9.224  18.937  1.00  0.00           C  
ATOM   4931  HG2 ARG B 307     -12.984   9.505  19.985  1.00  0.00           H  
ATOM   4932  HG3 ARG B 307     -11.876   9.416  18.625  1.00  0.00           H  
ATOM   4933  CD  ARG B 307     -13.843  10.104  18.117  1.00  0.00           C  
ATOM   4934  HD2 ARG B 307     -13.666   9.934  17.054  1.00  0.00           H  
ATOM   4935  HD3 ARG B 307     -14.875   9.837  18.357  1.00  0.00           H  
ATOM   4936  NE  ARG B 307     -13.616  11.514  18.461  1.00  0.00           N  
ATOM   4937  HE  ARG B 307     -13.024  11.695  19.264  1.00  0.00           H
[truncated: 31,429 more chars]
