# Supplementary material for: Insights into receptor structure and dynamics at the surface of living cells
Source: Nat Commun. 2023 Mar 22;14:1596. doi: 10.1038/s41467-023-37284-4 (PMC10033668; doi:10.1038/s41467-023-37284-4)
Supplement: Supplementary file 15 — Source Data [file 41467_2023_37284_MOESM15_ESM.zip › Source data/Main/Figure 5/b/Average structures of MD sub-trajectories/S30B/MD_sub-average_3bpn_S30B_6.pdb]

ATOM      1  N   CYS A   1      20.061   4.082   3.706  1.00  0.00           N  
ATOM      2  H1  CYS A   1      20.177   4.367   2.744  1.00  0.00           H  
ATOM      3  H2  CYS A   1      20.936   3.682   4.027  1.00  0.00           H  
ATOM      4  H3  CYS A   1      19.851   4.913   4.244  1.00  0.00           H  
ATOM      5  CA  CYS A   1      18.977   3.087   3.840  1.00  0.00           C  
ATOM      6  HA  CYS A   1      19.199   2.241   3.195  1.00  0.00           H  
ATOM      7  CB  CYS A   1      18.858   2.552   5.280  1.00  0.00           C  
ATOM      8  HB2 CYS A   1      18.582   3.361   5.960  1.00  0.00           H  
ATOM      9  HB3 CYS A   1      18.072   1.795   5.320  1.00  0.00           H  
ATOM     10  SG  CYS A   1      20.428   1.818   5.816  1.00  0.00           S  
ATOM     11  HG  CYS A   1      20.535   0.899   4.841  1.00  0.00           H  
ATOM     12  C   CYS A   1      17.655   3.675   3.359  1.00  0.00           C  
ATOM     13  O   CYS A   1      16.942   4.294   4.142  1.00  0.00           O  
ATOM     14  N   ASP A   2      17.335   3.508   2.073  1.00  0.00           N  
ATOM     15  H   ASP A   2      17.942   2.993   1.456  1.00  0.00           H  
ATOM     16  CA  ASP A   2      16.061   3.954   1.489  1.00  0.00           C  
ATOM     17  HA  ASP A   2      15.745   4.870   1.992  1.00  0.00           H  
ATOM     18  CB  ASP A   2      16.281   4.314   0.009  1.00  0.00           C  
ATOM     19  HB2 ASP A   2      16.969   5.160  -0.045  1.00  0.00           H  
ATOM     20  HB3 ASP A   2      16.752   3.465  -0.487  1.00  0.00           H  
ATOM     21  CG  ASP A   2      14.990   4.679  -0.737  1.00  0.00           C  
ATOM     22  OD1 ASP A   2      13.998   5.049  -0.074  1.00  0.00           O  
ATOM     23  OD2 ASP A   2      14.958   4.481  -1.967  1.00  0.00           O  
ATOM     24  C   ASP A   2      14.933   2.916   1.682  1.00  0.00           C  
ATOM     25  O   ASP A   2      15.084   1.727   1.393  1.00  0.00           O  
ATOM     26  N   ILE A   3      13.777   3.401   2.137  1.00  0.00           N  
ATOM     27  H   ILE A   3      13.721   4.409   2.207  1.00  0.00           H  
ATOM     28  CA  ILE A   3      12.520   2.669   2.322  1.00  0.00           C  
ATOM     29  HA  ILE A   3      12.693   1.826   2.990  1.00  0.00           H  
ATOM     30  CB  ILE A   3      11.495   3.628   2.979  1.00  0.00           C  
ATOM     31  HB  ILE A   3      11.395   4.493   2.320  1.00  0.00           H  
ATOM     32  CG2 ILE A   3      10.093   3.007   3.107  1.00  0.00           C  
ATOM     33 HG21 ILE A   3       9.661   2.842   2.120  1.00  0.00           H  
ATOM     34 HG22 ILE A   3      10.137   2.053   3.632  1.00  0.00           H  
ATOM     35 HG23 ILE A   3       9.432   3.690   3.642  1.00  0.00           H  
ATOM     36  CG1 ILE A   3      11.963   4.170   4.354  1.00  0.00           C  
ATOM     37 HG12 ILE A   3      12.926   4.670   4.244  1.00  0.00           H  
ATOM     38 HG13 ILE A   3      11.253   4.931   4.680  1.00  0.00           H  
ATOM     39  CD1 ILE A   3      12.090   3.124   5.471  1.00  0.00           C  
ATOM     40 HD11 ILE A   3      12.796   2.343   5.190  1.00  0.00           H  
ATOM     41 HD12 ILE A   3      12.447   3.608   6.380  1.00  0.00           H  
ATOM     42 HD13 ILE A   3      11.118   2.681   5.678  1.00  0.00           H  
ATOM     43  C   ILE A   3      11.984   2.091   0.998  1.00  0.00           C  
ATOM     44  O   ILE A   3      11.465   0.971   1.000  1.00  0.00           O  
ATOM     45  N   THR A   4      12.165   2.770  -0.146  1.00  0.00           N  
ATOM     46  H   THR A   4      12.636   3.674  -0.119  1.00  0.00           H  
ATOM     47  CA  THR A   4      11.674   2.260  -1.446  1.00  0.00           C  
ATOM     48  HA  THR A   4      10.627   1.993  -1.311  1.00  0.00           H  
ATOM     49  CB  THR A   4      11.699   3.304  -2.585  1.00  0.00           C  
ATOM     50  HB  THR A   4      10.998   2.945  -3.339  1.00  0.00           H  
ATOM     51  CG2 THR A   4      11.238   4.703  -2.175  1.00  0.00           C  
ATOM     52 HG21 THR A   4      11.968   5.179  -1.523  1.00  0.00           H  
ATOM     53 HG22 THR A   4      11.119   5.317  -3.067  1.00  0.00           H  
ATOM     54 HG23 THR A   4      10.286   4.640  -1.653  1.00  0.00           H  
ATOM     55  OG1 THR A   4      12.944   3.417  -3.232  1.00  0.00           O  
ATOM     56  HG1 THR A   4      13.592   3.926  -2.686  1.00  0.00           H  
ATOM     57  C   THR A   4      12.395   0.967  -1.851  1.00  0.00           C  
ATOM     58  O   THR A   4      11.765   0.008  -2.298  1.00  0.00           O  
ATOM     59  N   LEU A   5      13.698   0.858  -1.563  1.00  0.00           N  
ATOM     60  H   LEU A   5      14.172   1.677  -1.205  1.00  0.00           H  
ATOM     61  CA  LEU A   5      14.453  -0.387  -1.745  1.00  0.00           C  
ATOM     62  HA  LEU A   5      14.281  -0.746  -2.760  1.00  0.00           H  
ATOM     63  CB  LEU A   5      15.962  -0.120  -1.581  1.00  0.00           C  
ATOM     64  HB2 LEU A   5      16.163   0.069  -0.527  1.00  0.00           H  
ATOM     65  HB3 LEU A   5      16.503  -1.024  -1.866  1.00  0.00           H  
ATOM     66  CG  LEU A   5      16.529   1.071  -2.384  1.00  0.00           C  
ATOM     67  HG  LEU A   5      16.061   1.990  -2.040  1.00  0.00           H  
ATOM     68  CD1 LEU A   5      18.032   1.164  -2.114  1.00  0.00           C  
ATOM     69 HD11 LEU A   5      18.199   1.303  -1.049  1.00  0.00           H  
ATOM     70 HD12 LEU A   5      18.526   0.250  -2.443  1.00  0.00           H  
ATOM     71 HD13 LEU A   5      18.442   2.026  -2.638  1.00  0.00           H  
ATOM     72  CD2 LEU A   5      16.322   0.965  -3.896  1.00  0.00           C  
ATOM     73 HD21 LEU A   5      15.255   0.921  -4.118  1.00  0.00           H  
ATOM     74 HD22 LEU A   5      16.726   1.857  -4.372  1.00  0.00           H  
ATOM     75 HD23 LEU A   5      16.814   0.079  -4.289  1.00  0.00           H  
ATOM     76  C   LEU A   5      13.976  -1.495  -0.781  1.00  0.00           C  
ATOM     77  O   LEU A   5      14.031  -2.684  -1.114  1.00  0.00           O  
ATOM     78  N   GLN A   6      13.462  -1.128   0.399  1.00  0.00           N  
ATOM     79  H   GLN A   6      13.371  -0.138   0.596  1.00  0.00           H  
ATOM     80  CA  GLN A   6      12.930  -2.078   1.378  1.00  0.00           C  
ATOM     81  HA  GLN A   6      13.651  -2.889   1.460  1.00  0.00           H  
ATOM     82  CB  GLN A   6      12.814  -1.417   2.763  1.00  0.00           C  
ATOM     83  HB2 GLN A   6      13.627  -0.706   2.909  1.00  0.00           H  
ATOM     84  HB3 GLN A   6      11.868  -0.880   2.827  1.00  0.00           H  
ATOM     85  CG  GLN A   6      12.890  -2.477   3.876  1.00  0.00           C  
ATOM     86  HG2 GLN A   6      12.248  -3.321   3.630  1.00  0.00           H  
ATOM     87  HG3 GLN A   6      13.915  -2.843   3.940  1.00  0.00           H  
ATOM     88  CD  GLN A   6      12.446  -1.956   5.239  1.00  0.00           C  
ATOM     89  OE1 GLN A   6      11.493  -1.213   5.386  1.00  0.00           O  
ATOM     90  NE2 GLN A   6      13.082  -2.369   6.316  1.00  0.00           N  
ATOM     91 HE21 GLN A   6      12.776  -1.973   7.186  1.00  0.00           H  
ATOM     92 HE22 GLN A   6      13.906  -2.930   6.233  1.00  0.00           H  
ATOM     93  C   GLN A   6      11.592  -2.695   0.927  1.00  0.00           C  
ATOM     94  O   GLN A   6      11.379  -3.888   1.157  1.00  0.00           O  
ATOM     95  N   GLU A   7      10.730  -1.943   0.225  1.00  0.00           N  
ATOM     96  H   GLU A   7      10.932  -0.951   0.117  1.00  0.00           H  
ATOM     97  CA  GLU A   7       9.518  -2.495  -0.415  1.00  0.00           C  
ATOM     98  HA  GLU A   7       8.865  -2.912   0.350  1.00  0.00           H  
ATOM     99  CB  GLU A   7       8.744  -1.418  -1.190  1.00  0.00           C  
ATOM    100  HB2 GLU A   7       9.366  -1.013  -1.987  1.00  0.00           H  
ATOM    101  HB3 GLU A   7       7.898  -1.923  -1.655  1.00  0.00           H  
ATOM    102  CG  GLU A   7       8.200  -0.261  -0.348  1.00  0.00           C  
ATOM    103  HG2 GLU A   7       7.799  -0.669   0.580  1.00  0.00           H  
ATOM    104  HG3 GLU A   7       9.018   0.417  -0.094  1.00  0.00           H  
ATOM    105  CD  GLU A   7       7.086   0.512  -1.077  1.00  0.00           C  
ATOM    106  OE1 GLU A   7       6.351   1.277  -0.405  1.00  0.00           O  
ATOM    107  OE2 GLU A   7       6.926   0.375  -2.312  1.00  0.00           O  
ATOM    108  C   GLU A   7       9.866  -3.612  -1.412  1.00  0.00           C  
ATOM    109  O   GLU A   7       9.236  -4.675  -1.442  1.00  0.00           O  
ATOM    110  N   ILE A   8      10.927  -3.394  -2.197  1.00  0.00           N  
ATOM    111  H   ILE A   8      11.366  -2.478  -2.146  1.00  0.00           H  
ATOM    112  CA  ILE A   8      11.467  -4.375  -3.142  1.00  0.00           C  
ATOM    113  HA  ILE A   8      10.645  -4.721  -3.770  1.00  0.00           H  
ATOM    114  CB  ILE A   8      12.523  -3.722  -4.069  1.00  0.00           C  
ATOM    115  HB  ILE A   8      13.344  -3.344  -3.461  1.00  0.00           H  
ATOM    116  CG2 ILE A   8      13.087  -4.783  -5.027  1.00  0.00           C  
ATOM    117 HG21 ILE A   8      13.808  -4.336  -5.704  1.00  0.00           H  
ATOM    118 HG22 ILE A   8      13.604  -5.559  -4.467  1.00  0.00           H  
ATOM    119 HG23 ILE A   8      12.279  -5.224  -5.607  1.00  0.00           H  
ATOM    120  CG1 ILE A   8      11.930  -2.536  -4.868  1.00  0.00           C  
ATOM    121 HG12 ILE A   8      11.172  -2.913  -5.552  1.00  0.00           H  
ATOM    122 HG13 ILE A   8      11.445  -1.840  -4.183  1.00  0.00           H  
ATOM    123  CD1 ILE A   8      12.959  -1.723  -5.666  1.00  0.00           C  
ATOM    124 HD11 ILE A   8      13.356  -2.308  -6.493  1.00  0.00           H  
ATOM    125 HD12 ILE A   8      13.775  -1.411  -5.015  1.00  0.00           H  
ATOM    126 HD13 ILE A   8      12.476  -0.835  -6.075  1.00  0.00           H  
ATOM    127  C   ILE A   8      12.010  -5.606  -2.392  1.00  0.00           C  
ATOM    128  O   ILE A   8      11.608  -6.730  -2.698  1.00  0.00           O  
ATOM    129  N   ILE A   9      12.853  -5.416  -1.365  1.00  0.00           N  
ATOM    130  H   ILE A   9      13.159  -4.464  -1.174  1.00  0.00           H  
ATOM    131  CA  ILE A   9      13.393  -6.518  -0.540  1.00  0.00           C  
ATOM    132  HA  ILE A   9      13.935  -7.203  -1.191  1.00  0.00           H  
ATOM    133  CB  ILE A   9      14.386  -5.974   0.516  1.00  0.00           C  
ATOM    134  HB  ILE A   9      13.905  -5.149   1.043  1.00  0.00           H  
ATOM    135  CG2 ILE A   9      14.772  -7.044   1.560  1.00  0.00           C  
ATOM    136 HG21 ILE A   9      13.903  -7.324   2.154  1.00  0.00           H  
ATOM    137 HG22 ILE A   9      15.167  -7.928   1.058  1.00  0.00           H  
ATOM    138 HG23 ILE A   9      15.522  -6.657   2.246  1.00  0.00           H  
ATOM    139  CG1 ILE A   9      15.667  -5.451  -0.170  1.00  0.00           C  
ATOM    140 HG12 ILE A   9      16.287  -6.289  -0.493  1.00  0.00           H  
ATOM    141 HG13 ILE A   9      15.393  -4.886  -1.057  1.00  0.00           H  
ATOM    142  CD1 ILE A   9      16.496  -4.517   0.721  1.00  0.00           C  
ATOM    143 HD11 ILE A   9      15.869  -3.715   1.111  1.00  0.00           H  
ATOM    144 HD12 ILE A   9      16.942  -5.068   1.548  1.00  0.00           H  
ATOM    145 HD13 ILE A   9      17.292  -4.077   0.126  1.00  0.00           H  
ATOM    146  C   ILE A   9      12.264  -7.332   0.111  1.00  0.00           C  
ATOM    147  O   ILE A   9      12.313  -8.565   0.118  1.00  0.00           O  
ATOM    148  N   LYS A  10      11.217  -6.666   0.619  1.00  0.00           N  
ATOM    149  H   LYS A  10      11.238  -5.648   0.597  1.00  0.00           H  
ATOM    150  CA  LYS A  10      10.039  -7.340   1.174  1.00  0.00           C  
ATOM    151  HA  LYS A  10      10.398  -8.100   1.867  1.00  0.00           H  
ATOM    152  CB  LYS A  10       9.174  -6.341   1.967  1.00  0.00           C  
ATOM    153  HB2 LYS A  10       9.829  -5.759   2.618  1.00  0.00           H  
ATOM    154  HB3 LYS A  10       8.662  -5.654   1.288  1.00  0.00           H  
ATOM    155  CG  LYS A  10       8.152  -7.087   2.842  1.00  0.00           C  
ATOM    156  HG2 LYS A  10       7.366  -7.499   2.207  1.00  0.00           H  
ATOM    157  HG3 LYS A  10       8.657  -7.913   3.347  1.00  0.00           H  
ATOM    158  CD  LYS A  10       7.523  -6.185   3.914  1.00  0.00           C  
ATOM    159  HD2 LYS A  10       8.309  -5.704   4.499  1.00  0.00           H  
ATOM    160  HD3 LYS A  10       6.914  -5.426   3.429  1.00  0.00           H  
ATOM    161  CE  LYS A  10       6.643  -7.037   4.835  1.00  0.00           C  
ATOM    162  HE2 LYS A  10       5.850  -7.494   4.234  1.00  0.00           H  
ATOM    163  HE3 LYS A  10       7.238  -7.841   5.267  1.00  0.00           H  
ATOM    164  NZ  LYS A  10       6.041  -6.252   5.934  1.00  0.00           N  
ATOM    165  HZ1 LYS A  10       5.358  -6.828   6.425  1.00  0.00           H  
ATOM    166  HZ2 LYS A  10       6.706  -5.879   6.609  1.00  0.00           H  
ATOM    167  HZ3 LYS A  10       5.486  -5.489   5.569  1.00  0.00           H  
ATOM    168  C   LYS A  10       9.264  -8.093   0.092  1.00  0.00           C  
ATOM    169  O   LYS A  10       8.972  -9.261   0.298  1.00  0.00           O  
ATOM    170  N   THR A  11       9.022  -7.491  -1.076  1.00  0.00           N  
ATOM    171  H   THR A  11       9.315  -6.526  -1.175  1.00  0.00           H  
ATOM    172  CA  THR A  11       8.370  -8.159  -2.223  1.00  0.00           C  
ATOM    173  HA  THR A  11       7.361  -8.453  -1.932  1.00  0.00           H  
ATOM    174  CB  THR A  11       8.272  -7.234  -3.447  1.00  0.00           C  
ATOM    175  HB  THR A  11       9.270  -6.986  -3.812  1.00  0.00           H  
ATOM    176  CG2 THR A  11       7.457  -7.835  -4.593  1.00  0.00           C  
ATOM    177 HG21 THR A  11       7.956  -8.709  -5.008  1.00  0.00           H  
ATOM    178 HG22 THR A  11       6.468  -8.119  -4.234  1.00  0.00           H  
ATOM    179 HG23 THR A  11       7.346  -7.093  -5.385  1.00  0.00           H  
ATOM    180  OG1 THR A  11       7.614  -6.045  -3.102  1.00  0.00           O  
ATOM    181  HG1 THR A  11       8.243  -5.507  -2.581  1.00  0.00           H  
ATOM    182  C   THR A  11       9.122  -9.420  -2.644  1.00  0.00           C  
ATOM    183  O   THR A  11       8.504 -10.439  -2.942  1.00  0.00           O  
ATOM    184  N   LEU A  12      10.456  -9.381  -2.628  1.00  0.00           N  
ATOM    185  H   LEU A  12      10.905  -8.497  -2.405  1.00  0.00           H  
ATOM    186  CA  LEU A  12      11.296 -10.543  -2.895  1.00  0.00           C  
ATOM    187  HA  LEU A  12      10.944 -11.013  -3.811  1.00  0.00           H  
ATOM    188  CB  LEU A  12      12.741 -10.063  -3.127  1.00  0.00           C  
ATOM    189  HB2 LEU A  12      13.061  -9.506  -2.246  1.00  0.00           H  
ATOM    190  HB3 LEU A  12      13.383 -10.937  -3.236  1.00  0.00           H  
ATOM    191  CG  LEU A  12      12.922  -9.168  -4.376  1.00  0.00           C  
ATOM    192  HG  LEU A  12      12.092  -8.470  -4.471  1.00  0.00           H  
ATOM    193  CD1 LEU A  12      14.221  -8.369  -4.303  1.00  0.00           C  
ATOM    194 HD11 LEU A  12      14.274  -7.693  -5.155  1.00  0.00           H  
ATOM    195 HD12 LEU A  12      14.258  -7.789  -3.384  1.00  0.00           H  
ATOM    196 HD13 LEU A  12      15.062  -9.052  -4.352  1.00  0.00           H  
ATOM    197  CD2 LEU A  12      12.999 -10.002  -5.653  1.00  0.00           C  
ATOM    198 HD21 LEU A  12      12.088 -10.583  -5.766  1.00  0.00           H  
ATOM    199 HD22 LEU A  12      13.100  -9.342  -6.514  1.00  0.00           H  
ATOM    200 HD23 LEU A  12      13.854 -10.679  -5.614  1.00  0.00           H  
ATOM    201  C   LEU A  12      11.157 -11.611  -1.785  1.00  0.00           C  
ATOM    202  O   LEU A  12      11.112 -12.801  -2.100  1.00  0.00           O  
ATOM    203  N   ASN A  13      11.000 -11.235  -0.509  1.00  0.00           N  
ATOM    204  H   ASN A  13      11.056 -10.251  -0.276  1.00  0.00           H  
ATOM    205  CA  ASN A  13      10.593 -12.199   0.525  1.00  0.00           C  
ATOM    206  HA  ASN A  13      11.262 -13.059   0.467  1.00  0.00           H  
ATOM    207  CB  ASN A  13      10.744 -11.598   1.930  1.00  0.00           C  
ATOM    208  HB2 ASN A  13      10.240 -10.636   1.980  1.00  0.00           H  
ATOM    209  HB3 ASN A  13      10.268 -12.262   2.652  1.00  0.00           H  
ATOM    210  CG  ASN A  13      12.194 -11.444   2.353  1.00  0.00           C  
ATOM    211  OD1 ASN A  13      13.092 -12.138   1.897  1.00  0.00           O  
ATOM    212  ND2 ASN A  13      12.470 -10.531   3.253  1.00  0.00           N  
ATOM    213 HD21 ASN A  13      13.437 -10.438   3.512  1.00  0.00           H  
ATOM    214 HD22 ASN A  13      11.731  -9.971   3.635  1.00  0.00           H  
ATOM    215  C   ASN A  13       9.177 -12.761   0.296  1.00  0.00           C  
ATOM    216  O   ASN A  13       8.991 -13.965   0.443  1.00  0.00           O  
ATOM    217  N   SER A  14       8.209 -11.944  -0.130  1.00  0.00           N  
ATOM    218  H   SER A  14       8.405 -10.949  -0.169  1.00  0.00           H  
ATOM    219  CA  SER A  14       6.844 -12.384  -0.462  1.00  0.00           C  
ATOM    220  HA  SER A  14       6.418 -12.892   0.406  1.00  0.00           H  
ATOM    221  CB  SER A  14       5.944 -11.197  -0.829  1.00  0.00           C  
ATOM    222  HB2 SER A  14       6.300 -10.748  -1.755  1.00  0.00           H  
ATOM    223  HB3 SER A  14       4.930 -11.560  -0.996  1.00  0.00           H  
ATOM    224  OG  SER A  14       5.930 -10.206   0.180  1.00  0.00           O  
ATOM    225  HG  SER A  14       5.315 -10.477   0.871  1.00  0.00           H  
ATOM    226  C   SER A  14       6.805 -13.362  -1.637  1.00  0.00           C  
ATOM    227  O   SER A  14       5.925 -14.218  -1.672  1.00  0.00           O  
ATOM    228  N   LEU A  15       7.737 -13.257  -2.592  1.00  0.00           N  
ATOM    229  H   LEU A  15       8.337 -12.439  -2.577  1.00  0.00           H  
ATOM    230  CA  LEU A  15       7.963 -14.269  -3.632  1.00  0.00           C  
ATOM    231  HA  LEU A  15       7.003 -14.567  -4.051  1.00  0.00           H  
ATOM    232  CB  LEU A  15       8.846 -13.676  -4.748  1.00  0.00           C  
ATOM    233  HB2 LEU A  15       9.732 -13.238  -4.291  1.00  0.00           H  
ATOM    234  HB3 LEU A  15       9.180 -14.478  -5.408  1.00  0.00           H  
ATOM    235  CG  LEU A  15       8.132 -12.603  -5.591  1.00  0.00           C  
ATOM    236  HG  LEU A  15       7.585 -11.928  -4.938  1.00  0.00           H  
ATOM    237  CD1 LEU A  15       9.128 -11.772  -6.395  1.00  0.00           C  
ATOM    238 HD11 LEU A  15       9.713 -12.414  -7.054  1.00  0.00           H  
ATOM    239 HD12 LEU A  15       8.591 -11.030  -6.988  1.00  0.00           H  
ATOM    240 HD13 LEU A  15       9.792 -11.246  -5.714  1.00  0.00           H  
ATOM    241  CD2 LEU A  15       7.157 -13.234  -6.580  1.00  0.00           C  
ATOM    242 HD21 LEU A  15       7.684 -13.919  -7.243  1.00  0.00           H  
ATOM    243 HD22 LEU A  15       6.380 -13.773  -6.045  1.00  0.00           H  
ATOM    244 HD23 LEU A  15       6.692 -12.455  -7.178  1.00  0.00           H  
ATOM    245  C   LEU A  15       8.599 -15.537  -3.044  1.00  0.00           C  
ATOM    246  O   LEU A  15       8.150 -16.641  -3.347  1.00  0.00           O  
ATOM    247  N   THR A  16       9.591 -15.378  -2.160  1.00  0.00           N  
ATOM    248  H   THR A  16       9.865 -14.433  -1.935  1.00  0.00           H  
ATOM    249  CA  THR A  16      10.278 -16.498  -1.486  1.00  0.00           C  
ATOM    250  HA  THR A  16      10.698 -17.149  -2.253  1.00  0.00           H  
ATOM    251  CB  THR A  16      11.435 -16.002  -0.585  1.00  0.00           C  
ATOM    252  HB  THR A  16      11.016 -15.541   0.308  1.00  0.00           H  
ATOM    253  CG2 THR A  16      12.342 -17.154  -0.151  1.00  0.00           C  
ATOM    254 HG21 THR A  16      13.205 -16.763   0.388  1.00  0.00           H  
ATOM    255 HG22 THR A  16      11.797 -17.832   0.505  1.00  0.00           H  
ATOM    256 HG23 THR A  16      12.693 -17.701  -1.029  1.00  0.00           H  
ATOM    257  OG1 THR A  16      12.292 -15.056  -1.204  1.00  0.00           O  
ATOM    258  HG1 THR A  16      11.738 -14.361  -1.600  1.00  0.00           H  
ATOM    259  C   THR A  16       9.285 -17.350  -0.663  1.00  0.00           C  
ATOM    260  O   THR A  16       9.415 -18.572  -0.615  1.00  0.00           O  
ATOM    261  N   GLU A  17       8.262 -16.733  -0.062  1.00  0.00           N  
ATOM    262  H   GLU A  17       8.281 -15.718  -0.041  1.00  0.00           H  
ATOM    263  CA  GLU A  17       7.182 -17.399   0.687  1.00  0.00           C  
ATOM    264  HA  GLU A  17       7.619 -18.046   1.448  1.00  0.00           H  
ATOM    265  CB  GLU A  17       6.396 -16.288   1.416  1.00  0.00           C  
ATOM    266  HB2 GLU A  17       7.049 -15.864   2.180  1.00  0.00           H  
ATOM    267  HB3 GLU A  17       6.183 -15.491   0.705  1.00  0.00           H  
ATOM    268  CG  GLU A  17       5.059 -16.660   2.078  1.00  0.00           C  
ATOM    269  HG2 GLU A  17       4.743 -15.826   2.709  1.00  0.00           H  
ATOM    270  HG3 GLU A  17       4.314 -16.762   1.285  1.00  0.00           H  
ATOM    271  CD  GLU A  17       5.063 -17.949   2.914  1.00  0.00           C  
ATOM    272  OE1 GLU A  17       3.986 -18.599   2.932  1.00  0.00           O  
ATOM    273  OE2 GLU A  17       6.122 -18.300   3.479  1.00  0.00           O  
ATOM    274  C   GLU A  17       6.267 -18.299  -0.174  1.00  0.00           C  
ATOM    275  O   GLU A  17       5.702 -19.263   0.336  1.00  0.00           O  
ATOM    276  N   GLN A  18       6.090 -18.059  -1.480  1.00  0.00           N  
ATOM    277  H   GLN A  18       6.617 -17.321  -1.935  1.00  0.00           H  
ATOM    278  CA  GLN A  18       5.057 -18.799  -2.229  1.00  0.00           C  
ATOM    279  HA  GLN A  18       4.180 -18.833  -1.592  1.00  0.00           H  
ATOM    280  CB  GLN A  18       4.636 -18.071  -3.519  1.00  0.00           C  
ATOM    281  HB2 GLN A  18       5.481 -18.043  -4.208  1.00  0.00           H  
ATOM    282  HB3 GLN A  18       3.844 -18.654  -3.994  1.00  0.00           H  
ATOM    283  CG  GLN A  18       4.112 -16.637  -3.299  1.00  0.00           C  
ATOM    284  HG2 GLN A  18       4.971 -15.987  -3.165  1.00  0.00           H  
ATOM    285  HG3 GLN A  18       3.603 -16.313  -4.204  1.00  0.00           H  
ATOM    286  CD  GLN A  18       3.153 -16.464  -2.108  1.00  0.00           C  
ATOM    287  OE1 GLN A  18       2.222 -17.235  -1.891  1.00  0.00           O  
ATOM    288  NE2 GLN A  18       3.347 -15.478  -1.258  1.00  0.00           N  
ATOM    289 HE21 GLN A  18       2.777 -15.440  -0.435  1.00  0.00           H  
ATOM    290 HE22 GLN A  18       4.164 -14.880  -1.366  1.00  0.00           H  
ATOM    291  C   GLN A  18       5.379 -20.283  -2.495  1.00  0.00           C  
ATOM    292  O   GLN A  18       4.458 -21.052  -2.772  1.00  0.00           O  
ATOM    293  N   LYS A  19       6.654 -20.697  -2.404  1.00  0.00           N  
ATOM    294  H   LYS A  19       7.331 -19.993  -2.139  1.00  0.00           H  
ATOM    295  CA  LYS A  19       7.113 -22.106  -2.477  1.00  0.00           C  
ATOM    296  HA  LYS A  19       8.157 -22.102  -2.787  1.00  0.00           H  
ATOM    297  CB  LYS A  19       7.027 -22.764  -1.080  1.00  0.00           C  
ATOM    298  HB2 LYS A  19       5.983 -22.773  -0.758  1.00  0.00           H  
ATOM    299  HB3 LYS A  19       7.358 -23.802  -1.160  1.00  0.00           H  
ATOM    300  CG  LYS A  19       7.871 -22.073   0.013  1.00  0.00           C  
ATOM    301  HG2 LYS A  19       7.510 -21.056   0.160  1.00  0.00           H  
ATOM    302  HG3 LYS A  19       7.728 -22.611   0.950  1.00  0.00           H  
ATOM    303  CD  LYS A  19       9.372 -22.028  -0.318  1.00  0.00           C  
ATOM    304  HD2 LYS A  19       9.757 -23.047  -0.372  1.00  0.00           H  
ATOM    305  HD3 LYS A  19       9.512 -21.543  -1.281  1.00  0.00           H  
ATOM    306  CE  LYS A  19      10.168 -21.226   0.716  1.00  0.00           C  
ATOM    307  HE2 LYS A  19       9.649 -20.274   0.881  1.00  0.00           H  
ATOM    308  HE3 LYS A  19      10.168 -21.770   1.666  1.00  0.00           H  
ATOM    309  NZ  LYS A  19      11.554 -20.970   0.227  1.00  0.00           N  
ATOM    310  HZ1 LYS A  19      11.552 -20.501  -0.677  1.00  0.00           H  
ATOM    311  HZ2 LYS A  19      12.065 -21.831   0.087  1.00  0.00           H  
ATOM    312  HZ3 LYS A  19      12.070 -20.381   0.864  1.00  0.00           H  
ATOM    313  C   LYS A  19       6.413 -22.914  -3.584  1.00  0.00           C  
ATOM    314  O   LYS A  19       5.816 -23.966  -3.347  1.00  0.00           O  
ATOM    315  N   THR A  20       6.438 -22.368  -4.798  1.00  0.00           N  
ATOM    316  H   THR A  20       6.998 -21.539  -4.927  1.00  0.00           H  
ATOM    317  CA  THR A  20       5.738 -22.920  -5.962  1.00  0.00           C  
ATOM    318  HA  THR A  20       5.069 -23.701  -5.615  1.00  0.00           H  
ATOM    319  CB  THR A  20       4.840 -21.856  -6.622  1.00  0.00           C  
ATOM    320  HB  THR A  20       4.064 -21.566  -5.912  1.00  0.00           H  
ATOM    321  CG2 THR A  20       5.575 -20.591  -7.064  1.00  0.00           C  
ATOM    322 HG21 THR A  20       5.955 -20.062  -6.192  1.00  0.00           H  
ATOM    323 HG22 THR A  20       6.405 -20.847  -7.718  1.00  0.00           H  
ATOM    324 HG23 THR A  20       4.882 -19.937  -7.592  1.00  0.00           H  
ATOM    325  OG1 THR A  20       4.209 -22.383  -7.768  1.00  0.00           O  
ATOM    326  HG1 THR A  20       3.608 -23.092  -7.466  1.00  0.00           H  
ATOM    327  C   THR A  20       6.701 -23.590  -6.942  1.00  0.00           C  
ATOM    328  O   THR A  20       7.862 -23.203  -7.070  1.00  0.00           O  
ATOM    329  N   LEU A  21       6.195 -24.573  -7.691  1.00  0.00           N  
ATOM    330  H   LEU A  21       5.227 -24.818  -7.544  1.00  0.00           H  
ATOM    331  CA  LEU A  21       6.914 -25.228  -8.790  1.00  0.00           C  
ATOM    332  HA  LEU A  21       7.841 -25.654  -8.402  1.00  0.00           H  
ATOM    333  CB  LEU A  21       6.034 -26.357  -9.363  1.00  0.00           C  
ATOM    334  HB2 LEU A  21       5.140 -25.909  -9.799  1.00  0.00           H  
ATOM    335  HB3 LEU A  21       6.586 -26.849 -10.167  1.00  0.00           H  
ATOM    336  CG  LEU A  21       5.600 -27.426  -8.342  1.00  0.00           C  
ATOM    337  HG  LEU A  21       5.059 -26.954  -7.521  1.00  0.00           H  
ATOM    338  CD1 LEU A  21       4.653 -28.427  -9.004  1.00  0.00           C  
ATOM    339 HD11 LEU A  21       3.782 -27.905  -9.404  1.00  0.00           H  
ATOM    340 HD12 LEU A  21       4.321 -29.159  -8.270  1.00  0.00           H  
ATOM    341 HD13 LEU A  21       5.166 -28.944  -9.815  1.00  0.00           H  
ATOM    342  CD2 LEU A  21       6.791 -28.194  -7.771  1.00  0.00           C  
ATOM    343 HD21 LEU A  21       7.431 -27.522  -7.197  1.00  0.00           H  
ATOM    344 HD22 LEU A  21       6.446 -28.985  -7.107  1.00  0.00           H  
ATOM    345 HD23 LEU A  21       7.379 -28.633  -8.577  1.00  0.00           H  
ATOM    346  C   LEU A  21       7.324 -24.247  -9.906  1.00  0.00           C  
ATOM    347  O   LEU A  21       8.212 -24.548 -10.696  1.00  0.00           O  
ATOM    348  N   CYS A  22       6.699 -23.066  -9.972  1.00  0.00           N  
ATOM    349  H   CYS A  22       5.960 -22.876  -9.309  1.00  0.00           H  
ATOM    350  CA  CYS A  22       7.107 -22.004 -10.886  1.00  0.00           C  
ATOM    351  HA  CYS A  22       7.202 -22.434 -11.883  1.00  0.00           H  
ATOM    352  CB  CYS A  22       5.969 -20.975 -10.932  1.00  0.00           C  
ATOM    353  HB2 CYS A  22       5.021 -21.492 -11.083  1.00  0.00           H  
ATOM    354  HB3 CYS A  22       5.912 -20.437  -9.987  1.00  0.00           H  
ATOM    355  SG  CYS A  22       6.216 -19.799 -12.291  1.00  0.00           S  
ATOM    356  HG  CYS A  22       5.970 -20.636 -13.293  1.00  0.00           H  
ATOM    357  C   CYS A  22       8.487 -21.401 -10.527  1.00  0.00           C  
ATOM    358  O   CYS A  22       9.208 -20.978 -11.424  1.00  0.00           O  
ATOM    359  N   THR A  23       8.906 -21.401  -9.253  1.00  0.00           N  
ATOM    360  H   THR A  23       8.311 -21.796  -8.535  1.00  0.00           H  
ATOM    361  CA  THR A  23      10.228 -20.875  -8.831  1.00  0.00           C  
ATOM    362  HA  THR A  23      10.403 -19.965  -9.401  1.00  0.00           H  
ATOM    363  CB  THR A  23      10.293 -20.497  -7.333  1.00  0.00           C  
ATOM    364  HB  THR A  23      11.160 -20.968  -6.865  1.00  0.00           H  
ATOM    365  CG2 THR A  23      10.424 -18.980  -7.186  1.00  0.00           C  
ATOM    366 HG21 THR A  23       9.578 -18.487  -7.664  1.00  0.00           H  
ATOM    367 HG22 THR A  23      11.351 -18.649  -7.656  1.00  0.00           H  
ATOM    368 HG23 THR A  23      10.453 -18.717  -6.129  1.00  0.00           H  
ATOM    369  OG1 THR A  23       9.137 -20.865  -6.609  1.00  0.00           O  
ATOM    370  HG1 THR A  23       9.091 -21.835  -6.612  1.00  0.00           H  
ATOM    371  C   THR A  23      11.420 -21.775  -9.179  1.00  0.00           C  
ATOM    372  O   THR A  23      12.548 -21.284  -9.218  1.00  0.00           O  
ATOM    373  N   GLU A  24      11.171 -23.047  -9.505  1.00  0.00           N  
ATOM    374  H   GLU A  24      10.231 -23.396  -9.388  1.00  0.00           H  
ATOM    375  CA  GLU A  24      12.150 -23.975 -10.099  1.00  0.00           C  
ATOM    376  HA  GLU A  24      13.078 -23.967  -9.520  1.00  0.00           H  
ATOM    377  CB  GLU A  24      11.567 -25.402 -10.086  1.00  0.00           C  
ATOM    378  HB2 GLU A  24      10.688 -25.426 -10.732  1.00  0.00           H  
ATOM    379  HB3 GLU A  24      12.298 -26.086 -10.521  1.00  0.00           H  
ATOM    380  CG  GLU A  24      11.152 -25.932  -8.704  1.00  0.00           C  
ATOM    381  HG2 GLU A  24      10.351 -25.303  -8.308  1.00  0.00           H  
ATOM    382  HG3 GLU A  24      10.740 -26.936  -8.832  1.00  0.00           H  
ATOM    383  CD  GLU A  24      12.315 -25.995  -7.705  1.00  0.00           C  
ATOM    384  OE1 GLU A  24      13.419 -26.414  -8.120  1.00  0.00           O  
ATOM    385  OE2 GLU A  24      12.072 -25.639  -6.533  1.00  0.00           O  
ATOM    386  C   GLU A  24      12.483 -23.617 -11.562  1.00  0.00           C  
ATOM    387  O   GLU A  24      13.537 -23.984 -12.085  1.00  0.00           O  
ATOM    388  N   LEU A  25      11.570 -22.927 -12.259  1.00  0.00           N  
ATOM    389  H   LEU A  25      10.760 -22.569 -11.772  1.00  0.00           H  
ATOM    390  CA  LEU A  25      11.668 -22.704 -13.699  1.00  0.00           C  
ATOM    391  HA  LEU A  25      11.998 -23.641 -14.147  1.00  0.00           H  
ATOM    392  CB  LEU A  25      10.293 -22.354 -14.296  1.00  0.00           C  
ATOM    393  HB2 LEU A  25       9.964 -21.408 -13.865  1.00  0.00           H  
ATOM    394  HB3 LEU A  25      10.410 -22.202 -15.370  1.00  0.00           H  
ATOM    395  CG  LEU A  25       9.204 -23.419 -14.059  1.00  0.00           C  
ATOM    396  HG  LEU A  25       9.055 -23.561 -12.991  1.00  0.00           H  
ATOM    397  CD1 LEU A  25       7.882 -22.943 -14.667  1.00  0.00           C  
ATOM    398 HD11 LEU A  25       7.989 -22.801 -15.739  1.00  0.00           H  
ATOM    399 HD12 LEU A  25       7.096 -23.669 -14.460  1.00  0.00           H  
ATOM    400 HD13 LEU A  25       7.604 -21.990 -14.216  1.00  0.00           H  
ATOM    401  CD2 LEU A  25       9.546 -24.768 -14.700  1.00  0.00           C  
ATOM    402 HD21 LEU A  25       8.709 -25.454 -14.574  1.00  0.00           H  
ATOM    403 HD22 LEU A  25       9.772 -24.638 -15.757  1.00  0.00           H  
ATOM    404 HD23 LEU A  25      10.406 -25.205 -14.193  1.00  0.00           H  
ATOM    405  C   LEU A  25      12.730 -21.659 -14.068  1.00  0.00           C  
ATOM    406  O   LEU A  25      12.959 -20.669 -13.372  1.00  0.00           O  
ATOM    407  N   THR A  26      13.362 -21.887 -15.216  1.00  0.00           N  
ATOM    408  H   THR A  26      13.186 -22.758 -15.693  1.00  0.00           H  
ATOM    409  CA  THR A  26      14.510 -21.118 -15.706  1.00  0.00           C  
ATOM    410  HA  THR A  26      15.253 -21.085 -14.908  1.00  0.00           H  
ATOM    411  CB  THR A  26      15.134 -21.813 -16.929  1.00  0.00           C  
ATOM    412  HB  THR A  26      14.631 -21.476 -17.837  1.00  0.00           H  
ATOM    413  CG2 THR A  26      16.631 -21.543 -17.052  1.00  0.00           C  
ATOM    414 HG21 THR A  26      17.020 -22.041 -17.941  1.00  0.00           H  
ATOM    415 HG22 THR A  26      16.815 -20.474 -17.152  1.00  0.00           H  
ATOM    416 HG23 THR A  26      17.152 -21.917 -16.169  1.00  0.00           H  
ATOM    417  OG1 THR A  26      14.993 -23.214 -16.837  1.00  0.00           O  
ATOM    418  HG1 THR A  26      15.528 -23.597 -17.537  1.00  0.00           H  
ATOM    419  C   THR A  26      14.148 -19.683 -16.097  1.00  0.00           C  
ATOM    420  O   THR A  26      13.100 -19.428 -16.693  1.00  0.00           O  
ATOM    421  N   VAL A  27      15.072 -18.755 -15.859  1.00  0.00           N  
ATOM    422  H   VAL A  27      15.901 -19.040 -15.345  1.00  0.00           H  
ATOM    423  CA  VAL A  27      15.074 -17.388 -16.386  1.00  0.00           C  
ATOM    424  HA  VAL A  27      14.383 -17.358 -17.228  1.00  0.00           H  
ATOM    425  CB  VAL A  27      14.530 -16.410 -15.319  1.00  0.00           C  
ATOM    426  HB  VAL A  27      13.596 -16.823 -14.934  1.00  0.00           H  
ATOM    427  CG1 VAL A  27      15.477 -16.208 -14.130  1.00  0.00           C  
ATOM    428 HG11 VAL A  27      15.698 -17.170 -13.665  1.00  0.00           H  
ATOM    429 HG12 VAL A  27      16.408 -15.746 -14.457  1.00  0.00           H  
ATOM    430 HG13 VAL A  27      15.003 -15.566 -13.387  1.00  0.00           H  
ATOM    431  CG2 VAL A  27      14.197 -15.036 -15.913  1.00  0.00           C  
ATOM    432 HG21 VAL A  27      13.543 -15.148 -16.777  1.00  0.00           H  
ATOM    433 HG22 VAL A  27      15.108 -14.515 -16.203  1.00  0.00           H  
ATOM    434 HG23 VAL A  27      13.679 -14.434 -15.165  1.00  0.00           H  
ATOM    435  C   VAL A  27      16.467 -17.042 -16.948  1.00  0.00           C  
ATOM    436  O   VAL A  27      17.484 -17.608 -16.540  1.00  0.00           O  
ATOM    437  N   THR A  28      16.519 -16.135 -17.928  1.00  0.00           N  
ATOM    438  H   THR A  28      15.667 -15.665 -18.188  1.00  0.00           H  
ATOM    439  CA  THR A  28      17.785 -15.647 -18.492  1.00  0.00           C  
ATOM    440  HA  THR A  28      18.426 -16.500 -18.723  1.00  0.00           H  
ATOM    441  CB  THR A  28      17.536 -14.893 -19.802  1.00  0.00           C  
ATOM    442  HB  THR A  28      16.752 -14.150 -19.653  1.00  0.00           H  
ATOM    443  CG2 THR A  28      18.774 -14.187 -20.360  1.00  0.00           C  
ATOM    444 HG21 THR A  28      19.078 -13.382 -19.690  1.00  0.00           H  
ATOM    445 HG22 THR A  28      19.596 -14.897 -20.470  1.00  0.00           H  
ATOM    446 HG23 THR A  28      18.540 -13.752 -21.332  1.00  0.00           H  
ATOM    447  OG1 THR A  28      17.108 -15.832 -20.767  1.00  0.00           O  
ATOM    448  HG1 THR A  28      16.258 -16.181 -20.480  1.00  0.00           H  
ATOM    449  C   THR A  28      18.514 -14.788 -17.462  1.00  0.00           C  
ATOM    450  O   THR A  28      17.967 -13.813 -16.951  1.00  0.00           O  
ATOM    451  N   ASP A  29      19.758 -15.141 -17.158  1.00  0.00           N  
ATOM    452  H   ASP A  29      20.188 -15.886 -17.696  1.00  0.00           H  
ATOM    453  CA  ASP A  29      20.562 -14.531 -16.108  1.00  0.00           C  
ATOM    454  HA  ASP A  29      19.890 -14.220 -15.306  1.00  0.00           H  
ATOM    455  CB  ASP A  29      21.497 -15.586 -15.518  1.00  0.00           C  
ATOM    456  HB2 ASP A  29      20.920 -16.493 -15.325  1.00  0.00           H  
ATOM    457  HB3 ASP A  29      22.274 -15.839 -16.239  1.00  0.00           H  
ATOM    458  CG  ASP A  29      22.133 -15.117 -14.210  1.00  0.00           C  
ATOM    459  OD1 ASP A  29      22.468 -15.996 -13.396  1.00  0.00           O  
ATOM    460  OD2 ASP A  29      22.209 -13.900 -13.917  1.00  0.00           O  
ATOM    461  C   ASP A  29      21.307 -13.286 -16.605  1.00  0.00           C  
ATOM    462  O   ASP A  29      22.455 -13.343 -17.056  1.00  0.00           O  
ATOM    463  N   ILE A  30      20.635 -12.138 -16.485  1.00  0.00           N  
ATOM    464  H   ILE A  30      19.665 -12.198 -16.201  1.00  0.00           H  
ATOM    465  CA  ILE A  30      21.167 -10.821 -16.880  1.00  0.00           C  
ATOM    466  HA  ILE A  30      21.446 -10.889 -17.932  1.00  0.00           H  
ATOM    467  CB  ILE A  30      20.087  -9.717 -16.750  1.00  0.00           C  
ATOM    468  HB  ILE A  30      20.463  -8.838 -17.276  1.00  0.00           H  
ATOM    469  CG2 ILE A  30      18.801 -10.145 -17.470  1.00  0.00           C  
ATOM    470 HG21 ILE A  30      18.110  -9.307 -17.538  1.00  0.00           H  
ATOM    471 HG22 ILE A  30      19.033 -10.487 -18.475  1.00  0.00           H  
ATOM    472 HG23 ILE A  30      18.313 -10.953 -16.926  1.00  0.00           H  
ATOM    473  CG1 ILE A  30      19.742  -9.298 -15.298  1.00  0.00           C  
ATOM    474 HG12 ILE A  30      18.685  -9.036 -15.243  1.00  0.00           H  
ATOM    475 HG13 ILE A  30      19.907 -10.130 -14.614  1.00  0.00           H  
ATOM    476  CD1 ILE A  30      20.521  -8.073 -14.803  1.00  0.00           C  
ATOM    477 HD11 ILE A  30      21.580  -8.301 -14.707  1.00  0.00           H  
ATOM    478 HD12 ILE A  30      20.395  -7.242 -15.494  1.00  0.00           H  
ATOM    479 HD13 ILE A  30      20.137  -7.775 -13.829  1.00  0.00           H  
ATOM    480  C   ILE A  30      22.437 -10.419 -16.120  1.00  0.00           C  
ATOM    481  O   ILE A  30      23.188  -9.585 -16.623  1.00  0.00           O  
ATOM    482  N   PHE A  31      22.682 -10.999 -14.937  1.00  0.00           N  
ATOM    483  H   PHE A  31      22.061 -11.734 -14.621  1.00  0.00           H  
ATOM    484  CA  PHE A  31      23.883 -10.748 -14.135  1.00  0.00           C  
ATOM    485  HA  PHE A  31      24.156  -9.695 -14.224  1.00  0.00           H  
ATOM    486  CB  PHE A  31      23.603 -11.058 -12.656  1.00  0.00           C  
ATOM    487  HB2 PHE A  31      23.560 -12.139 -12.527  1.00  0.00           H  
ATOM    488  HB3 PHE A  31      24.450 -10.705 -12.066  1.00  0.00           H  
ATOM    489  CG  PHE A  31      22.337 -10.447 -12.081  1.00  0.00           C  
ATOM    490  CD1 PHE A  31      22.267  -9.062 -11.835  1.00  0.00           C  
ATOM    491  HD1 PHE A  31      23.107  -8.426 -12.081  1.00  0.00           H  
ATOM    492  CE1 PHE A  31      21.106  -8.505 -11.273  1.00  0.00           C  
ATOM    493  HE1 PHE A  31      21.055  -7.441 -11.086  1.00  0.00           H  
ATOM    494  CZ  PHE A  31      20.012  -9.329 -10.952  1.00  0.00           C  
ATOM    495  HZ  PHE A  31      19.121  -8.906 -10.516  1.00  0.00           H  
ATOM    496  CE2 PHE A  31      20.077 -10.710 -11.199  1.00  0.00           C  
ATOM    497  HE2 PHE A  31      19.236 -11.344 -10.951  1.00  0.00           H  
ATOM    498  CD2 PHE A  31      21.234 -11.267 -11.772  1.00  0.00           C  
ATOM    499  HD2 PHE A  31      21.273 -12.328 -11.970  1.00  0.00           H  
ATOM    500  C   PHE A  31      25.082 -11.575 -14.621  1.00  0.00           C  
ATOM    501  O   PHE A  31      26.223 -11.176 -14.420  1.00  0.00           O  
ATOM    502  N   ALA A  32      24.836 -12.707 -15.286  1.00  0.00           N  
ATOM    503  H   ALA A  32      23.869 -12.985 -15.416  1.00  0.00           H  
ATOM    504  CA  ALA A  32      25.852 -13.535 -15.930  1.00  0.00           C  
ATOM    505  HA  ALA A  32      26.810 -13.356 -15.436  1.00  0.00           H  
ATOM    506  CB  ALA A  32      25.474 -15.001 -15.694  1.00  0.00           C  
ATOM    507  HB1 ALA A  32      26.261 -15.654 -16.070  1.00  0.00           H  
ATOM    508  HB2 ALA A  32      25.345 -15.184 -14.626  1.00  0.00           H  
ATOM    509  HB3 ALA A  32      24.540 -15.218 -16.208  1.00  0.00           H  
ATOM    510  C   ALA A  32      26.058 -13.178 -17.421  1.00  0.00           C  
ATOM    511  O   ALA A  32      26.544 -14.004 -18.195  1.00  0.00           O  
ATOM    512  N   ALA A  33      25.648 -11.975 -17.842  1.00  0.00           N  
ATOM    513  H   ALA A  33      25.241 -11.347 -17.165  1.00  0.00           H  
ATOM    514  CA  ALA A  33      25.869 -11.449 -19.188  1.00  0.00           C  
ATOM    515  HA  ALA A  33      25.708 -12.249 -19.899  1.00  0.00           H  
ATOM    516  CB  ALA A  33      24.845 -10.343 -19.467  1.00  0.00           C  
ATOM    517  HB1 ALA A  33      23.838 -10.730 -19.311  1.00  0.00           H  
ATOM    518  HB2 ALA A  33      25.017  -9.503 -18.791  1.00  0.00           H  
ATOM    519  HB3 ALA A  33      24.946 -10.005 -20.499  1.00  0.00           H  
ATOM    520  C   ALA A  33      27.310 -10.958 -19.390  1.00  0.00           C  
ATOM    521  O   ALA A  33      27.837 -10.214 -18.564  1.00  0.00           O  
ATOM    522  N   SER A  34      27.940 -11.325 -20.511  1.00  0.00           N  
ATOM    523  H   SER A  34      27.440 -11.931 -21.156  1.00  0.00           H  
ATOM    524  CA  SER A  34      29.381 -11.097 -20.745  1.00  0.00           C  
ATOM    525  HA  SER A  34      29.908 -11.477 -19.869  1.00  0.00           H  
ATOM    526  CB  SER A  34      29.858 -11.911 -21.951  1.00  0.00           C  
ATOM    527  HB2 SER A  34      30.948 -11.925 -21.967  1.00  0.00           H  
ATOM    528  HB3 SER A  34      29.501 -12.938 -21.861  1.00  0.00           H  
ATOM    529  OG  SER A  34      29.390 -11.343 -23.158  1.00  0.00           O  
ATOM    530  HG  SER A  34      28.959 -12.036 -23.668  1.00  0.00           H  
ATOM    531  C   SER A  34      29.813  -9.628 -20.901  1.00  0.00           C  
ATOM    532  O   SER A  34      31.007  -9.359 -21.062  1.00  0.00           O  
ATOM    533  N   LYS A  35      28.882  -8.663 -20.828  1.00  0.00           N  
ATOM    534  H   LYS A  35      27.939  -8.957 -20.615  1.00  0.00           H  
ATOM    535  CA  LYS A  35      29.173  -7.221 -20.833  1.00  0.00           C  
ATOM    536  HA  LYS A  35      30.252  -7.105 -20.728  1.00  0.00           H  
ATOM    537  CB  LYS A  35      28.783  -6.572 -22.169  1.00  0.00           C  
ATOM    538  HB2 LYS A  35      27.754  -6.826 -22.428  1.00  0.00           H  
ATOM    539  HB3 LYS A  35      28.852  -5.489 -22.049  1.00  0.00           H  
ATOM    540  CG  LYS A  35      29.737  -7.015 -23.291  1.00  0.00           C  
ATOM    541  HG2 LYS A  35      30.753  -7.069 -22.896  1.00  0.00           H  
ATOM    542  HG3 LYS A  35      29.451  -8.007 -23.644  1.00  0.00           H  
ATOM    543  CD  LYS A  35      29.739  -6.024 -24.460  1.00  0.00           C  
ATOM    544  HD2 LYS A  35      28.759  -6.019 -24.941  1.00  0.00           H  
ATOM    545  HD3 LYS A  35      29.956  -5.026 -24.073  1.00  0.00           H  
ATOM    546  CE  LYS A  35      30.826  -6.436 -25.462  1.00  0.00           C  
ATOM    547  HE2 LYS A  35      31.740  -6.658 -24.902  1.00  0.00           H  
ATOM    548  HE3 LYS A  35      30.507  -7.359 -25.958  1.00  0.00           H  
ATOM    549  NZ  LYS A  35      31.096  -5.367 -26.457  1.00  0.00           N  
ATOM    550  HZ1 LYS A  35      31.824  -5.657 -27.099  1.00  0.00           H  
ATOM    551  HZ2 LYS A  35      31.404  -4.521 -25.991  1.00  0.00           H  
ATOM    552  HZ3 LYS A  35      30.259  -5.159 -26.987  1.00  0.00           H  
ATOM    553  C   LYS A  35      28.555  -6.483 -19.643  1.00  0.00           C  
ATOM    554  O   LYS A  35      27.337  -6.435 -19.469  1.00  0.00           O  
ATOM    555  N   ASN A  36      29.455  -5.843 -18.893  1.00  0.00           N  
ATOM    556  H   ASN A  36      30.418  -5.968 -19.148  1.00  0.00           H  
ATOM    557  CA  ASN A  36      29.191  -4.905 -17.806  1.00  0.00           C  
ATOM    558  HA  ASN A  36      28.642  -5.424 -17.017  1.00  0.00           H  
ATOM    559  CB  ASN A  36      30.566  -4.467 -17.267  1.00  0.00           C  
ATOM    560  HB2 ASN A  36      31.179  -5.342 -17.057  1.00  0.00           H  
ATOM    561  HB3 ASN A  36      31.069  -3.862 -18.022  1.00  0.00           H  
ATOM    562  CG  ASN A  36      30.473  -3.666 -15.986  1.00  0.00           C  
ATOM    563  OD1 ASN A  36      29.483  -3.690 -15.281  1.00  0.00           O  
ATOM    564  ND2 ASN A  36      31.502  -2.934 -15.641  1.00  0.00           N  
ATOM    565 HD21 ASN A  36      31.402  -2.424 -14.781  1.00  0.00           H  
ATOM    566 HD22 ASN A  36      32.337  -2.913 -16.195  1.00  0.00           H  
ATOM    567  C   ASN A  36      28.347  -3.699 -18.272  1.00  0.00           C  
ATOM    568  O   ASN A  36      28.462  -3.280 -19.424  1.00  0.00           O  
ATOM    569  N   THR A  37      27.518  -3.150 -17.379  1.00  0.00           N  
ATOM    570  H   THR A  37      27.607  -3.421 -16.403  1.00  0.00           H  
ATOM    571  CA  THR A  37      26.441  -2.201 -17.714  1.00  0.00           C  
ATOM    572  HA  THR A  37      26.825  -1.500 -18.456  1.00  0.00           H  
ATOM    573  CB  THR A  37      25.283  -2.990 -18.354  1.00  0.00           C  
ATOM    574  HB  THR A  37      25.622  -4.014 -18.519  1.00  0.00           H  
ATOM    575  CG2 THR A  37      23.973  -3.107 -17.571  1.00  0.00           C  
ATOM    576 HG21 THR A  37      24.166  -3.642 -16.643  1.00  0.00           H  
ATOM    577 HG22 THR A  37      23.552  -2.134 -17.346  1.00  0.00           H  
ATOM    578 HG23 THR A  37      23.238  -3.663 -18.140  1.00  0.00           H  
ATOM    579  OG1 THR A  37      25.054  -2.469 -19.636  1.00  0.00           O  
ATOM    580  HG1 THR A  37      24.466  -1.679 -19.561  1.00  0.00           H  
ATOM    581  C   THR A  37      26.012  -1.365 -16.498  1.00  0.00           C  
ATOM    582  O   THR A  37      26.412  -1.663 -15.374  1.00  0.00           O  
ATOM    583  N   THR A  38      25.248  -0.281 -16.693  1.00  0.00           N  
ATOM    584  H   THR A  38      24.851  -0.124 -17.615  1.00  0.00           H  
ATOM    585  CA  THR A  38      24.915   0.647 -15.589  1.00  0.00           C  
ATOM    586  HA  THR A  38      25.850   0.856 -15.068  1.00  0.00           H  
ATOM    587  CB  THR A  38      24.381   2.004 -16.084  1.00  0.00           C  
ATOM    588  HB  THR A  38      24.507   2.723 -15.272  1.00  0.00           H  
ATOM    589  CG2 THR A  38      25.095   2.550 -17.320  1.00  0.00           C  
ATOM    590 HG21 THR A  38      24.851   1.952 -18.201  1.00  0.00           H  
ATOM    591 HG22 THR A  38      24.778   3.578 -17.495  1.00  0.00           H  
ATOM    592 HG23 THR A  38      26.173   2.537 -17.162  1.00  0.00           H  
ATOM    593  OG1 THR A  38      23.012   1.945 -16.395  1.00  0.00           O  
ATOM    594  HG1 THR A  38      22.943   1.476 -17.239  1.00  0.00           H  
ATOM    595  C   THR A  38      23.958   0.041 -14.544  1.00  0.00           C  
ATOM    596  O   THR A  38      23.193  -0.874 -14.835  1.00  0.00           O  
ATOM    597  N   GLU A  39      23.950   0.569 -13.314  1.00  0.00           N  
ATOM    598  H   GLU A  39      24.636   1.276 -13.101  1.00  0.00           H  
ATOM    599  CA  GLU A  39      23.111   0.067 -12.204  1.00  0.00           C  
ATOM    600  HA  GLU A  39      23.356  -0.982 -12.031  1.00  0.00           H  
ATOM    601  CB  GLU A  39      23.476   0.866 -10.933  1.00  0.00           C  
ATOM    602  HB2 GLU A  39      24.560   0.973 -10.873  1.00  0.00           H  
ATOM    603  HB3 GLU A  39      23.059   1.870 -11.031  1.00  0.00           H  
ATOM    604  CG  GLU A  39      22.997   0.218  -9.623  1.00  0.00           C  
ATOM    605  HG2 GLU A  39      22.108  -0.376  -9.827  1.00  0.00           H  
ATOM    606  HG3 GLU A  39      23.773  -0.463  -9.263  1.00  0.00           H  
ATOM    607  CD  GLU A  39      22.650   1.243  -8.531  1.00  0.00           C  
ATOM    608  OE1 GLU A  39      23.207   1.198  -7.417  1.00  0.00           O  
ATOM    609  OE2 GLU A  39      21.720   2.065  -8.733  1.00  0.00           O  
ATOM    610  C   GLU A  39      21.592   0.144 -12.499  1.00  0.00           C  
ATOM    611  O   GLU A  39      20.852  -0.822 -12.309  1.00  0.00           O  
ATOM    612  N   LYS A  40      21.128   1.281 -13.036  1.00  0.00           N  
ATOM    613  H   LYS A  40      21.793   2.020 -13.200  1.00  0.00           H  
ATOM    614  CA  LYS A  40      19.717   1.500 -13.411  1.00  0.00           C  
ATOM    615  HA  LYS A  40      19.078   1.204 -12.578  1.00  0.00           H  
ATOM    616  CB  LYS A  40      19.479   2.986 -13.718  1.00  0.00           C  
ATOM    617  HB2 LYS A  40      20.125   3.300 -14.541  1.00  0.00           H  
ATOM    618  HB3 LYS A  40      18.445   3.091 -14.040  1.00  0.00           H  
ATOM    619  CG  LYS A  40      19.734   3.887 -12.496  1.00  0.00           C  
ATOM    620  HG2 LYS A  40      19.210   3.483 -11.629  1.00  0.00           H  
ATOM    621  HG3 LYS A  40      20.802   3.892 -12.277  1.00  0.00           H  
ATOM    622  CD  LYS A  40      19.279   5.338 -12.719  1.00  0.00           C  
ATOM    623  HD2 LYS A  40      19.627   5.940 -11.877  1.00  0.00           H  
ATOM    624  HD3 LYS A  40      19.728   5.721 -13.638  1.00  0.00           H  
ATOM    625  CE  LYS A  40      17.749   5.415 -12.803  1.00  0.00           C  
ATOM    626  HE2 LYS A  40      17.422   4.832 -13.666  1.00  0.00           H  
ATOM    627  HE3 LYS A  40      17.329   4.944 -11.909  1.00  0.00           H  
ATOM    628  NZ  LYS A  40      17.246   6.803 -12.920  1.00  0.00           N  
ATOM    629  HZ1 LYS A  40      17.549   7.350 -12.126  1.00  0.00           H  
ATOM    630  HZ2 LYS A  40      17.571   7.237 -13.774  1.00  0.00           H  
ATOM    631  HZ3 LYS A  40      16.233   6.793 -12.928  1.00  0.00           H  
ATOM    632  C   LYS A  40      19.293   0.646 -14.609  1.00  0.00           C  
ATOM    633  O   LYS A  40      18.189   0.104 -14.636  1.00  0.00           O  
ATOM    634  N   GLU A  41      20.187   0.503 -15.584  1.00  0.00           N  
ATOM    635  H   GLU A  41      21.075   0.977 -15.494  1.00  0.00           H  
ATOM    636  CA  GLU A  41      20.007  -0.389 -16.730  1.00  0.00           C  
ATOM    637  HA  GLU A  41      19.054  -0.170 -17.212  1.00  0.00           H  
ATOM    638  CB  GLU A  41      21.135  -0.099 -17.725  1.00  0.00           C  
ATOM    639  HB2 GLU A  41      21.147   0.969 -17.955  1.00  0.00           H  
ATOM    640  HB3 GLU A  41      22.067  -0.366 -17.230  1.00  0.00           H  
ATOM    641  CG  GLU A  41      21.028  -0.862 -19.047  1.00  0.00           C  
ATOM    642  HG2 GLU A  41      20.691  -1.881 -18.852  1.00  0.00           H  
ATOM    643  HG3 GLU A  41      20.283  -0.371 -19.675  1.00  0.00           H  
ATOM    644  CD  GLU A  41      22.361  -0.953 -19.798  1.00  0.00           C  
ATOM    645  OE1 GLU A  41      23.404  -0.455 -19.299  1.00  0.00           O  
ATOM    646  OE2 GLU A  41      22.366  -1.643 -20.841  1.00  0.00           O  
ATOM    647  C   GLU A  41      19.988  -1.866 -16.296  1.00  0.00           C  
ATOM    648  O   GLU A  41      19.157  -2.627 -16.777  1.00  0.00           O  
ATOM    649  N   THR A  42      20.817  -2.258 -15.325  1.00  0.00           N  
ATOM    650  H   THR A  42      21.506  -1.591 -14.994  1.00  0.00           H  
ATOM    651  CA  THR A  42      20.827  -3.605 -14.726  1.00  0.00           C  
ATOM    652  HA  THR A  42      21.025  -4.335 -15.511  1.00  0.00           H  
ATOM    653  CB  THR A  42      21.931  -3.744 -13.662  1.00  0.00           C  
ATOM    654  HB  THR A  42      21.786  -3.006 -12.875  1.00  0.00           H  
ATOM    655  CG2 THR A  42      21.987  -5.131 -13.022  1.00  0.00           C  
ATOM    656 HG21 THR A  42      22.136  -5.884 -13.794  1.00  0.00           H  
ATOM    657 HG22 THR A  42      22.824  -5.170 -12.325  1.00  0.00           H  
ATOM    658 HG23 THR A  42      21.069  -5.336 -12.474  1.00  0.00           H  
ATOM    659  OG1 THR A  42      23.191  -3.542 -14.247  1.00  0.00           O  
ATOM    660  HG1 THR A  42      23.265  -2.604 -14.490  1.00  0.00           H  
ATOM    661  C   THR A  42      19.470  -3.939 -14.108  1.00  0.00           C  
ATOM    662  O   THR A  42      18.907  -4.994 -14.407  1.00  0.00           O  
ATOM    663  N   PHE A  43      18.894  -3.020 -13.320  1.00  0.00           N  
ATOM    664  H   PHE A  43      19.424  -2.190 -13.068  1.00  0.00           H  
ATOM    665  CA  PHE A  43      17.533  -3.174 -12.797  1.00  0.00           C  
ATOM    666  HA  PHE A  43      17.467  -4.145 -12.308  1.00  0.00           H  
ATOM    667  CB  PHE A  43      17.244  -2.085 -11.748  1.00  0.00           C  
ATOM    668  HB2 PHE A  43      17.363  -1.104 -12.211  1.00  0.00           H  
ATOM    669  HB3 PHE A  43      16.203  -2.169 -11.436  1.00  0.00           H  
ATOM    670  CG  PHE A  43      18.109  -2.164 -10.498  1.00  0.00           C  
ATOM    671  CD1 PHE A  43      18.763  -1.016 -10.011  1.00  0.00           C  
ATOM    672  HD1 PHE A  43      18.664  -0.074 -10.529  1.00  0.00           H  
ATOM    673  CE1 PHE A  43      19.567  -1.088  -8.859  1.00  0.00           C  
ATOM    674  HE1 PHE A  43      20.066  -0.200  -8.497  1.00  0.00           H  
ATOM    675  CZ  PHE A  43      19.736  -2.316  -8.195  1.00  0.00           C  
ATOM    676  HZ  PHE A  43      20.369  -2.379  -7.320  1.00  0.00           H  
ATOM    677  CE2 PHE A  43      19.087  -3.466  -8.676  1.00  0.00           C  
ATOM    678  HE2 PHE A  43      19.220  -4.412  -8.170  1.00  0.00           H  
ATOM    679  CD2 PHE A  43      18.261  -3.386  -9.811  1.00  0.00           C  
ATOM    680  HD2 PHE A  43      17.753  -4.273 -10.158  1.00  0.00           H  
ATOM    681  C   PHE A  43      16.474  -3.201 -13.912  1.00  0.00           C  
ATOM    682  O   PHE A  43      15.527  -3.980 -13.817  1.00  0.00           O  
ATOM    683  N   CYS A  44      16.662  -2.448 -15.003  1.00  0.00           N  
ATOM    684  H   CYS A  44      17.455  -1.817 -15.023  1.00  0.00           H  
ATOM    685  CA  CYS A  44      15.786  -2.513 -16.176  1.00  0.00           C  
ATOM    686  HA  CYS A  44      14.755  -2.384 -15.838  1.00  0.00           H  
ATOM    687  CB  CYS A  44      16.124  -1.368 -17.138  1.00  0.00           C  
ATOM    688  HB2 CYS A  44      16.214  -0.425 -16.598  1.00  0.00           H  
ATOM    689  HB3 CYS A  44      17.070  -1.570 -17.642  1.00  0.00           H  
ATOM    690  SG  CYS A  44      14.806  -1.246 -18.378  1.00  0.00           S  
ATOM    691  HG  CYS A  44      13.849  -0.747 -17.581  1.00  0.00           H  
ATOM    692  C   CYS A  44      15.857  -3.879 -16.886  1.00  0.00           C  
ATOM    693  O   CYS A  44      14.815  -4.466 -17.170  1.00  0.00           O  
ATOM    694  N   ARG A  45      17.057  -4.435 -17.117  1.00  0.00           N  
ATOM    695  H   ARG A  45      17.885  -3.894 -16.880  1.00  0.00           H  
ATOM    696  CA  ARG A  45      17.253  -5.787 -17.678  1.00  0.00           C  
ATOM    697  HA  ARG A  45      16.751  -5.848 -18.648  1.00  0.00           H  
ATOM    698  CB  ARG A  45      18.754  -6.084 -17.881  1.00  0.00           C  
ATOM    699  HB2 ARG A  45      19.284  -5.880 -16.951  1.00  0.00           H  
ATOM    700  HB3 ARG A  45      18.863  -7.144 -18.109  1.00  0.00           H  
ATOM    701  CG  ARG A  45      19.427  -5.298 -19.019  1.00  0.00           C  
ATOM    702  HG2 ARG A  45      18.926  -5.521 -19.961  1.00  0.00           H  
ATOM    703  HG3 ARG A  45      19.347  -4.231 -18.818  1.00  0.00           H  
ATOM    704  CD  ARG A  45      20.913  -5.683 -19.136  1.00  0.00           C  
ATOM    705  HD2 ARG A  45      21.387  -5.526 -18.166  1.00  0.00           H  
ATOM    706  HD3 ARG A  45      20.983  -6.742 -19.390  1.00  0.00           H  
ATOM    707  NE  ARG A  45      21.632  -4.881 -20.150  1.00  0.00           N  
ATOM    708  HE  ARG A  45      21.106  -4.165 -20.637  1.00  0.00           H  
ATOM    709  CZ  ARG A  45      22.922  -4.936 -20.438  1.00  0.00           C  
ATOM    710  NH1 ARG A  45      23.727  -5.818 -19.903  1.00  0.00           N  
ATOM    711 HH11 ARG A  45      23.364  -6.496 -19.259  1.00  0.00           H  
ATOM    712 HH12 ARG A  45      24.713  -5.793 -20.110  1.00  0.00           H  
ATOM    713  NH2 ARG A  45      23.441  -4.064 -21.243  1.00  0.00           N  
ATOM    714 HH21 ARG A  45      22.880  -3.213 -21.380  1.00  0.00           H  
ATOM    715 HH22 ARG A  45      24.407  -3.818 -21.096  1.00  0.00           H  
ATOM    716  C   ARG A  45      16.607  -6.851 -16.782  1.00  0.00           C  
ATOM    717  O   ARG A  45      15.916  -7.729 -17.294  1.00  0.00           O  
ATOM    718  N   ALA A  46      16.754  -6.735 -15.457  1.00  0.00           N  
ATOM    719  H   ALA A  46      17.355  -5.998 -15.107  1.00  0.00           H  
ATOM    720  CA  ALA A  46      16.098  -7.618 -14.491  1.00  0.00           C  
ATOM    721  HA  ALA A  46      16.352  -8.646 -14.744  1.00  0.00           H  
ATOM    722  CB  ALA A  46      16.650  -7.335 -13.089  1.00  0.00           C  
ATOM    723  HB1 ALA A  46      16.467  -6.296 -12.817  1.00  0.00           H  
ATOM    724  HB2 ALA A  46      16.157  -7.989 -12.368  1.00  0.00           H  
ATOM    725  HB3 ALA A  46      17.724  -7.527 -13.070  1.00  0.00           H  
ATOM    726  C   ALA A  46      14.561  -7.512 -14.547  1.00  0.00           C  
ATOM    727  O   ALA A  46      13.897  -8.537 -14.688  1.00  0.00           O  
ATOM    728  N   ALA A  47      13.996  -6.300 -14.528  1.00  0.00           N  
ATOM    729  H   ALA A  47      14.580  -5.483 -14.373  1.00  0.00           H  
ATOM    730  CA  ALA A  47      12.563  -6.089 -14.738  1.00  0.00           C  
ATOM    731  HA  ALA A  47      12.011  -6.604 -13.948  1.00  0.00           H  
ATOM    732  CB  ALA A  47      12.268  -4.588 -14.636  1.00  0.00           C  
ATOM    733  HB1 ALA A  47      12.785  -4.048 -15.428  1.00  0.00           H  
ATOM    734  HB2 ALA A  47      11.195  -4.419 -14.735  1.00  0.00           H  
ATOM    735  HB3 ALA A  47      12.595  -4.207 -13.669  1.00  0.00           H  
ATOM    736  C   ALA A  47      12.090  -6.662 -16.089  1.00  0.00           C  
ATOM    737  O   ALA A  47      11.042  -7.292 -16.161  1.00  0.00           O  
ATOM    738  N   THR A  48      12.894  -6.523 -17.149  1.00  0.00           N  
ATOM    739  H   THR A  48      13.730  -5.970 -17.011  1.00  0.00           H  
ATOM    740  CA  THR A  48      12.597  -7.002 -18.510  1.00  0.00           C  
ATOM    741  HA  THR A  48      11.624  -6.609 -18.806  1.00  0.00           H  
ATOM    742  CB  THR A  48      13.634  -6.487 -19.525  1.00  0.00           C  
ATOM    743  HB  THR A  48      14.621  -6.869 -19.271  1.00  0.00           H  
ATOM    744  CG2 THR A  48      13.309  -6.894 -20.961  1.00  0.00           C  
ATOM    745 HG21 THR A  48      13.407  -7.972 -21.083  1.00  0.00           H  
ATOM    746 HG22 THR A  48      12.292  -6.590 -21.210  1.00  0.00           H  
ATOM    747 HG23 THR A  48      14.004  -6.404 -21.643  1.00  0.00           H  
ATOM    748  OG1 THR A  48      13.672  -5.080 -19.502  1.00  0.00           O  
ATOM    749  HG1 THR A  48      14.025  -4.811 -18.634  1.00  0.00           H  
ATOM    750  C   THR A  48      12.501  -8.525 -18.592  1.00  0.00           C  
ATOM    751  O   THR A  48      11.492  -9.036 -19.078  1.00  0.00           O  
ATOM    752  N   VAL A  49      13.495  -9.281 -18.103  1.00  0.00           N  
ATOM    753  H   VAL A  49      14.336  -8.837 -17.742  1.00  0.00           H  
ATOM    754  CA  VAL A  49      13.412 -10.758 -18.132  1.00  0.00           C  
ATOM    755  HA  VAL A  49      13.116 -11.045 -19.143  1.00  0.00           H  
ATOM    756  CB  VAL A  49      14.759 -11.454 -17.861  1.00  0.00           C  
ATOM    757  HB  VAL A  49      14.598 -12.528 -17.970  1.00  0.00           H  
ATOM    758  CG1 VAL A  49      15.794 -11.046 -18.916  1.00  0.00           C  
ATOM    759 HG11 VAL A  49      16.698 -11.638 -18.782  1.00  0.00           H  
ATOM    760 HG12 VAL A  49      15.395 -11.239 -19.912  1.00  0.00           H  
ATOM    761 HG13 VAL A  49      16.037  -9.988 -18.826  1.00  0.00           H  
ATOM    762  CG2 VAL A  49      15.320 -11.219 -16.453  1.00  0.00           C  
ATOM    763 HG21 VAL A  49      14.618 -11.569 -15.696  1.00  0.00           H  
ATOM    764 HG22 VAL A  49      15.522 -10.162 -16.300  1.00  0.00           H  
ATOM    765 HG23 VAL A  49      16.242 -11.785 -16.333  1.00  0.00           H  
ATOM    766  C   VAL A  49      12.323 -11.311 -17.206  1.00  0.00           C  
ATOM    767  O   VAL A  49      11.688 -12.302 -17.557  1.00  0.00           O  
ATOM    768  N   LEU A  50      12.046 -10.660 -16.071  1.00  0.00           N  
ATOM    769  H   LEU A  50      12.627  -9.869 -15.818  1.00  0.00           H  
ATOM    770  CA  LEU A  50      10.935 -11.030 -15.187  1.00  0.00           C  
ATOM    771  HA  LEU A  50      10.951 -12.110 -15.044  1.00  0.00           H  
ATOM    772  CB  LEU A  50      11.118 -10.359 -13.812  1.00  0.00           C  
ATOM    773  HB2 LEU A  50      11.188  -9.279 -13.959  1.00  0.00           H  
ATOM    774  HB3 LEU A  50      10.233 -10.553 -13.202  1.00  0.00           H  
ATOM    775  CG  LEU A  50      12.362 -10.840 -13.034  1.00  0.00           C  
ATOM    776  HG  LEU A  50      13.251 -10.744 -13.652  1.00  0.00           H  
ATOM    777  CD1 LEU A  50      12.547  -9.978 -11.783  1.00  0.00           C  
ATOM    778 HD11 LEU A  50      12.688  -8.938 -12.078  1.00  0.00           H  
ATOM    779 HD12 LEU A  50      11.666 -10.058 -11.150  1.00  0.00           H  
ATOM    780 HD13 LEU A  50      13.425 -10.308 -11.231  1.00  0.00           H  
ATOM    781  CD2 LEU A  50      12.255 -12.301 -12.588  1.00  0.00           C  
ATOM    782 HD21 LEU A  50      12.169 -12.953 -13.455  1.00  0.00           H  
ATOM    783 HD22 LEU A  50      13.156 -12.585 -12.046  1.00  0.00           H  
ATOM    784 HD23 LEU A  50      11.390 -12.438 -11.941  1.00  0.00           H  
ATOM    785  C   LEU A  50       9.565 -10.710 -15.814  1.00  0.00           C  
ATOM    786  O   LEU A  50       8.640 -11.510 -15.688  1.00  0.00           O  
ATOM    787  N   ARG A  51       9.433  -9.603 -16.557  1.00  0.00           N  
ATOM    788  H   ARG A  51      10.200  -8.933 -16.559  1.00  0.00           H  
ATOM    789  CA  ARG A  51       8.242  -9.288 -17.366  1.00  0.00           C  
ATOM    790  HA  ARG A  51       7.363  -9.338 -16.727  1.00  0.00           H  
ATOM    791  CB  ARG A  51       8.360  -7.864 -17.923  1.00  0.00           C  
ATOM    792  HB2 ARG A  51       8.577  -7.197 -17.090  1.00  0.00           H  
ATOM    793  HB3 ARG A  51       9.185  -7.808 -18.633  1.00  0.00           H  
ATOM    794  CG  ARG A  51       7.063  -7.401 -18.610  1.00  0.00           C  
ATOM    795  HG2 ARG A  51       6.820  -8.071 -19.434  1.00  0.00           H  
ATOM    796  HG3 ARG A  51       6.248  -7.439 -17.896  1.00  0.00           H  
ATOM    797  CD  ARG A  51       7.160  -5.981 -19.171  1.00  0.00           C  
ATOM    798  HD2 ARG A  51       7.848  -6.002 -20.018  1.00  0.00           H  
ATOM    799  HD3 ARG A  51       6.175  -5.674 -19.529  1.00  0.00           H  
ATOM    800  NE  ARG A  51       7.642  -5.017 -18.163  1.00  0.00           N  
ATOM    801  HE  ARG A  51       7.508  -5.264 -17.180  1.00  0.00           H  
ATOM    802  CZ  ARG A  51       8.393  -3.965 -18.396  1.00  0.00           C  
ATOM    803  NH1 ARG A  51       8.578  -3.523 -19.608  1.00  0.00           N  
ATOM    804 HH11 ARG A  51       8.044  -3.905 -20.362  1.00  0.00           H  
ATOM    805 HH12 ARG A  51       9.167  -2.707 -19.740  1.00  0.00           H  
ATOM    806  NH2 ARG A  51       8.984  -3.333 -17.435  1.00  0.00           N  
ATOM    807 HH21 ARG A  51       8.809  -3.616 -16.462  1.00  0.00           H  
ATOM    808 HH22 ARG A  51       9.649  -2.610 -17.662  1.00  0.00           H  
ATOM    809  C   ARG A  51       8.021 -10.314 -18.467  1.00  0.00           C  
ATOM    810  O   ARG A  51       6.894 -10.776 -18.648  1.00  0.00           O  
ATOM    811  N   GLN A  52       9.087 -10.711 -19.161  1.00  0.00           N  
ATOM    812  H   GLN A  52       9.971 -10.239 -18.991  1.00  0.00           H  
ATOM    813  CA  GLN A  52       9.041 -11.790 -20.147  1.00  0.00           C  
ATOM    814  HA  GLN A  52       8.271 -11.543 -20.879  1.00  0.00           H  
ATOM    815  CB  GLN A  52      10.396 -11.856 -20.874  1.00  0.00           C  
ATOM    816  HB2 GLN A  52      10.717 -10.841 -21.116  1.00  0.00           H  
ATOM    817  HB3 GLN A  52      11.148 -12.307 -20.225  1.00  0.00           H  
ATOM    818  CG  GLN A  52      10.306 -12.650 -22.187  1.00  0.00           C  
ATOM    819  HG2 GLN A  52      10.072 -13.691 -21.971  1.00  0.00           H  
ATOM    820  HG3 GLN A  52       9.496 -12.234 -22.786  1.00  0.00           H  
ATOM    821  CD  GLN A  52      11.589 -12.600 -23.020  1.00  0.00           C  
ATOM    822  OE1 GLN A  52      12.673 -12.281 -22.562  1.00  0.00           O  
ATOM    823  NE2 GLN A  52      11.509 -12.936 -24.290  1.00  0.00           N  
ATOM    824 HE21 GLN A  52      12.378 -12.961 -24.793  1.00  0.00           H  
ATOM    825 HE22 GLN A  52      10.650 -13.274 -24.679  1.00  0.00           H  
ATOM    826  C   GLN A  52       8.642 -13.130 -19.497  1.00  0.00           C  
ATOM    827  O   GLN A  52       7.844 -13.870 -20.072  1.00  0.00           O  
ATOM    828  N   PHE A  53       9.111 -13.399 -18.273  1.00  0.00           N  
ATOM    829  H   PHE A  53       9.803 -12.770 -17.876  1.00  0.00           H  
ATOM    830  CA  PHE A  53       8.738 -14.586 -17.498  1.00  0.00           C  
ATOM    831  HA  PHE A  53       8.906 -15.465 -18.122  1.00  0.00           H  
ATOM    832  CB  PHE A  53       9.666 -14.702 -16.273  1.00  0.00           C  
ATOM    833  HB2 PHE A  53      10.700 -14.645 -16.617  1.00  0.00           H  
ATOM    834  HB3 PHE A  53       9.502 -13.853 -15.614  1.00  0.00           H  
ATOM    835  CG  PHE A  53       9.509 -15.964 -15.447  1.00  0.00           C  
ATOM    836  CD1 PHE A  53       8.467 -16.066 -14.505  1.00  0.00           C  
ATOM    837  HD1 PHE A  53       7.775 -15.250 -14.364  1.00  0.00           H  
ATOM    838  CE1 PHE A  53       8.317 -17.238 -13.744  1.00  0.00           C  
ATOM    839  HE1 PHE A  53       7.518 -17.314 -13.020  1.00  0.00           H  
ATOM    840  CZ  PHE A  53       9.221 -18.304 -13.906  1.00  0.00           C  
ATOM    841  HZ  PHE A  53       9.120 -19.194 -13.300  1.00  0.00           H  
ATOM    842  CE2 PHE A  53      10.284 -18.191 -14.820  1.00  0.00           C  
ATOM    843  HE2 PHE A  53      11.001 -18.997 -14.918  1.00  0.00           H  
ATOM    844  CD2 PHE A  53      10.424 -17.026 -15.594  1.00  0.00           C  
ATOM    845  HD2 PHE A  53      11.246 -16.948 -16.290  1.00  0.00           H  
ATOM    846  C   PHE A  53       7.243 -14.584 -17.128  1.00  0.00           C  
ATOM    847  O   PHE A  53       6.526 -15.523 -17.481  1.00  0.00           O  
ATOM    848  N   TYR A  54       6.726 -13.539 -16.463  1.00  0.00           N  
ATOM    849  H   TYR A  54       7.325 -12.759 -16.202  1.00  0.00           H  
ATOM    850  CA  TYR A  54       5.309 -13.536 -16.063  1.00  0.00           C  
ATOM    851  HA  TYR A  54       5.105 -14.525 -15.652  1.00  0.00           H  
ATOM    852  CB  TYR A  54       5.016 -12.552 -14.914  1.00  0.00           C  
ATOM    853  HB2 TYR A  54       4.054 -12.832 -14.487  1.00  0.00           H  
ATOM    854  HB3 TYR A  54       5.758 -12.717 -14.132  1.00  0.00           H  
ATOM    855  CG  TYR A  54       4.940 -11.064 -15.224  1.00  0.00           C  
ATOM    856  CD1 TYR A  54       5.879 -10.184 -14.649  1.00  0.00           C  
ATOM    857  HD1 TYR A  54       6.688 -10.575 -14.048  1.00  0.00           H  
ATOM    858  CE1 TYR A  54       5.784  -8.797 -14.870  1.00  0.00           C  
ATOM    859  HE1 TYR A  54       6.508  -8.126 -14.435  1.00  0.00           H  
ATOM    860  CZ  TYR A  54       4.772  -8.282 -15.707  1.00  0.00           C  
ATOM    861  OH  TYR A  54       4.702  -6.952 -15.970  1.00  0.00           O  
ATOM    862  HH  TYR A  54       5.543  -6.487 -15.758  1.00  0.00           H  
ATOM    863  CE2 TYR A  54       3.822  -9.158 -16.273  1.00  0.00           C  
ATOM    864  HE2 TYR A  54       3.055  -8.755 -16.915  1.00  0.00           H  
ATOM    865  CD2 TYR A  54       3.888 -10.539 -16.007  1.00  0.00           C  
ATOM    866  HD2 TYR A  54       3.136 -11.196 -16.421  1.00  0.00           H  
ATOM    867  C   TYR A  54       4.346 -13.398 -17.255  1.00  0.00           C  
ATOM    868  O   TYR A  54       3.288 -14.019 -17.232  1.00  0.00           O  
ATOM    869  N   SER A  55       4.722 -12.685 -18.329  1.00  0.00           N  
ATOM    870  H   SER A  55       5.591 -12.165 -18.280  1.00  0.00           H  
ATOM    871  CA  SER A  55       3.925 -12.622 -19.577  1.00  0.00           C  
ATOM    872  HA  SER A  55       2.937 -12.222 -19.345  1.00  0.00           H  
ATOM    873  CB  SER A  55       4.585 -11.715 -20.625  1.00  0.00           C  
ATOM    874  HB2 SER A  55       5.576 -12.101 -20.870  1.00  0.00           H  
ATOM    875  HB3 SER A  55       3.980 -11.728 -21.531  1.00  0.00           H  
ATOM    876  OG  SER A  55       4.696 -10.378 -20.190  1.00  0.00           O  
ATOM    877  HG  SER A  55       5.427 -10.343 -19.548  1.00  0.00           H  
ATOM    878  C   SER A  55       3.729 -13.995 -20.237  1.00  0.00           C  
ATOM    879  O   SER A  55       2.776 -14.187 -20.999  1.00  0.00           O  
ATOM    880  N   HIE A  56       4.635 -14.942 -19.974  1.00  0.00           N  
ATOM    881  H   HIE A  56       5.422 -14.703 -19.383  1.00  0.00           H  
ATOM    882  CA  HIE A  56       4.507 -16.335 -20.394  1.00  0.00           C  
ATOM    883  HA  HIE A  56       3.950 -16.382 -21.330  1.00  0.00           H  
ATOM    884  CB  HIE A  56       5.910 -16.894 -20.672  1.00  0.00           C  
ATOM    885  HB2 HIE A  56       6.442 -16.203 -21.327  1.00  0.00           H  
ATOM    886  HB3 HIE A  56       6.475 -16.972 -19.744  1.00  0.00           H  
ATOM    887  CG  HIE A  56       5.883 -18.238 -21.345  1.00  0.00           C  
ATOM    888  ND1 HIE A  56       5.766 -18.453 -22.720  1.00  0.00           N  
ATOM    889  CE1 HIE A  56       5.732 -19.785 -22.876  1.00  0.00           C  
ATOM    890  HE1 HIE A  56       5.646 -20.286 -23.831  1.00  0.00           H  
ATOM    891  NE2 HIE A  56       5.802 -20.402 -21.683  1.00  0.00           N  
ATOM    892  HE2 HIE A  56       5.745 -21.399 -21.528  1.00  0.00           H  
ATOM    893  CD2 HIE A  56       5.897 -19.440 -20.706  1.00  0.00           C  
ATOM    894  HD2 HIE A  56       5.940 -19.589 -19.636  1.00  0.00           H  
ATOM    895  C   HIE A  56       3.714 -17.172 -19.374  1.00  0.00           C  
ATOM    896  O   HIE A  56       2.631 -17.664 -19.694  1.00  0.00           O  
ATOM    897  N   HIE A  57       4.225 -17.317 -18.142  1.00  0.00           N  
ATOM    898  H   HIE A  57       5.069 -16.801 -17.915  1.00  0.00           H  
ATOM    899  CA  HIE A  57       3.726 -18.307 -17.167  1.00  0.00           C  
ATOM    900  HA  HIE A  57       3.519 -19.220 -17.723  1.00  0.00           H  
ATOM    901  CB  HIE A  57       4.810 -18.661 -16.136  1.00  0.00           C  
ATOM    902  HB2 HIE A  57       5.056 -17.767 -15.562  1.00  0.00           H  
ATOM    903  HB3 HIE A  57       4.409 -19.400 -15.443  1.00  0.00           H  
ATOM    904  CG  HIE A  57       6.084 -19.232 -16.714  1.00  0.00           C  
ATOM    905  ND1 HIE A  57       6.267 -20.523 -17.231  1.00  0.00           N  
ATOM    906  CE1 HIE A  57       7.561 -20.590 -17.587  1.00  0.00           C  
ATOM    907  HE1 HIE A  57       8.037 -21.450 -18.034  1.00  0.00           H  
ATOM    908  NE2 HIE A  57       8.188 -19.438 -17.311  1.00  0.00           N  
ATOM    909  HE2 HIE A  57       9.176 -19.252 -17.427  1.00  0.00           H  
ATOM    910  CD2 HIE A  57       7.272 -18.572 -16.771  1.00  0.00           C  
ATOM    911  HD2 HIE A  57       7.457 -17.569 -16.420  1.00  0.00           H  
ATOM    912  C   HIE A  57       2.402 -17.943 -16.467  1.00  0.00           C  
ATOM    913  O   HIE A  57       1.805 -18.798 -15.810  1.00  0.00           O  
ATOM    914  N   GLU A  58       1.876 -16.725 -16.626  1.00  0.00           N  
ATOM    915  H   GLU A  58       2.411 -16.013 -17.115  1.00  0.00           H  
ATOM    916  CA  GLU A  58       0.521 -16.384 -16.159  1.00  0.00           C  
ATOM    917  HA  GLU A  58       0.464 -16.555 -15.083  1.00  0.00           H  
ATOM    918  CB  GLU A  58       0.273 -14.893 -16.434  1.00  0.00           C  
ATOM    919  HB2 GLU A  58       1.026 -14.325 -15.883  1.00  0.00           H  
ATOM    920  HB3 GLU A  58       0.388 -14.691 -17.503  1.00  0.00           H  
ATOM    921  CG  GLU A  58      -1.120 -14.430 -15.989  1.00  0.00           C  
ATOM    922  HG2 GLU A  58      -1.851 -14.672 -16.762  1.00  0.00           H  
ATOM    923  HG3 GLU A  58      -1.400 -14.951 -15.072  1.00  0.00           H  
ATOM    924  CD  GLU A  58      -1.146 -12.931 -15.709  1.00  0.00           C  
ATOM    925  OE1 GLU A  58      -1.309 -12.522 -14.542  1.00  0.00           O  
ATOM    926  OE2 GLU A  58      -0.978 -12.121 -16.658  1.00  0.00           O  
ATOM    927  C   GLU A  58      -0.573 -17.261 -16.804  1.00  0.00           C  
ATOM    928  O   GLU A  58      -1.614 -17.518 -16.198  1.00  0.00           O  
ATOM    929  N   LYS A  59      -0.316 -17.769 -18.016  1.00  0.00           N  
ATOM    930  H   LYS A  59       0.574 -17.528 -18.439  1.00  0.00           H  
ATOM    931  CA  LYS A  59      -1.218 -18.651 -18.778  1.00  0.00           C  
ATOM    932  HA  LYS A  59      -2.250 -18.402 -18.528  1.00  0.00           H  
ATOM    933  CB  LYS A  59      -0.995 -18.425 -20.285  1.00  0.00           C  
ATOM    934  HB2 LYS A  59      -0.041 -18.879 -20.564  1.00  0.00           H  
ATOM    935  HB3 LYS A  59      -1.789 -18.930 -20.838  1.00  0.00           H  
ATOM    936  CG  LYS A  59      -0.961 -16.943 -20.689  1.00  0.00           C  
ATOM    937  HG2 LYS A  59      -1.883 -16.452 -20.376  1.00  0.00           H  
ATOM    938  HG3 LYS A  59      -0.124 -16.457 -20.185  1.00  0.00           H  
ATOM    939  CD  LYS A  59      -0.785 -16.774 -22.204  1.00  0.00           C  
ATOM    940  HD2 LYS A  59      -0.353 -17.679 -22.635  1.00  0.00           H  
ATOM    941  HD3 LYS A  59      -1.764 -16.599 -22.657  1.00  0.00           H  
ATOM    942  CE  LYS A  59       0.157 -15.594 -22.468  1.00  0.00           C  
ATOM    943  HE2 LYS A  59       1.136 -15.831 -22.033  1.00  0.00           H  
ATOM    944  HE3 LYS A  59      -0.224 -14.713 -21.943  1.00  0.00           H  
ATOM    945  NZ  LYS A  59       0.294 -15.315 -23.915  1.00  0.00           N  
ATOM    946  HZ1 LYS A  59       0.952 -14.559 -24.052  1.00  0.00           H  
ATOM    947  HZ2 LYS A  59      -0.600 -15.054 -24.310  1.00  0.00           H  
ATOM    948  HZ3 LYS A  59       0.642 -16.138 -24.390  1.00  0.00           H  
ATOM    949  C   LYS A  59      -1.037 -20.142 -18.459  1.00  0.00           C  
ATOM    950  O   LYS A  59      -1.743 -20.975 -19.021  1.00  0.00           O  
ATOM    951  N   ASP A  60      -0.032 -20.490 -17.656  1.00  0.00           N  
ATOM    952  H   ASP A  60       0.473 -19.762 -17.170  1.00  0.00           H  
ATOM    953  CA  ASP A  60       0.483 -21.855 -17.574  1.00  0.00           C  
ATOM    954  HA  ASP A  60       0.451 -22.264 -18.586  1.00  0.00           H  
ATOM    955  CB  ASP A  60       1.958 -21.824 -17.173  1.00  0.00           C  
ATOM    956  HB2 ASP A  60       2.452 -21.023 -17.721  1.00  0.00           H  
ATOM    957  HB3 ASP A  60       2.051 -21.626 -16.104  1.00  0.00           H  
ATOM    958  CG  ASP A  60       2.647 -23.138 -17.518  1.00  0.00           C  
ATOM    959  OD1 ASP A  60       3.568 -23.127 -18.362  1.00  0.00           O  
ATOM    960  OD2 ASP A  60       2.291 -24.189 -16.942  1.00  0.00           O  
ATOM    961  C   ASP A  60      -0.362 -22.780 -16.682  1.00  0.00           C  
ATOM    962  O   ASP A  60      -0.617 -22.512 -15.506  1.00  0.00           O  
ATOM    963  N   THR A  61      -0.793 -23.900 -17.263  1.00  0.00           N  
ATOM    964  H   THR A  61      -0.516 -24.086 -18.217  1.00  0.00           H  
ATOM    965  CA  THR A  61      -1.696 -24.880 -16.649  1.00  0.00           C  
ATOM    966  HA  THR A  61      -2.390 -24.351 -15.997  1.00  0.00           H  
ATOM    967  CB  THR A  61      -2.523 -25.588 -17.735  1.00  0.00           C  
ATOM    968  HB  THR A  61      -3.132 -26.368 -17.277  1.00  0.00           H  
ATOM    969  CG2 THR A  61      -3.448 -24.618 -18.472  1.00  0.00           C  
ATOM    970 HG21 THR A  61      -4.098 -24.117 -17.755  1.00  0.00           H  
ATOM    971 HG22 THR A  61      -2.866 -23.867 -19.009  1.00  0.00           H  
ATOM    972 HG23 THR A  61      -4.066 -25.166 -19.182  1.00  0.00           H  
ATOM    973  OG1 THR A  61      -1.673 -26.165 -18.702  1.00  0.00           O  
ATOM    974  HG1 THR A  61      -2.229 -26.540 -19.391  1.00  0.00           H  
ATOM    975  C   THR A  61      -0.983 -25.923 -15.784  1.00  0.00           C  
ATOM    976  O   THR A  61      -1.657 -26.647 -15.048  1.00  0.00           O  
ATOM    977  N   ARG A  62       0.359 -25.990 -15.779  1.00  0.00           N  
ATOM    978  H   ARG A  62       0.884 -25.319 -16.347  1.00  0.00           H  
ATOM    979  CA  ARG A  62       1.110 -27.021 -15.032  1.00  0.00           C  
ATOM    980  HA  ARG A  62       0.759 -28.003 -15.353  1.00  0.00           H  
ATOM    981  CB  ARG A  62       2.615 -26.915 -15.344  1.00  0.00           C  
ATOM    982  HB2 ARG A  62       2.955 -25.897 -15.151  1.00  0.00           H  
ATOM    983  HB3 ARG A  62       3.157 -27.585 -14.674  1.00  0.00           H  
ATOM    984  CG  ARG A  62       2.936 -27.324 -16.795  1.00  0.00           C  
ATOM    985  HG2 ARG A  62       2.695 -28.381 -16.912  1.00  0.00           H  
ATOM    986  HG3 ARG A  62       2.317 -26.763 -17.496  1.00  0.00           H  
ATOM    987  CD  ARG A  62       4.416 -27.118 -17.156  1.00  0.00           C  
ATOM    988  HD2 ARG A  62       5.035 -27.532 -16.359  1.00  0.00           H  
ATOM    989  HD3 ARG A  62       4.619 -27.668 -18.077  1.00  0.00           H  
ATOM    990  NE  ARG A  62       4.744 -25.696 -17.375  1.00  0.00           N  
ATOM    991  HE  ARG A  62       3.948 -25.050 -17.449  1.00  0.00           H  
ATOM    992  CZ  ARG A  62       5.940 -25.149 -17.495  1.00  0.00           C  
ATOM    993  NH1 ARG A  62       7.044 -25.839 -17.388  1.00  0.00           N  
ATOM    994 HH11 ARG A  62       6.972 -26.825 -17.240  1.00  0.00           H  
ATOM    995 HH12 ARG A  62       7.929 -25.384 -17.473  1.00  0.00           H  
ATOM    996  NH2 ARG A  62       6.061 -23.881 -17.722  1.00  0.00           N  
ATOM    997 HH21 ARG A  62       5.187 -23.371 -17.909  1.00  0.00           H  
ATOM    998 HH22 ARG A  62       6.933 -23.406 -17.736  1.00  0.00           H  
ATOM    999  C   ARG A  62       0.844 -26.972 -13.524  1.00  0.00           C  
ATOM   1000  O   ARG A  62       0.732 -28.022 -12.899  1.00  0.00           O  
ATOM   1001  N   CYS A  63       0.664 -25.781 -12.952  1.00  0.00           N  
ATOM   1002  H   CYS A  63       0.804 -24.959 -13.522  1.00  0.00           H  
ATOM   1003  CA  CYS A  63       0.302 -25.621 -11.539  1.00  0.00           C  
ATOM   1004  HA  CYS A  63       0.834 -26.376 -10.957  1.00  0.00           H  
ATOM   1005  CB  CYS A  63       0.782 -24.244 -11.059  1.00  0.00           C  
ATOM   1006  HB2 CYS A  63       0.408 -23.459 -11.721  1.00  0.00           H  
ATOM   1007  HB3 CYS A  63       0.426 -24.058 -10.044  1.00  0.00           H  
ATOM   1008  SG  CYS A  63       2.599 -24.221 -11.061  1.00  0.00           S  
ATOM   1009  HG  CYS A  63       2.742 -22.890 -11.112  1.00  0.00           H  
ATOM   1010  C   CYS A  63      -1.195 -25.851 -11.248  1.00  0.00           C  
ATOM   1011  O   CYS A  63      -1.539 -26.206 -10.120  1.00  0.00           O  
ATOM   1012  N   LEU A  64      -2.078 -25.709 -12.246  1.00  0.00           N  
ATOM   1013  H   LEU A  64      -1.725 -25.526 -13.176  1.00  0.00           H  
ATOM   1014  CA  LEU A  64      -3.510 -26.028 -12.122  1.00  0.00           C  
ATOM   1015  HA  LEU A  64      -3.892 -25.583 -11.206  1.00  0.00           H  
ATOM   1016  CB  LEU A  64      -4.269 -25.401 -13.310  1.00  0.00           C  
ATOM   1017  HB2 LEU A  64      -4.142 -24.319 -13.270  1.00  0.00           H  
ATOM   1018  HB3 LEU A  64      -3.823 -25.754 -14.237  1.00  0.00           H  
ATOM   1019  CG  LEU A  64      -5.775 -25.727 -13.379  1.00  0.00           C  
ATOM   1020  HG  LEU A  64      -5.915 -26.803 -13.484  1.00  0.00           H  
ATOM   1021  CD1 LEU A  64      -6.543 -25.241 -12.149  1.00  0.00           C  
ATOM   1022 HD11 LEU A  64      -7.606 -25.443 -12.278  1.00  0.00           H  
ATOM   1023 HD12 LEU A  64      -6.204 -25.777 -11.263  1.00  0.00           H  
ATOM   1024 HD13 LEU A  64      -6.387 -24.175 -12.014  1.00  0.00           H  
ATOM   1025  CD2 LEU A  64      -6.381 -25.043 -14.605  1.00  0.00           C  
ATOM   1026 HD21 LEU A  64      -6.261 -23.963 -14.532  1.00  0.00           H  
ATOM   1027 HD22 LEU A  64      -7.441 -25.288 -14.675  1.00  0.00           H  
ATOM   1028 HD23 LEU A  64      -5.884 -25.402 -15.506  1.00  0.00           H  
ATOM   1029  C   LEU A  64      -3.751 -27.542 -12.000  1.00  0.00           C  
ATOM   1030  O   LEU A  64      -4.622 -27.960 -11.243  1.00  0.00           O  
ATOM   1031  N   GLY A  65      -2.941 -28.356 -12.684  1.00  0.00           N  
ATOM   1032  H   GLY A  65      -2.276 -27.943 -13.325  1.00  0.00           H  
ATOM   1033  CA  GLY A  65      -2.995 -29.820 -12.597  1.00  0.00           C  
ATOM   1034  HA2 GLY A  65      -4.027 -30.146 -12.725  1.00  0.00           H  
ATOM   1035  HA3 GLY A  65      -2.401 -30.239 -13.408  1.00  0.00           H  
ATOM   1036  C   GLY A  65      -2.474 -30.422 -11.284  1.00  0.00           C  
ATOM   1037  O   GLY A  65      -2.613 -31.626 -11.093  1.00  0.00           O  
ATOM   1038  N   ALA A  66      -1.863 -29.622 -10.398  1.00  0.00           N  
ATOM   1039  H   ALA A  66      -1.774 -28.642 -10.622  1.00  0.00           H  
ATOM   1040  CA  ALA A  66      -1.367 -30.084  -9.101  1.00  0.00           C  
ATOM   1041  HA  ALA A  66      -1.082 -31.133  -9.194  1.00  0.00           H  
ATOM   1042  CB  ALA A  66      -0.097 -29.297  -8.747  1.00  0.00           C  
ATOM   1043  HB1 ALA A  66       0.273 -29.622  -7.774  1.00  0.00           H  
ATOM   1044  HB2 ALA A  66       0.669 -29.489  -9.499  1.00  0.00           H  
ATOM   1045  HB3 ALA A  66      -0.307 -28.228  -8.724  1.00  0.00           H  
ATOM   1046  C   ALA A  66      -2.460 -30.028  -8.013  1.00  0.00           C  
ATOM   1047  O   ALA A  66      -3.070 -31.042  -7.686  1.00  0.00           O  
ATOM   1048  N   THR A  67      -2.718 -28.844  -7.445  1.00  0.00           N  
ATOM   1049  H   THR A  67      -2.213 -28.038  -7.786  1.00  0.00           H  
ATOM   1050  CA  THR A  67      -3.814 -28.585  -6.491  1.00  0.00           C  
ATOM   1051  HA  THR A  67      -4.660 -29.218  -6.765  1.00  0.00           H  
ATOM   1052  CB  THR A  67      -3.448 -28.886  -5.018  1.00  0.00           C  
ATOM   1053  HB  THR A  67      -4.381 -28.921  -4.453  1.00  0.00           H  
ATOM   1054  CG2 THR A  67      -2.700 -30.188  -4.740  1.00  0.00           C  
ATOM   1055 HG21 THR A  67      -3.275 -31.029  -5.127  1.00  0.00           H  
ATOM   1056 HG22 THR A  67      -1.721 -30.176  -5.217  1.00  0.00           H  
ATOM   1057 HG23 THR A  67      -2.579 -30.329  -3.666  1.00  0.00           H  
ATOM   1058  OG1 THR A  67      -2.654 -27.865  -4.450  1.00  0.00           O  
ATOM   1059  HG1 THR A  67      -2.179 -28.280  -3.724  1.00  0.00           H  
ATOM   1060  C   THR A  67      -4.259 -27.122  -6.575  1.00  0.00           C  
ATOM   1061  O   THR A  67      -3.471 -26.247  -6.942  1.00  0.00           O  
ATOM   1062  N   ALA A  68      -5.492 -26.817  -6.156  1.00  0.00           N  
ATOM   1063  H   ALA A  68      -6.123 -27.557  -5.890  1.00  0.00           H  
ATOM   1064  CA  ALA A  68      -5.978 -25.434  -6.113  1.00  0.00           C  
ATOM   1065  HA  ALA A  68      -5.989 -25.040  -7.131  1.00  0.00           H  
ATOM   1066  CB  ALA A  68      -7.418 -25.449  -5.588  1.00  0.00           C  
ATOM   1067  HB1 ALA A  68      -8.044 -26.067  -6.235  1.00  0.00           H  
ATOM   1068  HB2 ALA A  68      -7.448 -25.845  -4.572  1.00  0.00           H  
ATOM   1069  HB3 ALA A  68      -7.816 -24.433  -5.586  1.00  0.00           H  
ATOM   1070  C   ALA A  68      -5.070 -24.506  -5.272  1.00  0.00           C  
ATOM   1071  O   ALA A  68      -4.812 -23.370  -5.667  1.00  0.00           O  
ATOM   1072  N   GLN A  69      -4.509 -25.005  -4.162  1.00  0.00           N  
ATOM   1073  H   GLN A  69      -4.716 -25.959  -3.909  1.00  0.00           H  
ATOM   1074  CA  GLN A  69      -3.535 -24.264  -3.351  1.00  0.00           C  
ATOM   1075  HA  GLN A  69      -3.953 -23.278  -3.138  1.00  0.00           H  
ATOM   1076  CB  GLN A  69      -3.338 -25.000  -2.011  1.00  0.00           C  
ATOM   1077  HB2 GLN A  69      -4.287 -24.996  -1.472  1.00  0.00           H  
ATOM   1078  HB3 GLN A  69      -3.092 -26.040  -2.230  1.00  0.00           H  
ATOM   1079  CG  GLN A  69      -2.242 -24.464  -1.065  1.00  0.00           C  
ATOM   1080  HG2 GLN A  69      -2.155 -25.169  -0.238  1.00  0.00           H  
ATOM   1081  HG3 GLN A  69      -1.281 -24.449  -1.577  1.00  0.00           H  
ATOM   1082  CD  GLN A  69      -2.499 -23.072  -0.478  1.00  0.00           C  
ATOM   1083  OE1 GLN A  69      -2.985 -22.159  -1.119  1.00  0.00           O  
ATOM   1084  NE2 GLN A  69      -2.132 -22.839   0.763  1.00  0.00           N  
ATOM   1085 HE21 GLN A  69      -2.314 -21.912   1.114  1.00  0.00           H  
ATOM   1086 HE22 GLN A  69      -1.772 -23.574   1.344  1.00  0.00           H  
ATOM   1087  C   GLN A  69      -2.214 -24.035  -4.108  1.00  0.00           C  
ATOM   1088  O   GLN A  69      -1.634 -22.958  -4.000  1.00  0.00           O  
ATOM   1089  N   GLN A  70      -1.737 -24.992  -4.913  1.00  0.00           N  
ATOM   1090  H   GLN A  70      -2.254 -25.861  -5.010  1.00  0.00           H  
ATOM   1091  CA  GLN A  70      -0.545 -24.797  -5.751  1.00  0.00           C  
ATOM   1092  HA  GLN A  70       0.238 -24.367  -5.123  1.00  0.00           H  
ATOM   1093  CB  GLN A  70      -0.054 -26.167  -6.254  1.00  0.00           C  
ATOM   1094  HB2 GLN A  70       0.076 -26.830  -5.398  1.00  0.00           H  
ATOM   1095  HB3 GLN A  70      -0.817 -26.602  -6.898  1.00  0.00           H  
ATOM   1096  CG  GLN A  70       1.267 -26.113  -7.043  1.00  0.00           C  
ATOM   1097  HG2 GLN A  70       1.547 -27.131  -7.315  1.00  0.00           H  
ATOM   1098  HG3 GLN A  70       1.116 -25.552  -7.965  1.00  0.00           H  
ATOM   1099  CD  GLN A  70       2.433 -25.497  -6.274  1.00  0.00           C  
ATOM   1100  OE1 GLN A  70       3.065 -24.557  -6.720  1.00  0.00           O  
ATOM   1101  NE2 GLN A  70       2.761 -25.977  -5.093  1.00  0.00           N  
ATOM   1102 HE21 GLN A  70       3.551 -25.559  -4.625  1.00  0.00           H  
ATOM   1103 HE22 GLN A  70       2.291 -26.775  -4.713  1.00  0.00           H  
ATOM   1104  C   GLN A  70      -0.798 -23.795  -6.897  1.00  0.00           C  
ATOM   1105  O   GLN A  70       0.059 -22.965  -7.193  1.00  0.00           O  
ATOM   1106  N   PHE A  71      -1.990 -23.803  -7.500  1.00  0.00           N  
ATOM   1107  H   PHE A  71      -2.635 -24.556  -7.279  1.00  0.00           H  
ATOM   1108  CA  PHE A  71      -2.413 -22.796  -8.480  1.00  0.00           C  
ATOM   1109  HA  PHE A  71      -1.629 -22.710  -9.232  1.00  0.00           H  
ATOM   1110  CB  PHE A  71      -3.693 -23.299  -9.157  1.00  0.00           C  
ATOM   1111  HB2 PHE A  71      -3.504 -24.304  -9.529  1.00  0.00           H  
ATOM   1112  HB3 PHE A  71      -4.475 -23.382  -8.401  1.00  0.00           H  
ATOM   1113  CG  PHE A  71      -4.208 -22.459 -10.315  1.00  0.00           C  
ATOM   1114  CD1 PHE A  71      -3.348 -22.073 -11.363  1.00  0.00           C  
ATOM   1115  HD1 PHE A  71      -2.301 -22.338 -11.341  1.00  0.00           H  
ATOM   1116  CE1 PHE A  71      -3.852 -21.368 -12.471  1.00  0.00           C  
ATOM   1117  HE1 PHE A  71      -3.188 -21.099 -13.284  1.00  0.00           H  
ATOM   1118  CZ  PHE A  71      -5.222 -21.063 -12.549  1.00  0.00           C  
ATOM   1119  HZ  PHE A  71      -5.606 -20.572 -13.433  1.00  0.00           H  
ATOM   1120  CE2 PHE A  71      -6.085 -21.442 -11.505  1.00  0.00           C  
ATOM   1121  HE2 PHE A  71      -7.147 -21.258 -11.585  1.00  0.00           H  
ATOM   1122  CD2 PHE A  71      -5.576 -22.130 -10.387  1.00  0.00           C  
ATOM   1123  HD2 PHE A  71      -6.250 -22.457  -9.607  1.00  0.00           H  
ATOM   1124  C   PHE A  71      -2.611 -21.399  -7.860  1.00  0.00           C  
ATOM   1125  O   PHE A  71      -2.312 -20.387  -8.498  1.00  0.00           O  
ATOM   1126  N   HIE A  72      -3.055 -21.326  -6.600  1.00  0.00           N  
ATOM   1127  H   HIE A  72      -3.386 -22.176  -6.154  1.00  0.00           H  
ATOM   1128  CA  HIE A  72      -3.071 -20.080  -5.826  1.00  0.00           C  
ATOM   1129  HA  HIE A  72      -3.576 -19.311  -6.411  1.00  0.00           H  
ATOM   1130  CB  HIE A  72      -3.857 -20.245  -4.516  1.00  0.00           C  
ATOM   1131  HB2 HIE A  72      -4.882 -20.534  -4.749  1.00  0.00           H  
ATOM   1132  HB3 HIE A  72      -3.411 -21.037  -3.917  1.00  0.00           H  
ATOM   1133  CG  HIE A  72      -3.892 -18.975  -3.699  1.00  0.00           C  
ATOM   1134  ND1 HIE A  72      -4.489 -17.776  -4.096  1.00  0.00           N  
ATOM   1135  CE1 HIE A  72      -4.278 -16.912  -3.090  1.00  0.00           C  
ATOM   1136  HE1 HIE A  72      -4.631 -15.888  -3.078  1.00  0.00           H  
ATOM   1137  NE2 HIE A  72      -3.587 -17.502  -2.098  1.00  0.00           N  
ATOM   1138  HE2 HIE A  72      -3.337 -17.070  -1.218  1.00  0.00           H  
ATOM   1139  CD2 HIE A  72      -3.333 -18.806  -2.465  1.00  0.00           C  
ATOM   1140  HD2 HIE A  72      -2.816 -19.563  -1.891  1.00  0.00           H  
ATOM   1141  C   HIE A  72      -1.650 -19.570  -5.583  1.00  0.00           C  
ATOM   1142  O   HIE A  72      -1.337 -18.461  -6.001  1.00  0.00           O  
ATOM   1143  N   ARG A  73      -0.745 -20.386  -5.021  1.00  0.00           N  
ATOM   1144  H   ARG A  73      -1.059 -21.301  -4.706  1.00  0.00           H  
ATOM   1145  CA  ARG A  73       0.678 -20.024  -4.848  1.00  0.00           C  
ATOM   1146  HA  ARG A  73       0.747 -19.161  -4.185  1.00  0.00           H  
ATOM   1147  CB  ARG A  73       1.450 -21.197  -4.222  1.00  0.00           C  
ATOM   1148  HB2 ARG A  73       1.252 -22.101  -4.798  1.00  0.00           H  
ATOM   1149  HB3 ARG A  73       2.513 -20.985  -4.316  1.00  0.00           H  
ATOM   1150  CG  ARG A  73       1.156 -21.488  -2.735  1.00  0.00           C  
ATOM   1151  HG2 ARG A  73       0.107 -21.747  -2.599  1.00  0.00           H  
ATOM   1152  HG3 ARG A  73       1.754 -22.358  -2.461  1.00  0.00           H  
ATOM   1153  CD  ARG A  73       1.504 -20.333  -1.785  1.00  0.00           C  
ATOM   1154  HD2 ARG A  73       2.340 -19.778  -2.208  1.00  0.00           H  
ATOM   1155  HD3 ARG A  73       0.650 -19.657  -1.707  1.00  0.00           H  
ATOM   1156  NE  ARG A  73       1.889 -20.826  -0.445  1.00  0.00           N  
ATOM   1157  HE  ARG A  73       1.887 -21.820  -0.314  1.00  0.00           H  
ATOM   1158  CZ  ARG A  73       2.394 -20.108   0.546  1.00  0.00           C  
ATOM   1159  NH1 ARG A  73       2.496 -18.819   0.518  1.00  0.00           N  
ATOM   1160 HH11 ARG A  73       2.287 -18.303  -0.326  1.00  0.00           H  
ATOM   1161 HH12 ARG A  73       2.992 -18.399   1.306  1.00  0.00           H  
ATOM   1162  NH2 ARG A  73       2.822 -20.667   1.635  1.00  0.00           N  
ATOM   1163 HH21 ARG A  73       2.882 -21.651   1.753  1.00  0.00           H  
ATOM   1164 HH22 ARG A  73       3.305 -20.040   2.297  1.00  0.00           H  
ATOM   1165  C   ARG A  73       1.341 -19.580  -6.164  1.00  0.00           C  
ATOM   1166  O   ARG A  73       2.028 -18.562  -6.187  1.00  0.00           O  
ATOM   1167  N   HIE A  74       1.064 -20.265  -7.277  1.00  0.00           N  
ATOM   1168  H   HIE A  74       0.544 -21.129  -7.178  1.00  0.00           H  
ATOM   1169  CA  HIE A  74       1.493 -19.862  -8.628  1.00  0.00           C  
ATOM   1170  HA  HIE A  74       2.584 -19.836  -8.668  1.00  0.00           H  
ATOM   1171  CB  HIE A  74       1.006 -20.906  -9.644  1.00  0.00           C  
ATOM   1172  HB2 HIE A  74       1.438 -21.870  -9.374  1.00  0.00           H  
ATOM   1173  HB3 HIE A  74      -0.077 -20.993  -9.594  1.00  0.00           H  
ATOM   1174  CG  HIE A  74       1.392 -20.602 -11.069  1.00  0.00           C  
ATOM   1175  ND1 HIE A  74       2.596 -20.979 -11.656  1.00  0.00           N  
ATOM   1176  CE1 HIE A  74       2.553 -20.515 -12.915  1.00  0.00           C  
ATOM   1177  HE1 HIE A  74       3.334 -20.646 -13.653  1.00  0.00           H  
ATOM   1178  NE2 HIE A  74       1.398 -19.869 -13.140  1.00  0.00           N  
ATOM   1179  HE2 HIE A  74       1.153 -19.431 -14.029  1.00  0.00           H  
ATOM   1180  CD2 HIE A  74       0.647 -19.915 -11.985  1.00  0.00           C  
ATOM   1181  HD2 HIE A  74      -0.333 -19.489 -11.829  1.00  0.00           H  
ATOM   1182  C   HIE A  74       0.999 -18.460  -9.009  1.00  0.00           C  
ATOM   1183  O   HIE A  74       1.795 -17.592  -9.359  1.00  0.00           O  
ATOM   1184  N   LYS A  75      -0.306 -18.187  -8.889  1.00  0.00           N  
ATOM   1185  H   LYS A  75      -0.930 -18.925  -8.576  1.00  0.00           H  
ATOM   1186  CA  LYS A  75      -0.863 -16.860  -9.208  1.00  0.00           C  
ATOM   1187  HA  LYS A  75      -0.410 -16.531 -10.144  1.00  0.00           H  
ATOM   1188  CB  LYS A  75      -2.377 -16.948  -9.429  1.00  0.00           C  
ATOM   1189  HB2 LYS A  75      -2.846 -17.498  -8.611  1.00  0.00           H  
ATOM   1190  HB3 LYS A  75      -2.784 -15.935  -9.451  1.00  0.00           H  
ATOM   1191  CG  LYS A  75      -2.663 -17.627 -10.782  1.00  0.00           C  
ATOM   1192  HG2 LYS A  75      -2.039 -17.163 -11.548  1.00  0.00           H  
ATOM   1193  HG3 LYS A  75      -2.408 -18.686 -10.728  1.00  0.00           H  
ATOM   1194  CD  LYS A  75      -4.120 -17.476 -11.226  1.00  0.00           C  
ATOM   1195  HD2 LYS A  75      -4.398 -16.420 -11.185  1.00  0.00           H  
ATOM   1196  HD3 LYS A  75      -4.196 -17.812 -12.262  1.00  0.00           H  
ATOM   1197  CE  LYS A  75      -5.062 -18.309 -10.353  1.00  0.00           C  
ATOM   1198  HE2 LYS A  75      -4.772 -19.361 -10.448  1.00  0.00           H  
ATOM   1199  HE3 LYS A  75      -4.936 -18.019  -9.305  1.00  0.00           H  
ATOM   1200  NZ  LYS A  75      -6.470 -18.127 -10.779  1.00  0.00           N  
ATOM   1201  HZ1 LYS A  75      -6.763 -17.170 -10.637  1.00  0.00           H  
ATOM   1202  HZ2 LYS A  75      -7.082 -18.735 -10.250  1.00  0.00           H  
ATOM   1203  HZ3 LYS A  75      -6.562 -18.345 -11.762  1.00  0.00           H  
ATOM   1204  C   LYS A  75      -0.482 -15.767  -8.204  1.00  0.00           C  
ATOM   1205  O   LYS A  75      -0.366 -14.615  -8.607  1.00  0.00           O  
ATOM   1206  N   GLN A  76      -0.208 -16.110  -6.947  1.00  0.00           N  
ATOM   1207  H   GLN A  76      -0.389 -17.068  -6.669  1.00  0.00           H  
ATOM   1208  CA  GLN A  76       0.407 -15.203  -5.971  1.00  0.00           C  
ATOM   1209  HA  GLN A  76      -0.176 -14.283  -5.924  1.00  0.00           H  
ATOM   1210  CB  GLN A  76       0.440 -15.853  -4.579  1.00  0.00           C  
ATOM   1211  HB2 GLN A  76       0.805 -16.874  -4.664  1.00  0.00           H  
ATOM   1212  HB3 GLN A  76       1.137 -15.302  -3.944  1.00  0.00           H  
ATOM   1213  CG  GLN A  76      -0.931 -15.865  -3.893  1.00  0.00           C  
ATOM   1214  HG2 GLN A  76      -1.702 -16.192  -4.590  1.00  0.00           H  
ATOM   1215  HG3 GLN A  76      -0.899 -16.570  -3.063  1.00  0.00           H  
ATOM   1216  CD  GLN A  76      -1.287 -14.481  -3.362  1.00  0.00           C  
ATOM   1217  OE1 GLN A  76      -1.785 -13.621  -4.072  1.00  0.00           O  
ATOM   1218  NE2 GLN A  76      -1.029 -14.203  -2.101  1.00  0.00           N  
ATOM   1219 HE21 GLN A  76      -1.237 -13.269  -1.799  1.00  0.00           H  
ATOM   1220 HE22 GLN A  76      -0.572 -14.871  -1.504  1.00  0.00           H  
ATOM   1221  C   GLN A  76       1.822 -14.812  -6.393  1.00  0.00           C  
ATOM   1222  O   GLN A  76       2.160 -13.631  -6.338  1.00  0.00           O  
ATOM   1223  N   LEU A  77       2.631 -15.764  -6.879  1.00  0.00           N  
ATOM   1224  H   LEU A  77       2.318 -16.731  -6.890  1.00  0.00           H  
ATOM   1225  CA  LEU A  77       3.953 -15.452  -7.419  1.00  0.00           C  
ATOM   1226  HA  LEU A  77       4.519 -14.942  -6.643  1.00  0.00           H  
ATOM   1227  CB  LEU A  77       4.689 -16.754  -7.787  1.00  0.00           C  
ATOM   1228  HB2 LEU A  77       4.628 -17.452  -6.950  1.00  0.00           H  
ATOM   1229  HB3 LEU A  77       4.171 -17.213  -8.628  1.00  0.00           H  
ATOM   1230  CG  LEU A  77       6.168 -16.527  -8.167  1.00  0.00           C  
ATOM   1231  HG  LEU A  77       6.308 -15.511  -8.533  1.00  0.00           H  
ATOM   1232  CD1 LEU A  77       7.085 -16.753  -6.962  1.00  0.00           C  
ATOM   1233 HD11 LEU A  77       6.778 -16.125  -6.128  1.00  0.00           H  
ATOM   1234 HD12 LEU A  77       7.044 -17.796  -6.645  1.00  0.00           H  
ATOM   1235 HD13 LEU A  77       8.111 -16.511  -7.232  1.00  0.00           H  
ATOM   1236  CD2 LEU A  77       6.588 -17.487  -9.280  1.00  0.00           C  
ATOM   1237 HD21 LEU A  77       7.632 -17.325  -9.538  1.00  0.00           H  
ATOM   1238 HD22 LEU A  77       6.460 -18.516  -8.956  1.00  0.00           H  
ATOM   1239 HD23 LEU A  77       5.979 -17.312 -10.167  1.00  0.00           H  
ATOM   1240  C   LEU A  77       3.818 -14.483  -8.605  1.00  0.00           C  
ATOM   1241  O   LEU A  77       4.416 -13.412  -8.585  1.00  0.00           O  
ATOM   1242  N   ILE A  78       2.974 -14.809  -9.592  1.00  0.00           N  
ATOM   1243  H   ILE A  78       2.516 -15.717  -9.539  1.00  0.00           H  
ATOM   1244  CA  ILE A  78       2.720 -13.950 -10.766  1.00  0.00           C  
ATOM   1245  HA  ILE A  78       3.652 -13.833 -11.315  1.00  0.00           H  
ATOM   1246  CB  ILE A  78       1.698 -14.639 -11.704  1.00  0.00           C  
ATOM   1247  HB  ILE A  78       0.837 -14.921 -11.097  1.00  0.00           H  
ATOM   1248  CG2 ILE A  78       1.167 -13.694 -12.794  1.00  0.00           C  
ATOM   1249 HG21 ILE A  78       0.525 -14.249 -13.477  1.00  0.00           H  
ATOM   1250 HG22 ILE A  78       0.561 -12.901 -12.354  1.00  0.00           H  
ATOM   1251 HG23 ILE A  78       1.988 -13.249 -13.354  1.00  0.00           H  
ATOM   1252  CG1 ILE A  78       2.243 -15.941 -12.346  1.00  0.00           C  
ATOM   1253 HG12 ILE A  78       2.627 -16.598 -11.567  1.00  0.00           H  
ATOM   1254 HG13 ILE A  78       1.412 -16.467 -12.819  1.00  0.00           H  
ATOM   1255  CD1 ILE A  78       3.350 -15.770 -13.397  1.00  0.00           C  
ATOM   1256 HD11 ILE A  78       2.980 -15.210 -14.256  1.00  0.00           H  
ATOM   1257 HD12 ILE A  78       4.209 -15.256 -12.967  1.00  0.00           H  
ATOM   1258 HD13 ILE A  78       3.670 -16.755 -13.740  1.00  0.00           H  
ATOM   1259  C   ILE A  78       2.286 -12.522 -10.360  1.00  0.00           C  
ATOM   1260  O   ILE A  78       2.810 -11.547 -10.910  1.00  0.00           O  
ATOM   1261  N   ARG A  79       1.409 -12.380  -9.353  1.00  0.00           N  
ATOM   1262  H   ARG A  79       0.980 -13.221  -8.977  1.00  0.00           H  
ATOM   1263  CA  ARG A  79       1.023 -11.076  -8.779  1.00  0.00           C  
ATOM   1264  HA  ARG A  79       0.637 -10.449  -9.583  1.00  0.00           H  
ATOM   1265  CB  ARG A  79      -0.099 -11.268  -7.739  1.00  0.00           C  
ATOM   1266  HB2 ARG A  79      -0.953 -11.749  -8.219  1.00  0.00           H  
ATOM   1267  HB3 ARG A  79       0.249 -11.911  -6.929  1.00  0.00           H  
ATOM   1268  CG  ARG A  79      -0.545  -9.919  -7.153  1.00  0.00           C  
ATOM   1269  HG2 ARG A  79       0.306  -9.425  -6.684  1.00  0.00           H  
ATOM   1270  HG3 ARG A  79      -0.914  -9.280  -7.958  1.00  0.00           H  
ATOM   1271  CD  ARG A  79      -1.638 -10.071  -6.093  1.00  0.00           C  
ATOM   1272  HD2 ARG A  79      -2.543 -10.443  -6.575  1.00  0.00           H  
ATOM   1273  HD3 ARG A  79      -1.314 -10.788  -5.337  1.00  0.00           H  
ATOM   1274  NE  ARG A  79      -1.877  -8.772  -5.447  1.00  0.00           N  
ATOM   1275  HE  ARG A  79      -1.111  -8.099  -5.470  1.00  0.00           H  
ATOM   1276  CZ  ARG A  79      -3.027  -8.204  -5.159  1.00  0.00           C  
ATOM   1277  NH1 ARG A  79      -4.188  -8.758  -5.371  1.00  0.00           N  
ATOM   1278 HH11 ARG A  79      -4.235  -9.688  -5.733  1.00  0.00           H  
ATOM   1279 HH12 ARG A  79      -5.004  -8.175  -5.242  1.00  0.00           H  
ATOM   1280  NH2 ARG A  79      -3.032  -7.015  -4.655  1.00  0.00           N  
ATOM   1281 HH21 ARG A  79      -2.140  -6.543  -4.566  1.00  0.00           H  
ATOM   1282 HH22 ARG A  79      -3.891  -6.481  -4.760  1.00  0.00           H  
ATOM   1283  C   ARG A  79       2.224 -10.323  -8.187  1.00  0.00           C  
ATOM   1284  O   ARG A  79       2.482  -9.184  -8.574  1.00  0.00           O  
ATOM   1285  N   PHE A  80       2.984 -10.937  -7.280  1.00  0.00           N  
ATOM   1286  H   PHE A  80       2.732 -11.875  -6.985  1.00  0.00           H  
ATOM   1287  CA  PHE A  80       4.164 -10.292  -6.693  1.00  0.00           C  
ATOM   1288  HA  PHE A  80       3.862  -9.308  -6.330  1.00  0.00           H  
ATOM   1289  CB  PHE A  80       4.665 -11.096  -5.484  1.00  0.00           C  
ATOM   1290  HB2 PHE A  80       4.756 -12.140  -5.777  1.00  0.00           H  
ATOM   1291  HB3 PHE A  80       5.657 -10.731  -5.221  1.00  0.00           H  
ATOM   1292  CG  PHE A  80       3.813 -11.009  -4.229  1.00  0.00           C  
ATOM   1293  CD1 PHE A  80       3.667  -9.778  -3.559  1.00  0.00           C  
ATOM   1294  HD1 PHE A  80       4.143  -8.889  -3.946  1.00  0.00           H  
ATOM   1295  CE1 PHE A  80       2.910  -9.698  -2.376  1.00  0.00           C  
ATOM   1296  HE1 PHE A  80       2.805  -8.754  -1.860  1.00  0.00           H  
ATOM   1297  CZ  PHE A  80       2.297 -10.851  -1.854  1.00  0.00           C  
ATOM   1298  HZ  PHE A  80       1.715 -10.790  -0.943  1.00  0.00           H  
ATOM   1299  CE2 PHE A  80       2.454 -12.085  -2.509  1.00  0.00           C  
ATOM   1300  HE2 PHE A  80       1.991 -12.973  -2.105  1.00  0.00           H  
ATOM   1301  CD2 PHE A  80       3.214 -12.164  -3.689  1.00  0.00           C  
ATOM   1302  HD2 PHE A  80       3.336 -13.120  -4.178  1.00  0.00           H  
ATOM   1303  C   PHE A  80       5.293 -10.029  -7.713  1.00  0.00           C  
ATOM   1304  O   PHE A  80       6.059  -9.092  -7.498  1.00  0.00           O  
ATOM   1305  N   LEU A  81       5.387 -10.778  -8.822  1.00  0.00           N  
ATOM   1306  H   LEU A  81       4.795 -11.601  -8.890  1.00  0.00           H  
ATOM   1307  CA  LEU A  81       6.290 -10.479  -9.948  1.00  0.00           C  
ATOM   1308  HA  LEU A  81       7.285 -10.275  -9.554  1.00  0.00           H  
ATOM   1309  CB  LEU A  81       6.371 -11.681 -10.914  1.00  0.00           C  
ATOM   1310  HB2 LEU A  81       5.357 -11.995 -11.162  1.00  0.00           H  
ATOM   1311  HB3 LEU A  81       6.841 -11.346 -11.839  1.00  0.00           H  
ATOM   1312  CG  LEU A  81       7.160 -12.902 -10.406  1.00  0.00           C  
ATOM   1313  HG  LEU A  81       6.795 -13.201  -9.430  1.00  0.00           H  
ATOM   1314  CD1 LEU A  81       6.983 -14.078 -11.370  1.00  0.00           C  
ATOM   1315 HD11 LEU A  81       5.925 -14.323 -11.456  1.00  0.00           H  
ATOM   1316 HD12 LEU A  81       7.378 -13.823 -12.354  1.00  0.00           H  
ATOM   1317 HD13 LEU A  81       7.509 -14.952 -10.987  1.00  0.00           H  
ATOM   1318  CD2 LEU A  81       8.658 -12.612 -10.303  1.00  0.00           C  
ATOM   1319 HD21 LEU A  81       8.837 -11.839  -9.559  1.00  0.00           H  
ATOM   1320 HD22 LEU A  81       9.189 -13.512  -9.995  1.00  0.00           H  
ATOM   1321 HD23 LEU A  81       9.040 -12.286 -11.271  1.00  0.00           H  
ATOM   1322  C   LEU A  81       5.854  -9.218 -10.716  1.00  0.00           C  
ATOM   1323  O   LEU A  81       6.685  -8.355 -11.003  1.00  0.00           O  
ATOM   1324  N   LYS A  82       4.553  -9.075 -11.002  1.00  0.00           N  
ATOM   1325  H   LYS A  82       3.931  -9.855 -10.803  1.00  0.00           H  
ATOM   1326  CA  LYS A  82       3.973  -7.824 -11.527  1.00  0.00           C  
ATOM   1327  HA  LYS A  82       4.482  -7.561 -12.458  1.00  0.00           H  
ATOM   1328  CB  LYS A  82       2.478  -8.022 -11.820  1.00  0.00           C  
ATOM   1329  HB2 LYS A  82       2.012  -8.615 -11.033  1.00  0.00           H  
ATOM   1330  HB3 LYS A  82       1.983  -7.050 -11.855  1.00  0.00           H  
ATOM   1331  CG  LYS A  82       2.278  -8.706 -13.175  1.00  0.00           C  
ATOM   1332  HG2 LYS A  82       2.609  -8.020 -13.955  1.00  0.00           H  
ATOM   1333  HG3 LYS A  82       2.868  -9.623 -13.222  1.00  0.00           H  
ATOM   1334  CD  LYS A  82       0.803  -9.046 -13.402  1.00  0.00           C  
ATOM   1335  HD2 LYS A  82       0.508  -9.836 -12.709  1.00  0.00           H  
ATOM   1336  HD3 LYS A  82       0.189  -8.159 -13.229  1.00  0.00           H  
ATOM   1337  CE  LYS A  82       0.618  -9.521 -14.843  1.00  0.00           C  
ATOM   1338  HE2 LYS A  82       0.863  -8.702 -15.523  1.00  0.00           H  
ATOM   1339  HE3 LYS A  82       1.313 -10.345 -15.034  1.00  0.00           H  
ATOM   1340  NZ  LYS A  82      -0.762  -9.983 -15.081  1.00  0.00           N  
ATOM   1341  HZ1 LYS A  82      -0.954 -10.819 -14.522  1.00  0.00           H  
ATOM   1342  HZ2 LYS A  82      -1.475  -9.290 -14.920  1.00  0.00           H  
ATOM   1343  HZ3 LYS A  82      -0.860 -10.409 -16.008  1.00  0.00           H  
ATOM   1344  C   LYS A  82       4.199  -6.640 -10.583  1.00  0.00           C  
ATOM   1345  O   LYS A  82       4.568  -5.566 -11.048  1.00  0.00           O  
ATOM   1346  N   ARG A  83       4.052  -6.825  -9.267  1.00  0.00           N  
ATOM   1347  H   ARG A  83       3.682  -7.721  -8.963  1.00  0.00           H  
ATOM   1348  CA  ARG A  83       4.344  -5.770  -8.276  1.00  0.00           C  
ATOM   1349  HA  ARG A  83       3.835  -4.863  -8.597  1.00  0.00           H  
ATOM   1350  CB  ARG A  83       3.773  -6.163  -6.905  1.00  0.00           C  
ATOM   1351  HB2 ARG A  83       2.783  -6.607  -7.049  1.00  0.00           H  
ATOM   1352  HB3 ARG A  83       4.417  -6.903  -6.427  1.00  0.00           H  
ATOM   1353  CG  ARG A  83       3.622  -4.935  -5.993  1.00  0.00           C  
ATOM   1354  HG2 ARG A  83       4.603  -4.518  -5.758  1.00  0.00           H  
ATOM   1355  HG3 ARG A  83       3.020  -4.179  -6.502  1.00  0.00           H  
ATOM   1356  CD  ARG A  83       2.917  -5.345  -4.700  1.00  0.00           C  
ATOM   1357  HD2 ARG A  83       2.000  -5.868  -4.968  1.00  0.00           H  
ATOM   1358  HD3 ARG A  83       3.556  -6.036  -4.148  1.00  0.00           H  
ATOM   1359  NE  ARG A  83       2.602  -4.192  -3.840  1.00  0.00           N  
ATOM   1360  HE  ARG A  83       3.149  -3.351  -3.953  1.00  0.00           H  
ATOM   1361  CZ  ARG A  83       1.693  -4.174  -2.886  1.00  0.00           C  
ATOM   1362  NH1 ARG A  83       0.861  -5.154  -2.688  1.00  0.00           N  
ATOM   1363 HH11 ARG A  83       0.670  -5.764  -3.482  1.00  0.00           H  
ATOM   1364 HH12 ARG A  83       0.126  -5.026  -2.027  1.00  0.00           H  
ATOM   1365  NH2 ARG A  83       1.543  -3.141  -2.118  1.00  0.00           N  
ATOM   1366 HH21 ARG A  83       2.021  -2.272  -2.367  1.00  0.00           H  
ATOM   1367 HH22 ARG A  83       0.757  -3.075  -1.501  1.00  0.00           H  
ATOM   1368  C   ARG A  83       5.836  -5.415  -8.226  1.00  0.00           C  
ATOM   1369  O   ARG A  83       6.176  -4.240  -8.134  1.00  0.00           O  
ATOM   1370  N   LEU A  84       6.724  -6.407  -8.318  1.00  0.00           N  
ATOM   1371  H   LEU A  84       6.367  -7.354  -8.299  1.00  0.00           H  
ATOM   1372  CA  LEU A  84       8.179  -6.232  -8.385  1.00  0.00           C  
ATOM   1373  HA  LEU A  84       8.497  -5.662  -7.510  1.00  0.00           H  
ATOM   1374  CB  LEU A  84       8.838  -7.624  -8.328  1.00  0.00           C  
ATOM   1375  HB2 LEU A  84       8.633  -8.068  -7.354  1.00  0.00           H  
ATOM   1376  HB3 LEU A  84       8.368  -8.254  -9.080  1.00  0.00           H  
ATOM   1377  CG  LEU A  84      10.356  -7.667  -8.580  1.00  0.00           C  
ATOM   1378  HG  LEU A  84      10.579  -7.268  -9.569  1.00  0.00           H  
ATOM   1379  CD1 LEU A  84      11.161  -6.897  -7.533  1.00  0.00           C  
ATOM   1380 HD11 LEU A  84      12.229  -7.005  -7.723  1.00  0.00           H  
ATOM   1381 HD12 LEU A  84      10.907  -5.839  -7.587  1.00  0.00           H  
ATOM   1382 HD13 LEU A  84      10.928  -7.269  -6.535  1.00  0.00           H  
ATOM   1383  CD2 LEU A  84      10.816  -9.120  -8.539  1.00  0.00           C  
ATOM   1384 HD21 LEU A  84      10.271  -9.700  -9.284  1.00  0.00           H  
ATOM   1385 HD22 LEU A  84      11.882  -9.175  -8.761  1.00  0.00           H  
ATOM   1386 HD23 LEU A  84      10.629  -9.540  -7.553  1.00  0.00           H  
ATOM   1387  C   LEU A  84       8.608  -5.429  -9.624  1.00  0.00           C  
ATOM   1388  O   LEU A  84       9.386  -4.494  -9.477  1.00  0.00           O  
ATOM   1389  N   ASP A  85       8.079  -5.745 -10.812  1.00  0.00           N  
ATOM   1390  H   ASP A  85       7.448  -6.539 -10.860  1.00  0.00           H  
ATOM   1391  CA  ASP A  85       8.286  -4.976 -12.055  1.00  0.00           C  
ATOM   1392  HA  ASP A  85       9.351  -4.938 -12.289  1.00  0.00           H  
ATOM   1393  CB  ASP A  85       7.566  -5.747 -13.187  1.00  0.00           C  
ATOM   1394  HB2 ASP A  85       7.954  -6.768 -13.185  1.00  0.00           H  
ATOM   1395  HB3 ASP A  85       6.504  -5.805 -12.947  1.00  0.00           H  
ATOM   1396  CG  ASP A  85       7.701  -5.215 -14.624  1.00  0.00           C  
ATOM   1397  OD1 ASP A  85       8.454  -4.255 -14.888  1.00  0.00           O  
ATOM   1398  OD2 ASP A  85       7.014  -5.771 -15.515  1.00  0.00           O  
ATOM   1399  C   ASP A  85       7.801  -3.522 -11.870  1.00  0.00           C  
ATOM   1400  O   ASP A  85       8.575  -2.575 -12.016  1.00  0.00           O  
ATOM   1401  N   ARG A  86       6.564  -3.349 -11.383  1.00  0.00           N  
ATOM   1402  H   ARG A  86       5.989  -4.181 -11.283  1.00  0.00           H  
ATOM   1403  CA  ARG A  86       5.952  -2.050 -11.034  1.00  0.00           C  
ATOM   1404  HA  ARG A  86       5.885  -1.445 -11.932  1.00  0.00           H  
ATOM   1405  CB  ARG A  86       4.527  -2.336 -10.531  1.00  0.00           C  
ATOM   1406  HB2 ARG A  86       3.992  -2.872 -11.317  1.00  0.00           H  
ATOM   1407  HB3 ARG A  86       4.597  -2.991  -9.667  1.00  0.00           H  
ATOM   1408  CG  ARG A  86       3.680  -1.118 -10.127  1.00  0.00           C  
ATOM   1409  HG2 ARG A  86       4.181  -0.564  -9.338  1.00  0.00           H  
ATOM   1410  HG3 ARG A  86       3.528  -0.463 -10.985  1.00  0.00           H  
ATOM   1411  CD  ARG A  86       2.326  -1.619  -9.607  1.00  0.00           C  
ATOM   1412  HD2 ARG A  86       1.799  -2.111 -10.428  1.00  0.00           H  
ATOM   1413  HD3 ARG A  86       2.501  -2.349  -8.813  1.00  0.00           H  
ATOM   1414  NE  ARG A  86       1.499  -0.535  -9.051  1.00  0.00           N  
ATOM   1415  HE  ARG A  86       1.948   0.375  -8.907  1.00  0.00           H  
ATOM   1416  CZ  ARG A  86       0.227  -0.613  -8.704  1.00  0.00           C  
ATOM   1417  NH1 ARG A  86      -0.497  -1.674  -8.939  1.00  0.00           N  
ATOM   1418 HH11 ARG A  86      -0.042  -2.464  -9.359  1.00  0.00           H  
ATOM   1419 HH12 ARG A  86      -1.397  -1.763  -8.509  1.00  0.00           H  
ATOM   1420  NH2 ARG A  86      -0.344   0.384  -8.097  1.00  0.00           N  
ATOM   1421 HH21 ARG A  86       0.283   1.115  -7.741  1.00  0.00           H  
ATOM   1422 HH22 ARG A  86      -1.334   0.450  -7.960  1.00  0.00           H  
ATOM   1423  C   ARG A  86       6.777  -1.203 -10.053  1.00  0.00           C  
ATOM   1424  O   ARG A  86       6.770   0.018 -10.172  1.00  0.00           O  
ATOM   1425  N   ASN A  87       7.493  -1.809  -9.102  1.00  0.00           N  
ATOM   1426  H   ASN A  87       7.391  -2.812  -9.003  1.00  0.00           H  
ATOM   1427  CA  ASN A  87       8.392  -1.088  -8.187  1.00  0.00           C  
ATOM   1428  HA  ASN A  87       7.934  -0.129  -7.944  1.00  0.00           H  
ATOM   1429  CB  ASN A  87       8.519  -1.893  -6.876  1.00  0.00           C  
ATOM   1430  HB2 ASN A  87       7.643  -2.526  -6.760  1.00  0.00           H  
ATOM   1431  HB3 ASN A  87       9.383  -2.551  -6.913  1.00  0.00           H  
ATOM   1432  CG  ASN A  87       8.600  -1.002  -5.641  1.00  0.00           C  
ATOM   1433  OD1 ASN A  87       9.159   0.079  -5.652  1.00  0.00           O  
ATOM   1434  ND2 ASN A  87       7.977  -1.409  -4.556  1.00  0.00           N  
ATOM   1435 HD21 ASN A  87       7.919  -0.738  -3.790  1.00  0.00           H  
ATOM   1436 HD22 ASN A  87       7.413  -2.236  -4.561  1.00  0.00           H  
ATOM   1437  C   ASN A  87       9.754  -0.766  -8.844  1.00  0.00           C  
ATOM   1438  O   ASN A  87      10.199   0.384  -8.833  1.00  0.00           O  
ATOM   1439  N   LEU A  88      10.381  -1.761  -9.493  1.00  0.00           N  
ATOM   1440  H   LEU A  88       9.921  -2.666  -9.532  1.00  0.00           H  
ATOM   1441  CA  LEU A  88      11.651  -1.596 -10.221  1.00  0.00           C  
ATOM   1442  HA  LEU A  88      12.421  -1.299  -9.508  1.00  0.00           H  
ATOM   1443  CB  LEU A  88      12.069  -2.923 -10.889  1.00  0.00           C  
ATOM   1444  HB2 LEU A  88      11.215  -3.317 -11.442  1.00  0.00           H  
ATOM   1445  HB3 LEU A  88      12.854  -2.719 -11.618  1.00  0.00           H  
ATOM   1446  CG  LEU A  88      12.591  -4.017  -9.936  1.00  0.00           C  
ATOM   1447  HG  LEU A  88      11.896  -4.166  -9.113  1.00  0.00           H  
ATOM   1448  CD1 LEU A  88      12.728  -5.325 -10.720  1.00  0.00           C  
ATOM   1449 HD11 LEU A  88      13.055  -6.128 -10.059  1.00  0.00           H  
ATOM   1450 HD12 LEU A  88      11.761  -5.595 -11.146  1.00  0.00           H  
ATOM   1451 HD13 LEU A  88      13.450  -5.205 -11.530  1.00  0.00           H  
ATOM   1452  CD2 LEU A  88      13.970  -3.685  -9.354  1.00  0.00           C  
ATOM   1453 HD21 LEU A  88      14.297  -4.485  -8.691  1.00  0.00           H  
ATOM   1454 HD22 LEU A  88      14.692  -3.570 -10.162  1.00  0.00           H  
ATOM   1455 HD23 LEU A  88      13.924  -2.759  -8.784  1.00  0.00           H  
ATOM   1456  C   LEU A  88      11.583  -0.470 -11.267  1.00  0.00           C  
ATOM   1457  O   LEU A  88      12.560   0.261 -11.401  1.00  0.00           O  
ATOM   1458  N   TRP A  89      10.440  -0.263 -11.928  1.00  0.00           N  
ATOM   1459  H   TRP A  89       9.693  -0.939 -11.785  1.00  0.00           H  
ATOM   1460  CA  TRP A  89      10.163   0.853 -12.849  1.00  0.00           C  
ATOM   1461  HA  TRP A  89      10.636   0.665 -13.815  1.00  0.00           H  
ATOM   1462  CB  TRP A  89       8.641   0.881 -13.034  1.00  0.00           C  
ATOM   1463  HB2 TRP A  89       8.358  -0.003 -13.608  1.00  0.00           H  
ATOM   1464  HB3 TRP A  89       8.183   0.784 -12.052  1.00  0.00           H  
ATOM   1465  CG  TRP A  89       8.020   2.087 -13.678  1.00  0.00           C  
ATOM   1466  CD1 TRP A  89       7.447   3.111 -13.004  1.00  0.00           C  
ATOM   1467  HD1 TRP A  89       7.394   3.183 -11.921  1.00  0.00           H  
ATOM   1468  NE1 TRP A  89       6.917   4.022 -13.897  1.00  0.00           N  
ATOM   1469  HE1 TRP A  89       6.450   4.872 -13.611  1.00  0.00           H  
ATOM   1470  CE2 TRP A  89       7.093   3.611 -15.201  1.00  0.00           C  
ATOM   1471  CZ2 TRP A  89       6.695   4.145 -16.436  1.00  0.00           C  
ATOM   1472  HZ2 TRP A  89       6.146   5.074 -16.480  1.00  0.00           H  
ATOM   1473  CH2 TRP A  89       6.989   3.439 -17.613  1.00  0.00           C  
ATOM   1474  HH2 TRP A  89       6.669   3.833 -18.568  1.00  0.00           H  
ATOM   1475  CZ3 TRP A  89       7.690   2.222 -17.544  1.00  0.00           C  
ATOM   1476  HZ3 TRP A  89       7.904   1.677 -18.451  1.00  0.00           H  
ATOM   1477  CE3 TRP A  89       8.107   1.705 -16.300  1.00  0.00           C  
ATOM   1478  HE3 TRP A  89       8.647   0.770 -16.252  1.00  0.00           H  
ATOM   1479  CD2 TRP A  89       7.813   2.381 -15.095  1.00  0.00           C  
ATOM   1480  C   TRP A  89      10.668   2.215 -12.343  1.00  0.00           C  
ATOM   1481  O   TRP A  89      11.277   2.969 -13.105  1.00  0.00           O  
ATOM   1482  N   GLY A  90      10.473   2.515 -11.053  1.00  0.00           N  
ATOM   1483  H   GLY A  90      10.082   1.798 -10.449  1.00  0.00           H  
ATOM   1484  CA  GLY A  90      10.918   3.775 -10.449  1.00  0.00           C  
ATOM   1485  HA2 GLY A  90      10.651   4.608 -11.098  1.00  0.00           H  
ATOM   1486  HA3 GLY A  90      10.418   3.905  -9.491  1.00  0.00           H  
ATOM   1487  C   GLY A  90      12.425   3.825 -10.191  1.00  0.00           C  
ATOM   1488  O   GLY A  90      13.062   4.861 -10.385  1.00  0.00           O  
ATOM   1489  N   LEU A  91      13.013   2.688  -9.813  1.00  0.00           N  
ATOM   1490  H   LEU A  91      12.427   1.870  -9.688  1.00  0.00           H  
ATOM   1491  CA  LEU A  91      14.455   2.548  -9.597  1.00  0.00           C  
ATOM   1492  HA  LEU A  91      14.782   3.390  -8.989  1.00  0.00           H  
ATOM   1493  CB  LEU A  91      14.670   1.240  -8.817  1.00  0.00           C  
ATOM   1494  HB2 LEU A  91      14.008   1.238  -7.947  1.00  0.00           H  
ATOM   1495  HB3 LEU A  91      14.389   0.402  -9.456  1.00  0.00           H  
ATOM   1496  CG  LEU A  91      16.111   1.020  -8.335  1.00  0.00           C  
ATOM   1497  HG  LEU A  91      16.791   1.006  -9.188  1.00  0.00           H  
ATOM   1498  CD1 LEU A  91      16.551   2.114  -7.362  1.00  0.00           C  
ATOM   1499 HD11 LEU A  91      16.712   3.047  -7.900  1.00  0.00           H  
ATOM   1500 HD12 LEU A  91      15.785   2.264  -6.600  1.00  0.00           H  
ATOM   1501 HD13 LEU A  91      17.478   1.823  -6.881  1.00  0.00           H  
ATOM   1502  CD2 LEU A  91      16.201  -0.327  -7.623  1.00  0.00           C  
ATOM   1503 HD21 LEU A  91      15.910  -1.122  -8.309  1.00  0.00           H  
ATOM   1504 HD22 LEU A  91      15.542  -0.339  -6.754  1.00  0.00           H  
ATOM   1505 HD23 LEU A  91      17.225  -0.508  -7.300  1.00  0.00           H  
ATOM   1506  C   LEU A  91      15.256   2.579 -10.913  1.00  0.00           C  
ATOM   1507  O   LEU A  91      16.324   3.189 -10.995  1.00  0.00           O  
ATOM   1508  N   ALA A  92      14.725   1.950 -11.962  1.00  0.00           N  
ATOM   1509  H   ALA A  92      13.851   1.454 -11.811  1.00  0.00           H  
ATOM   1510  CA  ALA A  92      15.313   1.898 -13.297  1.00  0.00           C  
ATOM   1511  HA  ALA A  92      16.387   1.730 -13.207  1.00  0.00           H  
ATOM   1512  CB  ALA A  92      14.701   0.703 -14.039  1.00  0.00           C  
ATOM   1513  HB1 ALA A  92      15.125   0.646 -15.039  1.00  0.00           H  
ATOM   1514  HB2 ALA A  92      14.923  -0.221 -13.505  1.00  0.00           H  
ATOM   1515  HB3 ALA A  92      13.619   0.818 -14.118  1.00  0.00           H  
ATOM   1516  C   ALA A  92      15.106   3.201 -14.091  1.00  0.00           C  
ATOM   1517  O   ALA A  92      16.024   3.648 -14.782  1.00  0.00           O  
ATOM   1518  N   GLY A  93      13.927   3.835 -14.010  1.00  0.00           N  
ATOM   1519  H   GLY A  93      13.186   3.449 -13.427  1.00  0.00           H  
ATOM   1520  CA  GLY A  93      13.585   4.986 -14.860  1.00  0.00           C  
ATOM   1521  HA2 GLY A  93      12.593   5.338 -14.579  1.00  0.00           H  
ATOM   1522  HA3 GLY A  93      14.302   5.788 -14.697  1.00  0.00           H  
ATOM   1523  C   GLY A  93      13.552   4.660 -16.362  1.00  0.00           C  
ATOM   1524  O   GLY A  93      13.763   5.544 -17.188  1.00  0.00           O  
ATOM   1525  N   LEU A  94      13.303   3.391 -16.706  1.00  0.00           N  
ATOM   1526  H   LEU A  94      13.066   2.755 -15.957  1.00  0.00           H  
ATOM   1527  CA  LEU A  94      13.320   2.825 -18.058  1.00  0.00           C  
ATOM   1528  HA  LEU A  94      13.125   3.616 -18.784  1.00  0.00           H  
ATOM   1529  CB  LEU A  94      14.694   2.185 -18.344  1.00  0.00           C  
ATOM   1530  HB2 LEU A  94      14.922   1.506 -17.522  1.00  0.00           H  
ATOM   1531  HB3 LEU A  94      14.619   1.591 -19.256  1.00  0.00           H  
ATOM   1532  CG  LEU A  94      15.882   3.146 -18.507  1.00  0.00           C  
ATOM   1533  HG  LEU A  94      15.974   3.785 -17.632  1.00  0.00           H  
ATOM   1534  CD1 LEU A  94      17.173   2.337 -18.655  1.00  0.00           C  
ATOM   1535 HD11 LEU A  94      18.017   3.013 -18.792  1.00  0.00           H  
ATOM   1536 HD12 LEU A  94      17.339   1.748 -17.753  1.00  0.00           H  
ATOM   1537 HD13 LEU A  94      17.106   1.671 -19.516  1.00  0.00           H  
ATOM   1538  CD2 LEU A  94      15.717   4.015 -19.755  1.00  0.00           C  
ATOM   1539 HD21 LEU A  94      15.595   3.391 -20.642  1.00  0.00           H  
ATOM   1540 HD22 LEU A  94      14.854   4.669 -19.644  1.00  0.00           H  
ATOM   1541 HD23 LEU A  94      16.597   4.646 -19.883  1.00  0.00           H  
ATOM   1542  C   LEU A  94      12.221   1.760 -18.208  1.00  0.00           C  
ATOM   1543  O   LEU A  94      11.966   0.999 -17.276  1.00  0.00           O  
ATOM   1544  N   ASN A  95      11.591   1.680 -19.387  1.00  0.00           N  
ATOM   1545  H   ASN A  95      11.855   2.326 -20.116  1.00  0.00           H  
ATOM   1546  CA  ASN A  95      10.544   0.689 -19.663  1.00  0.00           C  
ATOM   1547  HA  ASN A  95       9.849   0.680 -18.822  1.00  0.00           H  
ATOM   1548  CB  ASN A  95       9.776   1.129 -20.929  1.00  0.00           C  
ATOM   1549  HB2 ASN A  95       9.380   2.131 -20.763  1.00  0.00           H  
ATOM   1550  HB3 ASN A  95      10.457   1.175 -21.779  1.00  0.00           H  
ATOM   1551  CG  ASN A  95       8.621   0.208 -21.314  1.00  0.00           C  
ATOM   1552  OD1 ASN A  95       8.731  -1.003 -21.360  1.00  0.00           O  
ATOM   1553  ND2 ASN A  95       7.470   0.755 -21.631  1.00  0.00           N  
ATOM   1554 HD21 ASN A  95       6.740   0.123 -21.920  1.00  0.00           H  
ATOM   1555 HD22 ASN A  95       7.355   1.751 -21.664  1.00  0.00           H  
ATOM   1556  C   ASN A  95      11.096  -0.744 -19.779  1.00  0.00           C  
ATOM   1557  O   ASN A  95      10.594  -1.647 -19.111  1.00  0.00           O  
ATOM   1558  N   SER A  96      12.085  -0.951 -20.649  1.00  0.00           N  
ATOM   1559  H   SER A  96      12.497  -0.156 -21.115  1.00  0.00           H  
ATOM   1560  CA  SER A  96      12.595  -2.267 -21.046  1.00  0.00           C  
ATOM   1561  HA  SER A  96      12.612  -2.921 -20.177  1.00  0.00           H  
ATOM   1562  CB  SER A  96      11.664  -2.876 -22.104  1.00  0.00           C  
ATOM   1563  HB2 SER A  96      10.678  -3.027 -21.664  1.00  0.00           H  
ATOM   1564  HB3 SER A  96      11.571  -2.181 -22.940  1.00  0.00           H  
ATOM   1565  OG  SER A  96      12.144  -4.113 -22.593  1.00  0.00           O  
ATOM   1566  HG  SER A  96      11.467  -4.509 -23.150  1.00  0.00           H  
ATOM   1567  C   SER A  96      14.018  -2.137 -21.593  1.00  0.00           C  
ATOM   1568  O   SER A  96      14.343  -1.128 -22.221  1.00  0.00           O  
ATOM   1569  N   CYS A  97      14.857  -3.144 -21.360  1.00  0.00           N  
ATOM   1570  H   CYS A  97      14.499  -3.952 -20.858  1.00  0.00           H  
ATOM   1571  CA  CYS A  97      16.238  -3.198 -21.833  1.00  0.00           C  
ATOM   1572  HA  CYS A  97      16.331  -2.564 -22.712  1.00  0.00           H  
ATOM   1573  CB  CYS A  97      17.155  -2.614 -20.749  1.00  0.00           C  
ATOM   1574  HB2 CYS A  97      16.868  -1.582 -20.542  1.00  0.00           H  
ATOM   1575  HB3 CYS A  97      17.049  -3.200 -19.836  1.00  0.00           H  
ATOM   1576  SG  CYS A  97      18.889  -2.667 -21.291  1.00  0.00           S  
ATOM   1577  HG  CYS A  97      18.851  -1.654 -22.165  1.00  0.00           H  
ATOM   1578  C   CYS A  97      16.602  -4.650 -22.195  1.00  0.00           C  
ATOM   1579  O   CYS A  97      16.656  -5.497 -21.298  1.00  0.00           O  
ATOM   1580  N   PRO A  98      16.808  -4.982 -23.485  1.00  0.00           N  
ATOM   1581  CD  PRO A  98      16.744  -4.105 -24.648  1.00  0.00           C  
ATOM   1582  HD2 PRO A  98      17.323  -3.193 -24.495  1.00  0.00           H  
ATOM   1583  HD3 PRO A  98      15.703  -3.861 -24.863  1.00  0.00           H  
ATOM   1584  CG  PRO A  98      17.346  -4.899 -25.807  1.00  0.00           C  
ATOM   1585  HG2 PRO A  98      18.422  -4.724 -25.848  1.00  0.00           H  
ATOM   1586  HG3 PRO A  98      16.878  -4.647 -26.759  1.00  0.00           H  
ATOM   1587  CB  PRO A  98      17.079  -6.350 -25.409  1.00  0.00           C  
ATOM   1588  HB2 PRO A  98      17.779  -7.039 -25.886  1.00  0.00           H  
ATOM   1589  HB3 PRO A  98      16.051  -6.615 -25.663  1.00  0.00           H  
ATOM   1590  CA  PRO A  98      17.230  -6.319 -23.884  1.00  0.00           C  
ATOM   1591  HA  PRO A  98      16.572  -7.065 -23.439  1.00  0.00           H  
ATOM   1592  C   PRO A  98      18.668  -6.606 -23.429  1.00  0.00           C  
ATOM   1593  O   PRO A  98      19.440  -5.708 -23.093  1.00  0.00           O  
ATOM   1594  N   VAL A  99      19.054  -7.879 -23.465  1.00  0.00           N  
ATOM   1595  H   VAL A  99      18.410  -8.579 -23.803  1.00  0.00           H  
ATOM   1596  CA  VAL A  99      20.405  -8.328 -23.129  1.00  0.00           C  
ATOM   1597  HA  VAL A  99      21.070  -7.465 -23.149  1.00  0.00           H  
ATOM   1598  CB  VAL A  99      20.434  -8.889 -21.692  1.00  0.00           C  
ATOM   1599  HB  VAL A  99      19.881  -8.201 -21.051  1.00  0.00           H  
ATOM   1600  CG1 VAL A  99      19.775 -10.269 -21.581  1.00  0.00           C  
ATOM   1601 HG11 VAL A  99      18.728 -10.207 -21.879  1.00  0.00           H  
ATOM   1602 HG12 VAL A  99      19.827 -10.622 -20.554  1.00  0.00           H  
ATOM   1603 HG13 VAL A  99      20.285 -10.994 -22.215  1.00  0.00           H  
ATOM   1604  CG2 VAL A  99      21.857  -8.967 -21.126  1.00  0.00           C  
ATOM   1605 HG21 VAL A  99      22.356  -8.004 -21.238  1.00  0.00           H  
ATOM   1606 HG22 VAL A  99      21.812  -9.217 -20.066  1.00  0.00           H  
ATOM   1607 HG23 VAL A  99      22.437  -9.736 -21.634  1.00  0.00           H  
ATOM   1608  C   VAL A  99      20.907  -9.292 -24.201  1.00  0.00           C  
ATOM   1609  O   VAL A  99      20.121  -9.866 -24.958  1.00  0.00           O  
ATOM   1610  N   LYS A 100      22.226  -9.454 -24.271  1.00  0.00           N  
ATOM   1611  H   LYS A 100      22.801  -8.974 -23.591  1.00  0.00           H  
ATOM   1612  CA  LYS A 100      22.919 -10.399 -25.147  1.00  0.00           C  
ATOM   1613  HA  LYS A 100      22.225 -11.173 -25.480  1.00  0.00           H  
ATOM   1614  CB  LYS A 100      23.496  -9.674 -26.366  1.00  0.00           C  
ATOM   1615  HB2 LYS A 100      23.895  -8.698 -26.082  1.00  0.00           H  
ATOM   1616  HB3 LYS A 100      24.324 -10.266 -26.740  1.00  0.00           H  
ATOM   1617  CG  LYS A 100      22.469  -9.524 -27.492  1.00  0.00           C  
ATOM   1618  HG2 LYS A 100      21.933 -10.465 -27.621  1.00  0.00           H  
ATOM   1619  HG3 LYS A 100      21.758  -8.734 -27.245  1.00  0.00           H  
ATOM   1620  CD  LYS A 100      23.205  -9.196 -28.793  1.00  0.00           C  
ATOM   1621  HD2 LYS A 100      23.697  -8.227 -28.704  1.00  0.00           H  
ATOM   1622  HD3 LYS A 100      23.961  -9.964 -28.970  1.00  0.00           H  
ATOM   1623  CE  LYS A 100      22.228  -9.192 -29.966  1.00  0.00           C  
ATOM   1624  HE2 LYS A 100      21.618 -10.100 -29.911  1.00  0.00           H  
ATOM   1625  HE3 LYS A 100      21.564  -8.327 -29.872  1.00  0.00           H  
ATOM   1626  NZ  LYS A 100      22.970  -9.161 -31.248  1.00  0.00           N  
ATOM   1627  HZ1 LYS A 100      22.330  -9.168 -32.030  1.00  0.00           H  
ATOM   1628  HZ2 LYS A 100      23.570  -9.978 -31.307  1.00  0.00           H  
ATOM   1629  HZ3 LYS A 100      23.555  -8.339 -31.298  1.00  0.00           H  
ATOM   1630  C   LYS A 100      24.023 -11.108 -24.381  1.00  0.00           C  
ATOM   1631  O   LYS A 100      24.530 -10.572 -23.397  1.00  0.00           O  
ATOM   1632  N   GLU A 101      24.378 -12.297 -24.855  1.00  0.00           N  
ATOM   1633  H   GLU A 101      24.026 -12.587 -25.763  1.00  0.00           H  
ATOM   1634  CA  GLU A 101      25.444 -13.138 -24.315  1.00  0.00           C  
ATOM   1635  HA  GLU A 101      25.357 -14.113 -24.797  1.00  0.00           H  
ATOM   1636  CB  GLU A 101      26.826 -12.576 -24.711  1.00  0.00           C  
ATOM   1637  HB2 GLU A 101      27.041 -11.764 -24.019  1.00  0.00           H  
ATOM   1638  HB3 GLU A 101      27.564 -13.358 -24.518  1.00  0.00           H  
ATOM   1639  CG  GLU A 101      27.092 -12.014 -26.137  1.00  0.00           C  
ATOM   1640  HG2 GLU A 101      27.156 -10.928 -26.029  1.00  0.00           H  
ATOM   1641  HG3 GLU A 101      28.087 -12.339 -26.450  1.00  0.00           H  
ATOM   1642  CD  GLU A 101      26.083 -12.305 -27.273  1.00  0.00           C  
ATOM   1643  OE1 GLU A 101      25.402 -13.353 -27.243  1.00  0.00           O  
ATOM   1644  OE2 GLU A 101      25.936 -11.415 -28.146  1.00  0.00           O  
ATOM   1645  C   GLU A 101      25.254 -13.395 -22.802  1.00  0.00           C  
ATOM   1646  O   GLU A 101      26.202 -13.338 -22.018  1.00  0.00           O  
ATOM   1647  N   ALA A 102      23.989 -13.603 -22.405  1.00  0.00           N  
ATOM   1648  H   ALA A 102      23.292 -13.657 -23.130  1.00  0.00           H  
ATOM   1649  CA  ALA A 102      23.526 -13.857 -21.041  1.00  0.00           C  
ATOM   1650  HA  ALA A 102      24.280 -13.529 -20.333  1.00  0.00           H  
ATOM   1651  CB  ALA A 102      22.257 -13.034 -20.787  1.00  0.00           C  
ATOM   1652  HB1 ALA A 102      21.469 -13.333 -21.479  1.00  0.00           H  
ATOM   1653  HB2 ALA A 102      21.912 -13.192 -19.765  1.00  0.00           H  
ATOM   1654  HB3 ALA A 102      22.473 -11.977 -20.926  1.00  0.00           H  
ATOM   1655  C   ALA A 102      23.299 -15.353 -20.785  1.00  0.00           C  
ATOM   1656  O   ALA A 102      22.800 -16.078 -21.647  1.00  0.00           O  
ATOM   1657  N   ASN A 103      23.663 -15.815 -19.589  1.00  0.00           N  
ATOM   1658  H   ASN A 103      24.051 -15.164 -18.922  1.00  0.00           H  
ATOM   1659  CA  ASN A 103      23.523 -17.216 -19.190  1.00  0.00           C  
ATOM   1660  HA  ASN A 103      23.777 -17.832 -20.056  1.00  0.00           H  
ATOM   1661  CB  ASN A 103      24.556 -17.485 -18.074  1.00  0.00           C  
ATOM   1662  HB2 ASN A 103      25.355 -16.744 -18.135  1.00  0.00           H  
ATOM   1663  HB3 ASN A 103      24.087 -17.408 -17.093  1.00  0.00           H  
ATOM   1664  CG  ASN A 103      25.196 -18.853 -18.216  1.00  0.00           C  
ATOM   1665  OD1 ASN A 103      24.546 -19.834 -18.524  1.00  0.00           O  
ATOM   1666  ND2 ASN A 103      26.492 -18.960 -18.054  1.00  0.00           N  
ATOM   1667 HD21 ASN A 103      26.890 -19.870 -18.214  1.00  0.00           H  
ATOM   1668 HD22 ASN A 103      27.046 -18.141 -17.886  1.00  0.00           H  
ATOM   1669  C   ASN A 103      22.067 -17.573 -18.801  1.00  0.00           C  
ATOM   1670  O   ASN A 103      21.148 -16.773 -18.958  1.00  0.00           O  
ATOM   1671  N   GLN A 104      21.839 -18.781 -18.287  1.00  0.00           N  
ATOM   1672  H   GLN A 104      22.634 -19.404 -18.180  1.00  0.00           H  
ATOM   1673  CA  GLN A 104      20.545 -19.248 -17.765  1.00  0.00           C  
ATOM   1674  HA  GLN A 104      19.791 -18.466 -17.869  1.00  0.00           H  
ATOM   1675  CB  GLN A 104      20.083 -20.475 -18.573  1.00  0.00           C  
ATOM   1676  HB2 GLN A 104      20.834 -21.261 -18.476  1.00  0.00           H  
ATOM   1677  HB3 GLN A 104      19.155 -20.851 -18.146  1.00  0.00           H  
ATOM   1678  CG  GLN A 104      19.864 -20.199 -20.073  1.00  0.00           C  
ATOM   1679  HG2 GLN A 104      20.784 -19.824 -20.519  1.00  0.00           H  
ATOM   1680  HG3 GLN A 104      19.623 -21.141 -20.566  1.00  0.00           H  
ATOM   1681  CD  GLN A 104      18.722 -19.223 -20.346  1.00  0.00           C  
ATOM   1682  OE1 GLN A 104      17.572 -19.470 -20.015  1.00  0.00           O  
ATOM   1683  NE2 GLN A 104      18.986 -18.092 -20.965  1.00  0.00           N  
ATOM   1684 HE21 GLN A 104      18.214 -17.451 -21.101  1.00  0.00           H  
ATOM   1685 HE22 GLN A 104      19.930 -17.827 -21.190  1.00  0.00           H  
ATOM   1686  C   GLN A 104      20.653 -19.584 -16.267  1.00  0.00           C  
ATOM   1687  O   GLN A 104      21.678 -20.101 -15.823  1.00  0.00           O  
ATOM   1688  N   SER A 105      19.603 -19.325 -15.479  1.00  0.00           N  
ATOM   1689  H   SER A 105      18.791 -18.855 -15.875  1.00  0.00           H  
ATOM   1690  CA  SER A 105      19.567 -19.648 -14.040  1.00  0.00           C  
ATOM   1691  HA  SER A 105      20.161 -20.547 -13.877  1.00  0.00           H  
ATOM   1692  CB  SER A 105      20.209 -18.504 -13.244  1.00  0.00           C  
ATOM   1693  HB2 SER A 105      21.152 -18.223 -13.717  1.00  0.00           H  
ATOM   1694  HB3 SER A 105      19.539 -17.641 -13.247  1.00  0.00           H  
ATOM   1695  OG  SER A 105      20.480 -18.897 -11.909  1.00  0.00           O  
ATOM   1696  HG  SER A 105      21.347 -19.318 -11.907  1.00  0.00           H  
ATOM   1697  C   SER A 105      18.149 -19.940 -13.528  1.00  0.00           C  
ATOM   1698  O   SER A 105      17.164 -19.570 -14.161  1.00  0.00           O  
ATOM   1699  N   THR A 106      18.027 -20.606 -12.382  1.00  0.00           N  
ATOM   1700  H   THR A 106      18.865 -20.908 -11.912  1.00  0.00           H  
ATOM   1701  CA  THR A 106      16.752 -20.865 -11.685  1.00  0.00           C  
ATOM   1702  HA  THR A 106      16.035 -21.301 -12.384  1.00  0.00           H  
ATOM   1703  CB  THR A 106      16.999 -21.860 -10.541  1.00  0.00           C  
ATOM   1704  HB  THR A 106      17.698 -21.416  -9.829  1.00  0.00           H  
ATOM   1705  CG2 THR A 106      15.739 -22.287  -9.798  1.00  0.00           C  
ATOM   1706 HG21 THR A 106      14.971 -22.590 -10.506  1.00  0.00           H  
ATOM   1707 HG22 THR A 106      15.962 -23.118  -9.126  1.00  0.00           H  
ATOM   1708 HG23 THR A 106      15.362 -21.461  -9.198  1.00  0.00           H  
ATOM   1709  OG1 THR A 106      17.585 -23.024 -11.065  1.00  0.00           O  
ATOM   1710  HG1 THR A 106      16.876 -23.664 -11.201  1.00  0.00           H  
ATOM   1711  C   THR A 106      16.161 -19.575 -11.110  1.00  0.00           C  
ATOM   1712  O   THR A 106      16.902 -18.761 -10.558  1.00  0.00           O  
ATOM   1713  N   LEU A 107      14.836 -19.394 -11.179  1.00  0.00           N  
ATOM   1714  H   LEU A 107      14.264 -20.075 -11.669  1.00  0.00           H  
ATOM   1715  CA  LEU A 107      14.183 -18.171 -10.699  1.00  0.00           C  
ATOM   1716  HA  LEU A 107      14.645 -17.343 -11.237  1.00  0.00           H  
ATOM   1717  CB  LEU A 107      12.687 -18.184 -11.075  1.00  0.00           C  
ATOM   1718  HB2 LEU A 107      12.588 -18.261 -12.159  1.00  0.00           H  
ATOM   1719  HB3 LEU A 107      12.227 -19.071 -10.636  1.00  0.00           H  
ATOM   1720  CG  LEU A 107      11.920 -16.937 -10.589  1.00  0.00           C  
ATOM   1721  HG  LEU A 107      12.044 -16.835  -9.513  1.00  0.00           H  
ATOM   1722  CD1 LEU A 107      12.387 -15.651 -11.280  1.00  0.00           C  
ATOM   1723 HD11 LEU A 107      12.275 -15.753 -12.359  1.00  0.00           H  
ATOM   1724 HD12 LEU A 107      11.788 -14.809 -10.934  1.00  0.00           H  
ATOM   1725 HD13 LEU A 107      13.431 -15.456 -11.047  1.00  0.00           H  
ATOM   1726  CD2 LEU A 107      10.428 -17.065 -10.858  1.00  0.00           C  
ATOM   1727 HD21 LEU A 107      10.058 -18.028 -10.507  1.00  0.00           H  
ATOM   1728 HD22 LEU A 107       9.891 -16.271 -10.340  1.00  0.00           H  
ATOM   1729 HD23 LEU A 107      10.249 -16.982 -11.924  1.00  0.00           H  
ATOM   1730  C   LEU A 107      14.421 -17.899  -9.202  1.00  0.00           C  
ATOM   1731  O   LEU A 107      14.725 -16.755  -8.869  1.00  0.00           O  
ATOM   1732  N   GLU A 108      14.358 -18.891  -8.299  1.00  0.00           N  
ATOM   1733  H   GLU A 108      14.056 -19.816  -8.593  1.00  0.00           H  
ATOM   1734  CA  GLU A 108      14.663 -18.620  -6.872  1.00  0.00           C  
ATOM   1735  HA  GLU A 108      14.004 -17.814  -6.550  1.00  0.00           H  
ATOM   1736  CB  GLU A 108      14.374 -19.826  -5.942  1.00  0.00           C  
ATOM   1737  HB2 GLU A 108      13.408 -20.263  -6.203  1.00  0.00           H  
ATOM   1738  HB3 GLU A 108      15.149 -20.582  -6.084  1.00  0.00           H  
ATOM   1739  CG  GLU A 108      14.329 -19.365  -4.462  1.00  0.00           C  
ATOM   1740  HG2 GLU A 108      15.240 -18.804  -4.245  1.00  0.00           H  
ATOM   1741  HG3 GLU A 108      13.491 -18.676  -4.349  1.00  0.00           H  
ATOM   1742  CD  GLU A 108      14.224 -20.488  -3.409  1.00  0.00           C  
ATOM   1743  OE1 GLU A 108      15.162 -21.310  -3.357  1.00  0.00           O  
ATOM   1744  OE2 GLU A 108      13.257 -20.464  -2.592  1.00  0.00           O  
ATOM   1745  C   GLU A 108      16.103 -18.093  -6.683  1.00  0.00           C  
ATOM   1746  O   GLU A 108      16.319 -17.101  -5.988  1.00  0.00           O  
ATOM   1747  N   ASN A 109      17.083 -18.682  -7.375  1.00  0.00           N  
ATOM   1748  H   ASN A 109      16.834 -19.442  -7.989  1.00  0.00           H  
ATOM   1749  CA  ASN A 109      18.483 -18.255  -7.309  1.00  0.00           C  
ATOM   1750  HA  ASN A 109      18.780 -18.214  -6.259  1.00  0.00           H  
ATOM   1751  CB  ASN A 109      19.330 -19.317  -8.030  1.00  0.00           C  
ATOM   1752  HB2 ASN A 109      19.175 -20.287  -7.555  1.00  0.00           H  
ATOM   1753  HB3 ASN A 109      19.021 -19.391  -9.074  1.00  0.00           H  
ATOM   1754  CG  ASN A 109      20.803 -18.972  -8.013  1.00  0.00           C  
ATOM   1755  OD1 ASN A 109      21.277 -18.124  -8.752  1.00  0.00           O  
ATOM   1756  ND2 ASN A 109      21.585 -19.594  -7.168  1.00  0.00           N  
ATOM   1757 HD21 ASN A 109      22.555 -19.338  -7.160  1.00  0.00           H  
ATOM   1758 HD22 ASN A 109      21.195 -20.251  -6.512  1.00  0.00           H  
ATOM   1759  C   ASN A 109      18.700 -16.842  -7.890  1.00  0.00           C  
ATOM   1760  O   ASN A 109      19.425 -16.030  -7.304  1.00  0.00           O  
ATOM   1761  N   PHE A 110      18.054 -16.536  -9.018  1.00  0.00           N  
ATOM   1762  H   PHE A 110      17.496 -17.262  -9.459  1.00  0.00           H  
ATOM   1763  CA  PHE A 110      18.081 -15.211  -9.639  1.00  0.00           C  
ATOM   1764  HA  PHE A 110      19.117 -14.929  -9.832  1.00  0.00           H  
ATOM   1765  CB  PHE A 110      17.347 -15.299 -10.986  1.00  0.00           C  
ATOM   1766  HB2 PHE A 110      17.813 -16.082 -11.588  1.00  0.00           H  
ATOM   1767  HB3 PHE A 110      16.314 -15.603 -10.812  1.00  0.00           H  
ATOM   1768  CG  PHE A 110      17.349 -14.015 -11.789  1.00  0.00           C  
ATOM   1769  CD1 PHE A 110      18.426 -13.728 -12.648  1.00  0.00           C  
ATOM   1770  HD1 PHE A 110      19.257 -14.417 -12.730  1.00  0.00           H  
ATOM   1771  CE1 PHE A 110      18.425 -12.546 -13.410  1.00  0.00           C  
ATOM   1772  HE1 PHE A 110      19.257 -12.328 -14.059  1.00  0.00           H  
ATOM   1773  CZ  PHE A 110      17.349 -11.647 -13.317  1.00  0.00           C  
ATOM   1774  HZ  PHE A 110      17.346 -10.744 -13.911  1.00  0.00           H  
ATOM   1775  CE2 PHE A 110      16.275 -11.926 -12.454  1.00  0.00           C  
ATOM   1776  HE2 PHE A 110      15.447 -11.237 -12.389  1.00  0.00           H  
ATOM   1777  CD2 PHE A 110      16.274 -13.109 -11.692  1.00  0.00           C  
ATOM   1778  HD2 PHE A 110      15.441 -13.329 -11.039  1.00  0.00           H  
ATOM   1779  C   PHE A 110      17.472 -14.139  -8.718  1.00  0.00           C  
ATOM   1780  O   PHE A 110      18.047 -13.057  -8.557  1.00  0.00           O  
ATOM   1781  N   LEU A 111      16.342 -14.453  -8.068  1.00  0.00           N  
ATOM   1782  H   LEU A 111      15.926 -15.363  -8.244  1.00  0.00           H  
ATOM   1783  CA  LEU A 111      15.669 -13.572  -7.112  1.00  0.00           C  
ATOM   1784  HA  LEU A 111      15.610 -12.576  -7.545  1.00  0.00           H  
ATOM   1785  CB  LEU A 111      14.237 -14.069  -6.843  1.00  0.00           C  
ATOM   1786  HB2 LEU A 111      14.292 -15.112  -6.526  1.00  0.00           H  
ATOM   1787  HB3 LEU A 111      13.819 -13.495  -6.014  1.00  0.00           H  
ATOM   1788  CG  LEU A 111      13.277 -13.961  -8.043  1.00  0.00           C  
ATOM   1789  HG  LEU A 111      13.695 -14.478  -8.902  1.00  0.00           H  
ATOM   1790  CD1 LEU A 111      11.944 -14.615  -7.672  1.00  0.00           C  
ATOM   1791 HD11 LEU A 111      11.254 -14.561  -8.511  1.00  0.00           H  
ATOM   1792 HD12 LEU A 111      12.114 -15.664  -7.427  1.00  0.00           H  
ATOM   1793 HD13 LEU A 111      11.506 -14.119  -6.808  1.00  0.00           H  
ATOM   1794  CD2 LEU A 111      12.992 -12.515  -8.465  1.00  0.00           C  
ATOM   1795 HD21 LEU A 111      12.584 -11.955  -7.627  1.00  0.00           H  
ATOM   1796 HD22 LEU A 111      13.907 -12.041  -8.816  1.00  0.00           H  
ATOM   1797 HD23 LEU A 111      12.272 -12.509  -9.282  1.00  0.00           H  
ATOM   1798  C   LEU A 111      16.444 -13.407  -5.799  1.00  0.00           C  
ATOM   1799  O   LEU A 111      16.496 -12.289  -5.294  1.00  0.00           O  
ATOM   1800  N   GLU A 112      17.085 -14.439  -5.240  1.00  0.00           N  
ATOM   1801  H   GLU A 112      16.966 -15.374  -5.627  1.00  0.00           H  
ATOM   1802  CA  GLU A 112      17.927 -14.257  -4.044  1.00  0.00           C  
ATOM   1803  HA  GLU A 112      17.350 -13.688  -3.318  1.00  0.00           H  
ATOM   1804  CB  GLU A 112      18.279 -15.601  -3.382  1.00  0.00           C  
ATOM   1805  HB2 GLU A 112      17.356 -16.161  -3.219  1.00  0.00           H  
ATOM   1806  HB3 GLU A 112      18.911 -16.177  -4.062  1.00  0.00           H  
ATOM   1807  CG  GLU A 112      19.004 -15.448  -2.026  1.00  0.00           C  
ATOM   1808  HG2 GLU A 112      19.209 -16.449  -1.637  1.00  0.00           H  
ATOM   1809  HG3 GLU A 112      19.971 -14.966  -2.192  1.00  0.00           H  
ATOM   1810  CD  GLU A 112      18.190 -14.653  -0.983  1.00  0.00           C  
ATOM   1811  OE1 GLU A 112      18.569 -13.506  -0.647  1.00  0.00           O  
ATOM   1812  OE2 GLU A 112      17.121 -15.147  -0.540  1.00  0.00           O  
ATOM   1813  C   GLU A 112      19.174 -13.412  -4.359  1.00  0.00           C  
ATOM   1814  O   GLU A 112      19.554 -12.561  -3.555  1.00  0.00           O  
ATOM   1815  N   ARG A 113      19.770 -13.528  -5.557  1.00  0.00           N  
ATOM   1816  H   ARG A 113      19.452 -14.261  -6.187  1.00  0.00           H  
ATOM   1817  CA  ARG A 113      20.837 -12.604  -6.001  1.00  0.00           C  
ATOM   1818  HA  ARG A 113      21.578 -12.528  -5.204  1.00  0.00           H  
ATOM   1819  CB  ARG A 113      21.531 -13.137  -7.257  1.00  0.00           C  
ATOM   1820  HB2 ARG A 113      20.788 -13.497  -7.970  1.00  0.00           H  
ATOM   1821  HB3 ARG A 113      22.095 -12.327  -7.724  1.00  0.00           H  
ATOM   1822  CG  ARG A 113      22.516 -14.255  -6.885  1.00  0.00           C  
ATOM   1823  HG2 ARG A 113      23.252 -13.864  -6.182  1.00  0.00           H  
ATOM   1824  HG3 ARG A 113      21.985 -15.084  -6.413  1.00  0.00           H  
ATOM   1825  CD  ARG A 113      23.250 -14.757  -8.127  1.00  0.00           C  
ATOM   1826  HD2 ARG A 113      23.699 -13.907  -8.643  1.00  0.00           H  
ATOM   1827  HD3 ARG A 113      24.052 -15.427  -7.812  1.00  0.00           H  
ATOM   1828  NE  ARG A 113      22.334 -15.496  -9.006  1.00  0.00           N  
ATOM   1829  HE  ARG A 113      21.776 -16.232  -8.583  1.00  0.00           H  
ATOM   1830  CZ  ARG A 113      22.199 -15.395 -10.309  1.00  0.00           C  
ATOM   1831  NH1 ARG A 113      22.820 -14.511 -11.035  1.00  0.00           N  
ATOM   1832 HH11 ARG A 113      23.446 -13.858 -10.616  1.00  0.00           H  
ATOM   1833 HH12 ARG A 113      22.736 -14.582 -12.057  1.00  0.00           H  
ATOM   1834  NH2 ARG A 113      21.441 -16.236 -10.927  1.00  0.00           N  
ATOM   1835 HH21 ARG A 113      21.062 -17.036 -10.432  1.00  0.00           H  
ATOM   1836 HH22 ARG A 113      21.596 -16.286 -11.934  1.00  0.00           H  
ATOM   1837  C   ARG A 113      20.342 -11.175  -6.219  1.00  0.00           C  
ATOM   1838  O   ARG A 113      20.992 -10.248  -5.745  1.00  0.00           O  
ATOM   1839  N   LEU A 114      19.170 -10.981  -6.830  1.00  0.00           N  
ATOM   1840  H   LEU A 114      18.712 -11.787  -7.249  1.00  0.00           H  
ATOM   1841  CA  LEU A 114      18.539  -9.657  -6.943  1.00  0.00           C  
ATOM   1842  HA  LEU A 114      19.254  -8.982  -7.420  1.00  0.00           H  
ATOM   1843  CB  LEU A 114      17.291  -9.757  -7.844  1.00  0.00           C  
ATOM   1844  HB2 LEU A 114      17.605 -10.062  -8.843  1.00  0.00           H  
ATOM   1845  HB3 LEU A 114      16.645 -10.540  -7.447  1.00  0.00           H  
ATOM   1846  CG  LEU A 114      16.453  -8.462  -7.949  1.00  0.00           C  
ATOM   1847  HG  LEU A 114      16.096  -8.181  -6.958  1.00  0.00           H  
ATOM   1848  CD1 LEU A 114      17.220  -7.279  -8.550  1.00  0.00           C  
ATOM   1849 HD11 LEU A 114      18.091  -7.045  -7.941  1.00  0.00           H  
ATOM   1850 HD12 LEU A 114      17.540  -7.519  -9.563  1.00  0.00           H  
ATOM   1851 HD13 LEU A 114      16.575  -6.400  -8.577  1.00  0.00           H  
ATOM   1852  CD2 LEU A 114      15.232  -8.715  -8.832  1.00  0.00           C  
ATOM   1853 HD21 LEU A 114      14.604  -7.826  -8.855  1.00  0.00           H  
ATOM   1854 HD22 LEU A 114      15.544  -8.969  -9.846  1.00  0.00           H  
ATOM   1855 HD23 LEU A 114      14.651  -9.542  -8.425  1.00  0.00           H  
ATOM   1856  C   LEU A 114      18.209  -9.062  -5.561  1.00  0.00           C  
ATOM   1857  O   LEU A 114      18.432  -7.873  -5.350  1.00  0.00           O  
ATOM   1858  N   LYS A 115      17.733  -9.879  -4.614  1.00  0.00           N  
ATOM   1859  H   LYS A 115      17.530 -10.838  -4.886  1.00  0.00           H  
ATOM   1860  CA  LYS A 115      17.485  -9.492  -3.214  1.00  0.00           C  
ATOM   1861  HA  LYS A 115      16.902  -8.572  -3.209  1.00  0.00           H  
ATOM   1862  CB  LYS A 115      16.682 -10.608  -2.516  1.00  0.00           C  
ATOM   1863  HB2 LYS A 115      15.852 -10.902  -3.158  1.00  0.00           H  
ATOM   1864  HB3 LYS A 115      17.332 -11.474  -2.385  1.00  0.00           H  
ATOM   1865  CG  LYS A 115      16.104 -10.184  -1.153  1.00  0.00           C  
ATOM   1866  HG2 LYS A 115      16.923 -10.028  -0.449  1.00  0.00           H  
ATOM   1867  HG3 LYS A 115      15.572  -9.240  -1.272  1.00  0.00           H  
ATOM   1868  CD  LYS A 115      15.124 -11.219  -0.561  1.00  0.00           C  
ATOM   1869  HD2 LYS A 115      14.772 -10.856   0.404  1.00  0.00           H  
ATOM   1870  HD3 LYS A 115      14.268 -11.336  -1.218  1.00  0.00           H  
ATOM   1871  CE  LYS A 115      15.801 -12.579  -0.386  1.00  0.00           C  
ATOM   1872  HE2 LYS A 115      16.303 -12.854  -1.317  1.00  0.00           H  
ATOM   1873  HE3 LYS A 115      16.597 -12.498   0.361  1.00  0.00           H  
ATOM   1874  NZ  LYS A 115      14.893 -13.693  -0.022  1.00  0.00           N  
ATOM   1875  HZ1 LYS A 115      14.214 -13.903  -0.742  1.00  0.00           H  
ATOM   1876  HZ2 LYS A 115      15.501 -14.520   0.037  1.00  0.00           H  
ATOM   1877  HZ3 LYS A 115      14.421 -13.527   0.858  1.00  0.00           H  
ATOM   1878  C   LYS A 115      18.786  -9.176  -2.478  1.00  0.00           C  
ATOM   1879  O   LYS A 115      18.832  -8.192  -1.749  1.00  0.00           O  
ATOM   1880  N   THR A 116      19.851  -9.938  -2.721  1.00  0.00           N  
ATOM   1881  H   THR A 116      19.709 -10.777  -3.274  1.00  0.00           H  
ATOM   1882  CA  THR A 116      21.202  -9.672  -2.199  1.00  0.00           C  
ATOM   1883  HA  THR A 116      21.148  -9.609  -1.114  1.00  0.00           H  
ATOM   1884  CB  THR A 116      22.162 -10.823  -2.544  1.00  0.00           C  
ATOM   1885  HB  THR A 116      22.187 -10.976  -3.622  1.00  0.00           H  
ATOM   1886  CG2 THR A 116      23.590 -10.590  -2.052  1.00  0.00           C  
ATOM   1887 HG21 THR A 116      24.047  -9.754  -2.580  1.00  0.00           H  
ATOM   1888 HG22 THR A 116      23.584 -10.388  -0.982  1.00  0.00           H  
ATOM   1889 HG23 THR A 116      24.186 -11.485  -2.240  1.00  0.00           H  
ATOM   1890  OG1 THR A 116      21.732 -12.008  -1.920  1.00  0.00           O  
ATOM   1891  HG1 THR A 116      20.905 -12.307  -2.340  1.00  0.00           H  
ATOM   1892  C   THR A 116      21.739  -8.332  -2.710  1.00  0.00           C  
ATOM   1893  O   THR A 116      22.140  -7.493  -1.908  1.00  0.00           O  
ATOM   1894  N   ILE A 117      21.677  -8.081  -4.023  1.00  0.00           N  
ATOM   1895  H   ILE A 117      21.359  -8.828  -4.632  1.00  0.00           H  
ATOM   1896  CA  ILE A 117      22.092  -6.811  -4.650  1.00  0.00           C  
ATOM   1897  HA  ILE A 117      23.125  -6.601  -4.370  1.00  0.00           H  
ATOM   1898  CB  ILE A 117      22.025  -6.944  -6.193  1.00  0.00           C  
ATOM   1899  HB  ILE A 117      21.049  -7.360  -6.452  1.00  0.00           H  
ATOM   1900  CG2 ILE A 117      22.161  -5.581  -6.901  1.00  0.00           C  
ATOM   1901 HG21 ILE A 117      21.348  -4.914  -6.620  1.00  0.00           H  
ATOM   1902 HG22 ILE A 117      23.113  -5.119  -6.635  1.00  0.00           H  
ATOM   1903 HG23 ILE A 117      22.116  -5.708  -7.981  1.00  0.00           H  
ATOM   1904  CG1 ILE A 117      23.127  -7.907  -6.696  1.00  0.00           C  
ATOM   1905 HG12 ILE A 117      24.096  -7.408  -6.652  1.00  0.00           H  
ATOM   1906 HG13 ILE A 117      23.183  -8.778  -6.045  1.00  0.00           H  
ATOM   1907  CD1 ILE A 117      22.890  -8.425  -8.121  1.00  0.00           C  
ATOM   1908 HD11 ILE A 117      21.906  -8.892  -8.189  1.00  0.00           H  
ATOM   1909 HD12 ILE A 117      22.959  -7.612  -8.842  1.00  0.00           H  
ATOM   1910 HD13 ILE A 117      23.649  -9.169  -8.364  1.00  0.00           H  
ATOM   1911  C   ILE A 117      21.244  -5.637  -4.130  1.00  0.00           C  
ATOM   1912  O   ILE A 117      21.779  -4.576  -3.805  1.00  0.00           O  
ATOM   1913  N   MET A 118      19.925  -5.822  -3.989  1.00  0.00           N  
ATOM   1914  H   MET A 118      19.511  -6.683  -4.338  1.00  0.00           H  
ATOM   1915  CA  MET A 118      19.044  -4.800  -3.411  1.00  0.00           C  
ATOM   1916  HA  MET A 118      19.209  -3.871  -3.959  1.00  0.00           H  
ATOM   1917  CB  MET A 118      17.576  -5.220  -3.600  1.00  0.00           C  
ATOM   1918  HB2 MET A 118      17.443  -5.662  -4.585  1.00  0.00           H  
ATOM   1919  HB3 MET A 118      17.313  -5.981  -2.864  1.00  0.00           H  
ATOM   1920  CG  MET A 118      16.604  -4.040  -3.475  1.00  0.00           C  
ATOM   1921  HG2 MET A 118      15.588  -4.424  -3.567  1.00  0.00           H  
ATOM   1922  HG3 MET A 118      16.701  -3.605  -2.481  1.00  0.00           H  
ATOM   1923  SD  MET A 118      16.811  -2.706  -4.695  1.00  0.00           S  
ATOM   1924  CE  MET A 118      16.779  -3.628  -6.257  1.00  0.00           C  
ATOM   1925  HE1 MET A 118      16.769  -2.932  -7.094  1.00  0.00           H  
ATOM   1926  HE2 MET A 118      17.669  -4.251  -6.331  1.00  0.00           H  
ATOM   1927  HE3 MET A 118      15.893  -4.256  -6.308  1.00  0.00           H  
ATOM   1928  C   MET A 118      19.363  -4.520  -1.932  1.00  0.00           C  
ATOM   1929  O   MET A 118      19.286  -3.377  -1.491  1.00  0.00           O  
ATOM   1930  N   ARG A 119      19.771  -5.543  -1.170  1.00  0.00           N  
ATOM   1931  H   ARG A 119      19.803  -6.459  -1.613  1.00  0.00           H  
ATOM   1932  CA  ARG A 119      20.163  -5.471   0.249  1.00  0.00           C  
ATOM   1933  HA  ARG A 119      19.449  -4.845   0.784  1.00  0.00           H  
ATOM   1934  CB  ARG A 119      20.052  -6.901   0.791  1.00  0.00           C  
ATOM   1935  HB2 ARG A 119      19.024  -7.233   0.632  1.00  0.00           H  
ATOM   1936  HB3 ARG A 119      20.708  -7.547   0.210  1.00  0.00           H  
ATOM   1937  CG  ARG A 119      20.376  -7.106   2.270  1.00  0.00           C  
ATOM   1938  HG2 ARG A 119      21.431  -6.896   2.450  1.00  0.00           H  
ATOM   1939  HG3 ARG A 119      19.757  -6.455   2.889  1.00  0.00           H  
ATOM   1940  CD  ARG A 119      20.068  -8.577   2.583  1.00  0.00           C  
ATOM   1941  HD2 ARG A 119      18.987  -8.734   2.541  1.00  0.00           H  
ATOM   1942  HD3 ARG A 119      20.539  -9.198   1.816  1.00  0.00           H  
ATOM   1943  NE  ARG A 119      20.576  -8.981   3.901  1.00  0.00           N  
ATOM   1944  HE  ARG A 119      20.824  -8.238   4.533  1.00  0.00           H  
ATOM   1945  CZ  ARG A 119      20.858 -10.219   4.269  1.00  0.00           C  
ATOM   1946  NH1 ARG A 119      20.592 -11.256   3.519  1.00  0.00           N  
ATOM   1947 HH11 ARG A 119      20.173 -11.123   2.613  1.00  0.00           H  
ATOM   1948 HH12 ARG A 119      20.864 -12.181   3.793  1.00  0.00           H  
ATOM   1949  NH2 ARG A 119      21.436 -10.440   5.413  1.00  0.00           N  
ATOM   1950 HH21 ARG A 119      21.697  -9.664   5.997  1.00  0.00           H  
ATOM   1951 HH22 ARG A 119      21.702 -11.374   5.673  1.00  0.00           H  
ATOM   1952  C   ARG A 119      21.543  -4.830   0.456  1.00  0.00           C  
ATOM   1953  O   ARG A 119      21.716  -4.076   1.411  1.00  0.00           O  
ATOM   1954  N   GLU A 120      22.481  -5.052  -0.460  1.00  0.00           N  
ATOM   1955  H   GLU A 120      22.297  -5.770  -1.154  1.00  0.00           H  
ATOM   1956  CA  GLU A 120      23.743  -4.307  -0.578  1.00  0.00           C  
ATOM   1957  HA  GLU A 120      24.305  -4.367   0.356  1.00  0.00           H  
ATOM   1958  CB  GLU A 120      24.577  -4.975  -1.692  1.00  0.00           C  
ATOM   1959  HB2 GLU A 120      24.843  -5.982  -1.368  1.00  0.00           H  
ATOM   1960  HB3 GLU A 120      23.950  -5.080  -2.575  1.00  0.00           H  
ATOM   1961  CG  GLU A 120      25.853  -4.253  -2.145  1.00  0.00           C  
ATOM   1962  HG2 GLU A 120      26.256  -4.783  -3.012  1.00  0.00           H  
ATOM   1963  HG3 GLU A 120      25.606  -3.241  -2.476  1.00  0.00           H  
ATOM   1964  CD  GLU A 120      26.917  -4.183  -1.050  1.00  0.00           C  
ATOM   1965  OE1 GLU A 120      26.719  -3.351  -0.139  1.00  0.00           O  
ATOM   1966  OE2 GLU A 120      27.932  -4.898  -1.176  1.00  0.00           O  
ATOM   1967  C   GLU A 120      23.457  -2.819  -0.852  1.00  0.00           C  
ATOM   1968  O   GLU A 120      23.912  -1.940  -0.122  1.00  0.00           O  
ATOM   1969  N   LYS A 121      22.593  -2.509  -1.830  1.00  0.00           N  
ATOM   1970  H   LYS A 121      22.227  -3.261  -2.412  1.00  0.00           H  
ATOM   1971  CA  LYS A 121      22.188  -1.120  -2.111  1.00  0.00           C  
ATOM   1972  HA  LYS A 121      23.094  -0.535  -2.262  1.00  0.00           H  
ATOM   1973  CB  LYS A 121      21.357  -1.073  -3.405  1.00  0.00           C  
ATOM   1974  HB2 LYS A 121      21.858  -1.669  -4.170  1.00  0.00           H  
ATOM   1975  HB3 LYS A 121      20.372  -1.507  -3.223  1.00  0.00           H  
ATOM   1976  CG  LYS A 121      21.205   0.365  -3.930  1.00  0.00           C  
ATOM   1977  HG2 LYS A 121      20.705   0.976  -3.180  1.00  0.00           H  
ATOM   1978  HG3 LYS A 121      22.195   0.785  -4.110  1.00  0.00           H  
ATOM   1979  CD  LYS A 121      20.393   0.399  -5.233  1.00  0.00           C  
ATOM   1980  HD2 LYS A 121      20.950  -0.118  -6.018  1.00  0.00           H  
ATOM   1981  HD3 LYS A 121      19.449  -0.127  -5.073  1.00  0.00           H  
ATOM   1982  CE  LYS A 121      20.067   1.828  -5.693  1.00  0.00           C  
ATOM   1983  HE2 LYS A 121      19.418   1.758  -6.569  1.00  0.00           H  
ATOM   1984  HE3 LYS A 121      19.523   2.346  -4.899  1.00  0.00           H  
ATOM   1985  NZ  LYS A 121      21.273   2.599  -6.071  1.00  0.00           N  
ATOM   1986  HZ1 LYS A 121      21.952   2.654  -5.329  1.00  0.00           H  
ATOM   1987  HZ2 LYS A 121      21.749   2.134  -6.855  1.00  0.00           H  
ATOM   1988  HZ3 LYS A 121      21.037   3.506  -6.441  1.00  0.00           H  
ATOM   1989  C   LYS A 121      21.470  -0.466  -0.920  1.00  0.00           C  
ATOM   1990  O   LYS A 121      21.758   0.685  -0.609  1.00  0.00           O  
ATOM   1991  N   TYR A 122      20.591  -1.192  -0.228  1.00  0.00           N  
ATOM   1992  H   TYR A 122      20.347  -2.104  -0.599  1.00  0.00           H  
ATOM   1993  CA  TYR A 122      19.859  -0.707   0.951  1.00  0.00           C  
ATOM   1994  HA  TYR A 122      19.364   0.229   0.695  1.00  0.00           H  
ATOM   1995  CB  TYR A 122      18.777  -1.737   1.314  1.00  0.00           C  
ATOM   1996  HB2 TYR A 122      18.042  -1.772   0.507  1.00  0.00           H  
ATOM   1997  HB3 TYR A 122      19.238  -2.720   1.388  1.00  0.00           H  
ATOM   1998  CG  TYR A 122      18.063  -1.447   2.622  1.00  0.00           C  
ATOM   1999  CD1 TYR A 122      18.522  -2.019   3.827  1.00  0.00           C  
ATOM   2000  HD1 TYR A 122      19.357  -2.708   3.818  1.00  0.00           H  
ATOM   2001  CE1 TYR A 122      17.920  -1.663   5.051  1.00  0.00           C  
ATOM   2002  HE1 TYR A 122      18.282  -2.087   5.975  1.00  0.00           H  
ATOM   2003  CZ  TYR A 122      16.852  -0.739   5.068  1.00  0.00           C  
ATOM   2004  OH  TYR A 122      16.264  -0.385   6.239  1.00  0.00           O  
ATOM   2005  HH  TYR A 122      16.800  -0.609   7.001  1.00  0.00           H  
ATOM   2006  CE2 TYR A 122      16.381  -0.188   3.859  1.00  0.00           C  
ATOM   2007  HE2 TYR A 122      15.561   0.518   3.872  1.00  0.00           H  
ATOM   2008  CD2 TYR A 122      16.986  -0.546   2.641  1.00  0.00           C  
ATOM   2009  HD2 TYR A 122      16.626  -0.117   1.718  1.00  0.00           H  
ATOM   2010  C   TYR A 122      20.749  -0.424   2.175  1.00  0.00           C  
ATOM   2011  O   TYR A 122      20.494   0.539   2.900  1.00  0.00           O  
ATOM   2012  N   SER A 123      21.763  -1.259   2.432  1.00  0.00           N  
ATOM   2013  H   SER A 123      21.928  -2.022   1.785  1.00  0.00           H  
ATOM   2014  CA  SER A 123      22.561  -1.225   3.676  1.00  0.00           C  
ATOM   2015  HA  SER A 123      21.879  -1.197   4.526  1.00  0.00           H  
ATOM   2016  CB  SER A 123      23.407  -2.496   3.807  1.00  0.00           C  
ATOM   2017  HB2 SER A 123      24.078  -2.588   2.951  1.00  0.00           H  
ATOM   2018  HB3 SER A 123      24.008  -2.439   4.715  1.00  0.00           H  
ATOM   2019  OG  SER A 123      22.567  -3.633   3.885  1.00  0.00           O  
ATOM   2020  HG  SER A 123      22.303  -3.857   2.973  1.00  0.00           H  
ATOM   2021  C   SER A 123      23.477  -0.002   3.814  1.00  0.00           C  
ATOM   2022  O   SER A 123      24.011   0.246   4.892  1.00  0.00           O  
ATOM   2023  N   LYS A 124      23.660   0.771   2.741  1.00  0.00           N  
ATOM   2024  H   LYS A 124      23.170   0.510   1.898  1.00  0.00           H  
ATOM   2025  CA  LYS A 124      24.498   1.978   2.703  1.00  0.00           C  
ATOM   2026  HA  LYS A 124      25.451   1.755   3.183  1.00  0.00           H  
ATOM   2027  CB  LYS A 124      24.744   2.336   1.224  1.00  0.00           C  
ATOM   2028  HB2 LYS A 124      23.785   2.415   0.706  1.00  0.00           H  
ATOM   2029  HB3 LYS A 124      25.254   3.298   1.149  1.00  0.00           H  
ATOM   2030  CG  LYS A 124      25.614   1.255   0.564  1.00  0.00           C  
ATOM   2031  HG2 LYS A 124      26.614   1.298   0.998  1.00  0.00           H  
ATOM   2032  HG3 LYS A 124      25.196   0.270   0.769  1.00  0.00           H  
ATOM   2033  CD  LYS A 124      25.719   1.399  -0.955  1.00  0.00           C  
ATOM   2034  HD2 LYS A 124      24.717   1.369  -1.390  1.00  0.00           H  
ATOM   2035  HD3 LYS A 124      26.206   2.344  -1.205  1.00  0.00           H  
ATOM   2036  CE  LYS A 124      26.546   0.205  -1.452  1.00  0.00           C  
ATOM   2037  HE2 LYS A 124      27.536   0.247  -0.986  1.00  0.00           H  
ATOM   2038  HE3 LYS A 124      26.067  -0.721  -1.107  1.00  0.00           H  
ATOM   2039  NZ  LYS A 124      26.673   0.189  -2.927  1.00  0.00           N  
ATOM   2040  HZ1 LYS A 124      25.757   0.138  -3.352  1.00  0.00           H  
ATOM   2041  HZ2 LYS A 124      27.150   1.019  -3.251  1.00  0.00           H  
ATOM   2042  HZ3 LYS A 124      27.199  -0.631  -3.206  1.00  0.00           H  
ATOM   2043  C   LYS A 124      23.867   3.143   3.479  1.00  0.00           C  
ATOM   2044  O   LYS A 124      22.670   3.135   3.781  1.00  0.00           O  
ATOM   2045  N   CYS A 125      24.652   4.197   3.722  1.00  0.00           N  
ATOM   2046  H   CYS A 125      25.606   4.154   3.414  1.00  0.00           H  
ATOM   2047  CA  CYS A 125      24.077   5.521   3.995  1.00  0.00           C  
ATOM   2048  HA  CYS A 125      23.524   5.478   4.935  1.00  0.00           H  
ATOM   2049  CB  CYS A 125      25.191   6.565   4.140  1.00  0.00           C  
ATOM   2050  HB2 CYS A 125      25.853   6.542   3.273  1.00  0.00           H  
ATOM   2051  HB3 CYS A 125      24.748   7.562   4.200  1.00  0.00           H  
ATOM   2052  SG  CYS A 125      26.128   6.242   5.664  1.00  0.00           S  
ATOM   2053  HG  CYS A 125      26.577   5.023   5.356  1.00  0.00           H  
ATOM   2054  C   CYS A 125      23.075   5.899   2.886  1.00  0.00           C  
ATOM   2055  O   CYS A 125      23.192   5.412   1.760  1.00  0.00           O  
ATOM   2056  N   SER A 126      22.042   6.661   3.247  1.00  0.00           N  
ATOM   2057  H   SER A 126      22.060   7.107   4.151  1.00  0.00           H  
ATOM   2058  CA  SER A 126      20.991   7.102   2.316  1.00  0.00           C  
ATOM   2059  HA  SER A 126      20.630   6.264   1.729  1.00  0.00           H  
ATOM   2060  CB  SER A 126      19.831   7.730   3.077  1.00  0.00           C  
ATOM   2061  HB2 SER A 126      20.179   8.653   3.550  1.00  0.00           H  
ATOM   2062  HB3 SER A 126      19.042   7.987   2.365  1.00  0.00           H  
ATOM   2063  OG  SER A 126      19.334   6.823   4.057  1.00  0.00           O  
ATOM   2064  HG  SER A 126      18.577   7.255   4.474  1.00  0.00           H  
ATOM   2065  C   SER A 126      21.518   8.109   1.297  1.00  0.00           C  
ATOM   2066  O   SER A 126      22.308   8.974   1.720  1.00  0.00           O  
ATOM   2067  OXT SER A 126      21.075   7.975   0.134  1.00  0.00           O  
TER    2068      SER   126                                                      
ATOM   2068  N   MET B 127     -26.809  16.948 -24.808  1.00  0.00           N  
ATOM   2069  H1  MET B 127     -26.880  15.969 -24.565  1.00  0.00           H  
ATOM   2070  H2  MET B 127     -26.129  17.065 -25.546  1.00  0.00           H  
ATOM   2071  H3  MET B 127     -27.719  17.261 -25.124  1.00  0.00           H  
ATOM   2072  CA  MET B 127     -26.431  17.733 -23.615  1.00  0.00           C  
ATOM   2073  HA  MET B 127     -25.498  17.350 -23.205  1.00  0.00           H  
ATOM   2074  CB  MET B 127     -26.226  19.216 -23.974  1.00  0.00           C  
ATOM   2075  HB2 MET B 127     -25.350  19.300 -24.618  1.00  0.00           H  
ATOM   2076  HB3 MET B 127     -27.095  19.575 -24.529  1.00  0.00           H  
ATOM   2077  CG  MET B 127     -26.035  20.127 -22.756  1.00  0.00           C  
ATOM   2078  HG2 MET B 127     -26.946  20.120 -22.158  1.00  0.00           H  
ATOM   2079  HG3 MET B 127     -25.222  19.737 -22.146  1.00  0.00           H  
ATOM   2080  SD  MET B 127     -25.673  21.849 -23.189  1.00  0.00           S  
ATOM   2081  CE  MET B 127     -23.863  21.836 -23.067  1.00  0.00           C  
ATOM   2082  HE1 MET B 127     -23.448  21.097 -23.753  1.00  0.00           H  
ATOM   2083  HE2 MET B 127     -23.476  22.823 -23.322  1.00  0.00           H  
ATOM   2084  HE3 MET B 127     -23.566  21.593 -22.046  1.00  0.00           H  
ATOM   2085  C   MET B 127     -27.521  17.556 -22.573  1.00  0.00           C  
ATOM   2086  O   MET B 127     -28.684  17.695 -22.931  1.00  0.00           O  
ATOM   2087  N   HIE B 128     -27.159  17.218 -21.340  1.00  0.00           N  
ATOM   2088  H   HIE B 128     -26.166  17.137 -21.134  1.00  0.00           H  
ATOM   2089  CA  HIE B 128     -28.037  17.227 -20.166  1.00  0.00           C  
ATOM   2090  HA  HIE B 128     -29.080  17.135 -20.472  1.00  0.00           H  
ATOM   2091  CB  HIE B 128     -27.672  16.018 -19.287  1.00  0.00           C  
ATOM   2092  HB2 HIE B 128     -26.698  16.203 -18.840  1.00  0.00           H  
ATOM   2093  HB3 HIE B 128     -27.582  15.136 -19.924  1.00  0.00           H  
ATOM   2094  CG  HIE B 128     -28.628  15.676 -18.168  1.00  0.00           C  
ATOM   2095  ND1 HIE B 128     -29.018  16.536 -17.143  1.00  0.00           N  
ATOM   2096  CE1 HIE B 128     -29.668  15.782 -16.246  1.00  0.00           C  
ATOM   2097  HE1 HIE B 128     -30.045  16.141 -15.297  1.00  0.00           H  
ATOM   2098  NE2 HIE B 128     -29.711  14.505 -16.654  1.00  0.00           N  
ATOM   2099  HE2 HIE B 128     -30.013  13.722 -16.073  1.00  0.00           H  
ATOM   2100  CD2 HIE B 128     -29.059  14.418 -17.865  1.00  0.00           C  
ATOM   2101  HD2 HIE B 128     -28.808  13.513 -18.405  1.00  0.00           H  
ATOM   2102  C   HIE B 128     -27.859  18.557 -19.414  1.00  0.00           C  
ATOM   2103  O   HIE B 128     -26.809  19.190 -19.517  1.00  0.00           O  
ATOM   2104  N   HIE B 129     -28.856  18.961 -18.631  1.00  0.00           N  
ATOM   2105  H   HIE B 129     -29.614  18.305 -18.496  1.00  0.00           H  
ATOM   2106  CA  HIE B 129     -28.796  20.095 -17.698  1.00  0.00           C  
ATOM   2107  HA  HIE B 129     -28.670  21.019 -18.262  1.00  0.00           H  
ATOM   2108  CB  HIE B 129     -30.159  20.148 -16.980  1.00  0.00           C  
ATOM   2109  HB2 HIE B 129     -30.526  19.130 -16.839  1.00  0.00           H  
ATOM   2110  HB3 HIE B 129     -30.874  20.661 -17.627  1.00  0.00           H  
ATOM   2111  CG  HIE B 129     -30.187  20.795 -15.621  1.00  0.00           C  
ATOM   2112  ND1 HIE B 129     -30.085  20.102 -14.416  1.00  0.00           N  
ATOM   2113  CE1 HIE B 129     -30.218  21.020 -13.450  1.00  0.00           C  
ATOM   2114  HE1 HIE B 129     -30.194  20.799 -12.391  1.00  0.00           H  
ATOM   2115  NE2 HIE B 129     -30.396  22.240 -13.984  1.00  0.00           N  
ATOM   2116  HE2 HIE B 129     -30.528  23.093 -13.463  1.00  0.00           H  
ATOM   2117  CD2 HIE B 129     -30.383  22.118 -15.356  1.00  0.00           C  
ATOM   2118  HD2 HIE B 129     -30.520  22.906 -16.083  1.00  0.00           H  
ATOM   2119  C   HIE B 129     -27.589  20.021 -16.738  1.00  0.00           C  
ATOM   2120  O   HIE B 129     -26.971  21.047 -16.463  1.00  0.00           O  
ATOM   2121  N   HIE B 130     -27.172  18.821 -16.318  1.00  0.00           N  
ATOM   2122  H   HIE B 130     -27.739  18.013 -16.557  1.00  0.00           H  
ATOM   2123  CA  HIE B 130     -25.977  18.604 -15.483  1.00  0.00           C  
ATOM   2124  HA  HIE B 130     -26.006  19.288 -14.637  1.00  0.00           H  
ATOM   2125  CB  HIE B 130     -25.980  17.162 -14.946  1.00  0.00           C  
ATOM   2126  HB2 HIE B 130     -25.064  16.999 -14.378  1.00  0.00           H  
ATOM   2127  HB3 HIE B 130     -25.966  16.486 -15.798  1.00  0.00           H  
ATOM   2128  CG  HIE B 130     -27.140  16.769 -14.060  1.00  0.00           C  
ATOM   2129  ND1 HIE B 130     -27.450  15.460 -13.680  1.00  0.00           N  
ATOM   2130  CE1 HIE B 130     -28.551  15.539 -12.918  1.00  0.00           C  
ATOM   2131  HE1 HIE B 130     -29.066  14.689 -12.488  1.00  0.00           H  
ATOM   2132  NE2 HIE B 130     -28.919  16.822 -12.767  1.00  0.00           N  
ATOM   2133  HE2 HIE B 130     -29.711  17.148 -12.235  1.00  0.00           H  
ATOM   2134  CD2 HIE B 130     -28.042  17.610 -13.477  1.00  0.00           C  
ATOM   2135  HD2 HIE B 130     -28.071  18.685 -13.585  1.00  0.00           H  
ATOM   2136  C   HIE B 130     -24.644  18.892 -16.193  1.00  0.00           C  
ATOM   2137  O   HIE B 130     -23.645  19.127 -15.520  1.00  0.00           O  
ATOM   2138  N   HIE B 131     -24.598  18.925 -17.532  1.00  0.00           N  
ATOM   2139  H   HIE B 131     -25.458  18.805 -18.052  1.00  0.00           H  
ATOM   2140  CA  HIE B 131     -23.361  19.198 -18.291  1.00  0.00           C  
ATOM   2141  HA  HIE B 131     -22.559  18.584 -17.878  1.00  0.00           H  
ATOM   2142  CB  HIE B 131     -23.534  18.818 -19.777  1.00  0.00           C  
ATOM   2143  HB2 HIE B 131     -22.600  19.033 -20.297  1.00  0.00           H  
ATOM   2144  HB3 HIE B 131     -24.299  19.463 -20.204  1.00  0.00           H  
ATOM   2145  CG  HIE B 131     -23.893  17.376 -20.081  1.00  0.00           C  
ATOM   2146  ND1 HIE B 131     -24.208  16.872 -21.354  1.00  0.00           N  
ATOM   2147  CE1 HIE B 131     -24.453  15.560 -21.175  1.00  0.00           C  
ATOM   2148  HE1 HIE B 131     -24.738  14.861 -21.950  1.00  0.00           H  
ATOM   2149  NE2 HIE B 131     -24.325  15.228 -19.887  1.00  0.00           N  
ATOM   2150  HE2 HIE B 131     -24.587  14.312 -19.498  1.00  0.00           H  
ATOM   2151  CD2 HIE B 131     -23.954  16.349 -19.183  1.00  0.00           C  
ATOM   2152  HD2 HIE B 131     -23.766  16.409 -18.120  1.00  0.00           H  
ATOM   2153  C   HIE B 131     -22.877  20.655 -18.158  1.00  0.00           C  
ATOM   2154  O   HIE B 131     -21.777  20.970 -18.603  1.00  0.00           O  
ATOM   2155  N   HIE B 132     -23.675  21.540 -17.544  1.00  0.00           N  
ATOM   2156  H   HIE B 132     -24.580  21.215 -17.231  1.00  0.00           H  
ATOM   2157  CA  HIE B 132     -23.283  22.915 -17.194  1.00  0.00           C  
ATOM   2158  HA  HIE B 132     -22.564  23.274 -17.931  1.00  0.00           H  
ATOM   2159  CB  HIE B 132     -24.516  23.824 -17.248  1.00  0.00           C  
ATOM   2160  HB2 HIE B 132     -24.225  24.834 -16.955  1.00  0.00           H  
ATOM   2161  HB3 HIE B 132     -25.258  23.467 -16.532  1.00  0.00           H  
ATOM   2162  CG  HIE B 132     -25.146  23.908 -18.612  1.00  0.00           C  
ATOM   2163  ND1 HIE B 132     -24.580  24.530 -19.730  1.00  0.00           N  
ATOM   2164  CE1 HIE B 132     -25.484  24.408 -20.709  1.00  0.00           C  
ATOM   2165  HE1 HIE B 132     -25.356  24.794 -21.711  1.00  0.00           H  
ATOM   2166  NE2 HIE B 132     -26.573  23.753 -20.269  1.00  0.00           N  
ATOM   2167  HE2 HIE B 132     -27.397  23.558 -20.821  1.00  0.00           H  
ATOM   2168  CD2 HIE B 132     -26.376  23.425 -18.946  1.00  0.00           C  
ATOM   2169  HD2 HIE B 132     -27.051  22.902 -18.285  1.00  0.00           H  
ATOM   2170  C   HIE B 132     -22.604  23.049 -15.821  1.00  0.00           C  
ATOM   2171  O   HIE B 132     -22.049  24.111 -15.522  1.00  0.00           O  
ATOM   2172  N   HIE B 133     -22.640  22.003 -14.990  1.00  0.00           N  
ATOM   2173  H   HIE B 133     -23.079  21.142 -15.296  1.00  0.00           H  
ATOM   2174  CA  HIE B 133     -22.032  22.014 -13.660  1.00  0.00           C  
ATOM   2175  HA  HIE B 133     -22.408  22.885 -13.122  1.00  0.00           H  
ATOM   2176  CB  HIE B 133     -22.425  20.764 -12.858  1.00  0.00           C  
ATOM   2177  HB2 HIE B 133     -21.924  20.805 -11.892  1.00  0.00           H  
ATOM   2178  HB3 HIE B 133     -22.064  19.879 -13.384  1.00  0.00           H  
ATOM   2179  CG  HIE B 133     -23.898  20.587 -12.586  1.00  0.00           C  
ATOM   2180  ND1 HIE B 133     -24.940  21.431 -12.981  1.00  0.00           N  
ATOM   2181  CE1 HIE B 133     -26.066  20.871 -12.514  1.00  0.00           C  
ATOM   2182  HE1 HIE B 133     -27.059  21.269 -12.680  1.00  0.00           H  
ATOM   2183  NE2 HIE B 133     -25.784  19.743 -11.840  1.00  0.00           N  
ATOM   2184  HE2 HIE B 133     -26.454  19.119 -11.390  1.00  0.00           H  
ATOM   2185  CD2 HIE B 133     -24.423  19.557 -11.867  1.00  0.00           C  
ATOM   2186  HD2 HIE B 133     -23.861  18.763 -11.399  1.00  0.00           H  
ATOM   2187  C   HIE B 133     -20.510  22.130 -13.758  1.00  0.00           C  
ATOM   2188  O   HIE B 133     -19.875  21.611 -14.677  1.00  0.00           O  
ATOM   2189  N   LYS B 134     -19.908  22.799 -12.777  1.00  0.00           N  
ATOM   2190  H   LYS B 134     -20.501  23.177 -12.044  1.00  0.00           H  
ATOM   2191  CA  LYS B 134     -18.469  23.070 -12.717  1.00  0.00           C  
ATOM   2192  HA  LYS B 134     -17.962  22.464 -13.470  1.00  0.00           H  
ATOM   2193  CB  LYS B 134     -18.198  24.551 -13.032  1.00  0.00           C  
ATOM   2194  HB2 LYS B 134     -18.735  25.186 -12.325  1.00  0.00           H  
ATOM   2195  HB3 LYS B 134     -17.130  24.753 -12.939  1.00  0.00           H  
ATOM   2196  CG  LYS B 134     -18.645  24.863 -14.468  1.00  0.00           C  
ATOM   2197  HG2 LYS B 134     -18.148  24.165 -15.144  1.00  0.00           H  
ATOM   2198  HG3 LYS B 134     -19.720  24.706 -14.540  1.00  0.00           H  
ATOM   2199  CD  LYS B 134     -18.356  26.294 -14.917  1.00  0.00           C  
ATOM   2200  HD2 LYS B 134     -18.926  26.990 -14.295  1.00  0.00           H  
ATOM   2201  HD3 LYS B 134     -17.284  26.497 -14.847  1.00  0.00           H  
ATOM   2202  CE  LYS B 134     -18.824  26.378 -16.376  1.00  0.00           C  
ATOM   2203  HE2 LYS B 134     -19.842  25.977 -16.442  1.00  0.00           H  
ATOM   2204  HE3 LYS B 134     -18.192  25.721 -16.978  1.00  0.00           H  
ATOM   2205  NZ  LYS B 134     -18.785  27.760 -16.907  1.00  0.00           N  
ATOM   2206  HZ1 LYS B 134     -19.453  28.338 -16.414  1.00  0.00           H  
ATOM   2207  HZ2 LYS B 134     -17.860  28.153 -16.797  1.00  0.00           H  
ATOM   2208  HZ3 LYS B 134     -19.029  27.757 -17.890  1.00  0.00           H  
ATOM   2209  C   LYS B 134     -17.899  22.653 -11.373  1.00  0.00           C  
ATOM   2210  O   LYS B 134     -18.619  22.610 -10.376  1.00  0.00           O  
ATOM   2211  N   VAL B 135     -16.607  22.344 -11.369  1.00  0.00           N  
ATOM   2212  H   VAL B 135     -16.096  22.424 -12.233  1.00  0.00           H  
ATOM   2213  CA  VAL B 135     -15.840  22.063 -10.154  1.00  0.00           C  
ATOM   2214  HA  VAL B 135     -16.327  21.256  -9.606  1.00  0.00           H  
ATOM   2215  CB  VAL B 135     -14.413  21.596 -10.511  1.00  0.00           C  
ATOM   2216  HB  VAL B 135     -13.915  22.373 -11.092  1.00  0.00           H  
ATOM   2217  CG1 VAL B 135     -13.578  21.311  -9.262  1.00  0.00           C  
ATOM   2218 HG11 VAL B 135     -13.437  22.224  -8.682  1.00  0.00           H  
ATOM   2219 HG12 VAL B 135     -14.061  20.552  -8.646  1.00  0.00           H  
ATOM   2220 HG13 VAL B 135     -12.593  20.958  -9.568  1.00  0.00           H  
ATOM   2221  CG2 VAL B 135     -14.451  20.312 -11.354  1.00  0.00           C  
ATOM   2222 HG21 VAL B 135     -13.434  19.969 -11.547  1.00  0.00           H  
ATOM   2223 HG22 VAL B 135     -14.995  19.532 -10.821  1.00  0.00           H  
ATOM   2224 HG23 VAL B 135     -14.929  20.499 -12.314  1.00  0.00           H  
ATOM   2225  C   VAL B 135     -15.833  23.320  -9.278  1.00  0.00           C  
ATOM   2226  O   VAL B 135     -15.362  24.374  -9.692  1.00  0.00           O  
ATOM   2227  N   LEU B 136     -16.425  23.208  -8.090  1.00  0.00           N  
ATOM   2228  H   LEU B 136     -16.792  22.296  -7.852  1.00  0.00           H  
ATOM   2229  CA  LEU B 136     -16.456  24.238  -7.048  1.00  0.00           C  
ATOM   2230  HA  LEU B 136     -16.374  25.218  -7.520  1.00  0.00           H  
ATOM   2231  CB  LEU B 136     -17.819  24.134  -6.336  1.00  0.00           C  
ATOM   2232  HB2 LEU B 136     -18.605  24.249  -7.082  1.00  0.00           H  
ATOM   2233  HB3 LEU B 136     -17.905  23.134  -5.908  1.00  0.00           H  
ATOM   2234  CG  LEU B 136     -18.063  25.160  -5.212  1.00  0.00           C  
ATOM   2235  HG  LEU B 136     -17.290  25.070  -4.450  1.00  0.00           H  
ATOM   2236  CD1 LEU B 136     -18.091  26.594  -5.744  1.00  0.00           C  
ATOM   2237 HD11 LEU B 136     -17.111  26.859  -6.141  1.00  0.00           H  
ATOM   2238 HD12 LEU B 136     -18.324  27.285  -4.935  1.00  0.00           H  
ATOM   2239 HD13 LEU B 136     -18.839  26.695  -6.530  1.00  0.00           H  
ATOM   2240  CD2 LEU B 136     -19.406  24.874  -4.538  1.00  0.00           C  
ATOM   2241 HD21 LEU B 136     -19.539  25.549  -3.693  1.00  0.00           H  
ATOM   2242 HD22 LEU B 136     -20.221  25.022  -5.244  1.00  0.00           H  
ATOM   2243 HD23 LEU B 136     -19.427  23.846  -4.178  1.00  0.00           H  
ATOM   2244  C   LEU B 136     -15.273  24.103  -6.069  1.00  0.00           C  
ATOM   2245  O   LEU B 136     -14.899  25.072  -5.418  1.00  0.00           O  
ATOM   2246  N   GLN B 137     -14.703  22.900  -5.958  1.00  0.00           N  
ATOM   2247  H   GLN B 137     -15.086  22.147  -6.514  1.00  0.00           H  
ATOM   2248  CA  GLN B 137     -13.470  22.604  -5.225  1.00  0.00           C  
ATOM   2249  HA  GLN B 137     -12.757  23.417  -5.387  1.00  0.00           H  
ATOM   2250  CB  GLN B 137     -13.775  22.487  -3.717  1.00  0.00           C  
ATOM   2251  HB2 GLN B 137     -14.311  23.382  -3.396  1.00  0.00           H  
ATOM   2252  HB3 GLN B 137     -14.412  21.619  -3.543  1.00  0.00           H  
ATOM   2253  CG  GLN B 137     -12.507  22.348  -2.863  1.00  0.00           C  
ATOM   2254  HG2 GLN B 137     -12.021  21.397  -3.082  1.00  0.00           H  
ATOM   2255  HG3 GLN B 137     -11.819  23.150  -3.133  1.00  0.00           H  
ATOM   2256  CD  GLN B 137     -12.764  22.433  -1.356  1.00  0.00           C  
ATOM   2257  OE1 GLN B 137     -13.882  22.457  -0.849  1.00  0.00           O  
ATOM   2258  NE2 GLN B 137     -11.715  22.484  -0.564  1.00  0.00           N  
ATOM   2259 HE21 GLN B 137     -11.862  22.579   0.423  1.00  0.00           H  
ATOM   2260 HE22 GLN B 137     -10.797  22.453  -0.974  1.00  0.00           H  
ATOM   2261  C   GLN B 137     -12.875  21.308  -5.790  1.00  0.00           C  
ATOM   2262  O   GLN B 137     -13.606  20.326  -5.933  1.00  0.00           O  
ATOM   2263  N   GLU B 138     -11.593  21.315  -6.151  1.00  0.00           N  
ATOM   2264  H   GLU B 138     -11.065  22.183  -6.026  1.00  0.00           H  
ATOM   2265  CA  GLU B 138     -10.909  20.265  -6.922  1.00  0.00           C  
ATOM   2266  HA  GLU B 138     -11.496  20.100  -7.819  1.00  0.00           H  
ATOM   2267  CB  GLU B 138      -9.514  20.754  -7.359  1.00  0.00           C  
ATOM   2268  HB2 GLU B 138      -8.910  21.002  -6.485  1.00  0.00           H  
ATOM   2269  HB3 GLU B 138      -9.016  19.925  -7.861  1.00  0.00           H  
ATOM   2270  CG  GLU B 138      -9.518  21.929  -8.352  1.00  0.00           C  
ATOM   2271  HG2 GLU B 138      -8.648  21.810  -9.001  1.00  0.00           H  
ATOM   2272  HG3 GLU B 138     -10.404  21.871  -8.987  1.00  0.00           H  
ATOM   2273  CD  GLU B 138      -9.435  23.316  -7.699  1.00  0.00           C  
ATOM   2274  OE1 GLU B 138      -9.949  23.478  -6.567  1.00  0.00           O  
ATOM   2275  OE2 GLU B 138      -8.863  24.210  -8.356  1.00  0.00           O  
ATOM   2276  C   GLU B 138     -10.753  18.903  -6.207  1.00  0.00           C  
ATOM   2277  O   GLU B 138     -10.734  18.855  -4.976  1.00  0.00           O  
ATOM   2278  N   PRO B 139     -10.582  17.795  -6.966  1.00  0.00           N  
ATOM   2279  CD  PRO B 139     -10.920  17.667  -8.380  1.00  0.00           C  
ATOM   2280  HD2 PRO B 139     -10.092  18.031  -8.981  1.00  0.00           H  
ATOM   2281  HD3 PRO B 139     -11.836  18.203  -8.629  1.00  0.00           H  
ATOM   2282  CG  PRO B 139     -11.130  16.175  -8.623  1.00  0.00           C  
ATOM   2283  HG2 PRO B 139     -10.918  15.895  -9.654  1.00  0.00           H  
ATOM   2284  HG3 PRO B 139     -12.145  15.892  -8.349  1.00  0.00           H  
ATOM   2285  CB  PRO B 139     -10.157  15.536  -7.645  1.00  0.00           C  
ATOM   2286  HB2 PRO B 139      -9.157  15.543  -8.076  1.00  0.00           H  
ATOM   2287  HB3 PRO B 139     -10.457  14.521  -7.387  1.00  0.00           H  
ATOM   2288  CA  PRO B 139     -10.235  16.475  -6.437  1.00  0.00           C  
ATOM   2289  HA  PRO B 139     -11.054  16.136  -5.819  1.00  0.00           H  
ATOM   2290  C   PRO B 139      -8.960  16.415  -5.590  1.00  0.00           C  
ATOM   2291  O   PRO B 139      -7.844  16.514  -6.104  1.00  0.00           O  
ATOM   2292  N   THR B 140      -9.138  16.146  -4.296  1.00  0.00           N  
ATOM   2293  H   THR B 140     -10.101  16.090  -3.972  1.00  0.00           H  
ATOM   2294  CA  THR B 140      -8.079  15.670  -3.389  1.00  0.00           C  
ATOM   2295  HA  THR B 140      -7.119  15.798  -3.888  1.00  0.00           H  
ATOM   2296  CB  THR B 140      -8.012  16.513  -2.110  1.00  0.00           C  
ATOM   2297  HB  THR B 140      -7.952  17.567  -2.387  1.00  0.00           H  
ATOM   2298  CG2 THR B 140      -9.184  16.311  -1.150  1.00  0.00           C  
ATOM   2299 HG21 THR B 140     -10.125  16.500  -1.666  1.00  0.00           H  
ATOM   2300 HG22 THR B 140      -9.185  15.292  -0.765  1.00  0.00           H  
ATOM   2301 HG23 THR B 140      -9.094  17.007  -0.318  1.00  0.00           H  
ATOM   2302  OG1 THR B 140      -6.839  16.162  -1.409  1.00  0.00           O  
ATOM   2303  HG1 THR B 140      -6.749  16.774  -0.675  1.00  0.00           H  
ATOM   2304  C   THR B 140      -8.236  14.171  -3.110  1.00  0.00           C  
ATOM   2305  O   THR B 140      -9.307  13.598  -3.326  1.00  0.00           O  
ATOM   2306  N   CYS B 141      -7.166  13.490  -2.693  1.00  0.00           N  
ATOM   2307  H   CYS B 141      -6.348  14.004  -2.391  1.00  0.00           H  
ATOM   2308  CA  CYS B 141      -7.109  12.027  -2.655  1.00  0.00           C  
ATOM   2309  HA  CYS B 141      -8.088  11.656  -2.363  1.00  0.00           H  
ATOM   2310  CB  CYS B 141      -6.802  11.551  -4.087  1.00  0.00           C  
ATOM   2311  HB2 CYS B 141      -7.515  12.011  -4.773  1.00  0.00           H  
ATOM   2312  HB3 CYS B 141      -5.798  11.875  -4.363  1.00  0.00           H  
ATOM   2313  SG  CYS B 141      -6.928   9.752  -4.265  1.00  0.00           S  
ATOM   2314  HG  CYS B 141      -5.747   9.455  -3.714  1.00  0.00           H  
ATOM   2315  C   CYS B 141      -6.081  11.526  -1.625  1.00  0.00           C  
ATOM   2316  O   CYS B 141      -5.049  12.168  -1.448  1.00  0.00           O  
ATOM   2317  N   VAL B 142      -6.341  10.395  -0.957  1.00  0.00           N  
ATOM   2318  H   VAL B 142      -7.231   9.942  -1.141  1.00  0.00           H  
ATOM   2319  CA  VAL B 142      -5.454   9.772   0.057  1.00  0.00           C  
ATOM   2320  HA  VAL B 142      -4.427  10.063  -0.165  1.00  0.00           H  
ATOM   2321  CB  VAL B 142      -5.769  10.243   1.499  1.00  0.00           C  
ATOM   2322  HB  VAL B 142      -5.125   9.679   2.175  1.00  0.00           H  
ATOM   2323  CG1 VAL B 142      -5.460  11.726   1.734  1.00  0.00           C  
ATOM   2324 HG11 VAL B 142      -6.139  12.353   1.156  1.00  0.00           H  
ATOM   2325 HG12 VAL B 142      -4.436  11.939   1.425  1.00  0.00           H  
ATOM   2326 HG13 VAL B 142      -5.565  11.966   2.792  1.00  0.00           H  
ATOM   2327  CG2 VAL B 142      -7.218   9.984   1.943  1.00  0.00           C  
ATOM   2328 HG21 VAL B 142      -7.354  10.325   2.969  1.00  0.00           H  
ATOM   2329 HG22 VAL B 142      -7.441   8.919   1.904  1.00  0.00           H  
ATOM   2330 HG23 VAL B 142      -7.913  10.523   1.297  1.00  0.00           H  
ATOM   2331  C   VAL B 142      -5.509   8.239  -0.010  1.00  0.00           C  
ATOM   2332  O   VAL B 142      -6.583   7.680  -0.236  1.00  0.00           O  
ATOM   2333  N   SER B 143      -4.381   7.550   0.195  1.00  0.00           N  
ATOM   2334  H   SER B 143      -3.544   8.071   0.440  1.00  0.00           H  
ATOM   2335  CA  SER B 143      -4.282   6.080   0.137  1.00  0.00           C  
ATOM   2336  HA  SER B 143      -5.047   5.695  -0.536  1.00  0.00           H  
ATOM   2337  CB  SER B 143      -2.914   5.726  -0.452  1.00  0.00           C  
ATOM   2338  HB2 SER B 143      -2.796   6.237  -1.407  1.00  0.00           H  
ATOM   2339  HB3 SER B 143      -2.135   6.070   0.229  1.00  0.00           H  
ATOM   2340  OG  SER B 143      -2.782   4.333  -0.652  1.00  0.00           O  
ATOM   2341  HG  SER B 143      -3.408   4.076  -1.339  1.00  0.00           H  
ATOM   2342  C   SER B 143      -4.461   5.393   1.505  1.00  0.00           C  
ATOM   2343  O   SER B 143      -3.956   5.903   2.502  1.00  0.00           O  
ATOM   2344  N   ASP B 144      -5.090   4.205   1.562  1.00  0.00           N  
ATOM   2345  H   ASP B 144      -5.588   3.854   0.744  1.00  0.00           H  
ATOM   2346  CA  ASP B 144      -4.964   3.289   2.720  1.00  0.00           C  
ATOM   2347  HA  ASP B 144      -4.904   3.899   3.624  1.00  0.00           H  
ATOM   2348  CB  ASP B 144      -6.215   2.390   2.882  1.00  0.00           C  
ATOM   2349  HB2 ASP B 144      -6.242   2.027   3.909  1.00  0.00           H  
ATOM   2350  HB3 ASP B 144      -7.109   2.996   2.727  1.00  0.00           H  
ATOM   2351  CG  ASP B 144      -6.278   1.159   1.965  1.00  0.00           C  
ATOM   2352  OD1 ASP B 144      -5.653   1.166   0.889  1.00  0.00           O  
ATOM   2353  OD2 ASP B 144      -6.923   0.142   2.329  1.00  0.00           O  
ATOM   2354  C   ASP B 144      -3.670   2.438   2.683  1.00  0.00           C  
ATOM   2355  O   ASP B 144      -3.364   1.739   3.648  1.00  0.00           O  
ATOM   2356  N   TYR B 145      -2.914   2.500   1.583  1.00  0.00           N  
ATOM   2357  H   TYR B 145      -3.205   3.160   0.876  1.00  0.00           H  
ATOM   2358  CA  TYR B 145      -1.723   1.703   1.254  1.00  0.00           C  
ATOM   2359  HA  TYR B 145      -1.551   1.910   0.201  1.00  0.00           H  
ATOM   2360  CB  TYR B 145      -0.487   2.240   2.005  1.00  0.00           C  
ATOM   2361  HB2 TYR B 145      -0.696   3.254   2.344  1.00  0.00           H  
ATOM   2362  HB3 TYR B 145      -0.315   1.639   2.899  1.00  0.00           H  
ATOM   2363  CG  TYR B 145       0.777   2.309   1.159  1.00  0.00           C  
ATOM   2364  CD1 TYR B 145       0.812   3.151   0.028  1.00  0.00           C  
ATOM   2365  HD1 TYR B 145      -0.051   3.752  -0.225  1.00  0.00           H  
ATOM   2366  CE1 TYR B 145       1.970   3.224  -0.767  1.00  0.00           C  
ATOM   2367  HE1 TYR B 145       1.994   3.839  -1.654  1.00  0.00           H  
ATOM   2368  CZ  TYR B 145       3.121   2.491  -0.412  1.00  0.00           C  
ATOM   2369  OH  TYR B 145       4.240   2.608  -1.168  1.00  0.00           O  
ATOM   2370  HH  TYR B 145       4.981   2.046  -0.853  1.00  0.00           H  
ATOM   2371  CE2 TYR B 145       3.098   1.661   0.731  1.00  0.00           C  
ATOM   2372  HE2 TYR B 145       3.985   1.110   1.003  1.00  0.00           H  
ATOM   2373  CD2 TYR B 145       1.922   1.563   1.505  1.00  0.00           C  
ATOM   2374  HD2 TYR B 145       1.900   0.931   2.379  1.00  0.00           H  
ATOM   2375  C   TYR B 145      -1.933   0.172   1.305  1.00  0.00           C  
ATOM   2376  O   TYR B 145      -1.015  -0.590   1.620  1.00  0.00           O  
ATOM   2377  N   MET B 146      -3.156  -0.295   1.021  1.00  0.00           N  
ATOM   2378  H   MET B 146      -3.877   0.388   0.800  1.00  0.00           H  
ATOM   2379  CA  MET B 146      -3.541  -1.706   1.158  1.00  0.00           C  
ATOM   2380  HA  MET B 146      -2.674  -2.324   0.925  1.00  0.00           H  
ATOM   2381  CB  MET B 146      -3.906  -1.948   2.634  1.00  0.00           C  
ATOM   2382  HB2 MET B 146      -2.979  -1.939   3.202  1.00  0.00           H  
ATOM   2383  HB3 MET B 146      -4.536  -1.132   2.990  1.00  0.00           H  
ATOM   2384  CG  MET B 146      -4.622  -3.267   2.940  1.00  0.00           C  
ATOM   2385  HG2 MET B 146      -5.619  -3.235   2.498  1.00  0.00           H  
ATOM   2386  HG3 MET B 146      -4.066  -4.088   2.488  1.00  0.00           H  
ATOM   2387  SD  MET B 146      -4.788  -3.587   4.716  1.00  0.00           S  
ATOM   2388  CE  MET B 146      -5.839  -5.061   4.665  1.00  0.00           C  
ATOM   2389  HE1 MET B 146      -6.785  -4.819   4.181  1.00  0.00           H  
ATOM   2390  HE2 MET B 146      -5.337  -5.851   4.106  1.00  0.00           H  
ATOM   2391  HE3 MET B 146      -6.031  -5.402   5.683  1.00  0.00           H  
ATOM   2392  C   MET B 146      -4.653  -2.184   0.213  1.00  0.00           C  
ATOM   2393  O   MET B 146      -4.668  -3.370  -0.100  1.00  0.00           O  
ATOM   2394  N   SER B 147      -5.581  -1.331  -0.225  1.00  0.00           N  
ATOM   2395  H   SER B 147      -5.521  -0.361   0.071  1.00  0.00           H  
ATOM   2396  CA  SER B 147      -6.724  -1.723  -1.060  1.00  0.00           C  
ATOM   2397  HA  SER B 147      -6.388  -2.447  -1.793  1.00  0.00           H  
ATOM   2398  CB  SER B 147      -7.775  -2.422  -0.192  1.00  0.00           C  
ATOM   2399  HB2 SER B 147      -8.582  -2.782  -0.830  1.00  0.00           H  
ATOM   2400  HB3 SER B 147      -7.324  -3.279   0.307  1.00  0.00           H  
ATOM   2401  OG  SER B 147      -8.307  -1.542   0.778  1.00  0.00           O  
ATOM   2402  HG  SER B 147      -7.578  -1.003   1.152  1.00  0.00           H  
ATOM   2403  C   SER B 147      -7.385  -0.577  -1.836  1.00  0.00           C  
ATOM   2404  O   SER B 147      -7.858  -0.812  -2.950  1.00  0.00           O  
ATOM   2405  N   ILE B 148      -7.435   0.644  -1.295  1.00  0.00           N  
ATOM   2406  H   ILE B 148      -6.936   0.818  -0.425  1.00  0.00           H  
ATOM   2407  CA  ILE B 148      -8.174   1.769  -1.876  1.00  0.00           C  
ATOM   2408  HA  ILE B 148      -8.182   1.629  -2.953  1.00  0.00           H  
ATOM   2409  CB  ILE B 148      -9.652   1.823  -1.397  1.00  0.00           C  
ATOM   2410  HB  ILE B 148     -10.069   2.763  -1.763  1.00  0.00           H  
ATOM   2411  CG2 ILE B 148     -10.494   0.706  -2.038  1.00  0.00           C  
ATOM   2412 HG21 ILE B 148     -11.555   0.879  -1.861  1.00  0.00           H  
ATOM   2413 HG22 ILE B 148     -10.330   0.689  -3.114  1.00  0.00           H  
ATOM   2414 HG23 ILE B 148     -10.222  -0.261  -1.619  1.00  0.00           H  
ATOM   2415  CG1 ILE B 148      -9.790   1.826   0.146  1.00  0.00           C  
ATOM   2416 HG12 ILE B 148      -9.458   0.868   0.546  1.00  0.00           H  
ATOM   2417 HG13 ILE B 148      -9.151   2.605   0.564  1.00  0.00           H  
ATOM   2418  CD1 ILE B 148     -11.216   2.092   0.646  1.00  0.00           C  
ATOM   2419 HD11 ILE B 148     -11.209   2.165   1.732  1.00  0.00           H  
ATOM   2420 HD12 ILE B 148     -11.583   3.027   0.229  1.00  0.00           H  
ATOM   2421 HD13 ILE B 148     -11.880   1.277   0.360  1.00  0.00           H  
ATOM   2422  C   ILE B 148      -7.492   3.113  -1.620  1.00  0.00           C  
ATOM   2423  O   ILE B 148      -6.966   3.387  -0.541  1.00  0.00           O  
ATOM   2424  N   SER B 149      -7.600   4.019  -2.590  1.00  0.00           N  
ATOM   2425  H   SER B 149      -8.058   3.730  -3.452  1.00  0.00           H  
ATOM   2426  CA  SER B 149      -7.545   5.453  -2.294  1.00  0.00           C  
ATOM   2427  HA  SER B 149      -7.083   5.597  -1.320  1.00  0.00           H  
ATOM   2428  CB  SER B 149      -6.688   6.237  -3.283  1.00  0.00           C  
ATOM   2429  HB2 SER B 149      -7.048   6.083  -4.300  1.00  0.00           H  
ATOM   2430  HB3 SER B 149      -6.765   7.294  -3.043  1.00  0.00           H  
ATOM   2431  OG  SER B 149      -5.333   5.854  -3.169  1.00  0.00           O  
ATOM   2432  HG  SER B 149      -5.161   5.240  -3.892  1.00  0.00           H  
ATOM   2433  C   SER B 149      -8.954   6.030  -2.200  1.00  0.00           C  
ATOM   2434  O   SER B 149      -9.852   5.641  -2.946  1.00  0.00           O  
ATOM   2435  N   THR B 150      -9.152   6.963  -1.273  1.00  0.00           N  
ATOM   2436  H   THR B 150      -8.335   7.292  -0.763  1.00  0.00           H  
ATOM   2437  CA  THR B 150     -10.386   7.748  -1.136  1.00  0.00           C  
ATOM   2438  HA  THR B 150     -11.212   7.238  -1.629  1.00  0.00           H  
ATOM   2439  CB  THR B 150     -10.746   7.939   0.342  1.00  0.00           C  
ATOM   2440  HB  THR B 150      -9.961   8.511   0.836  1.00  0.00           H  
ATOM   2441  CG2 THR B 150     -12.088   8.641   0.549  1.00  0.00           C  
ATOM   2442 HG21 THR B 150     -12.876   8.116   0.007  1.00  0.00           H  
ATOM   2443 HG22 THR B 150     -12.331   8.655   1.612  1.00  0.00           H  
ATOM   2444 HG23 THR B 150     -12.034   9.671   0.195  1.00  0.00           H  
ATOM   2445  OG1 THR B 150     -10.832   6.670   0.951  1.00  0.00           O  
ATOM   2446  HG1 THR B 150      -9.990   6.236   0.787  1.00  0.00           H  
ATOM   2447  C   THR B 150     -10.183   9.102  -1.799  1.00  0.00           C  
ATOM   2448  O   THR B 150      -9.139   9.716  -1.581  1.00  0.00           O  
ATOM   2449  N   CYS B 151     -11.161   9.568  -2.573  1.00  0.00           N  
ATOM   2450  H   CYS B 151     -12.003   9.009  -2.685  1.00  0.00           H  
ATOM   2451  CA  CYS B 151     -11.094  10.831  -3.309  1.00  0.00           C  
ATOM   2452  HA  CYS B 151     -10.269  11.418  -2.914  1.00  0.00           H  
ATOM   2453  CB  CYS B 151     -10.777  10.505  -4.775  1.00  0.00           C  
ATOM   2454  HB2 CYS B 151      -9.844   9.943  -4.819  1.00  0.00           H  
ATOM   2455  HB3 CYS B 151     -11.578   9.892  -5.193  1.00  0.00           H  
ATOM   2456  SG  CYS B 151     -10.603  12.012  -5.768  1.00  0.00           S  
ATOM   2457  HG  CYS B 151      -9.752  12.645  -4.943  1.00  0.00           H  
ATOM   2458  C   CYS B 151     -12.370  11.671  -3.113  1.00  0.00           C  
ATOM   2459  O   CYS B 151     -13.469  11.114  -3.088  1.00  0.00           O  
ATOM   2460  N   GLU B 152     -12.216  12.992  -2.972  1.00  0.00           N  
ATOM   2461  H   GLU B 152     -11.277  13.367  -3.068  1.00  0.00           H  
ATOM   2462  CA  GLU B 152     -13.273  13.973  -2.677  1.00  0.00           C  
ATOM   2463  HA  GLU B 152     -14.235  13.533  -2.930  1.00  0.00           H  
ATOM   2464  CB  GLU B 152     -13.290  14.308  -1.164  1.00  0.00           C  
ATOM   2465  HB2 GLU B 152     -13.777  13.484  -0.641  1.00  0.00           H  
ATOM   2466  HB3 GLU B 152     -12.260  14.377  -0.808  1.00  0.00           H  
ATOM   2467  CG  GLU B 152     -14.013  15.632  -0.817  1.00  0.00           C  
ATOM   2468  HG2 GLU B 152     -13.447  16.462  -1.248  1.00  0.00           H  
ATOM   2469  HG3 GLU B 152     -15.002  15.619  -1.281  1.00  0.00           H  
ATOM   2470  CD  GLU B 152     -14.179  15.928   0.683  1.00  0.00           C  
ATOM   2471  OE1 GLU B 152     -14.945  16.879   0.988  1.00  0.00           O  
ATOM   2472  OE2 GLU B 152     -13.534  15.242   1.507  1.00  0.00           O  
ATOM   2473  C   GLU B 152     -13.114  15.243  -3.532  1.00  0.00           C  
ATOM   2474  O   GLU B 152     -11.999  15.724  -3.730  1.00  0.00           O  
ATOM   2475  N   TRP B 153     -14.238  15.806  -3.990  1.00  0.00           N  
ATOM   2476  H   TRP B 153     -15.117  15.371  -3.722  1.00  0.00           H  
ATOM   2477  CA  TRP B 153     -14.335  17.110  -4.662  1.00  0.00           C  
ATOM   2478  HA  TRP B 153     -13.619  17.796  -4.203  1.00  0.00           H  
ATOM   2479  CB  TRP B 153     -13.976  16.978  -6.151  1.00  0.00           C  
ATOM   2480  HB2 TRP B 153     -13.827  17.966  -6.578  1.00  0.00           H  
ATOM   2481  HB3 TRP B 153     -13.026  16.466  -6.220  1.00  0.00           H  
ATOM   2482  CG  TRP B 153     -14.931  16.239  -7.031  1.00  0.00           C  
ATOM   2483  CD1 TRP B 153     -15.881  16.793  -7.817  1.00  0.00           C  
ATOM   2484  HD1 TRP B 153     -16.073  17.857  -7.899  1.00  0.00           H  
ATOM   2485  NE1 TRP B 153     -16.539  15.801  -8.516  1.00  0.00           N  
ATOM   2486  HE1 TRP B 153     -17.275  15.995  -9.183  1.00  0.00           H  
ATOM   2487  CE2 TRP B 153     -16.021  14.553  -8.233  1.00  0.00           C  
ATOM   2488  CZ2 TRP B 153     -16.298  13.262  -8.710  1.00  0.00           C  
ATOM   2489  HZ2 TRP B 153     -17.073  13.103  -9.442  1.00  0.00           H  
ATOM   2490  CH2 TRP B 153     -15.539  12.180  -8.230  1.00  0.00           C  
ATOM   2491  HH2 TRP B 153     -15.727  11.178  -8.590  1.00  0.00           H  
ATOM   2492  CZ3 TRP B 153     -14.535  12.398  -7.272  1.00  0.00           C  
ATOM   2493  HZ3 TRP B 153     -13.959  11.567  -6.892  1.00  0.00           H  
ATOM   2494  CE3 TRP B 153     -14.260  13.695  -6.806  1.00  0.00           C  
ATOM   2495  HE3 TRP B 153     -13.464  13.849  -6.091  1.00  0.00           H  
ATOM   2496  CD2 TRP B 153     -14.995  14.804  -7.273  1.00  0.00           C  
ATOM   2497  C   TRP B 153     -15.743  17.706  -4.508  1.00  0.00           C  
ATOM   2498  O   TRP B 153     -16.662  17.070  -3.983  1.00  0.00           O  
ATOM   2499  N   LYS B 154     -15.958  18.926  -5.009  1.00  0.00           N  
ATOM   2500  H   LYS B 154     -15.168  19.411  -5.432  1.00  0.00           H  
ATOM   2501  CA  LYS B 154     -17.285  19.563  -5.056  1.00  0.00           C  
ATOM   2502  HA  LYS B 154     -18.047  18.826  -4.802  1.00  0.00           H  
ATOM   2503  CB  LYS B 154     -17.381  20.708  -4.034  1.00  0.00           C  
ATOM   2504  HB2 LYS B 154     -16.599  21.438  -4.241  1.00  0.00           H  
ATOM   2505  HB3 LYS B 154     -18.348  21.206  -4.138  1.00  0.00           H  
ATOM   2506  CG  LYS B 154     -17.246  20.185  -2.595  1.00  0.00           C  
ATOM   2507  HG2 LYS B 154     -18.124  19.592  -2.342  1.00  0.00           H  
ATOM   2508  HG3 LYS B 154     -16.365  19.548  -2.522  1.00  0.00           H  
ATOM   2509  CD  LYS B 154     -17.083  21.306  -1.568  1.00  0.00           C  
ATOM   2510  HD2 LYS B 154     -16.253  21.942  -1.878  1.00  0.00           H  
ATOM   2511  HD3 LYS B 154     -17.994  21.904  -1.510  1.00  0.00           H  
ATOM   2512  CE  LYS B 154     -16.773  20.651  -0.214  1.00  0.00           C  
ATOM   2513  HE2 LYS B 154     -17.706  20.324   0.254  1.00  0.00           H  
ATOM   2514  HE3 LYS B 154     -16.162  19.758  -0.390  1.00  0.00           H  
ATOM   2515  NZ  LYS B 154     -16.023  21.567   0.673  1.00  0.00           N  
ATOM   2516  HZ1 LYS B 154     -15.735  21.081   1.513  1.00  0.00           H  
ATOM   2517  HZ2 LYS B 154     -15.178  21.874   0.185  1.00  0.00           H  
ATOM   2518  HZ3 LYS B 154     -16.566  22.385   0.900  1.00  0.00           H  
ATOM   2519  C   LYS B 154     -17.603  20.043  -6.462  1.00  0.00           C  
ATOM   2520  O   LYS B 154     -16.758  20.642  -7.121  1.00  0.00           O  
ATOM   2521  N   MET B 155     -18.840  19.824  -6.886  1.00  0.00           N  
ATOM   2522  H   MET B 155     -19.446  19.281  -6.282  1.00  0.00           H  
ATOM   2523  CA  MET B 155     -19.481  20.523  -7.999  1.00  0.00           C  
ATOM   2524  HA  MET B 155     -18.719  20.861  -8.699  1.00  0.00           H  
ATOM   2525  CB  MET B 155     -20.423  19.552  -8.730  1.00  0.00           C  
ATOM   2526  HB2 MET B 155     -21.204  19.239  -8.037  1.00  0.00           H  
ATOM   2527  HB3 MET B 155     -20.893  20.067  -9.568  1.00  0.00           H  
ATOM   2528  CG  MET B 155     -19.715  18.290  -9.247  1.00  0.00           C  
ATOM   2529  HG2 MET B 155     -19.376  17.706  -8.391  1.00  0.00           H  
ATOM   2530  HG3 MET B 155     -20.445  17.682  -9.782  1.00  0.00           H  
ATOM   2531  SD  MET B 155     -18.287  18.573 -10.335  1.00  0.00           S  
ATOM   2532  CE  MET B 155     -19.111  19.267 -11.791  1.00  0.00           C  
ATOM   2533  HE1 MET B 155     -19.770  18.521 -12.237  1.00  0.00           H  
ATOM   2534  HE2 MET B 155     -19.691  20.143 -11.510  1.00  0.00           H  
ATOM   2535  HE3 MET B 155     -18.362  19.568 -12.519  1.00  0.00           H  
ATOM   2536  C   MET B 155     -20.249  21.751  -7.478  1.00  0.00           C  
ATOM   2537  O   MET B 155     -20.553  21.827  -6.287  1.00  0.00           O  
ATOM   2538  N   ASN B 156     -20.618  22.697  -8.346  1.00  0.00           N  
ATOM   2539  H   ASN B 156     -20.259  22.659  -9.295  1.00  0.00           H  
ATOM   2540  CA  ASN B 156     -21.551  23.783  -7.996  1.00  0.00           C  
ATOM   2541  HA  ASN B 156     -21.360  24.062  -6.960  1.00  0.00           H  
ATOM   2542  CB  ASN B 156     -21.274  25.029  -8.858  1.00  0.00           C  
ATOM   2543  HB2 ASN B 156     -21.762  25.880  -8.385  1.00  0.00           H  
ATOM   2544  HB3 ASN B 156     -20.204  25.232  -8.893  1.00  0.00           H  
ATOM   2545  CG  ASN B 156     -21.796  24.908 -10.279  1.00  0.00           C  
ATOM   2546  OD1 ASN B 156     -21.729  23.863 -10.900  1.00  0.00           O  
ATOM   2547  ND2 ASN B 156     -22.334  25.961 -10.846  1.00  0.00           N  
ATOM   2548 HD21 ASN B 156     -22.736  25.810 -11.755  1.00  0.00           H  
ATOM   2549 HD22 ASN B 156     -22.464  26.812 -10.329  1.00  0.00           H  
ATOM   2550  C   ASN B 156     -23.039  23.363  -8.033  1.00  0.00           C  
ATOM   2551  O   ASN B 156     -23.903  24.183  -7.730  1.00  0.00           O  
ATOM   2552  N   GLY B 157     -23.339  22.108  -8.391  1.00  0.00           N  
ATOM   2553  H   GLY B 157     -22.581  21.499  -8.661  1.00  0.00           H  
ATOM   2554  CA  GLY B 157     -24.683  21.525  -8.406  1.00  0.00           C  
ATOM   2555  HA2 GLY B 157     -25.227  21.891  -7.536  1.00  0.00           H  
ATOM   2556  HA3 GLY B 157     -25.208  21.854  -9.304  1.00  0.00           H  
ATOM   2557  C   GLY B 157     -24.660  19.983  -8.391  1.00  0.00           C  
ATOM   2558  O   GLY B 157     -23.651  19.390  -8.777  1.00  0.00           O  
ATOM   2559  N   PRO B 158     -25.733  19.310  -7.928  1.00  0.00           N  
ATOM   2560  CD  PRO B 158     -26.954  19.911  -7.409  1.00  0.00           C  
ATOM   2561  HD2 PRO B 158     -27.368  20.638  -8.109  1.00  0.00           H  
ATOM   2562  HD3 PRO B 158     -26.746  20.388  -6.450  1.00  0.00           H  
ATOM   2563  CG  PRO B 158     -27.940  18.759  -7.204  1.00  0.00           C  
ATOM   2564  HG2 PRO B 158     -28.523  18.606  -8.113  1.00  0.00           H  
ATOM   2565  HG3 PRO B 158     -28.599  18.939  -6.354  1.00  0.00           H  
ATOM   2566  CB  PRO B 158     -27.024  17.558  -6.967  1.00  0.00           C  
ATOM   2567  HB2 PRO B 158     -27.517  16.614  -7.207  1.00  0.00           H  
ATOM   2568  HB3 PRO B 158     -26.694  17.559  -5.928  1.00  0.00           H  
ATOM   2569  CA  PRO B 158     -25.830  17.845  -7.882  1.00  0.00           C  
ATOM   2570  HA  PRO B 158     -24.928  17.420  -7.440  1.00  0.00           H  
ATOM   2571  C   PRO B 158     -26.030  17.228  -9.278  1.00  0.00           C  
ATOM   2572  O   PRO B 158     -26.766  17.774 -10.102  1.00  0.00           O  
ATOM   2573  N   THR B 159     -25.407  16.077  -9.535  1.00  0.00           N  
ATOM   2574  H   THR B 159     -24.890  15.626  -8.791  1.00  0.00           H  
ATOM   2575  CA  THR B 159     -25.371  15.406 -10.850  1.00  0.00           C  
ATOM   2576  HA  THR B 159     -26.190  15.791 -11.452  1.00  0.00           H  
ATOM   2577  CB  THR B 159     -24.073  15.708 -11.629  1.00  0.00           C  
ATOM   2578  HB  THR B 159     -24.162  16.703 -12.064  1.00  0.00           H  
ATOM   2579  CG2 THR B 159     -22.806  15.659 -10.778  1.00  0.00           C  
ATOM   2580 HG21 THR B 159     -22.678  14.659 -10.364  1.00  0.00           H  
ATOM   2581 HG22 THR B 159     -21.955  15.905 -11.408  1.00  0.00           H  
ATOM   2582 HG23 THR B 159     -22.853  16.390  -9.973  1.00  0.00           H  
ATOM   2583  OG1 THR B 159     -23.856  14.789 -12.681  1.00  0.00           O  
ATOM   2584  HG1 THR B 159     -23.339  15.237 -13.370  1.00  0.00           H  
ATOM   2585  C   THR B 159     -25.587  13.902 -10.716  1.00  0.00           C  
ATOM   2586  O   THR B 159     -25.074  13.263  -9.798  1.00  0.00           O  
ATOM   2587  N   GLN B 160     -26.332  13.330 -11.665  1.00  0.00           N  
ATOM   2588  H   GLN B 160     -26.663  13.917 -12.423  1.00  0.00           H  
ATOM   2589  CA  GLN B 160     -26.594  11.889 -11.741  1.00  0.00           C  
ATOM   2590  HA  GLN B 160     -26.890  11.556 -10.744  1.00  0.00           H  
ATOM   2591  CB  GLN B 160     -27.785  11.628 -12.683  1.00  0.00           C  
ATOM   2592  HB2 GLN B 160     -28.097  10.588 -12.579  1.00  0.00           H  
ATOM   2593  HB3 GLN B 160     -28.616  12.259 -12.367  1.00  0.00           H  
ATOM   2594  CG  GLN B 160     -27.470  11.895 -14.163  1.00  0.00           C  
ATOM   2595  HG2 GLN B 160     -27.029  12.881 -14.258  1.00  0.00           H  
ATOM   2596  HG3 GLN B 160     -26.747  11.159 -14.517  1.00  0.00           H  
ATOM   2597  CD  GLN B 160     -28.708  11.854 -15.055  1.00  0.00           C  
ATOM   2598  OE1 GLN B 160     -29.778  12.354 -14.735  1.00  0.00           O  
ATOM   2599  NE2 GLN B 160     -28.620  11.308 -16.244  1.00  0.00           N  
ATOM   2600 HE21 GLN B 160     -29.449  11.227 -16.795  1.00  0.00           H  
ATOM   2601 HE22 GLN B 160     -27.693  11.093 -16.628  1.00  0.00           H  
ATOM   2602  C   GLN B 160     -25.353  11.051 -12.119  1.00  0.00           C  
ATOM   2603  O   GLN B 160     -25.442   9.826 -12.118  1.00  0.00           O  
ATOM   2604  N   CYS B 161     -24.208  11.689 -12.400  1.00  0.00           N  
ATOM   2605  H   CYS B 161     -24.224  12.700 -12.415  1.00  0.00           H  
ATOM   2606  CA  CYS B 161     -22.935  11.037 -12.725  1.00  0.00           C  
ATOM   2607  HA  CYS B 161     -22.234  11.821 -12.985  1.00  0.00           H  
ATOM   2608  CB  CYS B 161     -22.378  10.366 -11.456  1.00  0.00           C  
ATOM   2609  HB2 CYS B 161     -23.053   9.571 -11.131  1.00  0.00           H  
ATOM   2610  HB3 CYS B 161     -21.403   9.933 -11.670  1.00  0.00           H  
ATOM   2611  SG  CYS B 161     -22.196  11.607 -10.133  1.00  0.00           S  
ATOM   2612  HG  CYS B 161     -23.494  11.941 -10.021  1.00  0.00           H  
ATOM   2613  C   CYS B 161     -23.019  10.150 -13.987  1.00  0.00           C  
ATOM   2614  O   CYS B 161     -23.887  10.371 -14.833  1.00  0.00           O  
ATOM   2615  N   BCN B 162     -22.103   9.194 -14.194  1.00  0.00           N  
ATOM   2616  H27 BCN B 162     -21.322   9.124 -13.550  1.00  0.00           H  
ATOM   2617  C2  BCN B 162     -22.078   8.428 -15.427  1.00  0.00           C  
ATOM   2618  H   BCN B 162     -23.099   8.066 -15.551  1.00  0.00           H  
ATOM   2619  C4  BCN B 162     -21.236   7.143 -15.320  1.00  0.00           C  
ATOM   2620  H1  BCN B 162     -21.403   6.705 -14.328  1.00  0.00           H  
ATOM   2621  H2  BCN B 162     -21.614   6.406 -16.041  1.00  0.00           H  
ATOM   2622  C5  BCN B 162     -19.716   7.324 -15.572  1.00  0.00           C  
ATOM   2623  H3  BCN B 162     -19.558   7.515 -16.642  1.00  0.00           H  
ATOM   2624  H4  BCN B 162     -19.351   8.216 -15.048  1.00  0.00           H  
ATOM   2625  C6  BCN B 162     -18.874   6.084 -15.174  1.00  0.00           C  
ATOM   2626  H8  BCN B 162     -17.867   6.185 -15.599  1.00  0.00           H  
ATOM   2627  H9  BCN B 162     -19.310   5.185 -15.629  1.00  0.00           H  
ATOM   2628  C7  BCN B 162     -18.742   5.865 -13.649  1.00  0.00           C  
ATOM   2629  H5  BCN B 162     -18.191   4.934 -13.462  1.00  0.00           H  
ATOM   2630  H6  BCN B 162     -19.734   5.755 -13.190  1.00  0.00           H  
ATOM   2631  N2  BCN B 162     -18.019   6.964 -13.007  1.00  0.00           N  
ATOM   2632  H7  BCN B 162     -17.007   6.920 -12.947  1.00  0.00           H  
ATOM   2633  C8  BCN B 162     -18.640   8.028 -12.413  1.00  0.00           C  
ATOM   2634  O1  BCN B 162     -19.849   8.150 -12.329  1.00  0.00           O  
ATOM   2635  O2  BCN B 162     -17.696   8.897 -11.957  1.00  0.00           O  
ATOM   2636  C9  BCN B 162     -18.121  10.002 -11.132  1.00  0.00           C  
ATOM   2637  H21 BCN B 162     -19.103  10.387 -11.437  1.00  0.00           H  
ATOM   2638  H22 BCN B 162     -17.400  10.825 -11.216  1.00  0.00           H  
ATOM   2639  C10 BCN B 162     -18.144   9.526  -9.681  1.00  0.00           C  
ATOM   2640  H23 BCN B 162     -17.165   9.214  -9.328  1.00  0.00           H  
ATOM   2641  C11 BCN B 162     -19.329   8.763  -9.128  1.00  0.00           C  
ATOM   2642  H12 BCN B 162     -20.200   8.664  -9.774  1.00  0.00           H  
ATOM   2643  C12 BCN B 162     -19.083   7.458  -8.323  1.00  0.00           C  
ATOM   2644  H13 BCN B 162     -18.130   7.536  -7.783  1.00  0.00           H  
ATOM   2645  H14 BCN B 162     -18.968   6.622  -9.023  1.00  0.00           H  
ATOM   2646  C13 BCN B 162     -20.210   7.100  -7.305  1.00  0.00           C  
ATOM   2647  H19 BCN B 162     -21.159   6.900  -7.815  1.00  0.00           H  
ATOM   2648  H20 BCN B 162     -19.932   6.227  -6.702  1.00  0.00           H  
ATOM   2649  C14 BCN B 162     -20.334   8.278  -6.463  1.00  0.00           C  
ATOM   2650  C15 BCN B 162     -20.136   9.392  -6.110  1.00  0.00           C  
ATOM   2651  C16 BCN B 162     -19.555  10.721  -6.153  1.00  0.00           C  
ATOM   2652  H17 BCN B 162     -19.090  10.962  -5.192  1.00  0.00           H  
ATOM   2653  H18 BCN B 162     -20.323  11.471  -6.376  1.00  0.00           H  
ATOM   2654  C17 BCN B 162     -18.492  10.644  -7.292  1.00  0.00           C  
ATOM   2655  H15 BCN B 162     -18.040  11.632  -7.400  1.00  0.00           H  
ATOM   2656  H16 BCN B 162     -17.680   9.972  -6.986  1.00  0.00           H  
ATOM   2657  C18 BCN B 162     -19.046  10.200  -8.670  1.00  0.00           C  
ATOM   2658  H11 BCN B 162     -19.731  10.946  -9.062  1.00  0.00           H  
ATOM   2659  C3  BCN B 162     -21.772   9.307 -16.638  1.00  0.00           C  
ATOM   2660  O3  BCN B 162     -20.709   9.894 -16.785  1.00  0.00           O  
ATOM   2661  N   THR B 163     -22.758   9.480 -17.522  1.00  0.00           N  
ATOM   2662  H   THR B 163     -23.661   9.047 -17.362  1.00  0.00           H  
ATOM   2663  CA  THR B 163     -22.682  10.444 -18.633  1.00  0.00           C  
ATOM   2664  HA  THR B 163     -21.750  10.277 -19.169  1.00  0.00           H  
ATOM   2665  CB  THR B 163     -23.850  10.229 -19.613  1.00  0.00           C  
ATOM   2666  HB  THR B 163     -24.089  11.165 -20.120  1.00  0.00           H  
ATOM   2667  CG2 THR B 163     -23.457   9.195 -20.668  1.00  0.00           C  
ATOM   2668 HG21 THR B 163     -22.593   9.548 -21.230  1.00  0.00           H  
ATOM   2669 HG22 THR B 163     -23.217   8.247 -20.187  1.00  0.00           H  
ATOM   2670 HG23 THR B 163     -24.291   9.050 -21.355  1.00  0.00           H  
ATOM   2671  OG1 THR B 163     -25.004   9.716 -18.975  1.00  0.00           O  
ATOM   2672  HG1 THR B 163     -25.462  10.446 -18.491  1.00  0.00           H  
ATOM   2673  C   THR B 163     -22.644  11.901 -18.163  1.00  0.00           C  
ATOM   2674  O   THR B 163     -22.039  12.744 -18.824  1.00  0.00           O  
ATOM   2675  N   GLU B 164     -23.241  12.207 -17.010  1.00  0.00           N  
ATOM   2676  H   GLU B 164     -23.729  11.459 -16.521  1.00  0.00           H  
ATOM   2677  CA  GLU B 164     -23.397  13.567 -16.478  1.00  0.00           C  
ATOM   2678  HA  GLU B 164     -23.372  14.281 -17.299  1.00  0.00           H  
ATOM   2679  CB  GLU B 164     -24.776  13.675 -15.810  1.00  0.00           C  
ATOM   2680  HB2 GLU B 164     -24.943  12.807 -15.174  1.00  0.00           H  
ATOM   2681  HB3 GLU B 164     -24.796  14.556 -15.172  1.00  0.00           H  
ATOM   2682  CG  GLU B 164     -25.917  13.821 -16.829  1.00  0.00           C  
ATOM   2683  HG2 GLU B 164     -26.864  13.874 -16.293  1.00  0.00           H  
ATOM   2684  HG3 GLU B 164     -25.776  14.778 -17.332  1.00  0.00           H  
ATOM   2685  CD  GLU B 164     -25.979  12.717 -17.892  1.00  0.00           C  
ATOM   2686  OE1 GLU B 164     -26.224  11.537 -17.546  1.00  0.00           O  
ATOM   2687  OE2 GLU B 164     -25.736  13.044 -19.075  1.00  0.00           O  
ATOM   2688  C   GLU B 164     -22.272  14.010 -15.529  1.00  0.00           C  
ATOM   2689  O   GLU B 164     -22.168  15.202 -15.235  1.00  0.00           O  
ATOM   2690  N   LEU B 165     -21.425  13.077 -15.078  1.00  0.00           N  
ATOM   2691  H   LEU B 165     -21.611  12.128 -15.378  1.00  0.00           H  
ATOM   2692  CA  LEU B 165     -20.118  13.317 -14.457  1.00  0.00           C  
ATOM   2693  HA  LEU B 165     -19.571  14.010 -15.096  1.00  0.00           H  
ATOM   2694  CB  LEU B 165     -20.252  13.947 -13.047  1.00  0.00           C  
ATOM   2695  HB2 LEU B 165     -20.832  14.865 -13.117  1.00  0.00           H  
ATOM   2696  HB3 LEU B 165     -20.795  13.261 -12.399  1.00  0.00           H  
ATOM   2697  CG  LEU B 165     -18.908  14.282 -12.367  1.00  0.00           C  
ATOM   2698  HG  LEU B 165     -18.263  13.403 -12.355  1.00  0.00           H  
ATOM   2699  CD1 LEU B 165     -18.187  15.423 -13.087  1.00  0.00           C  
ATOM   2700 HD11 LEU B 165     -18.859  16.274 -13.205  1.00  0.00           H  
ATOM   2701 HD12 LEU B 165     -17.311  15.733 -12.521  1.00  0.00           H  
ATOM   2702 HD13 LEU B 165     -17.858  15.092 -14.068  1.00  0.00           H  
ATOM   2703  CD2 LEU B 165     -19.132  14.716 -10.920  1.00  0.00           C  
ATOM   2704 HD21 LEU B 165     -18.172  14.900 -10.450  1.00  0.00           H  
ATOM   2705 HD22 LEU B 165     -19.725  15.628 -10.896  1.00  0.00           H  
ATOM   2706 HD23 LEU B 165     -19.659  13.932 -10.374  1.00  0.00           H  
ATOM   2707  C   LEU B 165     -19.344  11.992 -14.377  1.00  0.00           C  
ATOM   2708  O   LEU B 165     -19.812  11.044 -13.753  1.00  0.00           O  
ATOM   2709  N   ARG B 166     -18.125  11.971 -14.913  1.00  0.00           N  
ATOM   2710  H   ARG B 166     -17.817  12.815 -15.389  1.00  0.00           H  
ATOM   2711  CA  ARG B 166     -17.164  10.869 -14.809  1.00  0.00           C  
ATOM   2712  HA  ARG B 166     -17.596  10.066 -14.213  1.00  0.00           H  
ATOM   2713  CB  ARG B 166     -16.890  10.339 -16.226  1.00  0.00           C  
ATOM   2714  HB2 ARG B 166     -17.837  10.075 -16.699  1.00  0.00           H  
ATOM   2715  HB3 ARG B 166     -16.429  11.140 -16.807  1.00  0.00           H  
ATOM   2716  CG  ARG B 166     -15.973   9.106 -16.246  1.00  0.00           C  
ATOM   2717  HG2 ARG B 166     -15.089   9.280 -15.639  1.00  0.00           H  
ATOM   2718  HG3 ARG B 166     -16.513   8.252 -15.836  1.00  0.00           H  
ATOM   2719  CD  ARG B 166     -15.506   8.785 -17.669  1.00  0.00           C  
ATOM   2720  HD2 ARG B 166     -15.055   7.792 -17.665  1.00  0.00           H  
ATOM   2721  HD3 ARG B 166     -16.373   8.755 -18.330  1.00  0.00           H  
ATOM   2722  NE  ARG B 166     -14.493   9.764 -18.130  1.00  0.00           N  
ATOM   2723  HE  ARG B 166     -13.677   9.887 -17.546  1.00  0.00           H  
ATOM   2724  CZ  ARG B 166     -14.471  10.470 -19.242  1.00  0.00           C  
ATOM   2725  NH1 ARG B 166     -15.433  10.393 -20.120  1.00  0.00           N  
ATOM   2726 HH11 ARG B 166     -16.234   9.831 -19.906  1.00  0.00           H  
ATOM   2727 HH12 ARG B 166     -15.462  11.038 -20.891  1.00  0.00           H  
ATOM   2728  NH2 ARG B 166     -13.484  11.283 -19.493  1.00  0.00           N  
ATOM   2729 HH21 ARG B 166     -12.726  11.443 -18.805  1.00  0.00           H  
ATOM   2730 HH22 ARG B 166     -13.509  11.866 -20.306  1.00  0.00           H  
ATOM   2731  C   ARG B 166     -15.879  11.358 -14.137  1.00  0.00           C  
ATOM   2732  O   ARG B 166     -15.348  12.387 -14.546  1.00  0.00           O  
ATOM   2733  N   LEU B 167     -15.358  10.601 -13.170  1.00  0.00           N  
ATOM   2734  H   LEU B 167     -15.894   9.800 -12.862  1.00  0.00           H  
ATOM   2735  CA  LEU B 167     -13.929  10.608 -12.810  1.00  0.00           C  
ATOM   2736  HA  LEU B 167     -13.475  11.534 -13.159  1.00  0.00           H  
ATOM   2737  CB  LEU B 167     -13.762  10.533 -11.275  1.00  0.00           C  
ATOM   2738  HB2 LEU B 167     -14.323  11.344 -10.811  1.00  0.00           H  
ATOM   2739  HB3 LEU B 167     -14.210   9.595 -10.945  1.00  0.00           H  
ATOM   2740  CG  LEU B 167     -12.300  10.582 -10.761  1.00  0.00           C  
ATOM   2741  HG  LEU B 167     -11.676   9.916 -11.350  1.00  0.00           H  
ATOM   2742  CD1 LEU B 167     -11.700  11.986 -10.792  1.00  0.00           C  
ATOM   2743 HD11 LEU B 167     -10.659  11.944 -10.471  1.00  0.00           H  
ATOM   2744 HD12 LEU B 167     -11.731  12.380 -11.803  1.00  0.00           H  
ATOM   2745 HD13 LEU B 167     -12.253  12.648 -10.126  1.00  0.00           H  
ATOM   2746  CD2 LEU B 167     -12.223  10.101  -9.316  1.00  0.00           C  
ATOM   2747 HD21 LEU B 167     -12.561   9.071  -9.272  1.00  0.00           H  
ATOM   2748 HD22 LEU B 167     -11.193  10.149  -8.959  1.00  0.00           H  
ATOM   2749 HD23 LEU B 167     -12.853  10.722  -8.684  1.00  0.00           H  
ATOM   2750  C   LEU B 167     -13.226   9.430 -13.510  1.00  0.00           C  
ATOM   2751  O   LEU B 167     -13.815   8.348 -13.606  1.00  0.00           O  
ATOM   2752  N   LEU B 168     -11.987   9.612 -13.965  1.00  0.00           N  
ATOM   2753  H   LEU B 168     -11.612  10.556 -13.941  1.00  0.00           H  
ATOM   2754  CA  LEU B 168     -11.050   8.531 -14.279  1.00  0.00           C  
ATOM   2755  HA  LEU B 168     -11.514   7.583 -14.020  1.00  0.00           H  
ATOM   2756  CB  LEU B 168     -10.689   8.515 -15.775  1.00  0.00           C  
ATOM   2757  HB2 LEU B 168     -10.287   9.493 -16.019  1.00  0.00           H  
ATOM   2758  HB3 LEU B 168      -9.898   7.782 -15.944  1.00  0.00           H  
ATOM   2759  CG  LEU B 168     -11.840   8.204 -16.740  1.00  0.00           C  
ATOM   2760  HG  LEU B 168     -12.645   8.911 -16.560  1.00  0.00           H  
ATOM   2761  CD1 LEU B 168     -11.377   8.339 -18.192  1.00  0.00           C  
ATOM   2762 HD11 LEU B 168     -10.544   7.659 -18.383  1.00  0.00           H  
ATOM   2763 HD12 LEU B 168     -11.035   9.359 -18.369  1.00  0.00           H  
ATOM   2764 HD13 LEU B 168     -12.189   8.114 -18.877  1.00  0.00           H  
ATOM   2765  CD2 LEU B 168     -12.382   6.786 -16.566  1.00  0.00           C  
ATOM   2766 HD21 LEU B 168     -13.134   6.569 -17.321  1.00  0.00           H  
ATOM   2767 HD22 LEU B 168     -11.569   6.064 -16.659  1.00  0.00           H  
ATOM   2768 HD23 LEU B 168     -12.829   6.688 -15.582  1.00  0.00           H  
ATOM   2769  C   LEU B 168      -9.766   8.636 -13.450  1.00  0.00           C  
ATOM   2770  O   LEU B 168      -9.384   9.715 -12.992  1.00  0.00           O  
ATOM   2771  N   TYR B 169      -9.071   7.508 -13.329  1.00  0.00           N  
ATOM   2772  H   TYR B 169      -9.473   6.657 -13.717  1.00  0.00           H  
ATOM   2773  CA  TYR B 169      -7.695   7.416 -12.849  1.00  0.00           C  
ATOM   2774  HA  TYR B 169      -7.230   8.384 -13.023  1.00  0.00           H  
ATOM   2775  CB  TYR B 169      -7.669   7.152 -11.332  1.00  0.00           C  
ATOM   2776  HB2 TYR B 169      -6.660   7.369 -10.980  1.00  0.00           H  
ATOM   2777  HB3 TYR B 169      -8.330   7.870 -10.847  1.00  0.00           H  
ATOM   2778  CG  TYR B 169      -8.054   5.760 -10.847  1.00  0.00           C  
ATOM   2779  CD1 TYR B 169      -9.402   5.350 -10.818  1.00  0.00           C  
ATOM   2780  HD1 TYR B 169     -10.171   6.004 -11.205  1.00  0.00           H  
ATOM   2781  CE1 TYR B 169      -9.742   4.080 -10.308  1.00  0.00           C  
ATOM   2782  HE1 TYR B 169     -10.768   3.751 -10.291  1.00  0.00           H  
ATOM   2783  CZ  TYR B 169      -8.740   3.210  -9.826  1.00  0.00           C  
ATOM   2784  OH  TYR B 169      -9.086   1.983  -9.354  1.00  0.00           O  
ATOM   2785  HH  TYR B 169      -8.366   1.553  -8.862  1.00  0.00           H  
ATOM   2786  CE2 TYR B 169      -7.391   3.626  -9.840  1.00  0.00           C  
ATOM   2787  HE2 TYR B 169      -6.624   2.962  -9.471  1.00  0.00           H  
ATOM   2788  CD2 TYR B 169      -7.058   4.893 -10.361  1.00  0.00           C  
ATOM   2789  HD2 TYR B 169      -6.030   5.207 -10.398  1.00  0.00           H  
ATOM   2790  C   TYR B 169      -6.914   6.378 -13.667  1.00  0.00           C  
ATOM   2791  O   TYR B 169      -7.449   5.327 -13.999  1.00  0.00           O  
ATOM   2792  N   GLN B 170      -5.646   6.648 -13.988  1.00  0.00           N  
ATOM   2793  H   GLN B 170      -5.267   7.547 -13.709  1.00  0.00           H  
ATOM   2794  CA  GLN B 170      -4.806   5.820 -14.867  1.00  0.00           C  
ATOM   2795  HA  GLN B 170      -5.218   4.810 -14.916  1.00  0.00           H  
ATOM   2796  CB  GLN B 170      -4.824   6.415 -16.286  1.00  0.00           C  
ATOM   2797  HB2 GLN B 170      -5.855   6.446 -16.637  1.00  0.00           H  
ATOM   2798  HB3 GLN B 170      -4.433   7.432 -16.262  1.00  0.00           H  
ATOM   2799  CG  GLN B 170      -3.982   5.568 -17.252  1.00  0.00           C  
ATOM   2800  HG2 GLN B 170      -2.924   5.645 -16.997  1.00  0.00           H  
ATOM   2801  HG3 GLN B 170      -4.286   4.532 -17.132  1.00  0.00           H  
ATOM   2802  CD  GLN B 170      -4.137   5.920 -18.728  1.00  0.00           C  
ATOM   2803  OE1 GLN B 170      -4.763   6.895 -19.125  1.00  0.00           O  
ATOM   2804  NE2 GLN B 170      -3.574   5.125 -19.605  1.00  0.00           N  
ATOM   2805 HE21 GLN B 170      -3.700   5.344 -20.572  1.00  0.00           H  
ATOM   2806 HE22 GLN B 170      -3.124   4.273 -19.268  1.00  0.00           H  
ATOM   2807  C   GLN B 170      -3.374   5.721 -14.326  1.00  0.00           C  
ATOM   2808  O   GLN B 170      -2.815   6.735 -13.912  1.00  0.00           O  
ATOM   2809  N   LEU B 171      -2.790   4.517 -14.301  1.00  0.00           N  
ATOM   2810  H   LEU B 171      -3.270   3.743 -14.744  1.00  0.00           H  
ATOM   2811  CA  LEU B 171      -1.456   4.241 -13.743  1.00  0.00           C  
ATOM   2812  HA  LEU B 171      -1.286   4.929 -12.913  1.00  0.00           H  
ATOM   2813  CB  LEU B 171      -1.465   2.807 -13.165  1.00  0.00           C  
ATOM   2814  HB2 LEU B 171      -2.171   2.768 -12.340  1.00  0.00           H  
ATOM   2815  HB3 LEU B 171      -1.844   2.134 -13.930  1.00  0.00           H  
ATOM   2816  CG  LEU B 171      -0.116   2.244 -12.677  1.00  0.00           C  
ATOM   2817  HG  LEU B 171       0.598   2.285 -13.494  1.00  0.00           H  
ATOM   2818  CD1 LEU B 171       0.445   3.017 -11.483  1.00  0.00           C  
ATOM   2819 HD11 LEU B 171       1.430   2.625 -11.224  1.00  0.00           H  
ATOM   2820 HD12 LEU B 171       0.540   4.072 -11.715  1.00  0.00           H  
ATOM   2821 HD13 LEU B 171      -0.208   2.900 -10.619  1.00  0.00           H  
ATOM   2822  CD2 LEU B 171      -0.274   0.785 -12.245  1.00  0.00           C  
ATOM   2823 HD21 LEU B 171       0.685   0.397 -11.903  1.00  0.00           H  
ATOM   2824 HD22 LEU B 171      -1.001   0.709 -11.436  1.00  0.00           H  
ATOM   2825 HD23 LEU B 171      -0.611   0.187 -13.093  1.00  0.00           H  
ATOM   2826  C   LEU B 171      -0.330   4.478 -14.774  1.00  0.00           C  
ATOM   2827  O   LEU B 171      -0.366   3.954 -15.886  1.00  0.00           O  
ATOM   2828  N   VAL B 172       0.716   5.211 -14.376  1.00  0.00           N  
ATOM   2829  H   VAL B 172       0.677   5.632 -13.453  1.00  0.00           H  
ATOM   2830  CA  VAL B 172       1.874   5.549 -15.229  1.00  0.00           C  
ATOM   2831  HA  VAL B 172       1.500   5.903 -16.191  1.00  0.00           H  
ATOM   2832  CB  VAL B 172       2.671   6.702 -14.575  1.00  0.00           C  
ATOM   2833  HB  VAL B 172       2.840   6.457 -13.527  1.00  0.00           H  
ATOM   2834  CG1 VAL B 172       4.049   6.970 -15.192  1.00  0.00           C  
ATOM   2835 HG11 VAL B 172       3.952   7.122 -16.268  1.00  0.00           H  
ATOM   2836 HG12 VAL B 172       4.494   7.856 -14.740  1.00  0.00           H  
ATOM   2837 HG13 VAL B 172       4.710   6.126 -15.004  1.00  0.00           H  
ATOM   2838  CG2 VAL B 172       1.870   8.011 -14.657  1.00  0.00           C  
ATOM   2839 HG21 VAL B 172       1.723   8.292 -15.700  1.00  0.00           H  
ATOM   2840 HG22 VAL B 172       0.895   7.891 -14.186  1.00  0.00           H  
ATOM   2841 HG23 VAL B 172       2.405   8.808 -14.143  1.00  0.00           H  
ATOM   2842  C   VAL B 172       2.769   4.341 -15.547  1.00  0.00           C  
ATOM   2843  O   VAL B 172       3.396   4.317 -16.607  1.00  0.00           O  
ATOM   2844  N   PHE B 173       2.825   3.327 -14.678  1.00  0.00           N  
ATOM   2845  H   PHE B 173       2.254   3.365 -13.849  1.00  0.00           H  
ATOM   2846  CA  PHE B 173       3.583   2.104 -14.948  1.00  0.00           C  
ATOM   2847  HA  PHE B 173       4.623   2.386 -15.117  1.00  0.00           H  
ATOM   2848  CB  PHE B 173       3.552   1.167 -13.732  1.00  0.00           C  
ATOM   2849  HB2 PHE B 173       4.159   1.601 -12.937  1.00  0.00           H  
ATOM   2850  HB3 PHE B 173       2.532   1.095 -13.364  1.00  0.00           H  
ATOM   2851  CG  PHE B 173       4.048  -0.236 -14.026  1.00  0.00           C  
ATOM   2852  CD1 PHE B 173       5.419  -0.468 -14.236  1.00  0.00           C  
ATOM   2853  HD1 PHE B 173       6.112   0.351 -14.160  1.00  0.00           H  
ATOM   2854  CE1 PHE B 173       5.886  -1.764 -14.522  1.00  0.00           C  
ATOM   2855  HE1 PHE B 173       6.945  -1.947 -14.659  1.00  0.00           H  
ATOM   2856  CZ  PHE B 173       4.975  -2.830 -14.605  1.00  0.00           C  
ATOM   2857  HZ  PHE B 173       5.326  -3.826 -14.826  1.00  0.00           H  
ATOM   2858  CE2 PHE B 173       3.601  -2.600 -14.417  1.00  0.00           C  
ATOM   2859  HE2 PHE B 173       2.902  -3.419 -14.506  1.00  0.00           H  
ATOM   2860  CD2 PHE B 173       3.137  -1.304 -14.135  1.00  0.00           C  
ATOM   2861  HD2 PHE B 173       2.075  -1.129 -14.026  1.00  0.00           H  
ATOM   2862  C   PHE B 173       3.088   1.391 -16.218  1.00  0.00           C  
ATOM   2863  O   PHE B 173       1.893   1.127 -16.380  1.00  0.00           O  
ATOM   2864  N   LEU B 174       4.034   1.060 -17.106  1.00  0.00           N  
ATOM   2865  H   LEU B 174       4.980   1.331 -16.880  1.00  0.00           H  
ATOM   2866  CA  LEU B 174       3.872   0.179 -18.277  1.00  0.00           C  
ATOM   2867  HA  LEU B 174       4.790   0.296 -18.849  1.00  0.00           H  
ATOM   2868  CB  LEU B 174       3.846  -1.286 -17.778  1.00  0.00           C  
ATOM   2869  HB2 LEU B 174       4.637  -1.389 -17.035  1.00  0.00           H  
ATOM   2870  HB3 LEU B 174       2.895  -1.460 -17.271  1.00  0.00           H  
ATOM   2871  CG  LEU B 174       4.052  -2.415 -18.811  1.00  0.00           C  
ATOM   2872  HG  LEU B 174       3.193  -2.484 -19.476  1.00  0.00           H  
ATOM   2873  CD1 LEU B 174       5.323  -2.236 -19.649  1.00  0.00           C  
ATOM   2874 HD11 LEU B 174       6.177  -2.067 -18.994  1.00  0.00           H  
ATOM   2875 HD12 LEU B 174       5.197  -1.386 -20.316  1.00  0.00           H  
ATOM   2876 HD13 LEU B 174       5.491  -3.124 -20.256  1.00  0.00           H  
ATOM   2877  CD2 LEU B 174       4.183  -3.755 -18.083  1.00  0.00           C  
ATOM   2878 HD21 LEU B 174       3.313  -3.907 -17.444  1.00  0.00           H  
ATOM   2879 HD22 LEU B 174       4.219  -4.568 -18.806  1.00  0.00           H  
ATOM   2880 HD23 LEU B 174       5.082  -3.770 -17.466  1.00  0.00           H  
ATOM   2881  C   LEU B 174       2.752   0.572 -19.273  1.00  0.00           C  
ATOM   2882  O   LEU B 174       2.413  -0.222 -20.142  1.00  0.00           O  
ATOM   2883  N   LEU B 175       2.250   1.815 -19.211  1.00  0.00           N  
ATOM   2884  H   LEU B 175       2.577   2.400 -18.454  1.00  0.00           H  
ATOM   2885  CA  LEU B 175       1.108   2.323 -19.996  1.00  0.00           C  
ATOM   2886  HA  LEU B 175       0.951   3.351 -19.675  1.00  0.00           H  
ATOM   2887  CB  LEU B 175       1.411   2.370 -21.513  1.00  0.00           C  
ATOM   2888  HB2 LEU B 175       1.444   1.347 -21.889  1.00  0.00           H  
ATOM   2889  HB3 LEU B 175       0.578   2.864 -22.015  1.00  0.00           H  
ATOM   2890  CG  LEU B 175       2.711   3.082 -21.913  1.00  0.00           C  
ATOM   2891  HG  LEU B 175       3.562   2.635 -21.398  1.00  0.00           H  
ATOM   2892  CD1 LEU B 175       2.936   2.925 -23.419  1.00  0.00           C  
ATOM   2893 HD11 LEU B 175       3.855   3.429 -23.714  1.00  0.00           H  
ATOM   2894 HD12 LEU B 175       2.096   3.353 -23.968  1.00  0.00           H  
ATOM   2895 HD13 LEU B 175       3.016   1.866 -23.665  1.00  0.00           H  
ATOM   2896  CD2 LEU B 175       2.661   4.577 -21.586  1.00  0.00           C  
ATOM   2897 HD21 LEU B 175       1.793   5.032 -22.067  1.00  0.00           H  
ATOM   2898 HD22 LEU B 175       3.566   5.067 -21.940  1.00  0.00           H  
ATOM   2899 HD23 LEU B 175       2.587   4.719 -20.508  1.00  0.00           H  
ATOM   2900  C   LEU B 175      -0.231   1.630 -19.668  1.00  0.00           C  
ATOM   2901  O   LEU B 175      -1.058   1.416 -20.553  1.00  0.00           O  
ATOM   2902  N   SER B 176      -0.441   1.296 -18.393  1.00  0.00           N  
ATOM   2903  H   SER B 176       0.284   1.515 -17.726  1.00  0.00           H  
ATOM   2904  CA  SER B 176      -1.690   0.706 -17.883  1.00  0.00           C  
ATOM   2905  HA  SER B 176      -1.842  -0.274 -18.344  1.00  0.00           H  
ATOM   2906  CB  SER B 176      -1.592   0.526 -16.364  1.00  0.00           C  
ATOM   2907  HB2 SER B 176      -1.550   1.514 -15.909  1.00  0.00           H  
ATOM   2908  HB3 SER B 176      -2.489   0.016 -16.013  1.00  0.00           H  
ATOM   2909  OG  SER B 176      -0.449  -0.217 -15.956  1.00  0.00           O  
ATOM   2910  HG  SER B 176       0.357   0.302 -16.132  1.00  0.00           H  
ATOM   2911  C   SER B 176      -2.919   1.582 -18.193  1.00  0.00           C  
ATOM   2912  O   SER B 176      -2.826   2.810 -18.226  1.00  0.00           O  
ATOM   2913  N   GLU B 177      -4.073   0.958 -18.409  1.00  0.00           N  
ATOM   2914  H   GLU B 177      -4.074  -0.063 -18.375  1.00  0.00           H  
ATOM   2915  CA  GLU B 177      -5.341   1.591 -18.791  1.00  0.00           C  
ATOM   2916  HA  GLU B 177      -5.107   2.304 -19.582  1.00  0.00           H  
ATOM   2917  CB  GLU B 177      -6.265   0.527 -19.422  1.00  0.00           C  
ATOM   2918  HB2 GLU B 177      -7.096   1.046 -19.903  1.00  0.00           H  
ATOM   2919  HB3 GLU B 177      -5.725   0.019 -20.223  1.00  0.00           H  
ATOM   2920  CG  GLU B 177      -6.863  -0.529 -18.473  1.00  0.00           C  
ATOM   2921  HG2 GLU B 177      -7.471  -0.018 -17.726  1.00  0.00           H  
ATOM   2922  HG3 GLU B 177      -7.534  -1.160 -19.058  1.00  0.00           H  
ATOM   2923  CD  GLU B 177      -5.833  -1.433 -17.780  1.00  0.00           C  
ATOM   2924  OE1 GLU B 177      -6.093  -1.804 -16.614  1.00  0.00           O  
ATOM   2925  OE2 GLU B 177      -4.781  -1.732 -18.389  1.00  0.00           O  
ATOM   2926  C   GLU B 177      -6.049   2.401 -17.680  1.00  0.00           C  
ATOM   2927  O   GLU B 177      -5.661   2.387 -16.508  1.00  0.00           O  
ATOM   2928  N   ALA B 178      -7.074   3.164 -18.077  1.00  0.00           N  
ATOM   2929  H   ALA B 178      -7.374   3.096 -19.034  1.00  0.00           H  
ATOM   2930  CA  ALA B 178      -7.821   4.079 -17.213  1.00  0.00           C  
ATOM   2931  HA  ALA B 178      -7.162   4.399 -16.407  1.00  0.00           H  
ATOM   2932  CB  ALA B 178      -8.196   5.325 -18.024  1.00  0.00           C  
ATOM   2933  HB1 ALA B 178      -7.302   5.770 -18.461  1.00  0.00           H  
ATOM   2934  HB2 ALA B 178      -8.891   5.058 -18.821  1.00  0.00           H  
ATOM   2935  HB3 ALA B 178      -8.670   6.056 -17.368  1.00  0.00           H  
ATOM   2936  C   ALA B 178      -9.065   3.430 -16.572  1.00  0.00           C  
ATOM   2937  O   ALA B 178      -9.945   2.906 -17.255  1.00  0.00           O  
ATOM   2938  N   HIE B 179      -9.163   3.545 -15.251  1.00  0.00           N  
ATOM   2939  H   HIE B 179      -8.429   4.068 -14.791  1.00  0.00           H  
ATOM   2940  CA  HIE B 179     -10.228   3.025 -14.392  1.00  0.00           C  
ATOM   2941  HA  HIE B 179     -10.854   2.339 -14.968  1.00  0.00           H  
ATOM   2942  CB  HIE B 179      -9.577   2.225 -13.256  1.00  0.00           C  
ATOM   2943  HB2 HIE B 179      -8.792   2.818 -12.787  1.00  0.00           H  
ATOM   2944  HB3 HIE B 179     -10.323   1.989 -12.497  1.00  0.00           H  
ATOM   2945  CG  HIE B 179      -8.998   0.934 -13.755  1.00  0.00           C  
ATOM   2946  ND1 HIE B 179      -9.723  -0.253 -13.882  1.00  0.00           N  
ATOM   2947  CE1 HIE B 179      -8.905  -1.119 -14.503  1.00  0.00           C  
ATOM   2948  HE1 HIE B 179      -9.167  -2.137 -14.777  1.00  0.00           H  
ATOM   2949  NE2 HIE B 179      -7.731  -0.526 -14.775  1.00  0.00           N  
ATOM   2950  HE2 HIE B 179      -6.984  -0.955 -15.331  1.00  0.00           H  
ATOM   2951  CD2 HIE B 179      -7.766   0.775 -14.323  1.00  0.00           C  
ATOM   2952  HD2 HIE B 179      -7.009   1.540 -14.472  1.00  0.00           H  
ATOM   2953  C   HIE B 179     -11.125   4.142 -13.855  1.00  0.00           C  
ATOM   2954  O   HIE B 179     -10.816   5.326 -13.966  1.00  0.00           O  
ATOM   2955  N   THR B 180     -12.250   3.780 -13.241  1.00  0.00           N  
ATOM   2956  H   THR B 180     -12.413   2.793 -13.091  1.00  0.00           H  
ATOM   2957  CA  THR B 180     -13.192   4.718 -12.605  1.00  0.00           C  
ATOM   2958  HA  THR B 180     -12.689   5.674 -12.466  1.00  0.00           H  
ATOM   2959  CB  THR B 180     -14.400   4.982 -13.525  1.00  0.00           C  
ATOM   2960  HB  THR B 180     -14.031   5.196 -14.526  1.00  0.00           H  
ATOM   2961  CG2 THR B 180     -15.367   3.803 -13.622  1.00  0.00           C  
ATOM   2962 HG21 THR B 180     -16.132   4.027 -14.364  1.00  0.00           H  
ATOM   2963 HG22 THR B 180     -14.832   2.906 -13.933  1.00  0.00           H  
ATOM   2964 HG23 THR B 180     -15.845   3.623 -12.659  1.00  0.00           H  
ATOM   2965  OG1 THR B 180     -15.140   6.102 -13.085  1.00  0.00           O  
ATOM   2966  HG1 THR B 180     -14.614   6.905 -13.285  1.00  0.00           H  
ATOM   2967  C   THR B 180     -13.578   4.232 -11.205  1.00  0.00           C  
ATOM   2968  O   THR B 180     -13.155   3.160 -10.775  1.00  0.00           O  
ATOM   2969  N   CYS B 181     -14.332   5.043 -10.469  1.00  0.00           N  
ATOM   2970  H   CYS B 181     -14.694   5.883 -10.900  1.00  0.00           H  
ATOM   2971  CA  CYS B 181     -14.736   4.775  -9.093  1.00  0.00           C  
ATOM   2972  HA  CYS B 181     -13.845   4.744  -8.469  1.00  0.00           H  
ATOM   2973  CB  CYS B 181     -15.650   5.914  -8.627  1.00  0.00           C  
ATOM   2974  HB2 CYS B 181     -16.585   5.859  -9.189  1.00  0.00           H  
ATOM   2975  HB3 CYS B 181     -15.879   5.792  -7.567  1.00  0.00           H  
ATOM   2976  SG  CYS B 181     -14.878   7.526  -8.920  1.00  0.00           S  
ATOM   2977  HG  CYS B 181     -14.058   7.495  -7.861  1.00  0.00           H  
ATOM   2978  C   CYS B 181     -15.484   3.447  -8.920  1.00  0.00           C  
ATOM   2979  O   CYS B 181     -16.219   3.012  -9.808  1.00  0.00           O  
ATOM   2980  N   ILE B 182     -15.398   2.877  -7.717  1.00  0.00           N  
ATOM   2981  H   ILE B 182     -14.804   3.310  -7.020  1.00  0.00           H  
ATOM   2982  CA  ILE B 182     -16.412   1.921  -7.257  1.00  0.00           C  
ATOM   2983  HA  ILE B 182     -16.453   1.103  -7.973  1.00  0.00           H  
ATOM   2984  CB  ILE B 182     -16.022   1.340  -5.877  1.00  0.00           C  
ATOM   2985  HB  ILE B 182     -15.910   2.170  -5.177  1.00  0.00           H  
ATOM   2986  CG2 ILE B 182     -17.119   0.404  -5.336  1.00  0.00           C  
ATOM   2987 HG21 ILE B 182     -16.865   0.062  -4.333  1.00  0.00           H  
ATOM   2988 HG22 ILE B 182     -18.071   0.931  -5.257  1.00  0.00           H  
ATOM   2989 HG23 ILE B 182     -17.239  -0.459  -5.990  1.00  0.00           H  
ATOM   2990  CG1 ILE B 182     -14.666   0.595  -5.980  1.00  0.00           C  
ATOM   2991 HG12 ILE B 182     -14.767  -0.246  -6.669  1.00  0.00           H  
ATOM   2992 HG13 ILE B 182     -13.912   1.269  -6.387  1.00  0.00           H  
ATOM   2993  CD1 ILE B 182     -14.113   0.073  -4.647  1.00  0.00           C  
ATOM   2994 HD11 ILE B 182     -13.101  -0.303  -4.800  1.00  0.00           H  
ATOM   2995 HD12 ILE B 182     -14.083   0.879  -3.914  1.00  0.00           H  
ATOM   2996 HD13 ILE B 182     -14.731  -0.741  -4.269  1.00  0.00           H  
ATOM   2997  C   ILE B 182     -17.770   2.665  -7.243  1.00  0.00           C  
ATOM   2998  O   ILE B 182     -17.817   3.789  -6.731  1.00  0.00           O  
ATOM   2999  N   PRO B 183     -18.848   2.124  -7.846  1.00  0.00           N  
ATOM   3000  CD  PRO B 183     -18.901   0.866  -8.575  1.00  0.00           C  
ATOM   3001  HD2 PRO B 183     -18.488   0.046  -7.988  1.00  0.00           H  
ATOM   3002  HD3 PRO B 183     -18.354   0.974  -9.513  1.00  0.00           H  
ATOM   3003  CG  PRO B 183     -20.380   0.610  -8.862  1.00  0.00           C  
ATOM   3004  HG2 PRO B 183     -20.824   0.066  -8.028  1.00  0.00           H  
ATOM   3005  HG3 PRO B 183     -20.519   0.066  -9.797  1.00  0.00           H  
ATOM   3006  CB  PRO B 183     -20.972   2.018  -8.932  1.00  0.00           C  
ATOM   3007  HB2 PRO B 183     -22.036   2.019  -8.687  1.00  0.00           H  
ATOM   3008  HB3 PRO B 183     -20.814   2.430  -9.930  1.00  0.00           H  
ATOM   3009  CA  PRO B 183     -20.139   2.809  -7.916  1.00  0.00           C  
ATOM   3010  HA  PRO B 183     -19.992   3.823  -8.290  1.00  0.00           H  
ATOM   3011  C   PRO B 183     -20.831   2.894  -6.549  1.00  0.00           C  
ATOM   3012  O   PRO B 183     -20.734   1.976  -5.741  1.00  0.00           O  
ATOM   3013  N   GLU B 184     -21.572   3.982  -6.332  1.00  0.00           N  
ATOM   3014  H   GLU B 184     -21.631   4.680  -7.057  1.00  0.00           H  
ATOM   3015  CA  GLU B 184     -22.366   4.290  -5.133  1.00  0.00           C  
ATOM   3016  HA  GLU B 184     -22.859   3.380  -4.784  1.00  0.00           H  
ATOM   3017  CB  GLU B 184     -21.424   4.795  -4.013  1.00  0.00           C  
ATOM   3018  HB2 GLU B 184     -20.683   4.018  -3.817  1.00  0.00           H  
ATOM   3019  HB3 GLU B 184     -20.888   5.669  -4.384  1.00  0.00           H  
ATOM   3020  CG  GLU B 184     -22.060   5.175  -2.661  1.00  0.00           C  
ATOM   3021  HG2 GLU B 184     -21.258   5.471  -1.980  1.00  0.00           H  
ATOM   3022  HG3 GLU B 184     -22.691   6.054  -2.798  1.00  0.00           H  
ATOM   3023  CD  GLU B 184     -22.883   4.043  -2.023  1.00  0.00           C  
ATOM   3024  OE1 GLU B 184     -22.363   3.382  -1.103  1.00  0.00           O  
ATOM   3025  OE2 GLU B 184     -24.044   3.849  -2.462  1.00  0.00           O  
ATOM   3026  C   GLU B 184     -23.458   5.324  -5.500  1.00  0.00           C  
ATOM   3027  O   GLU B 184     -23.388   5.993  -6.537  1.00  0.00           O  
ATOM   3028  N   ASN B 185     -24.490   5.435  -4.668  1.00  0.00           N  
ATOM   3029  H   ASN B 185     -24.462   4.859  -3.829  1.00  0.00           H  
ATOM   3030  CA  ASN B 185     -25.595   6.380  -4.782  1.00  0.00           C  
ATOM   3031  HA  ASN B 185     -26.024   6.310  -5.783  1.00  0.00           H  
ATOM   3032  CB  ASN B 185     -26.676   5.984  -3.755  1.00  0.00           C  
ATOM   3033  HB2 ASN B 185     -26.257   6.032  -2.749  1.00  0.00           H  
ATOM   3034  HB3 ASN B 185     -27.496   6.699  -3.808  1.00  0.00           H  
ATOM   3035  CG  ASN B 185     -27.247   4.595  -3.973  1.00  0.00           C  
ATOM   3036  OD1 ASN B 185     -28.267   4.416  -4.621  1.00  0.00           O  
ATOM   3037  ND2 ASN B 185     -26.629   3.568  -3.438  1.00  0.00           N  
ATOM   3038 HD21 ASN B 185     -27.019   2.665  -3.593  1.00  0.00           H  
ATOM   3039 HD22 ASN B 185     -25.743   3.687  -2.931  1.00  0.00           H  
ATOM   3040  C   ASN B 185     -25.122   7.826  -4.542  1.00  0.00           C  
ATOM   3041  O   ASN B 185     -24.854   8.223  -3.407  1.00  0.00           O  
ATOM   3042  N   ASN B 186     -25.074   8.649  -5.596  1.00  0.00           N  
ATOM   3043  H   ASN B 186     -25.272   8.278  -6.512  1.00  0.00           H  
ATOM   3044  CA  ASN B 186     -24.844  10.087  -5.436  1.00  0.00           C  
ATOM   3045  HA  ASN B 186     -23.931  10.204  -4.849  1.00  0.00           H  
ATOM   3046  CB  ASN B 186     -24.615  10.752  -6.805  1.00  0.00           C  
ATOM   3047  HB2 ASN B 186     -23.817  10.230  -7.337  1.00  0.00           H  
ATOM   3048  HB3 ASN B 186     -25.525  10.700  -7.404  1.00  0.00           H  
ATOM   3049  CG  ASN B 186     -24.237  12.214  -6.632  1.00  0.00           C  
ATOM   3050  OD1 ASN B 186     -25.040  13.056  -6.252  1.00  0.00           O  
ATOM   3051  ND2 ASN B 186     -22.990  12.555  -6.829  1.00  0.00           N  
ATOM   3052 HD21 ASN B 186     -22.755  13.521  -6.672  1.00  0.00           H  
ATOM   3053 HD22 ASN B 186     -22.331  11.881  -7.181  1.00  0.00           H  
ATOM   3054  C   ASN B 186     -26.000  10.756  -4.657  1.00  0.00           C  
ATOM   3055  O   ASN B 186     -27.171  10.570  -4.984  1.00  0.00           O  
ATOM   3056  N   GLY B 187     -25.654  11.566  -3.650  1.00  0.00           N  
ATOM   3057  H   GLY B 187     -24.673  11.649  -3.433  1.00  0.00           H  
ATOM   3058  CA  GLY B 187     -26.608  12.277  -2.791  1.00  0.00           C  
ATOM   3059  HA2 GLY B 187     -27.626  12.071  -3.122  1.00  0.00           H  
ATOM   3060  HA3 GLY B 187     -26.510  11.898  -1.774  1.00  0.00           H  
ATOM   3061  C   GLY B 187     -26.445  13.802  -2.748  1.00  0.00           C  
ATOM   3062  O   GLY B 187     -26.981  14.428  -1.835  1.00  0.00           O  
ATOM   3063  N   GLY B 188     -25.692  14.429  -3.663  1.00  0.00           N  
ATOM   3064  H   GLY B 188     -25.315  13.903  -4.451  1.00  0.00           H  
ATOM   3065  CA  GLY B 188     -25.468  15.879  -3.608  1.00  0.00           C  
ATOM   3066  HA2 GLY B 188     -26.393  16.381  -3.889  1.00  0.00           H  
ATOM   3067  HA3 GLY B 188     -25.244  16.156  -2.577  1.00  0.00           H  
ATOM   3068  C   GLY B 188     -24.338  16.426  -4.484  1.00  0.00           C  
ATOM   3069  O   GLY B 188     -23.707  15.713  -5.256  1.00  0.00           O  
ATOM   3070  N   ALA B 189     -24.090  17.736  -4.366  1.00  0.00           N  
ATOM   3071  H   ALA B 189     -24.665  18.270  -3.734  1.00  0.00           H  
ATOM   3072  CA  ALA B 189     -23.052  18.449  -5.122  1.00  0.00           C  
ATOM   3073  HA  ALA B 189     -23.088  18.128  -6.166  1.00  0.00           H  
ATOM   3074  CB  ALA B 189     -23.388  19.944  -5.063  1.00  0.00           C  
ATOM   3075  HB1 ALA B 189     -23.287  20.316  -4.043  1.00  0.00           H  
ATOM   3076  HB2 ALA B 189     -22.707  20.494  -5.712  1.00  0.00           H  
ATOM   3077  HB3 ALA B 189     -24.408  20.114  -5.407  1.00  0.00           H  
ATOM   3078  C   ALA B 189     -21.617  18.182  -4.611  1.00  0.00           C  
ATOM   3079  O   ALA B 189     -20.665  18.194  -5.392  1.00  0.00           O  
ATOM   3080  N   GLY B 190     -21.455  17.933  -3.307  1.00  0.00           N  
ATOM   3081  H   GLY B 190     -22.281  17.872  -2.738  1.00  0.00           H  
ATOM   3082  CA  GLY B 190     -20.217  17.399  -2.734  1.00  0.00           C  
ATOM   3083  HA2 GLY B 190     -19.355  17.907  -3.164  1.00  0.00           H  
ATOM   3084  HA3 GLY B 190     -20.206  17.542  -1.654  1.00  0.00           H  
ATOM   3085  C   GLY B 190     -20.119  15.905  -3.024  1.00  0.00           C  
ATOM   3086  O   GLY B 190     -21.080  15.178  -2.787  1.00  0.00           O  
ATOM   3087  N   CYS B 191     -18.984  15.473  -3.563  1.00  0.00           N  
ATOM   3088  H   CYS B 191     -18.202  16.116  -3.642  1.00  0.00           H  
ATOM   3089  CA  CYS B 191     -18.765  14.138  -4.106  1.00  0.00           C  
ATOM   3090  HA  CYS B 191     -19.660  13.527  -3.979  1.00  0.00           H  
ATOM   3091  CB  CYS B 191     -18.457  14.273  -5.605  1.00  0.00           C  
ATOM   3092  HB2 CYS B 191     -17.595  14.933  -5.737  1.00  0.00           H  
ATOM   3093  HB3 CYS B 191     -18.192  13.297  -6.007  1.00  0.00           H  
ATOM   3094  SG  CYS B 191     -19.889  14.942  -6.506  1.00  0.00           S  
ATOM   3095  HG  CYS B 191     -19.961  16.110  -5.851  1.00  0.00           H  
ATOM   3096  C   CYS B 191     -17.596  13.464  -3.383  1.00  0.00           C  
ATOM   3097  O   CYS B 191     -16.530  14.060  -3.255  1.00  0.00           O  
ATOM   3098  N   VAL B 192     -17.765  12.205  -2.982  1.00  0.00           N  
ATOM   3099  H   VAL B 192     -18.652  11.743  -3.133  1.00  0.00           H  
ATOM   3100  CA  VAL B 192     -16.708  11.376  -2.386  1.00  0.00           C  
ATOM   3101  HA  VAL B 192     -15.750  11.756  -2.733  1.00  0.00           H  
ATOM   3102  CB  VAL B 192     -16.710  11.498  -0.846  1.00  0.00           C  
ATOM   3103  HB  VAL B 192     -16.562  12.550  -0.596  1.00  0.00           H  
ATOM   3104  CG1 VAL B 192     -18.029  11.046  -0.202  1.00  0.00           C  
ATOM   3105 HG11 VAL B 192     -18.222   9.996  -0.424  1.00  0.00           H  
ATOM   3106 HG12 VAL B 192     -18.854  11.652  -0.577  1.00  0.00           H  
ATOM   3107 HG13 VAL B 192     -17.973  11.178   0.879  1.00  0.00           H  
ATOM   3108  CG2 VAL B 192     -15.561  10.712  -0.203  1.00  0.00           C  
ATOM   3109 HG21 VAL B 192     -14.616  11.006  -0.660  1.00  0.00           H  
ATOM   3110 HG22 VAL B 192     -15.510  10.946   0.861  1.00  0.00           H  
ATOM   3111 HG23 VAL B 192     -15.708   9.639  -0.322  1.00  0.00           H  
ATOM   3112  C   VAL B 192     -16.837   9.940  -2.898  1.00  0.00           C  
ATOM   3113  O   VAL B 192     -17.940   9.494  -3.208  1.00  0.00           O  
ATOM   3114  N   CYS B 193     -15.717   9.233  -3.067  1.00  0.00           N  
ATOM   3115  H   CYS B 193     -14.828   9.669  -2.837  1.00  0.00           H  
ATOM   3116  CA  CYS B 193     -15.685   7.897  -3.668  1.00  0.00           C  
ATOM   3117  HA  CYS B 193     -16.545   7.329  -3.303  1.00  0.00           H  
ATOM   3118  CB  CYS B 193     -15.817   8.060  -5.191  1.00  0.00           C  
ATOM   3119  HB2 CYS B 193     -15.915   7.081  -5.660  1.00  0.00           H  
ATOM   3120  HB3 CYS B 193     -16.722   8.629  -5.414  1.00  0.00           H  
ATOM   3121  SG  CYS B 193     -14.359   8.920  -5.860  1.00  0.00           S  
ATOM   3122  HG  CYS B 193     -14.433   9.993  -5.054  1.00  0.00           H  
ATOM   3123  C   CYS B 193     -14.413   7.103  -3.315  1.00  0.00           C  
ATOM   3124  O   CYS B 193     -13.421   7.655  -2.825  1.00  0.00           O  
ATOM   3125  N   HIE B 194     -14.426   5.801  -3.618  1.00  0.00           N  
ATOM   3126  H   HIE B 194     -15.272   5.408  -4.001  1.00  0.00           H  
ATOM   3127  CA  HIE B 194     -13.266   4.907  -3.531  1.00  0.00           C  
ATOM   3128  HA  HIE B 194     -12.449   5.426  -3.026  1.00  0.00           H  
ATOM   3129  CB  HIE B 194     -13.617   3.670  -2.687  1.00  0.00           C  
ATOM   3130  HB2 HIE B 194     -14.469   3.162  -3.139  1.00  0.00           H  
ATOM   3131  HB3 HIE B 194     -12.770   2.983  -2.701  1.00  0.00           H  
ATOM   3132  CG  HIE B 194     -13.946   3.962  -1.241  1.00  0.00           C  
ATOM   3133  ND1 HIE B 194     -14.676   3.121  -0.402  1.00  0.00           N  
ATOM   3134  CE1 HIE B 194     -14.735   3.739   0.785  1.00  0.00           C  
ATOM   3135  HE1 HIE B 194     -15.262   3.357   1.649  1.00  0.00           H  
ATOM   3136  NE2 HIE B 194     -14.045   4.892   0.748  1.00  0.00           N  
ATOM   3137  HE2 HIE B 194     -13.917   5.533   1.518  1.00  0.00           H  
ATOM   3138  CD2 HIE B 194     -13.538   5.047  -0.520  1.00  0.00           C  
ATOM   3139  HD2 HIE B 194     -12.934   5.868  -0.876  1.00  0.00           H  
ATOM   3140  C   HIE B 194     -12.736   4.517  -4.916  1.00  0.00           C  
ATOM   3141  O   HIE B 194     -13.493   4.324  -5.873  1.00  0.00           O  
ATOM   3142  N   LEU B 195     -11.410   4.389  -4.984  1.00  0.00           N  
ATOM   3143  H   LEU B 195     -10.884   4.603  -4.142  1.00  0.00           H  
ATOM   3144  CA  LEU B 195     -10.605   4.024  -6.151  1.00  0.00           C  
ATOM   3145  HA  LEU B 195     -11.253   3.791  -6.998  1.00  0.00           H  
ATOM   3146  CB  LEU B 195      -9.669   5.196  -6.525  1.00  0.00           C  
ATOM   3147  HB2 LEU B 195      -8.881   5.251  -5.772  1.00  0.00           H  
ATOM   3148  HB3 LEU B 195      -9.191   4.963  -7.476  1.00  0.00           H  
ATOM   3149  CG  LEU B 195     -10.303   6.596  -6.612  1.00  0.00           C  
ATOM   3150  HG  LEU B 195     -10.766   6.854  -5.660  1.00  0.00           H  
ATOM   3151  CD1 LEU B 195      -9.213   7.628  -6.895  1.00  0.00           C  
ATOM   3152 HD11 LEU B 195      -8.496   7.642  -6.075  1.00  0.00           H  
ATOM   3153 HD12 LEU B 195      -8.698   7.381  -7.825  1.00  0.00           H  
ATOM   3154 HD13 LEU B 195      -9.655   8.620  -6.986  1.00  0.00           H  
ATOM   3155  CD2 LEU B 195     -11.355   6.689  -7.712  1.00  0.00           C  
ATOM   3156 HD21 LEU B 195     -11.791   7.685  -7.702  1.00  0.00           H  
ATOM   3157 HD22 LEU B 195     -10.901   6.494  -8.682  1.00  0.00           H  
ATOM   3158 HD23 LEU B 195     -12.146   5.965  -7.529  1.00  0.00           H  
ATOM   3159  C   LEU B 195      -9.771   2.786  -5.791  1.00  0.00           C  
ATOM   3160  O   LEU B 195      -9.005   2.827  -4.829  1.00  0.00           O  
ATOM   3161  N   LEU B 196      -9.906   1.689  -6.534  1.00  0.00           N  
ATOM   3162  H   LEU B 196     -10.475   1.742  -7.367  1.00  0.00           H  
ATOM   3163  CA  LEU B 196      -9.196   0.428  -6.282  1.00  0.00           C  
ATOM   3164  HA  LEU B 196      -9.390   0.132  -5.250  1.00  0.00           H  
ATOM   3165  CB  LEU B 196      -9.774  -0.640  -7.233  1.00  0.00           C  
ATOM   3166  HB2 LEU B 196     -10.843  -0.473  -7.378  1.00  0.00           H  
ATOM   3167  HB3 LEU B 196      -9.298  -0.532  -8.209  1.00  0.00           H  
ATOM   3168  CG  LEU B 196      -9.567  -2.076  -6.724  1.00  0.00           C  
ATOM   3169  HG  LEU B 196      -8.581  -2.168  -6.268  1.00  0.00           H  
ATOM   3170  CD1 LEU B 196     -10.642  -2.442  -5.696  1.00  0.00           C  
ATOM   3171 HD11 LEU B 196     -10.600  -1.760  -4.848  1.00  0.00           H  
ATOM   3172 HD12 LEU B 196     -11.630  -2.387  -6.155  1.00  0.00           H  
ATOM   3173 HD13 LEU B 196     -10.474  -3.455  -5.333  1.00  0.00           H  
ATOM   3174  CD2 LEU B 196      -9.659  -3.064  -7.887  1.00  0.00           C  
ATOM   3175 HD21 LEU B 196      -8.867  -2.856  -8.607  1.00  0.00           H  
ATOM   3176 HD22 LEU B 196      -9.526  -4.080  -7.515  1.00  0.00           H  
ATOM   3177 HD23 LEU B 196     -10.626  -2.982  -8.383  1.00  0.00           H  
ATOM   3178  C   LEU B 196      -7.674   0.609  -6.458  1.00  0.00           C  
ATOM   3179  O   LEU B 196      -7.219   0.965  -7.549  1.00  0.00           O  
ATOM   3180  N   MET B 197      -6.900   0.416  -5.382  1.00  0.00           N  
ATOM   3181  H   MET B 197      -7.349   0.076  -4.535  1.00  0.00           H  
ATOM   3182  CA  MET B 197      -5.457   0.700  -5.292  1.00  0.00           C  
ATOM   3183  HA  MET B 197      -4.991   0.460  -6.246  1.00  0.00           H  
ATOM   3184  CB  MET B 197      -5.220   2.200  -5.010  1.00  0.00           C  
ATOM   3185  HB2 MET B 197      -5.791   2.503  -4.131  1.00  0.00           H  
ATOM   3186  HB3 MET B 197      -4.166   2.340  -4.784  1.00  0.00           H  
ATOM   3187  CG  MET B 197      -5.556   3.137  -6.179  1.00  0.00           C  
ATOM   3188  HG2 MET B 197      -5.179   2.699  -7.104  1.00  0.00           H  
ATOM   3189  HG3 MET B 197      -6.640   3.230  -6.259  1.00  0.00           H  
ATOM   3190  SD  MET B 197      -4.833   4.792  -6.005  1.00  0.00           S  
ATOM   3191  CE  MET B 197      -5.529   5.625  -7.453  1.00  0.00           C  
ATOM   3192  HE1 MET B 197      -6.611   5.498  -7.469  1.00  0.00           H  
ATOM   3193  HE2 MET B 197      -5.293   6.688  -7.418  1.00  0.00           H  
ATOM   3194  HE3 MET B 197      -5.098   5.194  -8.353  1.00  0.00           H  
ATOM   3195  C   MET B 197      -4.779  -0.193  -4.227  1.00  0.00           C  
ATOM   3196  O   MET B 197      -4.362   0.272  -3.166  1.00  0.00           O  
ATOM   3197  N   ASP B 198      -4.686  -1.496  -4.506  1.00  0.00           N  
ATOM   3198  H   ASP B 198      -5.033  -1.841  -5.396  1.00  0.00           H  
ATOM   3199  CA  ASP B 198      -4.201  -2.529  -3.581  1.00  0.00           C  
ATOM   3200  HA  ASP B 198      -4.358  -2.191  -2.560  1.00  0.00           H  
ATOM   3201  CB  ASP B 198      -5.027  -3.820  -3.783  1.00  0.00           C  
ATOM   3202  HB2 ASP B 198      -4.665  -4.568  -3.074  1.00  0.00           H  
ATOM   3203  HB3 ASP B 198      -6.067  -3.604  -3.539  1.00  0.00           H  
ATOM   3204  CG  ASP B 198      -5.020  -4.424  -5.196  1.00  0.00           C  
ATOM   3205  OD1 ASP B 198      -4.705  -3.689  -6.162  1.00  0.00           O  
ATOM   3206  OD2 ASP B 198      -5.260  -5.653  -5.273  1.00  0.00           O  
ATOM   3207  C   ASP B 198      -2.690  -2.805  -3.716  1.00  0.00           C  
ATOM   3208  O   ASP B 198      -1.934  -2.753  -2.742  1.00  0.00           O  
ATOM   3209  N   ASP B 199      -2.219  -3.068  -4.940  1.00  0.00           N  
ATOM   3210  H   ASP B 199      -2.920  -3.150  -5.678  1.00  0.00           H  
ATOM   3211  CA  ASP B 199      -0.815  -3.378  -5.262  1.00  0.00           C  
ATOM   3212  HA  ASP B 199      -0.439  -3.932  -4.415  1.00  0.00           H  
ATOM   3213  CB  ASP B 199      -0.719  -4.294  -6.505  1.00  0.00           C  
ATOM   3214  HB2 ASP B 199      -1.567  -4.101  -7.164  1.00  0.00           H  
ATOM   3215  HB3 ASP B 199       0.183  -4.083  -7.077  1.00  0.00           H  
ATOM   3216  CG  ASP B 199      -0.671  -5.784  -6.167  1.00  0.00           C  
ATOM   3217  OD1 ASP B 199      -0.876  -6.602  -7.081  1.00  0.00           O  
ATOM   3218  OD2 ASP B 199      -0.405  -6.170  -5.000  1.00  0.00           O  
ATOM   3219  C   ASP B 199       0.114  -2.153  -5.318  1.00  0.00           C  
ATOM   3220  O   ASP B 199       1.130  -2.157  -6.016  1.00  0.00           O  
ATOM   3221  N   VAL B 200      -0.229  -1.095  -4.581  1.00  0.00           N  
ATOM   3222  H   VAL B 200      -1.034  -1.173  -3.971  1.00  0.00           H  
ATOM   3223  CA  VAL B 200       0.513   0.166  -4.599  1.00  0.00           C  
ATOM   3224  HA  VAL B 200       0.600   0.426  -5.644  1.00  0.00           H  
ATOM   3225  CB  VAL B 200      -0.236   1.316  -3.908  1.00  0.00           C  
ATOM   3226  HB  VAL B 200       0.418   2.188  -3.881  1.00  0.00           H  
ATOM   3227  CG1 VAL B 200      -1.465   1.701  -4.737  1.00  0.00           C  
ATOM   3228 HG11 VAL B 200      -2.160   0.865  -4.784  1.00  0.00           H  
ATOM   3229 HG12 VAL B 200      -1.158   1.973  -5.747  1.00  0.00           H  
ATOM   3230 HG13 VAL B 200      -1.956   2.555  -4.275  1.00  0.00           H  
ATOM   3231  CG2 VAL B 200      -0.672   1.008  -2.471  1.00  0.00           C  
ATOM   3232 HG21 VAL B 200       0.199   0.740  -1.871  1.00  0.00           H  
ATOM   3233 HG22 VAL B 200      -1.393   0.190  -2.451  1.00  0.00           H  
ATOM   3234 HG23 VAL B 200      -1.134   1.894  -2.039  1.00  0.00           H  
ATOM   3235  C   VAL B 200       1.949   0.046  -4.094  1.00  0.00           C  
ATOM   3236  O   VAL B 200       2.256  -0.726  -3.181  1.00  0.00           O  
ATOM   3237  N   VAL B 201       2.834   0.823  -4.708  1.00  0.00           N  
ATOM   3238  H   VAL B 201       2.490   1.412  -5.465  1.00  0.00           H  
ATOM   3239  CA  VAL B 201       4.274   0.878  -4.424  1.00  0.00           C  
ATOM   3240  HA  VAL B 201       4.479   0.420  -3.457  1.00  0.00           H  
ATOM   3241  CB  VAL B 201       5.087   0.126  -5.501  1.00  0.00           C  
ATOM   3242  HB  VAL B 201       6.135   0.235  -5.243  1.00  0.00           H  
ATOM   3243  CG1 VAL B 201       4.764  -1.375  -5.579  1.00  0.00           C  
ATOM   3244 HG11 VAL B 201       5.381  -1.849  -6.341  1.00  0.00           H  
ATOM   3245 HG12 VAL B 201       4.970  -1.845  -4.624  1.00  0.00           H  
ATOM   3246 HG13 VAL B 201       3.716  -1.522  -5.839  1.00  0.00           H  
ATOM   3247  CG2 VAL B 201       4.917   0.706  -6.908  1.00  0.00           C  
ATOM   3248 HG21 VAL B 201       5.157   1.766  -6.920  1.00  0.00           H  
ATOM   3249 HG22 VAL B 201       5.594   0.205  -7.596  1.00  0.00           H  
ATOM   3250 HG23 VAL B 201       3.893   0.567  -7.249  1.00  0.00           H  
ATOM   3251  C   VAL B 201       4.734   2.330  -4.339  1.00  0.00           C  
ATOM   3252  O   VAL B 201       4.093   3.228  -4.882  1.00  0.00           O  
ATOM   3253  N   SER B 202       5.895   2.573  -3.740  1.00  0.00           N  
ATOM   3254  H   SER B 202       6.364   1.802  -3.264  1.00  0.00           H  
ATOM   3255  CA  SER B 202       6.442   3.928  -3.625  1.00  0.00           C  
ATOM   3256  HA  SER B 202       5.694   4.553  -3.153  1.00  0.00           H  
ATOM   3257  CB  SER B 202       7.665   3.924  -2.712  1.00  0.00           C  
ATOM   3258  HB2 SER B 202       8.367   3.146  -3.020  1.00  0.00           H  
ATOM   3259  HB3 SER B 202       8.157   4.896  -2.779  1.00  0.00           H  
ATOM   3260  OG  SER B 202       7.256   3.724  -1.372  1.00  0.00           O  
ATOM   3261  HG  SER B 202       6.904   2.823  -1.242  1.00  0.00           H  
ATOM   3262  C   SER B 202       6.741   4.573  -4.987  1.00  0.00           C  
ATOM   3263  O   SER B 202       6.561   5.783  -5.132  1.00  0.00           O  
ATOM   3264  N   ALA B 203       7.104   3.772  -5.996  1.00  0.00           N  
ATOM   3265  H   ALA B 203       7.272   2.804  -5.775  1.00  0.00           H  
ATOM   3266  CA  ALA B 203       7.299   4.176  -7.393  1.00  0.00           C  
ATOM   3267  HA  ALA B 203       7.958   5.045  -7.412  1.00  0.00           H  
ATOM   3268  CB  ALA B 203       8.016   3.015  -8.098  1.00  0.00           C  
ATOM   3269  HB1 ALA B 203       8.957   2.791  -7.593  1.00  0.00           H  
ATOM   3270  HB2 ALA B 203       7.386   2.126  -8.096  1.00  0.00           H  
ATOM   3271  HB3 ALA B 203       8.225   3.285  -9.133  1.00  0.00           H  
ATOM   3272  C   ALA B 203       6.016   4.573  -8.170  1.00  0.00           C  
ATOM   3273  O   ALA B 203       6.119   5.012  -9.318  1.00  0.00           O  
ATOM   3274  N   ASP B 204       4.813   4.415  -7.602  1.00  0.00           N  
ATOM   3275  H   ASP B 204       4.752   4.107  -6.639  1.00  0.00           H  
ATOM   3276  CA  ASP B 204       3.572   4.716  -8.316  1.00  0.00           C  
ATOM   3277  HA  ASP B 204       3.625   4.226  -9.291  1.00  0.00           H  
ATOM   3278  CB  ASP B 204       2.347   4.163  -7.584  1.00  0.00           C  
ATOM   3279  HB2 ASP B 204       2.431   4.383  -6.520  1.00  0.00           H  
ATOM   3280  HB3 ASP B 204       1.454   4.674  -7.952  1.00  0.00           H  
ATOM   3281  CG  ASP B 204       2.111   2.676  -7.797  1.00  0.00           C  
ATOM   3282  OD1 ASP B 204       2.425   2.124  -8.869  1.00  0.00           O  
ATOM   3283  OD2 ASP B 204       1.466   2.075  -6.918  1.00  0.00           O  
ATOM   3284  C   ASP B 204       3.335   6.208  -8.571  1.00  0.00           C  
ATOM   3285  O   ASP B 204       3.539   7.081  -7.724  1.00  0.00           O  
ATOM   3286  N   GLN B 205       2.737   6.463  -9.732  1.00  0.00           N  
ATOM   3287  H   GLN B 205       2.613   5.700 -10.382  1.00  0.00           H  
ATOM   3288  CA  GLN B 205       2.065   7.712 -10.045  1.00  0.00           C  
ATOM   3289  HA  GLN B 205       1.704   8.149  -9.112  1.00  0.00           H  
ATOM   3290  CB  GLN B 205       3.066   8.685 -10.680  1.00  0.00           C  
ATOM   3291  HB2 GLN B 205       3.912   8.782  -9.998  1.00  0.00           H  
ATOM   3292  HB3 GLN B 205       3.434   8.279 -11.623  1.00  0.00           H  
ATOM   3293  CG  GLN B 205       2.449  10.068 -10.925  1.00  0.00           C  
ATOM   3294  HG2 GLN B 205       1.818  10.025 -11.815  1.00  0.00           H  
ATOM   3295  HG3 GLN B 205       1.821  10.347 -10.082  1.00  0.00           H  
ATOM   3296  CD  GLN B 205       3.485  11.172 -11.095  1.00  0.00           C  
ATOM   3297  OE1 GLN B 205       4.608  11.128 -10.616  1.00  0.00           O  
ATOM   3298  NE2 GLN B 205       3.121  12.238 -11.764  1.00  0.00           N  
ATOM   3299 HE21 GLN B 205       3.829  12.933 -11.920  1.00  0.00           H  
ATOM   3300 HE22 GLN B 205       2.174  12.324 -12.105  1.00  0.00           H  
ATOM   3301  C   GLN B 205       0.846   7.430 -10.924  1.00  0.00           C  
ATOM   3302  O   GLN B 205       0.905   6.588 -11.818  1.00  0.00           O  
ATOM   3303  N   TYR B 206      -0.253   8.130 -10.660  1.00  0.00           N  
ATOM   3304  H   TYR B 206      -0.214   8.820  -9.917  1.00  0.00           H  
ATOM   3305  CA  TYR B 206      -1.509   8.051 -11.396  1.00  0.00           C  
ATOM   3306  HA  TYR B 206      -1.384   7.377 -12.237  1.00  0.00           H  
ATOM   3307  CB  TYR B 206      -2.629   7.524 -10.484  1.00  0.00           C  
ATOM   3308  HB2 TYR B 206      -2.640   8.116  -9.567  1.00  0.00           H  
ATOM   3309  HB3 TYR B 206      -3.582   7.712 -10.983  1.00  0.00           H  
ATOM   3310  CG  TYR B 206      -2.585   6.052 -10.110  1.00  0.00           C  
ATOM   3311  CD1 TYR B 206      -1.772   5.599  -9.051  1.00  0.00           C  
ATOM   3312  HD1 TYR B 206      -1.108   6.287  -8.549  1.00  0.00           H  
ATOM   3313  CE1 TYR B 206      -1.844   4.254  -8.631  1.00  0.00           C  
ATOM   3314  HE1 TYR B 206      -1.223   3.890  -7.826  1.00  0.00           H  
ATOM   3315  CZ  TYR B 206      -2.747   3.364  -9.254  1.00  0.00           C  
ATOM   3316  OH  TYR B 206      -2.876   2.087  -8.803  1.00  0.00           O  
ATOM   3317  HH  TYR B 206      -3.531   1.608  -9.320  1.00  0.00           H  
ATOM   3318  CE2 TYR B 206      -3.538   3.813 -10.334  1.00  0.00           C  
ATOM   3319  HE2 TYR B 206      -4.219   3.138 -10.832  1.00  0.00           H  
ATOM   3320  CD2 TYR B 206      -3.441   5.150 -10.767  1.00  0.00           C  
ATOM   3321  HD2 TYR B 206      -4.053   5.497 -11.590  1.00  0.00           H  
ATOM   3322  C   TYR B 206      -1.907   9.437 -11.913  1.00  0.00           C  
ATOM   3323  O   TYR B 206      -1.874  10.403 -11.152  1.00  0.00           O  
ATOM   3324  N   THR B 207      -2.346   9.540 -13.164  1.00  0.00           N  
ATOM   3325  H   THR B 207      -2.377   8.692 -13.725  1.00  0.00           H  
ATOM   3326  CA  THR B 207      -3.092  10.710 -13.678  1.00  0.00           C  
ATOM   3327  HA  THR B 207      -2.800  11.599 -13.121  1.00  0.00           H  
ATOM   3328  CB  THR B 207      -2.775  10.964 -15.159  1.00  0.00           C  
ATOM   3329  HB  THR B 207      -3.539  11.611 -15.590  1.00  0.00           H  
ATOM   3330  CG2 THR B 207      -1.418  11.639 -15.329  1.00  0.00           C  
ATOM   3331 HG21 THR B 207      -0.635  11.001 -14.916  1.00  0.00           H  
ATOM   3332 HG22 THR B 207      -1.417  12.601 -14.818  1.00  0.00           H  
ATOM   3333 HG23 THR B 207      -1.227  11.796 -16.391  1.00  0.00           H  
ATOM   3334  OG1 THR B 207      -2.717   9.761 -15.892  1.00  0.00           O  
ATOM   3335  HG1 THR B 207      -3.589   9.352 -15.896  1.00  0.00           H  
ATOM   3336  C   THR B 207      -4.602  10.532 -13.486  1.00  0.00           C  
ATOM   3337  O   THR B 207      -5.080   9.399 -13.484  1.00  0.00           O  
ATOM   3338  N   LEU B 208      -5.355  11.633 -13.351  1.00  0.00           N  
ATOM   3339  H   LEU B 208      -4.898  12.538 -13.387  1.00  0.00           H  
ATOM   3340  CA  LEU B 208      -6.819  11.630 -13.184  1.00  0.00           C  
ATOM   3341  HA  LEU B 208      -7.212  10.669 -13.516  1.00  0.00           H  
ATOM   3342  CB  LEU B 208      -7.203  11.837 -11.699  1.00  0.00           C  
ATOM   3343  HB2 LEU B 208      -6.808  12.793 -11.353  1.00  0.00           H  
ATOM   3344  HB3 LEU B 208      -8.292  11.910 -11.666  1.00  0.00           H  
ATOM   3345  CG  LEU B 208      -6.772  10.718 -10.731  1.00  0.00           C  
ATOM   3346  HG  LEU B 208      -6.634   9.791 -11.280  1.00  0.00           H  
ATOM   3347  CD1 LEU B 208      -5.470  11.053  -9.998  1.00  0.00           C  
ATOM   3348 HD11 LEU B 208      -5.194  10.210  -9.368  1.00  0.00           H  
ATOM   3349 HD12 LEU B 208      -4.669  11.228 -10.712  1.00  0.00           H  
ATOM   3350 HD13 LEU B 208      -5.605  11.942  -9.382  1.00  0.00           H  
ATOM   3351  CD2 LEU B 208      -7.838  10.481  -9.653  1.00  0.00           C  
ATOM   3352 HD21 LEU B 208      -8.764  10.157 -10.131  1.00  0.00           H  
ATOM   3353 HD22 LEU B 208      -7.513   9.701  -8.967  1.00  0.00           H  
ATOM   3354 HD23 LEU B 208      -8.026  11.400  -9.098  1.00  0.00           H  
ATOM   3355  C   LEU B 208      -7.495  12.712 -14.041  1.00  0.00           C  
ATOM   3356  O   LEU B 208      -6.931  13.801 -14.181  1.00  0.00           O  
ATOM   3357  N   ASP B 209      -8.722  12.468 -14.521  1.00  0.00           N  
ATOM   3358  H   ASP B 209      -9.136  11.558 -14.341  1.00  0.00           H  
ATOM   3359  CA  ASP B 209      -9.594  13.485 -15.141  1.00  0.00           C  
ATOM   3360  HA  ASP B 209      -9.181  14.464 -14.905  1.00  0.00           H  
ATOM   3361  CB  ASP B 209      -9.665  13.410 -16.682  1.00  0.00           C  
ATOM   3362  HB2 ASP B 209     -10.280  14.244 -17.011  1.00  0.00           H  
ATOM   3363  HB3 ASP B 209      -8.660  13.576 -17.077  1.00  0.00           H  
ATOM   3364  CG  ASP B 209     -10.239  12.127 -17.315  1.00  0.00           C  
ATOM   3365  OD1 ASP B 209     -11.431  12.105 -17.732  1.00  0.00           O  
ATOM   3366  OD2 ASP B 209      -9.433  11.197 -17.507  1.00  0.00           O  
ATOM   3367  C   ASP B 209     -11.010  13.470 -14.560  1.00  0.00           C  
ATOM   3368  O   ASP B 209     -11.558  12.411 -14.271  1.00  0.00           O  
ATOM   3369  N   LEU B 210     -11.606  14.660 -14.435  1.00  0.00           N  
ATOM   3370  H   LEU B 210     -11.069  15.467 -14.733  1.00  0.00           H  
ATOM   3371  CA  LEU B 210     -13.055  14.852 -14.377  1.00  0.00           C  
ATOM   3372  HA  LEU B 210     -13.529  13.903 -14.146  1.00  0.00           H  
ATOM   3373  CB  LEU B 210     -13.457  15.892 -13.316  1.00  0.00           C  
ATOM   3374  HB2 LEU B 210     -12.849  16.781 -13.469  1.00  0.00           H  
ATOM   3375  HB3 LEU B 210     -14.495  16.176 -13.495  1.00  0.00           H  
ATOM   3376  CG  LEU B 210     -13.344  15.451 -11.848  1.00  0.00           C  
ATOM   3377  HG  LEU B 210     -12.331  15.109 -11.639  1.00  0.00           H  
ATOM   3378  CD1 LEU B 210     -13.666  16.645 -10.945  1.00  0.00           C  
ATOM   3379 HD11 LEU B 210     -12.894  17.407 -11.050  1.00  0.00           H  
ATOM   3380 HD12 LEU B 210     -13.711  16.323  -9.907  1.00  0.00           H  
ATOM   3381 HD13 LEU B 210     -14.634  17.067 -11.216  1.00  0.00           H  
ATOM   3382  CD2 LEU B 210     -14.336  14.338 -11.507  1.00  0.00           C  
ATOM   3383 HD21 LEU B 210     -14.139  13.461 -12.116  1.00  0.00           H  
ATOM   3384 HD22 LEU B 210     -14.220  14.059 -10.461  1.00  0.00           H  
ATOM   3385 HD23 LEU B 210     -15.357  14.672 -11.679  1.00  0.00           H  
ATOM   3386  C   LEU B 210     -13.569  15.305 -15.746  1.00  0.00           C  
ATOM   3387  O   LEU B 210     -12.982  16.180 -16.389  1.00  0.00           O  
ATOM   3388  N   TRP B 211     -14.720  14.775 -16.142  1.00  0.00           N  
ATOM   3389  H   TRP B 211     -15.129  14.052 -15.556  1.00  0.00           H  
ATOM   3390  CA  TRP B 211     -15.362  14.996 -17.438  1.00  0.00           C  
ATOM   3391  HA  TRP B 211     -15.093  15.978 -17.819  1.00  0.00           H  
ATOM   3392  CB  TRP B 211     -14.817  13.920 -18.384  1.00  0.00           C  
ATOM   3393  HB2 TRP B 211     -13.744  14.079 -18.497  1.00  0.00           H  
ATOM   3394  HB3 TRP B 211     -14.942  12.959 -17.883  1.00  0.00           H  
ATOM   3395  CG  TRP B 211     -15.418  13.775 -19.752  1.00  0.00           C  
ATOM   3396  CD1 TRP B 211     -14.833  14.164 -20.907  1.00  0.00           C  
ATOM   3397  HD1 TRP B 211     -13.887  14.693 -20.970  1.00  0.00           H  
ATOM   3398  NE1 TRP B 211     -15.631  13.814 -21.978  1.00  0.00           N  
ATOM   3399  HE1 TRP B 211     -15.436  14.115 -22.930  1.00  0.00           H  
ATOM   3400  CE2 TRP B 211     -16.758  13.133 -21.566  1.00  0.00           C  
ATOM   3401  CZ2 TRP B 211     -17.808  12.505 -22.251  1.00  0.00           C  
ATOM   3402  HZ2 TRP B 211     -17.835  12.491 -23.331  1.00  0.00           H  
ATOM   3403  CH2 TRP B 211     -18.847  11.907 -21.517  1.00  0.00           C  
ATOM   3404  HH2 TRP B 211     -19.684  11.457 -22.035  1.00  0.00           H  
ATOM   3405  CZ3 TRP B 211     -18.808  11.914 -20.113  1.00  0.00           C  
ATOM   3406  HZ3 TRP B 211     -19.618  11.466 -19.550  1.00  0.00           H  
ATOM   3407  CE3 TRP B 211     -17.728  12.509 -19.436  1.00  0.00           C  
ATOM   3408  HE3 TRP B 211     -17.701  12.481 -18.357  1.00  0.00           H  
ATOM   3409  CD2 TRP B 211     -16.678  13.141 -20.140  1.00  0.00           C  
ATOM   3410  C   TRP B 211     -16.887  14.925 -17.298  1.00  0.00           C  
ATOM   3411  O   TRP B 211     -17.379  14.229 -16.411  1.00  0.00           O  
ATOM   3412  N   ALA B 212     -17.642  15.596 -18.170  1.00  0.00           N  
ATOM   3413  H   ALA B 212     -17.173  16.150 -18.883  1.00  0.00           H  
ATOM   3414  CA  ALA B 212     -19.106  15.483 -18.220  1.00  0.00           C  
ATOM   3415  HA  ALA B 212     -19.392  14.473 -17.921  1.00  0.00           H  
ATOM   3416  CB  ALA B 212     -19.736  16.459 -17.219  1.00  0.00           C  
ATOM   3417  HB1 ALA B 212     -19.412  16.214 -16.206  1.00  0.00           H  
ATOM   3418  HB2 ALA B 212     -19.445  17.481 -17.462  1.00  0.00           H  
ATOM   3419  HB3 ALA B 212     -20.823  16.381 -17.265  1.00  0.00           H  
ATOM   3420  C   ALA B 212     -19.659  15.724 -19.631  1.00  0.00           C  
ATOM   3421  O   ALA B 212     -19.301  16.710 -20.279  1.00  0.00           O  
ATOM   3422  N   GLY B 213     -20.549  14.839 -20.096  1.00  0.00           N  
ATOM   3423  H   GLY B 213     -20.795  14.061 -19.490  1.00  0.00           H  
ATOM   3424  CA  GLY B 213     -21.266  14.889 -21.377  1.00  0.00           C  
ATOM   3425  HA2 GLY B 213     -22.035  14.118 -21.374  1.00  0.00           H  
ATOM   3426  HA3 GLY B 213     -21.752  15.859 -21.456  1.00  0.00           H  
ATOM   3427  C   GLY B 213     -20.406  14.698 -22.629  1.00  0.00           C  
ATOM   3428  O   GLY B 213     -20.649  13.801 -23.432  1.00  0.00           O  
ATOM   3429  N   GLN B 214     -19.401  15.558 -22.772  1.00  0.00           N  
ATOM   3430  H   GLN B 214     -19.291  16.200 -21.998  1.00  0.00           H  
ATOM   3431  CA  GLN B 214     -18.367  15.562 -23.814  1.00  0.00           C  
ATOM   3432  HA  GLN B 214     -18.060  14.538 -24.000  1.00  0.00           H  
ATOM   3433  CB  GLN B 214     -18.959  16.108 -25.130  1.00  0.00           C  
ATOM   3434  HB2 GLN B 214     -18.222  15.998 -25.928  1.00  0.00           H  
ATOM   3435  HB3 GLN B 214     -19.809  15.476 -25.391  1.00  0.00           H  
ATOM   3436  CG  GLN B 214     -19.405  17.582 -25.064  1.00  0.00           C  
ATOM   3437  HG2 GLN B 214     -19.820  17.801 -24.078  1.00  0.00           H  
ATOM   3438  HG3 GLN B 214     -18.535  18.223 -25.220  1.00  0.00           H  
ATOM   3439  CD  GLN B 214     -20.475  17.952 -26.093  1.00  0.00           C  
ATOM   3440  OE1 GLN B 214     -21.151  17.140 -26.697  1.00  0.00           O  
ATOM   3441  NE2 GLN B 214     -20.702  19.217 -26.323  1.00  0.00           N  
ATOM   3442 HE21 GLN B 214     -21.316  19.404 -27.103  1.00  0.00           H  
ATOM   3443 HE22 GLN B 214     -20.113  19.918 -25.910  1.00  0.00           H  
ATOM   3444  C   GLN B 214     -17.108  16.347 -23.387  1.00  0.00           C  
ATOM   3445  O   GLN B 214     -16.040  16.123 -23.953  1.00  0.00           O  
ATOM   3446  N   GLN B 215     -17.211  17.236 -22.387  1.00  0.00           N  
ATOM   3447  H   GLN B 215     -18.063  17.262 -21.842  1.00  0.00           H  
ATOM   3448  CA  GLN B 215     -16.148  18.150 -21.951  1.00  0.00           C  
ATOM   3449  HA  GLN B 215     -15.533  18.416 -22.811  1.00  0.00           H  
ATOM   3450  CB  GLN B 215     -16.768  19.426 -21.350  1.00  0.00           C  
ATOM   3451  HB2 GLN B 215     -17.384  19.141 -20.495  1.00  0.00           H  
ATOM   3452  HB3 GLN B 215     -15.970  20.066 -20.971  1.00  0.00           H  
ATOM   3453  CG  GLN B 215     -17.637  20.260 -22.300  1.00  0.00           C  
ATOM   3454  HG2 GLN B 215     -18.392  19.633 -22.774  1.00  0.00           H  
ATOM   3455  HG3 GLN B 215     -18.158  21.008 -21.700  1.00  0.00           H  
ATOM   3456  CD  GLN B 215     -16.845  20.990 -23.378  1.00  0.00           C  
ATOM   3457  OE1 GLN B 215     -15.728  20.664 -23.736  1.00  0.00           O  
ATOM   3458  NE2 GLN B 215     -17.416  22.021 -23.954  1.00  0.00           N  
ATOM   3459 HE21 GLN B 215     -16.849  22.506 -24.626  1.00  0.00           H  
ATOM   3460 HE22 GLN B 215     -18.299  22.359 -23.626  1.00  0.00           H  
ATOM   3461  C   GLN B 215     -15.232  17.553 -20.880  1.00  0.00           C  
ATOM   3462  O   GLN B 215     -15.709  16.932 -19.931  1.00  0.00           O  
ATOM   3463  N   LEU B 216     -13.934  17.865 -20.948  1.00  0.00           N  
ATOM   3464  H   LEU B 216     -13.632  18.434 -21.724  1.00  0.00           H  
ATOM   3465  CA  LEU B 216     -13.046  17.808 -19.781  1.00  0.00           C  
ATOM   3466  HA  LEU B 216     -13.205  16.865 -19.254  1.00  0.00           H  
ATOM   3467  CB  LEU B 216     -11.580  17.886 -20.246  1.00  0.00           C  
ATOM   3468  HB2 LEU B 216     -11.414  17.185 -21.066  1.00  0.00           H  
ATOM   3469  HB3 LEU B 216     -11.406  18.892 -20.632  1.00  0.00           H  
ATOM   3470  CG  LEU B 216     -10.578  17.600 -19.108  1.00  0.00           C  
ATOM   3471  HG  LEU B 216     -10.994  17.900 -18.147  1.00  0.00           H  
ATOM   3472  CD1 LEU B 216     -10.250  16.111 -19.059  1.00  0.00           C  
ATOM   3473 HD11 LEU B 216     -11.153  15.543 -18.829  1.00  0.00           H  
ATOM   3474 HD12 LEU B 216      -9.840  15.773 -20.010  1.00  0.00           H  
ATOM   3475 HD13 LEU B 216      -9.520  15.930 -18.273  1.00  0.00           H  
ATOM   3476  CD2 LEU B 216      -9.267  18.364 -19.299  1.00  0.00           C  
ATOM   3477 HD21 LEU B 216      -8.799  18.078 -20.240  1.00  0.00           H  
ATOM   3478 HD22 LEU B 216      -9.476  19.435 -19.304  1.00  0.00           H  
ATOM   3479 HD23 LEU B 216      -8.602  18.147 -18.464  1.00  0.00           H  
ATOM   3480  C   LEU B 216     -13.373  18.977 -18.833  1.00  0.00           C  
ATOM   3481  O   LEU B 216     -13.413  20.126 -19.271  1.00  0.00           O  
ATOM   3482  N   LEU B 217     -13.567  18.695 -17.543  1.00  0.00           N  
ATOM   3483  H   LEU B 217     -13.472  17.728 -17.253  1.00  0.00           H  
ATOM   3484  CA  LEU B 217     -13.832  19.698 -16.501  1.00  0.00           C  
ATOM   3485  HA  LEU B 217     -14.183  20.624 -16.961  1.00  0.00           H  
ATOM   3486  CB  LEU B 217     -14.924  19.172 -15.550  1.00  0.00           C  
ATOM   3487  HB2 LEU B 217     -14.530  18.308 -15.014  1.00  0.00           H  
ATOM   3488  HB3 LEU B 217     -15.122  19.950 -14.813  1.00  0.00           H  
ATOM   3489  CG  LEU B 217     -16.259  18.765 -16.202  1.00  0.00           C  
ATOM   3490  HG  LEU B 217     -16.105  17.921 -16.872  1.00  0.00           H  
ATOM   3491  CD1 LEU B 217     -17.208  18.341 -15.082  1.00  0.00           C  
ATOM   3492 HD11 LEU B 217     -18.181  18.084 -15.496  1.00  0.00           H  
ATOM   3493 HD12 LEU B 217     -16.804  17.473 -14.564  1.00  0.00           H  
ATOM   3494 HD13 LEU B 217     -17.337  19.162 -14.381  1.00  0.00           H  
ATOM   3495  CD2 LEU B 217     -16.912  19.911 -16.975  1.00  0.00           C  
ATOM   3496 HD21 LEU B 217     -17.874  19.584 -17.368  1.00  0.00           H  
ATOM   3497 HD22 LEU B 217     -16.282  20.198 -17.816  1.00  0.00           H  
ATOM   3498 HD23 LEU B 217     -17.070  20.768 -16.320  1.00  0.00           H  
ATOM   3499  C   LEU B 217     -12.579  20.054 -15.685  1.00  0.00           C  
ATOM   3500  O   LEU B 217     -12.413  21.197 -15.270  1.00  0.00           O  
ATOM   3501  N   TRP B 218     -11.719  19.069 -15.424  1.00  0.00           N  
ATOM   3502  H   TRP B 218     -11.929  18.148 -15.792  1.00  0.00           H  
ATOM   3503  CA  TRP B 218     -10.497  19.189 -14.623  1.00  0.00           C  
ATOM   3504  HA  TRP B 218      -9.969  20.103 -14.896  1.00  0.00           H  
ATOM   3505  CB  TRP B 218     -10.877  19.271 -13.131  1.00  0.00           C  
ATOM   3506  HB2 TRP B 218     -11.349  20.238 -12.950  1.00  0.00           H  
ATOM   3507  HB3 TRP B 218     -11.624  18.509 -12.918  1.00  0.00           H  
ATOM   3508  CG  TRP B 218      -9.775  19.090 -12.131  1.00  0.00           C  
ATOM   3509  CD1 TRP B 218      -9.153  20.083 -11.457  1.00  0.00           C  
ATOM   3510  HD1 TRP B 218      -9.385  21.140 -11.546  1.00  0.00           H  
ATOM   3511  NE1 TRP B 218      -8.196  19.545 -10.620  1.00  0.00           N  
ATOM   3512  HE1 TRP B 218      -7.649  20.106  -9.979  1.00  0.00           H  
ATOM   3513  CE2 TRP B 218      -8.151  18.172 -10.707  1.00  0.00           C  
ATOM   3514  CZ2 TRP B 218      -7.395  17.192 -10.048  1.00  0.00           C  
ATOM   3515  HZ2 TRP B 218      -6.676  17.476  -9.292  1.00  0.00           H  
ATOM   3516  CH2 TRP B 218      -7.616  15.837 -10.352  1.00  0.00           C  
ATOM   3517  HH2 TRP B 218      -7.061  15.069  -9.830  1.00  0.00           H  
ATOM   3518  CZ3 TRP B 218      -8.592  15.483 -11.301  1.00  0.00           C  
ATOM   3519  HZ3 TRP B 218      -8.778  14.440 -11.519  1.00  0.00           H  
ATOM   3520  CE3 TRP B 218      -9.362  16.477 -11.935  1.00  0.00           C  
ATOM   3521  HE3 TRP B 218     -10.134  16.190 -12.630  1.00  0.00           H  
ATOM   3522  CD2 TRP B 218      -9.160  17.848 -11.661  1.00  0.00           C  
ATOM   3523  C   TRP B 218      -9.581  17.992 -14.916  1.00  0.00           C  
ATOM   3524  O   TRP B 218     -10.070  16.930 -15.307  1.00  0.00           O  
ATOM   3525  N   LYS B 219      -8.267  18.132 -14.713  1.00  0.00           N  
ATOM   3526  H   LYS B 219      -7.936  19.004 -14.316  1.00  0.00           H  
ATOM   3527  CA  LYS B 219      -7.346  16.986 -14.667  1.00  0.00           C  
ATOM   3528  HA  LYS B 219      -7.885  16.156 -14.209  1.00  0.00           H  
ATOM   3529  CB  LYS B 219      -6.927  16.525 -16.076  1.00  0.00           C  
ATOM   3530  HB2 LYS B 219      -6.499  15.526 -15.991  1.00  0.00           H  
ATOM   3531  HB3 LYS B 219      -7.815  16.445 -16.702  1.00  0.00           H  
ATOM   3532  CG  LYS B 219      -5.891  17.421 -16.770  1.00  0.00           C  
ATOM   3533  HG2 LYS B 219      -6.282  18.434 -16.872  1.00  0.00           H  
ATOM   3534  HG3 LYS B 219      -4.978  17.448 -16.174  1.00  0.00           H  
ATOM   3535  CD  LYS B 219      -5.560  16.851 -18.155  1.00  0.00           C  
ATOM   3536  HD2 LYS B 219      -5.305  15.794 -18.056  1.00  0.00           H  
ATOM   3537  HD3 LYS B 219      -6.437  16.946 -18.798  1.00  0.00           H  
ATOM   3538  CE  LYS B 219      -4.373  17.604 -18.764  1.00  0.00           C  
ATOM   3539  HE2 LYS B 219      -4.616  18.671 -18.802  1.00  0.00           H  
ATOM   3540  HE3 LYS B 219      -3.511  17.478 -18.101  1.00  0.00           H  
ATOM   3541  NZ  LYS B 219      -4.055  17.097 -20.121  1.00  0.00           N  
ATOM   3542  HZ1 LYS B 219      -4.845  17.239 -20.738  1.00  0.00           H  
ATOM   3543  HZ2 LYS B 219      -3.250  17.578 -20.506  1.00  0.00           H  
ATOM   3544  HZ3 LYS B 219      -3.855  16.105 -20.085  1.00  0.00           H  
ATOM   3545  C   LYS B 219      -6.158  17.253 -13.751  1.00  0.00           C  
ATOM   3546  O   LYS B 219      -5.706  18.391 -13.630  1.00  0.00           O  
ATOM   3547  N   GLY B 220      -5.621  16.191 -13.163  1.00  0.00           N  
ATOM   3548  H   GLY B 220      -6.032  15.285 -13.367  1.00  0.00           H  
ATOM   3549  CA  GLY B 220      -4.541  16.260 -12.185  1.00  0.00           C  
ATOM   3550  HA2 GLY B 220      -3.877  17.092 -12.423  1.00  0.00           H  
ATOM   3551  HA3 GLY B 220      -4.967  16.446 -11.200  1.00  0.00           H  
ATOM   3552  C   GLY B 220      -3.701  14.989 -12.123  1.00  0.00           C  
ATOM   3553  O   GLY B 220      -3.684  14.173 -13.047  1.00  0.00           O  
ATOM   3554  N   SER B 221      -2.973  14.834 -11.022  1.00  0.00           N  
ATOM   3555  H   SER B 221      -3.095  15.488 -10.261  1.00  0.00           H  
ATOM   3556  CA  SER B 221      -1.980  13.779 -10.819  1.00  0.00           C  
ATOM   3557  HA  SER B 221      -2.306  12.877 -11.333  1.00  0.00           H  
ATOM   3558  CB  SER B 221      -0.642  14.221 -11.426  1.00  0.00           C  
ATOM   3559  HB2 SER B 221      -0.778  14.353 -12.501  1.00  0.00           H  
ATOM   3560  HB3 SER B 221      -0.344  15.177 -10.994  1.00  0.00           H  
ATOM   3561  OG  SER B 221       0.389  13.276 -11.218  1.00  0.00           O  
ATOM   3562  HG  SER B 221       0.777  13.434 -10.349  1.00  0.00           H  
ATOM   3563  C   SER B 221      -1.855  13.462  -9.331  1.00  0.00           C  
ATOM   3564  O   SER B 221      -1.974  14.352  -8.493  1.00  0.00           O  
ATOM   3565  N   PHE B 222      -1.604  12.197  -9.010  1.00  0.00           N  
ATOM   3566  H   PHE B 222      -1.503  11.531  -9.771  1.00  0.00           H  
ATOM   3567  CA  PHE B 222      -1.608  11.648  -7.657  1.00  0.00           C  
ATOM   3568  HA  PHE B 222      -1.386  12.443  -6.943  1.00  0.00           H  
ATOM   3569  CB  PHE B 222      -3.016  11.106  -7.363  1.00  0.00           C  
ATOM   3570  HB2 PHE B 222      -3.726  11.934  -7.394  1.00  0.00           H  
ATOM   3571  HB3 PHE B 222      -3.280  10.412  -8.160  1.00  0.00           H  
ATOM   3572  CG  PHE B 222      -3.173  10.390  -6.036  1.00  0.00           C  
ATOM   3573  CD1 PHE B 222      -3.147  11.122  -4.835  1.00  0.00           C  
ATOM   3574  HD1 PHE B 222      -3.030  12.198  -4.847  1.00  0.00           H  
ATOM   3575  CE1 PHE B 222      -3.283  10.457  -3.607  1.00  0.00           C  
ATOM   3576  HE1 PHE B 222      -3.262  11.029  -2.691  1.00  0.00           H  
ATOM   3577  CZ  PHE B 222      -3.444   9.062  -3.567  1.00  0.00           C  
ATOM   3578  HZ  PHE B 222      -3.544   8.555  -2.617  1.00  0.00           H  
ATOM   3579  CE2 PHE B 222      -3.471   8.330  -4.765  1.00  0.00           C  
ATOM   3580  HE2 PHE B 222      -3.601   7.259  -4.733  1.00  0.00           H  
ATOM   3581  CD2 PHE B 222      -3.332   8.991  -5.998  1.00  0.00           C  
ATOM   3582  HD2 PHE B 222      -3.353   8.420  -6.916  1.00  0.00           H  
ATOM   3583  C   PHE B 222      -0.542  10.556  -7.507  1.00  0.00           C  
ATOM   3584  O   PHE B 222      -0.157   9.900  -8.475  1.00  0.00           O  
ATOM   3585  N   LYS B 223      -0.069  10.340  -6.280  1.00  0.00           N  
ATOM   3586  H   LYS B 223      -0.451  10.885  -5.515  1.00  0.00           H  
ATOM   3587  CA  LYS B 223       0.908   9.305  -5.922  1.00  0.00           C  
ATOM   3588  HA  LYS B 223       0.942   8.533  -6.686  1.00  0.00           H  
ATOM   3589  CB  LYS B 223       2.311   9.930  -5.837  1.00  0.00           C  
ATOM   3590  HB2 LYS B 223       2.272  10.748  -5.117  1.00  0.00           H  
ATOM   3591  HB3 LYS B 223       3.006   9.170  -5.475  1.00  0.00           H  
ATOM   3592  CG  LYS B 223       2.827  10.492  -7.175  1.00  0.00           C  
ATOM   3593  HG2 LYS B 223       2.801   9.714  -7.933  1.00  0.00           H  
ATOM   3594  HG3 LYS B 223       2.175  11.305  -7.495  1.00  0.00           H  
ATOM   3595  CD  LYS B 223       4.253  11.046  -7.070  1.00  0.00           C  
ATOM   3596  HD2 LYS B 223       4.432  11.722  -7.908  1.00  0.00           H  
ATOM   3597  HD3 LYS B 223       4.342  11.620  -6.146  1.00  0.00           H  
ATOM   3598  CE  LYS B 223       5.292   9.917  -7.108  1.00  0.00           C  
ATOM   3599  HE2 LYS B 223       4.983   9.121  -6.424  1.00  0.00           H  
ATOM   3600  HE3 LYS B 223       5.321   9.499  -8.119  1.00  0.00           H  
ATOM   3601  NZ  LYS B 223       6.629  10.415  -6.718  1.00  0.00           N  
ATOM   3602  HZ1 LYS B 223       6.578  10.802  -5.768  1.00  0.00           H  
ATOM   3603  HZ2 LYS B 223       7.312   9.675  -6.699  1.00  0.00           H  
ATOM   3604  HZ3 LYS B 223       6.933  11.168  -7.313  1.00  0.00           H  
ATOM   3605  C   LYS B 223       0.472   8.702  -4.576  1.00  0.00           C  
ATOM   3606  O   LYS B 223       0.424   9.458  -3.607  1.00  0.00           O  
ATOM   3607  N   PRO B 224       0.139   7.397  -4.482  1.00  0.00           N  
ATOM   3608  CD  PRO B 224       0.117   6.424  -5.562  1.00  0.00           C  
ATOM   3609  HD2 PRO B 224       1.120   6.021  -5.700  1.00  0.00           H  
ATOM   3610  HD3 PRO B 224      -0.251   6.855  -6.492  1.00  0.00           H  
ATOM   3611  CG  PRO B 224      -0.835   5.322  -5.111  1.00  0.00           C  
ATOM   3612  HG2 PRO B 224      -0.556   4.359  -5.536  1.00  0.00           H  
ATOM   3613  HG3 PRO B 224      -1.857   5.585  -5.385  1.00  0.00           H  
ATOM   3614  CB  PRO B 224      -0.687   5.335  -3.594  1.00  0.00           C  
ATOM   3615  HB2 PRO B 224       0.175   4.728  -3.314  1.00  0.00           H  
ATOM   3616  HB3 PRO B 224      -1.585   4.960  -3.104  1.00  0.00           H  
ATOM   3617  CA  PRO B 224      -0.434   6.813  -3.261  1.00  0.00           C  
ATOM   3618  HA  PRO B 224      -1.383   7.302  -3.052  1.00  0.00           H  
ATOM   3619  C   PRO B 224       0.464   6.945  -2.025  1.00  0.00           C  
ATOM   3620  O   PRO B 224      -0.024   7.164  -0.920  1.00  0.00           O  
ATOM   3621  N   SER B 225       1.772   6.803  -2.234  1.00  0.00           N  
ATOM   3622  H   SER B 225       2.091   6.665  -3.181  1.00  0.00           H  
ATOM   3623  CA  SER B 225       2.835   6.819  -1.227  1.00  0.00           C  
ATOM   3624  HA  SER B 225       2.615   6.081  -0.457  1.00  0.00           H  
ATOM   3625  CB  SER B 225       4.130   6.404  -1.942  1.00  0.00           C  
ATOM   3626  HB2 SER B 225       4.993   6.604  -1.304  1.00  0.00           H  
ATOM   3627  HB3 SER B 225       4.075   5.332  -2.128  1.00  0.00           H  
ATOM   3628  OG  SER B 225       4.267   7.086  -3.190  1.00  0.00           O  
ATOM   3629  HG  SER B 225       5.036   6.744  -3.675  1.00  0.00           H  
ATOM   3630  C   SER B 225       3.004   8.174  -0.530  1.00  0.00           C  
ATOM   3631  O   SER B 225       3.225   8.224   0.676  1.00  0.00           O  
ATOM   3632  N   GLU B 226       2.833   9.279  -1.255  1.00  0.00           N  
ATOM   3633  H   GLU B 226       2.638   9.161  -2.237  1.00  0.00           H  
ATOM   3634  CA  GLU B 226       3.023  10.651  -0.743  1.00  0.00           C  
ATOM   3635  HA  GLU B 226       3.839  10.640  -0.017  1.00  0.00           H  
ATOM   3636  CB  GLU B 226       3.450  11.590  -1.893  1.00  0.00           C  
ATOM   3637  HB2 GLU B 226       2.564  11.862  -2.470  1.00  0.00           H  
ATOM   3638  HB3 GLU B 226       3.829  12.507  -1.445  1.00  0.00           H  
ATOM   3639  CG  GLU B 226       4.491  10.975  -2.866  1.00  0.00           C  
ATOM   3640  HG2 GLU B 226       4.895  10.047  -2.462  1.00  0.00           H  
ATOM   3641  HG3 GLU B 226       3.962  10.710  -3.779  1.00  0.00           H  
ATOM   3642  CD  GLU B 226       5.690  11.853  -3.249  1.00  0.00           C  
ATOM   3643  OE1 GLU B 226       6.239  11.591  -4.350  1.00  0.00           O  
ATOM   3644  OE2 GLU B 226       6.047  12.779  -2.496  1.00  0.00           O  
ATOM   3645  C   GLU B 226       1.781  11.193   0.007  1.00  0.00           C  
ATOM   3646  O   GLU B 226       1.776  12.328   0.478  1.00  0.00           O  
ATOM   3647  N   HIE B 227       0.721  10.377   0.103  1.00  0.00           N  
ATOM   3648  H   HIE B 227       0.835   9.461  -0.305  1.00  0.00           H  
ATOM   3649  CA  HIE B 227      -0.612  10.741   0.611  1.00  0.00           C  
ATOM   3650  HA  HIE B 227      -0.504  11.584   1.298  1.00  0.00           H  
ATOM   3651  CB  HIE B 227      -1.492  11.210  -0.561  1.00  0.00           C  
ATOM   3652  HB2 HIE B 227      -1.522  10.421  -1.313  1.00  0.00           H  
ATOM   3653  HB3 HIE B 227      -2.506  11.384  -0.205  1.00  0.00           H  
ATOM   3654  CG  HIE B 227      -1.033  12.494  -1.197  1.00  0.00           C  
ATOM   3655  ND1 HIE B 227      -1.265  13.766  -0.678  1.00  0.00           N  
ATOM   3656  CE1 HIE B 227      -0.609  14.614  -1.482  1.00  0.00           C  
ATOM   3657  HE1 HIE B 227      -0.552  15.682  -1.322  1.00  0.00           H  
ATOM   3658  NE2 HIE B 227      -0.004  13.947  -2.481  1.00  0.00           N  
ATOM   3659  HE2 HIE B 227       0.617  14.357  -3.160  1.00  0.00           H  
ATOM   3660  CD2 HIE B 227      -0.264  12.605  -2.318  1.00  0.00           C  
ATOM   3661  HD2 HIE B 227       0.125  11.784  -2.900  1.00  0.00           H  
ATOM   3662  C   HIE B 227      -1.276   9.604   1.412  1.00  0.00           C  
ATOM   3663  O   HIE B 227      -2.483   9.371   1.308  1.00  0.00           O  
ATOM   3664  N   VAL B 228      -0.511   8.837   2.191  1.00  0.00           N  
ATOM   3665  H   VAL B 228       0.486   9.013   2.213  1.00  0.00           H  
ATOM   3666  CA  VAL B 228      -1.065   7.741   3.007  1.00  0.00           C  
ATOM   3667  HA  VAL B 228      -1.780   7.200   2.389  1.00  0.00           H  
ATOM   3668  CB  VAL B 228       0.030   6.731   3.399  1.00  0.00           C  
ATOM   3669  HB  VAL B 228       0.836   7.268   3.891  1.00  0.00           H  
ATOM   3670  CG1 VAL B 228      -0.489   5.642   4.351  1.00  0.00           C  
ATOM   3671 HG11 VAL B 228       0.301   4.915   4.535  1.00  0.00           H  
ATOM   3672 HG12 VAL B 228      -0.776   6.073   5.308  1.00  0.00           H  
ATOM   3673 HG13 VAL B 228      -1.346   5.132   3.906  1.00  0.00           H  
ATOM   3674  CG2 VAL B 228       0.603   6.037   2.158  1.00  0.00           C  
ATOM   3675 HG21 VAL B 228       1.079   6.773   1.512  1.00  0.00           H  
ATOM   3676 HG22 VAL B 228       1.360   5.307   2.445  1.00  0.00           H  
ATOM   3677 HG23 VAL B 228      -0.191   5.539   1.602  1.00  0.00           H  
ATOM   3678  C   VAL B 228      -1.831   8.268   4.234  1.00  0.00           C  
ATOM   3679  O   VAL B 228      -1.339   9.112   4.988  1.00  0.00           O  
ATOM   3680  N   LYS B 229      -3.019   7.697   4.479  1.00  0.00           N  
ATOM   3681  H   LYS B 229      -3.371   7.057   3.769  1.00  0.00           H  
ATOM   3682  CA  LYS B 229      -3.797   7.775   5.727  1.00  0.00           C  
ATOM   3683  HA  LYS B 229      -3.238   8.343   6.467  1.00  0.00           H  
ATOM   3684  CB  LYS B 229      -5.113   8.535   5.481  1.00  0.00           C  
ATOM   3685  HB2 LYS B 229      -4.876   9.533   5.108  1.00  0.00           H  
ATOM   3686  HB3 LYS B 229      -5.709   8.016   4.727  1.00  0.00           H  
ATOM   3687  CG  LYS B 229      -5.922   8.657   6.785  1.00  0.00           C  
ATOM   3688  HG2 LYS B 229      -6.268   7.669   7.092  1.00  0.00           H  
ATOM   3689  HG3 LYS B 229      -5.273   9.046   7.569  1.00  0.00           H  
ATOM   3690  CD  LYS B 229      -7.136   9.582   6.641  1.00  0.00           C  
ATOM   3691  HD2 LYS B 229      -6.807  10.561   6.292  1.00  0.00           H  
ATOM   3692  HD3 LYS B 229      -7.829   9.154   5.914  1.00  0.00           H  
ATOM   3693  CE  LYS B 229      -7.818   9.721   8.009  1.00  0.00           C  
ATOM   3694  HE2 LYS B 229      -8.094   8.726   8.371  1.00  0.00           H  
ATOM   3695  HE3 LYS B 229      -7.096  10.134   8.721  1.00  0.00           H  
ATOM   3696  NZ  LYS B 229      -9.028  10.582   7.959  1.00  0.00           N  
ATOM   3697  HZ1 LYS B 229      -9.746  10.185   7.371  1.00  0.00           H  
ATOM   3698  HZ2 LYS B 229      -9.433  10.645   8.903  1.00  0.00           H  
ATOM   3699  HZ3 LYS B 229      -8.815  11.524   7.667  1.00  0.00           H  
ATOM   3700  C   LYS B 229      -4.032   6.345   6.254  1.00  0.00           C  
ATOM   3701  O   LYS B 229      -4.856   5.630   5.680  1.00  0.00           O  
ATOM   3702  N   PRO B 230      -3.328   5.900   7.314  1.00  0.00           N  
ATOM   3703  CD  PRO B 230      -2.297   6.606   8.052  1.00  0.00           C  
ATOM   3704  HD2 PRO B 230      -2.761   7.148   8.878  1.00  0.00           H  
ATOM   3705  HD3 PRO B 230      -1.729   7.286   7.419  1.00  0.00           H  
ATOM   3706  CG  PRO B 230      -1.367   5.529   8.598  1.00  0.00           C  
ATOM   3707  HG2 PRO B 230      -0.883   5.851   9.516  1.00  0.00           H  
ATOM   3708  HG3 PRO B 230      -0.627   5.262   7.842  1.00  0.00           H  
ATOM   3709  CB  PRO B 230      -2.308   4.357   8.849  1.00  0.00           C  
ATOM   3710  HB2 PRO B 230      -2.754   4.461   9.837  1.00  0.00           H  
ATOM   3711  HB3 PRO B 230      -1.783   3.404   8.772  1.00  0.00           H  
ATOM   3712  CA  PRO B 230      -3.375   4.510   7.756  1.00  0.00           C  
ATOM   3713  HA  PRO B 230      -3.081   3.900   6.906  1.00  0.00           H  
ATOM   3714  C   PRO B 230      -4.757   4.058   8.238  1.00  0.00           C  
ATOM   3715  O   PRO B 230      -5.577   4.852   8.711  1.00  0.00           O  
ATOM   3716  N   ARG B 231      -5.003   2.748   8.161  1.00  0.00           N  
ATOM   3717  H   ARG B 231      -4.308   2.177   7.688  1.00  0.00           H  
ATOM   3718  CA  ARG B 231      -6.162   2.083   8.777  1.00  0.00           C  
ATOM   3719  HA  ARG B 231      -7.059   2.625   8.483  1.00  0.00           H  
ATOM   3720  CB  ARG B 231      -6.241   0.640   8.254  1.00  0.00           C  
ATOM   3721  HB2 ARG B 231      -5.260   0.170   8.325  1.00  0.00           H  
ATOM   3722  HB3 ARG B 231      -6.946   0.069   8.861  1.00  0.00           H  
ATOM   3723  CG  ARG B 231      -6.707   0.602   6.791  1.00  0.00           C  
ATOM   3724  HG2 ARG B 231      -7.740   0.947   6.743  1.00  0.00           H  
ATOM   3725  HG3 ARG B 231      -6.089   1.264   6.183  1.00  0.00           H  
ATOM   3726  CD  ARG B 231      -6.609  -0.813   6.214  1.00  0.00           C  
ATOM   3727  HD2 ARG B 231      -5.556  -1.050   6.048  1.00  0.00           H  
ATOM   3728  HD3 ARG B 231      -7.001  -1.536   6.932  1.00  0.00           H  
ATOM   3729  NE  ARG B 231      -7.343  -0.910   4.937  1.00  0.00           N  
ATOM   3730  HE  ARG B 231      -6.857  -0.606   4.092  1.00  0.00           H  
ATOM   3731  CZ  ARG B 231      -8.589  -1.291   4.744  1.00  0.00           C  
ATOM   3732  NH1 ARG B 231      -9.373  -1.673   5.708  1.00  0.00           N  
ATOM   3733 HH11 ARG B 231      -8.988  -1.738   6.632  1.00  0.00           H  
ATOM   3734 HH12 ARG B 231     -10.327  -1.895   5.514  1.00  0.00           H  
ATOM   3735  NH2 ARG B 231      -9.073  -1.287   3.544  1.00  0.00           N  
ATOM   3736 HH21 ARG B 231      -8.473  -0.950   2.787  1.00  0.00           H  
ATOM   3737 HH22 ARG B 231      -9.982  -1.638   3.321  1.00  0.00           H  
ATOM   3738  C   ARG B 231      -6.092   2.153  10.311  1.00  0.00           C  
ATOM   3739  O   ARG B 231      -5.009   2.152  10.892  1.00  0.00           O  
ATOM   3740  N   ALA B 232      -7.246   2.241  10.980  1.00  0.00           N  
ATOM   3741  H   ALA B 232      -8.110   2.201  10.469  1.00  0.00           H  
ATOM   3742  CA  ALA B 232      -7.323   2.366  12.440  1.00  0.00           C  
ATOM   3743  HA  ALA B 232      -6.608   3.125  12.744  1.00  0.00           H  
ATOM   3744  CB  ALA B 232      -8.719   2.868  12.828  1.00  0.00           C  
ATOM   3745  HB1 ALA B 232      -8.924   3.819  12.336  1.00  0.00           H  
ATOM   3746  HB2 ALA B 232      -9.475   2.138  12.541  1.00  0.00           H  
ATOM   3747  HB3 ALA B 232      -8.765   3.015  13.908  1.00  0.00           H  
ATOM   3748  C   ALA B 232      -6.997   1.034  13.155  1.00  0.00           C  
ATOM   3749  O   ALA B 232      -7.438  -0.013  12.676  1.00  0.00           O  
ATOM   3750  N   PRO B 233      -6.270   1.034  14.292  1.00  0.00           N  
ATOM   3751  CD  PRO B 233      -5.581   2.158  14.908  1.00  0.00           C  
ATOM   3752  HD2 PRO B 233      -6.264   2.684  15.578  1.00  0.00           H  
ATOM   3753  HD3 PRO B 233      -5.165   2.842  14.169  1.00  0.00           H  
ATOM   3754  CG  PRO B 233      -4.439   1.534  15.702  1.00  0.00           C  
ATOM   3755  HG2 PRO B 233      -4.145   2.158  16.546  1.00  0.00           H  
ATOM   3756  HG3 PRO B 233      -3.591   1.360  15.039  1.00  0.00           H  
ATOM   3757  CB  PRO B 233      -5.009   0.190  16.153  1.00  0.00           C  
ATOM   3758  HB2 PRO B 233      -5.536   0.305  17.099  1.00  0.00           H  
ATOM   3759  HB3 PRO B 233      -4.220  -0.554  16.254  1.00  0.00           H  
ATOM   3760  CA  PRO B 233      -5.997  -0.191  15.047  1.00  0.00           C  
ATOM   3761  HA  PRO B 233      -5.512  -0.906  14.381  1.00  0.00           H  
ATOM   3762  C   PRO B 233      -7.272  -0.829  15.623  1.00  0.00           C  
ATOM   3763  O   PRO B 233      -8.236  -0.139  15.957  1.00  0.00           O  
ATOM   3764  N   GLY B 234      -7.256  -2.154  15.770  1.00  0.00           N  
ATOM   3765  H   GLY B 234      -6.401  -2.645  15.549  1.00  0.00           H  
ATOM   3766  CA  GLY B 234      -8.396  -2.946  16.243  1.00  0.00           C  
ATOM   3767  HA2 GLY B 234      -9.282  -2.316  16.327  1.00  0.00           H  
ATOM   3768  HA3 GLY B 234      -8.615  -3.720  15.508  1.00  0.00           H  
ATOM   3769  C   GLY B 234      -8.169  -3.633  17.591  1.00  0.00           C  
ATOM   3770  O   GLY B 234      -7.071  -3.607  18.151  1.00  0.00           O  
ATOM   3771  N   ASN B 235      -9.225  -4.297  18.077  1.00  0.00           N  
ATOM   3772  H   ASN B 235     -10.053  -4.302  17.504  1.00  0.00           H  
ATOM   3773  CA  ASN B 235      -9.184  -5.269  19.184  1.00  0.00           C  
ATOM   3774  HA  ASN B 235     -10.220  -5.522  19.416  1.00  0.00           H  
ATOM   3775  CB  ASN B 235      -8.502  -6.571  18.707  1.00  0.00           C  
ATOM   3776  HB2 ASN B 235      -7.460  -6.364  18.464  1.00  0.00           H  
ATOM   3777  HB3 ASN B 235      -8.507  -7.297  19.521  1.00  0.00           H  
ATOM   3778  CG  ASN B 235      -9.160  -7.192  17.487  1.00  0.00           C  
ATOM   3779  OD1 ASN B 235      -9.106  -6.671  16.386  1.00  0.00           O  
ATOM   3780  ND2 ASN B 235      -9.806  -8.325  17.638  1.00  0.00           N  
ATOM   3781 HD21 ASN B 235     -10.192  -8.732  16.803  1.00  0.00           H  
ATOM   3782 HD22 ASN B 235      -9.819  -8.785  18.529  1.00  0.00           H  
ATOM   3783  C   ASN B 235      -8.614  -4.735  20.517  1.00  0.00           C  
ATOM   3784  O   ASN B 235      -8.081  -5.512  21.304  1.00  0.00           O  
ATOM   3785  N   LEU B 236      -8.714  -3.423  20.763  1.00  0.00           N  
ATOM   3786  H   LEU B 236      -9.164  -2.843  20.076  1.00  0.00           H  
ATOM   3787  CA  LEU B 236      -8.157  -2.764  21.944  1.00  0.00           C  
ATOM   3788  HA  LEU B 236      -7.082  -2.933  21.936  1.00  0.00           H  
ATOM   3789  CB  LEU B 236      -8.403  -1.245  21.847  1.00  0.00           C  
ATOM   3790  HB2 LEU B 236      -7.915  -0.861  20.950  1.00  0.00           H  
ATOM   3791  HB3 LEU B 236      -9.478  -1.087  21.742  1.00  0.00           H  
ATOM   3792  CG  LEU B 236      -7.919  -0.438  23.070  1.00  0.00           C  
ATOM   3793  HG  LEU B 236      -8.344  -0.851  23.983  1.00  0.00           H  
ATOM   3794  CD1 LEU B 236      -6.398  -0.412  23.207  1.00  0.00           C  
ATOM   3795 HD11 LEU B 236      -5.939  -0.026  22.298  1.00  0.00           H  
ATOM   3796 HD12 LEU B 236      -6.115   0.215  24.053  1.00  0.00           H  
ATOM   3797 HD13 LEU B 236      -6.033  -1.413  23.405  1.00  0.00           H  
ATOM   3798  CD2 LEU B 236      -8.390   1.004  22.948  1.00  0.00           C  
ATOM   3799 HD21 LEU B 236      -8.086   1.561  23.832  1.00  0.00           H  
ATOM   3800 HD22 LEU B 236      -7.950   1.454  22.062  1.00  0.00           H  
ATOM   3801 HD23 LEU B 236      -9.477   1.028  22.866  1.00  0.00           H  
ATOM   3802  C   LEU B 236      -8.723  -3.346  23.251  1.00  0.00           C  
ATOM   3803  O   LEU B 236      -9.938  -3.380  23.455  1.00  0.00           O  
ATOM   3804  N   THR B 237      -7.827  -3.724  24.159  1.00  0.00           N  
ATOM   3805  H   THR B 237      -6.843  -3.651  23.917  1.00  0.00           H  
ATOM   3806  CA  THR B 237      -8.144  -4.311  25.464  1.00  0.00           C  
ATOM   3807  HA  THR B 237      -9.168  -4.050  25.721  1.00  0.00           H  
ATOM   3808  CB  THR B 237      -8.102  -5.847  25.379  1.00  0.00           C  
ATOM   3809  HB  THR B 237      -8.813  -6.174  24.621  1.00  0.00           H  
ATOM   3810  CG2 THR B 237      -6.731  -6.429  25.039  1.00  0.00           C  
ATOM   3811 HG21 THR B 237      -5.990  -6.121  25.778  1.00  0.00           H  
ATOM   3812 HG22 THR B 237      -6.422  -6.084  24.051  1.00  0.00           H  
ATOM   3813 HG23 THR B 237      -6.787  -7.518  25.013  1.00  0.00           H  
ATOM   3814  OG1 THR B 237      -8.489  -6.393  26.611  1.00  0.00           O  
ATOM   3815  HG1 THR B 237      -8.330  -7.338  26.579  1.00  0.00           H  
ATOM   3816  C   THR B 237      -7.264  -3.726  26.574  1.00  0.00           C  
ATOM   3817  O   THR B 237      -6.245  -3.081  26.310  1.00  0.00           O  
ATOM   3818  N   VAL B 238      -7.693  -3.923  27.820  1.00  0.00           N  
ATOM   3819  H   VAL B 238      -8.458  -4.578  27.938  1.00  0.00           H  
ATOM   3820  CA  VAL B 238      -7.099  -3.392  29.052  1.00  0.00           C  
ATOM   3821  HA  VAL B 238      -6.084  -3.070  28.828  1.00  0.00           H  
ATOM   3822  CB  VAL B 238      -7.883  -2.155  29.540  1.00  0.00           C  
ATOM   3823  HB  VAL B 238      -7.875  -1.418  28.735  1.00  0.00           H  
ATOM   3824  CG1 VAL B 238      -9.346  -2.450  29.897  1.00  0.00           C  
ATOM   3825 HG11 VAL B 238      -9.848  -1.528  30.178  1.00  0.00           H  
ATOM   3826 HG12 VAL B 238      -9.864  -2.876  29.039  1.00  0.00           H  
ATOM   3827 HG13 VAL B 238      -9.403  -3.149  30.732  1.00  0.00           H  
ATOM   3828  CG2 VAL B 238      -7.224  -1.509  30.763  1.00  0.00           C  
ATOM   3829 HG21 VAL B 238      -7.346  -2.149  31.636  1.00  0.00           H  
ATOM   3830 HG22 VAL B 238      -6.165  -1.343  30.574  1.00  0.00           H  
ATOM   3831 HG23 VAL B 238      -7.699  -0.548  30.966  1.00  0.00           H  
ATOM   3832  C   VAL B 238      -7.009  -4.511  30.094  1.00  0.00           C  
ATOM   3833  O   VAL B 238      -7.903  -5.349  30.192  1.00  0.00           O  
ATOM   3834  N   HIE B 239      -5.906  -4.561  30.843  1.00  0.00           N  
ATOM   3835  H   HIE B 239      -5.195  -3.853  30.685  1.00  0.00           H  
ATOM   3836  CA  HIE B 239      -5.507  -5.715  31.657  1.00  0.00           C  
ATOM   3837  HA  HIE B 239      -6.403  -6.240  31.993  1.00  0.00           H  
ATOM   3838  CB  HIE B 239      -4.700  -6.660  30.749  1.00  0.00           C  
ATOM   3839  HB2 HIE B 239      -3.715  -6.226  30.569  1.00  0.00           H  
ATOM   3840  HB3 HIE B 239      -5.203  -6.738  29.785  1.00  0.00           H  
ATOM   3841  CG  HIE B 239      -4.525  -8.068  31.259  1.00  0.00           C  
ATOM   3842  ND1 HIE B 239      -5.190  -8.637  32.347  1.00  0.00           N  
ATOM   3843  CE1 HIE B 239      -4.840  -9.931  32.353  1.00  0.00           C  
ATOM   3844  HE1 HIE B 239      -5.198 -10.658  33.069  1.00  0.00           H  
ATOM   3845  NE2 HIE B 239      -4.010 -10.202  31.330  1.00  0.00           N  
ATOM   3846  HE2 HIE B 239      -3.655 -11.118  31.093  1.00  0.00           H  
ATOM   3847  CD2 HIE B 239      -3.807  -9.038  30.623  1.00  0.00           C  
ATOM   3848  HD2 HIE B 239      -3.246  -8.915  29.707  1.00  0.00           H  
ATOM   3849  C   HIE B 239      -4.709  -5.277  32.896  1.00  0.00           C  
ATOM   3850  O   HIE B 239      -4.045  -4.239  32.868  1.00  0.00           O  
ATOM   3851  N   THR B 240      -4.756  -6.046  33.984  1.00  0.00           N  
ATOM   3852  H   THR B 240      -5.168  -6.969  33.898  1.00  0.00           H  
ATOM   3853  CA  THR B 240      -4.015  -5.739  35.222  1.00  0.00           C  
ATOM   3854  HA  THR B 240      -3.771  -4.675  35.234  1.00  0.00           H  
ATOM   3855  CB  THR B 240      -4.859  -5.998  36.482  1.00  0.00           C  
ATOM   3856  HB  THR B 240      -4.209  -5.950  37.356  1.00  0.00           H  
ATOM   3857  CG2 THR B 240      -5.959  -4.951  36.651  1.00  0.00           C  
ATOM   3858 HG21 THR B 240      -6.633  -4.957  35.794  1.00  0.00           H  
ATOM   3859 HG22 THR B 240      -6.527  -5.159  37.558  1.00  0.00           H  
ATOM   3860 HG23 THR B 240      -5.513  -3.960  36.745  1.00  0.00           H  
ATOM   3861  OG1 THR B 240      -5.481  -7.261  36.447  1.00  0.00           O  
ATOM   3862  HG1 THR B 240      -6.257  -7.185  35.886  1.00  0.00           H  
ATOM   3863  C   THR B 240      -2.679  -6.479  35.290  1.00  0.00           C  
ATOM   3864  O   THR B 240      -2.528  -7.597  34.796  1.00  0.00           O  
ATOM   3865  N   GLN B 241      -1.678  -5.844  35.896  1.00  0.00           N  
ATOM   3866  H   GLN B 241      -1.826  -4.888  36.208  1.00  0.00           H  
ATOM   3867  CA  GLN B 241      -0.346  -6.389  36.153  1.00  0.00           C  
ATOM   3868  HA  GLN B 241      -0.374  -7.470  36.010  1.00  0.00           H  
ATOM   3869  CB  GLN B 241       0.709  -5.800  35.186  1.00  0.00           C  
ATOM   3870  HB2 GLN B 241       0.942  -4.784  35.504  1.00  0.00           H  
ATOM   3871  HB3 GLN B 241       1.625  -6.382  35.299  1.00  0.00           H  
ATOM   3872  CG  GLN B 241       0.322  -5.750  33.692  1.00  0.00           C  
ATOM   3873  HG2 GLN B 241      -0.614  -6.277  33.522  1.00  0.00           H  
ATOM   3874  HG3 GLN B 241       0.162  -4.710  33.409  1.00  0.00           H  
ATOM   3875  CD  GLN B 241       1.376  -6.361  32.770  1.00  0.00           C  
ATOM   3876  OE1 GLN B 241       2.411  -5.781  32.452  1.00  0.00           O  
ATOM   3877  NE2 GLN B 241       1.147  -7.565  32.291  1.00  0.00           N  
ATOM   3878 HE21 GLN B 241       1.810  -7.959  31.650  1.00  0.00           H  
ATOM   3879 HE22 GLN B 241       0.279  -8.025  32.519  1.00  0.00           H  
ATOM   3880  C   GLN B 241       0.044  -6.119  37.616  1.00  0.00           C  
ATOM   3881  O   GLN B 241      -0.413  -5.157  38.236  1.00  0.00           O  
ATOM   3882  N   VAL B 242       0.912  -6.978  38.156  1.00  0.00           N  
ATOM   3883  H   VAL B 242       1.247  -7.732  37.581  1.00  0.00           H  
ATOM   3884  CA  VAL B 242       1.517  -6.828  39.491  1.00  0.00           C  
ATOM   3885  HA  VAL B 242       0.707  -6.840  40.221  1.00  0.00           H  
ATOM   3886  CB  VAL B 242       2.434  -8.035  39.786  1.00  0.00           C  
ATOM   3887  HB  VAL B 242       1.817  -8.933  39.725  1.00  0.00           H  
ATOM   3888  CG1 VAL B 242       3.578  -8.193  38.772  1.00  0.00           C  
ATOM   3889 HG11 VAL B 242       3.181  -8.334  37.768  1.00  0.00           H  
ATOM   3890 HG12 VAL B 242       4.214  -7.307  38.782  1.00  0.00           H  
ATOM   3891 HG13 VAL B 242       4.180  -9.065  39.029  1.00  0.00           H  
ATOM   3892  CG2 VAL B 242       3.042  -8.000  41.192  1.00  0.00           C  
ATOM   3893 HG21 VAL B 242       3.773  -7.194  41.273  1.00  0.00           H  
ATOM   3894 HG22 VAL B 242       3.546  -8.946  41.395  1.00  0.00           H  
ATOM   3895 HG23 VAL B 242       2.257  -7.858  41.935  1.00  0.00           H  
ATOM   3896  C   VAL B 242       2.240  -5.479  39.636  1.00  0.00           C  
ATOM   3897  O   VAL B 242       2.754  -4.946  38.653  1.00  0.00           O  
ATOM   3898  N   SER B 243       2.269  -4.938  40.861  1.00  0.00           N  
ATOM   3899  H   SER B 243       1.831  -5.449  41.609  1.00  0.00           H  
ATOM   3900  CA  SER B 243       2.768  -3.590  41.183  1.00  0.00           C  
ATOM   3901  HA  SER B 243       2.622  -3.444  42.253  1.00  0.00           H  
ATOM   3902  CB  SER B 243       4.278  -3.460  40.923  1.00  0.00           C  
ATOM   3903  HB2 SER B 243       4.482  -3.585  39.859  1.00  0.00           H  
ATOM   3904  HB3 SER B 243       4.611  -2.466  41.225  1.00  0.00           H  
ATOM   3905  OG  SER B 243       4.996  -4.437  41.658  1.00  0.00           O  
ATOM   3906  HG  SER B 243       5.001  -4.177  42.583  1.00  0.00           H  
ATOM   3907  C   SER B 243       1.946  -2.484  40.512  1.00  0.00           C  
ATOM   3908  O   SER B 243       2.463  -1.692  39.723  1.00  0.00           O  
ATOM   3909  N   ASP B 244       0.649  -2.466  40.833  1.00  0.00           N  
ATOM   3910  H   ASP B 244       0.369  -3.067  41.601  1.00  0.00           H  
ATOM   3911  CA  ASP B 244      -0.293  -1.360  40.620  1.00  0.00           C  
ATOM   3912  HA  ASP B 244      -1.289  -1.791  40.729  1.00  0.00           H  
ATOM   3913  CB  ASP B 244      -0.168  -0.319  41.750  1.00  0.00           C  
ATOM   3914  HB2 ASP B 244       0.788   0.198  41.643  1.00  0.00           H  
ATOM   3915  HB3 ASP B 244      -0.963   0.419  41.629  1.00  0.00           H  
ATOM   3916  CG  ASP B 244      -0.251  -0.893  43.179  1.00  0.00           C  
ATOM   3917  OD1 ASP B 244      -0.242  -0.057  44.106  1.00  0.00           O  
ATOM   3918  OD2 ASP B 244      -0.315  -2.137  43.348  1.00  0.00           O  
ATOM   3919  C   ASP B 244      -0.258  -0.787  39.195  1.00  0.00           C  
ATOM   3920  O   ASP B 244      -0.293   0.423  38.970  1.00  0.00           O  
ATOM   3921  N   THR B 245      -0.154  -1.685  38.214  1.00  0.00           N  
ATOM   3922  H   THR B 245      -0.142  -2.662  38.481  1.00  0.00           H  
ATOM   3923  CA  THR B 245       0.134  -1.366  36.815  1.00  0.00           C  
ATOM   3924  HA  THR B 245       0.167  -0.285  36.681  1.00  0.00           H  
ATOM   3925  CB  THR B 245       1.522  -1.906  36.430  1.00  0.00           C  
ATOM   3926  HB  THR B 245       1.617  -2.940  36.762  1.00  0.00           H  
ATOM   3927  CG2 THR B 245       1.820  -1.836  34.931  1.00  0.00           C  
ATOM   3928 HG21 THR B 245       1.151  -2.495  34.379  1.00  0.00           H  
ATOM   3929 HG22 THR B 245       2.845  -2.162  34.765  1.00  0.00           H  
ATOM   3930 HG23 THR B 245       1.696  -0.812  34.579  1.00  0.00           H  
ATOM   3931  OG1 THR B 245       2.520  -1.126  37.046  1.00  0.00           O  
ATOM   3932  HG1 THR B 245       2.473  -1.290  38.009  1.00  0.00           H  
ATOM   3933  C   THR B 245      -0.968  -1.915  35.917  1.00  0.00           C  
ATOM   3934  O   THR B 245      -1.232  -3.114  35.885  1.00  0.00           O  
ATOM   3935  N   LEU B 246      -1.605  -1.038  35.148  1.00  0.00           N  
ATOM   3936  H   LEU B 246      -1.292  -0.074  35.188  1.00  0.00           H  
ATOM   3937  CA  LEU B 246      -2.439  -1.413  34.011  1.00  0.00           C  
ATOM   3938  HA  LEU B 246      -2.922  -2.367  34.218  1.00  0.00           H  
ATOM   3939  CB  LEU B 246      -3.520  -0.340  33.782  1.00  0.00           C  
ATOM   3940  HB2 LEU B 246      -3.066   0.643  33.916  1.00  0.00           H  
ATOM   3941  HB3 LEU B 246      -3.879  -0.398  32.753  1.00  0.00           H  
ATOM   3942  CG  LEU B 246      -4.728  -0.474  34.725  1.00  0.00           C  
ATOM   3943  HG  LEU B 246      -4.385  -0.574  35.754  1.00  0.00           H  
ATOM   3944  CD1 LEU B 246      -5.594   0.778  34.623  1.00  0.00           C  
ATOM   3945 HD11 LEU B 246      -4.998   1.649  34.892  1.00  0.00           H  
ATOM   3946 HD12 LEU B 246      -5.981   0.891  33.612  1.00  0.00           H  
ATOM   3947 HD13 LEU B 246      -6.429   0.701  35.322  1.00  0.00           H  
ATOM   3948  CD2 LEU B 246      -5.592  -1.684  34.365  1.00  0.00           C  
ATOM   3949 HD21 LEU B 246      -5.060  -2.605  34.591  1.00  0.00           H  
ATOM   3950 HD22 LEU B 246      -6.509  -1.670  34.954  1.00  0.00           H  
ATOM   3951 HD23 LEU B 246      -5.848  -1.660  33.308  1.00  0.00           H  
ATOM   3952  C   LEU B 246      -1.578  -1.601  32.759  1.00  0.00           C  
ATOM   3953  O   LEU B 246      -0.540  -0.957  32.593  1.00  0.00           O  
ATOM   3954  N   LEU B 247      -2.059  -2.446  31.854  1.00  0.00           N  
ATOM   3955  H   LEU B 247      -2.901  -2.960  32.101  1.00  0.00           H  
ATOM   3956  CA  LEU B 247      -1.538  -2.666  30.511  1.00  0.00           C  
ATOM   3957  HA  LEU B 247      -0.793  -1.905  30.278  1.00  0.00           H  
ATOM   3958  CB  LEU B 247      -0.873  -4.055  30.479  1.00  0.00           C  
ATOM   3959  HB2 LEU B 247      -0.038  -4.057  31.179  1.00  0.00           H  
ATOM   3960  HB3 LEU B 247      -1.608  -4.783  30.827  1.00  0.00           H  
ATOM   3961  CG  LEU B 247      -0.365  -4.507  29.098  1.00  0.00           C  
ATOM   3962  HG  LEU B 247      -1.160  -4.425  28.356  1.00  0.00           H  
ATOM   3963  CD1 LEU B 247       0.836  -3.669  28.658  1.00  0.00           C  
ATOM   3964 HD11 LEU B 247       1.218  -4.053  27.711  1.00  0.00           H  
ATOM   3965 HD12 LEU B 247       0.533  -2.635  28.506  1.00  0.00           H  
ATOM   3966 HD13 LEU B 247       1.627  -3.721  29.403  1.00  0.00           H  
ATOM   3967  CD2 LEU B 247       0.073  -5.971  29.174  1.00  0.00           C  
ATOM   3968 HD21 LEU B 247      -0.763  -6.588  29.505  1.00  0.00           H  
ATOM   3969 HD22 LEU B 247       0.379  -6.307  28.182  1.00  0.00           H  
ATOM   3970 HD23 LEU B 247       0.908  -6.080  29.863  1.00  0.00           H  
ATOM   3971  C   LEU B 247      -2.689  -2.540  29.507  1.00  0.00           C  
ATOM   3972  O   LEU B 247      -3.730  -3.172  29.681  1.00  0.00           O  
ATOM   3973  N   LEU B 248      -2.498  -1.744  28.459  1.00  0.00           N  
ATOM   3974  H   LEU B 248      -1.632  -1.216  28.403  1.00  0.00           H  
ATOM   3975  CA  LEU B 248      -3.371  -1.697  27.288  1.00  0.00           C  
ATOM   3976  HA  LEU B 248      -4.264  -2.287  27.481  1.00  0.00           H  
ATOM   3977  CB  LEU B 248      -3.799  -0.250  27.001  1.00  0.00           C  
ATOM   3978  HB2 LEU B 248      -2.911   0.345  26.777  1.00  0.00           H  
ATOM   3979  HB3 LEU B 248      -4.422  -0.260  26.105  1.00  0.00           H  
ATOM   3980  CG  LEU B 248      -4.584   0.385  28.173  1.00  0.00           C  
ATOM   3981  HG  LEU B 248      -4.809  -0.363  28.933  1.00  0.00           H  
ATOM   3982  CD1 LEU B 248      -3.790   1.523  28.820  1.00  0.00           C  
ATOM   3983 HD11 LEU B 248      -2.849   1.138  29.209  1.00  0.00           H  
ATOM   3984 HD12 LEU B 248      -4.363   1.945  29.644  1.00  0.00           H  
ATOM   3985 HD13 LEU B 248      -3.582   2.302  28.086  1.00  0.00           H  
ATOM   3986  CD2 LEU B 248      -5.906   0.962  27.674  1.00  0.00           C  
ATOM   3987 HD21 LEU B 248      -6.502   0.162  27.234  1.00  0.00           H  
ATOM   3988 HD22 LEU B 248      -6.463   1.391  28.506  1.00  0.00           H  
ATOM   3989 HD23 LEU B 248      -5.712   1.726  26.923  1.00  0.00           H  
ATOM   3990  C   LEU B 248      -2.655  -2.322  26.090  1.00  0.00           C  
ATOM   3991  O   LEU B 248      -1.434  -2.210  25.984  1.00  0.00           O  
ATOM   3992  N   THR B 249      -3.396  -2.964  25.188  1.00  0.00           N  
ATOM   3993  H   THR B 249      -4.397  -3.049  25.345  1.00  0.00           H  
ATOM   3994  CA  THR B 249      -2.837  -3.539  23.950  1.00  0.00           C  
ATOM   3995  HA  THR B 249      -2.082  -2.851  23.577  1.00  0.00           H  
ATOM   3996  CB  THR B 249      -2.116  -4.866  24.239  1.00  0.00           C  
ATOM   3997  HB  THR B 249      -1.324  -4.687  24.966  1.00  0.00           H  
ATOM   3998  CG2 THR B 249      -3.033  -5.962  24.781  1.00  0.00           C  
ATOM   3999 HG21 THR B 249      -2.447  -6.867  24.942  1.00  0.00           H  
ATOM   4000 HG22 THR B 249      -3.466  -5.651  25.731  1.00  0.00           H  
ATOM   4001 HG23 THR B 249      -3.824  -6.175  24.064  1.00  0.00           H  
ATOM   4002  OG1 THR B 249      -1.530  -5.366  23.064  1.00  0.00           O  
ATOM   4003  HG1 THR B 249      -0.925  -4.696  22.698  1.00  0.00           H  
ATOM   4004  C   THR B 249      -3.890  -3.663  22.840  1.00  0.00           C  
ATOM   4005  O   THR B 249      -5.092  -3.648  23.115  1.00  0.00           O  
ATOM   4006  N   TRP B 250      -3.448  -3.711  21.582  1.00  0.00           N  
ATOM   4007  H   TRP B 250      -2.446  -3.799  21.439  1.00  0.00           H  
ATOM   4008  CA  TRP B 250      -4.272  -3.654  20.371  1.00  0.00           C  
ATOM   4009  HA  TRP B 250      -5.246  -4.103  20.573  1.00  0.00           H  
ATOM   4010  CB  TRP B 250      -4.483  -2.176  19.986  1.00  0.00           C  
ATOM   4011  HB2 TRP B 250      -5.032  -2.120  19.046  1.00  0.00           H  
ATOM   4012  HB3 TRP B 250      -5.118  -1.722  20.746  1.00  0.00           H  
ATOM   4013  CG  TRP B 250      -3.244  -1.333  19.868  1.00  0.00           C  
ATOM   4014  CD1 TRP B 250      -2.538  -1.117  18.733  1.00  0.00           C  
ATOM   4015  HD1 TRP B 250      -2.785  -1.529  17.761  1.00  0.00           H  
ATOM   4016  NE1 TRP B 250      -1.433  -0.336  19.012  1.00  0.00           N  
ATOM   4017  HE1 TRP B 250      -0.755  -0.048  18.314  1.00  0.00           H  
ATOM   4018  CE2 TRP B 250      -1.349  -0.038  20.354  1.00  0.00           C  
ATOM   4019  CZ2 TRP B 250      -0.411   0.667  21.121  1.00  0.00           C  
ATOM   4020  HZ2 TRP B 250       0.480   1.064  20.660  1.00  0.00           H  
ATOM   4021  CH2 TRP B 250      -0.618   0.805  22.502  1.00  0.00           C  
ATOM   4022  HH2 TRP B 250       0.120   1.310  23.110  1.00  0.00           H  
ATOM   4023  CZ3 TRP B 250      -1.768   0.256  23.095  1.00  0.00           C  
ATOM   4024  HZ3 TRP B 250      -1.914   0.347  24.161  1.00  0.00           H  
ATOM   4025  CE3 TRP B 250      -2.706  -0.445  22.314  1.00  0.00           C  
ATOM   4026  HE3 TRP B 250      -3.574  -0.876  22.783  1.00  0.00           H  
ATOM   4027  CD2 TRP B 250      -2.513  -0.632  20.927  1.00  0.00           C  
ATOM   4028  C   TRP B 250      -3.626  -4.460  19.230  1.00  0.00           C  
ATOM   4029  O   TRP B 250      -2.522  -4.980  19.365  1.00  0.00           O  
ATOM   4030  N   SER B 251      -4.325  -4.583  18.099  1.00  0.00           N  
ATOM   4031  H   SER B 251      -5.217  -4.107  18.045  1.00  0.00           H  
ATOM   4032  CA  SER B 251      -3.817  -5.247  16.890  1.00  0.00           C  
ATOM   4033  HA  SER B 251      -3.018  -5.932  17.177  1.00  0.00           H  
ATOM   4034  CB  SER B 251      -4.922  -6.090  16.251  1.00  0.00           C  
ATOM   4035  HB2 SER B 251      -5.337  -6.771  16.995  1.00  0.00           H  
ATOM   4036  HB3 SER B 251      -5.713  -5.432  15.889  1.00  0.00           H  
ATOM   4037  OG  SER B 251      -4.399  -6.840  15.175  1.00  0.00           O  
ATOM   4038  HG  SER B 251      -5.129  -7.123  14.616  1.00  0.00           H  
ATOM   4039  C   SER B 251      -3.234  -4.254  15.872  1.00  0.00           C  
ATOM   4040  O   SER B 251      -3.730  -3.129  15.741  1.00  0.00           O  
ATOM   4041  N   ASN B 252      -2.207  -4.678  15.123  1.00  0.00           N  
ATOM   4042  H   ASN B 252      -1.932  -5.643  15.223  1.00  0.00           H  
ATOM   4043  CA  ASN B 252      -1.621  -3.914  14.014  1.00  0.00           C  
ATOM   4044  HA  ASN B 252      -1.444  -2.902  14.379  1.00  0.00           H  
ATOM   4045  CB  ASN B 252      -0.250  -4.533  13.650  1.00  0.00           C  
ATOM   4046  HB2 ASN B 252       0.336  -4.629  14.564  1.00  0.00           H  
ATOM   4047  HB3 ASN B 252      -0.402  -5.525  13.231  1.00  0.00           H  
ATOM   4048  CG  ASN B 252       0.570  -3.723  12.646  1.00  0.00           C  
ATOM   4049  OD1 ASN B 252       0.049  -3.153  11.700  1.00  0.00           O  
ATOM   4050  ND2 ASN B 252       1.877  -3.663  12.807  1.00  0.00           N  
ATOM   4051 HD21 ASN B 252       2.419  -3.149  12.123  1.00  0.00           H  
ATOM   4052 HD22 ASN B 252       2.335  -4.223  13.502  1.00  0.00           H  
ATOM   4053  C   ASN B 252      -2.611  -3.889  12.816  1.00  0.00           C  
ATOM   4054  O   ASN B 252      -3.059  -4.959  12.397  1.00  0.00           O  
ATOM   4055  N   PRO B 253      -2.982  -2.713  12.267  1.00  0.00           N  
ATOM   4056  CD  PRO B 253      -2.571  -1.404  12.765  1.00  0.00           C  
ATOM   4057  HD2 PRO B 253      -1.485  -1.307  12.789  1.00  0.00           H  
ATOM   4058  HD3 PRO B 253      -2.981  -1.254  13.765  1.00  0.00           H  
ATOM   4059  CG  PRO B 253      -3.164  -0.372  11.819  1.00  0.00           C  
ATOM   4060  HG2 PRO B 253      -2.460  -0.157  11.019  1.00  0.00           H  
ATOM   4061  HG3 PRO B 253      -3.429   0.544  12.348  1.00  0.00           H  
ATOM   4062  CB  PRO B 253      -4.396  -1.080  11.261  1.00  0.00           C  
ATOM   4063  HB2 PRO B 253      -4.642  -0.712  10.269  1.00  0.00           H  
ATOM   4064  HB3 PRO B 253      -5.230  -0.917  11.935  1.00  0.00           H  
ATOM   4065  CA  PRO B 253      -4.054  -2.576  11.268  1.00  0.00           C  
ATOM   4066  HA  PRO B 253      -4.927  -3.115  11.636  1.00  0.00           H  
ATOM   4067  C   PRO B 253      -3.777  -3.132   9.850  1.00  0.00           C  
ATOM   4068  O   PRO B 253      -4.603  -2.942   8.955  1.00  0.00           O  
ATOM   4069  N   TYR B 254      -2.644  -3.806   9.625  1.00  0.00           N  
ATOM   4070  H   TYR B 254      -2.043  -3.994  10.416  1.00  0.00           H  
ATOM   4071  CA  TYR B 254      -2.215  -4.318   8.316  1.00  0.00           C  
ATOM   4072  HA  TYR B 254      -3.041  -4.224   7.611  1.00  0.00           H  
ATOM   4073  CB  TYR B 254      -1.046  -3.468   7.795  1.00  0.00           C  
ATOM   4074  HB2 TYR B 254      -0.283  -3.379   8.571  1.00  0.00           H  
ATOM   4075  HB3 TYR B 254      -0.590  -3.970   6.942  1.00  0.00           H  
ATOM   4076  CG  TYR B 254      -1.476  -2.086   7.365  1.00  0.00           C  
ATOM   4077  CD1 TYR B 254      -1.740  -1.831   6.007  1.00  0.00           C  
ATOM   4078  HD1 TYR B 254      -1.586  -2.598   5.264  1.00  0.00           H  
ATOM   4079  CE1 TYR B 254      -2.232  -0.575   5.618  1.00  0.00           C  
ATOM   4080  HE1 TYR B 254      -2.431  -0.366   4.579  1.00  0.00           H  
ATOM   4081  CZ  TYR B 254      -2.496   0.404   6.596  1.00  0.00           C  
ATOM   4082  OH  TYR B 254      -3.055   1.576   6.233  1.00  0.00           O  
ATOM   4083  HH  TYR B 254      -3.129   1.613   5.255  1.00  0.00           H  
ATOM   4084  CE2 TYR B 254      -2.208   0.160   7.953  1.00  0.00           C  
ATOM   4085  HE2 TYR B 254      -2.407   0.923   8.690  1.00  0.00           H  
ATOM   4086  CD2 TYR B 254      -1.679  -1.086   8.332  1.00  0.00           C  
ATOM   4087  HD2 TYR B 254      -1.466  -1.293   9.372  1.00  0.00           H  
ATOM   4088  C   TYR B 254      -1.813  -5.800   8.375  1.00  0.00           C  
ATOM   4089  O   TYR B 254      -1.325  -6.255   9.409  1.00  0.00           O  
ATOM   4090  N   PRO B 255      -1.946  -6.569   7.277  1.00  0.00           N  
ATOM   4091  CD  PRO B 255      -2.552  -6.209   6.004  1.00  0.00           C  
ATOM   4092  HD2 PRO B 255      -2.204  -5.239   5.650  1.00  0.00           H  
ATOM   4093  HD3 PRO B 255      -3.637  -6.203   6.115  1.00  0.00           H  
ATOM   4094  CG  PRO B 255      -2.142  -7.308   5.021  1.00  0.00           C  
ATOM   4095  HG2 PRO B 255      -1.203  -7.040   4.539  1.00  0.00           H  
ATOM   4096  HG3 PRO B 255      -2.915  -7.492   4.275  1.00  0.00           H  
ATOM   4097  CB  PRO B 255      -1.923  -8.527   5.918  1.00  0.00           C  
ATOM   4098  HB2 PRO B 255      -1.226  -9.239   5.474  1.00  0.00           H  
ATOM   4099  HB3 PRO B 255      -2.881  -9.009   6.121  1.00  0.00           H  
ATOM   4100  CA  PRO B 255      -1.381  -7.915   7.211  1.00  0.00           C  
ATOM   4101  HA  PRO B 255      -1.750  -8.488   8.060  1.00  0.00           H  
ATOM   4102  C   PRO B 255       0.160  -7.867   7.223  1.00  0.00           C  
ATOM   4103  O   PRO B 255       0.733  -6.929   6.651  1.00  0.00           O  
ATOM   4104  N   PRO B 256       0.850  -8.878   7.798  1.00  0.00           N  
ATOM   4105  CD  PRO B 256       0.289 -10.046   8.470  1.00  0.00           C  
ATOM   4106  HD2 PRO B 256      -0.005 -10.785   7.723  1.00  0.00           H  
ATOM   4107  HD3 PRO B 256      -0.556  -9.788   9.106  1.00  0.00           H  
ATOM   4108  CG  PRO B 256       1.413 -10.608   9.339  1.00  0.00           C  
ATOM   4109  HG2 PRO B 256       1.313 -11.684   9.484  1.00  0.00           H  
ATOM   4110  HG3 PRO B 256       1.429 -10.091  10.300  1.00  0.00           H  
ATOM   4111  CB  PRO B 256       2.663 -10.255   8.541  1.00  0.00           C  
ATOM   4112  HB2 PRO B 256       2.808 -10.997   7.753  1.00  0.00           H  
ATOM   4113  HB3 PRO B 256       3.545 -10.197   9.180  1.00  0.00           H  
ATOM   4114  CA  PRO B 256       2.310  -8.892   7.934  1.00  0.00           C  
ATOM   4115  HA  PRO B 256       2.597  -8.112   8.635  1.00  0.00           H  
ATOM   4116  C   PRO B 256       3.067  -8.656   6.627  1.00  0.00           C  
ATOM   4117  O   PRO B 256       4.118  -8.018   6.628  1.00  0.00           O  
ATOM   4118  N   ASP B 257       2.514  -9.101   5.503  1.00  0.00           N  
ATOM   4119  H   ASP B 257       1.758  -9.771   5.593  1.00  0.00           H  
ATOM   4120  CA  ASP B 257       3.076  -8.961   4.155  1.00  0.00           C  
ATOM   4121  HA  ASP B 257       4.053  -9.443   4.134  1.00  0.00           H  
ATOM   4122  CB  ASP B 257       2.159  -9.694   3.162  1.00  0.00           C  
ATOM   4123  HB2 ASP B 257       1.293  -9.058   2.962  1.00  0.00           H  
ATOM   4124  HB3 ASP B 257       2.692  -9.823   2.217  1.00  0.00           H  
ATOM   4125  CG  ASP B 257       1.646 -11.055   3.644  1.00  0.00           C  
ATOM   4126  OD1 ASP B 257       2.305 -11.683   4.497  1.00  0.00           O  
ATOM   4127  OD2 ASP B 257       0.565 -11.435   3.160  1.00  0.00           O  
ATOM   4128  C   ASP B 257       3.215  -7.505   3.687  1.00  0.00           C  
ATOM   4129  O   ASP B 257       4.100  -7.189   2.892  1.00  0.00           O  
ATOM   4130  N   ASN B 258       2.360  -6.605   4.183  1.00  0.00           N  
ATOM   4131  H   ASN B 258       1.746  -6.896   4.942  1.00  0.00           H  
ATOM   4132  CA  ASN B 258       2.284  -5.223   3.707  1.00  0.00           C  
ATOM   4133  HA  ASN B 258       2.213  -5.252   2.618  1.00  0.00           H  
ATOM   4134  CB  ASN B 258       1.002  -4.573   4.258  1.00  0.00           C  
ATOM   4135  HB2 ASN B 258       0.146  -5.202   4.024  1.00  0.00           H  
ATOM   4136  HB3 ASN B 258       1.068  -4.483   5.342  1.00  0.00           H  
ATOM   4137  CG  ASN B 258       0.770  -3.191   3.681  1.00  0.00           C  
ATOM   4138  OD1 ASN B 258       1.462  -2.242   4.007  1.00  0.00           O  
ATOM   4139  ND2 ASN B 258      -0.186  -3.037   2.802  1.00  0.00           N  
ATOM   4140 HD21 ASN B 258      -0.341  -2.092   2.446  1.00  0.00           H  
ATOM   4141 HD22 ASN B 258      -0.752  -3.803   2.489  1.00  0.00           H  
ATOM   4142  C   ASN B 258       3.550  -4.425   4.071  1.00  0.00           C  
ATOM   4143  O   ASN B 258       4.080  -4.563   5.172  1.00  0.00           O  
ATOM   4144  N   TYR B 259       4.041  -3.572   3.172  1.00  0.00           N  
ATOM   4145  H   TYR B 259       3.572  -3.489   2.284  1.00  0.00           H  
ATOM   4146  CA  TYR B 259       5.237  -2.745   3.390  1.00  0.00           C  
ATOM   4147  HA  TYR B 259       6.102  -3.391   3.507  1.00  0.00           H  
ATOM   4148  CB  TYR B 259       5.462  -1.864   2.151  1.00  0.00           C  
ATOM   4149  HB2 TYR B 259       4.692  -1.091   2.142  1.00  0.00           H  
ATOM   4150  HB3 TYR B 259       6.420  -1.359   2.275  1.00  0.00           H  
ATOM   4151  CG  TYR B 259       5.461  -2.550   0.788  1.00  0.00           C  
ATOM   4152  CD1 TYR B 259       5.947  -3.863   0.601  1.00  0.00           C  
ATOM   4153  HD1 TYR B 259       6.299  -4.443   1.438  1.00  0.00           H  
ATOM   4154  CE1 TYR B 259       5.995  -4.428  -0.690  1.00  0.00           C  
ATOM   4155  HE1 TYR B 259       6.362  -5.432  -0.829  1.00  0.00           H  
ATOM   4156  CZ  TYR B 259       5.564  -3.677  -1.806  1.00  0.00           C  
ATOM   4157  OH  TYR B 259       5.670  -4.188  -3.061  1.00  0.00           O  
ATOM   4158  HH  TYR B 259       6.246  -4.974  -3.065  1.00  0.00           H  
ATOM   4159  CE2 TYR B 259       5.041  -2.384  -1.612  1.00  0.00           C  
ATOM   4160  HE2 TYR B 259       4.711  -1.795  -2.451  1.00  0.00           H  
ATOM   4161  CD2 TYR B 259       4.991  -1.829  -0.324  1.00  0.00           C  
ATOM   4162  HD2 TYR B 259       4.636  -0.813  -0.205  1.00  0.00           H  
ATOM   4163  C   TYR B 259       5.159  -1.874   4.661  1.00  0.00           C  
ATOM   4164  O   TYR B 259       6.116  -1.827   5.431  1.00  0.00           O  
ATOM   4165  N   LEU B 260       4.015  -1.231   4.911  1.00  0.00           N  
ATOM   4166  H   LEU B 260       3.231  -1.395   4.289  1.00  0.00           H  
ATOM   4167  CA  LEU B 260       3.792  -0.276   6.004  1.00  0.00           C  
ATOM   4168  HA  LEU B 260       4.599   0.454   5.978  1.00  0.00           H  
ATOM   4169  CB  LEU B 260       2.444   0.421   5.729  1.00  0.00           C  
ATOM   4170  HB2 LEU B 260       2.330   0.571   4.655  1.00  0.00           H  
ATOM   4171  HB3 LEU B 260       1.638  -0.242   6.052  1.00  0.00           H  
ATOM   4172  CG  LEU B 260       2.273   1.787   6.413  1.00  0.00           C  
ATOM   4173  HG  LEU B 260       2.415   1.693   7.489  1.00  0.00           H  
ATOM   4174  CD1 LEU B 260       3.269   2.804   5.852  1.00  0.00           C  
ATOM   4175 HD11 LEU B 260       3.307   2.739   4.762  1.00  0.00           H  
ATOM   4176 HD12 LEU B 260       2.967   3.814   6.117  1.00  0.00           H  
ATOM   4177 HD13 LEU B 260       4.259   2.618   6.265  1.00  0.00           H  
ATOM   4178  CD2 LEU B 260       0.857   2.308   6.156  1.00  0.00           C  
ATOM   4179 HD21 LEU B 260       0.718   3.270   6.647  1.00  0.00           H  
ATOM   4180 HD22 LEU B 260       0.691   2.420   5.085  1.00  0.00           H  
ATOM   4181 HD23 LEU B 260       0.132   1.601   6.559  1.00  0.00           H  
ATOM   4182  C   LEU B 260       3.787  -0.927   7.398  1.00  0.00           C  
ATOM   4183  O   LEU B 260       4.081  -0.275   8.401  1.00  0.00           O  
ATOM   4184  N   TYR B 261       3.496  -2.230   7.457  1.00  0.00           N  
ATOM   4185  H   TYR B 261       3.264  -2.677   6.581  1.00  0.00           H  
ATOM   4186  CA  TYR B 261       3.328  -3.024   8.681  1.00  0.00           C  
ATOM   4187  HA  TYR B 261       2.402  -2.723   9.170  1.00  0.00           H  
ATOM   4188  CB  TYR B 261       3.205  -4.499   8.267  1.00  0.00           C  
ATOM   4189  HB2 TYR B 261       2.353  -4.607   7.593  1.00  0.00           H  
ATOM   4190  HB3 TYR B 261       4.099  -4.783   7.712  1.00  0.00           H  
ATOM   4191  CG  TYR B 261       3.041  -5.483   9.407  1.00  0.00           C  
ATOM   4192  CD1 TYR B 261       4.156  -6.179   9.915  1.00  0.00           C  
ATOM   4193  HD1 TYR B 261       5.140  -5.985   9.517  1.00  0.00           H  
ATOM   4194  CE1 TYR B 261       3.984  -7.134  10.936  1.00  0.00           C  
ATOM   4195  HE1 TYR B 261       4.827  -7.681  11.327  1.00  0.00           H  
ATOM   4196  CZ  TYR B 261       2.695  -7.398  11.445  1.00  0.00           C  
ATOM   4197  OH  TYR B 261       2.531  -8.333  12.415  1.00  0.00           O  
ATOM   4198  HH  TYR B 261       1.616  -8.403  12.693  1.00  0.00           H  
ATOM   4199  CE2 TYR B 261       1.580  -6.700  10.937  1.00  0.00           C  
ATOM   4200  HE2 TYR B 261       0.586  -6.908  11.302  1.00  0.00           H  
ATOM   4201  CD2 TYR B 261       1.761  -5.735   9.930  1.00  0.00           C  
ATOM   4202  HD2 TYR B 261       0.908  -5.199   9.542  1.00  0.00           H  
ATOM   4203  C   TYR B 261       4.463  -2.860   9.704  1.00  0.00           C  
ATOM   4204  O   TYR B 261       4.193  -2.827  10.900  1.00  0.00           O  
ATOM   4205  N   ASN B 262       5.716  -2.750   9.235  1.00  0.00           N  
ATOM   4206  H   ASN B 262       5.832  -2.722   8.232  1.00  0.00           H  
ATOM   4207  CA  ASN B 262       6.921  -2.636  10.067  1.00  0.00           C  
ATOM   4208  HA  ASN B 262       6.767  -3.203  10.987  1.00  0.00           H  
ATOM   4209  CB  ASN B 262       8.112  -3.260   9.308  1.00  0.00           C  
ATOM   4210  HB2 ASN B 262       8.233  -2.766   8.341  1.00  0.00           H  
ATOM   4211  HB3 ASN B 262       9.026  -3.085   9.876  1.00  0.00           H  
ATOM   4212  CG  ASN B 262       7.980  -4.755   9.083  1.00  0.00           C  
ATOM   4213  OD1 ASN B 262       7.360  -5.216   8.137  1.00  0.00           O  
ATOM   4214  ND2 ASN B 262       8.567  -5.569   9.929  1.00  0.00           N  
ATOM   4215 HD21 ASN B 262       8.474  -6.553   9.751  1.00  0.00           H  
ATOM   4216 HD22 ASN B 262       9.097  -5.201  10.700  1.00  0.00           H  
ATOM   4217  C   ASN B 262       7.257  -1.194  10.510  1.00  0.00           C  
ATOM   4218  O   ASN B 262       8.199  -1.017  11.275  1.00  0.00           O  
ATOM   4219  N   HIE B 263       6.532  -0.179  10.027  1.00  0.00           N  
ATOM   4220  H   HIE B 263       5.752  -0.392   9.415  1.00  0.00           H  
ATOM   4221  CA  HIE B 263       6.851   1.245  10.235  1.00  0.00           C  
ATOM   4222  HA  HIE B 263       7.786   1.328  10.794  1.00  0.00           H  
ATOM   4223  CB  HIE B 263       7.077   1.904   8.870  1.00  0.00           C  
ATOM   4224  HB2 HIE B 263       6.201   1.749   8.241  1.00  0.00           H  
ATOM   4225  HB3 HIE B 263       7.216   2.977   9.003  1.00  0.00           H  
ATOM   4226  CG  HIE B 263       8.301   1.371   8.177  1.00  0.00           C  
ATOM   4227  ND1 HIE B 263       9.612   1.667   8.550  1.00  0.00           N  
ATOM   4228  CE1 HIE B 263      10.393   0.968   7.718  1.00  0.00           C  
ATOM   4229  HE1 HIE B 263      11.475   0.986   7.722  1.00  0.00           H  
ATOM   4230  NE2 HIE B 263       9.646   0.261   6.858  1.00  0.00           N  
ATOM   4231  HE2 HIE B 263      10.027  -0.334   6.120  1.00  0.00           H  
ATOM   4232  CD2 HIE B 263       8.318   0.497   7.130  1.00  0.00           C  
ATOM   4233  HD2 HIE B 263       7.461   0.070   6.627  1.00  0.00           H  
ATOM   4234  C   HIE B 263       5.811   2.007  11.065  1.00  0.00           C  
ATOM   4235  O   HIE B 263       5.938   3.216  11.253  1.00  0.00           O  
ATOM   4236  N   LEU B 264       4.770   1.318  11.535  1.00  0.00           N  
ATOM   4237  H   LEU B 264       4.740   0.328  11.347  1.00  0.00           H  
ATOM   4238  CA  LEU B 264       3.706   1.896  12.359  1.00  0.00           C  
ATOM   4239  HA  LEU B 264       3.459   2.871  11.944  1.00  0.00           H  
ATOM   4240  CB  LEU B 264       2.453   1.009  12.274  1.00  0.00           C  
ATOM   4241  HB2 LEU B 264       2.739  -0.016  12.520  1.00  0.00           H  
ATOM   4242  HB3 LEU B 264       1.719   1.333  13.014  1.00  0.00           H  
ATOM   4243  CG  LEU B 264       1.814   1.056  10.873  1.00  0.00           C  
ATOM   4244  HG  LEU B 264       2.589   1.124  10.111  1.00  0.00           H  
ATOM   4245  CD1 LEU B 264       1.019  -0.215  10.609  1.00  0.00           C  
ATOM   4246 HD11 LEU B 264       0.182  -0.291  11.302  1.00  0.00           H  
ATOM   4247 HD12 LEU B 264       0.651  -0.197   9.584  1.00  0.00           H  
ATOM   4248 HD13 LEU B 264       1.663  -1.085  10.735  1.00  0.00           H  
ATOM   4249  CD2 LEU B 264       0.879   2.259  10.719  1.00  0.00           C  
ATOM   4250 HD21 LEU B 264       1.425   3.177  10.930  1.00  0.00           H  
ATOM   4251 HD22 LEU B 264       0.508   2.303   9.696  1.00  0.00           H  
ATOM   4252 HD23 LEU B 264       0.038   2.173  11.404  1.00  0.00           H  
ATOM   4253  C   LEU B 264       4.139   2.105  13.816  1.00  0.00           C  
ATOM   4254  O   LEU B 264       4.641   1.188  14.460  1.00  0.00           O  
ATOM   4255  N   THR B 265       3.869   3.303  14.334  1.00  0.00           N  
ATOM   4256  H   THR B 265       3.423   3.976  13.720  1.00  0.00           H  
ATOM   4257  CA  THR B 265       3.940   3.669  15.759  1.00  0.00           C  
ATOM   4258  HA  THR B 265       4.049   2.764  16.358  1.00  0.00           H  
ATOM   4259  CB  THR B 265       5.141   4.576  16.067  1.00  0.00           C  
ATOM   4260  HB  THR B 265       5.161   4.782  17.133  1.00  0.00           H  
ATOM   4261  CG2 THR B 265       6.486   3.967  15.678  1.00  0.00           C  
ATOM   4262 HG21 THR B 265       7.291   4.630  15.996  1.00  0.00           H  
ATOM   4263 HG22 THR B 265       6.601   3.004  16.174  1.00  0.00           H  
ATOM   4264 HG23 THR B 265       6.543   3.820  14.600  1.00  0.00           H  
ATOM   4265  OG1 THR B 265       5.026   5.804  15.391  1.00  0.00           O  
ATOM   4266  HG1 THR B 265       5.025   5.603  14.449  1.00  0.00           H  
ATOM   4267  C   THR B 265       2.625   4.339  16.171  1.00  0.00           C  
ATOM   4268  O   THR B 265       1.831   4.730  15.305  1.00  0.00           O  
ATOM   4269  N   TYR B 266       2.354   4.438  17.476  1.00  0.00           N  
ATOM   4270  H   TYR B 266       3.088   4.233  18.150  1.00  0.00           H  
ATOM   4271  CA  TYR B 266       0.992   4.666  17.974  1.00  0.00           C  
ATOM   4272  HA  TYR B 266       0.340   4.870  17.128  1.00  0.00           H  
ATOM   4273  CB  TYR B 266       0.453   3.383  18.634  1.00  0.00           C  
ATOM   4274  HB2 TYR B 266       0.990   3.199  19.560  1.00  0.00           H  
ATOM   4275  HB3 TYR B 266      -0.592   3.538  18.904  1.00  0.00           H  
ATOM   4276  CG  TYR B 266       0.538   2.134  17.776  1.00  0.00           C  
ATOM   4277  CD1 TYR B 266      -0.456   1.883  16.812  1.00  0.00           C  
ATOM   4278  HD1 TYR B 266      -1.264   2.588  16.688  1.00  0.00           H  
ATOM   4279  CE1 TYR B 266      -0.392   0.721  16.019  1.00  0.00           C  
ATOM   4280  HE1 TYR B 266      -1.145   0.517  15.274  1.00  0.00           H  
ATOM   4281  CZ  TYR B 266       0.669  -0.193  16.192  1.00  0.00           C  
ATOM   4282  OH  TYR B 266       0.702  -1.327  15.450  1.00  0.00           O  
ATOM   4283  HH  TYR B 266       1.522  -1.807  15.601  1.00  0.00           H  
ATOM   4284  CE2 TYR B 266       1.664   0.059  17.159  1.00  0.00           C  
ATOM   4285  HE2 TYR B 266       2.485  -0.633  17.297  1.00  0.00           H  
ATOM   4286  CD2 TYR B 266       1.599   1.222  17.948  1.00  0.00           C  
ATOM   4287  HD2 TYR B 266       2.377   1.408  18.681  1.00  0.00           H  
ATOM   4288  C   TYR B 266       0.861   5.877  18.905  1.00  0.00           C  
ATOM   4289  O   TYR B 266       1.828   6.357  19.499  1.00  0.00           O  
ATOM   4290  N   ALA B 267      -0.380   6.328  19.085  1.00  0.00           N  
ATOM   4291  H   ALA B 267      -1.121   5.918  18.524  1.00  0.00           H  
ATOM   4292  CA  ALA B 267      -0.776   7.210  20.171  1.00  0.00           C  
ATOM   4293  HA  ALA B 267      -0.015   7.163  20.950  1.00  0.00           H  
ATOM   4294  CB  ALA B 267      -0.856   8.658  19.675  1.00  0.00           C  
ATOM   4295  HB1 ALA B 267      -1.137   9.311  20.502  1.00  0.00           H  
ATOM   4296  HB2 ALA B 267       0.119   8.966  19.296  1.00  0.00           H  
ATOM   4297  HB3 ALA B 267      -1.595   8.739  18.878  1.00  0.00           H  
ATOM   4298  C   ALA B 267      -2.093   6.722  20.782  1.00  0.00           C  
ATOM   4299  O   ALA B 267      -3.045   6.403  20.063  1.00  0.00           O  
ATOM   4300  N   VAL B 268      -2.148   6.691  22.115  1.00  0.00           N  
ATOM   4301  H   VAL B 268      -1.337   7.043  22.618  1.00  0.00           H  
ATOM   4302  CA  VAL B 268      -3.291   6.249  22.926  1.00  0.00           C  
ATOM   4303  HA  VAL B 268      -4.052   5.822  22.276  1.00  0.00           H  
ATOM   4304  CB  VAL B 268      -2.882   5.156  23.936  1.00  0.00           C  
ATOM   4305  HB  VAL B 268      -2.171   5.587  24.640  1.00  0.00           H  
ATOM   4306  CG1 VAL B 268      -4.088   4.631  24.732  1.00  0.00           C  
ATOM   4307 HG11 VAL B 268      -3.766   3.849  25.421  1.00  0.00           H  
ATOM   4308 HG12 VAL B 268      -4.536   5.433  25.316  1.00  0.00           H  
ATOM   4309 HG13 VAL B 268      -4.836   4.217  24.054  1.00  0.00           H  
ATOM   4310  CG2 VAL B 268      -2.213   3.952  23.261  1.00  0.00           C  
ATOM   4311 HG21 VAL B 268      -1.300   4.255  22.750  1.00  0.00           H  
ATOM   4312 HG22 VAL B 268      -1.944   3.206  24.010  1.00  0.00           H  
ATOM   4313 HG23 VAL B 268      -2.892   3.494  22.546  1.00  0.00           H  
ATOM   4314  C   VAL B 268      -3.895   7.446  23.660  1.00  0.00           C  
ATOM   4315  O   VAL B 268      -3.188   8.193  24.335  1.00  0.00           O  
ATOM   4316  N   ASN B 269      -5.209   7.618  23.550  1.00  0.00           N  
ATOM   4317  H   ASN B 269      -5.722   6.932  23.003  1.00  0.00           H  
ATOM   4318  CA  ASN B 269      -6.002   8.581  24.313  1.00  0.00           C  
ATOM   4319  HA  ASN B 269      -5.338   9.319  24.760  1.00  0.00           H  
ATOM   4320  CB  ASN B 269      -6.927   9.295  23.311  1.00  0.00           C  
ATOM   4321  HB2 ASN B 269      -6.302   9.883  22.648  1.00  0.00           H  
ATOM   4322  HB3 ASN B 269      -7.455   8.550  22.718  1.00  0.00           H  
ATOM   4323  CG  ASN B 269      -7.960  10.240  23.896  1.00  0.00           C  
ATOM   4324  OD1 ASN B 269      -9.024  10.428  23.321  1.00  0.00           O  
ATOM   4325  ND2 ASN B 269      -7.704  10.860  25.021  1.00  0.00           N  
ATOM   4326 HD21 ASN B 269      -8.409  11.482  25.387  1.00  0.00           H  
ATOM   4327 HD22 ASN B 269      -6.808  10.802  25.490  1.00  0.00           H  
ATOM   4328  C   ASN B 269      -6.762   7.862  25.443  1.00  0.00           C  
ATOM   4329  O   ASN B 269      -7.496   6.913  25.169  1.00  0.00           O  
ATOM   4330  N   ILE B 270      -6.607   8.329  26.686  1.00  0.00           N  
ATOM   4331  H   ILE B 270      -6.058   9.171  26.818  1.00  0.00           H  
ATOM   4332  CA  ILE B 270      -7.303   7.820  27.880  1.00  0.00           C  
ATOM   4333  HA  ILE B 270      -7.967   7.005  27.593  1.00  0.00           H  
ATOM   4334  CB  ILE B 270      -6.288   7.266  28.914  1.00  0.00           C  
ATOM   4335  HB  ILE B 270      -5.598   8.071  29.173  1.00  0.00           H  
ATOM   4336  CG2 ILE B 270      -6.983   6.818  30.217  1.00  0.00           C  
ATOM   4337 HG21 ILE B 270      -7.479   7.661  30.698  1.00  0.00           H  
ATOM   4338 HG22 ILE B 270      -7.715   6.037  30.009  1.00  0.00           H  
ATOM   4339 HG23 ILE B 270      -6.254   6.443  30.934  1.00  0.00           H  
ATOM   4340  CG1 ILE B 270      -5.466   6.116  28.281  1.00  0.00           C  
ATOM   4341 HG12 ILE B 270      -6.145   5.366  27.878  1.00  0.00           H  
ATOM   4342 HG13 ILE B 270      -4.881   6.520  27.454  1.00  0.00           H  
ATOM   4343  CD1 ILE B 270      -4.478   5.413  29.220  1.00  0.00           C  
ATOM   4344 HD11 ILE B 270      -3.826   4.766  28.634  1.00  0.00           H  
ATOM   4345 HD12 ILE B 270      -3.869   6.149  29.744  1.00  0.00           H  
ATOM   4346 HD13 ILE B 270      -5.014   4.799  29.944  1.00  0.00           H  
ATOM   4347  C   ILE B 270      -8.166   8.945  28.461  1.00  0.00           C  
ATOM   4348  O   ILE B 270      -7.764  10.109  28.403  1.00  0.00           O  
ATOM   4349  N   TRP B 271      -9.335   8.617  29.018  1.00  0.00           N  
ATOM   4350  H   TRP B 271      -9.613   7.639  29.028  1.00  0.00           H  
ATOM   4351  CA  TRP B 271     -10.190   9.562  29.756  1.00  0.00           C  
ATOM   4352  HA  TRP B 271      -9.539  10.200  30.357  1.00  0.00           H  
ATOM   4353  CB  TRP B 271     -10.961  10.463  28.774  1.00  0.00           C  
ATOM   4354  HB2 TRP B 271     -11.315  11.331  29.331  1.00  0.00           H  
ATOM   4355  HB3 TRP B 271     -10.268  10.839  28.023  1.00  0.00           H  
ATOM   4356  CG  TRP B 271     -12.137   9.864  28.059  1.00  0.00           C  
ATOM   4357  CD1 TRP B 271     -13.430  10.167  28.316  1.00  0.00           C  
ATOM   4358  HD1 TRP B 271     -13.765  10.864  29.078  1.00  0.00           H  
ATOM   4359  NE1 TRP B 271     -14.259   9.455  27.475  1.00  0.00           N  
ATOM   4360  HE1 TRP B 271     -15.267   9.525  27.524  1.00  0.00           H  
ATOM   4361  CE2 TRP B 271     -13.538   8.656  26.614  1.00  0.00           C  
ATOM   4362  CZ2 TRP B 271     -13.911   7.776  25.586  1.00  0.00           C  
ATOM   4363  HZ2 TRP B 271     -14.951   7.652  25.327  1.00  0.00           H  
ATOM   4364  CH2 TRP B 271     -12.916   7.056  24.904  1.00  0.00           C  
ATOM   4365  HH2 TRP B 271     -13.186   6.361  24.122  1.00  0.00           H  
ATOM   4366  CZ3 TRP B 271     -11.566   7.238  25.247  1.00  0.00           C  
ATOM   4367  HZ3 TRP B 271     -10.802   6.672  24.736  1.00  0.00           H  
ATOM   4368  CE3 TRP B 271     -11.199   8.153  26.252  1.00  0.00           C  
ATOM   4369  HE3 TRP B 271     -10.156   8.294  26.486  1.00  0.00           H  
ATOM   4370  CD2 TRP B 271     -12.172   8.881  26.974  1.00  0.00           C  
ATOM   4371  C   TRP B 271     -11.146   8.847  30.728  1.00  0.00           C  
ATOM   4372  O   TRP B 271     -11.293   7.625  30.672  1.00  0.00           O  
ATOM   4373  N   SER B 272     -11.782   9.602  31.631  1.00  0.00           N  
ATOM   4374  H   SER B 272     -11.654  10.603  31.598  1.00  0.00           H  
ATOM   4375  CA  SER B 272     -12.777   9.101  32.595  1.00  0.00           C  
ATOM   4376  HA  SER B 272     -12.568   8.053  32.802  1.00  0.00           H  
ATOM   4377  CB  SER B 272     -12.641   9.858  33.921  1.00  0.00           C  
ATOM   4378  HB2 SER B 272     -11.638   9.718  34.321  1.00  0.00           H  
ATOM   4379  HB3 SER B 272     -12.797  10.921  33.742  1.00  0.00           H  
ATOM   4380  OG  SER B 272     -13.592   9.404  34.864  1.00  0.00           O  
ATOM   4381  HG  SER B 272     -13.361   8.497  35.117  1.00  0.00           H  
ATOM   4382  C   SER B 272     -14.216   9.204  32.069  1.00  0.00           C  
ATOM   4383  O   SER B 272     -14.542  10.103  31.301  1.00  0.00           O  
ATOM   4384  N   GLU B 273     -15.096   8.313  32.529  1.00  0.00           N  
ATOM   4385  H   GLU B 273     -14.738   7.614  33.173  1.00  0.00           H  
ATOM   4386  CA  GLU B 273     -16.562   8.410  32.410  1.00  0.00           C  
ATOM   4387  HA  GLU B 273     -16.848   8.602  31.373  1.00  0.00           H  
ATOM   4388  CB  GLU B 273     -17.121   7.046  32.864  1.00  0.00           C  
ATOM   4389  HB2 GLU B 273     -16.501   6.247  32.457  1.00  0.00           H  
ATOM   4390  HB3 GLU B 273     -17.018   7.001  33.947  1.00  0.00           H  
ATOM   4391  CG  GLU B 273     -18.581   6.714  32.519  1.00  0.00           C  
ATOM   4392  HG2 GLU B 273     -18.930   5.956  33.225  1.00  0.00           H  
ATOM   4393  HG3 GLU B 273     -19.217   7.586  32.648  1.00  0.00           H  
ATOM   4394  CD  GLU B 273     -18.726   6.158  31.100  1.00  0.00           C  
ATOM   4395  OE1 GLU B 273     -18.129   6.705  30.148  1.00  0.00           O  
ATOM   4396  OE2 GLU B 273     -19.371   5.104  30.894  1.00  0.00           O  
ATOM   4397  C   GLU B 273     -17.144   9.539  33.295  1.00  0.00           C  
ATOM   4398  O   GLU B 273     -18.285   9.955  33.107  1.00  0.00           O  
ATOM   4399  N   ASN B 274     -16.371  10.011  34.284  1.00  0.00           N  
ATOM   4400  H   ASN B 274     -15.437   9.624  34.369  1.00  0.00           H  
ATOM   4401  CA  ASN B 274     -16.823  10.886  35.367  1.00  0.00           C  
ATOM   4402  HA  ASN B 274     -17.892  11.076  35.259  1.00  0.00           H  
ATOM   4403  CB  ASN B 274     -16.580  10.153  36.700  1.00  0.00           C  
ATOM   4404  HB2 ASN B 274     -15.514   9.961  36.802  1.00  0.00           H  
ATOM   4405  HB3 ASN B 274     -16.874  10.809  37.519  1.00  0.00           H  
ATOM   4406  CG  ASN B 274     -17.328   8.836  36.839  1.00  0.00           C  
ATOM   4407  OD1 ASN B 274     -16.859   7.761  36.492  1.00  0.00           O  
ATOM   4408  ND2 ASN B 274     -18.510   8.870  37.403  1.00  0.00           N  
ATOM   4409 HD21 ASN B 274     -18.994   7.995  37.480  1.00  0.00           H  
ATOM   4410 HD22 ASN B 274     -18.907   9.745  37.693  1.00  0.00           H  
ATOM   4411  C   ASN B 274     -16.139  12.267  35.413  1.00  0.00           C  
ATOM   4412  O   ASN B 274     -16.674  13.163  36.061  1.00  0.00           O  
ATOM   4413  N   ASP B 275     -14.973  12.452  34.783  1.00  0.00           N  
ATOM   4414  H   ASP B 275     -14.570  11.677  34.281  1.00  0.00           H  
ATOM   4415  CA  ASP B 275     -14.168  13.679  34.927  1.00  0.00           C  
ATOM   4416  HA  ASP B 275     -14.833  14.507  35.170  1.00  0.00           H  
ATOM   4417  CB  ASP B 275     -13.224  13.536  36.136  1.00  0.00           C  
ATOM   4418  HB2 ASP B 275     -13.815  13.303  37.023  1.00  0.00           H  
ATOM   4419  HB3 ASP B 275     -12.539  12.704  35.963  1.00  0.00           H  
ATOM   4420  CG  ASP B 275     -12.406  14.804  36.422  1.00  0.00           C  
ATOM   4421  OD1 ASP B 275     -11.510  14.709  37.292  1.00  0.00           O  
ATOM   4422  OD2 ASP B 275     -12.649  15.843  35.767  1.00  0.00           O  
ATOM   4423  C   ASP B 275     -13.371  14.040  33.650  1.00  0.00           C  
ATOM   4424  O   ASP B 275     -12.382  13.371  33.327  1.00  0.00           O  
ATOM   4425  N   PRO B 276     -13.727  15.128  32.937  1.00  0.00           N  
ATOM   4426  CD  PRO B 276     -14.932  15.923  33.116  1.00  0.00           C  
ATOM   4427  HD2 PRO B 276     -14.772  16.650  33.914  1.00  0.00           H  
ATOM   4428  HD3 PRO B 276     -15.799  15.299  33.340  1.00  0.00           H  
ATOM   4429  CG  PRO B 276     -15.141  16.641  31.788  1.00  0.00           C  
ATOM   4430  HG2 PRO B 276     -15.686  17.577  31.915  1.00  0.00           H  
ATOM   4431  HG3 PRO B 276     -15.659  15.982  31.089  1.00  0.00           H  
ATOM   4432  CB  PRO B 276     -13.708  16.875  31.315  1.00  0.00           C  
ATOM   4433  HB2 PRO B 276     -13.313  17.767  31.804  1.00  0.00           H  
ATOM   4434  HB3 PRO B 276     -13.653  16.983  30.232  1.00  0.00           H  
ATOM   4435  CA  PRO B 276     -12.954  15.629  31.799  1.00  0.00           C  
ATOM   4436  HA  PRO B 276     -12.965  14.873  31.013  1.00  0.00           H  
ATOM   4437  C   PRO B 276     -11.492  15.972  32.133  1.00  0.00           C  
ATOM   4438  O   PRO B 276     -10.628  15.883  31.257  1.00  0.00           O  
ATOM   4439  N   ALA B 277     -11.181  16.341  33.384  1.00  0.00           N  
ATOM   4440  H   ALA B 277     -11.898  16.313  34.110  1.00  0.00           H  
ATOM   4441  CA  ALA B 277      -9.821  16.671  33.808  1.00  0.00           C  
ATOM   4442  HA  ALA B 277      -9.415  17.377  33.083  1.00  0.00           H  
ATOM   4443  CB  ALA B 277      -9.867  17.378  35.168  1.00  0.00           C  
ATOM   4444  HB1 ALA B 277     -10.569  18.212  35.133  1.00  0.00           H  
ATOM   4445  HB2 ALA B 277     -10.180  16.679  35.942  1.00  0.00           H  
ATOM   4446  HB3 ALA B 277      -8.876  17.758  35.417  1.00  0.00           H  
ATOM   4447  C   ALA B 277      -8.868  15.459  33.827  1.00  0.00           C  
ATOM   4448  O   ALA B 277      -7.653  15.656  33.884  1.00  0.00           O  
ATOM   4449  N   ASP B 278      -9.369  14.223  33.700  1.00  0.00           N  
ATOM   4450  H   ASP B 278     -10.380  14.122  33.704  1.00  0.00           H  
ATOM   4451  CA  ASP B 278      -8.569  13.006  33.472  1.00  0.00           C  
ATOM   4452  HA  ASP B 278      -7.627  13.108  34.011  1.00  0.00           H  
ATOM   4453  CB  ASP B 278      -9.293  11.771  34.040  1.00  0.00           C  
ATOM   4454  HB2 ASP B 278     -10.318  11.756  33.668  1.00  0.00           H  
ATOM   4455  HB3 ASP B 278      -8.798  10.875  33.666  1.00  0.00           H  
ATOM   4456  CG  ASP B 278      -9.292  11.680  35.568  1.00  0.00           C  
ATOM   4457  OD1 ASP B 278      -8.453  12.316  36.243  1.00  0.00           O  
ATOM   4458  OD2 ASP B 278     -10.125  10.921  36.118  1.00  0.00           O  
ATOM   4459  C   ASP B 278      -8.189  12.758  31.996  1.00  0.00           C  
ATOM   4460  O   ASP B 278      -7.483  11.793  31.705  1.00  0.00           O  
ATOM   4461  N   PHE B 279      -8.632  13.584  31.039  1.00  0.00           N  
ATOM   4462  H   PHE B 279      -9.233  14.361  31.298  1.00  0.00           H  
ATOM   4463  CA  PHE B 279      -8.332  13.382  29.611  1.00  0.00           C  
ATOM   4464  HA  PHE B 279      -8.624  12.365  29.348  1.00  0.00           H  
ATOM   4465  CB  PHE B 279      -9.184  14.340  28.764  1.00  0.00           C  
ATOM   4466  HB2 PHE B 279     -10.228  14.229  29.057  1.00  0.00           H  
ATOM   4467  HB3 PHE B 279      -8.893  15.368  28.987  1.00  0.00           H  
ATOM   4468  CG  PHE B 279      -9.079  14.114  27.264  1.00  0.00           C  
ATOM   4469  CD1 PHE B 279     -10.053  13.346  26.599  1.00  0.00           C  
ATOM   4470  HD1 PHE B 279     -10.882  12.929  27.155  1.00  0.00           H  
ATOM   4471  CE1 PHE B 279      -9.966  13.134  25.212  1.00  0.00           C  
ATOM   4472  HE1 PHE B 279     -10.721  12.540  24.717  1.00  0.00           H  
ATOM   4473  CZ  PHE B 279      -8.907  13.700  24.480  1.00  0.00           C  
ATOM   4474  HZ  PHE B 279      -8.838  13.542  23.413  1.00  0.00           H  
ATOM   4475  CE2 PHE B 279      -7.930  14.468  25.138  1.00  0.00           C  
ATOM   4476  HE2 PHE B 279      -7.118  14.909  24.576  1.00  0.00           H  
ATOM   4477  CD2 PHE B 279      -8.019  14.677  26.527  1.00  0.00           C  
ATOM   4478  HD2 PHE B 279      -7.278  15.284  27.029  1.00  0.00           H  
ATOM   4479  C   PHE B 279      -6.829  13.535  29.304  1.00  0.00           C  
ATOM   4480  O   PHE B 279      -6.240  14.599  29.520  1.00  0.00           O  
ATOM   4481  N   ARG B 280      -6.189  12.489  28.768  1.00  0.00           N  
ATOM   4482  H   ARG B 280      -6.740  11.648  28.599  1.00  0.00           H  
ATOM   4483  CA  ARG B 280      -4.743  12.427  28.472  1.00  0.00           C  
ATOM   4484  HA  ARG B 280      -4.344  13.440  28.439  1.00  0.00           H  
ATOM   4485  CB  ARG B 280      -4.000  11.628  29.567  1.00  0.00           C  
ATOM   4486  HB2 ARG B 280      -4.419  10.620  29.595  1.00  0.00           H  
ATOM   4487  HB3 ARG B 280      -2.947  11.539  29.296  1.00  0.00           H  
ATOM   4488  CG  ARG B 280      -4.076  12.208  30.990  1.00  0.00           C  
ATOM   4489  HG2 ARG B 280      -5.118  12.308  31.276  1.00  0.00           H  
ATOM   4490  HG3 ARG B 280      -3.620  11.494  31.676  1.00  0.00           H  
ATOM   4491  CD  ARG B 280      -3.376  13.564  31.168  1.00  0.00           C  
ATOM   4492  HD2 ARG B 280      -2.305  13.434  31.001  1.00  0.00           H  
ATOM   4493  HD3 ARG B 280      -3.750  14.273  30.430  1.00  0.00           H  
ATOM   4494  NE  ARG B 280      -3.603  14.093  32.529  1.00  0.00           N  
ATOM   4495  HE  ARG B 280      -2.928  13.854  33.235  1.00  0.00           H  
ATOM   4496  CZ  ARG B 280      -4.702  14.705  32.939  1.00  0.00           C  
ATOM   4497  NH1 ARG B 280      -5.641  15.088  32.137  1.00  0.00           N  
ATOM   4498 HH11 ARG B 280      -5.585  14.939  31.137  1.00  0.00           H  
ATOM   4499 HH12 ARG B 280      -6.503  15.432  32.539  1.00  0.00           H  
ATOM   4500  NH2 ARG B 280      -4.930  14.954  34.193  1.00  0.00           N  
ATOM   4501 HH21 ARG B 280      -4.300  14.665  34.913  1.00  0.00           H  
ATOM   4502 HH22 ARG B 280      -5.842  15.335  34.432  1.00  0.00           H  
ATOM   4503  C   ARG B 280      -4.474  11.806  27.101  1.00  0.00           C  
ATOM   4504  O   ARG B 280      -5.303  11.074  26.556  1.00  0.00           O  
ATOM   4505  N   ILE B 281      -3.287  12.066  26.559  1.00  0.00           N  
ATOM   4506  H   ILE B 281      -2.634  12.633  27.081  1.00  0.00           H  
ATOM   4507  CA  ILE B 281      -2.754  11.394  25.371  1.00  0.00           C  
ATOM   4508  HA  ILE B 281      -3.315  10.477  25.207  1.00  0.00           H  
ATOM   4509  CB  ILE B 281      -2.905  12.268  24.099  1.00  0.00           C  
ATOM   4510  HB  ILE B 281      -2.470  13.249  24.299  1.00  0.00           H  
ATOM   4511  CG2 ILE B 281      -2.151  11.649  22.903  1.00  0.00           C  
ATOM   4512 HG21 ILE B 281      -2.535  10.651  22.687  1.00  0.00           H  
ATOM   4513 HG22 ILE B 281      -2.248  12.278  22.019  1.00  0.00           H  
ATOM   4514 HG23 ILE B 281      -1.085  11.582  23.118  1.00  0.00           H  
ATOM   4515  CG1 ILE B 281      -4.407  12.452  23.765  1.00  0.00           C  
ATOM   4516 HG12 ILE B 281      -4.862  11.472  23.624  1.00  0.00           H  
ATOM   4517 HG13 ILE B 281      -4.901  12.937  24.608  1.00  0.00           H  
ATOM   4518  CD1 ILE B 281      -4.713  13.310  22.531  1.00  0.00           C  
ATOM   4519 HD11 ILE B 281      -4.403  12.798  21.621  1.00  0.00           H  
ATOM   4520 HD12 ILE B 281      -5.787  13.485  22.476  1.00  0.00           H  
ATOM   4521 HD13 ILE B 281      -4.201  14.269  22.610  1.00  0.00           H  
ATOM   4522  C   ILE B 281      -1.309  10.981  25.664  1.00  0.00           C  
ATOM   4523  O   ILE B 281      -0.548  11.746  26.255  1.00  0.00           O  
ATOM   4524  N   TYR B 282      -0.961   9.771  25.243  1.00  0.00           N  
ATOM   4525  H   TYR B 282      -1.671   9.204  24.793  1.00  0.00           H  
ATOM   4526  CA  TYR B 282       0.362   9.168  25.365  1.00  0.00           C  
ATOM   4527  HA  TYR B 282       1.064   9.896  25.778  1.00  0.00           H  
ATOM   4528  CB  TYR B 282       0.276   7.972  26.328  1.00  0.00           C  
ATOM   4529  HB2 TYR B 282      -0.389   7.223  25.894  1.00  0.00           H  
ATOM   4530  HB3 TYR B 282       1.266   7.520  26.414  1.00  0.00           H  
ATOM   4531  CG  TYR B 282      -0.224   8.330  27.721  1.00  0.00           C  
ATOM   4532  CD1 TYR B 282      -1.579   8.148  28.073  1.00  0.00           C  
ATOM   4533  HD1 TYR B 282      -2.266   7.718  27.356  1.00  0.00           H  
ATOM   4534  CE1 TYR B 282      -2.040   8.543  29.347  1.00  0.00           C  
ATOM   4535  HE1 TYR B 282      -3.080   8.419  29.611  1.00  0.00           H  
ATOM   4536  CZ  TYR B 282      -1.142   9.122  30.273  1.00  0.00           C  
ATOM   4537  OH  TYR B 282      -1.569   9.544  31.492  1.00  0.00           O  
ATOM   4538  HH  TYR B 282      -2.281   9.004  31.840  1.00  0.00           H  
ATOM   4539  CE2 TYR B 282       0.213   9.288  29.924  1.00  0.00           C  
ATOM   4540  HE2 TYR B 282       0.890   9.725  30.643  1.00  0.00           H  
ATOM   4541  CD2 TYR B 282       0.670   8.889  28.654  1.00  0.00           C  
ATOM   4542  HD2 TYR B 282       1.709   9.026  28.388  1.00  0.00           H  
ATOM   4543  C   TYR B 282       0.845   8.749  23.972  1.00  0.00           C  
ATOM   4544  O   TYR B 282       0.092   8.122  23.224  1.00  0.00           O  
ATOM   4545  N   GLN B 283       2.082   9.087  23.605  1.00  0.00           N  
ATOM   4546  H   GLN B 283       2.684   9.526  24.283  1.00  0.00           H  
ATOM   4547  CA  GLN B 283       2.714   8.523  22.408  1.00  0.00           C  
ATOM   4548  HA  GLN B 283       1.947   8.283  21.670  1.00  0.00           H  
ATOM   4549  CB  GLN B 283       3.686   9.514  21.745  1.00  0.00           C  
ATOM   4550  HB2 GLN B 283       4.375   9.924  22.484  1.00  0.00           H  
ATOM   4551  HB3 GLN B 283       4.276   8.946  21.025  1.00  0.00           H  
ATOM   4552  CG  GLN B 283       2.951  10.659  21.013  1.00  0.00           C  
ATOM   4553  HG2 GLN B 283       2.922  11.532  21.664  1.00  0.00           H  
ATOM   4554  HG3 GLN B 283       1.921  10.362  20.818  1.00  0.00           H  
ATOM   4555  CD  GLN B 283       3.563  11.058  19.664  1.00  0.00           C  
ATOM   4556  OE1 GLN B 283       4.533  10.516  19.172  1.00  0.00           O  
ATOM   4557  NE2 GLN B 283       3.006  12.035  18.984  1.00  0.00           N  
ATOM   4558 HE21 GLN B 283       3.458  12.251  18.112  1.00  0.00           H  
ATOM   4559 HE22 GLN B 283       2.245  12.564  19.361  1.00  0.00           H  
ATOM   4560  C   GLN B 283       3.412   7.205  22.747  1.00  0.00           C  
ATOM   4561  O   GLN B 283       3.865   6.989  23.870  1.00  0.00           O  
ATOM   4562  N   VAL B 284       3.494   6.333  21.748  1.00  0.00           N  
ATOM   4563  H   VAL B 284       3.055   6.587  20.866  1.00  0.00           H  
ATOM   4564  CA  VAL B 284       4.129   5.017  21.779  1.00  0.00           C  
ATOM   4565  HA  VAL B 284       4.732   4.911  22.682  1.00  0.00           H  
ATOM   4566  CB  VAL B 284       3.062   3.900  21.773  1.00  0.00           C  
ATOM   4567  HB  VAL B 284       2.482   3.988  20.859  1.00  0.00           H  
ATOM   4568  CG1 VAL B 284       3.679   2.498  21.815  1.00  0.00           C  
ATOM   4569 HG11 VAL B 284       4.328   2.335  20.956  1.00  0.00           H  
ATOM   4570 HG12 VAL B 284       4.243   2.360  22.737  1.00  0.00           H  
ATOM   4571 HG13 VAL B 284       2.894   1.740  21.783  1.00  0.00           H  
ATOM   4572  CG2 VAL B 284       2.087   4.028  22.954  1.00  0.00           C  
ATOM   4573 HG21 VAL B 284       1.522   4.957  22.884  1.00  0.00           H  
ATOM   4574 HG22 VAL B 284       1.382   3.200  22.933  1.00  0.00           H  
ATOM   4575 HG23 VAL B 284       2.637   4.006  23.895  1.00  0.00           H  
ATOM   4576  C   VAL B 284       5.050   4.953  20.561  1.00  0.00           C  
ATOM   4577  O   VAL B 284       4.637   4.588  19.463  1.00  0.00           O  
ATOM   4578  N   THR B 285       6.305   5.364  20.745  1.00  0.00           N  
ATOM   4579  H   THR B 285       6.574   5.656  21.674  1.00  0.00           H  
ATOM   4580  CA  THR B 285       7.356   5.434  19.709  1.00  0.00           C  
ATOM   4581  HA  THR B 285       6.926   5.883  18.815  1.00  0.00           H  
ATOM   4582  CB  THR B 285       8.512   6.337  20.179  1.00  0.00           C  
ATOM   4583  HB  THR B 285       9.279   6.378  19.404  1.00  0.00           H  
ATOM   4584  CG2 THR B 285       8.062   7.767  20.476  1.00  0.00           C  
ATOM   4585 HG21 THR B 285       8.933   8.367  20.741  1.00  0.00           H  
ATOM   4586 HG22 THR B 285       7.589   8.196  19.592  1.00  0.00           H  
ATOM   4587 HG23 THR B 285       7.360   7.782  21.309  1.00  0.00           H  
ATOM   4588  OG1 THR B 285       9.064   5.820  21.369  1.00  0.00           O  
ATOM   4589  HG1 THR B 285       9.445   4.960  21.156  1.00  0.00           H  
ATOM   4590  C   THR B 285       7.879   4.049  19.292  1.00  0.00           C  
ATOM   4591  O   THR B 285       9.068   3.883  19.027  1.00  0.00           O  
ATOM   4592  N   TYR B 286       7.011   3.039  19.284  1.00  0.00           N  
ATOM   4593  H   TYR B 286       6.027   3.252  19.396  1.00  0.00           H  
ATOM   4594  CA  TYR B 286       7.360   1.636  19.108  1.00  0.00           C  
ATOM   4595  HA  TYR B 286       8.360   1.574  18.677  1.00  0.00           H  
ATOM   4596  CB  TYR B 286       7.378   0.915  20.469  1.00  0.00           C  
ATOM   4597  HB2 TYR B 286       6.351   0.825  20.827  1.00  0.00           H  
ATOM   4598  HB3 TYR B 286       7.756  -0.097  20.318  1.00  0.00           H  
ATOM   4599  CG  TYR B 286       8.220   1.573  21.551  1.00  0.00           C  
ATOM   4600  CD1 TYR B 286       9.617   1.673  21.396  1.00  0.00           C  
ATOM   4601  HD1 TYR B 286      10.087   1.291  20.501  1.00  0.00           H  
ATOM   4602  CE1 TYR B 286      10.402   2.280  22.396  1.00  0.00           C  
ATOM   4603  HE1 TYR B 286      11.470   2.354  22.269  1.00  0.00           H  
ATOM   4604  CZ  TYR B 286       9.785   2.786  23.560  1.00  0.00           C  
ATOM   4605  OH  TYR B 286      10.531   3.363  24.537  1.00  0.00           O  
ATOM   4606  HH  TYR B 286      11.460   3.376  24.311  1.00  0.00           H  
ATOM   4607  CE2 TYR B 286       8.389   2.690  23.716  1.00  0.00           C  
ATOM   4608  HE2 TYR B 286       7.932   3.083  24.612  1.00  0.00           H  
ATOM   4609  CD2 TYR B 286       7.609   2.079  22.716  1.00  0.00           C  
ATOM   4610  HD2 TYR B 286       6.540   1.988  22.849  1.00  0.00           H  
ATOM   4611  C   TYR B 286       6.391   0.950  18.144  1.00  0.00           C  
ATOM   4612  O   TYR B 286       5.209   1.285  18.078  1.00  0.00           O  
ATOM   4613  N   LEU B 287       6.918  -0.049  17.435  1.00  0.00           N  
ATOM   4614  H   LEU B 287       7.909  -0.203  17.506  1.00  0.00           H  
ATOM   4615  CA  LEU B 287       6.141  -1.011  16.650  1.00  0.00           C  
ATOM   4616  HA  LEU B 287       5.440  -0.461  16.025  1.00  0.00           H  
ATOM   4617  CB  LEU B 287       7.155  -1.759  15.765  1.00  0.00           C  
ATOM   4618  HB2 LEU B 287       7.723  -1.024  15.192  1.00  0.00           H  
ATOM   4619  HB3 LEU B 287       7.850  -2.291  16.417  1.00  0.00           H  
ATOM   4620  CG  LEU B 287       6.550  -2.771  14.781  1.00  0.00           C  
ATOM   4621  HG  LEU B 287       5.989  -3.532  15.321  1.00  0.00           H  
ATOM   4622  CD1 LEU B 287       5.634  -2.092  13.767  1.00  0.00           C  
ATOM   4623 HD11 LEU B 287       4.760  -1.678  14.269  1.00  0.00           H  
ATOM   4624 HD12 LEU B 287       5.293  -2.831  13.050  1.00  0.00           H  
ATOM   4625 HD13 LEU B 287       6.162  -1.286  13.257  1.00  0.00           H  
ATOM   4626  CD2 LEU B 287       7.685  -3.467  14.025  1.00  0.00           C  
ATOM   4627 HD21 LEU B 287       8.343  -3.963  14.738  1.00  0.00           H  
ATOM   4628 HD22 LEU B 287       7.267  -4.214  13.352  1.00  0.00           H  
ATOM   4629 HD23 LEU B 287       8.255  -2.734  13.451  1.00  0.00           H  
ATOM   4630  C   LEU B 287       5.312  -1.965  17.536  1.00  0.00           C  
ATOM   4631  O   LEU B 287       4.311  -2.522  17.092  1.00  0.00           O  
ATOM   4632  N   GLU B 288       5.729  -2.116  18.796  1.00  0.00           N  
ATOM   4633  H   GLU B 288       6.526  -1.575  19.077  1.00  0.00           H  
ATOM   4634  CA  GLU B 288       5.060  -2.870  19.859  1.00  0.00           C  
ATOM   4635  HA  GLU B 288       4.936  -3.903  19.539  1.00  0.00           H  
ATOM   4636  CB  GLU B 288       6.002  -2.872  21.080  1.00  0.00           C  
ATOM   4637  HB2 GLU B 288       6.871  -3.486  20.835  1.00  0.00           H  
ATOM   4638  HB3 GLU B 288       6.365  -1.855  21.245  1.00  0.00           H  
ATOM   4639  CG  GLU B 288       5.417  -3.360  22.417  1.00  0.00           C  
ATOM   4640  HG2 GLU B 288       6.239  -3.466  23.126  1.00  0.00           H  
ATOM   4641  HG3 GLU B 288       4.754  -2.584  22.803  1.00  0.00           H  
ATOM   4642  CD  GLU B 288       4.645  -4.685  22.348  1.00  0.00           C  
ATOM   4643  OE1 GLU B 288       3.757  -4.869  23.211  1.00  0.00           O  
ATOM   4644  OE2 GLU B 288       4.937  -5.497  21.445  1.00  0.00           O  
ATOM   4645  C   GLU B 288       3.681  -2.262  20.195  1.00  0.00           C  
ATOM   4646  O   GLU B 288       3.624  -1.124  20.675  1.00  0.00           O  
ATOM   4647  N   PRO B 289       2.561  -2.976  19.958  1.00  0.00           N  
ATOM   4648  CD  PRO B 289       2.480  -4.309  19.365  1.00  0.00           C  
ATOM   4649  HD2 PRO B 289       2.933  -5.059  20.013  1.00  0.00           H  
ATOM   4650  HD3 PRO B 289       2.969  -4.309  18.391  1.00  0.00           H  
ATOM   4651  CG  PRO B 289       0.992  -4.617  19.186  1.00  0.00           C  
ATOM   4652  HG2 PRO B 289       0.616  -5.151  20.060  1.00  0.00           H  
ATOM   4653  HG3 PRO B 289       0.801  -5.188  18.277  1.00  0.00           H  
ATOM   4654  CB  PRO B 289       0.371  -3.224  19.121  1.00  0.00           C  
ATOM   4655  HB2 PRO B 289      -0.688  -3.229  19.368  1.00  0.00           H  
ATOM   4656  HB3 PRO B 289       0.519  -2.806  18.125  1.00  0.00           H  
ATOM   4657  CA  PRO B 289       1.214  -2.446  20.134  1.00  0.00           C  
ATOM   4658  HA  PRO B 289       1.199  -1.389  19.869  1.00  0.00           H  
ATOM   4659  C   PRO B 289       0.722  -2.574  21.589  1.00  0.00           C  
ATOM   4660  O   PRO B 289      -0.336  -3.160  21.853  1.00  0.00           O  
ATOM   4661  N   SER B 290       1.472  -2.032  22.552  1.00  0.00           N  
ATOM   4662  H   SER B 290       2.353  -1.595  22.302  1.00  0.00           H  
ATOM   4663  CA  SER B 290       1.035  -1.967  23.951  1.00  0.00           C  
ATOM   4664  HA  SER B 290      -0.051  -1.896  23.946  1.00  0.00           H  
ATOM   4665  CB  SER B 290       1.391  -3.262  24.691  1.00  0.00           C  
ATOM   4666  HB2 SER B 290       0.837  -3.296  25.626  1.00  0.00           H  
ATOM   4667  HB3 SER B 290       1.098  -4.126  24.093  1.00  0.00           H  
ATOM   4668  OG  SER B 290       2.762  -3.343  24.991  1.00  0.00           O  
ATOM   4669  HG  SER B 290       3.168  -3.936  24.298  1.00  0.00           H  
ATOM   4670  C   SER B 290       1.528  -0.724  24.705  1.00  0.00           C  
ATOM   4671  O   SER B 290       2.401   0.018  24.253  1.00  0.00           O  
ATOM   4672  N   LEU B 291       0.904  -0.458  25.861  1.00  0.00           N  
ATOM   4673  H   LEU B 291       0.155  -1.091  26.126  1.00  0.00           H  
ATOM   4674  CA  LEU B 291       1.191   0.685  26.737  1.00  0.00           C  
ATOM   4675  HA  LEU B 291       2.256   0.915  26.667  1.00  0.00           H  
ATOM   4676  CB  LEU B 291       0.397   1.902  26.222  1.00  0.00           C  
ATOM   4677  HB2 LEU B 291       0.772   2.165  25.233  1.00  0.00           H  
ATOM   4678  HB3 LEU B 291      -0.649   1.609  26.118  1.00  0.00           H  
ATOM   4679  CG  LEU B 291       0.452   3.154  27.120  1.00  0.00           C  
ATOM   4680  HG  LEU B 291       0.056   2.920  28.107  1.00  0.00           H  
ATOM   4681  CD1 LEU B 291       1.871   3.704  27.270  1.00  0.00           C  
ATOM   4682 HD11 LEU B 291       2.490   3.000  27.822  1.00  0.00           H  
ATOM   4683 HD12 LEU B 291       2.314   3.888  26.290  1.00  0.00           H  
ATOM   4684 HD13 LEU B 291       1.843   4.637  27.833  1.00  0.00           H  
ATOM   4685  CD2 LEU B 291      -0.426   4.244  26.509  1.00  0.00           C  
ATOM   4686 HD21 LEU B 291      -0.421   5.118  27.158  1.00  0.00           H  
ATOM   4687 HD22 LEU B 291      -0.042   4.521  25.526  1.00  0.00           H  
ATOM   4688 HD23 LEU B 291      -1.449   3.883  26.420  1.00  0.00           H  
ATOM   4689  C   LEU B 291       0.854   0.371  28.206  1.00  0.00           C  
ATOM   4690  O   LEU B 291      -0.298   0.077  28.529  1.00  0.00           O  
ATOM   4691  N   ARG B 292       1.835   0.472  29.112  1.00  0.00           N  
ATOM   4692  H   ARG B 292       2.745   0.764  28.786  1.00  0.00           H  
ATOM   4693  CA  ARG B 292       1.600   0.424  30.565  1.00  0.00           C  
ATOM   4694  HA  ARG B 292       0.767  -0.252  30.752  1.00  0.00           H  
ATOM   4695  CB  ARG B 292       2.832  -0.105  31.315  1.00  0.00           C  
ATOM   4696  HB2 ARG B 292       3.727   0.404  30.953  1.00  0.00           H  
ATOM   4697  HB3 ARG B 292       2.717   0.120  32.376  1.00  0.00           H  
ATOM   4698  CG  ARG B 292       2.985  -1.623  31.167  1.00  0.00           C  
ATOM   4699  HG2 ARG B 292       2.090  -2.111  31.557  1.00  0.00           H  
ATOM   4700  HG3 ARG B 292       3.105  -1.880  30.113  1.00  0.00           H  
ATOM   4701  CD  ARG B 292       4.211  -2.110  31.948  1.00  0.00           C  
ATOM   4702  HD2 ARG B 292       5.101  -1.682  31.485  1.00  0.00           H  
ATOM   4703  HD3 ARG B 292       4.150  -1.747  32.976  1.00  0.00           H  
ATOM   4704  NE  ARG B 292       4.284  -3.582  31.961  1.00  0.00           N  
ATOM   4705  HE  ARG B 292       3.415  -4.086  32.112  1.00  0.00           H  
ATOM   4706  CZ  ARG B 292       5.346  -4.342  31.780  1.00  0.00           C  
ATOM   4707  NH1 ARG B 292       6.549  -3.866  31.619  1.00  0.00           N  
ATOM   4708 HH11 ARG B 292       6.688  -2.875  31.670  1.00  0.00           H  
ATOM   4709 HH12 ARG B 292       7.320  -4.483  31.461  1.00  0.00           H  
ATOM   4710  NH2 ARG B 292       5.188  -5.631  31.771  1.00  0.00           N  
ATOM   4711 HH21 ARG B 292       4.251  -5.983  31.951  1.00  0.00           H  
ATOM   4712 HH22 ARG B 292       5.954  -6.250  31.600  1.00  0.00           H  
ATOM   4713  C   ARG B 292       1.184   1.785  31.123  1.00  0.00           C  
ATOM   4714  O   ARG B 292       1.653   2.817  30.654  1.00  0.00           O  
ATOM   4715  N   ILE B 293       0.370   1.763  32.173  1.00  0.00           N  
ATOM   4716  H   ILE B 293       0.059   0.854  32.503  1.00  0.00           H  
ATOM   4717  CA  ILE B 293      -0.095   2.933  32.928  1.00  0.00           C  
ATOM   4718  HA  ILE B 293       0.559   3.784  32.741  1.00  0.00           H  
ATOM   4719  CB  ILE B 293      -1.542   3.299  32.501  1.00  0.00           C  
ATOM   4720  HB  ILE B 293      -2.140   2.390  32.567  1.00  0.00           H  
ATOM   4721  CG2 ILE B 293      -2.198   4.324  33.447  1.00  0.00           C  
ATOM   4722 HG21 ILE B 293      -2.371   3.879  34.428  1.00  0.00           H  
ATOM   4723 HG22 ILE B 293      -1.567   5.206  33.563  1.00  0.00           H  
ATOM   4724 HG23 ILE B 293      -3.165   4.632  33.050  1.00  0.00           H  
ATOM   4725  CG1 ILE B 293      -1.648   3.787  31.037  1.00  0.00           C  
ATOM   4726 HG12 ILE B 293      -1.238   3.027  30.372  1.00  0.00           H  
ATOM   4727 HG13 ILE B 293      -2.705   3.879  30.791  1.00  0.00           H  
ATOM   4728  CD1 ILE B 293      -0.971   5.129  30.719  1.00  0.00           C  
ATOM   4729 HD11 ILE B 293      -1.091   5.348  29.658  1.00  0.00           H  
ATOM   4730 HD12 ILE B 293      -1.432   5.934  31.291  1.00  0.00           H  
ATOM   4731 HD13 ILE B 293       0.094   5.085  30.946  1.00  0.00           H  
ATOM   4732  C   ILE B 293      -0.008   2.570  34.411  1.00  0.00           C  
ATOM   4733  O   ILE B 293      -0.485   1.509  34.806  1.00  0.00           O  
ATOM   4734  N   ALA B 294       0.579   3.422  35.253  1.00  0.00           N  
ATOM   4735  H   ALA B 294       0.938   4.297  34.909  1.00  0.00           H  
ATOM   4736  CA  ALA B 294       0.490   3.241  36.702  1.00  0.00           C  
ATOM   4737  HA  ALA B 294       0.767   2.216  36.962  1.00  0.00           H  
ATOM   4738  CB  ALA B 294       1.485   4.187  37.386  1.00  0.00           C  
ATOM   4739  HB1 ALA B 294       2.504   3.915  37.106  1.00  0.00           H  
ATOM   4740  HB2 ALA B 294       1.297   5.218  37.088  1.00  0.00           H  
ATOM   4741  HB3 ALA B 294       1.388   4.104  38.470  1.00  0.00           H  
ATOM   4742  C   ALA B 294      -0.968   3.481  37.136  1.00  0.00           C  
ATOM   4743  O   ALA B 294      -1.495   4.584  36.971  1.00  0.00           O  
ATOM   4744  N   ALA B 295      -1.638   2.451  37.654  1.00  0.00           N  
ATOM   4745  H   ALA B 295      -1.131   1.591  37.843  1.00  0.00           H  
ATOM   4746  CA  ALA B 295      -3.047   2.502  38.041  1.00  0.00           C  
ATOM   4747  HA  ALA B 295      -3.634   2.826  37.180  1.00  0.00           H  
ATOM   4748  CB  ALA B 295      -3.500   1.094  38.440  1.00  0.00           C  
ATOM   4749  HB1 ALA B 295      -3.285   0.391  37.636  1.00  0.00           H  
ATOM   4750  HB2 ALA B 295      -2.982   0.774  39.345  1.00  0.00           H  
ATOM   4751  HB3 ALA B 295      -4.574   1.099  38.631  1.00  0.00           H  
ATOM   4752  C   ALA B 295      -3.297   3.511  39.174  1.00  0.00           C  
ATOM   4753  O   ALA B 295      -4.353   4.134  39.211  1.00  0.00           O  
ATOM   4754  N   SER B 296      -2.292   3.761  40.020  1.00  0.00           N  
ATOM   4755  H   SER B 296      -1.444   3.220  39.915  1.00  0.00           H  
ATOM   4756  CA  SER B 296      -2.279   4.817  41.045  1.00  0.00           C  
ATOM   4757  HA  SER B 296      -3.132   4.667  41.708  1.00  0.00           H  
ATOM   4758  CB  SER B 296      -0.997   4.675  41.871  1.00  0.00           C  
ATOM   4759  HB2 SER B 296      -0.961   5.458  42.630  1.00  0.00           H  
ATOM   4760  HB3 SER B 296      -0.999   3.704  42.370  1.00  0.00           H  
ATOM   4761  OG  SER B 296       0.145   4.769  41.033  1.00  0.00           O  
ATOM   4762  HG  SER B 296       0.925   4.602  41.573  1.00  0.00           H  
ATOM   4763  C   SER B 296      -2.384   6.253  40.496  1.00  0.00           C  
ATOM   4764  O   SER B 296      -2.536   7.191  41.277  1.00  0.00           O  
ATOM   4765  N   THR B 297      -2.311   6.453  39.172  1.00  0.00           N  
ATOM   4766  H   THR B 297      -2.157   5.647  38.581  1.00  0.00           H  
ATOM   4767  CA  THR B 297      -2.614   7.745  38.521  1.00  0.00           C  
ATOM   4768  HA  THR B 297      -2.318   8.545  39.200  1.00  0.00           H  
ATOM   4769  CB  THR B 297      -1.822   7.952  37.214  1.00  0.00           C  
ATOM   4770  HB  THR B 297      -2.056   8.949  36.837  1.00  0.00           H  
ATOM   4771  CG2 THR B 297      -0.311   7.892  37.426  1.00  0.00           C  
ATOM   4772 HG21 THR B 297      -0.010   8.689  38.105  1.00  0.00           H  
ATOM   4773 HG22 THR B 297      -0.029   6.932  37.855  1.00  0.00           H  
ATOM   4774 HG23 THR B 297       0.192   8.027  36.470  1.00  0.00           H  
ATOM   4775  OG1 THR B 297      -2.157   7.034  36.196  1.00  0.00           O  
ATOM   4776  HG1 THR B 297      -1.897   6.138  36.483  1.00  0.00           H  
ATOM   4777  C   THR B 297      -4.109   7.956  38.251  1.00  0.00           C  
ATOM   4778  O   THR B 297      -4.506   9.057  37.873  1.00  0.00           O  
ATOM   4779  N   LEU B 298      -4.947   6.930  38.429  1.00  0.00           N  
ATOM   4780  H   LEU B 298      -4.579   6.061  38.804  1.00  0.00           H  
ATOM   4781  CA  LEU B 298      -6.386   6.958  38.155  1.00  0.00           C  
ATOM   4782  HA  LEU B 298      -6.638   7.873  37.618  1.00  0.00           H  
ATOM   4783  CB  LEU B 298      -6.749   5.758  37.260  1.00  0.00           C  
ATOM   4784  HB2 LEU B 298      -6.628   4.849  37.852  1.00  0.00           H  
ATOM   4785  HB3 LEU B 298      -7.799   5.834  36.983  1.00  0.00           H  
ATOM   4786  CG  LEU B 298      -5.907   5.615  35.975  1.00  0.00           C  
ATOM   4787  HG  LEU B 298      -4.846   5.577  36.220  1.00  0.00           H  
ATOM   4788  CD1 LEU B 298      -6.263   4.305  35.275  1.00  0.00           C  
ATOM   4789 HD11 LEU B 298      -5.630   4.169  34.399  1.00  0.00           H  
ATOM   4790 HD12 LEU B 298      -6.103   3.476  35.965  1.00  0.00           H  
ATOM   4791 HD13 LEU B 298      -7.312   4.319  34.981  1.00  0.00           H  
ATOM   4792  CD2 LEU B 298      -6.149   6.761  34.990  1.00  0.00           C  
ATOM   4793 HD21 LEU B 298      -5.555   6.607  34.091  1.00  0.00           H  
ATOM   4794 HD22 LEU B 298      -7.203   6.807  34.725  1.00  0.00           H  
ATOM   4795 HD23 LEU B 298      -5.845   7.705  35.444  1.00  0.00           H  
ATOM   4796  C   LEU B 298      -7.195   6.956  39.465  1.00  0.00           C  
ATOM   4797  O   LEU B 298      -6.731   6.481  40.500  1.00  0.00           O  
ATOM   4798  N   LYS B 299      -8.425   7.472  39.442  1.00  0.00           N  
ATOM   4799  H   LYS B 299      -8.785   7.828  38.563  1.00  0.00           H  
ATOM   4800  CA  LYS B 299      -9.311   7.476  40.616  1.00  0.00           C  
ATOM   4801  HA  LYS B 299      -8.717   7.729  41.496  1.00  0.00           H  
ATOM   4802  CB  LYS B 299     -10.396   8.548  40.421  1.00  0.00           C  
ATOM   4803  HB2 LYS B 299     -10.989   8.273  39.551  1.00  0.00           H  
ATOM   4804  HB3 LYS B 299     -11.044   8.546  41.299  1.00  0.00           H  
ATOM   4805  CG  LYS B 299      -9.847   9.974  40.202  1.00  0.00           C  
ATOM   4806  HG2 LYS B 299      -9.262  10.277  41.072  1.00  0.00           H  
ATOM   4807  HG3 LYS B 299      -9.205  10.001  39.321  1.00  0.00           H  
ATOM   4808  CD  LYS B 299     -11.007  10.960  39.998  1.00  0.00           C  
ATOM   4809  HD2 LYS B 299     -11.647  10.613  39.184  1.00  0.00           H  
ATOM   4810  HD3 LYS B 299     -11.605  10.975  40.910  1.00  0.00           H  
ATOM   4811  CE  LYS B 299     -10.556  12.398  39.703  1.00  0.00           C  
ATOM   4812  HE2 LYS B 299     -11.398  13.061  39.926  1.00  0.00           H  
ATOM   4813  HE3 LYS B 299      -9.730  12.674  40.363  1.00  0.00           H  
ATOM   4814  NZ  LYS B 299     -10.184  12.606  38.286  1.00  0.00           N  
ATOM   4815  HZ1 LYS B 299     -10.655  11.976  37.641  1.00  0.00           H  
ATOM   4816  HZ2 LYS B 299     -10.436  13.544  37.962  1.00  0.00           H  
ATOM   4817  HZ3 LYS B 299      -9.204  12.461  38.050  1.00  0.00           H  
ATOM   4818  C   LYS B 299      -9.918   6.079  40.847  1.00  0.00           C  
ATOM   4819  O   LYS B 299     -10.372   5.444  39.892  1.00  0.00           O  
ATOM   4820  N   SER B 300      -9.972   5.613  42.098  1.00  0.00           N  
ATOM   4821  H   SER B 300      -9.591   6.174  42.839  1.00  0.00           H  
ATOM   4822  CA  SER B 300     -10.720   4.392  42.451  1.00  0.00           C  
ATOM   4823  HA  SER B 300     -10.545   3.671  41.662  1.00  0.00           H  
ATOM   4824  CB  SER B 300     -10.197   3.746  43.738  1.00  0.00           C  
ATOM   4825  HB2 SER B 300      -9.138   3.514  43.618  1.00  0.00           H  
ATOM   4826  HB3 SER B 300     -10.315   4.443  44.569  1.00  0.00           H  
ATOM   4827  OG  SER B 300     -10.906   2.556  44.034  1.00  0.00           O  
ATOM   4828  HG  SER B 300     -10.973   2.007  43.214  1.00  0.00           H  
ATOM   4829  C   SER B 300     -12.235   4.634  42.501  1.00  0.00           C  
ATOM   4830  O   SER B 300     -12.674   5.756  42.759  1.00  0.00           O  
ATOM   4831  N   GLY B 301     -13.030   3.603  42.197  1.00  0.00           N  
ATOM   4832  H   GLY B 301     -12.576   2.708  42.006  1.00  0.00           H  
ATOM   4833  CA  GLY B 301     -14.498   3.650  42.133  1.00  0.00           C  
ATOM   4834  HA2 GLY B 301     -14.872   2.628  42.085  1.00  0.00           H  
ATOM   4835  HA3 GLY B 301     -14.884   4.115  43.042  1.00  0.00           H  
ATOM   4836  C   GLY B 301     -15.055   4.420  40.926  1.00  0.00           C  
ATOM   4837  O   GLY B 301     -16.262   4.624  40.821  1.00  0.00           O  
ATOM   4838  N   ILE B 302     -14.175   4.854  40.022  1.00  0.00           N  
ATOM   4839  H   ILE B 302     -13.211   4.597  40.173  1.00  0.00           H  
ATOM   4840  CA  ILE B 302     -14.462   5.694  38.855  1.00  0.00           C  
ATOM   4841  HA  ILE B 302     -15.508   5.994  38.871  1.00  0.00           H  
ATOM   4842  CB  ILE B 302     -13.578   6.961  38.928  1.00  0.00           C  
ATOM   4843  HB  ILE B 302     -12.562   6.626  39.130  1.00  0.00           H  
ATOM   4844  CG2 ILE B 302     -13.515   7.749  37.612  1.00  0.00           C  
ATOM   4845 HG21 ILE B 302     -14.513   8.020  37.292  1.00  0.00           H  
ATOM   4846 HG22 ILE B 302     -12.915   8.651  37.741  1.00  0.00           H  
ATOM   4847 HG23 ILE B 302     -13.057   7.147  36.831  1.00  0.00           H  
ATOM   4848  CG1 ILE B 302     -13.989   7.892  40.095  1.00  0.00           C  
ATOM   4849 HG12 ILE B 302     -13.955   7.331  41.028  1.00  0.00           H  
ATOM   4850 HG13 ILE B 302     -13.254   8.690  40.177  1.00  0.00           H  
ATOM   4851  CD1 ILE B 302     -15.370   8.552  39.986  1.00  0.00           C  
ATOM   4852 HD11 ILE B 302     -15.396   9.226  39.133  1.00  0.00           H  
ATOM   4853 HD12 ILE B 302     -16.153   7.801  39.889  1.00  0.00           H  
ATOM   4854 HD13 ILE B 302     -15.558   9.134  40.889  1.00  0.00           H  
ATOM   4855  C   ILE B 302     -14.253   4.881  37.573  1.00  0.00           C  
ATOM   4856  O   ILE B 302     -13.351   4.042  37.502  1.00  0.00           O  
ATOM   4857  N   SER B 303     -15.083   5.118  36.553  1.00  0.00           N  
ATOM   4858  H   SER B 303     -15.748   5.880  36.631  1.00  0.00           H  
ATOM   4859  CA  SER B 303     -14.939   4.438  35.264  1.00  0.00           C  
ATOM   4860  HA  SER B 303     -14.420   3.503  35.442  1.00  0.00           H  
ATOM   4861  CB  SER B 303     -16.304   4.046  34.693  1.00  0.00           C  
ATOM   4862  HB2 SER B 303     -16.815   3.403  35.410  1.00  0.00           H  
ATOM   4863  HB3 SER B 303     -16.913   4.932  34.541  1.00  0.00           H  
ATOM   4864  OG  SER B 303     -16.158   3.346  33.471  1.00  0.00           O  
ATOM   4865  HG  SER B 303     -15.506   2.629  33.608  1.00  0.00           H  
ATOM   4866  C   SER B 303     -14.033   5.200  34.297  1.00  0.00           C  
ATOM   4867  O   SER B 303     -13.959   6.432  34.312  1.00  0.00           O  
ATOM   4868  N   TYR B 304     -13.321   4.437  33.469  1.00  0.00           N  
ATOM   4869  H   TYR B 304     -13.479   3.436  33.497  1.00  0.00           H  
ATOM   4870  CA  TYR B 304     -12.314   4.900  32.525  1.00  0.00           C  
ATOM   4871  HA  TYR B 304     -12.458   5.962  32.337  1.00  0.00           H  
ATOM   4872  CB  TYR B 304     -10.911   4.699  33.107  1.00  0.00           C  
ATOM   4873  HB2 TYR B 304     -10.838   3.694  33.521  1.00  0.00           H  
ATOM   4874  HB3 TYR B 304     -10.175   4.783  32.307  1.00  0.00           H  
ATOM   4875  CG  TYR B 304     -10.554   5.708  34.171  1.00  0.00           C  
ATOM   4876  CD1 TYR B 304      -9.976   6.937  33.798  1.00  0.00           C  
ATOM   4877  HD1 TYR B 304      -9.759   7.139  32.758  1.00  0.00           H  
ATOM   4878  CE1 TYR B 304      -9.696   7.904  34.777  1.00  0.00           C  
ATOM   4879  HE1 TYR B 304      -9.256   8.849  34.503  1.00  0.00           H  
ATOM   4880  CZ  TYR B 304      -9.996   7.640  36.128  1.00  0.00           C  
ATOM   4881  OH  TYR B 304      -9.766   8.581  37.074  1.00  0.00           O  
ATOM   4882  HH  TYR B 304      -9.892   9.484  36.694  1.00  0.00           H  
ATOM   4883  CE2 TYR B 304     -10.549   6.402  36.500  1.00  0.00           C  
ATOM   4884  HE2 TYR B 304     -10.785   6.220  37.536  1.00  0.00           H  
ATOM   4885  CD2 TYR B 304     -10.836   5.436  35.522  1.00  0.00           C  
ATOM   4886  HD2 TYR B 304     -11.301   4.500  35.805  1.00  0.00           H  
ATOM   4887  C   TYR B 304     -12.443   4.187  31.184  1.00  0.00           C  
ATOM   4888  O   TYR B 304     -13.016   3.098  31.065  1.00  0.00           O  
ATOM   4889  N   ARG B 305     -11.908   4.846  30.157  1.00  0.00           N  
ATOM   4890  H   ARG B 305     -11.458   5.739  30.352  1.00  0.00           H  
ATOM   4891  CA  ARG B 305     -11.928   4.409  28.765  1.00  0.00           C  
ATOM   4892  HA  ARG B 305     -12.086   3.331  28.732  1.00  0.00           H  
ATOM   4893  CB  ARG B 305     -13.054   5.127  28.005  1.00  0.00           C  
ATOM   4894  HB2 ARG B 305     -12.864   6.201  28.038  1.00  0.00           H  
ATOM   4895  HB3 ARG B 305     -13.031   4.799  26.963  1.00  0.00           H  
ATOM   4896  CG  ARG B 305     -14.453   4.857  28.571  1.00  0.00           C  
ATOM   4897  HG2 ARG B 305     -14.644   3.787  28.584  1.00  0.00           H  
ATOM   4898  HG3 ARG B 305     -14.534   5.249  29.585  1.00  0.00           H  
ATOM   4899  CD  ARG B 305     -15.486   5.555  27.688  1.00  0.00           C  
ATOM   4900  HD2 ARG B 305     -15.276   6.624  27.707  1.00  0.00           H  
ATOM   4901  HD3 ARG B 305     -15.369   5.205  26.661  1.00  0.00           H  
ATOM   4902  NE  ARG B 305     -16.857   5.352  28.187  1.00  0.00           N  
ATOM   4903  HE  ARG B 305     -17.093   5.808  29.076  1.00  0.00           H  
ATOM   4904  CZ  ARG B 305     -17.909   4.910  27.532  1.00  0.00           C  
ATOM   4905  NH1 ARG B 305     -17.829   4.433  26.321  1.00  0.00           N  
ATOM   4906 HH11 ARG B 305     -16.930   4.412  25.881  1.00  0.00           H  
ATOM   4907 HH12 ARG B 305     -18.650   4.111  25.852  1.00  0.00           H  
ATOM   4908  NH2 ARG B 305     -19.081   4.935  28.093  1.00  0.00           N  
ATOM   4909 HH21 ARG B 305     -19.130   5.360  29.033  1.00  0.00           H  
ATOM   4910 HH22 ARG B 305     -19.920   4.776  27.577  1.00  0.00           H  
ATOM   4911  C   ARG B 305     -10.596   4.708  28.100  1.00  0.00           C  
ATOM   4912  O   ARG B 305      -9.871   5.610  28.519  1.00  0.00           O  
ATOM   4913  N   ALA B 306     -10.319   3.990  27.014  1.00  0.00           N  
ATOM   4914  H   ALA B 306     -10.977   3.270  26.737  1.00  0.00           H  
ATOM   4915  CA  ALA B 306      -9.192   4.271  26.130  1.00  0.00           C  
ATOM   4916  HA  ALA B 306      -8.973   5.334  26.205  1.00  0.00           H  
ATOM   4917  CB  ALA B 306      -7.960   3.500  26.613  1.00  0.00           C  
ATOM   4918  HB1 ALA B 306      -7.769   3.717  27.664  1.00  0.00           H  
ATOM   4919  HB2 ALA B 306      -8.122   2.430  26.498  1.00  0.00           H  
ATOM   4920  HB3 ALA B 306      -7.090   3.794  26.027  1.00  0.00           H  
ATOM   4921  C   ALA B 306      -9.504   3.968  24.656  1.00  0.00           C  
ATOM   4922  O   ALA B 306     -10.341   3.117  24.344  1.00  0.00           O  
ATOM   4923  N   ARG B 307      -8.790   4.654  23.753  1.00  0.00           N  
ATOM   4924  H   ARG B 307      -8.158   5.361  24.127  1.00  0.00           H  
ATOM   4925  CA  ARG B 307      -8.774   4.455  22.289  1.00  0.00           C  
ATOM   4926  HA  ARG B 307      -8.996   3.411  22.078  1.00  0.00           H  
ATOM   4927  CB  ARG B 307      -9.885   5.280  21.613  1.00  0.00           C  
ATOM   4928  HB2 ARG B 307      -9.902   5.046  20.547  1.00  0.00           H  
ATOM   4929  HB3 ARG B 307     -10.845   4.981  22.039  1.00  0.00           H  
ATOM   4930  CG  ARG B 307      -9.703   6.793  21.794  1.00  0.00           C  
ATOM   4931  HG2 ARG B 307      -9.590   7.026  22.852  1.00  0.00           H  
ATOM   4932  HG3 ARG B 307      -8.801   7.115  21.279  1.00  0.00           H  
ATOM   4933  CD  ARG B 307     -10.895   7.580  21.243  1.00  0.00           C  
ATOM   4934  HD2 ARG B 307     -10.951   7.437  20.163  1.00  0.00           H  
ATOM   4935  HD3 ARG B 307     -11.812   7.201  21.700  1.00  0.00           H  
ATOM   4936  NE  ARG B 307     -10.738   9.007  21.564  1.00  0.00           N  
ATOM   4937  HE  ARG B 307     -10.031   9.244  22.250  1.00  0.00           H
[truncated: 31,429 more chars]
