# Supplementary material for: Insights into receptor structure and dynamics at the surface of living cells
Source: Nat Commun. 2023 Mar 22;14:1596. doi: 10.1038/s41467-023-37284-4 (PMC10033668; doi:10.1038/s41467-023-37284-4)
Supplement: Supplementary file 15 — Source Data [file 41467_2023_37284_MOESM15_ESM.zip › Source data/Main/Figure 5/b/Average structures of MD sub-trajectories/S30B/MD_sub-average_3bpn_S30B_7.pdb]

ATOM      1  N   CYS A   1      18.655   5.979   6.677  1.00  0.00           N  
ATOM      2  H1  CYS A   1      19.042   6.091   5.751  1.00  0.00           H  
ATOM      3  H2  CYS A   1      19.419   5.726   7.292  1.00  0.00           H  
ATOM      4  H3  CYS A   1      18.273   6.876   6.953  1.00  0.00           H  
ATOM      5  CA  CYS A   1      17.601   4.946   6.691  1.00  0.00           C  
ATOM      6  HA  CYS A   1      17.921   4.110   6.072  1.00  0.00           H  
ATOM      7  CB  CYS A   1      17.400   4.387   8.109  1.00  0.00           C  
ATOM      8  HB2 CYS A   1      17.063   5.180   8.782  1.00  0.00           H  
ATOM      9  HB3 CYS A   1      16.631   3.611   8.095  1.00  0.00           H  
ATOM     10  SG  CYS A   1      18.976   3.694   8.690  1.00  0.00           S  
ATOM     11  HG  CYS A   1      19.069   2.703   7.790  1.00  0.00           H  
ATOM     12  C   CYS A   1      16.315   5.483   6.067  1.00  0.00           C  
ATOM     13  O   CYS A   1      15.350   5.748   6.774  1.00  0.00           O  
ATOM     14  N   ASP A   2      16.316   5.651   4.744  1.00  0.00           N  
ATOM     15  H   ASP A   2      17.131   5.426   4.202  1.00  0.00           H  
ATOM     16  CA  ASP A   2      15.149   6.093   3.971  1.00  0.00           C  
ATOM     17  HA  ASP A   2      14.677   6.925   4.488  1.00  0.00           H  
ATOM     18  CB  ASP A   2      15.692   6.643   2.637  1.00  0.00           C  
ATOM     19  HB2 ASP A   2      16.255   7.556   2.849  1.00  0.00           H  
ATOM     20  HB3 ASP A   2      16.401   5.921   2.240  1.00  0.00           H  
ATOM     21  CG  ASP A   2      14.678   6.949   1.531  1.00  0.00           C  
ATOM     22  OD1 ASP A   2      15.097   7.512   0.506  1.00  0.00           O  
ATOM     23  OD2 ASP A   2      13.496   6.572   1.654  1.00  0.00           O  
ATOM     24  C   ASP A   2      14.091   4.967   3.851  1.00  0.00           C  
ATOM     25  O   ASP A   2      14.395   3.846   3.438  1.00  0.00           O  
ATOM     26  N   ILE A   3      12.842   5.275   4.227  1.00  0.00           N  
ATOM     27  H   ILE A   3      12.667   6.231   4.503  1.00  0.00           H  
ATOM     28  CA  ILE A   3      11.691   4.350   4.229  1.00  0.00           C  
ATOM     29  HA  ILE A   3      11.955   3.468   4.811  1.00  0.00           H  
ATOM     30  CB  ILE A   3      10.480   5.040   4.910  1.00  0.00           C  
ATOM     31  HB  ILE A   3      10.266   5.956   4.355  1.00  0.00           H  
ATOM     32  CG2 ILE A   3       9.202   4.182   4.858  1.00  0.00           C  
ATOM     33 HG21 ILE A   3       9.390   3.183   5.254  1.00  0.00           H  
ATOM     34 HG22 ILE A   3       8.404   4.657   5.430  1.00  0.00           H  
ATOM     35 HG23 ILE A   3       8.851   4.086   3.830  1.00  0.00           H  
ATOM     36  CG1 ILE A   3      10.764   5.458   6.375  1.00  0.00           C  
ATOM     37 HG12 ILE A   3      11.604   6.153   6.395  1.00  0.00           H  
ATOM     38 HG13 ILE A   3       9.896   6.003   6.752  1.00  0.00           H  
ATOM     39  CD1 ILE A   3      11.066   4.310   7.352  1.00  0.00           C  
ATOM     40 HD11 ILE A   3      10.228   3.616   7.400  1.00  0.00           H  
ATOM     41 HD12 ILE A   3      11.966   3.777   7.046  1.00  0.00           H  
ATOM     42 HD13 ILE A   3      11.228   4.723   8.348  1.00  0.00           H  
ATOM     43  C   ILE A   3      11.326   3.845   2.820  1.00  0.00           C  
ATOM     44  O   ILE A   3      10.967   2.680   2.659  1.00  0.00           O  
ATOM     45  N   THR A   4      11.482   4.666   1.778  1.00  0.00           N  
ATOM     46  H   THR A   4      11.929   5.567   1.935  1.00  0.00           H  
ATOM     47  CA  THR A   4      11.261   4.263   0.377  1.00  0.00           C  
ATOM     48  HA  THR A   4      10.268   3.825   0.296  1.00  0.00           H  
ATOM     49  CB  THR A   4      11.306   5.464  -0.587  1.00  0.00           C  
ATOM     50  HB  THR A   4      10.914   5.131  -1.549  1.00  0.00           H  
ATOM     51  CG2 THR A   4      10.473   6.657  -0.114  1.00  0.00           C  
ATOM     52 HG21 THR A   4       9.474   6.324   0.161  1.00  0.00           H  
ATOM     53 HG22 THR A   4      10.941   7.131   0.749  1.00  0.00           H  
ATOM     54 HG23 THR A   4      10.404   7.386  -0.920  1.00  0.00           H  
ATOM     55  OG1 THR A   4      12.616   5.936  -0.791  1.00  0.00           O  
ATOM     56  HG1 THR A   4      12.951   6.338   0.043  1.00  0.00           H  
ATOM     57  C   THR A   4      12.267   3.192  -0.057  1.00  0.00           C  
ATOM     58  O   THR A   4      11.897   2.192  -0.671  1.00  0.00           O  
ATOM     59  N   LEU A   5      13.527   3.293   0.376  1.00  0.00           N  
ATOM     60  H   LEU A   5      13.789   4.130   0.881  1.00  0.00           H  
ATOM     61  CA  LEU A   5      14.511   2.228   0.170  1.00  0.00           C  
ATOM     62  HA  LEU A   5      14.492   1.947  -0.884  1.00  0.00           H  
ATOM     63  CB  LEU A   5      15.928   2.719   0.506  1.00  0.00           C  
ATOM     64  HB2 LEU A   5      16.008   2.822   1.587  1.00  0.00           H  
ATOM     65  HB3 LEU A   5      16.639   1.955   0.185  1.00  0.00           H  
ATOM     66  CG  LEU A   5      16.325   4.067  -0.122  1.00  0.00           C  
ATOM     67  HG  LEU A   5      15.677   4.841   0.272  1.00  0.00           H  
ATOM     68  CD1 LEU A   5      17.763   4.383   0.286  1.00  0.00           C  
ATOM     69 HD11 LEU A   5      18.432   3.618  -0.104  1.00  0.00           H  
ATOM     70 HD12 LEU A   5      18.039   5.364  -0.102  1.00  0.00           H  
ATOM     71 HD13 LEU A   5      17.837   4.412   1.369  1.00  0.00           H  
ATOM     72  CD2 LEU A   5      16.241   4.109  -1.646  1.00  0.00           C  
ATOM     73 HD21 LEU A   5      16.917   3.382  -2.085  1.00  0.00           H  
ATOM     74 HD22 LEU A   5      15.219   3.917  -1.969  1.00  0.00           H  
ATOM     75 HD23 LEU A   5      16.515   5.109  -1.980  1.00  0.00           H  
ATOM     76  C   LEU A   5      14.145   0.974   0.982  1.00  0.00           C  
ATOM     77  O   LEU A   5      14.392  -0.140   0.518  1.00  0.00           O  
ATOM     78  N   GLN A   6      13.511   1.121   2.154  1.00  0.00           N  
ATOM     79  H   GLN A   6      13.342   2.058   2.502  1.00  0.00           H  
ATOM     80  CA  GLN A   6      12.962  -0.025   2.889  1.00  0.00           C  
ATOM     81  HA  GLN A   6      13.762  -0.759   2.945  1.00  0.00           H  
ATOM     82  CB  GLN A   6      12.599   0.334   4.343  1.00  0.00           C  
ATOM     83  HB2 GLN A   6      13.432   0.875   4.790  1.00  0.00           H  
ATOM     84  HB3 GLN A   6      11.718   0.973   4.364  1.00  0.00           H  
ATOM     85  CG  GLN A   6      12.323  -0.940   5.169  1.00  0.00           C  
ATOM     86  HG2 GLN A   6      11.386  -1.393   4.839  1.00  0.00           H  
ATOM     87  HG3 GLN A   6      13.134  -1.650   4.999  1.00  0.00           H  
ATOM     88  CD  GLN A   6      12.209  -0.681   6.671  1.00  0.00           C  
ATOM     89  OE1 GLN A   6      11.672   0.313   7.126  1.00  0.00           O  
ATOM     90  NE2 GLN A   6      12.647  -1.597   7.514  1.00  0.00           N  
ATOM     91 HE21 GLN A   6      12.555  -1.369   8.491  1.00  0.00           H  
ATOM     92 HE22 GLN A   6      13.028  -2.459   7.184  1.00  0.00           H  
ATOM     93  C   GLN A   6      11.796  -0.703   2.144  1.00  0.00           C  
ATOM     94  O   GLN A   6      11.731  -1.931   2.170  1.00  0.00           O  
ATOM     95  N   GLU A   7      10.935   0.024   1.415  1.00  0.00           N  
ATOM     96  H   GLU A   7      10.988   1.039   1.476  1.00  0.00           H  
ATOM     97  CA  GLU A   7       9.938  -0.586   0.514  1.00  0.00           C  
ATOM     98  HA  GLU A   7       9.294  -1.250   1.093  1.00  0.00           H  
ATOM     99  CB  GLU A   7       9.054   0.471  -0.171  1.00  0.00           C  
ATOM    100  HB2 GLU A   7       9.661   1.091  -0.825  1.00  0.00           H  
ATOM    101  HB3 GLU A   7       8.356  -0.072  -0.804  1.00  0.00           H  
ATOM    102  CG  GLU A   7       8.249   1.380   0.768  1.00  0.00           C  
ATOM    103  HG2 GLU A   7       7.807   0.760   1.550  1.00  0.00           H  
ATOM    104  HG3 GLU A   7       8.921   2.094   1.239  1.00  0.00           H  
ATOM    105  CD  GLU A   7       7.127   2.153   0.053  1.00  0.00           C  
ATOM    106  OE1 GLU A   7       6.218   2.670   0.753  1.00  0.00           O  
ATOM    107  OE2 GLU A   7       7.114   2.233  -1.197  1.00  0.00           O  
ATOM    108  C   GLU A   7      10.604  -1.427  -0.590  1.00  0.00           C  
ATOM    109  O   GLU A   7      10.165  -2.544  -0.889  1.00  0.00           O  
ATOM    110  N   ILE A   8      11.701  -0.925  -1.171  1.00  0.00           N  
ATOM    111  H   ILE A   8      11.980   0.019  -0.915  1.00  0.00           H  
ATOM    112  CA  ILE A   8      12.473  -1.640  -2.200  1.00  0.00           C  
ATOM    113  HA  ILE A   8      11.771  -1.993  -2.957  1.00  0.00           H  
ATOM    114  CB  ILE A   8      13.473  -0.690  -2.907  1.00  0.00           C  
ATOM    115  HB  ILE A   8      14.136  -0.255  -2.158  1.00  0.00           H  
ATOM    116  CG2 ILE A   8      14.328  -1.480  -3.916  1.00  0.00           C  
ATOM    117 HG21 ILE A   8      15.022  -0.818  -4.428  1.00  0.00           H  
ATOM    118 HG22 ILE A   8      14.916  -2.232  -3.400  1.00  0.00           H  
ATOM    119 HG23 ILE A   8      13.684  -1.961  -4.650  1.00  0.00           H  
ATOM    120  CG1 ILE A   8      12.729   0.454  -3.637  1.00  0.00           C  
ATOM    121 HG12 ILE A   8      12.156   0.038  -4.464  1.00  0.00           H  
ATOM    122 HG13 ILE A   8      12.026   0.928  -2.954  1.00  0.00           H  
ATOM    123  CD1 ILE A   8      13.643   1.562  -4.178  1.00  0.00           C  
ATOM    124 HD11 ILE A   8      13.030   2.388  -4.540  1.00  0.00           H  
ATOM    125 HD12 ILE A   8      14.246   1.192  -5.006  1.00  0.00           H  
ATOM    126 HD13 ILE A   8      14.296   1.926  -3.384  1.00  0.00           H  
ATOM    127  C   ILE A   8      13.153  -2.888  -1.603  1.00  0.00           C  
ATOM    128  O   ILE A   8      12.995  -3.984  -2.140  1.00  0.00           O  
ATOM    129  N   ILE A   9      13.837  -2.770  -0.457  1.00  0.00           N  
ATOM    130  H   ILE A   9      13.935  -1.834  -0.066  1.00  0.00           H  
ATOM    131  CA  ILE A   9      14.452  -3.908   0.260  1.00  0.00           C  
ATOM    132  HA  ILE A   9      15.141  -4.405  -0.422  1.00  0.00           H  
ATOM    133  CB  ILE A   9      15.263  -3.418   1.484  1.00  0.00           C  
ATOM    134  HB  ILE A   9      14.626  -2.748   2.064  1.00  0.00           H  
ATOM    135  CG2 ILE A   9      15.693  -4.581   2.404  1.00  0.00           C  
ATOM    136 HG21 ILE A   9      14.818  -5.050   2.855  1.00  0.00           H  
ATOM    137 HG22 ILE A   9      16.243  -5.329   1.830  1.00  0.00           H  
ATOM    138 HG23 ILE A   9      16.319  -4.221   3.218  1.00  0.00           H  
ATOM    139  CG1 ILE A   9      16.513  -2.642   1.016  1.00  0.00           C  
ATOM    140 HG12 ILE A   9      17.257  -3.337   0.625  1.00  0.00           H  
ATOM    141 HG13 ILE A   9      16.234  -1.967   0.210  1.00  0.00           H  
ATOM    142  CD1 ILE A   9      17.141  -1.789   2.123  1.00  0.00           C  
ATOM    143 HD11 ILE A   9      16.385  -1.148   2.579  1.00  0.00           H  
ATOM    144 HD12 ILE A   9      17.600  -2.417   2.885  1.00  0.00           H  
ATOM    145 HD13 ILE A   9      17.910  -1.161   1.682  1.00  0.00           H  
ATOM    146  C   ILE A   9      13.407  -4.955   0.674  1.00  0.00           C  
ATOM    147  O   ILE A   9      13.645  -6.152   0.519  1.00  0.00           O  
ATOM    148  N   LYS A  10      12.235  -4.523   1.160  1.00  0.00           N  
ATOM    149  H   LYS A  10      12.121  -3.520   1.291  1.00  0.00           H  
ATOM    150  CA  LYS A  10      11.081  -5.391   1.439  1.00  0.00           C  
ATOM    151  HA  LYS A  10      11.381  -6.165   2.141  1.00  0.00           H  
ATOM    152  CB  LYS A  10       9.959  -4.548   2.069  1.00  0.00           C  
ATOM    153  HB2 LYS A  10      10.356  -3.983   2.914  1.00  0.00           H  
ATOM    154  HB3 LYS A  10       9.611  -3.827   1.328  1.00  0.00           H  
ATOM    155  CG  LYS A  10       8.738  -5.343   2.551  1.00  0.00           C  
ATOM    156  HG2 LYS A  10       7.913  -4.646   2.590  1.00  0.00           H  
ATOM    157  HG3 LYS A  10       8.477  -6.129   1.840  1.00  0.00           H  
ATOM    158  CD  LYS A  10       8.859  -5.925   3.961  1.00  0.00           C  
ATOM    159  HD2 LYS A  10       9.552  -6.767   3.964  1.00  0.00           H  
ATOM    160  HD3 LYS A  10       9.198  -5.152   4.653  1.00  0.00           H  
ATOM    161  CE  LYS A  10       7.450  -6.379   4.355  1.00  0.00           C  
ATOM    162  HE2 LYS A  10       6.748  -5.554   4.196  1.00  0.00           H  
ATOM    163  HE3 LYS A  10       7.141  -7.185   3.682  1.00  0.00           H  
ATOM    164  NZ  LYS A  10       7.352  -6.829   5.758  1.00  0.00           N  
ATOM    165  HZ1 LYS A  10       7.931  -7.631   5.933  1.00  0.00           H  
ATOM    166  HZ2 LYS A  10       7.552  -6.096   6.437  1.00  0.00           H  
ATOM    167  HZ3 LYS A  10       6.393  -7.133   5.919  1.00  0.00           H  
ATOM    168  C   LYS A  10      10.612  -6.104   0.168  1.00  0.00           C  
ATOM    169  O   LYS A  10      10.492  -7.321   0.185  1.00  0.00           O  
ATOM    170  N   THR A  11      10.429  -5.383  -0.939  1.00  0.00           N  
ATOM    171  H   THR A  11      10.535  -4.378  -0.864  1.00  0.00           H  
ATOM    172  CA  THR A  11      10.055  -5.959  -2.245  1.00  0.00           C  
ATOM    173  HA  THR A  11       9.113  -6.492  -2.127  1.00  0.00           H  
ATOM    174  CB  THR A  11       9.853  -4.862  -3.308  1.00  0.00           C  
ATOM    175  HB  THR A  11      10.809  -4.390  -3.532  1.00  0.00           H  
ATOM    176  CG2 THR A  11       9.254  -5.413  -4.603  1.00  0.00           C  
ATOM    177 HG21 THR A  11       8.310  -5.915  -4.392  1.00  0.00           H  
ATOM    178 HG22 THR A  11       9.072  -4.593  -5.296  1.00  0.00           H  
ATOM    179 HG23 THR A  11       9.938  -6.116  -5.075  1.00  0.00           H  
ATOM    180  OG1 THR A  11       8.956  -3.867  -2.859  1.00  0.00           O  
ATOM    181  HG1 THR A  11       9.420  -3.348  -2.170  1.00  0.00           H  
ATOM    182  C   THR A  11      11.093  -6.977  -2.736  1.00  0.00           C  
ATOM    183  O   THR A  11      10.735  -8.020  -3.275  1.00  0.00           O  
ATOM    184  N   LEU A  12      12.385  -6.731  -2.507  1.00  0.00           N  
ATOM    185  H   LEU A  12      12.637  -5.836  -2.099  1.00  0.00           H  
ATOM    186  CA  LEU A  12      13.465  -7.666  -2.840  1.00  0.00           C  
ATOM    187  HA  LEU A  12      13.296  -8.045  -3.846  1.00  0.00           H  
ATOM    188  CB  LEU A  12      14.805  -6.904  -2.836  1.00  0.00           C  
ATOM    189  HB2 LEU A  12      14.919  -6.415  -1.869  1.00  0.00           H  
ATOM    190  HB3 LEU A  12      15.620  -7.619  -2.954  1.00  0.00           H  
ATOM    191  CG  LEU A  12      14.915  -5.848  -3.959  1.00  0.00           C  
ATOM    192  HG  LEU A  12      13.979  -5.308  -4.072  1.00  0.00           H  
ATOM    193  CD1 LEU A  12      16.023  -4.840  -3.658  1.00  0.00           C  
ATOM    194 HD11 LEU A  12      15.870  -4.390  -2.679  1.00  0.00           H  
ATOM    195 HD12 LEU A  12      16.982  -5.344  -3.695  1.00  0.00           H  
ATOM    196 HD13 LEU A  12      16.015  -4.060  -4.418  1.00  0.00           H  
ATOM    197  CD2 LEU A  12      15.257  -6.504  -5.297  1.00  0.00           C  
ATOM    198 HD21 LEU A  12      14.501  -7.240  -5.556  1.00  0.00           H  
ATOM    199 HD22 LEU A  12      15.282  -5.745  -6.078  1.00  0.00           H  
ATOM    200 HD23 LEU A  12      16.228  -7.000  -5.239  1.00  0.00           H  
ATOM    201  C   LEU A  12      13.476  -8.912  -1.928  1.00  0.00           C  
ATOM    202  O   LEU A  12      13.871  -9.993  -2.375  1.00  0.00           O  
ATOM    203  N   ASN A  13      12.988  -8.812  -0.689  1.00  0.00           N  
ATOM    204  H   ASN A  13      12.706  -7.899  -0.353  1.00  0.00           H  
ATOM    205  CA  ASN A  13      12.755  -9.984   0.168  1.00  0.00           C  
ATOM    206  HA  ASN A  13      13.600 -10.667   0.064  1.00  0.00           H  
ATOM    207  CB  ASN A  13      12.690  -9.558   1.641  1.00  0.00           C  
ATOM    208  HB2 ASN A  13      11.935  -8.783   1.766  1.00  0.00           H  
ATOM    209  HB3 ASN A  13      12.393 -10.419   2.243  1.00  0.00           H  
ATOM    210  CG  ASN A  13      14.017  -9.049   2.185  1.00  0.00           C  
ATOM    211  OD1 ASN A  13      15.093  -9.267   1.657  1.00  0.00           O  
ATOM    212  ND2 ASN A  13      13.964  -8.352   3.291  1.00  0.00           N  
ATOM    213 HD21 ASN A  13      14.825  -7.939   3.609  1.00  0.00           H  
ATOM    214 HD22 ASN A  13      13.071  -8.154   3.696  1.00  0.00           H  
ATOM    215  C   ASN A  13      11.506 -10.775  -0.261  1.00  0.00           C  
ATOM    216  O   ASN A  13      11.571 -11.998  -0.331  1.00  0.00           O  
ATOM    217  N   SER A  14      10.417 -10.113  -0.660  1.00  0.00           N  
ATOM    218  H   SER A  14      10.352  -9.115  -0.490  1.00  0.00           H  
ATOM    219  CA  SER A  14       9.245 -10.787  -1.248  1.00  0.00           C  
ATOM    220  HA  SER A  14       8.883 -11.539  -0.544  1.00  0.00           H  
ATOM    221  CB  SER A  14       8.107  -9.792  -1.489  1.00  0.00           C  
ATOM    222  HB2 SER A  14       8.440  -8.980  -2.138  1.00  0.00           H  
ATOM    223  HB3 SER A  14       7.270 -10.310  -1.954  1.00  0.00           H  
ATOM    224  OG  SER A  14       7.671  -9.270  -0.258  1.00  0.00           O  
ATOM    225  HG  SER A  14       6.954  -9.888   0.058  1.00  0.00           H  
ATOM    226  C   SER A  14       9.575 -11.506  -2.560  1.00  0.00           C  
ATOM    227  O   SER A  14       9.058 -12.591  -2.806  1.00  0.00           O  
ATOM    228  N   LEU A  15      10.487 -10.959  -3.377  1.00  0.00           N  
ATOM    229  H   LEU A  15      10.808 -10.021  -3.168  1.00  0.00           H  
ATOM    230  CA  LEU A  15      11.071 -11.663  -4.529  1.00  0.00           C  
ATOM    231  HA  LEU A  15      10.264 -12.070  -5.139  1.00  0.00           H  
ATOM    232  CB  LEU A  15      11.913 -10.692  -5.383  1.00  0.00           C  
ATOM    233  HB2 LEU A  15      12.555 -10.115  -4.719  1.00  0.00           H  
ATOM    234  HB3 LEU A  15      12.563 -11.269  -6.043  1.00  0.00           H  
ATOM    235  CG  LEU A  15      11.075  -9.733  -6.245  1.00  0.00           C  
ATOM    236  HG  LEU A  15      10.271  -9.315  -5.644  1.00  0.00           H  
ATOM    237  CD1 LEU A  15      11.934  -8.580  -6.758  1.00  0.00           C  
ATOM    238 HD11 LEU A  15      12.285  -7.995  -5.911  1.00  0.00           H  
ATOM    239 HD12 LEU A  15      12.787  -8.957  -7.324  1.00  0.00           H  
ATOM    240 HD13 LEU A  15      11.330  -7.930  -7.392  1.00  0.00           H  
ATOM    241  CD2 LEU A  15      10.485 -10.435  -7.469  1.00  0.00           C  
ATOM    242 HD21 LEU A  15       9.804 -11.222  -7.154  1.00  0.00           H  
ATOM    243 HD22 LEU A  15       9.929  -9.719  -8.074  1.00  0.00           H  
ATOM    244 HD23 LEU A  15      11.279 -10.868  -8.077  1.00  0.00           H  
ATOM    245  C   LEU A  15      11.936 -12.859  -4.100  1.00  0.00           C  
ATOM    246  O   LEU A  15      11.921 -13.881  -4.776  1.00  0.00           O  
ATOM    247  N   THR A  16      12.665 -12.739  -2.983  1.00  0.00           N  
ATOM    248  H   THR A  16      12.575 -11.886  -2.450  1.00  0.00           H  
ATOM    249  CA  THR A  16      13.502 -13.824  -2.436  1.00  0.00           C  
ATOM    250  HA  THR A  16      14.161 -14.182  -3.227  1.00  0.00           H  
ATOM    251  CB  THR A  16      14.389 -13.337  -1.264  1.00  0.00           C  
ATOM    252  HB  THR A  16      13.755 -13.028  -0.435  1.00  0.00           H  
ATOM    253  CG2 THR A  16      15.343 -14.414  -0.748  1.00  0.00           C  
ATOM    254 HG21 THR A  16      15.960 -14.789  -1.565  1.00  0.00           H  
ATOM    255 HG22 THR A  16      15.982 -14.000   0.031  1.00  0.00           H  
ATOM    256 HG23 THR A  16      14.778 -15.242  -0.318  1.00  0.00           H  
ATOM    257  OG1 THR A  16      15.223 -12.243  -1.628  1.00  0.00           O  
ATOM    258  HG1 THR A  16      14.648 -11.577  -2.050  1.00  0.00           H  
ATOM    259  C   THR A  16      12.636 -15.018  -2.004  1.00  0.00           C  
ATOM    260  O   THR A  16      13.032 -16.156  -2.235  1.00  0.00           O  
ATOM    261  N   GLU A  17      11.446 -14.785  -1.434  1.00  0.00           N  
ATOM    262  H   GLU A  17      11.210 -13.830  -1.190  1.00  0.00           H  
ATOM    263  CA  GLU A  17      10.468 -15.841  -1.091  1.00  0.00           C  
ATOM    264  HA  GLU A  17      10.973 -16.613  -0.508  1.00  0.00           H  
ATOM    265  CB  GLU A  17       9.355 -15.229  -0.214  1.00  0.00           C  
ATOM    266  HB2 GLU A  17       9.807 -14.815   0.689  1.00  0.00           H  
ATOM    267  HB3 GLU A  17       8.910 -14.395  -0.758  1.00  0.00           H  
ATOM    268  CG  GLU A  17       8.204 -16.176   0.198  1.00  0.00           C  
ATOM    269  HG2 GLU A  17       7.512 -15.605   0.823  1.00  0.00           H  
ATOM    270  HG3 GLU A  17       7.654 -16.465  -0.698  1.00  0.00           H  
ATOM    271  CD  GLU A  17       8.621 -17.448   0.962  1.00  0.00           C  
ATOM    272  OE1 GLU A  17       7.761 -18.355   1.080  1.00  0.00           O  
ATOM    273  OE2 GLU A  17       9.780 -17.504   1.434  1.00  0.00           O  
ATOM    274  C   GLU A  17       9.857 -16.531  -2.327  1.00  0.00           C  
ATOM    275  O   GLU A  17       9.601 -17.738  -2.315  1.00  0.00           O  
ATOM    276  N   GLN A  18       9.653 -15.818  -3.445  1.00  0.00           N  
ATOM    277  H   GLN A  18       9.929 -14.843  -3.443  1.00  0.00           H  
ATOM    278  CA  GLN A  18       9.038 -16.385  -4.660  1.00  0.00           C  
ATOM    279  HA  GLN A  18       8.264 -17.061  -4.314  1.00  0.00           H  
ATOM    280  CB  GLN A  18       8.326 -15.317  -5.519  1.00  0.00           C  
ATOM    281  HB2 GLN A  18       9.054 -14.578  -5.857  1.00  0.00           H  
ATOM    282  HB3 GLN A  18       7.913 -15.810  -6.401  1.00  0.00           H  
ATOM    283  CG  GLN A  18       7.158 -14.590  -4.829  1.00  0.00           C  
ATOM    284  HG2 GLN A  18       7.561 -13.814  -4.194  1.00  0.00           H  
ATOM    285  HG3 GLN A  18       6.549 -14.104  -5.588  1.00  0.00           H  
ATOM    286  CD  GLN A  18       6.261 -15.495  -3.984  1.00  0.00           C  
ATOM    287  OE1 GLN A  18       5.575 -16.377  -4.483  1.00  0.00           O  
ATOM    288  NE2 GLN A  18       6.247 -15.316  -2.677  1.00  0.00           N  
ATOM    289 HE21 GLN A  18       5.765 -15.998  -2.117  1.00  0.00           H  
ATOM    290 HE22 GLN A  18       6.839 -14.622  -2.246  1.00  0.00           H  
ATOM    291  C   GLN A  18       9.976 -17.292  -5.486  1.00  0.00           C  
ATOM    292  O   GLN A  18       9.995 -17.227  -6.713  1.00  0.00           O  
ATOM    293  N   LYS A  19      10.718 -18.196  -4.831  1.00  0.00           N  
ATOM    294  H   LYS A  19      10.618 -18.196  -3.818  1.00  0.00           H  
ATOM    295  CA  LYS A  19      11.640 -19.170  -5.446  1.00  0.00           C  
ATOM    296  HA  LYS A  19      12.467 -18.623  -5.904  1.00  0.00           H  
ATOM    297  CB  LYS A  19      12.189 -20.114  -4.354  1.00  0.00           C  
ATOM    298  HB2 LYS A  19      11.346 -20.623  -3.882  1.00  0.00           H  
ATOM    299  HB3 LYS A  19      12.816 -20.875  -4.821  1.00  0.00           H  
ATOM    300  CG  LYS A  19      12.989 -19.409  -3.240  1.00  0.00           C  
ATOM    301  HG2 LYS A  19      12.410 -18.571  -2.856  1.00  0.00           H  
ATOM    302  HG3 LYS A  19      13.118 -20.107  -2.412  1.00  0.00           H  
ATOM    303  CD  LYS A  19      14.378 -18.911  -3.675  1.00  0.00           C  
ATOM    304  HD2 LYS A  19      14.313 -18.401  -4.637  1.00  0.00           H  
ATOM    305  HD3 LYS A  19      14.741 -18.191  -2.940  1.00  0.00           H  
ATOM    306  CE  LYS A  19      15.360 -20.087  -3.752  1.00  0.00           C  
ATOM    307  HE2 LYS A  19      15.506 -20.475  -2.738  1.00  0.00           H  
ATOM    308  HE3 LYS A  19      14.919 -20.876  -4.365  1.00  0.00           H  
ATOM    309  NZ  LYS A  19      16.660 -19.695  -4.338  1.00  0.00           N  
ATOM    310  HZ1 LYS A  19      16.588 -19.288  -5.277  1.00  0.00           H  
ATOM    311  HZ2 LYS A  19      17.111 -18.903  -3.870  1.00  0.00           H  
ATOM    312  HZ3 LYS A  19      17.334 -20.438  -4.390  1.00  0.00           H  
ATOM    313  C   LYS A  19      10.935 -19.967  -6.550  1.00  0.00           C  
ATOM    314  O   LYS A  19      10.010 -20.742  -6.265  1.00  0.00           O  
ATOM    315  N   THR A  20      11.365 -19.801  -7.798  1.00  0.00           N  
ATOM    316  H   THR A  20      12.155 -19.186  -7.960  1.00  0.00           H  
ATOM    317  CA  THR A  20      10.743 -20.391  -8.994  1.00  0.00           C  
ATOM    318  HA  THR A  20      10.339 -21.366  -8.730  1.00  0.00           H  
ATOM    319  CB  THR A  20       9.573 -19.512  -9.486  1.00  0.00           C  
ATOM    320  HB  THR A  20       8.859 -19.377  -8.673  1.00  0.00           H  
ATOM    321  CG2 THR A  20       9.999 -18.136  -9.996  1.00  0.00           C  
ATOM    322 HG21 THR A  20      10.792 -18.227 -10.731  1.00  0.00           H  
ATOM    323 HG22 THR A  20       9.144 -17.627 -10.439  1.00  0.00           H  
ATOM    324 HG23 THR A  20      10.365 -17.532  -9.170  1.00  0.00           H  
ATOM    325  OG1 THR A  20       8.912 -20.159 -10.547  1.00  0.00           O  
ATOM    326  HG1 THR A  20       8.419 -20.904 -10.159  1.00  0.00           H  
ATOM    327  C   THR A  20      11.790 -20.610 -10.090  1.00  0.00           C  
ATOM    328  O   THR A  20      12.844 -19.987 -10.058  1.00  0.00           O  
ATOM    329  N   LEU A  21      11.507 -21.454 -11.088  1.00  0.00           N  
ATOM    330  H   LEU A  21      10.584 -21.860 -11.120  1.00  0.00           H  
ATOM    331  CA  LEU A  21      12.429 -21.721 -12.207  1.00  0.00           C  
ATOM    332  HA  LEU A  21      13.362 -22.127 -11.810  1.00  0.00           H  
ATOM    333  CB  LEU A  21      11.784 -22.741 -13.166  1.00  0.00           C  
ATOM    334  HB2 LEU A  21      10.829 -22.335 -13.504  1.00  0.00           H  
ATOM    335  HB3 LEU A  21      12.423 -22.854 -14.044  1.00  0.00           H  
ATOM    336  CG  LEU A  21      11.547 -24.132 -12.551  1.00  0.00           C  
ATOM    337  HG  LEU A  21      11.050 -24.024 -11.589  1.00  0.00           H  
ATOM    338  CD1 LEU A  21      10.641 -24.969 -13.454  1.00  0.00           C  
ATOM    339 HD11 LEU A  21      10.483 -25.954 -13.015  1.00  0.00           H  
ATOM    340 HD12 LEU A  21      11.104 -25.089 -14.434  1.00  0.00           H  
ATOM    341 HD13 LEU A  21       9.677 -24.477 -13.577  1.00  0.00           H  
ATOM    342  CD2 LEU A  21      12.854 -24.893 -12.337  1.00  0.00           C  
ATOM    343 HD21 LEU A  21      13.375 -25.022 -13.287  1.00  0.00           H  
ATOM    344 HD22 LEU A  21      13.505 -24.351 -11.652  1.00  0.00           H  
ATOM    345 HD23 LEU A  21      12.650 -25.874 -11.911  1.00  0.00           H  
ATOM    346  C   LEU A  21      12.805 -20.442 -12.975  1.00  0.00           C  
ATOM    347  O   LEU A  21      13.865 -20.370 -13.589  1.00  0.00           O  
ATOM    348  N   CYS A  22      11.947 -19.419 -12.924  1.00  0.00           N  
ATOM    349  H   CYS A  22      11.087 -19.547 -12.412  1.00  0.00           H  
ATOM    350  CA  CYS A  22      12.218 -18.126 -13.534  1.00  0.00           C  
ATOM    351  HA  CYS A  22      12.495 -18.302 -14.574  1.00  0.00           H  
ATOM    352  CB  CYS A  22      10.894 -17.341 -13.526  1.00  0.00           C  
ATOM    353  HB2 CYS A  22      10.080 -17.994 -13.849  1.00  0.00           H  
ATOM    354  HB3 CYS A  22      10.683 -16.984 -12.518  1.00  0.00           H  
ATOM    355  SG  CYS A  22      10.961 -15.919 -14.642  1.00  0.00           S  
ATOM    356  HG  CYS A  22      11.007 -16.604 -15.791  1.00  0.00           H  
ATOM    357  C   CYS A  22      13.411 -17.377 -12.883  1.00  0.00           C  
ATOM    358  O   CYS A  22      14.054 -16.590 -13.571  1.00  0.00           O  
ATOM    359  N   THR A  23      13.787 -17.633 -11.617  1.00  0.00           N  
ATOM    360  H   THR A  23      13.320 -18.359 -11.083  1.00  0.00           H  
ATOM    361  CA  THR A  23      14.945 -16.962 -10.976  1.00  0.00           C  
ATOM    362  HA  THR A  23      14.986 -15.945 -11.355  1.00  0.00           H  
ATOM    363  CB  THR A  23      14.801 -16.844  -9.449  1.00  0.00           C  
ATOM    364  HB  THR A  23      15.673 -16.321  -9.061  1.00  0.00           H  
ATOM    365  CG2 THR A  23      13.569 -16.026  -9.060  1.00  0.00           C  
ATOM    366 HG21 THR A  23      13.624 -15.042  -9.525  1.00  0.00           H  
ATOM    367 HG22 THR A  23      13.540 -15.906  -7.977  1.00  0.00           H  
ATOM    368 HG23 THR A  23      12.660 -16.529  -9.385  1.00  0.00           H  
ATOM    369  OG1 THR A  23      14.722 -18.092  -8.805  1.00  0.00           O  
ATOM    370  HG1 THR A  23      15.630 -18.382  -8.631  1.00  0.00           H  
ATOM    371  C   THR A  23      16.306 -17.564 -11.337  1.00  0.00           C  
ATOM    372  O   THR A  23      17.327 -16.915 -11.101  1.00  0.00           O  
ATOM    373  N   GLU A  24      16.325 -18.746 -11.963  1.00  0.00           N  
ATOM    374  H   GLU A  24      15.451 -19.238 -12.073  1.00  0.00           H  
ATOM    375  CA  GLU A  24      17.511 -19.361 -12.579  1.00  0.00           C  
ATOM    376  HA  GLU A  24      18.371 -19.267 -11.913  1.00  0.00           H  
ATOM    377  CB  GLU A  24      17.246 -20.859 -12.841  1.00  0.00           C  
ATOM    378  HB2 GLU A  24      16.472 -20.933 -13.606  1.00  0.00           H  
ATOM    379  HB3 GLU A  24      18.145 -21.312 -13.262  1.00  0.00           H  
ATOM    380  CG  GLU A  24      16.786 -21.704 -11.637  1.00  0.00           C  
ATOM    381  HG2 GLU A  24      15.963 -21.202 -11.122  1.00  0.00           H  
ATOM    382  HG3 GLU A  24      16.380 -22.638 -12.036  1.00  0.00           H  
ATOM    383  CD  GLU A  24      17.901 -22.045 -10.631  1.00  0.00           C  
ATOM    384  OE1 GLU A  24      18.879 -21.270 -10.530  1.00  0.00           O  
ATOM    385  OE2 GLU A  24      17.749 -23.091  -9.960  1.00  0.00           O  
ATOM    386  C   GLU A  24      17.865 -18.698 -13.926  1.00  0.00           C  
ATOM    387  O   GLU A  24      19.009 -18.755 -14.379  1.00  0.00           O  
ATOM    388  N   LEU A  25      16.889 -18.075 -14.604  1.00  0.00           N  
ATOM    389  H   LEU A  25      15.984 -17.988 -14.162  1.00  0.00           H  
ATOM    390  CA  LEU A  25      17.098 -17.444 -15.908  1.00  0.00           C  
ATOM    391  HA  LEU A  25      17.629 -18.159 -16.537  1.00  0.00           H  
ATOM    392  CB  LEU A  25      15.750 -17.121 -16.584  1.00  0.00           C  
ATOM    393  HB2 LEU A  25      15.236 -16.387 -15.967  1.00  0.00           H  
ATOM    394  HB3 LEU A  25      15.951 -16.659 -17.551  1.00  0.00           H  
ATOM    395  CG  LEU A  25      14.808 -18.325 -16.796  1.00  0.00           C  
ATOM    396  HG  LEU A  25      14.559 -18.769 -15.833  1.00  0.00           H  
ATOM    397  CD1 LEU A  25      13.510 -17.854 -17.456  1.00  0.00           C  
ATOM    398 HD11 LEU A  25      12.819 -18.691 -17.562  1.00  0.00           H  
ATOM    399 HD12 LEU A  25      13.040 -17.096 -16.829  1.00  0.00           H  
ATOM    400 HD13 LEU A  25      13.718 -17.419 -18.431  1.00  0.00           H  
ATOM    401  CD2 LEU A  25      15.425 -19.402 -17.698  1.00  0.00           C  
ATOM    402 HD21 LEU A  25      15.744 -18.969 -18.644  1.00  0.00           H  
ATOM    403 HD22 LEU A  25      16.281 -19.851 -17.193  1.00  0.00           H  
ATOM    404 HD23 LEU A  25      14.694 -20.190 -17.876  1.00  0.00           H  
ATOM    405  C   LEU A  25      17.999 -16.203 -15.792  1.00  0.00           C  
ATOM    406  O   LEU A  25      17.918 -15.422 -14.844  1.00  0.00           O  
ATOM    407  N   THR A  26      18.875 -16.012 -16.778  1.00  0.00           N  
ATOM    408  H   THR A  26      18.922 -16.683 -17.528  1.00  0.00           H  
ATOM    409  CA  THR A  26      19.851 -14.913 -16.800  1.00  0.00           C  
ATOM    410  HA  THR A  26      20.253 -14.812 -15.795  1.00  0.00           H  
ATOM    411  CB  THR A  26      21.022 -15.232 -17.744  1.00  0.00           C  
ATOM    412  HB  THR A  26      21.679 -14.364 -17.804  1.00  0.00           H  
ATOM    413  CG2 THR A  26      21.848 -16.424 -17.264  1.00  0.00           C  
ATOM    414 HG21 THR A  26      22.224 -16.231 -16.260  1.00  0.00           H  
ATOM    415 HG22 THR A  26      21.241 -17.329 -17.253  1.00  0.00           H  
ATOM    416 HG23 THR A  26      22.694 -16.571 -17.938  1.00  0.00           H  
ATOM    417  OG1 THR A  26      20.556 -15.546 -19.037  1.00  0.00           O  
ATOM    418  HG1 THR A  26      20.228 -14.732 -19.437  1.00  0.00           H  
ATOM    419  C   THR A  26      19.243 -13.562 -17.185  1.00  0.00           C  
ATOM    420  O   THR A  26      18.269 -13.488 -17.935  1.00  0.00           O  
ATOM    421  N   VAL A  27      19.882 -12.485 -16.734  1.00  0.00           N  
ATOM    422  H   VAL A  27      20.668 -12.630 -16.107  1.00  0.00           H  
ATOM    423  CA  VAL A  27      19.628 -11.093 -17.119  1.00  0.00           C  
ATOM    424  HA  VAL A  27      19.053 -11.094 -18.044  1.00  0.00           H  
ATOM    425  CB  VAL A  27      18.776 -10.404 -16.029  1.00  0.00           C  
ATOM    426  HB  VAL A  27      17.910 -11.038 -15.832  1.00  0.00           H  
ATOM    427  CG1 VAL A  27      19.530 -10.213 -14.705  1.00  0.00           C  
ATOM    428 HG11 VAL A  27      18.848  -9.811 -13.953  1.00  0.00           H  
ATOM    429 HG12 VAL A  27      19.911 -11.169 -14.347  1.00  0.00           H  
ATOM    430 HG13 VAL A  27      20.364  -9.521 -14.832  1.00  0.00           H  
ATOM    431  CG2 VAL A  27      18.239  -9.043 -16.488  1.00  0.00           C  
ATOM    432 HG21 VAL A  27      17.538  -8.662 -15.746  1.00  0.00           H  
ATOM    433 HG22 VAL A  27      17.713  -9.146 -17.437  1.00  0.00           H  
ATOM    434 HG23 VAL A  27      19.054  -8.327 -16.592  1.00  0.00           H  
ATOM    435  C   VAL A  27      20.965 -10.391 -17.411  1.00  0.00           C  
ATOM    436  O   VAL A  27      22.007 -10.788 -16.880  1.00  0.00           O  
ATOM    437  N   THR A  28      20.947  -9.348 -18.248  1.00  0.00           N  
ATOM    438  H   THR A  28      20.066  -9.054 -18.629  1.00  0.00           H  
ATOM    439  CA  THR A  28      22.141  -8.535 -18.529  1.00  0.00           C  
ATOM    440  HA  THR A  28      22.942  -9.198 -18.856  1.00  0.00           H  
ATOM    441  CB  THR A  28      21.897  -7.505 -19.642  1.00  0.00           C  
ATOM    442  HB  THR A  28      21.085  -6.839 -19.350  1.00  0.00           H  
ATOM    443  CG2 THR A  28      23.137  -6.668 -19.965  1.00  0.00           C  
ATOM    444 HG21 THR A  28      22.935  -6.040 -20.832  1.00  0.00           H  
ATOM    445 HG22 THR A  28      23.389  -6.024 -19.123  1.00  0.00           H  
ATOM    446 HG23 THR A  28      23.982  -7.324 -20.183  1.00  0.00           H  
ATOM    447  OG1 THR A  28      21.541  -8.167 -20.836  1.00  0.00           O  
ATOM    448  HG1 THR A  28      20.582  -8.165 -20.890  1.00  0.00           H  
ATOM    449  C   THR A  28      22.596  -7.832 -17.255  1.00  0.00           C  
ATOM    450  O   THR A  28      21.837  -7.083 -16.644  1.00  0.00           O  
ATOM    451  N   ASP A  29      23.839  -8.069 -16.856  1.00  0.00           N  
ATOM    452  H   ASP A  29      24.444  -8.611 -17.465  1.00  0.00           H  
ATOM    453  CA  ASP A  29      24.429  -7.563 -15.628  1.00  0.00           C  
ATOM    454  HA  ASP A  29      23.649  -7.534 -14.866  1.00  0.00           H  
ATOM    455  CB  ASP A  29      25.490  -8.552 -15.150  1.00  0.00           C  
ATOM    456  HB2 ASP A  29      25.073  -9.560 -15.200  1.00  0.00           H  
ATOM    457  HB3 ASP A  29      26.359  -8.520 -15.808  1.00  0.00           H  
ATOM    458  CG  ASP A  29      25.925  -8.289 -13.713  1.00  0.00           C  
ATOM    459  OD1 ASP A  29      26.354  -9.268 -13.075  1.00  0.00           O  
ATOM    460  OD2 ASP A  29      25.749  -7.181 -13.157  1.00  0.00           O  
ATOM    461  C   ASP A  29      24.963  -6.138 -15.802  1.00  0.00           C  
ATOM    462  O   ASP A  29      26.118  -5.904 -16.168  1.00  0.00           O  
ATOM    463  N   ILE A  30      24.092  -5.168 -15.521  1.00  0.00           N  
ATOM    464  H   ILE A  30      23.140  -5.447 -15.329  1.00  0.00           H  
ATOM    465  CA  ILE A  30      24.391  -3.732 -15.619  1.00  0.00           C  
ATOM    466  HA  ILE A  30      24.770  -3.552 -16.626  1.00  0.00           H  
ATOM    467  CB  ILE A  30      23.108  -2.884 -15.442  1.00  0.00           C  
ATOM    468  HB  ILE A  30      23.334  -1.883 -15.812  1.00  0.00           H  
ATOM    469  CG2 ILE A  30      21.991  -3.446 -16.333  1.00  0.00           C  
ATOM    470 HG21 ILE A  30      21.174  -2.733 -16.424  1.00  0.00           H  
ATOM    471 HG22 ILE A  30      22.384  -3.661 -17.323  1.00  0.00           H  
ATOM    472 HG23 ILE A  30      21.597  -4.369 -15.909  1.00  0.00           H  
ATOM    473  CG1 ILE A  30      22.573  -2.755 -13.994  1.00  0.00           C  
ATOM    474 HG12 ILE A  30      21.489  -2.646 -14.024  1.00  0.00           H  
ATOM    475 HG13 ILE A  30      22.797  -3.658 -13.427  1.00  0.00           H  
ATOM    476  CD1 ILE A  30      23.108  -1.534 -13.238  1.00  0.00           C  
ATOM    477 HD11 ILE A  30      24.173  -1.638 -13.037  1.00  0.00           H  
ATOM    478 HD12 ILE A  30      22.941  -0.627 -13.819  1.00  0.00           H  
ATOM    479 HD13 ILE A  30      22.582  -1.441 -12.288  1.00  0.00           H  
ATOM    480  C   ILE A  30      25.502  -3.284 -14.663  1.00  0.00           C  
ATOM    481  O   ILE A  30      26.139  -2.267 -14.922  1.00  0.00           O  
ATOM    482  N   PHE A  31      25.752  -4.038 -13.585  1.00  0.00           N  
ATOM    483  H   PHE A  31      25.238  -4.903 -13.469  1.00  0.00           H  
ATOM    484  CA  PHE A  31      26.847  -3.781 -12.648  1.00  0.00           C  
ATOM    485  HA  PHE A  31      26.948  -2.703 -12.519  1.00  0.00           H  
ATOM    486  CB  PHE A  31      26.516  -4.405 -11.284  1.00  0.00           C  
ATOM    487  HB2 PHE A  31      26.659  -5.483 -11.356  1.00  0.00           H  
ATOM    488  HB3 PHE A  31      27.238  -4.036 -10.554  1.00  0.00           H  
ATOM    489  CG  PHE A  31      25.117  -4.133 -10.751  1.00  0.00           C  
ATOM    490  CD1 PHE A  31      24.762  -2.846 -10.303  1.00  0.00           C  
ATOM    491  HD1 PHE A  31      25.478  -2.037 -10.360  1.00  0.00           H  
ATOM    492  CE1 PHE A  31      23.477  -2.608  -9.782  1.00  0.00           C  
ATOM    493  HE1 PHE A  31      23.209  -1.617  -9.443  1.00  0.00           H  
ATOM    494  CZ  PHE A  31      22.545  -3.659  -9.703  1.00  0.00           C  
ATOM    495  HZ  PHE A  31      21.560  -3.481  -9.301  1.00  0.00           H  
ATOM    496  CE2 PHE A  31      22.889  -4.943 -10.156  1.00  0.00           C  
ATOM    497  HE2 PHE A  31      22.170  -5.750 -10.105  1.00  0.00           H  
ATOM    498  CD2 PHE A  31      24.169  -5.175 -10.689  1.00  0.00           C  
ATOM    499  HD2 PHE A  31      24.422  -6.160 -11.055  1.00  0.00           H  
ATOM    500  C   PHE A  31      28.199  -4.307 -13.163  1.00  0.00           C  
ATOM    501  O   PHE A  31      29.242  -3.874 -12.684  1.00  0.00           O  
ATOM    502  N   ALA A  32      28.193  -5.221 -14.139  1.00  0.00           N  
ATOM    503  H   ALA A  32      27.295  -5.556 -14.468  1.00  0.00           H  
ATOM    504  CA  ALA A  32      29.379  -5.756 -14.812  1.00  0.00           C  
ATOM    505  HA  ALA A  32      30.252  -5.539 -14.195  1.00  0.00           H  
ATOM    506  CB  ALA A  32      29.236  -7.280 -14.892  1.00  0.00           C  
ATOM    507  HB1 ALA A  32      28.411  -7.528 -15.557  1.00  0.00           H  
ATOM    508  HB2 ALA A  32      30.157  -7.715 -15.282  1.00  0.00           H  
ATOM    509  HB3 ALA A  32      29.041  -7.690 -13.900  1.00  0.00           H  
ATOM    510  C   ALA A  32      29.645  -5.099 -16.186  1.00  0.00           C  
ATOM    511  O   ALA A  32      30.313  -5.685 -17.040  1.00  0.00           O  
ATOM    512  N   ALA A  33      29.091  -3.906 -16.428  1.00  0.00           N  
ATOM    513  H   ALA A  33      28.550  -3.476 -15.695  1.00  0.00           H  
ATOM    514  CA  ALA A  33      29.336  -3.115 -17.632  1.00  0.00           C  
ATOM    515  HA  ALA A  33      29.325  -3.776 -18.498  1.00  0.00           H  
ATOM    516  CB  ALA A  33      28.199  -2.096 -17.782  1.00  0.00           C  
ATOM    517  HB1 ALA A  33      28.220  -1.393 -16.947  1.00  0.00           H  
ATOM    518  HB2 ALA A  33      28.319  -1.548 -18.717  1.00  0.00           H  
ATOM    519  HB3 ALA A  33      27.239  -2.611 -17.788  1.00  0.00           H  
ATOM    520  C   ALA A  33      30.706  -2.419 -17.580  1.00  0.00           C  
ATOM    521  O   ALA A  33      31.093  -1.856 -16.559  1.00  0.00           O  
ATOM    522  N   SER A  34      31.434  -2.373 -18.701  1.00  0.00           N  
ATOM    523  H   SER A  34      31.085  -2.880 -19.510  1.00  0.00           H  
ATOM    524  CA  SER A  34      32.790  -1.787 -18.776  1.00  0.00           C  
ATOM    525  HA  SER A  34      33.348  -2.181 -17.926  1.00  0.00           H  
ATOM    526  CB  SER A  34      33.514  -2.275 -20.037  1.00  0.00           C  
ATOM    527  HB2 SER A  34      34.548  -1.931 -20.015  1.00  0.00           H  
ATOM    528  HB3 SER A  34      33.517  -3.366 -20.059  1.00  0.00           H  
ATOM    529  OG  SER A  34      32.888  -1.780 -21.202  1.00  0.00           O  
ATOM    530  HG  SER A  34      32.141  -2.357 -21.402  1.00  0.00           H  
ATOM    531  C   SER A  34      32.876  -0.247 -18.646  1.00  0.00           C  
ATOM    532  O   SER A  34      33.937   0.337 -18.888  1.00  0.00           O  
ATOM    533  N   LYS A  35      31.792   0.433 -18.236  1.00  0.00           N  
ATOM    534  H   LYS A  35      30.993  -0.119 -17.951  1.00  0.00           H  
ATOM    535  CA  LYS A  35      31.774   1.873 -17.927  1.00  0.00           C  
ATOM    536  HA  LYS A  35      32.797   2.166 -17.694  1.00  0.00           H  
ATOM    537  CB  LYS A  35      31.301   2.707 -19.128  1.00  0.00           C  
ATOM    538  HB2 LYS A  35      30.465   2.212 -19.626  1.00  0.00           H  
ATOM    539  HB3 LYS A  35      30.950   3.671 -18.751  1.00  0.00           H  
ATOM    540  CG  LYS A  35      32.437   2.966 -20.126  1.00  0.00           C  
ATOM    541  HG2 LYS A  35      33.334   3.262 -19.579  1.00  0.00           H  
ATOM    542  HG3 LYS A  35      32.651   2.058 -20.692  1.00  0.00           H  
ATOM    543  CD  LYS A  35      32.060   4.100 -21.084  1.00  0.00           C  
ATOM    544  HD2 LYS A  35      31.239   3.778 -21.728  1.00  0.00           H  
ATOM    545  HD3 LYS A  35      31.739   4.964 -20.498  1.00  0.00           H  
ATOM    546  CE  LYS A  35      33.276   4.489 -21.929  1.00  0.00           C  
ATOM    547  HE2 LYS A  35      34.132   4.625 -21.259  1.00  0.00           H  
ATOM    548  HE3 LYS A  35      33.512   3.663 -22.609  1.00  0.00           H  
ATOM    549  NZ  LYS A  35      33.021   5.740 -22.683  1.00  0.00           N  
ATOM    550  HZ1 LYS A  35      33.842   6.007 -23.210  1.00  0.00           H  
ATOM    551  HZ2 LYS A  35      32.247   5.614 -23.322  1.00  0.00           H  
ATOM    552  HZ3 LYS A  35      32.792   6.493 -22.044  1.00  0.00           H  
ATOM    553  C   LYS A  35      30.937   2.215 -16.694  1.00  0.00           C  
ATOM    554  O   LYS A  35      29.769   1.850 -16.598  1.00  0.00           O  
ATOM    555  N   ASN A  36      31.566   2.996 -15.817  1.00  0.00           N  
ATOM    556  H   ASN A  36      32.518   3.234 -16.029  1.00  0.00           H  
ATOM    557  CA  ASN A  36      30.996   3.615 -14.622  1.00  0.00           C  
ATOM    558  HA  ASN A  36      30.609   2.825 -13.974  1.00  0.00           H  
ATOM    559  CB  ASN A  36      32.165   4.344 -13.922  1.00  0.00           C  
ATOM    560  HB2 ASN A  36      33.056   3.718 -13.951  1.00  0.00           H  
ATOM    561  HB3 ASN A  36      32.375   5.272 -14.452  1.00  0.00           H  
ATOM    562  CG  ASN A  36      31.910   4.674 -12.462  1.00  0.00           C  
ATOM    563  OD1 ASN A  36      30.899   4.328 -11.888  1.00  0.00           O  
ATOM    564  ND2 ASN A  36      32.839   5.339 -11.816  1.00  0.00           N  
ATOM    565 HD21 ASN A  36      32.633   5.545 -10.853  1.00  0.00           H  
ATOM    566 HD22 ASN A  36      33.689   5.623 -12.264  1.00  0.00           H  
ATOM    567  C   ASN A  36      29.836   4.578 -14.960  1.00  0.00           C  
ATOM    568  O   ASN A  36      29.846   5.203 -16.024  1.00  0.00           O  
ATOM    569  N   THR A  37      28.883   4.734 -14.036  1.00  0.00           N  
ATOM    570  H   THR A  37      28.989   4.240 -13.157  1.00  0.00           H  
ATOM    571  CA  THR A  37      27.623   5.481 -14.215  1.00  0.00           C  
ATOM    572  HA  THR A  37      27.779   6.284 -14.937  1.00  0.00           H  
ATOM    573  CB  THR A  37      26.517   4.567 -14.753  1.00  0.00           C  
ATOM    574  HB  THR A  37      25.550   5.056 -14.632  1.00  0.00           H  
ATOM    575  CG2 THR A  37      26.730   4.308 -16.228  1.00  0.00           C  
ATOM    576 HG21 THR A  37      27.513   3.567 -16.382  1.00  0.00           H  
ATOM    577 HG22 THR A  37      25.776   3.958 -16.587  1.00  0.00           H  
ATOM    578 HG23 THR A  37      26.983   5.233 -16.747  1.00  0.00           H  
ATOM    579  OG1 THR A  37      26.462   3.296 -14.138  1.00  0.00           O  
ATOM    580  HG1 THR A  37      25.981   3.368 -13.295  1.00  0.00           H  
ATOM    581  C   THR A  37      27.111   6.132 -12.936  1.00  0.00           C  
ATOM    582  O   THR A  37      27.471   5.735 -11.831  1.00  0.00           O  
ATOM    583  N   THR A  38      26.247   7.143 -13.071  1.00  0.00           N  
ATOM    584  H   THR A  38      25.918   7.371 -14.006  1.00  0.00           H  
ATOM    585  CA  THR A  38      25.642   7.812 -11.901  1.00  0.00           C  
ATOM    586  HA  THR A  38      26.441   8.047 -11.197  1.00  0.00           H  
ATOM    587  CB  THR A  38      24.948   9.132 -12.275  1.00  0.00           C  
ATOM    588  HB  THR A  38      24.641   9.619 -11.348  1.00  0.00           H  
ATOM    589  CG2 THR A  38      25.857  10.097 -13.034  1.00  0.00           C  
ATOM    590 HG21 THR A  38      25.340  11.046 -13.175  1.00  0.00           H  
ATOM    591 HG22 THR A  38      26.766  10.273 -12.458  1.00  0.00           H  
ATOM    592 HG23 THR A  38      26.123   9.689 -14.009  1.00  0.00           H  
ATOM    593  OG1 THR A  38      23.792   8.912 -13.046  1.00  0.00           O  
ATOM    594  HG1 THR A  38      24.084   8.642 -13.930  1.00  0.00           H  
ATOM    595  C   THR A  38      24.648   6.890 -11.186  1.00  0.00           C  
ATOM    596  O   THR A  38      24.064   6.010 -11.810  1.00  0.00           O  
ATOM    597  N   GLU A  39      24.384   7.090  -9.888  1.00  0.00           N  
ATOM    598  H   GLU A  39      24.933   7.765  -9.380  1.00  0.00           H  
ATOM    599  CA  GLU A  39      23.406   6.273  -9.132  1.00  0.00           C  
ATOM    600  HA  GLU A  39      23.776   5.249  -9.045  1.00  0.00           H  
ATOM    601  CB  GLU A  39      23.204   6.850  -7.718  1.00  0.00           C  
ATOM    602  HB2 GLU A  39      23.142   7.939  -7.780  1.00  0.00           H  
ATOM    603  HB3 GLU A  39      22.250   6.485  -7.337  1.00  0.00           H  
ATOM    604  CG  GLU A  39      24.280   6.439  -6.705  1.00  0.00           C  
ATOM    605  HG2 GLU A  39      24.398   5.355  -6.748  1.00  0.00           H  
ATOM    606  HG3 GLU A  39      25.230   6.908  -6.968  1.00  0.00           H  
ATOM    607  CD  GLU A  39      23.878   6.829  -5.272  1.00  0.00           C  
ATOM    608  OE1 GLU A  39      23.249   7.897  -5.072  1.00  0.00           O  
ATOM    609  OE2 GLU A  39      24.137   6.065  -4.318  1.00  0.00           O  
ATOM    610  C   GLU A  39      22.024   6.201  -9.806  1.00  0.00           C  
ATOM    611  O   GLU A  39      21.467   5.119  -9.980  1.00  0.00           O  
ATOM    612  N   LYS A  40      21.468   7.349 -10.213  1.00  0.00           N  
ATOM    613  H   LYS A  40      21.997   8.196 -10.071  1.00  0.00           H  
ATOM    614  CA  LYS A  40      20.133   7.428 -10.832  1.00  0.00           C  
ATOM    615  HA  LYS A  40      19.427   6.875 -10.209  1.00  0.00           H  
ATOM    616  CB  LYS A  40      19.682   8.895 -10.917  1.00  0.00           C  
ATOM    617  HB2 LYS A  40      20.492   9.524 -11.293  1.00  0.00           H  
ATOM    618  HB3 LYS A  40      18.839   8.965 -11.605  1.00  0.00           H  
ATOM    619  CG  LYS A  40      19.229   9.369  -9.529  1.00  0.00           C  
ATOM    620  HG2 LYS A  40      18.476   8.670  -9.176  1.00  0.00           H  
ATOM    621  HG3 LYS A  40      20.070   9.335  -8.834  1.00  0.00           H  
ATOM    622  CD  LYS A  40      18.642  10.788  -9.525  1.00  0.00           C  
ATOM    623  HD2 LYS A  40      19.462  11.502  -9.435  1.00  0.00           H  
ATOM    624  HD3 LYS A  40      18.118  10.988 -10.462  1.00  0.00           H  
ATOM    625  CE  LYS A  40      17.680  10.955  -8.337  1.00  0.00           C  
ATOM    626  HE2 LYS A  40      17.977  10.252  -7.551  1.00  0.00           H  
ATOM    627  HE3 LYS A  40      17.770  11.968  -7.935  1.00  0.00           H  
ATOM    628  NZ  LYS A  40      16.278  10.677  -8.738  1.00  0.00           N  
ATOM    629  HZ1 LYS A  40      15.926  11.380  -9.373  1.00  0.00           H  
ATOM    630  HZ2 LYS A  40      16.244   9.781  -9.220  1.00  0.00           H  
ATOM    631  HZ3 LYS A  40      15.663  10.592  -7.938  1.00  0.00           H  
ATOM    632  C   LYS A  40      20.074   6.744 -12.197  1.00  0.00           C  
ATOM    633  O   LYS A  40      19.105   6.044 -12.485  1.00  0.00           O  
ATOM    634  N   GLU A  41      21.123   6.896 -13.001  1.00  0.00           N  
ATOM    635  H   GLU A  41      21.880   7.488 -12.688  1.00  0.00           H  
ATOM    636  CA  GLU A  41      21.325   6.158 -14.253  1.00  0.00           C  
ATOM    637  HA  GLU A  41      20.477   6.320 -14.918  1.00  0.00           H  
ATOM    638  CB  GLU A  41      22.591   6.718 -14.916  1.00  0.00           C  
ATOM    639  HB2 GLU A  41      22.475   7.794 -15.046  1.00  0.00           H  
ATOM    640  HB3 GLU A  41      23.428   6.531 -14.248  1.00  0.00           H  
ATOM    641  CG  GLU A  41      22.917   6.113 -16.281  1.00  0.00           C  
ATOM    642  HG2 GLU A  41      22.864   5.023 -16.220  1.00  0.00           H  
ATOM    643  HG3 GLU A  41      22.167   6.464 -16.991  1.00  0.00           H  
ATOM    644  CD  GLU A  41      24.316   6.490 -16.788  1.00  0.00           C  
ATOM    645  OE1 GLU A  41      24.646   6.001 -17.898  1.00  0.00           O  
ATOM    646  OE2 GLU A  41      25.064   7.186 -16.051  1.00  0.00           O  
ATOM    647  C   GLU A  41      21.451   4.647 -13.996  1.00  0.00           C  
ATOM    648  O   GLU A  41      20.803   3.848 -14.663  1.00  0.00           O  
ATOM    649  N   THR A  42      22.214   4.255 -12.975  1.00  0.00           N  
ATOM    650  H   THR A  42      22.729   4.979 -12.486  1.00  0.00           H  
ATOM    651  CA  THR A  42      22.470   2.856 -12.591  1.00  0.00           C  
ATOM    652  HA  THR A  42      22.811   2.315 -13.474  1.00  0.00           H  
ATOM    653  CB  THR A  42      23.586   2.783 -11.534  1.00  0.00           C  
ATOM    654  HB  THR A  42      23.249   3.261 -10.614  1.00  0.00           H  
ATOM    655  CG2 THR A  42      24.013   1.353 -11.218  1.00  0.00           C  
ATOM    656 HG21 THR A  42      24.368   0.865 -12.125  1.00  0.00           H  
ATOM    657 HG22 THR A  42      24.826   1.374 -10.491  1.00  0.00           H  
ATOM    658 HG23 THR A  42      23.183   0.788 -10.795  1.00  0.00           H  
ATOM    659  OG1 THR A  42      24.733   3.456 -12.002  1.00  0.00           O  
ATOM    660  HG1 THR A  42      24.554   4.411 -11.910  1.00  0.00           H  
ATOM    661  C   THR A  42      21.206   2.156 -12.079  1.00  0.00           C  
ATOM    662  O   THR A  42      20.893   1.053 -12.527  1.00  0.00           O  
ATOM    663  N   PHE A  43      20.420   2.802 -11.210  1.00  0.00           N  
ATOM    664  H   PHE A  43      20.738   3.692 -10.835  1.00  0.00           H  
ATOM    665  CA  PHE A  43      19.106   2.299 -10.794  1.00  0.00           C  
ATOM    666  HA  PHE A  43      19.220   1.267 -10.464  1.00  0.00           H  
ATOM    667  CB  PHE A  43      18.564   3.136  -9.622  1.00  0.00           C  
ATOM    668  HB2 PHE A  43      18.465   4.170  -9.958  1.00  0.00           H  
ATOM    669  HB3 PHE A  43      17.564   2.777  -9.379  1.00  0.00           H  
ATOM    670  CG  PHE A  43      19.391   3.102  -8.342  1.00  0.00           C  
ATOM    671  CD1 PHE A  43      19.696   4.300  -7.664  1.00  0.00           C  
ATOM    672  HD1 PHE A  43      19.360   5.246  -8.061  1.00  0.00           H  
ATOM    673  CE1 PHE A  43      20.460   4.276  -6.482  1.00  0.00           C  
ATOM    674  HE1 PHE A  43      20.701   5.197  -5.970  1.00  0.00           H  
ATOM    675  CZ  PHE A  43      20.924   3.053  -5.969  1.00  0.00           C  
ATOM    676  HZ  PHE A  43      21.523   3.035  -5.068  1.00  0.00           H  
ATOM    677  CE2 PHE A  43      20.612   1.853  -6.631  1.00  0.00           C  
ATOM    678  HE2 PHE A  43      20.974   0.915  -6.236  1.00  0.00           H  
ATOM    679  CD2 PHE A  43      19.840   1.876  -7.807  1.00  0.00           C  
ATOM    680  HD2 PHE A  43      19.605   0.947  -8.300  1.00  0.00           H  
ATOM    681  C   PHE A  43      18.105   2.270 -11.959  1.00  0.00           C  
ATOM    682  O   PHE A  43      17.306   1.336 -12.058  1.00  0.00           O  
ATOM    683  N   CYS A  44      18.180   3.232 -12.888  1.00  0.00           N  
ATOM    684  H   CYS A  44      18.812   4.011 -12.740  1.00  0.00           H  
ATOM    685  CA  CYS A  44      17.393   3.208 -14.121  1.00  0.00           C  
ATOM    686  HA  CYS A  44      16.345   3.070 -13.856  1.00  0.00           H  
ATOM    687  CB  CYS A  44      17.541   4.549 -14.843  1.00  0.00           C  
ATOM    688  HB2 CYS A  44      17.363   5.373 -14.156  1.00  0.00           H  
ATOM    689  HB3 CYS A  44      18.552   4.642 -15.240  1.00  0.00           H  
ATOM    690  SG  CYS A  44      16.358   4.621 -16.213  1.00  0.00           S  
ATOM    691  HG  CYS A  44      15.260   4.963 -15.516  1.00  0.00           H  
ATOM    692  C   CYS A  44      17.779   2.039 -15.046  1.00  0.00           C  
ATOM    693  O   CYS A  44      16.894   1.375 -15.580  1.00  0.00           O  
ATOM    694  N   ARG A  45      19.071   1.714 -15.194  1.00  0.00           N  
ATOM    695  H   ARG A  45      19.770   2.332 -14.784  1.00  0.00           H  
ATOM    696  CA  ARG A  45      19.545   0.519 -15.924  1.00  0.00           C  
ATOM    697  HA  ARG A  45      19.148   0.535 -16.943  1.00  0.00           H  
ATOM    698  CB  ARG A  45      21.078   0.511 -16.002  1.00  0.00           C  
ATOM    699  HB2 ARG A  45      21.503   0.780 -15.036  1.00  0.00           H  
ATOM    700  HB3 ARG A  45      21.411  -0.493 -16.255  1.00  0.00           H  
ATOM    701  CG  ARG A  45      21.621   1.456 -17.076  1.00  0.00           C  
ATOM    702  HG2 ARG A  45      21.221   1.167 -18.046  1.00  0.00           H  
ATOM    703  HG3 ARG A  45      21.322   2.476 -16.846  1.00  0.00           H  
ATOM    704  CD  ARG A  45      23.145   1.378 -17.133  1.00  0.00           C  
ATOM    705  HD2 ARG A  45      23.545   1.648 -16.153  1.00  0.00           H  
ATOM    706  HD3 ARG A  45      23.441   0.353 -17.367  1.00  0.00           H  
ATOM    707  NE  ARG A  45      23.678   2.303 -18.147  1.00  0.00           N  
ATOM    708  HE  ARG A  45      23.011   2.889 -18.637  1.00  0.00           H  
ATOM    709  CZ  ARG A  45      24.948   2.504 -18.429  1.00  0.00           C  
ATOM    710  NH1 ARG A  45      25.888   1.713 -17.985  1.00  0.00           N  
ATOM    711 HH11 ARG A  45      25.633   0.991 -17.335  1.00  0.00           H  
ATOM    712 HH12 ARG A  45      26.849   1.993 -18.036  1.00  0.00           H  
ATOM    713  NH2 ARG A  45      25.319   3.561 -19.087  1.00  0.00           N  
ATOM    714 HH21 ARG A  45      24.730   4.394 -18.974  1.00  0.00           H  
ATOM    715 HH22 ARG A  45      26.291   3.778 -19.137  1.00  0.00           H  
ATOM    716  C   ARG A  45      19.056  -0.779 -15.281  1.00  0.00           C  
ATOM    717  O   ARG A  45      18.604  -1.669 -15.998  1.00  0.00           O  
ATOM    718  N   ALA A  46      19.074  -0.871 -13.949  1.00  0.00           N  
ATOM    719  H   ALA A  46      19.513  -0.123 -13.426  1.00  0.00           H  
ATOM    720  CA  ALA A  46      18.543  -2.022 -13.216  1.00  0.00           C  
ATOM    721  HA  ALA A  46      19.022  -2.922 -13.602  1.00  0.00           H  
ATOM    722  CB  ALA A  46      18.912  -1.893 -11.732  1.00  0.00           C  
ATOM    723  HB1 ALA A  46      18.427  -1.021 -11.297  1.00  0.00           H  
ATOM    724  HB2 ALA A  46      18.589  -2.789 -11.199  1.00  0.00           H  
ATOM    725  HB3 ALA A  46      19.994  -1.792 -11.628  1.00  0.00           H  
ATOM    726  C   ALA A  46      17.027  -2.186 -13.437  1.00  0.00           C  
ATOM    727  O   ALA A  46      16.581  -3.273 -13.795  1.00  0.00           O  
ATOM    728  N   ALA A  47      16.252  -1.101 -13.347  1.00  0.00           N  
ATOM    729  H   ALA A  47      16.657  -0.229 -13.021  1.00  0.00           H  
ATOM    730  CA  ALA A  47      14.845  -1.105 -13.747  1.00  0.00           C  
ATOM    731  HA  ALA A  47      14.309  -1.846 -13.151  1.00  0.00           H  
ATOM    732  CB  ALA A  47      14.258   0.276 -13.433  1.00  0.00           C  
ATOM    733  HB1 ALA A  47      13.209   0.304 -13.723  1.00  0.00           H  
ATOM    734  HB2 ALA A  47      14.328   0.472 -12.364  1.00  0.00           H  
ATOM    735  HB3 ALA A  47      14.800   1.051 -13.975  1.00  0.00           H  
ATOM    736  C   ALA A  47      14.671  -1.491 -15.232  1.00  0.00           C  
ATOM    737  O   ALA A  47      13.828  -2.315 -15.562  1.00  0.00           O  
ATOM    738  N   THR A  48      15.507  -0.967 -16.135  1.00  0.00           N  
ATOM    739  H   THR A  48      16.185  -0.295 -15.797  1.00  0.00           H  
ATOM    740  CA  THR A  48      15.432  -1.201 -17.591  1.00  0.00           C  
ATOM    741  HA  THR A  48      14.433  -0.924 -17.926  1.00  0.00           H  
ATOM    742  CB  THR A  48      16.434  -0.308 -18.354  1.00  0.00           C  
ATOM    743  HB  THR A  48      17.446  -0.520 -18.016  1.00  0.00           H  
ATOM    744  CG2 THR A  48      16.377  -0.497 -19.870  1.00  0.00           C  
ATOM    745 HG21 THR A  48      15.354  -0.365 -20.222  1.00  0.00           H  
ATOM    746 HG22 THR A  48      17.017   0.242 -20.352  1.00  0.00           H  
ATOM    747 HG23 THR A  48      16.734  -1.492 -20.140  1.00  0.00           H  
ATOM    748  OG1 THR A  48      16.146   1.054 -18.119  1.00  0.00           O  
ATOM    749  HG1 THR A  48      16.361   1.229 -17.184  1.00  0.00           H  
ATOM    750  C   THR A  48      15.626  -2.676 -17.969  1.00  0.00           C  
ATOM    751  O   THR A  48      14.811  -3.219 -18.716  1.00  0.00           O  
ATOM    752  N   VAL A  49      16.650  -3.356 -17.437  1.00  0.00           N  
ATOM    753  H   VAL A  49      17.304  -2.874 -16.826  1.00  0.00           H  
ATOM    754  CA  VAL A  49      16.876  -4.786 -17.737  1.00  0.00           C  
ATOM    755  HA  VAL A  49      16.706  -4.926 -18.806  1.00  0.00           H  
ATOM    756  CB  VAL A  49      18.323  -5.244 -17.479  1.00  0.00           C  
ATOM    757  HB  VAL A  49      18.405  -6.272 -17.831  1.00  0.00           H  
ATOM    758  CG1 VAL A  49      19.307  -4.410 -18.309  1.00  0.00           C  
ATOM    759 HG11 VAL A  49      19.026  -4.453 -19.362  1.00  0.00           H  
ATOM    760 HG12 VAL A  49      19.310  -3.371 -17.980  1.00  0.00           H  
ATOM    761 HG13 VAL A  49      20.309  -4.822 -18.203  1.00  0.00           H  
ATOM    762  CG2 VAL A  49      18.724  -5.239 -15.997  1.00  0.00           C  
ATOM    763 HG21 VAL A  49      18.063  -5.881 -15.417  1.00  0.00           H  
ATOM    764 HG22 VAL A  49      18.694  -4.229 -15.595  1.00  0.00           H  
ATOM    765 HG23 VAL A  49      19.730  -5.639 -15.895  1.00  0.00           H  
ATOM    766  C   VAL A  49      15.877  -5.708 -17.032  1.00  0.00           C  
ATOM    767  O   VAL A  49      15.495  -6.728 -17.599  1.00  0.00           O  
ATOM    768  N   LEU A  50      15.383  -5.347 -15.843  1.00  0.00           N  
ATOM    769  H   LEU A  50      15.749  -4.520 -15.384  1.00  0.00           H  
ATOM    770  CA  LEU A  50      14.299  -6.089 -15.191  1.00  0.00           C  
ATOM    771  HA  LEU A  50      14.523  -7.153 -15.262  1.00  0.00           H  
ATOM    772  CB  LEU A  50      14.227  -5.706 -13.703  1.00  0.00           C  
ATOM    773  HB2 LEU A  50      14.119  -4.623 -13.631  1.00  0.00           H  
ATOM    774  HB3 LEU A  50      13.337  -6.159 -13.264  1.00  0.00           H  
ATOM    775  CG  LEU A  50      15.461  -6.148 -12.885  1.00  0.00           C  
ATOM    776  HG  LEU A  50      16.376  -5.819 -13.374  1.00  0.00           H  
ATOM    777  CD1 LEU A  50      15.397  -5.516 -11.493  1.00  0.00           C  
ATOM    778 HD11 LEU A  50      15.421  -4.429 -11.584  1.00  0.00           H  
ATOM    779 HD12 LEU A  50      14.477  -5.815 -10.995  1.00  0.00           H  
ATOM    780 HD13 LEU A  50      16.251  -5.838 -10.898  1.00  0.00           H  
ATOM    781  CD2 LEU A  50      15.533  -7.669 -12.716  1.00  0.00           C  
ATOM    782 HD21 LEU A  50      15.594  -8.161 -13.684  1.00  0.00           H  
ATOM    783 HD22 LEU A  50      16.430  -7.929 -12.155  1.00  0.00           H  
ATOM    784 HD23 LEU A  50      14.660  -8.033 -12.176  1.00  0.00           H  
ATOM    785  C   LEU A  50      12.956  -5.898 -15.918  1.00  0.00           C  
ATOM    786  O   LEU A  50      12.177  -6.843 -16.011  1.00  0.00           O  
ATOM    787  N   ARG A  51      12.710  -4.727 -16.517  1.00  0.00           N  
ATOM    788  H   ARG A  51      13.340  -3.955 -16.316  1.00  0.00           H  
ATOM    789  CA  ARG A  51      11.562  -4.464 -17.398  1.00  0.00           C  
ATOM    790  HA  ARG A  51      10.652  -4.777 -16.891  1.00  0.00           H  
ATOM    791  CB  ARG A  51      11.490  -2.958 -17.645  1.00  0.00           C  
ATOM    792  HB2 ARG A  51      11.529  -2.476 -16.668  1.00  0.00           H  
ATOM    793  HB3 ARG A  51      12.351  -2.629 -18.227  1.00  0.00           H  
ATOM    794  CG  ARG A  51      10.199  -2.520 -18.353  1.00  0.00           C  
ATOM    795  HG2 ARG A  51      10.105  -3.030 -19.312  1.00  0.00           H  
ATOM    796  HG3 ARG A  51       9.350  -2.790 -17.736  1.00  0.00           H  
ATOM    797  CD  ARG A  51      10.173  -1.011 -18.598  1.00  0.00           C  
ATOM    798  HD2 ARG A  51      10.854  -0.795 -19.422  1.00  0.00           H  
ATOM    799  HD3 ARG A  51       9.164  -0.716 -18.895  1.00  0.00           H  
ATOM    800  NE  ARG A  51      10.564  -0.257 -17.393  1.00  0.00           N  
ATOM    801  HE  ARG A  51      10.220  -0.617 -16.497  1.00  0.00           H  
ATOM    802  CZ  ARG A  51      11.428   0.732 -17.321  1.00  0.00           C  
ATOM    803  NH1 ARG A  51      11.972   1.240 -18.386  1.00  0.00           N  
ATOM    804 HH11 ARG A  51      11.655   0.910 -19.271  1.00  0.00           H  
ATOM    805 HH12 ARG A  51      12.444   2.133 -18.305  1.00  0.00           H  
ATOM    806  NH2 ARG A  51      11.769   1.237 -16.180  1.00  0.00           N  
ATOM    807 HH21 ARG A  51      11.363   0.823 -15.328  1.00  0.00           H  
ATOM    808 HH22 ARG A  51      12.408   2.003 -16.117  1.00  0.00           H  
ATOM    809  C   ARG A  51      11.620  -5.264 -18.691  1.00  0.00           C  
ATOM    810  O   ARG A  51      10.618  -5.866 -19.069  1.00  0.00           O  
ATOM    811  N   GLN A  52      12.793  -5.339 -19.323  1.00  0.00           N  
ATOM    812  H   GLN A  52      13.562  -4.778 -18.970  1.00  0.00           H  
ATOM    813  CA  GLN A  52      13.039  -6.309 -20.395  1.00  0.00           C  
ATOM    814  HA  GLN A  52      12.366  -6.102 -21.227  1.00  0.00           H  
ATOM    815  CB  GLN A  52      14.488  -6.222 -20.900  1.00  0.00           C  
ATOM    816  HB2 GLN A  52      15.170  -6.160 -20.056  1.00  0.00           H  
ATOM    817  HB3 GLN A  52      14.721  -7.133 -21.452  1.00  0.00           H  
ATOM    818  CG  GLN A  52      14.723  -5.033 -21.839  1.00  0.00           C  
ATOM    819  HG2 GLN A  52      14.055  -5.127 -22.697  1.00  0.00           H  
ATOM    820  HG3 GLN A  52      14.496  -4.100 -21.325  1.00  0.00           H  
ATOM    821  CD  GLN A  52      16.169  -4.980 -22.330  1.00  0.00           C  
ATOM    822  OE1 GLN A  52      17.120  -5.154 -21.589  1.00  0.00           O  
ATOM    823  NE2 GLN A  52      16.397  -4.725 -23.600  1.00  0.00           N  
ATOM    824 HE21 GLN A  52      17.361  -4.694 -23.886  1.00  0.00           H  
ATOM    825 HE22 GLN A  52      15.638  -4.600 -24.241  1.00  0.00           H  
ATOM    826  C   GLN A  52      12.730  -7.731 -19.915  1.00  0.00           C  
ATOM    827  O   GLN A  52      12.017  -8.454 -20.606  1.00  0.00           O  
ATOM    828  N   PHE A  53      13.196  -8.117 -18.724  1.00  0.00           N  
ATOM    829  H   PHE A  53      13.798  -7.489 -18.202  1.00  0.00           H  
ATOM    830  CA  PHE A  53      12.984  -9.465 -18.200  1.00  0.00           C  
ATOM    831  HA  PHE A  53      13.360 -10.171 -18.940  1.00  0.00           H  
ATOM    832  CB  PHE A  53      13.821  -9.649 -16.925  1.00  0.00           C  
ATOM    833  HB2 PHE A  53      14.843  -9.325 -17.123  1.00  0.00           H  
ATOM    834  HB3 PHE A  53      13.424  -9.019 -16.132  1.00  0.00           H  
ATOM    835  CG  PHE A  53      13.856 -11.073 -16.423  1.00  0.00           C  
ATOM    836  CD1 PHE A  53      12.767 -11.583 -15.692  1.00  0.00           C  
ATOM    837  HD1 PHE A  53      11.921 -10.954 -15.460  1.00  0.00           H  
ATOM    838  CE1 PHE A  53      12.769 -12.920 -15.275  1.00  0.00           C  
ATOM    839  HE1 PHE A  53      11.935 -13.305 -14.706  1.00  0.00           H  
ATOM    840  CZ  PHE A  53      13.864 -13.748 -15.573  1.00  0.00           C  
ATOM    841  HZ  PHE A  53      13.866 -14.771 -15.232  1.00  0.00           H  
ATOM    842  CE2 PHE A  53      14.970 -13.234 -16.272  1.00  0.00           C  
ATOM    843  HE2 PHE A  53      15.826 -13.866 -16.469  1.00  0.00           H  
ATOM    844  CD2 PHE A  53      14.965 -11.896 -16.702  1.00  0.00           C  
ATOM    845  HD2 PHE A  53      15.816 -11.506 -17.242  1.00  0.00           H  
ATOM    846  C   PHE A  53      11.492  -9.797 -18.005  1.00  0.00           C  
ATOM    847  O   PHE A  53      11.014 -10.788 -18.562  1.00  0.00           O  
ATOM    848  N   TYR A  54      10.719  -8.990 -17.260  1.00  0.00           N  
ATOM    849  H   TYR A  54      11.125  -8.162 -16.830  1.00  0.00           H  
ATOM    850  CA  TYR A  54       9.304  -9.320 -17.024  1.00  0.00           C  
ATOM    851  HA  TYR A  54       9.267 -10.385 -16.788  1.00  0.00           H  
ATOM    852  CB  TYR A  54       8.727  -8.600 -15.792  1.00  0.00           C  
ATOM    853  HB2 TYR A  54       7.789  -9.090 -15.536  1.00  0.00           H  
ATOM    854  HB3 TYR A  54       9.401  -8.772 -14.952  1.00  0.00           H  
ATOM    855  CG  TYR A  54       8.431  -7.112 -15.892  1.00  0.00           C  
ATOM    856  CD1 TYR A  54       9.172  -6.204 -15.111  1.00  0.00           C  
ATOM    857  HD1 TYR A  54       9.991  -6.557 -14.502  1.00  0.00           H  
ATOM    858  CE1 TYR A  54       8.862  -4.833 -15.130  1.00  0.00           C  
ATOM    859  HE1 TYR A  54       9.434  -4.139 -14.535  1.00  0.00           H  
ATOM    860  CZ  TYR A  54       7.830  -4.355 -15.964  1.00  0.00           C  
ATOM    861  OH  TYR A  54       7.533  -3.033 -16.009  1.00  0.00           O  
ATOM    862  HH  TYR A  54       8.252  -2.480 -15.623  1.00  0.00           H  
ATOM    863  CE2 TYR A  54       7.084  -5.260 -16.746  1.00  0.00           C  
ATOM    864  HE2 TYR A  54       6.298  -4.881 -17.380  1.00  0.00           H  
ATOM    865  CD2 TYR A  54       7.367  -6.638 -16.689  1.00  0.00           C  
ATOM    866  HD2 TYR A  54       6.770  -7.328 -17.269  1.00  0.00           H  
ATOM    867  C   TYR A  54       8.434  -9.159 -18.280  1.00  0.00           C  
ATOM    868  O   TYR A  54       7.526  -9.960 -18.481  1.00  0.00           O  
ATOM    869  N   SER A  55       8.733  -8.202 -19.166  1.00  0.00           N  
ATOM    870  H   SER A  55       9.473  -7.544 -18.939  1.00  0.00           H  
ATOM    871  CA  SER A  55       8.039  -8.053 -20.458  1.00  0.00           C  
ATOM    872  HA  SER A  55       6.973  -7.912 -20.277  1.00  0.00           H  
ATOM    873  CB  SER A  55       8.583  -6.801 -21.149  1.00  0.00           C  
ATOM    874  HB2 SER A  55       8.406  -5.937 -20.506  1.00  0.00           H  
ATOM    875  HB3 SER A  55       9.659  -6.912 -21.299  1.00  0.00           H  
ATOM    876  OG  SER A  55       7.964  -6.581 -22.400  1.00  0.00           O  
ATOM    877  HG  SER A  55       8.274  -5.739 -22.740  1.00  0.00           H  
ATOM    878  C   SER A  55       8.201  -9.287 -21.365  1.00  0.00           C  
ATOM    879  O   SER A  55       7.307  -9.639 -22.146  1.00  0.00           O  
ATOM    880  N   HIE A  56       9.344  -9.968 -21.258  1.00  0.00           N  
ATOM    881  H   HIE A  56      10.065  -9.610 -20.642  1.00  0.00           H  
ATOM    882  CA  HIE A  56       9.619 -11.195 -22.001  1.00  0.00           C  
ATOM    883  HA  HIE A  56       9.189 -11.100 -22.997  1.00  0.00           H  
ATOM    884  CB  HIE A  56      11.137 -11.337 -22.170  1.00  0.00           C  
ATOM    885  HB2 HIE A  56      11.578 -10.348 -22.279  1.00  0.00           H  
ATOM    886  HB3 HIE A  56      11.568 -11.801 -21.281  1.00  0.00           H  
ATOM    887  CG  HIE A  56      11.536 -12.109 -23.398  1.00  0.00           C  
ATOM    888  ND1 HIE A  56      11.206 -11.755 -24.709  1.00  0.00           N  
ATOM    889  CE1 HIE A  56      11.917 -12.577 -25.496  1.00  0.00           C  
ATOM    890  HE1 HIE A  56      11.917 -12.542 -26.578  1.00  0.00           H  
ATOM    891  NE2 HIE A  56      12.658 -13.419 -24.753  1.00  0.00           N  
ATOM    892  HE2 HIE A  56      13.300 -14.109 -25.117  1.00  0.00           H  
ATOM    893  CD2 HIE A  56      12.435 -13.132 -23.425  1.00  0.00           C  
ATOM    894  HD2 HIE A  56      12.920 -13.567 -22.563  1.00  0.00           H  
ATOM    895  C   HIE A  56       8.975 -12.430 -21.359  1.00  0.00           C  
ATOM    896  O   HIE A  56       8.284 -13.176 -22.052  1.00  0.00           O  
ATOM    897  N   HIE A  57       9.160 -12.637 -20.049  1.00  0.00           N  
ATOM    898  H   HIE A  57       9.704 -11.948 -19.537  1.00  0.00           H  
ATOM    899  CA  HIE A  57       8.849 -13.915 -19.382  1.00  0.00           C  
ATOM    900  HA  HIE A  57       8.797 -14.677 -20.160  1.00  0.00           H  
ATOM    901  CB  HIE A  57      10.000 -14.343 -18.455  1.00  0.00           C  
ATOM    902  HB2 HIE A  57      10.062 -13.636 -17.626  1.00  0.00           H  
ATOM    903  HB3 HIE A  57       9.770 -15.324 -18.038  1.00  0.00           H  
ATOM    904  CG  HIE A  57      11.359 -14.442 -19.114  1.00  0.00           C  
ATOM    905  ND1 HIE A  57      11.758 -15.374 -20.083  1.00  0.00           N  
ATOM    906  CE1 HIE A  57      13.058 -15.133 -20.308  1.00  0.00           C  
ATOM    907  HE1 HIE A  57      13.668 -15.681 -21.012  1.00  0.00           H  
ATOM    908  NE2 HIE A  57      13.492 -14.124 -19.536  1.00  0.00           N  
ATOM    909  HE2 HIE A  57      14.442 -13.787 -19.468  1.00  0.00           H  
ATOM    910  CD2 HIE A  57      12.434 -13.676 -18.783  1.00  0.00           C  
ATOM    911  HD2 HIE A  57      12.448 -12.893 -18.038  1.00  0.00           H  
ATOM    912  C   HIE A  57       7.488 -13.989 -18.664  1.00  0.00           C  
ATOM    913  O   HIE A  57       7.129 -15.050 -18.160  1.00  0.00           O  
ATOM    914  N   GLU A  58       6.671 -12.931 -18.642  1.00  0.00           N  
ATOM    915  H   GLU A  58       7.016 -12.035 -18.972  1.00  0.00           H  
ATOM    916  CA  GLU A  58       5.283 -13.003 -18.129  1.00  0.00           C  
ATOM    917  HA  GLU A  58       5.297 -13.308 -17.084  1.00  0.00           H  
ATOM    918  CB  GLU A  58       4.670 -11.597 -18.228  1.00  0.00           C  
ATOM    919  HB2 GLU A  58       5.251 -10.938 -17.583  1.00  0.00           H  
ATOM    920  HB3 GLU A  58       4.756 -11.235 -19.255  1.00  0.00           H  
ATOM    921  CG  GLU A  58       3.198 -11.536 -17.800  1.00  0.00           C  
ATOM    922  HG2 GLU A  58       2.563 -11.847 -18.631  1.00  0.00           H  
ATOM    923  HG3 GLU A  58       3.039 -12.226 -16.968  1.00  0.00           H  
ATOM    924  CD  GLU A  58       2.808 -10.125 -17.349  1.00  0.00           C  
ATOM    925  OE1 GLU A  58       3.007  -9.152 -18.124  1.00  0.00           O  
ATOM    926  OE2 GLU A  58       2.346  -9.956 -16.203  1.00  0.00           O  
ATOM    927  C   GLU A  58       4.418 -14.035 -18.884  1.00  0.00           C  
ATOM    928  O   GLU A  58       3.584 -14.735 -18.312  1.00  0.00           O  
ATOM    929  N   LYS A  59       4.682 -14.150 -20.185  1.00  0.00           N  
ATOM    930  H   LYS A  59       5.414 -13.545 -20.524  1.00  0.00           H  
ATOM    931  CA  LYS A  59       4.059 -15.055 -21.169  1.00  0.00           C  
ATOM    932  HA  LYS A  59       3.083 -15.356 -20.786  1.00  0.00           H  
ATOM    933  CB  LYS A  59       3.845 -14.260 -22.474  1.00  0.00           C  
ATOM    934  HB2 LYS A  59       3.404 -14.904 -23.237  1.00  0.00           H  
ATOM    935  HB3 LYS A  59       3.144 -13.448 -22.269  1.00  0.00           H  
ATOM    936  CG  LYS A  59       5.166 -13.663 -22.995  1.00  0.00           C  
ATOM    937  HG2 LYS A  59       5.644 -13.101 -22.195  1.00  0.00           H  
ATOM    938  HG3 LYS A  59       5.839 -14.467 -23.299  1.00  0.00           H  
ATOM    939  CD  LYS A  59       4.987 -12.686 -24.156  1.00  0.00           C  
ATOM    940  HD2 LYS A  59       4.749 -13.232 -25.070  1.00  0.00           H  
ATOM    941  HD3 LYS A  59       4.183 -11.985 -23.921  1.00  0.00           H  
ATOM    942  CE  LYS A  59       6.318 -11.934 -24.287  1.00  0.00           C  
ATOM    943  HE2 LYS A  59       7.104 -12.643 -24.568  1.00  0.00           H  
ATOM    944  HE3 LYS A  59       6.582 -11.533 -23.302  1.00  0.00           H  
ATOM    945  NZ  LYS A  59       6.235 -10.816 -25.248  1.00  0.00           N  
ATOM    946  HZ1 LYS A  59       6.039 -11.161 -26.177  1.00  0.00           H  
ATOM    947  HZ2 LYS A  59       7.113 -10.312 -25.246  1.00  0.00           H  
ATOM    948  HZ3 LYS A  59       5.510 -10.174 -24.956  1.00  0.00           H  
ATOM    949  C   LYS A  59       4.833 -16.367 -21.389  1.00  0.00           C  
ATOM    950  O   LYS A  59       4.590 -17.075 -22.363  1.00  0.00           O  
ATOM    951  N   ASP A  60       5.794 -16.678 -20.517  1.00  0.00           N  
ATOM    952  H   ASP A  60       5.940 -16.072 -19.721  1.00  0.00           H  
ATOM    953  CA  ASP A  60       6.641 -17.865 -20.641  1.00  0.00           C  
ATOM    954  HA  ASP A  60       6.992 -17.927 -21.672  1.00  0.00           H  
ATOM    955  CB  ASP A  60       7.882 -17.719 -19.754  1.00  0.00           C  
ATOM    956  HB2 ASP A  60       8.417 -16.817 -20.046  1.00  0.00           H  
ATOM    957  HB3 ASP A  60       7.581 -17.627 -18.710  1.00  0.00           H  
ATOM    958  CG  ASP A  60       8.840 -18.899 -19.891  1.00  0.00           C  
ATOM    959  OD1 ASP A  60       9.853 -18.935 -19.161  1.00  0.00           O  
ATOM    960  OD2 ASP A  60       8.642 -19.774 -20.762  1.00  0.00           O  
ATOM    961  C   ASP A  60       5.880 -19.165 -20.331  1.00  0.00           C  
ATOM    962  O   ASP A  60       5.661 -19.538 -19.172  1.00  0.00           O  
ATOM    963  N   THR A  61       5.524 -19.908 -21.380  1.00  0.00           N  
ATOM    964  H   THR A  61       5.737 -19.572 -22.308  1.00  0.00           H  
ATOM    965  CA  THR A  61       4.796 -21.179 -21.258  1.00  0.00           C  
ATOM    966  HA  THR A  61       3.912 -20.987 -20.653  1.00  0.00           H  
ATOM    967  CB  THR A  61       4.320 -21.687 -22.625  1.00  0.00           C  
ATOM    968  HB  THR A  61       3.811 -22.642 -22.488  1.00  0.00           H  
ATOM    969  CG2 THR A  61       3.354 -20.717 -23.303  1.00  0.00           C  
ATOM    970 HG21 THR A  61       3.860 -19.781 -23.545  1.00  0.00           H  
ATOM    971 HG22 THR A  61       2.970 -21.165 -24.218  1.00  0.00           H  
ATOM    972 HG23 THR A  61       2.516 -20.508 -22.637  1.00  0.00           H  
ATOM    973  OG1 THR A  61       5.411 -21.866 -23.494  1.00  0.00           O  
ATOM    974  HG1 THR A  61       5.076 -22.273 -24.296  1.00  0.00           H  
ATOM    975  C   THR A  61       5.587 -22.287 -20.553  1.00  0.00           C  
ATOM    976  O   THR A  61       4.978 -23.266 -20.119  1.00  0.00           O  
ATOM    977  N   ARG A  62       6.909 -22.139 -20.360  1.00  0.00           N  
ATOM    978  H   ARG A  62       7.352 -21.283 -20.699  1.00  0.00           H  
ATOM    979  CA  ARG A  62       7.732 -23.100 -19.596  1.00  0.00           C  
ATOM    980  HA  ARG A  62       7.564 -24.102 -19.992  1.00  0.00           H  
ATOM    981  CB  ARG A  62       9.225 -22.754 -19.724  1.00  0.00           C  
ATOM    982  HB2 ARG A  62       9.391 -21.767 -19.290  1.00  0.00           H  
ATOM    983  HB3 ARG A  62       9.802 -23.473 -19.140  1.00  0.00           H  
ATOM    984  CG  ARG A  62       9.733 -22.789 -21.180  1.00  0.00           C  
ATOM    985  HG2 ARG A  62       9.691 -23.819 -21.538  1.00  0.00           H  
ATOM    986  HG3 ARG A  62       9.092 -22.184 -21.822  1.00  0.00           H  
ATOM    987  CD  ARG A  62      11.174 -22.271 -21.317  1.00  0.00           C  
ATOM    988  HD2 ARG A  62      11.827 -22.871 -20.681  1.00  0.00           H  
ATOM    989  HD3 ARG A  62      11.481 -22.396 -22.357  1.00  0.00           H  
ATOM    990  NE  ARG A  62      11.278 -20.851 -20.930  1.00  0.00           N  
ATOM    991  HE  ARG A  62      10.420 -20.417 -20.570  1.00  0.00           H  
ATOM    992  CZ  ARG A  62      12.311 -20.039 -21.013  1.00  0.00           C  
ATOM    993  NH1 ARG A  62      13.432 -20.403 -21.576  1.00  0.00           N  
ATOM    994 HH11 ARG A  62      13.473 -21.330 -21.953  1.00  0.00           H  
ATOM    995 HH12 ARG A  62      14.190 -19.757 -21.667  1.00  0.00           H  
ATOM    996  NH2 ARG A  62      12.220 -18.846 -20.513  1.00  0.00           N  
ATOM    997 HH21 ARG A  62      11.361 -18.642 -19.983  1.00  0.00           H  
ATOM    998 HH22 ARG A  62      12.960 -18.182 -20.524  1.00  0.00           H  
ATOM    999  C   ARG A  62       7.322 -23.153 -18.121  1.00  0.00           C  
ATOM   1000  O   ARG A  62       7.342 -24.226 -17.525  1.00  0.00           O  
ATOM   1001  N   CYS A  63       6.893 -22.022 -17.555  1.00  0.00           N  
ATOM   1002  H   CYS A  63       6.892 -21.179 -18.114  1.00  0.00           H  
ATOM   1003  CA  CYS A  63       6.316 -21.969 -16.210  1.00  0.00           C  
ATOM   1004  HA  CYS A  63       6.883 -22.631 -15.554  1.00  0.00           H  
ATOM   1005  CB  CYS A  63       6.434 -20.539 -15.666  1.00  0.00           C  
ATOM   1006  HB2 CYS A  63       5.891 -19.840 -16.307  1.00  0.00           H  
ATOM   1007  HB3 CYS A  63       5.990 -20.504 -14.670  1.00  0.00           H  
ATOM   1008  SG  CYS A  63       8.179 -20.037 -15.550  1.00  0.00           S  
ATOM   1009  HG  CYS A  63       8.339 -19.679 -16.834  1.00  0.00           H  
ATOM   1010  C   CYS A  63       4.858 -22.460 -16.176  1.00  0.00           C  
ATOM   1011  O   CYS A  63       4.438 -23.042 -15.179  1.00  0.00           O  
ATOM   1012  N   LEU A  64       4.097 -22.284 -17.262  1.00  0.00           N  
ATOM   1013  H   LEU A  64       4.511 -21.834 -18.066  1.00  0.00           H  
ATOM   1014  CA  LEU A  64       2.701 -22.736 -17.371  1.00  0.00           C  
ATOM   1015  HA  LEU A  64       2.177 -22.445 -16.461  1.00  0.00           H  
ATOM   1016  CB  LEU A  64       2.059 -22.005 -18.564  1.00  0.00           C  
ATOM   1017  HB2 LEU A  64       2.155 -20.930 -18.399  1.00  0.00           H  
ATOM   1018  HB3 LEU A  64       2.621 -22.269 -19.457  1.00  0.00           H  
ATOM   1019  CG  LEU A  64       0.583 -22.339 -18.846  1.00  0.00           C  
ATOM   1020  HG  LEU A  64       0.485 -23.388 -19.125  1.00  0.00           H  
ATOM   1021  CD1 LEU A  64      -0.322 -22.049 -17.651  1.00  0.00           C  
ATOM   1022 HD11 LEU A  64      -0.070 -22.713 -16.825  1.00  0.00           H  
ATOM   1023 HD12 LEU A  64      -1.362 -22.223 -17.922  1.00  0.00           H  
ATOM   1024 HD13 LEU A  64      -0.189 -21.017 -17.344  1.00  0.00           H  
ATOM   1025  CD2 LEU A  64       0.099 -21.476 -20.013  1.00  0.00           C  
ATOM   1026 HD21 LEU A  64       0.701 -21.684 -20.897  1.00  0.00           H  
ATOM   1027 HD22 LEU A  64      -0.940 -21.714 -20.239  1.00  0.00           H  
ATOM   1028 HD23 LEU A  64       0.180 -20.418 -19.761  1.00  0.00           H  
ATOM   1029  C   LEU A  64       2.563 -24.266 -17.493  1.00  0.00           C  
ATOM   1030  O   LEU A  64       1.598 -24.830 -16.988  1.00  0.00           O  
ATOM   1031  N   GLY A  65       3.527 -24.934 -18.135  1.00  0.00           N  
ATOM   1032  H   GLY A  65       4.245 -24.399 -18.612  1.00  0.00           H  
ATOM   1033  CA  GLY A  65       3.572 -26.401 -18.244  1.00  0.00           C  
ATOM   1034  HA2 GLY A  65       2.578 -26.769 -18.502  1.00  0.00           H  
ATOM   1035  HA3 GLY A  65       4.258 -26.673 -19.047  1.00  0.00           H  
ATOM   1036  C   GLY A  65       4.022 -27.134 -16.971  1.00  0.00           C  
ATOM   1037  O   GLY A  65       4.031 -28.365 -16.951  1.00  0.00           O  
ATOM   1038  N   ALA A  66       4.421 -26.398 -15.929  1.00  0.00           N  
ATOM   1039  H   ALA A  66       4.361 -25.394 -16.019  1.00  0.00           H  
ATOM   1040  CA  ALA A  66       4.694 -26.932 -14.597  1.00  0.00           C  
ATOM   1041  HA  ALA A  66       5.077 -27.949 -14.694  1.00  0.00           H  
ATOM   1042  CB  ALA A  66       5.796 -26.063 -13.971  1.00  0.00           C  
ATOM   1043  HB1 ALA A  66       6.133 -26.504 -13.033  1.00  0.00           H  
ATOM   1044  HB2 ALA A  66       6.646 -26.002 -14.653  1.00  0.00           H  
ATOM   1045  HB3 ALA A  66       5.413 -25.059 -13.788  1.00  0.00           H  
ATOM   1046  C   ALA A  66       3.412 -26.995 -13.732  1.00  0.00           C  
ATOM   1047  O   ALA A  66       2.298 -26.773 -14.201  1.00  0.00           O  
ATOM   1048  N   THR A  67       3.552 -27.292 -12.435  1.00  0.00           N  
ATOM   1049  H   THR A  67       4.476 -27.421 -12.060  1.00  0.00           H  
ATOM   1050  CA  THR A  67       2.408 -27.316 -11.506  1.00  0.00           C  
ATOM   1051  HA  THR A  67       1.640 -27.951 -11.949  1.00  0.00           H  
ATOM   1052  CB  THR A  67       2.779 -27.912 -10.138  1.00  0.00           C  
ATOM   1053  HB  THR A  67       1.872 -27.986  -9.539  1.00  0.00           H  
ATOM   1054  CG2 THR A  67       3.391 -29.310 -10.242  1.00  0.00           C  
ATOM   1055 HG21 THR A  67       4.362 -29.269 -10.735  1.00  0.00           H  
ATOM   1056 HG22 THR A  67       3.513 -29.736  -9.246  1.00  0.00           H  
ATOM   1057 HG23 THR A  67       2.728 -29.958 -10.818  1.00  0.00           H  
ATOM   1058  OG1 THR A  67       3.699 -27.088  -9.453  1.00  0.00           O  
ATOM   1059  HG1 THR A  67       3.910 -27.527  -8.624  1.00  0.00           H  
ATOM   1060  C   THR A  67       1.793 -25.926 -11.304  1.00  0.00           C  
ATOM   1061  O   THR A  67       2.470 -24.900 -11.409  1.00  0.00           O  
ATOM   1062  N   ALA A  68       0.512 -25.886 -10.917  1.00  0.00           N  
ATOM   1063  H   ALA A  68      -0.012 -26.746 -10.887  1.00  0.00           H  
ATOM   1064  CA  ALA A  68      -0.202 -24.642 -10.623  1.00  0.00           C  
ATOM   1065  HA  ALA A  68      -0.268 -24.059 -11.543  1.00  0.00           H  
ATOM   1066  CB  ALA A  68      -1.624 -25.004 -10.176  1.00  0.00           C  
ATOM   1067  HB1 ALA A  68      -2.128 -25.566 -10.964  1.00  0.00           H  
ATOM   1068  HB2 ALA A  68      -1.592 -25.608  -9.267  1.00  0.00           H  
ATOM   1069  HB3 ALA A  68      -2.190 -24.093  -9.978  1.00  0.00           H  
ATOM   1070  C   ALA A  68       0.519 -23.768  -9.575  1.00  0.00           C  
ATOM   1071  O   ALA A  68       0.593 -22.553  -9.736  1.00  0.00           O  
ATOM   1072  N   GLN A  69       1.121 -24.371  -8.542  1.00  0.00           N  
ATOM   1073  H   GLN A  69       0.943 -25.360  -8.399  1.00  0.00           H  
ATOM   1074  CA  GLN A  69       1.953 -23.678  -7.550  1.00  0.00           C  
ATOM   1075  HA  GLN A  69       1.367 -22.881  -7.092  1.00  0.00           H  
ATOM   1076  CB  GLN A  69       2.395 -24.667  -6.452  1.00  0.00           C  
ATOM   1077  HB2 GLN A  69       2.726 -25.605  -6.902  1.00  0.00           H  
ATOM   1078  HB3 GLN A  69       3.253 -24.236  -5.934  1.00  0.00           H  
ATOM   1079  CG  GLN A  69       1.326 -24.948  -5.379  1.00  0.00           C  
ATOM   1080  HG2 GLN A  69       1.803 -25.472  -4.550  1.00  0.00           H  
ATOM   1081  HG3 GLN A  69       0.953 -23.999  -4.992  1.00  0.00           H  
ATOM   1082  CD  GLN A  69       0.144 -25.802  -5.837  1.00  0.00           C  
ATOM   1083  OE1 GLN A  69       0.150 -26.431  -6.884  1.00  0.00           O  
ATOM   1084  NE2 GLN A  69      -0.918 -25.854  -5.065  1.00  0.00           N  
ATOM   1085 HE21 GLN A  69      -1.674 -26.436  -5.381  1.00  0.00           H  
ATOM   1086 HE22 GLN A  69      -0.955 -25.368  -4.186  1.00  0.00           H  
ATOM   1087  C   GLN A  69       3.197 -23.017  -8.170  1.00  0.00           C  
ATOM   1088  O   GLN A  69       3.557 -21.911  -7.768  1.00  0.00           O  
ATOM   1089  N   GLN A  70       3.843 -23.663  -9.149  1.00  0.00           N  
ATOM   1090  H   GLN A  70       3.458 -24.533  -9.502  1.00  0.00           H  
ATOM   1091  CA  GLN A  70       5.004 -23.102  -9.846  1.00  0.00           C  
ATOM   1092  HA  GLN A  70       5.679 -22.695  -9.093  1.00  0.00           H  
ATOM   1093  CB  GLN A  70       5.736 -24.223 -10.608  1.00  0.00           C  
ATOM   1094  HB2 GLN A  70       5.900 -25.068  -9.935  1.00  0.00           H  
ATOM   1095  HB3 GLN A  70       5.097 -24.564 -11.422  1.00  0.00           H  
ATOM   1096  CG  GLN A  70       7.090 -23.799 -11.200  1.00  0.00           C  
ATOM   1097  HG2 GLN A  70       7.441 -24.589 -11.863  1.00  0.00           H  
ATOM   1098  HG3 GLN A  70       6.974 -22.897 -11.799  1.00  0.00           H  
ATOM   1099  CD  GLN A  70       8.146 -23.557 -10.119  1.00  0.00           C  
ATOM   1100  OE1 GLN A  70       8.194 -22.525  -9.470  1.00  0.00           O  
ATOM   1101  NE2 GLN A  70       9.046 -24.482  -9.875  1.00  0.00           N  
ATOM   1102 HE21 GLN A  70       9.730 -24.256  -9.175  1.00  0.00           H  
ATOM   1103 HE22 GLN A  70       9.067 -25.340 -10.397  1.00  0.00           H  
ATOM   1104  C   GLN A  70       4.597 -21.942 -10.767  1.00  0.00           C  
ATOM   1105  O   GLN A  70       5.198 -20.869 -10.695  1.00  0.00           O  
ATOM   1106  N   PHE A  71       3.533 -22.112 -11.564  1.00  0.00           N  
ATOM   1107  H   PHE A  71       3.105 -23.034 -11.613  1.00  0.00           H  
ATOM   1108  CA  PHE A  71       2.940 -21.029 -12.362  1.00  0.00           C  
ATOM   1109  HA  PHE A  71       3.710 -20.637 -13.027  1.00  0.00           H  
ATOM   1110  CB  PHE A  71       1.802 -21.606 -13.223  1.00  0.00           C  
ATOM   1111  HB2 PHE A  71       2.214 -22.380 -13.869  1.00  0.00           H  
ATOM   1112  HB3 PHE A  71       1.085 -22.089 -12.558  1.00  0.00           H  
ATOM   1113  CG  PHE A  71       1.052 -20.613 -14.105  1.00  0.00           C  
ATOM   1114  CD1 PHE A  71       1.746 -19.633 -14.844  1.00  0.00           C  
ATOM   1115  HD1 PHE A  71       2.824 -19.559 -14.786  1.00  0.00           H  
ATOM   1116  CE1 PHE A  71       1.050 -18.747 -15.683  1.00  0.00           C  
ATOM   1117  HE1 PHE A  71       1.603 -18.012 -16.255  1.00  0.00           H  
ATOM   1118  CZ  PHE A  71      -0.347 -18.840 -15.804  1.00  0.00           C  
ATOM   1119  HZ  PHE A  71      -0.867 -18.185 -16.491  1.00  0.00           H  
ATOM   1120  CE2 PHE A  71      -1.049 -19.822 -15.080  1.00  0.00           C  
ATOM   1121  HE2 PHE A  71      -2.114 -19.944 -15.226  1.00  0.00           H  
ATOM   1122  CD2 PHE A  71      -0.349 -20.704 -14.234  1.00  0.00           C  
ATOM   1123  HD2 PHE A  71      -0.883 -21.492 -13.720  1.00  0.00           H  
ATOM   1124  C   PHE A  71       2.442 -19.862 -11.486  1.00  0.00           C  
ATOM   1125  O   PHE A  71       2.525 -18.698 -11.877  1.00  0.00           O  
ATOM   1126  N   HIE A  72       1.953 -20.144 -10.272  1.00  0.00           N  
ATOM   1127  H   HIE A  72       1.817 -21.117 -10.019  1.00  0.00           H  
ATOM   1128  CA  HIE A  72       1.576 -19.107  -9.311  1.00  0.00           C  
ATOM   1129  HA  HIE A  72       0.912 -18.400  -9.806  1.00  0.00           H  
ATOM   1130  CB  HIE A  72       0.801 -19.683  -8.118  1.00  0.00           C  
ATOM   1131  HB2 HIE A  72      -0.103 -20.178  -8.475  1.00  0.00           H  
ATOM   1132  HB3 HIE A  72       1.415 -20.414  -7.591  1.00  0.00           H  
ATOM   1133  CG  HIE A  72       0.409 -18.582  -7.166  1.00  0.00           C  
ATOM   1134  ND1 HIE A  72      -0.502 -17.563  -7.457  1.00  0.00           N  
ATOM   1135  CE1 HIE A  72      -0.381 -16.670  -6.464  1.00  0.00           C  
ATOM   1136  HE1 HIE A  72      -0.912 -15.729  -6.416  1.00  0.00           H  
ATOM   1137  NE2 HIE A  72       0.534 -17.080  -5.570  1.00  0.00           N  
ATOM   1138  HE2 HIE A  72       0.847 -16.537  -4.775  1.00  0.00           H  
ATOM   1139  CD2 HIE A  72       1.053 -18.282  -6.001  1.00  0.00           C  
ATOM   1140  HD2 HIE A  72       1.867 -18.833  -5.556  1.00  0.00           H  
ATOM   1141  C   HIE A  72       2.788 -18.288  -8.864  1.00  0.00           C  
ATOM   1142  O   HIE A  72       2.793 -17.079  -9.079  1.00  0.00           O  
ATOM   1143  N   ARG A  73       3.845 -18.915  -8.320  1.00  0.00           N  
ATOM   1144  H   ARG A  73       3.811 -19.925  -8.208  1.00  0.00           H  
ATOM   1145  CA  ARG A  73       5.049 -18.173  -7.887  1.00  0.00           C  
ATOM   1146  HA  ARG A  73       4.735 -17.367  -7.221  1.00  0.00           H  
ATOM   1147  CB  ARG A  73       6.020 -19.064  -7.098  1.00  0.00           C  
ATOM   1148  HB2 ARG A  73       6.292 -19.944  -7.684  1.00  0.00           H  
ATOM   1149  HB3 ARG A  73       6.926 -18.483  -6.911  1.00  0.00           H  
ATOM   1150  CG  ARG A  73       5.412 -19.494  -5.748  1.00  0.00           C  
ATOM   1151  HG2 ARG A  73       4.680 -18.752  -5.428  1.00  0.00           H  
ATOM   1152  HG3 ARG A  73       4.897 -20.448  -5.865  1.00  0.00           H  
ATOM   1153  CD  ARG A  73       6.462 -19.596  -4.635  1.00  0.00           C  
ATOM   1154  HD2 ARG A  73       6.976 -18.641  -4.558  1.00  0.00           H  
ATOM   1155  HD3 ARG A  73       5.954 -19.752  -3.683  1.00  0.00           H  
ATOM   1156  NE  ARG A  73       7.461 -20.655  -4.879  1.00  0.00           N  
ATOM   1157  HE  ARG A  73       8.230 -20.423  -5.499  1.00  0.00           H  
ATOM   1158  CZ  ARG A  73       7.559 -21.820  -4.275  1.00  0.00           C  
ATOM   1159  NH1 ARG A  73       6.678 -22.238  -3.405  1.00  0.00           N  
ATOM   1160 HH11 ARG A  73       5.966 -21.590  -3.115  1.00  0.00           H  
ATOM   1161 HH12 ARG A  73       6.810 -23.094  -2.904  1.00  0.00           H  
ATOM   1162  NH2 ARG A  73       8.578 -22.577  -4.558  1.00  0.00           N  
ATOM   1163 HH21 ARG A  73       9.278 -22.187  -5.185  1.00  0.00           H  
ATOM   1164 HH22 ARG A  73       8.731 -23.436  -4.072  1.00  0.00           H  
ATOM   1165  C   ARG A  73       5.753 -17.452  -9.041  1.00  0.00           C  
ATOM   1166  O   ARG A  73       6.216 -16.334  -8.844  1.00  0.00           O  
ATOM   1167  N   HIE A  74       5.736 -18.012 -10.253  1.00  0.00           N  
ATOM   1168  H   HIE A  74       5.371 -18.955 -10.330  1.00  0.00           H  
ATOM   1169  CA  HIE A  74       6.148 -17.324 -11.490  1.00  0.00           C  
ATOM   1170  HA  HIE A  74       7.196 -17.038 -11.414  1.00  0.00           H  
ATOM   1171  CB  HIE A  74       6.012 -18.293 -12.675  1.00  0.00           C  
ATOM   1172  HB2 HIE A  74       6.859 -18.981 -12.675  1.00  0.00           H  
ATOM   1173  HB3 HIE A  74       5.111 -18.887 -12.545  1.00  0.00           H  
ATOM   1174  CG  HIE A  74       5.910 -17.636 -14.029  1.00  0.00           C  
ATOM   1175  ND1 HIE A  74       4.794 -17.721 -14.863  1.00  0.00           N  
ATOM   1176  CE1 HIE A  74       5.106 -17.027 -15.968  1.00  0.00           C  
ATOM   1177  HE1 HIE A  74       4.460 -16.902 -16.828  1.00  0.00           H  
ATOM   1178  NE2 HIE A  74       6.343 -16.518 -15.863  1.00  0.00           N  
ATOM   1179  HE2 HIE A  74       6.805 -15.981 -16.596  1.00  0.00           H  
ATOM   1180  CD2 HIE A  74       6.866 -16.878 -14.641  1.00  0.00           C  
ATOM   1181  HD2 HIE A  74       7.839 -16.623 -14.248  1.00  0.00           H  
ATOM   1182  C   HIE A  74       5.377 -16.014 -11.719  1.00  0.00           C  
ATOM   1183  O   HIE A  74       5.997 -14.956 -11.819  1.00  0.00           O  
ATOM   1184  N   LYS A  75       4.039 -16.035 -11.704  1.00  0.00           N  
ATOM   1185  H   LYS A  75       3.577 -16.936 -11.625  1.00  0.00           H  
ATOM   1186  CA  LYS A  75       3.228 -14.810 -11.840  1.00  0.00           C  
ATOM   1187  HA  LYS A  75       3.546 -14.268 -12.735  1.00  0.00           H  
ATOM   1188  CB  LYS A  75       1.749 -15.172 -11.976  1.00  0.00           C  
ATOM   1189  HB2 LYS A  75       1.485 -15.869 -11.180  1.00  0.00           H  
ATOM   1190  HB3 LYS A  75       1.148 -14.269 -11.853  1.00  0.00           H  
ATOM   1191  CG  LYS A  75       1.443 -15.767 -13.357  1.00  0.00           C  
ATOM   1192  HG2 LYS A  75       1.632 -15.009 -14.118  1.00  0.00           H  
ATOM   1193  HG3 LYS A  75       2.090 -16.622 -13.557  1.00  0.00           H  
ATOM   1194  CD  LYS A  75      -0.021 -16.208 -13.447  1.00  0.00           C  
ATOM   1195  HD2 LYS A  75      -0.668 -15.376 -13.162  1.00  0.00           H  
ATOM   1196  HD3 LYS A  75      -0.234 -16.474 -14.481  1.00  0.00           H  
ATOM   1197  CE  LYS A  75      -0.259 -17.416 -12.532  1.00  0.00           C  
ATOM   1198  HE2 LYS A  75       0.451 -18.203 -12.813  1.00  0.00           H  
ATOM   1199  HE3 LYS A  75      -0.044 -17.128 -11.501  1.00  0.00           H  
ATOM   1200  NZ  LYS A  75      -1.646 -17.918 -12.635  1.00  0.00           N  
ATOM   1201  HZ1 LYS A  75      -1.778 -18.316 -13.556  1.00  0.00           H  
ATOM   1202  HZ2 LYS A  75      -2.306 -17.166 -12.491  1.00  0.00           H  
ATOM   1203  HZ3 LYS A  75      -1.811 -18.638 -11.944  1.00  0.00           H  
ATOM   1204  C   LYS A  75       3.417 -13.847 -10.668  1.00  0.00           C  
ATOM   1205  O   LYS A  75       3.461 -12.640 -10.886  1.00  0.00           O  
ATOM   1206  N   GLN A  76       3.562 -14.371  -9.453  1.00  0.00           N  
ATOM   1207  H   GLN A  76       3.469 -15.376  -9.360  1.00  0.00           H  
ATOM   1208  CA  GLN A  76       3.805 -13.580  -8.244  1.00  0.00           C  
ATOM   1209  HA  GLN A  76       3.014 -12.834  -8.159  1.00  0.00           H  
ATOM   1210  CB  GLN A  76       3.735 -14.522  -7.029  1.00  0.00           C  
ATOM   1211  HB2 GLN A  76       2.993 -15.303  -7.193  1.00  0.00           H  
ATOM   1212  HB3 GLN A  76       4.701 -15.010  -6.904  1.00  0.00           H  
ATOM   1213  CG  GLN A  76       3.374 -13.791  -5.730  1.00  0.00           C  
ATOM   1214  HG2 GLN A  76       3.693 -14.410  -4.893  1.00  0.00           H  
ATOM   1215  HG3 GLN A  76       3.913 -12.846  -5.670  1.00  0.00           H  
ATOM   1216  CD  GLN A  76       1.877 -13.530  -5.567  1.00  0.00           C  
ATOM   1217  OE1 GLN A  76       1.071 -13.612  -6.481  1.00  0.00           O  
ATOM   1218  NE2 GLN A  76       1.434 -13.207  -4.372  1.00  0.00           N  
ATOM   1219 HE21 GLN A  76       0.466 -12.962  -4.297  1.00  0.00           H  
ATOM   1220 HE22 GLN A  76       2.082 -13.065  -3.614  1.00  0.00           H  
ATOM   1221  C   GLN A  76       5.155 -12.841  -8.321  1.00  0.00           C  
ATOM   1222  O   GLN A  76       5.242 -11.662  -7.976  1.00  0.00           O  
ATOM   1223  N   LEU A  77       6.189 -13.504  -8.857  1.00  0.00           N  
ATOM   1224  H   LEU A  77       6.065 -14.486  -9.090  1.00  0.00           H  
ATOM   1225  CA  LEU A  77       7.493 -12.908  -9.153  1.00  0.00           C  
ATOM   1226  HA  LEU A  77       7.883 -12.457  -8.239  1.00  0.00           H  
ATOM   1227  CB  LEU A  77       8.458 -14.022  -9.606  1.00  0.00           C  
ATOM   1228  HB2 LEU A  77       8.442 -14.837  -8.881  1.00  0.00           H  
ATOM   1229  HB3 LEU A  77       8.093 -14.428 -10.549  1.00  0.00           H  
ATOM   1230  CG  LEU A  77       9.912 -13.547  -9.801  1.00  0.00           C  
ATOM   1231  HG  LEU A  77       9.942 -12.475  -9.989  1.00  0.00           H  
ATOM   1232  CD1 LEU A  77      10.749 -13.857  -8.559  1.00  0.00           C  
ATOM   1233 HD11 LEU A  77      10.802 -14.935  -8.401  1.00  0.00           H  
ATOM   1234 HD12 LEU A  77      11.757 -13.464  -8.682  1.00  0.00           H  
ATOM   1235 HD13 LEU A  77      10.299 -13.407  -7.677  1.00  0.00           H  
ATOM   1236  CD2 LEU A  77      10.553 -14.251 -10.999  1.00  0.00           C  
ATOM   1237 HD21 LEU A  77      10.538 -15.329 -10.848  1.00  0.00           H  
ATOM   1238 HD22 LEU A  77      10.003 -14.002 -11.907  1.00  0.00           H  
ATOM   1239 HD23 LEU A  77      11.584 -13.919 -11.114  1.00  0.00           H  
ATOM   1240  C   LEU A  77       7.360 -11.796 -10.206  1.00  0.00           C  
ATOM   1241  O   LEU A  77       7.806 -10.680  -9.963  1.00  0.00           O  
ATOM   1242  N   ILE A  78       6.677 -12.055 -11.327  1.00  0.00           N  
ATOM   1243  H   ILE A  78       6.341 -13.003 -11.472  1.00  0.00           H  
ATOM   1244  CA  ILE A  78       6.403 -11.048 -12.367  1.00  0.00           C  
ATOM   1245  HA  ILE A  78       7.351 -10.677 -12.752  1.00  0.00           H  
ATOM   1246  CB  ILE A  78       5.641 -11.730 -13.528  1.00  0.00           C  
ATOM   1247  HB  ILE A  78       4.815 -12.293 -13.094  1.00  0.00           H  
ATOM   1248  CG2 ILE A  78       5.009 -10.721 -14.495  1.00  0.00           C  
ATOM   1249 HG21 ILE A  78       4.567 -11.264 -15.326  1.00  0.00           H  
ATOM   1250 HG22 ILE A  78       4.205 -10.172 -14.005  1.00  0.00           H  
ATOM   1251 HG23 ILE A  78       5.753 -10.022 -14.872  1.00  0.00           H  
ATOM   1252  CG1 ILE A  78       6.520 -12.753 -14.295  1.00  0.00           C  
ATOM   1253 HG12 ILE A  78       6.994 -13.428 -13.585  1.00  0.00           H  
ATOM   1254 HG13 ILE A  78       5.867 -13.363 -14.919  1.00  0.00           H  
ATOM   1255  CD1 ILE A  78       7.625 -12.169 -15.185  1.00  0.00           C  
ATOM   1256 HD11 ILE A  78       7.193 -11.568 -15.984  1.00  0.00           H  
ATOM   1257 HD12 ILE A  78       8.307 -11.560 -14.595  1.00  0.00           H  
ATOM   1258 HD13 ILE A  78       8.189 -12.986 -15.637  1.00  0.00           H  
ATOM   1259  C   ILE A  78       5.667  -9.820 -11.787  1.00  0.00           C  
ATOM   1260  O   ILE A  78       6.039  -8.681 -12.082  1.00  0.00           O  
ATOM   1261  N   ARG A  79       4.689 -10.024 -10.893  1.00  0.00           N  
ATOM   1262  H   ARG A  79       4.401 -10.982 -10.716  1.00  0.00           H  
ATOM   1263  CA  ARG A  79       4.031  -8.942 -10.140  1.00  0.00           C  
ATOM   1264  HA  ARG A  79       3.636  -8.220 -10.856  1.00  0.00           H  
ATOM   1265  CB  ARG A  79       2.849  -9.517  -9.337  1.00  0.00           C  
ATOM   1266  HB2 ARG A  79       2.154 -10.004 -10.024  1.00  0.00           H  
ATOM   1267  HB3 ARG A  79       3.214 -10.261  -8.631  1.00  0.00           H  
ATOM   1268  CG  ARG A  79       2.105  -8.420  -8.564  1.00  0.00           C  
ATOM   1269  HG2 ARG A  79       2.798  -7.932  -7.879  1.00  0.00           H  
ATOM   1270  HG3 ARG A  79       1.728  -7.674  -9.266  1.00  0.00           H  
ATOM   1271  CD  ARG A  79       0.935  -8.971  -7.740  1.00  0.00           C  
ATOM   1272  HD2 ARG A  79       0.140  -9.287  -8.415  1.00  0.00           H  
ATOM   1273  HD3 ARG A  79       1.281  -9.835  -7.167  1.00  0.00           H  
ATOM   1274  NE  ARG A  79       0.469  -7.929  -6.811  1.00  0.00           N  
ATOM   1275  HE  ARG A  79       1.148  -7.208  -6.583  1.00  0.00           H  
ATOM   1276  CZ  ARG A  79      -0.754  -7.564  -6.483  1.00  0.00           C  
ATOM   1277  NH1 ARG A  79      -1.844  -8.090  -6.959  1.00  0.00           N  
ATOM   1278 HH11 ARG A  79      -1.791  -8.806  -7.650  1.00  0.00           H  
ATOM   1279 HH12 ARG A  79      -2.699  -7.562  -6.778  1.00  0.00           H  
ATOM   1280  NH2 ARG A  79      -0.924  -6.598  -5.643  1.00  0.00           N  
ATOM   1281 HH21 ARG A  79      -0.107  -6.044  -5.414  1.00  0.00           H  
ATOM   1282 HH22 ARG A  79      -1.860  -6.205  -5.607  1.00  0.00           H  
ATOM   1283  C   ARG A  79       5.020  -8.164  -9.259  1.00  0.00           C  
ATOM   1284  O   ARG A  79       5.078  -6.939  -9.347  1.00  0.00           O  
ATOM   1285  N   PHE A  80       5.835  -8.835  -8.448  1.00  0.00           N  
ATOM   1286  H   PHE A  80       5.741  -9.846  -8.377  1.00  0.00           H  
ATOM   1287  CA  PHE A  80       6.829  -8.146  -7.619  1.00  0.00           C  
ATOM   1288  HA  PHE A  80       6.324  -7.328  -7.108  1.00  0.00           H  
ATOM   1289  CB  PHE A  80       7.380  -9.099  -6.552  1.00  0.00           C  
ATOM   1290  HB2 PHE A  80       7.771  -9.981  -7.058  1.00  0.00           H  
ATOM   1291  HB3 PHE A  80       8.208  -8.594  -6.056  1.00  0.00           H  
ATOM   1292  CG  PHE A  80       6.421  -9.547  -5.459  1.00  0.00           C  
ATOM   1293  CD1 PHE A  80       6.463 -10.879  -5.002  1.00  0.00           C  
ATOM   1294  HD1 PHE A  80       7.132 -11.589  -5.467  1.00  0.00           H  
ATOM   1295  CE1 PHE A  80       5.659 -11.284  -3.922  1.00  0.00           C  
ATOM   1296  HE1 PHE A  80       5.719 -12.297  -3.550  1.00  0.00           H  
ATOM   1297  CZ  PHE A  80       4.806 -10.364  -3.290  1.00  0.00           C  
ATOM   1298  HZ  PHE A  80       4.215 -10.672  -2.438  1.00  0.00           H  
ATOM   1299  CE2 PHE A  80       4.757  -9.035  -3.742  1.00  0.00           C  
ATOM   1300  HE2 PHE A  80       4.121  -8.320  -3.241  1.00  0.00           H  
ATOM   1301  CD2 PHE A  80       5.566  -8.626  -4.819  1.00  0.00           C  
ATOM   1302  HD2 PHE A  80       5.540  -7.593  -5.128  1.00  0.00           H  
ATOM   1303  C   PHE A  80       7.962  -7.474  -8.422  1.00  0.00           C  
ATOM   1304  O   PHE A  80       8.486  -6.466  -7.958  1.00  0.00           O  
ATOM   1305  N   LEU A  81       8.311  -7.951  -9.625  1.00  0.00           N  
ATOM   1306  H   LEU A  81       7.913  -8.840  -9.910  1.00  0.00           H  
ATOM   1307  CA  LEU A  81       9.231  -7.278 -10.564  1.00  0.00           C  
ATOM   1308  HA  LEU A  81      10.132  -6.979 -10.033  1.00  0.00           H  
ATOM   1309  CB  LEU A  81       9.618  -8.240 -11.708  1.00  0.00           C  
ATOM   1310  HB2 LEU A  81       8.708  -8.668 -12.128  1.00  0.00           H  
ATOM   1311  HB3 LEU A  81      10.098  -7.661 -12.497  1.00  0.00           H  
ATOM   1312  CG  LEU A  81      10.574  -9.388 -11.331  1.00  0.00           C  
ATOM   1313  HG  LEU A  81      10.171  -9.962 -10.501  1.00  0.00           H  
ATOM   1314  CD1 LEU A  81      10.742 -10.313 -12.539  1.00  0.00           C  
ATOM   1315 HD11 LEU A  81      11.184  -9.770 -13.374  1.00  0.00           H  
ATOM   1316 HD12 LEU A  81      11.388 -11.151 -12.276  1.00  0.00           H  
ATOM   1317 HD13 LEU A  81       9.772 -10.708 -12.834  1.00  0.00           H  
ATOM   1318  CD2 LEU A  81      11.959  -8.869 -10.944  1.00  0.00           C  
ATOM   1319 HD21 LEU A  81      11.900  -8.302 -10.017  1.00  0.00           H  
ATOM   1320 HD22 LEU A  81      12.356  -8.240 -11.741  1.00  0.00           H  
ATOM   1321 HD23 LEU A  81      12.635  -9.709 -10.781  1.00  0.00           H  
ATOM   1322  C   LEU A  81       8.621  -5.986 -11.138  1.00  0.00           C  
ATOM   1323  O   LEU A  81       9.283  -4.949 -11.185  1.00  0.00           O  
ATOM   1324  N   LYS A  82       7.338  -6.027 -11.516  1.00  0.00           N  
ATOM   1325  H   LYS A  82       6.864  -6.926 -11.495  1.00  0.00           H  
ATOM   1326  CA  LYS A  82       6.563  -4.838 -11.909  1.00  0.00           C  
ATOM   1327  HA  LYS A  82       7.083  -4.321 -12.719  1.00  0.00           H  
ATOM   1328  CB  LYS A  82       5.174  -5.265 -12.400  1.00  0.00           C  
ATOM   1329  HB2 LYS A  82       4.743  -5.994 -11.715  1.00  0.00           H  
ATOM   1330  HB3 LYS A  82       4.520  -4.391 -12.433  1.00  0.00           H  
ATOM   1331  CG  LYS A  82       5.255  -5.857 -13.809  1.00  0.00           C  
ATOM   1332  HG2 LYS A  82       5.538  -5.058 -14.494  1.00  0.00           H  
ATOM   1333  HG3 LYS A  82       6.009  -6.644 -13.850  1.00  0.00           H  
ATOM   1334  CD  LYS A  82       3.907  -6.431 -14.245  1.00  0.00           C  
ATOM   1335  HD2 LYS A  82       3.657  -7.294 -13.624  1.00  0.00           H  
ATOM   1336  HD3 LYS A  82       3.135  -5.666 -14.140  1.00  0.00           H  
ATOM   1337  CE  LYS A  82       4.014  -6.857 -15.707  1.00  0.00           C  
ATOM   1338  HE2 LYS A  82       4.370  -6.012 -16.301  1.00  0.00           H  
ATOM   1339  HE3 LYS A  82       4.750  -7.663 -15.787  1.00  0.00           H  
ATOM   1340  NZ  LYS A  82       2.717  -7.326 -16.230  1.00  0.00           N  
ATOM   1341  HZ1 LYS A  82       2.818  -7.663 -17.193  1.00  0.00           H  
ATOM   1342  HZ2 LYS A  82       2.448  -8.217 -15.800  1.00  0.00           H  
ATOM   1343  HZ3 LYS A  82       1.972  -6.655 -16.164  1.00  0.00           H  
ATOM   1344  C   LYS A  82       6.442  -3.821 -10.773  1.00  0.00           C  
ATOM   1345  O   LYS A  82       6.581  -2.627 -11.020  1.00  0.00           O  
ATOM   1346  N   ARG A  83       6.260  -4.270  -9.524  1.00  0.00           N  
ATOM   1347  H   ARG A  83       6.061  -5.257  -9.401  1.00  0.00           H  
ATOM   1348  CA  ARG A  83       6.271  -3.375  -8.352  1.00  0.00           C  
ATOM   1349  HA  ARG A  83       5.659  -2.506  -8.588  1.00  0.00           H  
ATOM   1350  CB  ARG A  83       5.635  -4.081  -7.146  1.00  0.00           C  
ATOM   1351  HB2 ARG A  83       4.741  -4.609  -7.484  1.00  0.00           H  
ATOM   1352  HB3 ARG A  83       6.333  -4.810  -6.729  1.00  0.00           H  
ATOM   1353  CG  ARG A  83       5.219  -3.068  -6.066  1.00  0.00           C  
ATOM   1354  HG2 ARG A  83       6.095  -2.559  -5.666  1.00  0.00           H  
ATOM   1355  HG3 ARG A  83       4.544  -2.332  -6.505  1.00  0.00           H  
ATOM   1356  CD  ARG A  83       4.491  -3.798  -4.936  1.00  0.00           C  
ATOM   1357  HD2 ARG A  83       3.704  -4.398  -5.386  1.00  0.00           H  
ATOM   1358  HD3 ARG A  83       5.193  -4.470  -4.440  1.00  0.00           H  
ATOM   1359  NE  ARG A  83       3.900  -2.875  -3.947  1.00  0.00           N  
ATOM   1360  HE  ARG A  83       4.292  -1.947  -3.862  1.00  0.00           H  
ATOM   1361  CZ  ARG A  83       2.955  -3.186  -3.081  1.00  0.00           C  
ATOM   1362  NH1 ARG A  83       2.301  -4.312  -3.148  1.00  0.00           N  
ATOM   1363 HH11 ARG A  83       2.302  -4.788  -4.048  1.00  0.00           H  
ATOM   1364 HH12 ARG A  83       1.546  -4.489  -2.519  1.00  0.00           H  
ATOM   1365  NH2 ARG A  83       2.590  -2.366  -2.143  1.00  0.00           N  
ATOM   1366 HH21 ARG A  83       2.894  -1.393  -2.200  1.00  0.00           H  
ATOM   1367 HH22 ARG A  83       1.798  -2.558  -1.561  1.00  0.00           H  
ATOM   1368  C   ARG A  83       7.668  -2.825  -8.047  1.00  0.00           C  
ATOM   1369  O   ARG A  83       7.787  -1.655  -7.706  1.00  0.00           O  
ATOM   1370  N   LEU A  84       8.725  -3.624  -8.212  1.00  0.00           N  
ATOM   1371  H   LEU A  84       8.557  -4.603  -8.405  1.00  0.00           H  
ATOM   1372  CA  LEU A  84      10.114  -3.187  -8.066  1.00  0.00           C  
ATOM   1373  HA  LEU A  84      10.232  -2.745  -7.075  1.00  0.00           H  
ATOM   1374  CB  LEU A  84      11.016  -4.432  -8.153  1.00  0.00           C  
ATOM   1375  HB2 LEU A  84      10.803  -5.075  -7.297  1.00  0.00           H  
ATOM   1376  HB3 LEU A  84      10.750  -4.983  -9.051  1.00  0.00           H  
ATOM   1377  CG  LEU A  84      12.530  -4.166  -8.211  1.00  0.00           C  
ATOM   1378  HG  LEU A  84      12.758  -3.544  -9.076  1.00  0.00           H  
ATOM   1379  CD1 LEU A  84      13.067  -3.486  -6.950  1.00  0.00           C  
ATOM   1380 HD11 LEU A  84      12.833  -4.084  -6.069  1.00  0.00           H  
ATOM   1381 HD12 LEU A  84      14.145  -3.355  -7.029  1.00  0.00           H  
ATOM   1382 HD13 LEU A  84      12.607  -2.504  -6.844  1.00  0.00           H  
ATOM   1383  CD2 LEU A  84      13.262  -5.494  -8.379  1.00  0.00           C  
ATOM   1384 HD21 LEU A  84      14.330  -5.310  -8.492  1.00  0.00           H  
ATOM   1385 HD22 LEU A  84      13.097  -6.125  -7.507  1.00  0.00           H  
ATOM   1386 HD23 LEU A  84      12.895  -6.007  -9.267  1.00  0.00           H  
ATOM   1387  C   LEU A  84      10.476  -2.094  -9.087  1.00  0.00           C  
ATOM   1388  O   LEU A  84      10.997  -1.059  -8.685  1.00  0.00           O  
ATOM   1389  N   ASP A  85      10.138  -2.273 -10.367  1.00  0.00           N  
ATOM   1390  H   ASP A  85       9.711  -3.159 -10.629  1.00  0.00           H  
ATOM   1391  CA  ASP A  85      10.285  -1.256 -11.423  1.00  0.00           C  
ATOM   1392  HA  ASP A  85      11.340  -0.995 -11.529  1.00  0.00           H  
ATOM   1393  CB  ASP A  85       9.803  -1.908 -12.740  1.00  0.00           C  
ATOM   1394  HB2 ASP A  85      10.341  -2.850 -12.854  1.00  0.00           H  
ATOM   1395  HB3 ASP A  85       8.742  -2.146 -12.651  1.00  0.00           H  
ATOM   1396  CG  ASP A  85      10.014  -1.123 -14.040  1.00  0.00           C  
ATOM   1397  OD1 ASP A  85      10.719  -0.092 -14.052  1.00  0.00           O  
ATOM   1398  OD2 ASP A  85       9.493  -1.563 -15.092  1.00  0.00           O  
ATOM   1399  C   ASP A  85       9.520   0.031 -11.046  1.00  0.00           C  
ATOM   1400  O   ASP A  85      10.104   1.113 -10.941  1.00  0.00           O  
ATOM   1401  N   ARG A  86       8.237  -0.107 -10.679  1.00  0.00           N  
ATOM   1402  H   ARG A  86       7.823  -1.027 -10.792  1.00  0.00           H  
ATOM   1403  CA  ARG A  86       7.352   0.980 -10.208  1.00  0.00           C  
ATOM   1404  HA  ARG A  86       7.270   1.727 -10.997  1.00  0.00           H  
ATOM   1405  CB  ARG A  86       5.962   0.358  -9.972  1.00  0.00           C  
ATOM   1406  HB2 ARG A  86       5.625  -0.081 -10.912  1.00  0.00           H  
ATOM   1407  HB3 ARG A  86       6.076  -0.444  -9.246  1.00  0.00           H  
ATOM   1408  CG  ARG A  86       4.850   1.288  -9.460  1.00  0.00           C  
ATOM   1409  HG2 ARG A  86       5.148   1.739  -8.515  1.00  0.00           H  
ATOM   1410  HG3 ARG A  86       4.653   2.076 -10.187  1.00  0.00           H  
ATOM   1411  CD  ARG A  86       3.579   0.454  -9.232  1.00  0.00           C  
ATOM   1412  HD2 ARG A  86       3.234   0.076 -10.196  1.00  0.00           H  
ATOM   1413  HD3 ARG A  86       3.821  -0.390  -8.583  1.00  0.00           H  
ATOM   1414  NE  ARG A  86       2.512   1.234  -8.589  1.00  0.00           N  
ATOM   1415  HE  ARG A  86       2.772   2.157  -8.227  1.00  0.00           H  
ATOM   1416  CZ  ARG A  86       1.256   0.868  -8.420  1.00  0.00           C  
ATOM   1417  NH1 ARG A  86       0.766  -0.233  -8.922  1.00  0.00           N  
ATOM   1418 HH11 ARG A  86       1.406  -0.862  -9.368  1.00  0.00           H  
ATOM   1419 HH12 ARG A  86      -0.145  -0.530  -8.642  1.00  0.00           H  
ATOM   1420  NH2 ARG A  86       0.450   1.618  -7.744  1.00  0.00           N  
ATOM   1421 HH21 ARG A  86       0.890   2.395  -7.244  1.00  0.00           H  
ATOM   1422 HH22 ARG A  86      -0.529   1.452  -7.649  1.00  0.00           H  
ATOM   1423  C   ARG A  86       7.867   1.739  -8.972  1.00  0.00           C  
ATOM   1424  O   ARG A  86       7.532   2.907  -8.824  1.00  0.00           O  
ATOM   1425  N   ASN A  87       8.674   1.124  -8.101  1.00  0.00           N  
ATOM   1426  H   ASN A  87       8.851   0.140  -8.253  1.00  0.00           H  
ATOM   1427  CA  ASN A  87       9.293   1.795  -6.942  1.00  0.00           C  
ATOM   1428  HA  ASN A  87       8.653   2.630  -6.654  1.00  0.00           H  
ATOM   1429  CB  ASN A  87       9.329   0.814  -5.748  1.00  0.00           C  
ATOM   1430  HB2 ASN A  87       8.533   0.082  -5.867  1.00  0.00           H  
ATOM   1431  HB3 ASN A  87      10.269   0.269  -5.730  1.00  0.00           H  
ATOM   1432  CG  ASN A  87       9.102   1.508  -4.405  1.00  0.00           C  
ATOM   1433  OD1 ASN A  87       9.392   2.675  -4.219  1.00  0.00           O  
ATOM   1434  ND2 ASN A  87       8.490   0.833  -3.456  1.00  0.00           N  
ATOM   1435 HD21 ASN A  87       8.216   1.371  -2.630  1.00  0.00           H  
ATOM   1436 HD22 ASN A  87       8.129  -0.084  -3.618  1.00  0.00           H  
ATOM   1437  C   ASN A  87      10.673   2.409  -7.281  1.00  0.00           C  
ATOM   1438  O   ASN A  87      10.963   3.547  -6.913  1.00  0.00           O  
ATOM   1439  N   LEU A  88      11.496   1.710  -8.077  1.00  0.00           N  
ATOM   1440  H   LEU A  88      11.190   0.794  -8.390  1.00  0.00           H  
ATOM   1441  CA  LEU A  88      12.749   2.251  -8.632  1.00  0.00           C  
ATOM   1442  HA  LEU A  88      13.402   2.533  -7.806  1.00  0.00           H  
ATOM   1443  CB  LEU A  88      13.445   1.183  -9.501  1.00  0.00           C  
ATOM   1444  HB2 LEU A  88      12.708   0.764 -10.188  1.00  0.00           H  
ATOM   1445  HB3 LEU A  88      14.211   1.667 -10.109  1.00  0.00           H  
ATOM   1446  CG  LEU A  88      14.115   0.033  -8.725  1.00  0.00           C  
ATOM   1447  HG  LEU A  88      13.419  -0.388  -8.002  1.00  0.00           H  
ATOM   1448  CD1 LEU A  88      14.539  -1.061  -9.705  1.00  0.00           C  
ATOM   1449 HD11 LEU A  88      14.951  -1.910  -9.160  1.00  0.00           H  
ATOM   1450 HD12 LEU A  88      13.669  -1.399 -10.271  1.00  0.00           H  
ATOM   1451 HD13 LEU A  88      15.289  -0.676 -10.398  1.00  0.00           H  
ATOM   1452  CD2 LEU A  88      15.373   0.497  -7.987  1.00  0.00           C  
ATOM   1453 HD21 LEU A  88      15.114   1.261  -7.257  1.00  0.00           H  
ATOM   1454 HD22 LEU A  88      15.825  -0.344  -7.462  1.00  0.00           H  
ATOM   1455 HD23 LEU A  88      16.087   0.908  -8.699  1.00  0.00           H  
ATOM   1456  C   LEU A  88      12.518   3.528  -9.459  1.00  0.00           C  
ATOM   1457  O   LEU A  88      13.383   4.404  -9.467  1.00  0.00           O  
ATOM   1458  N   TRP A  89      11.349   3.668 -10.087  1.00  0.00           N  
ATOM   1459  H   TRP A  89      10.740   2.856 -10.101  1.00  0.00           H  
ATOM   1460  CA  TRP A  89      10.877   4.861 -10.801  1.00  0.00           C  
ATOM   1461  HA  TRP A  89      11.338   4.896 -11.787  1.00  0.00           H  
ATOM   1462  CB  TRP A  89       9.363   4.702 -10.970  1.00  0.00           C  
ATOM   1463  HB2 TRP A  89       9.171   3.840 -11.611  1.00  0.00           H  
ATOM   1464  HB3 TRP A  89       8.954   4.484  -9.987  1.00  0.00           H  
ATOM   1465  CG  TRP A  89       8.599   5.875 -11.500  1.00  0.00           C  
ATOM   1466  CD1 TRP A  89       7.628   6.539 -10.833  1.00  0.00           C  
ATOM   1467  HD1 TRP A  89       7.297   6.315  -9.823  1.00  0.00           H  
ATOM   1468  NE1 TRP A  89       7.102   7.528 -11.639  1.00  0.00           N  
ATOM   1469  HE1 TRP A  89       6.394   8.175 -11.321  1.00  0.00           H  
ATOM   1470  CE2 TRP A  89       7.677   7.522 -12.891  1.00  0.00           C  
ATOM   1471  CZ2 TRP A  89       7.456   8.274 -14.054  1.00  0.00           C  
ATOM   1472  HZ2 TRP A  89       6.683   9.027 -14.084  1.00  0.00           H  
ATOM   1473  CH2 TRP A  89       8.246   8.021 -15.187  1.00  0.00           C  
ATOM   1474  HH2 TRP A  89       8.091   8.586 -16.096  1.00  0.00           H  
ATOM   1475  CZ3 TRP A  89       9.245   7.033 -15.138  1.00  0.00           C  
ATOM   1476  HZ3 TRP A  89       9.852   6.850 -16.008  1.00  0.00           H  
ATOM   1477  CE3 TRP A  89       9.456   6.279 -13.970  1.00  0.00           C  
ATOM   1478  HE3 TRP A  89      10.227   5.524 -13.951  1.00  0.00           H  
ATOM   1479  CD2 TRP A  89       8.670   6.497 -12.819  1.00  0.00           C  
ATOM   1480  C   TRP A  89      11.196   6.188 -10.097  1.00  0.00           C  
ATOM   1481  O   TRP A  89      11.795   7.069 -10.715  1.00  0.00           O  
ATOM   1482  N   GLY A  90      10.857   6.325  -8.809  1.00  0.00           N  
ATOM   1483  H   GLY A  90      10.427   5.535  -8.343  1.00  0.00           H  
ATOM   1484  CA  GLY A  90      11.083   7.560  -8.044  1.00  0.00           C  
ATOM   1485  HA2 GLY A  90      10.766   8.419  -8.636  1.00  0.00           H  
ATOM   1486  HA3 GLY A  90      10.482   7.526  -7.136  1.00  0.00           H  
ATOM   1487  C   GLY A  90      12.546   7.758  -7.638  1.00  0.00           C  
ATOM   1488  O   GLY A  90      13.073   8.875  -7.670  1.00  0.00           O  
ATOM   1489  N   LEU A  91      13.234   6.656  -7.325  1.00  0.00           N  
ATOM   1490  H   LEU A  91      12.741   5.771  -7.345  1.00  0.00           H  
ATOM   1491  CA  LEU A  91      14.658   6.650  -6.993  1.00  0.00           C  
ATOM   1492  HA  LEU A  91      14.826   7.379  -6.199  1.00  0.00           H  
ATOM   1493  CB  LEU A  91      15.027   5.251  -6.464  1.00  0.00           C  
ATOM   1494  HB2 LEU A  91      14.401   5.030  -5.598  1.00  0.00           H  
ATOM   1495  HB3 LEU A  91      14.801   4.512  -7.233  1.00  0.00           H  
ATOM   1496  CG  LEU A  91      16.504   5.090  -6.064  1.00  0.00           C  
ATOM   1497  HG  LEU A  91      17.134   5.263  -6.935  1.00  0.00           H  
ATOM   1498  CD1 LEU A  91      16.918   6.061  -4.959  1.00  0.00           C  
ATOM   1499 HD11 LEU A  91      16.219   5.991  -4.125  1.00  0.00           H  
ATOM   1500 HD12 LEU A  91      16.920   7.082  -5.338  1.00  0.00           H  
ATOM   1501 HD13 LEU A  91      17.920   5.818  -4.609  1.00  0.00           H  
ATOM   1502  CD2 LEU A  91      16.746   3.665  -5.575  1.00  0.00           C  
ATOM   1503 HD21 LEU A  91      16.132   3.461  -4.696  1.00  0.00           H  
ATOM   1504 HD22 LEU A  91      16.496   2.961  -6.367  1.00  0.00           H  
ATOM   1505 HD23 LEU A  91      17.795   3.537  -5.317  1.00  0.00           H  
ATOM   1506  C   LEU A  91      15.511   7.070  -8.200  1.00  0.00           C  
ATOM   1507  O   LEU A  91      16.411   7.899  -8.071  1.00  0.00           O  
ATOM   1508  N   ALA A  92      15.197   6.559  -9.392  1.00  0.00           N  
ATOM   1509  H   ALA A  92      14.438   5.882  -9.434  1.00  0.00           H  
ATOM   1510  CA  ALA A  92      15.847   6.939 -10.644  1.00  0.00           C  
ATOM   1511  HA  ALA A  92      16.928   6.970 -10.493  1.00  0.00           H  
ATOM   1512  CB  ALA A  92      15.552   5.866 -11.698  1.00  0.00           C  
ATOM   1513  HB1 ALA A  92      16.010   6.159 -12.641  1.00  0.00           H  
ATOM   1514  HB2 ALA A  92      15.969   4.910 -11.383  1.00  0.00           H  
ATOM   1515  HB3 ALA A  92      14.476   5.754 -11.845  1.00  0.00           H  
ATOM   1516  C   ALA A  92      15.409   8.334 -11.123  1.00  0.00           C  
ATOM   1517  O   ALA A  92      16.247   9.225 -11.262  1.00  0.00           O  
ATOM   1518  N   GLY A  93      14.105   8.560 -11.327  1.00  0.00           N  
ATOM   1519  H   GLY A  93      13.431   7.833 -11.089  1.00  0.00           H  
ATOM   1520  CA  GLY A  93      13.583   9.744 -12.023  1.00  0.00           C  
ATOM   1521  HA2 GLY A  93      12.502   9.781 -11.879  1.00  0.00           H  
ATOM   1522  HA3 GLY A  93      14.016  10.649 -11.599  1.00  0.00           H  
ATOM   1523  C   GLY A  93      13.855   9.730 -13.535  1.00  0.00           C  
ATOM   1524  O   GLY A  93      13.980  10.789 -14.145  1.00  0.00           O  
ATOM   1525  N   LEU A  94      13.995   8.534 -14.125  1.00  0.00           N  
ATOM   1526  H   LEU A  94      13.827   7.721 -13.552  1.00  0.00           H  
ATOM   1527  CA  LEU A  94      14.340   8.303 -15.532  1.00  0.00           C  
ATOM   1528  HA  LEU A  94      14.109   9.200 -16.110  1.00  0.00           H  
ATOM   1529  CB  LEU A  94      15.852   8.006 -15.649  1.00  0.00           C  
ATOM   1530  HB2 LEU A  94      16.082   7.191 -14.965  1.00  0.00           H  
ATOM   1531  HB3 LEU A  94      16.060   7.655 -16.661  1.00  0.00           H  
ATOM   1532  CG  LEU A  94      16.816   9.166 -15.339  1.00  0.00           C  
ATOM   1533  HG  LEU A  94      16.607   9.569 -14.350  1.00  0.00           H  
ATOM   1534  CD1 LEU A  94      18.258   8.649 -15.353  1.00  0.00           C  
ATOM   1535 HD11 LEU A  94      18.495   8.226 -16.329  1.00  0.00           H  
ATOM   1536 HD12 LEU A  94      18.945   9.469 -15.141  1.00  0.00           H  
ATOM   1537 HD13 LEU A  94      18.378   7.884 -14.587  1.00  0.00           H  
ATOM   1538  CD2 LEU A  94      16.706  10.282 -16.378  1.00  0.00           C  
ATOM   1539 HD21 LEU A  94      17.448  11.054 -16.174  1.00  0.00           H  
ATOM   1540 HD22 LEU A  94      16.867   9.888 -17.381  1.00  0.00           H  
ATOM   1541 HD23 LEU A  94      15.722  10.747 -16.323  1.00  0.00           H  
ATOM   1542  C   LEU A  94      13.525   7.136 -16.129  1.00  0.00           C  
ATOM   1543  O   LEU A  94      13.493   6.042 -15.564  1.00  0.00           O  
ATOM   1544  N   ASN A  95      12.925   7.359 -17.307  1.00  0.00           N  
ATOM   1545  H   ASN A  95      12.958   8.299 -17.665  1.00  0.00           H  
ATOM   1546  CA  ASN A  95      12.110   6.370 -18.037  1.00  0.00           C  
ATOM   1547  HA  ASN A  95      11.276   6.055 -17.409  1.00  0.00           H  
ATOM   1548  CB  ASN A  95      11.563   7.007 -19.338  1.00  0.00           C  
ATOM   1549  HB2 ASN A  95      12.380   7.482 -19.880  1.00  0.00           H  
ATOM   1550  HB3 ASN A  95      11.156   6.220 -19.972  1.00  0.00           H  
ATOM   1551  CG  ASN A  95      10.448   8.022 -19.147  1.00  0.00           C  
ATOM   1552  OD1 ASN A  95       9.742   8.039 -18.162  1.00  0.00           O  
ATOM   1553  ND2 ASN A  95      10.247   8.906 -20.097  1.00  0.00           N  
ATOM   1554 HD21 ASN A  95       9.498   9.556 -19.927  1.00  0.00           H  
ATOM   1555 HD22 ASN A  95      10.801   8.914 -20.931  1.00  0.00           H  
ATOM   1556  C   ASN A  95      12.884   5.093 -18.413  1.00  0.00           C  
ATOM   1557  O   ASN A  95      12.367   3.981 -18.303  1.00  0.00           O  
ATOM   1558  N   SER A  96      14.101   5.247 -18.929  1.00  0.00           N  
ATOM   1559  H   SER A  96      14.508   6.172 -18.964  1.00  0.00           H  
ATOM   1560  CA  SER A  96      14.938   4.155 -19.424  1.00  0.00           C  
ATOM   1561  HA  SER A  96      14.886   3.311 -18.737  1.00  0.00           H  
ATOM   1562  CB  SER A  96      14.444   3.704 -20.804  1.00  0.00           C  
ATOM   1563  HB2 SER A  96      13.418   3.341 -20.721  1.00  0.00           H  
ATOM   1564  HB3 SER A  96      14.465   4.551 -21.492  1.00  0.00           H  
ATOM   1565  OG  SER A  96      15.262   2.671 -21.308  1.00  0.00           O  
ATOM   1566  HG  SER A  96      14.967   2.430 -22.190  1.00  0.00           H  
ATOM   1567  C   SER A  96      16.387   4.617 -19.518  1.00  0.00           C  
ATOM   1568  O   SER A  96      16.647   5.792 -19.786  1.00  0.00           O  
ATOM   1569  N   CYS A  97      17.318   3.687 -19.330  1.00  0.00           N  
ATOM   1570  H   CYS A  97      17.013   2.743 -19.111  1.00  0.00           H  
ATOM   1571  CA  CYS A  97      18.721   3.878 -19.660  1.00  0.00           C  
ATOM   1572  HA  CYS A  97      18.803   4.686 -20.382  1.00  0.00           H  
ATOM   1573  CB  CYS A  97      19.488   4.309 -18.408  1.00  0.00           C  
ATOM   1574  HB2 CYS A  97      19.063   5.233 -18.012  1.00  0.00           H  
ATOM   1575  HB3 CYS A  97      19.416   3.528 -17.651  1.00  0.00           H  
ATOM   1576  SG  CYS A  97      21.224   4.574 -18.866  1.00  0.00           S  
ATOM   1577  HG  CYS A  97      21.087   5.795 -19.399  1.00  0.00           H  
ATOM   1578  C   CYS A  97      19.264   2.578 -20.275  1.00  0.00           C  
ATOM   1579  O   CYS A  97      19.277   1.550 -19.589  1.00  0.00           O  
ATOM   1580  N   PRO A  98      19.668   2.569 -21.559  1.00  0.00           N  
ATOM   1581  CD  PRO A  98      19.638   3.673 -22.510  1.00  0.00           C  
ATOM   1582  HD2 PRO A  98      20.080   4.576 -22.088  1.00  0.00           H  
ATOM   1583  HD3 PRO A  98      18.607   3.860 -22.817  1.00  0.00           H  
ATOM   1584  CG  PRO A  98      20.465   3.215 -23.711  1.00  0.00           C  
ATOM   1585  HG2 PRO A  98      21.510   3.495 -23.564  1.00  0.00           H  
ATOM   1586  HG3 PRO A  98      20.084   3.627 -24.646  1.00  0.00           H  
ATOM   1587  CB  PRO A  98      20.331   1.693 -23.666  1.00  0.00           C  
ATOM   1588  HB2 PRO A  98      21.166   1.198 -24.164  1.00  0.00           H  
ATOM   1589  HB3 PRO A  98      19.388   1.397 -24.127  1.00  0.00           H  
ATOM   1590  CA  PRO A  98      20.275   1.393 -22.165  1.00  0.00           C  
ATOM   1591  HA  PRO A  98      19.641   0.521 -21.998  1.00  0.00           H  
ATOM   1592  C   PRO A  98      21.658   1.104 -21.563  1.00  0.00           C  
ATOM   1593  O   PRO A  98      22.267   1.925 -20.876  1.00  0.00           O  
ATOM   1594  N   VAL A  99      22.177  -0.078 -21.875  1.00  0.00           N  
ATOM   1595  H   VAL A  99      21.648  -0.688 -22.483  1.00  0.00           H  
ATOM   1596  CA  VAL A  99      23.489  -0.575 -21.457  1.00  0.00           C  
ATOM   1597  HA  VAL A  99      24.145   0.276 -21.268  1.00  0.00           H  
ATOM   1598  CB  VAL A  99      23.347  -1.389 -20.152  1.00  0.00           C  
ATOM   1599  HB  VAL A  99      22.724  -0.820 -19.460  1.00  0.00           H  
ATOM   1600  CG1 VAL A  99      22.669  -2.746 -20.383  1.00  0.00           C  
ATOM   1601 HG11 VAL A  99      23.309  -3.399 -20.977  1.00  0.00           H  
ATOM   1602 HG12 VAL A  99      21.716  -2.611 -20.895  1.00  0.00           H  
ATOM   1603 HG13 VAL A  99      22.478  -3.232 -19.432  1.00  0.00           H  
ATOM   1604  CG2 VAL A  99      24.696  -1.613 -19.457  1.00  0.00           C  
ATOM   1605 HG21 VAL A  99      25.398  -2.127 -20.112  1.00  0.00           H  
ATOM   1606 HG22 VAL A  99      25.117  -0.656 -19.158  1.00  0.00           H  
ATOM   1607 HG23 VAL A  99      24.552  -2.223 -18.566  1.00  0.00           H  
ATOM   1608  C   VAL A  99      24.072  -1.401 -22.605  1.00  0.00           C  
ATOM   1609  O   VAL A  99      23.323  -1.973 -23.397  1.00  0.00           O  
ATOM   1610  N   LYS A 100      25.398  -1.474 -22.697  1.00  0.00           N  
ATOM   1611  H   LYS A 100      25.953  -0.988 -22.006  1.00  0.00           H  
ATOM   1612  CA  LYS A 100      26.132  -2.416 -23.548  1.00  0.00           C  
ATOM   1613  HA  LYS A 100      25.637  -3.386 -23.490  1.00  0.00           H  
ATOM   1614  CB  LYS A 100      26.101  -1.970 -25.022  1.00  0.00           C  
ATOM   1615  HB2 LYS A 100      26.629  -2.719 -25.615  1.00  0.00           H  
ATOM   1616  HB3 LYS A 100      25.068  -1.965 -25.371  1.00  0.00           H  
ATOM   1617  CG  LYS A 100      26.713  -0.589 -25.296  1.00  0.00           C  
ATOM   1618  HG2 LYS A 100      26.098   0.191 -24.846  1.00  0.00           H  
ATOM   1619  HG3 LYS A 100      27.711  -0.544 -24.862  1.00  0.00           H  
ATOM   1620  CD  LYS A 100      26.802  -0.372 -26.812  1.00  0.00           C  
ATOM   1621  HD2 LYS A 100      27.260  -1.261 -27.254  1.00  0.00           H  
ATOM   1622  HD3 LYS A 100      25.799  -0.248 -27.228  1.00  0.00           H  
ATOM   1623  CE  LYS A 100      27.656   0.856 -27.145  1.00  0.00           C  
ATOM   1624  HE2 LYS A 100      27.007   1.695 -27.408  1.00  0.00           H  
ATOM   1625  HE3 LYS A 100      28.232   1.125 -26.255  1.00  0.00           H  
ATOM   1626  NZ  LYS A 100      28.606   0.538 -28.235  1.00  0.00           N  
ATOM   1627  HZ1 LYS A 100      29.238  -0.189 -27.870  1.00  0.00           H  
ATOM   1628  HZ2 LYS A 100      29.187   1.322 -28.482  1.00  0.00           H  
ATOM   1629  HZ3 LYS A 100      28.141   0.155 -29.042  1.00  0.00           H  
ATOM   1630  C   LYS A 100      27.543  -2.627 -22.992  1.00  0.00           C  
ATOM   1631  O   LYS A 100      27.896  -2.023 -21.981  1.00  0.00           O  
ATOM   1632  N   GLU A 101      28.330  -3.481 -23.635  1.00  0.00           N  
ATOM   1633  H   GLU A 101      28.078  -3.736 -24.585  1.00  0.00           H  
ATOM   1634  CA  GLU A 101      29.670  -3.883 -23.199  1.00  0.00           C  
ATOM   1635  HA  GLU A 101      29.991  -4.679 -23.873  1.00  0.00           H  
ATOM   1636  CB  GLU A 101      30.694  -2.734 -23.355  1.00  0.00           C  
ATOM   1637  HB2 GLU A 101      30.704  -2.183 -22.417  1.00  0.00           H  
ATOM   1638  HB3 GLU A 101      31.673  -3.203 -23.455  1.00  0.00           H  
ATOM   1639  CG  GLU A 101      30.597  -1.625 -24.427  1.00  0.00           C  
ATOM   1640  HG2 GLU A 101      29.997  -0.820 -23.996  1.00  0.00           H  
ATOM   1641  HG3 GLU A 101      31.602  -1.213 -24.554  1.00  0.00           H  
ATOM   1642  CD  GLU A 101      30.014  -1.902 -25.824  1.00  0.00           C  
ATOM   1643  OE1 GLU A 101      30.097  -0.952 -26.640  1.00  0.00           O  
ATOM   1644  OE2 GLU A 101      29.372  -2.940 -26.085  1.00  0.00           O  
ATOM   1645  C   GLU A 101      29.648  -4.495 -21.773  1.00  0.00           C  
ATOM   1646  O   GLU A 101      30.412  -4.091 -20.890  1.00  0.00           O  
ATOM   1647  N   ALA A 102      28.703  -5.419 -21.537  1.00  0.00           N  
ATOM   1648  H   ALA A 102      28.150  -5.737 -22.319  1.00  0.00           H  
ATOM   1649  CA  ALA A 102      28.323  -5.952 -20.221  1.00  0.00           C  
ATOM   1650  HA  ALA A 102      29.144  -5.789 -19.520  1.00  0.00           H  
ATOM   1651  CB  ALA A 102      27.094  -5.171 -19.729  1.00  0.00           C  
ATOM   1652  HB1 ALA A 102      26.857  -5.463 -18.707  1.00  0.00           H  
ATOM   1653  HB2 ALA A 102      27.299  -4.101 -19.754  1.00  0.00           H  
ATOM   1654  HB3 ALA A 102      26.235  -5.382 -20.367  1.00  0.00           H  
ATOM   1655  C   ALA A 102      28.031  -7.469 -20.256  1.00  0.00           C  
ATOM   1656  O   ALA A 102      27.609  -8.004 -21.282  1.00  0.00           O  
ATOM   1657  N   ASN A 103      28.241  -8.156 -19.129  1.00  0.00           N  
ATOM   1658  H   ASN A 103      28.544  -7.635 -18.319  1.00  0.00           H  
ATOM   1659  CA  ASN A 103      28.019  -9.604 -18.985  1.00  0.00           C  
ATOM   1660  HA  ASN A 103      28.347 -10.092 -19.906  1.00  0.00           H  
ATOM   1661  CB  ASN A 103      28.885 -10.126 -17.815  1.00  0.00           C  
ATOM   1662  HB2 ASN A 103      28.811  -9.439 -16.973  1.00  0.00           H  
ATOM   1663  HB3 ASN A 103      28.528 -11.099 -17.476  1.00  0.00           H  
ATOM   1664  CG  ASN A 103      30.340 -10.322 -18.199  1.00  0.00           C  
ATOM   1665  OD1 ASN A 103      30.668 -10.724 -19.299  1.00  0.00           O  
ATOM   1666  ND2 ASN A 103      31.257 -10.067 -17.300  1.00  0.00           N  
ATOM   1667 HD21 ASN A 103      32.211 -10.182 -17.596  1.00  0.00           H  
ATOM   1668 HD22 ASN A 103      30.995  -9.708 -16.402  1.00  0.00           H  
ATOM   1669  C   ASN A 103      26.538 -10.001 -18.803  1.00  0.00           C  
ATOM   1670  O   ASN A 103      25.653  -9.160 -18.679  1.00  0.00           O  
ATOM   1671  N   GLN A 104      26.275 -11.311 -18.743  1.00  0.00           N  
ATOM   1672  H   GLN A 104      27.058 -11.939 -18.847  1.00  0.00           H  
ATOM   1673  CA  GLN A 104      25.039 -11.901 -18.205  1.00  0.00           C  
ATOM   1674  HA  GLN A 104      24.251 -11.146 -18.170  1.00  0.00           H  
ATOM   1675  CB  GLN A 104      24.576 -13.060 -19.108  1.00  0.00           C  
ATOM   1676  HB2 GLN A 104      25.369 -13.808 -19.158  1.00  0.00           H  
ATOM   1677  HB3 GLN A 104      23.703 -13.532 -18.657  1.00  0.00           H  
ATOM   1678  CG  GLN A 104      24.219 -12.627 -20.539  1.00  0.00           C  
ATOM   1679  HG2 GLN A 104      25.098 -12.199 -21.021  1.00  0.00           H  
ATOM   1680  HG3 GLN A 104      23.921 -13.507 -21.109  1.00  0.00           H  
ATOM   1681  CD  GLN A 104      23.069 -11.626 -20.577  1.00  0.00           C  
ATOM   1682  OE1 GLN A 104      22.014 -11.842 -20.002  1.00  0.00           O  
ATOM   1683  NE2 GLN A 104      23.240 -10.509 -21.252  1.00  0.00           N  
ATOM   1684 HE21 GLN A 104      22.497  -9.819 -21.203  1.00  0.00           H  
ATOM   1685 HE22 GLN A 104      24.115 -10.307 -21.698  1.00  0.00           H  
ATOM   1686  C   GLN A 104      25.256 -12.419 -16.772  1.00  0.00           C  
ATOM   1687  O   GLN A 104      26.354 -12.861 -16.435  1.00  0.00           O  
ATOM   1688  N   SER A 105      24.206 -12.437 -15.948  1.00  0.00           N  
ATOM   1689  H   SER A 105      23.337 -12.007 -16.258  1.00  0.00           H  
ATOM   1690  CA  SER A 105      24.204 -13.069 -14.617  1.00  0.00           C  
ATOM   1691  HA  SER A 105      24.930 -13.882 -14.616  1.00  0.00           H  
ATOM   1692  CB  SER A 105      24.627 -12.045 -13.556  1.00  0.00           C  
ATOM   1693  HB2 SER A 105      25.573 -11.592 -13.854  1.00  0.00           H  
ATOM   1694  HB3 SER A 105      23.868 -11.263 -13.497  1.00  0.00           H  
ATOM   1695  OG  SER A 105      24.783 -12.642 -12.276  1.00  0.00           O  
ATOM   1696  HG  SER A 105      25.683 -12.982 -12.216  1.00  0.00           H  
ATOM   1697  C   SER A 105      22.828 -13.662 -14.287  1.00  0.00           C  
ATOM   1698  O   SER A 105      21.823 -13.230 -14.844  1.00  0.00           O  
ATOM   1699  N   THR A 106      22.756 -14.658 -13.404  1.00  0.00           N  
ATOM   1700  H   THR A 106      23.610 -15.013 -13.002  1.00  0.00           H  
ATOM   1701  CA  THR A 106      21.500 -15.269 -12.923  1.00  0.00           C  
ATOM   1702  HA  THR A 106      20.941 -15.676 -13.766  1.00  0.00           H  
ATOM   1703  CB  THR A 106      21.840 -16.417 -11.961  1.00  0.00           C  
ATOM   1704  HB  THR A 106      22.334 -16.004 -11.081  1.00  0.00           H  
ATOM   1705  CG2 THR A 106      20.638 -17.236 -11.506  1.00  0.00           C  
ATOM   1706 HG21 THR A 106      20.970 -18.119 -10.955  1.00  0.00           H  
ATOM   1707 HG22 THR A 106      20.053 -17.551 -12.367  1.00  0.00           H  
ATOM   1708 HG23 THR A 106      20.007 -16.643 -10.847  1.00  0.00           H  
ATOM   1709  OG1 THR A 106      22.746 -17.291 -12.589  1.00  0.00           O  
ATOM   1710  HG1 THR A 106      22.227 -18.006 -12.975  1.00  0.00           H  
ATOM   1711  C   THR A 106      20.627 -14.242 -12.195  1.00  0.00           C  
ATOM   1712  O   THR A 106      21.150 -13.476 -11.382  1.00  0.00           O  
ATOM   1713  N   LEU A 107      19.307 -14.240 -12.427  1.00  0.00           N  
ATOM   1714  H   LEU A 107      18.912 -14.886 -13.107  1.00  0.00           H  
ATOM   1715  CA  LEU A 107      18.397 -13.255 -11.829  1.00  0.00           C  
ATOM   1716  HA  LEU A 107      18.720 -12.270 -12.167  1.00  0.00           H  
ATOM   1717  CB  LEU A 107      16.965 -13.491 -12.350  1.00  0.00           C  
ATOM   1718  HB2 LEU A 107      16.954 -13.350 -13.432  1.00  0.00           H  
ATOM   1719  HB3 LEU A 107      16.693 -14.525 -12.148  1.00  0.00           H  
ATOM   1720  CG  LEU A 107      15.901 -12.573 -11.715  1.00  0.00           C  
ATOM   1721  HG  LEU A 107      15.906 -12.705 -10.635  1.00  0.00           H  
ATOM   1722  CD1 LEU A 107      16.140 -11.099 -12.057  1.00  0.00           C  
ATOM   1723 HD11 LEU A 107      17.092 -10.768 -11.649  1.00  0.00           H  
ATOM   1724 HD12 LEU A 107      16.152 -10.967 -13.140  1.00  0.00           H  
ATOM   1725 HD13 LEU A 107      15.347 -10.489 -11.627  1.00  0.00           H  
ATOM   1726  CD2 LEU A 107      14.500 -12.918 -12.210  1.00  0.00           C  
ATOM   1727 HD21 LEU A 107      14.309 -13.985 -12.114  1.00  0.00           H  
ATOM   1728 HD22 LEU A 107      13.761 -12.370 -11.632  1.00  0.00           H  
ATOM   1729 HD23 LEU A 107      14.416 -12.640 -13.255  1.00  0.00           H  
ATOM   1730  C   LEU A 107      18.462 -13.229 -10.290  1.00  0.00           C  
ATOM   1731  O   LEU A 107      18.515 -12.151  -9.706  1.00  0.00           O  
ATOM   1732  N   GLU A 108      18.520 -14.383  -9.620  1.00  0.00           N  
ATOM   1733  H   GLU A 108      18.417 -15.255 -10.133  1.00  0.00           H  
ATOM   1734  CA  GLU A 108      18.638 -14.419  -8.149  1.00  0.00           C  
ATOM   1735  HA  GLU A 108      17.788 -13.889  -7.719  1.00  0.00           H  
ATOM   1736  CB  GLU A 108      18.566 -15.878  -7.679  1.00  0.00           C  
ATOM   1737  HB2 GLU A 108      17.614 -16.271  -8.022  1.00  0.00           H  
ATOM   1738  HB3 GLU A 108      19.364 -16.463  -8.135  1.00  0.00           H  
ATOM   1739  CG  GLU A 108      18.662 -16.006  -6.150  1.00  0.00           C  
ATOM   1740  HG2 GLU A 108      19.715 -15.953  -5.859  1.00  0.00           H  
ATOM   1741  HG3 GLU A 108      18.148 -15.157  -5.691  1.00  0.00           H  
ATOM   1742  CD  GLU A 108      18.033 -17.295  -5.602  1.00  0.00           C  
ATOM   1743  OE1 GLU A 108      18.202 -17.571  -4.389  1.00  0.00           O  
ATOM   1744  OE2 GLU A 108      17.317 -18.026  -6.327  1.00  0.00           O  
ATOM   1745  C   GLU A 108      19.913 -13.724  -7.629  1.00  0.00           C  
ATOM   1746  O   GLU A 108      19.874 -12.960  -6.662  1.00  0.00           O  
ATOM   1747  N   ASN A 109      21.041 -13.939  -8.314  1.00  0.00           N  
ATOM   1748  H   ASN A 109      20.973 -14.498  -9.153  1.00  0.00           H  
ATOM   1749  CA  ASN A 109      22.325 -13.315  -7.990  1.00  0.00           C  
ATOM   1750  HA  ASN A 109      22.525 -13.458  -6.925  1.00  0.00           H  
ATOM   1751  CB  ASN A 109      23.409 -14.029  -8.813  1.00  0.00           C  
ATOM   1752  HB2 ASN A 109      23.386 -15.098  -8.604  1.00  0.00           H  
ATOM   1753  HB3 ASN A 109      23.227 -13.883  -9.876  1.00  0.00           H  
ATOM   1754  CG  ASN A 109      24.785 -13.481  -8.502  1.00  0.00           C  
ATOM   1755  OD1 ASN A 109      25.190 -12.432  -8.981  1.00  0.00           O  
ATOM   1756  ND2 ASN A 109      25.540 -14.149  -7.661  1.00  0.00           N  
ATOM   1757 HD21 ASN A 109      26.442 -13.765  -7.452  1.00  0.00           H  
ATOM   1758 HD22 ASN A 109      25.205 -15.002  -7.248  1.00  0.00           H  
ATOM   1759  C   ASN A 109      22.309 -11.798  -8.256  1.00  0.00           C  
ATOM   1760  O   ASN A 109      22.766 -11.015  -7.419  1.00  0.00           O  
ATOM   1761  N   PHE A 110      21.759 -11.390  -9.403  1.00  0.00           N  
ATOM   1762  H   PHE A 110      21.411 -12.096 -10.048  1.00  0.00           H  
ATOM   1763  CA  PHE A 110      21.577  -9.984  -9.757  1.00  0.00           C  
ATOM   1764  HA  PHE A 110      22.551  -9.494  -9.765  1.00  0.00           H  
ATOM   1765  CB  PHE A 110      20.988  -9.911 -11.174  1.00  0.00           C  
ATOM   1766  HB2 PHE A 110      21.641 -10.459 -11.856  1.00  0.00           H  
ATOM   1767  HB3 PHE A 110      20.019 -10.409 -11.183  1.00  0.00           H  
ATOM   1768  CG  PHE A 110      20.819  -8.500 -11.701  1.00  0.00           C  
ATOM   1769  CD1 PHE A 110      21.902  -7.851 -12.324  1.00  0.00           C  
ATOM   1770  HD1 PHE A 110      22.852  -8.357 -12.428  1.00  0.00           H  
ATOM   1771  CE1 PHE A 110      21.752  -6.544 -12.817  1.00  0.00           C  
ATOM   1772  HE1 PHE A 110      22.590  -6.050 -13.282  1.00  0.00           H  
ATOM   1773  CZ  PHE A 110      20.520  -5.879 -12.692  1.00  0.00           C  
ATOM   1774  HZ  PHE A 110      20.406  -4.877 -13.080  1.00  0.00           H  
ATOM   1775  CE2 PHE A 110      19.437  -6.522 -12.068  1.00  0.00           C  
ATOM   1776  HE2 PHE A 110      18.488  -6.012 -11.981  1.00  0.00           H  
ATOM   1777  CD2 PHE A 110      19.586  -7.831 -11.573  1.00  0.00           C  
ATOM   1778  HD2 PHE A 110      18.749  -8.325 -11.100  1.00  0.00           H  
ATOM   1779  C   PHE A 110      20.700  -9.253  -8.728  1.00  0.00           C  
ATOM   1780  O   PHE A 110      21.035  -8.143  -8.317  1.00  0.00           O  
ATOM   1781  N   LEU A 111      19.623  -9.897  -8.260  1.00  0.00           N  
ATOM   1782  H   LEU A 111      19.389 -10.798  -8.670  1.00  0.00           H  
ATOM   1783  CA  LEU A 111      18.735  -9.379  -7.218  1.00  0.00           C  
ATOM   1784  HA  LEU A 111      18.516  -8.339  -7.453  1.00  0.00           H  
ATOM   1785  CB  LEU A 111      17.407 -10.154  -7.215  1.00  0.00           C  
ATOM   1786  HB2 LEU A 111      17.632 -11.220  -7.134  1.00  0.00           H  
ATOM   1787  HB3 LEU A 111      16.836  -9.869  -6.331  1.00  0.00           H  
ATOM   1788  CG  LEU A 111      16.527  -9.915  -8.458  1.00  0.00           C  
ATOM   1789  HG  LEU A 111      17.096 -10.102  -9.364  1.00  0.00           H  
ATOM   1790  CD1 LEU A 111      15.338 -10.874  -8.411  1.00  0.00           C  
ATOM   1791 HD11 LEU A 111      15.703 -11.901  -8.415  1.00  0.00           H  
ATOM   1792 HD12 LEU A 111      14.752 -10.709  -7.508  1.00  0.00           H  
ATOM   1793 HD13 LEU A 111      14.703 -10.723  -9.283  1.00  0.00           H  
ATOM   1794  CD2 LEU A 111      15.978  -8.487  -8.533  1.00  0.00           C  
ATOM   1795 HD21 LEU A 111      16.793  -7.780  -8.671  1.00  0.00           H  
ATOM   1796 HD22 LEU A 111      15.305  -8.397  -9.386  1.00  0.00           H  
ATOM   1797 HD23 LEU A 111      15.433  -8.246  -7.622  1.00  0.00           H  
ATOM   1798  C   LEU A 111      19.362  -9.362  -5.816  1.00  0.00           C  
ATOM   1799  O   LEU A 111      19.148  -8.379  -5.111  1.00  0.00           O  
ATOM   1800  N   GLU A 112      20.157 -10.350  -5.382  1.00  0.00           N  
ATOM   1801  H   GLU A 112      20.245 -11.200  -5.936  1.00  0.00           H  
ATOM   1802  CA  GLU A 112      20.889 -10.228  -4.102  1.00  0.00           C  
ATOM   1803  HA  GLU A 112      20.172  -9.939  -3.336  1.00  0.00           H  
ATOM   1804  CB  GLU A 112      21.514 -11.559  -3.646  1.00  0.00           C  
ATOM   1805  HB2 GLU A 112      20.725 -12.307  -3.563  1.00  0.00           H  
ATOM   1806  HB3 GLU A 112      22.222 -11.898  -4.404  1.00  0.00           H  
ATOM   1807  CG  GLU A 112      22.253 -11.455  -2.288  1.00  0.00           C  
ATOM   1808  HG2 GLU A 112      22.615 -12.451  -2.024  1.00  0.00           H  
ATOM   1809  HG3 GLU A 112      23.135 -10.820  -2.404  1.00  0.00           H  
ATOM   1810  CD  GLU A 112      21.367 -10.925  -1.140  1.00  0.00           C  
ATOM   1811  OE1 GLU A 112      21.636  -9.814  -0.604  1.00  0.00           O  
ATOM   1812  OE2 GLU A 112      20.356 -11.600  -0.830  1.00  0.00           O  
ATOM   1813  C   GLU A 112      21.946  -9.114  -4.156  1.00  0.00           C  
ATOM   1814  O   GLU A 112      22.094  -8.368  -3.190  1.00  0.00           O  
ATOM   1815  N   ARG A 113      22.634  -8.908  -5.288  1.00  0.00           N  
ATOM   1816  H   ARG A 113      22.495  -9.552  -6.064  1.00  0.00           H  
ATOM   1817  CA  ARG A 113      23.545  -7.758  -5.450  1.00  0.00           C  
ATOM   1818  HA  ARG A 113      24.207  -7.714  -4.585  1.00  0.00           H  
ATOM   1819  CB  ARG A 113      24.403  -7.917  -6.708  1.00  0.00           C  
ATOM   1820  HB2 ARG A 113      23.780  -8.244  -7.542  1.00  0.00           H  
ATOM   1821  HB3 ARG A 113      24.849  -6.954  -6.963  1.00  0.00           H  
ATOM   1822  CG  ARG A 113      25.535  -8.922  -6.448  1.00  0.00           C  
ATOM   1823  HG2 ARG A 113      26.137  -8.575  -5.607  1.00  0.00           H  
ATOM   1824  HG3 ARG A 113      25.121  -9.901  -6.201  1.00  0.00           H  
ATOM   1825  CD  ARG A 113      26.445  -9.046  -7.669  1.00  0.00           C  
ATOM   1826  HD2 ARG A 113      26.804  -8.055  -7.950  1.00  0.00           H  
ATOM   1827  HD3 ARG A 113      27.309  -9.657  -7.402  1.00  0.00           H  
ATOM   1828  NE  ARG A 113      25.734  -9.691  -8.781  1.00  0.00           N  
ATOM   1829  HE  ARG A 113      25.338 -10.610  -8.605  1.00  0.00           H  
ATOM   1830  CZ  ARG A 113      25.620  -9.284 -10.025  1.00  0.00           C  
ATOM   1831  NH1 ARG A 113      26.104  -8.154 -10.458  1.00  0.00           N  
ATOM   1832 HH11 ARG A 113      26.585  -7.535  -9.843  1.00  0.00           H  
ATOM   1833 HH12 ARG A 113      26.115  -7.987 -11.474  1.00  0.00           H  
ATOM   1834  NH2 ARG A 113      25.035 -10.046 -10.886  1.00  0.00           N  
ATOM   1835 HH21 ARG A 113      24.799 -11.000 -10.646  1.00  0.00           H  
ATOM   1836 HH22 ARG A 113      25.286  -9.829 -11.850  1.00  0.00           H  
ATOM   1837  C   ARG A 113      22.800  -6.427  -5.451  1.00  0.00           C  
ATOM   1838  O   ARG A 113      23.215  -5.524  -4.728  1.00  0.00           O  
ATOM   1839  N   LEU A 114      21.669  -6.323  -6.156  1.00  0.00           N  
ATOM   1840  H   LEU A 114      21.420  -7.094  -6.770  1.00  0.00           H  
ATOM   1841  CA  LEU A 114      20.805  -5.134  -6.120  1.00  0.00           C  
ATOM   1842  HA  LEU A 114      21.404  -4.274  -6.422  1.00  0.00           H  
ATOM   1843  CB  LEU A 114      19.647  -5.302  -7.125  1.00  0.00           C  
ATOM   1844  HB2 LEU A 114      20.062  -5.387  -8.130  1.00  0.00           H  
ATOM   1845  HB3 LEU A 114      19.135  -6.236  -6.897  1.00  0.00           H  
ATOM   1846  CG  LEU A 114      18.597  -4.168  -7.104  1.00  0.00           C  
ATOM   1847  HG  LEU A 114      18.198  -4.062  -6.095  1.00  0.00           H  
ATOM   1848  CD1 LEU A 114      19.149  -2.813  -7.556  1.00  0.00           C  
ATOM   1849 HD11 LEU A 114      19.985  -2.519  -6.921  1.00  0.00           H  
ATOM   1850 HD12 LEU A 114      19.476  -2.868  -8.593  1.00  0.00           H  
ATOM   1851 HD13 LEU A 114      18.371  -2.055  -7.471  1.00  0.00           H  
ATOM   1852  CD2 LEU A 114      17.429  -4.530  -8.020  1.00  0.00           C  
ATOM   1853 HD21 LEU A 114      16.666  -3.752  -7.964  1.00  0.00           H  
ATOM   1854 HD22 LEU A 114      17.775  -4.627  -9.049  1.00  0.00           H  
ATOM   1855 HD23 LEU A 114      16.989  -5.475  -7.703  1.00  0.00           H  
ATOM   1856  C   LEU A 114      20.287  -4.853  -4.698  1.00  0.00           C  
ATOM   1857  O   LEU A 114      20.334  -3.710  -4.252  1.00  0.00           O  
ATOM   1858  N   LYS A 115      19.850  -5.887  -3.966  1.00  0.00           N  
ATOM   1859  H   LYS A 115      19.814  -6.794  -4.426  1.00  0.00           H  
ATOM   1860  CA  LYS A 115      19.423  -5.819  -2.556  1.00  0.00           C  
ATOM   1861  HA  LYS A 115      18.676  -5.035  -2.440  1.00  0.00           H  
ATOM   1862  CB  LYS A 115      18.790  -7.173  -2.188  1.00  0.00           C  
ATOM   1863  HB2 LYS A 115      18.006  -7.402  -2.910  1.00  0.00           H  
ATOM   1864  HB3 LYS A 115      19.561  -7.940  -2.272  1.00  0.00           H  
ATOM   1865  CG  LYS A 115      18.172  -7.231  -0.779  1.00  0.00           C  
ATOM   1866  HG2 LYS A 115      18.970  -7.127  -0.042  1.00  0.00           H  
ATOM   1867  HG3 LYS A 115      17.480  -6.398  -0.654  1.00  0.00           H  
ATOM   1868  CD  LYS A 115      17.415  -8.544  -0.494  1.00  0.00           C  
ATOM   1869  HD2 LYS A 115      17.207  -8.583   0.573  1.00  0.00           H  
ATOM   1870  HD3 LYS A 115      16.473  -8.566  -1.040  1.00  0.00           H  
ATOM   1871  CE  LYS A 115      18.260  -9.758  -0.879  1.00  0.00           C  
ATOM   1872  HE2 LYS A 115      18.474  -9.737  -1.950  1.00  0.00           H  
ATOM   1873  HE3 LYS A 115      19.224  -9.673  -0.363  1.00  0.00           H  
ATOM   1874  NZ  LYS A 115      17.671 -11.074  -0.534  1.00  0.00           N  
ATOM   1875  HZ1 LYS A 115      18.427 -11.756  -0.656  1.00  0.00           H  
ATOM   1876  HZ2 LYS A 115      17.378 -11.099   0.429  1.00  0.00           H  
ATOM   1877  HZ3 LYS A 115      16.884 -11.336  -1.126  1.00  0.00           H  
ATOM   1878  C   LYS A 115      20.570  -5.443  -1.619  1.00  0.00           C  
ATOM   1879  O   LYS A 115      20.367  -4.653  -0.703  1.00  0.00           O  
ATOM   1880  N   THR A 116      21.776  -5.941  -1.873  1.00  0.00           N  
ATOM   1881  H   THR A 116      21.856  -6.629  -2.617  1.00  0.00           H  
ATOM   1882  CA  THR A 116      22.992  -5.580  -1.137  1.00  0.00           C  
ATOM   1883  HA  THR A 116      22.798  -5.689  -0.074  1.00  0.00           H  
ATOM   1884  CB  THR A 116      24.131  -6.545  -1.508  1.00  0.00           C  
ATOM   1885  HB  THR A 116      24.140  -6.708  -2.585  1.00  0.00           H  
ATOM   1886  CG2 THR A 116      25.521  -6.067  -1.089  1.00  0.00           C  
ATOM   1887 HG21 THR A 116      26.234  -6.886  -1.184  1.00  0.00           H  
ATOM   1888 HG22 THR A 116      25.843  -5.256  -1.743  1.00  0.00           H  
ATOM   1889 HG23 THR A 116      25.513  -5.709  -0.061  1.00  0.00           H  
ATOM   1890  OG1 THR A 116      23.904  -7.779  -0.856  1.00  0.00           O  
ATOM   1891  HG1 THR A 116      23.202  -8.260  -1.338  1.00  0.00           H  
ATOM   1892  C   THR A 116      23.363  -4.112  -1.348  1.00  0.00           C  
ATOM   1893  O   THR A 116      23.588  -3.401  -0.370  1.00  0.00           O  
ATOM   1894  N   ILE A 117      23.344  -3.624  -2.589  1.00  0.00           N  
ATOM   1895  H   ILE A 117      23.187  -4.267  -3.361  1.00  0.00           H  
ATOM   1896  CA  ILE A 117      23.543  -2.202  -2.911  1.00  0.00           C  
ATOM   1897  HA  ILE A 117      24.485  -1.871  -2.473  1.00  0.00           H  
ATOM   1898  CB  ILE A 117      23.644  -2.024  -4.446  1.00  0.00           C  
ATOM   1899  HB  ILE A 117      22.797  -2.537  -4.906  1.00  0.00           H  
ATOM   1900  CG2 ILE A 117      23.580  -0.541  -4.855  1.00  0.00           C  
ATOM   1901 HG21 ILE A 117      22.633  -0.094  -4.555  1.00  0.00           H  
ATOM   1902 HG22 ILE A 117      24.399   0.011  -4.391  1.00  0.00           H  
ATOM   1903 HG23 ILE A 117      23.655  -0.441  -5.937  1.00  0.00           H  
ATOM   1904  CG1 ILE A 117      24.956  -2.659  -4.969  1.00  0.00           C  
ATOM   1905 HG12 ILE A 117      25.804  -2.039  -4.675  1.00  0.00           H  
ATOM   1906 HG13 ILE A 117      25.098  -3.640  -4.516  1.00  0.00           H  
ATOM   1907  CD1 ILE A 117      24.987  -2.863  -6.490  1.00  0.00           C  
ATOM   1908 HD11 ILE A 117      24.126  -3.452  -6.806  1.00  0.00           H  
ATOM   1909 HD12 ILE A 117      24.986  -1.904  -7.008  1.00  0.00           H  
ATOM   1910 HD13 ILE A 117      25.898  -3.398  -6.762  1.00  0.00           H  
ATOM   1911  C   ILE A 117      22.435  -1.343  -2.275  1.00  0.00           C  
ATOM   1912  O   ILE A 117      22.725  -0.312  -1.670  1.00  0.00           O  
ATOM   1913  N   MET A 118      21.172  -1.780  -2.335  1.00  0.00           N  
ATOM   1914  H   MET A 118      20.965  -2.601  -2.897  1.00  0.00           H  
ATOM   1915  CA  MET A 118      20.058  -1.054  -1.713  1.00  0.00           C  
ATOM   1916  HA  MET A 118      20.110  -0.023  -2.064  1.00  0.00           H  
ATOM   1917  CB  MET A 118      18.722  -1.656  -2.179  1.00  0.00           C  
ATOM   1918  HB2 MET A 118      18.785  -1.921  -3.233  1.00  0.00           H  
ATOM   1919  HB3 MET A 118      18.511  -2.570  -1.621  1.00  0.00           H  
ATOM   1920  CG  MET A 118      17.558  -0.674  -2.007  1.00  0.00           C  
ATOM   1921  HG2 MET A 118      16.640  -1.176  -2.308  1.00  0.00           H  
ATOM   1922  HG3 MET A 118      17.463  -0.421  -0.952  1.00  0.00           H  
ATOM   1923  SD  MET A 118      17.685   0.880  -2.943  1.00  0.00           S  
ATOM   1924  CE  MET A 118      17.971   0.298  -4.638  1.00  0.00           C  
ATOM   1925  HE1 MET A 118      18.944  -0.187  -4.702  1.00  0.00           H  
ATOM   1926  HE2 MET A 118      17.192  -0.403  -4.930  1.00  0.00           H  
ATOM   1927  HE3 MET A 118      17.960   1.148  -5.318  1.00  0.00           H  
ATOM   1928  C   MET A 118      20.165  -1.012  -0.179  1.00  0.00           C  
ATOM   1929  O   MET A 118      19.878   0.017   0.428  1.00  0.00           O  
ATOM   1930  N   ARG A 119      20.642  -2.094   0.455  1.00  0.00           N  
ATOM   1931  H   ARG A 119      20.817  -2.922  -0.108  1.00  0.00           H  
ATOM   1932  CA  ARG A 119      20.958  -2.172   1.893  1.00  0.00           C  
ATOM   1933  HA  ARG A 119      20.086  -1.855   2.466  1.00  0.00           H  
ATOM   1934  CB  ARG A 119      21.274  -3.644   2.236  1.00  0.00           C  
ATOM   1935  HB2 ARG A 119      20.403  -4.249   1.977  1.00  0.00           H  
ATOM   1936  HB3 ARG A 119      22.112  -3.980   1.628  1.00  0.00           H  
ATOM   1937  CG  ARG A 119      21.608  -3.899   3.714  1.00  0.00           C  
ATOM   1938  HG2 ARG A 119      22.508  -3.350   3.993  1.00  0.00           H  
ATOM   1939  HG3 ARG A 119      20.783  -3.537   4.329  1.00  0.00           H  
ATOM   1940  CD  ARG A 119      21.817  -5.397   4.005  1.00  0.00           C  
ATOM   1941  HD2 ARG A 119      21.934  -5.516   5.086  1.00  0.00           H  
ATOM   1942  HD3 ARG A 119      20.925  -5.948   3.708  1.00  0.00           H  
ATOM   1943  NE  ARG A 119      23.025  -5.938   3.341  1.00  0.00           N  
ATOM   1944  HE  ARG A 119      23.900  -5.543   3.647  1.00  0.00           H  
ATOM   1945  CZ  ARG A 119      23.110  -6.846   2.377  1.00  0.00           C  
ATOM   1946  NH1 ARG A 119      22.077  -7.454   1.856  1.00  0.00           N  
ATOM   1947 HH11 ARG A 119      21.162  -7.283   2.221  1.00  0.00           H  
ATOM   1948 HH12 ARG A 119      22.204  -8.166   1.138  1.00  0.00           H  
ATOM   1949  NH2 ARG A 119      24.278  -7.148   1.894  1.00  0.00           N  
ATOM   1950 HH21 ARG A 119      25.115  -6.726   2.246  1.00  0.00           H  
ATOM   1951 HH22 ARG A 119      24.310  -7.705   1.041  1.00  0.00           H  
ATOM   1952  C   ARG A 119      22.092  -1.216   2.271  1.00  0.00           C  
ATOM   1953  O   ARG A 119      21.983  -0.503   3.267  1.00  0.00           O  
ATOM   1954  N   GLU A 120      23.150  -1.165   1.467  1.00  0.00           N  
ATOM   1955  H   GLU A 120      23.190  -1.810   0.683  1.00  0.00           H  
ATOM   1956  CA  GLU A 120      24.282  -0.250   1.650  1.00  0.00           C  
ATOM   1957  HA  GLU A 120      24.633  -0.352   2.678  1.00  0.00           H  
ATOM   1958  CB  GLU A 120      25.412  -0.706   0.700  1.00  0.00           C  
ATOM   1959  HB2 GLU A 120      25.758  -1.682   1.042  1.00  0.00           H  
ATOM   1960  HB3 GLU A 120      24.988  -0.846  -0.294  1.00  0.00           H  
ATOM   1961  CG  GLU A 120      26.643   0.201   0.528  1.00  0.00           C  
ATOM   1962  HG2 GLU A 120      27.376  -0.333  -0.081  1.00  0.00           H  
ATOM   1963  HG3 GLU A 120      26.330   1.083  -0.037  1.00  0.00           H  
ATOM   1964  CD  GLU A 120      27.324   0.680   1.816  1.00  0.00           C  
ATOM   1965  OE1 GLU A 120      26.827   0.409   2.931  1.00  0.00           O  
ATOM   1966  OE2 GLU A 120      28.240   1.525   1.714  1.00  0.00           O  
ATOM   1967  C   GLU A 120      23.868   1.224   1.469  1.00  0.00           C  
ATOM   1968  O   GLU A 120      24.315   2.095   2.219  1.00  0.00           O  
ATOM   1969  N   LYS A 121      22.930   1.513   0.554  1.00  0.00           N  
ATOM   1970  H   LYS A 121      22.650   0.773  -0.085  1.00  0.00           H  
ATOM   1971  CA  LYS A 121      22.306   2.838   0.401  1.00  0.00           C  
ATOM   1972  HA  LYS A 121      23.102   3.579   0.389  1.00  0.00           H  
ATOM   1973  CB  LYS A 121      21.550   2.886  -0.942  1.00  0.00           C  
ATOM   1974  HB2 LYS A 121      22.207   2.529  -1.739  1.00  0.00           H  
ATOM   1975  HB3 LYS A 121      20.693   2.213  -0.898  1.00  0.00           H  
ATOM   1976  CG  LYS A 121      21.044   4.288  -1.324  1.00  0.00           C  
ATOM   1977  HG2 LYS A 121      20.437   4.194  -2.226  1.00  0.00           H  
ATOM   1978  HG3 LYS A 121      20.419   4.687  -0.528  1.00  0.00           H  
ATOM   1979  CD  LYS A 121      22.179   5.280  -1.590  1.00  0.00           C  
ATOM   1980  HD2 LYS A 121      22.712   5.496  -0.664  1.00  0.00           H  
ATOM   1981  HD3 LYS A 121      22.873   4.839  -2.309  1.00  0.00           H  
ATOM   1982  CE  LYS A 121      21.616   6.583  -2.167  1.00  0.00           C  
ATOM   1983  HE2 LYS A 121      21.045   6.338  -3.069  1.00  0.00           H  
ATOM   1984  HE3 LYS A 121      20.945   7.055  -1.443  1.00  0.00           H  
ATOM   1985  NZ  LYS A 121      22.721   7.490  -2.529  1.00  0.00           N  
ATOM   1986  HZ1 LYS A 121      22.482   8.117  -3.297  1.00  0.00           H  
ATOM   1987  HZ2 LYS A 121      23.143   7.980  -1.761  1.00  0.00           H  
ATOM   1988  HZ3 LYS A 121      23.439   6.947  -3.021  1.00  0.00           H  
ATOM   1989  C   LYS A 121      21.396   3.193   1.583  1.00  0.00           C  
ATOM   1990  O   LYS A 121      21.523   4.277   2.145  1.00  0.00           O  
ATOM   1991  N   TYR A 122      20.521   2.273   2.000  1.00  0.00           N  
ATOM   1992  H   TYR A 122      20.446   1.418   1.457  1.00  0.00           H  
ATOM   1993  CA  TYR A 122      19.591   2.448   3.123  1.00  0.00           C  
ATOM   1994  HA  TYR A 122      18.950   3.307   2.928  1.00  0.00           H  
ATOM   1995  CB  TYR A 122      18.709   1.196   3.235  1.00  0.00           C  
ATOM   1996  HB2 TYR A 122      18.037   1.165   2.378  1.00  0.00           H  
ATOM   1997  HB3 TYR A 122      19.343   0.310   3.188  1.00  0.00           H  
ATOM   1998  CG  TYR A 122      17.892   1.121   4.514  1.00  0.00           C  
ATOM   1999  CD1 TYR A 122      18.361   0.385   5.622  1.00  0.00           C  
ATOM   2000  HD1 TYR A 122      19.302  -0.148   5.564  1.00  0.00           H  
ATOM   2001  CE1 TYR A 122      17.606   0.340   6.811  1.00  0.00           C  
ATOM   2002  HE1 TYR A 122      17.956  -0.236   7.654  1.00  0.00           H  
ATOM   2003  CZ  TYR A 122      16.378   1.034   6.893  1.00  0.00           C  
ATOM   2004  OH  TYR A 122      15.612   0.967   8.011  1.00  0.00           O  
ATOM   2005  HH  TYR A 122      16.047   0.533   8.746  1.00  0.00           H  
ATOM   2006  CE2 TYR A 122      15.928   1.792   5.795  1.00  0.00           C  
ATOM   2007  HE2 TYR A 122      14.991   2.328   5.862  1.00  0.00           H  
ATOM   2008  CD2 TYR A 122      16.679   1.825   4.607  1.00  0.00           C  
ATOM   2009  HD2 TYR A 122      16.308   2.377   3.757  1.00  0.00           H  
ATOM   2010  C   TYR A 122      20.298   2.703   4.459  1.00  0.00           C  
ATOM   2011  O   TYR A 122      19.841   3.528   5.252  1.00  0.00           O  
ATOM   2012  N   SER A 123      21.411   2.010   4.704  1.00  0.00           N  
ATOM   2013  H   SER A 123      21.707   1.339   4.003  1.00  0.00           H  
ATOM   2014  CA  SER A 123      22.162   2.059   5.971  1.00  0.00           C  
ATOM   2015  HA  SER A 123      21.451   1.982   6.794  1.00  0.00           H  
ATOM   2016  CB  SER A 123      23.108   0.856   6.073  1.00  0.00           C  
ATOM   2017  HB2 SER A 123      23.887   0.925   5.311  1.00  0.00           H  
ATOM   2018  HB3 SER A 123      23.580   0.851   7.056  1.00  0.00           H  
ATOM   2019  OG  SER A 123      22.385  -0.349   5.903  1.00  0.00           O  
ATOM   2020  HG  SER A 123      22.261  -0.483   4.946  1.00  0.00           H  
ATOM   2021  C   SER A 123      22.940   3.366   6.190  1.00  0.00           C  
ATOM   2022  O   SER A 123      23.650   3.492   7.185  1.00  0.00           O  
ATOM   2023  N   LYS A 124      22.842   4.343   5.281  1.00  0.00           N  
ATOM   2024  H   LYS A 124      22.231   4.194   4.487  1.00  0.00           H  
ATOM   2025  CA  LYS A 124      23.437   5.677   5.444  1.00  0.00           C  
ATOM   2026  HA  LYS A 124      24.405   5.568   5.929  1.00  0.00           H  
ATOM   2027  CB  LYS A 124      23.614   6.333   4.059  1.00  0.00           C  
ATOM   2028  HB2 LYS A 124      22.633   6.405   3.583  1.00  0.00           H  
ATOM   2029  HB3 LYS A 124      23.996   7.349   4.180  1.00  0.00           H  
ATOM   2030  CG  LYS A 124      24.559   5.556   3.125  1.00  0.00           C  
ATOM   2031  HG2 LYS A 124      24.224   4.524   3.053  1.00  0.00           H  
ATOM   2032  HG3 LYS A 124      24.495   5.993   2.128  1.00  0.00           H  
ATOM   2033  CD  LYS A 124      26.028   5.600   3.585  1.00  0.00           C  
ATOM   2034  HD2 LYS A 124      26.397   6.619   3.456  1.00  0.00           H  
ATOM   2035  HD3 LYS A 124      26.109   5.340   4.640  1.00  0.00           H  
ATOM   2036  CE  LYS A 124      26.922   4.648   2.784  1.00  0.00           C  
ATOM   2037  HE2 LYS A 124      26.727   4.772   1.715  1.00  0.00           H  
ATOM   2038  HE3 LYS A 124      27.969   4.912   2.962  1.00  0.00           H  
ATOM   2039  NZ  LYS A 124      26.713   3.234   3.169  1.00  0.00           N  
ATOM   2040  HZ1 LYS A 124      25.806   2.865   2.891  1.00  0.00           H  
ATOM   2041  HZ2 LYS A 124      27.380   2.625   2.682  1.00  0.00           H  
ATOM   2042  HZ3 LYS A 124      26.867   3.040   4.143  1.00  0.00           H  
ATOM   2043  C   LYS A 124      22.607   6.571   6.374  1.00  0.00           C  
ATOM   2044  O   LYS A 124      21.414   6.342   6.590  1.00  0.00           O  
ATOM   2045  N   CYS A 125      23.228   7.639   6.870  1.00  0.00           N  
ATOM   2046  H   CYS A 125      24.208   7.756   6.676  1.00  0.00           H  
ATOM   2047  CA  CYS A 125      22.494   8.803   7.364  1.00  0.00           C  
ATOM   2048  HA  CYS A 125      21.804   8.484   8.155  1.00  0.00           H  
ATOM   2049  CB  CYS A 125      23.475   9.831   7.952  1.00  0.00           C  
ATOM   2050  HB2 CYS A 125      24.138  10.201   7.170  1.00  0.00           H  
ATOM   2051  HB3 CYS A 125      22.924  10.679   8.366  1.00  0.00           H  
ATOM   2052  SG  CYS A 125      24.486   9.077   9.257  1.00  0.00           S  
ATOM   2053  HG  CYS A 125      23.512   8.971  10.202  1.00  0.00           H  
ATOM   2054  C   CYS A 125      21.666   9.420   6.220  1.00  0.00           C  
ATOM   2055  O   CYS A 125      22.097   9.416   5.065  1.00  0.00           O  
ATOM   2056  N   SER A 126      20.487   9.929   6.567  1.00  0.00           N  
ATOM   2057  H   SER A 126      20.211   9.916   7.538  1.00  0.00           H  
ATOM   2058  CA  SER A 126      19.477  10.510   5.674  1.00  0.00           C  
ATOM   2059  HA  SER A 126      19.941  11.193   4.962  1.00  0.00           H  
ATOM   2060  CB  SER A 126      18.730   9.400   4.921  1.00  0.00           C  
ATOM   2061  HB2 SER A 126      17.968   9.847   4.278  1.00  0.00           H  
ATOM   2062  HB3 SER A 126      19.423   8.829   4.303  1.00  0.00           H  
ATOM   2063  OG  SER A 126      18.119   8.569   5.887  1.00  0.00           O  
ATOM   2064  HG  SER A 126      17.823   9.245   6.554  1.00  0.00           H  
ATOM   2065  C   SER A 126      18.506  11.328   6.519  1.00  0.00           C  
ATOM   2066  O   SER A 126      17.904  10.666   7.404  1.00  0.00           O  
ATOM   2067  OXT SER A 126      18.423  12.542   6.287  1.00  0.00           O  
TER    2068      SER   126                                                      
ATOM   2068  N   MET B 127     -27.520  16.876 -24.545  1.00  0.00           N  
ATOM   2069  H1  MET B 127     -28.423  17.273 -24.777  1.00  0.00           H  
ATOM   2070  H2  MET B 127     -27.589  15.870 -24.616  1.00  0.00           H  
ATOM   2071  H3  MET B 127     -26.819  17.215 -25.190  1.00  0.00           H  
ATOM   2072  CA  MET B 127     -27.179  17.263 -23.162  1.00  0.00           C  
ATOM   2073  HA  MET B 127     -26.257  16.766 -22.860  1.00  0.00           H  
ATOM   2074  CB  MET B 127     -26.960  18.782 -23.076  1.00  0.00           C  
ATOM   2075  HB2 MET B 127     -26.196  19.067 -23.800  1.00  0.00           H  
ATOM   2076  HB3 MET B 127     -27.886  19.298 -23.334  1.00  0.00           H  
ATOM   2077  CG  MET B 127     -26.513  19.245 -21.691  1.00  0.00           C  
ATOM   2078  HG2 MET B 127     -27.281  18.982 -20.966  1.00  0.00           H  
ATOM   2079  HG3 MET B 127     -25.592  18.725 -21.431  1.00  0.00           H  
ATOM   2080  SD  MET B 127     -26.218  21.026 -21.559  1.00  0.00           S  
ATOM   2081  CE  MET B 127     -24.570  21.148 -22.304  1.00  0.00           C  
ATOM   2082  HE1 MET B 127     -24.218  22.177 -22.233  1.00  0.00           H  
ATOM   2083  HE2 MET B 127     -24.614  20.855 -23.352  1.00  0.00           H  
ATOM   2084  HE3 MET B 127     -23.875  20.498 -21.772  1.00  0.00           H  
ATOM   2085  C   MET B 127     -28.307  16.794 -22.253  1.00  0.00           C  
ATOM   2086  O   MET B 127     -29.457  17.034 -22.599  1.00  0.00           O  
ATOM   2087  N   HIE B 128     -28.002  16.083 -21.171  1.00  0.00           N  
ATOM   2088  H   HIE B 128     -27.018  15.974 -20.937  1.00  0.00           H  
ATOM   2089  CA  HIE B 128     -28.928  15.763 -20.073  1.00  0.00           C  
ATOM   2090  HA  HIE B 128     -29.952  15.675 -20.441  1.00  0.00           H  
ATOM   2091  CB  HIE B 128     -28.488  14.421 -19.469  1.00  0.00           C  
ATOM   2092  HB2 HIE B 128     -27.525  14.562 -18.987  1.00  0.00           H  
ATOM   2093  HB3 HIE B 128     -28.356  13.697 -20.275  1.00  0.00           H  
ATOM   2094  CG  HIE B 128     -29.407  13.809 -18.446  1.00  0.00           C  
ATOM   2095  ND1 HIE B 128     -29.894  14.454 -17.312  1.00  0.00           N  
ATOM   2096  CE1 HIE B 128     -30.486  13.505 -16.572  1.00  0.00           C  
ATOM   2097  HE1 HIE B 128     -30.931  13.674 -15.601  1.00  0.00           H  
ATOM   2098  NE2 HIE B 128     -30.385  12.309 -17.174  1.00  0.00           N  
ATOM   2099  HE2 HIE B 128     -30.629  11.416 -16.745  1.00  0.00           H  
ATOM   2100  CD2 HIE B 128     -29.700  12.481 -18.357  1.00  0.00           C  
ATOM   2101  HD2 HIE B 128     -29.346  11.706 -19.025  1.00  0.00           H  
ATOM   2102  C   HIE B 128     -28.863  16.903 -19.043  1.00  0.00           C  
ATOM   2103  O   HIE B 128     -27.823  17.554 -18.943  1.00  0.00           O  
ATOM   2104  N   HIE B 129     -29.919  17.185 -18.272  1.00  0.00           N  
ATOM   2105  H   HIE B 129     -30.690  16.529 -18.223  1.00  0.00           H  
ATOM   2106  CA  HIE B 129     -29.875  18.301 -17.315  1.00  0.00           C  
ATOM   2107  HA  HIE B 129     -29.486  19.162 -17.859  1.00  0.00           H  
ATOM   2108  CB  HIE B 129     -31.281  18.683 -16.829  1.00  0.00           C  
ATOM   2109  HB2 HIE B 129     -31.983  18.620 -17.661  1.00  0.00           H  
ATOM   2110  HB3 HIE B 129     -31.253  19.727 -16.516  1.00  0.00           H  
ATOM   2111  CG  HIE B 129     -31.820  17.875 -15.678  1.00  0.00           C  
ATOM   2112  ND1 HIE B 129     -32.233  16.545 -15.739  1.00  0.00           N  
ATOM   2113  CE1 HIE B 129     -32.730  16.258 -14.528  1.00  0.00           C  
ATOM   2114  HE1 HIE B 129     -33.168  15.306 -14.258  1.00  0.00           H  
ATOM   2115  NE2 HIE B 129     -32.648  17.329 -13.719  1.00  0.00           N  
ATOM   2116  HE2 HIE B 129     -33.030  17.394 -12.787  1.00  0.00           H  
ATOM   2117  CD2 HIE B 129     -32.076  18.360 -14.429  1.00  0.00           C  
ATOM   2118  HD2 HIE B 129     -31.906  19.374 -14.093  1.00  0.00           H  
ATOM   2119  C   HIE B 129     -28.887  18.082 -16.156  1.00  0.00           C  
ATOM   2120  O   HIE B 129     -28.456  19.058 -15.549  1.00  0.00           O  
ATOM   2121  N   HIE B 130     -28.447  16.844 -15.897  1.00  0.00           N  
ATOM   2122  H   HIE B 130     -28.883  16.067 -16.387  1.00  0.00           H  
ATOM   2123  CA  HIE B 130     -27.320  16.552 -14.993  1.00  0.00           C  
ATOM   2124  HA  HIE B 130     -27.482  17.059 -14.044  1.00  0.00           H  
ATOM   2125  CB  HIE B 130     -27.239  15.039 -14.734  1.00  0.00           C  
ATOM   2126  HB2 HIE B 130     -26.344  14.837 -14.144  1.00  0.00           H  
ATOM   2127  HB3 HIE B 130     -27.128  14.536 -15.693  1.00  0.00           H  
ATOM   2128  CG  HIE B 130     -28.403  14.405 -14.009  1.00  0.00           C  
ATOM   2129  ND1 HIE B 130     -28.556  13.031 -13.822  1.00  0.00           N  
ATOM   2130  CE1 HIE B 130     -29.692  12.867 -13.132  1.00  0.00           C  
ATOM   2131  HE1 HIE B 130     -30.102  11.907 -12.841  1.00  0.00           H  
ATOM   2132  NE2 HIE B 130     -30.236  14.061 -12.845  1.00  0.00           N  
ATOM   2133  HE2 HIE B 130     -31.068  14.204 -12.294  1.00  0.00           H  
ATOM   2134  CD2 HIE B 130     -29.444  15.044 -13.397  1.00  0.00           C  
ATOM   2135  HD2 HIE B 130     -29.605  16.113 -13.369  1.00  0.00           H  
ATOM   2136  C   HIE B 130     -25.958  17.060 -15.501  1.00  0.00           C  
ATOM   2137  O   HIE B 130     -25.065  17.297 -14.694  1.00  0.00           O  
ATOM   2138  N   HIE B 131     -25.783  17.284 -16.812  1.00  0.00           N  
ATOM   2139  H   HIE B 131     -26.564  17.131 -17.439  1.00  0.00           H  
ATOM   2140  CA  HIE B 131     -24.526  17.793 -17.398  1.00  0.00           C  
ATOM   2141  HA  HIE B 131     -23.696  17.172 -17.058  1.00  0.00           H  
ATOM   2142  CB  HIE B 131     -24.592  17.731 -18.938  1.00  0.00           C  
ATOM   2143  HB2 HIE B 131     -23.653  18.117 -19.337  1.00  0.00           H  
ATOM   2144  HB3 HIE B 131     -25.381  18.407 -19.260  1.00  0.00           H  
ATOM   2145  CG  HIE B 131     -24.830  16.372 -19.576  1.00  0.00           C  
ATOM   2146  ND1 HIE B 131     -25.002  16.137 -20.952  1.00  0.00           N  
ATOM   2147  CE1 HIE B 131     -25.111  14.802 -21.088  1.00  0.00           C  
ATOM   2148  HE1 HIE B 131     -25.242  14.272 -22.023  1.00  0.00           H  
ATOM   2149  NE2 HIE B 131     -25.056  14.205 -19.894  1.00  0.00           N  
ATOM   2150  HE2 HIE B 131     -25.241  13.205 -19.733  1.00  0.00           H  
ATOM   2151  CD2 HIE B 131     -24.861  15.169 -18.932  1.00  0.00           C  
ATOM   2152  HD2 HIE B 131     -24.754  15.007 -17.869  1.00  0.00           H  
ATOM   2153  C   HIE B 131     -24.197  19.232 -16.953  1.00  0.00           C  
ATOM   2154  O   HIE B 131     -23.057  19.677 -17.089  1.00  0.00           O  
ATOM   2155  N   HIE B 132     -25.188  19.963 -16.422  1.00  0.00           N  
ATOM   2156  H   HIE B 132     -26.100  19.534 -16.357  1.00  0.00           H  
ATOM   2157  CA  HIE B 132     -25.027  21.307 -15.851  1.00  0.00           C  
ATOM   2158  HA  HIE B 132     -24.359  21.885 -16.491  1.00  0.00           H  
ATOM   2159  CB  HIE B 132     -26.387  22.021 -15.803  1.00  0.00           C  
ATOM   2160  HB2 HIE B 132     -26.259  22.996 -15.331  1.00  0.00           H  
ATOM   2161  HB3 HIE B 132     -27.072  21.442 -15.181  1.00  0.00           H  
ATOM   2162  CG  HIE B 132     -27.024  22.260 -17.145  1.00  0.00           C  
ATOM   2163  ND1 HIE B 132     -26.506  23.079 -18.150  1.00  0.00           N  
ATOM   2164  CE1 HIE B 132     -27.424  23.079 -19.128  1.00  0.00           C  
ATOM   2165  HE1 HIE B 132     -27.321  23.614 -20.064  1.00  0.00           H  
ATOM   2166  NE2 HIE B 132     -28.483  22.324 -18.784  1.00  0.00           N  
ATOM   2167  HE2 HIE B 132     -29.310  22.190 -19.346  1.00  0.00           H  
ATOM   2168  CD2 HIE B 132     -28.251  21.808 -17.529  1.00  0.00           C  
ATOM   2169  HD2 HIE B 132     -28.909  21.192 -16.931  1.00  0.00           H  
ATOM   2170  C   HIE B 132     -24.422  21.327 -14.439  1.00  0.00           C  
ATOM   2171  O   HIE B 132     -24.043  22.407 -13.975  1.00  0.00           O  
ATOM   2172  N   HIE B 133     -24.366  20.186 -13.741  1.00  0.00           N  
ATOM   2173  H   HIE B 133     -24.669  19.320 -14.174  1.00  0.00           H  
ATOM   2174  CA  HIE B 133     -23.943  20.134 -12.338  1.00  0.00           C  
ATOM   2175  HA  HIE B 133     -24.544  20.861 -11.790  1.00  0.00           H  
ATOM   2176  CB  HIE B 133     -24.221  18.759 -11.716  1.00  0.00           C  
ATOM   2177  HB2 HIE B 133     -23.866  18.768 -10.687  1.00  0.00           H  
ATOM   2178  HB3 HIE B 133     -23.652  18.005 -12.262  1.00  0.00           H  
ATOM   2179  CG  HIE B 133     -25.667  18.328 -11.679  1.00  0.00           C  
ATOM   2180  ND1 HIE B 133     -26.793  19.127 -11.899  1.00  0.00           N  
ATOM   2181  CE1 HIE B 133     -27.853  18.337 -11.674  1.00  0.00           C  
ATOM   2182  HE1 HIE B 133     -28.882  18.653 -11.781  1.00  0.00           H  
ATOM   2183  NE2 HIE B 133     -27.455  17.109 -11.300  1.00  0.00           N  
ATOM   2184  HE2 HIE B 133     -28.055  16.327 -11.035  1.00  0.00           H  
ATOM   2185  CD2 HIE B 133     -26.081  17.095 -11.282  1.00  0.00           C  
ATOM   2186  HD2 HIE B 133     -25.441  16.289 -10.961  1.00  0.00           H  
ATOM   2187  C   HIE B 133     -22.471  20.522 -12.156  1.00  0.00           C  
ATOM   2188  O   HIE B 133     -21.626  20.309 -13.026  1.00  0.00           O  
ATOM   2189  N   LYS B 134     -22.151  21.099 -10.995  1.00  0.00           N  
ATOM   2190  H   LYS B 134     -22.904  21.233 -10.327  1.00  0.00           H  
ATOM   2191  CA  LYS B 134     -20.842  21.689 -10.680  1.00  0.00           C  
ATOM   2192  HA  LYS B 134     -20.116  21.331 -11.411  1.00  0.00           H  
ATOM   2193  CB  LYS B 134     -20.914  23.224 -10.786  1.00  0.00           C  
ATOM   2194  HB2 LYS B 134     -21.633  23.602 -10.056  1.00  0.00           H  
ATOM   2195  HB3 LYS B 134     -19.933  23.648 -10.564  1.00  0.00           H  
ATOM   2196  CG  LYS B 134     -21.344  23.652 -12.196  1.00  0.00           C  
ATOM   2197  HG2 LYS B 134     -20.666  23.210 -12.929  1.00  0.00           H  
ATOM   2198  HG3 LYS B 134     -22.349  23.280 -12.376  1.00  0.00           H  
ATOM   2199  CD  LYS B 134     -21.387  25.166 -12.406  1.00  0.00           C  
ATOM   2200  HD2 LYS B 134     -22.049  25.617 -11.665  1.00  0.00           H  
ATOM   2201  HD3 LYS B 134     -20.382  25.580 -12.308  1.00  0.00           H  
ATOM   2202  CE  LYS B 134     -21.936  25.397 -13.820  1.00  0.00           C  
ATOM   2203  HE2 LYS B 134     -21.269  24.904 -14.535  1.00  0.00           H  
ATOM   2204  HE3 LYS B 134     -22.914  24.905 -13.897  1.00  0.00           H  
ATOM   2205  NZ  LYS B 134     -22.060  26.839 -14.143  1.00  0.00           N  
ATOM   2206  HZ1 LYS B 134     -22.696  27.289 -13.497  1.00  0.00           H  
ATOM   2207  HZ2 LYS B 134     -21.156  27.291 -14.086  1.00  0.00           H  
ATOM   2208  HZ3 LYS B 134     -22.421  26.948 -15.084  1.00  0.00           H  
ATOM   2209  C   LYS B 134     -20.350  21.241  -9.309  1.00  0.00           C  
ATOM   2210  O   LYS B 134     -21.153  20.968  -8.416  1.00  0.00           O  
ATOM   2211  N   VAL B 135     -19.030  21.163  -9.168  1.00  0.00           N  
ATOM   2212  H   VAL B 135     -18.456  21.448  -9.944  1.00  0.00           H  
ATOM   2213  CA  VAL B 135     -18.347  20.769  -7.931  1.00  0.00           C  
ATOM   2214  HA  VAL B 135     -18.776  19.829  -7.585  1.00  0.00           H  
ATOM   2215  CB  VAL B 135     -16.846  20.529  -8.210  1.00  0.00           C  
ATOM   2216  HB  VAL B 135     -16.421  21.426  -8.660  1.00  0.00           H  
ATOM   2217  CG1 VAL B 135     -16.050  20.202  -6.944  1.00  0.00           C  
ATOM   2218 HG11 VAL B 135     -15.015  19.986  -7.208  1.00  0.00           H  
ATOM   2219 HG12 VAL B 135     -16.042  21.061  -6.272  1.00  0.00           H  
ATOM   2220 HG13 VAL B 135     -16.484  19.338  -6.443  1.00  0.00           H  
ATOM   2221  CG2 VAL B 135     -16.654  19.361  -9.193  1.00  0.00           C  
ATOM   2222 HG21 VAL B 135     -17.100  18.454  -8.782  1.00  0.00           H  
ATOM   2223 HG22 VAL B 135     -17.114  19.587 -10.154  1.00  0.00           H  
ATOM   2224 HG23 VAL B 135     -15.590  19.188  -9.358  1.00  0.00           H  
ATOM   2225  C   VAL B 135     -18.559  21.830  -6.838  1.00  0.00           C  
ATOM   2226  O   VAL B 135     -18.276  23.004  -7.052  1.00  0.00           O  
ATOM   2227  N   LEU B 136     -19.059  21.410  -5.674  1.00  0.00           N  
ATOM   2228  H   LEU B 136     -19.299  20.430  -5.613  1.00  0.00           H  
ATOM   2229  CA  LEU B 136     -19.126  22.196  -4.433  1.00  0.00           C  
ATOM   2230  HA  LEU B 136     -19.078  23.257  -4.676  1.00  0.00           H  
ATOM   2231  CB  LEU B 136     -20.451  21.887  -3.705  1.00  0.00           C  
ATOM   2232  HB2 LEU B 136     -20.672  20.825  -3.813  1.00  0.00           H  
ATOM   2233  HB3 LEU B 136     -20.326  22.084  -2.640  1.00  0.00           H  
ATOM   2234  CG  LEU B 136     -21.657  22.706  -4.190  1.00  0.00           C  
ATOM   2235  HG  LEU B 136     -21.759  22.611  -5.270  1.00  0.00           H  
ATOM   2236  CD1 LEU B 136     -21.548  24.188  -3.813  1.00  0.00           C  
ATOM   2237 HD11 LEU B 136     -21.412  24.289  -2.735  1.00  0.00           H  
ATOM   2238 HD12 LEU B 136     -22.452  24.718  -4.109  1.00  0.00           H  
ATOM   2239 HD13 LEU B 136     -20.699  24.646  -4.318  1.00  0.00           H  
ATOM   2240  CD2 LEU B 136     -22.922  22.168  -3.520  1.00  0.00           C  
ATOM   2241 HD21 LEU B 136     -23.791  22.726  -3.870  1.00  0.00           H  
ATOM   2242 HD22 LEU B 136     -23.053  21.116  -3.766  1.00  0.00           H  
ATOM   2243 HD23 LEU B 136     -22.849  22.275  -2.438  1.00  0.00           H  
ATOM   2244  C   LEU B 136     -17.946  21.925  -3.483  1.00  0.00           C  
ATOM   2245  O   LEU B 136     -17.695  22.733  -2.596  1.00  0.00           O  
ATOM   2246  N   GLN B 137     -17.261  20.789  -3.636  1.00  0.00           N  
ATOM   2247  H   GLN B 137     -17.538  20.165  -4.379  1.00  0.00           H  
ATOM   2248  CA  GLN B 137     -16.036  20.448  -2.902  1.00  0.00           C  
ATOM   2249  HA  GLN B 137     -15.402  21.337  -2.837  1.00  0.00           H  
ATOM   2250  CB  GLN B 137     -16.385  19.974  -1.479  1.00  0.00           C  
ATOM   2251  HB2 GLN B 137     -17.010  20.716  -0.982  1.00  0.00           H  
ATOM   2252  HB3 GLN B 137     -16.946  19.041  -1.546  1.00  0.00           H  
ATOM   2253  CG  GLN B 137     -15.125  19.744  -0.628  1.00  0.00           C  
ATOM   2254  HG2 GLN B 137     -14.410  19.137  -1.181  1.00  0.00           H  
ATOM   2255  HG3 GLN B 137     -14.655  20.705  -0.417  1.00  0.00           H  
ATOM   2256  CD  GLN B 137     -15.399  19.026   0.688  1.00  0.00           C  
ATOM   2257  OE1 GLN B 137     -16.522  18.876   1.154  1.00  0.00           O  
ATOM   2258  NE2 GLN B 137     -14.371  18.533   1.339  1.00  0.00           N  
ATOM   2259 HE21 GLN B 137     -14.543  18.042   2.195  1.00  0.00           H  
ATOM   2260 HE22 GLN B 137     -13.449  18.598   0.938  1.00  0.00           H  
ATOM   2261  C   GLN B 137     -15.275  19.353  -3.659  1.00  0.00           C  
ATOM   2262  O   GLN B 137     -15.887  18.359  -4.054  1.00  0.00           O  
ATOM   2263  N   GLU B 138     -13.973  19.540  -3.864  1.00  0.00           N  
ATOM   2264  H   GLU B 138     -13.579  20.426  -3.538  1.00  0.00           H  
ATOM   2265  CA  GLU B 138     -13.103  18.744  -4.737  1.00  0.00           C  
ATOM   2266  HA  GLU B 138     -13.586  18.729  -5.708  1.00  0.00           H  
ATOM   2267  CB  GLU B 138     -11.747  19.458  -4.904  1.00  0.00           C  
ATOM   2268  HB2 GLU B 138     -11.242  19.521  -3.939  1.00  0.00           H  
ATOM   2269  HB3 GLU B 138     -11.128  18.835  -5.551  1.00  0.00           H  
ATOM   2270  CG  GLU B 138     -11.814  20.858  -5.546  1.00  0.00           C  
ATOM   2271  HG2 GLU B 138     -10.913  20.990  -6.148  1.00  0.00           H  
ATOM   2272  HG3 GLU B 138     -12.670  20.915  -6.223  1.00  0.00           H  
ATOM   2273  CD  GLU B 138     -11.866  21.999  -4.520  1.00  0.00           C  
ATOM   2274  OE1 GLU B 138     -10.940  22.836  -4.551  1.00  0.00           O  
ATOM   2275  OE2 GLU B 138     -12.829  22.015  -3.718  1.00  0.00           O  
ATOM   2276  C   GLU B 138     -12.849  17.280  -4.281  1.00  0.00           C  
ATOM   2277  O   GLU B 138     -12.824  17.018  -3.073  1.00  0.00           O  
ATOM   2278  N   PRO B 139     -12.587  16.347  -5.234  1.00  0.00           N  
ATOM   2279  CD  PRO B 139     -12.831  16.532  -6.663  1.00  0.00           C  
ATOM   2280  HD2 PRO B 139     -12.016  17.109  -7.093  1.00  0.00           H  
ATOM   2281  HD3 PRO B 139     -13.786  17.023  -6.851  1.00  0.00           H  
ATOM   2282  CG  PRO B 139     -12.865  15.139  -7.288  1.00  0.00           C  
ATOM   2283  HG2 PRO B 139     -12.548  15.151  -8.330  1.00  0.00           H  
ATOM   2284  HG3 PRO B 139     -13.864  14.712  -7.193  1.00  0.00           H  
ATOM   2285  CB  PRO B 139     -11.891  14.376  -6.403  1.00  0.00           C  
ATOM   2286  HB2 PRO B 139     -10.870  14.621  -6.700  1.00  0.00           H  
ATOM   2287  HB3 PRO B 139     -12.058  13.301  -6.456  1.00  0.00           H  
ATOM   2288  CA  PRO B 139     -12.207  14.939  -5.012  1.00  0.00           C  
ATOM   2289  HA  PRO B 139     -13.085  14.412  -4.653  1.00  0.00           H  
ATOM   2290  C   PRO B 139     -11.073  14.683  -4.002  1.00  0.00           C  
ATOM   2291  O   PRO B 139      -9.900  14.522  -4.350  1.00  0.00           O  
ATOM   2292  N   THR B 140     -11.447  14.583  -2.728  1.00  0.00           N  
ATOM   2293  H   THR B 140     -12.444  14.679  -2.544  1.00  0.00           H  
ATOM   2294  CA  THR B 140     -10.564  14.291  -1.595  1.00  0.00           C  
ATOM   2295  HA  THR B 140      -9.604  14.784  -1.752  1.00  0.00           H  
ATOM   2296  CB  THR B 140     -11.179  14.851  -0.304  1.00  0.00           C  
ATOM   2297  HB  THR B 140     -12.170  14.420  -0.152  1.00  0.00           H  
ATOM   2298  CG2 THR B 140     -10.313  14.551   0.923  1.00  0.00           C  
ATOM   2299 HG21 THR B 140      -9.283  14.857   0.740  1.00  0.00           H  
ATOM   2300 HG22 THR B 140     -10.701  15.094   1.783  1.00  0.00           H  
ATOM   2301 HG23 THR B 140     -10.343  13.484   1.145  1.00  0.00           H  
ATOM   2302  OG1 THR B 140     -11.311  16.255  -0.417  1.00  0.00           O  
ATOM   2303  HG1 THR B 140     -11.837  16.442  -1.210  1.00  0.00           H  
ATOM   2304  C   THR B 140     -10.341  12.782  -1.494  1.00  0.00           C  
ATOM   2305  O   THR B 140     -11.302  12.028  -1.348  1.00  0.00           O  
ATOM   2306  N   CYS B 141      -9.082  12.337  -1.592  1.00  0.00           N  
ATOM   2307  H   CYS B 141      -8.342  13.015  -1.669  1.00  0.00           H  
ATOM   2308  CA  CYS B 141      -8.706  10.921  -1.715  1.00  0.00           C  
ATOM   2309  HA  CYS B 141      -9.605  10.315  -1.645  1.00  0.00           H  
ATOM   2310  CB  CYS B 141      -8.078  10.669  -3.096  1.00  0.00           C  
ATOM   2311  HB2 CYS B 141      -7.119  11.182  -3.151  1.00  0.00           H  
ATOM   2312  HB3 CYS B 141      -7.901   9.598  -3.213  1.00  0.00           H  
ATOM   2313  SG  CYS B 141      -9.131  11.234  -4.466  1.00  0.00           S  
ATOM   2314  HG  CYS B 141      -9.088  12.555  -4.207  1.00  0.00           H  
ATOM   2315  C   CYS B 141      -7.739  10.459  -0.606  1.00  0.00           C  
ATOM   2316  O   CYS B 141      -6.817  11.189  -0.252  1.00  0.00           O  
ATOM   2317  N   VAL B 142      -7.906   9.225  -0.112  1.00  0.00           N  
ATOM   2318  H   VAL B 142      -8.707   8.702  -0.458  1.00  0.00           H  
ATOM   2319  CA  VAL B 142      -7.050   8.549   0.894  1.00  0.00           C  
ATOM   2320  HA  VAL B 142      -6.085   9.052   0.931  1.00  0.00           H  
ATOM   2321  CB  VAL B 142      -7.663   8.606   2.312  1.00  0.00           C  
ATOM   2322  HB  VAL B 142      -6.975   8.110   2.996  1.00  0.00           H  
ATOM   2323  CG1 VAL B 142      -7.841  10.043   2.813  1.00  0.00           C  
ATOM   2324 HG11 VAL B 142      -8.139  10.034   3.861  1.00  0.00           H  
ATOM   2325 HG12 VAL B 142      -6.896  10.582   2.722  1.00  0.00           H  
ATOM   2326 HG13 VAL B 142      -8.600  10.560   2.228  1.00  0.00           H  
ATOM   2327  CG2 VAL B 142      -9.013   7.880   2.423  1.00  0.00           C  
ATOM   2328 HG21 VAL B 142      -8.900   6.827   2.169  1.00  0.00           H  
ATOM   2329 HG22 VAL B 142      -9.743   8.335   1.751  1.00  0.00           H  
ATOM   2330 HG23 VAL B 142      -9.384   7.948   3.445  1.00  0.00           H  
ATOM   2331  C   VAL B 142      -6.786   7.092   0.496  1.00  0.00           C  
ATOM   2332  O   VAL B 142      -7.521   6.562  -0.335  1.00  0.00           O  
ATOM   2333  N   SER B 143      -5.781   6.418   1.064  1.00  0.00           N  
ATOM   2334  H   SER B 143      -5.205   6.904   1.750  1.00  0.00           H  
ATOM   2335  CA  SER B 143      -5.404   5.029   0.721  1.00  0.00           C  
ATOM   2336  HA  SER B 143      -6.099   4.624  -0.011  1.00  0.00           H  
ATOM   2337  CB  SER B 143      -4.007   5.047   0.086  1.00  0.00           C  
ATOM   2338  HB2 SER B 143      -4.010   5.711  -0.779  1.00  0.00           H  
ATOM   2339  HB3 SER B 143      -3.290   5.429   0.815  1.00  0.00           H  
ATOM   2340  OG  SER B 143      -3.598   3.756  -0.322  1.00  0.00           O  
ATOM   2341  HG  SER B 143      -4.058   3.513  -1.133  1.00  0.00           H  
ATOM   2342  C   SER B 143      -5.420   4.087   1.933  1.00  0.00           C  
ATOM   2343  O   SER B 143      -4.957   4.476   3.001  1.00  0.00           O  
ATOM   2344  N   ASP B 144      -5.868   2.832   1.780  1.00  0.00           N  
ATOM   2345  H   ASP B 144      -6.304   2.546   0.907  1.00  0.00           H  
ATOM   2346  CA  ASP B 144      -5.576   1.773   2.769  1.00  0.00           C  
ATOM   2347  HA  ASP B 144      -5.681   2.206   3.766  1.00  0.00           H  
ATOM   2348  CB  ASP B 144      -6.589   0.609   2.669  1.00  0.00           C  
ATOM   2349  HB2 ASP B 144      -6.549   0.053   3.604  1.00  0.00           H  
ATOM   2350  HB3 ASP B 144      -7.597   1.017   2.576  1.00  0.00           H  
ATOM   2351  CG  ASP B 144      -6.333  -0.374   1.519  1.00  0.00           C  
ATOM   2352  OD1 ASP B 144      -5.693   0.017   0.518  1.00  0.00           O  
ATOM   2353  OD2 ASP B 144      -6.752  -1.558   1.610  1.00  0.00           O  
ATOM   2354  C   ASP B 144      -4.131   1.233   2.662  1.00  0.00           C  
ATOM   2355  O   ASP B 144      -3.719   0.424   3.492  1.00  0.00           O  
ATOM   2356  N   TYR B 145      -3.366   1.654   1.647  1.00  0.00           N  
ATOM   2357  H   TYR B 145      -3.774   2.338   1.021  1.00  0.00           H  
ATOM   2358  CA  TYR B 145      -2.017   1.195   1.291  1.00  0.00           C  
ATOM   2359  HA  TYR B 145      -1.822   1.656   0.328  1.00  0.00           H  
ATOM   2360  CB  TYR B 145      -0.972   1.776   2.260  1.00  0.00           C  
ATOM   2361  HB2 TYR B 145      -1.388   2.656   2.748  1.00  0.00           H  
ATOM   2362  HB3 TYR B 145      -0.769   1.043   3.037  1.00  0.00           H  
ATOM   2363  CG  TYR B 145       0.331   2.216   1.612  1.00  0.00           C  
ATOM   2364  CD1 TYR B 145       0.320   3.250   0.655  1.00  0.00           C  
ATOM   2365  HD1 TYR B 145      -0.614   3.711   0.368  1.00  0.00           H  
ATOM   2366  CE1 TYR B 145       1.523   3.680   0.063  1.00  0.00           C  
ATOM   2367  HE1 TYR B 145       1.525   4.460  -0.680  1.00  0.00           H  
ATOM   2368  CZ  TYR B 145       2.746   3.094   0.446  1.00  0.00           C  
ATOM   2369  OH  TYR B 145       3.893   3.488  -0.162  1.00  0.00           O  
ATOM   2370  HH  TYR B 145       4.705   3.137   0.260  1.00  0.00           H  
ATOM   2371  CE2 TYR B 145       2.767   2.097   1.443  1.00  0.00           C  
ATOM   2372  HE2 TYR B 145       3.711   1.696   1.773  1.00  0.00           H  
ATOM   2373  CD2 TYR B 145       1.556   1.638   1.999  1.00  0.00           C  
ATOM   2374  HD2 TYR B 145       1.564   0.844   2.728  1.00  0.00           H  
ATOM   2375  C   TYR B 145      -1.900  -0.323   1.028  1.00  0.00           C  
ATOM   2376  O   TYR B 145      -0.856  -0.938   1.264  1.00  0.00           O  
ATOM   2377  N   MET B 146      -2.987  -0.954   0.567  1.00  0.00           N  
ATOM   2378  H   MET B 146      -3.833  -0.401   0.453  1.00  0.00           H  
ATOM   2379  CA  MET B 146      -3.085  -2.411   0.402  1.00  0.00           C  
ATOM   2380  HA  MET B 146      -2.101  -2.800   0.132  1.00  0.00           H  
ATOM   2381  CB  MET B 146      -3.473  -3.007   1.770  1.00  0.00           C  
ATOM   2382  HB2 MET B 146      -2.588  -2.974   2.402  1.00  0.00           H  
ATOM   2383  HB3 MET B 146      -4.243  -2.388   2.232  1.00  0.00           H  
ATOM   2384  CG  MET B 146      -3.981  -4.452   1.758  1.00  0.00           C  
ATOM   2385  HG2 MET B 146      -4.954  -4.477   1.267  1.00  0.00           H  
ATOM   2386  HG3 MET B 146      -3.287  -5.071   1.188  1.00  0.00           H  
ATOM   2387  SD  MET B 146      -4.156  -5.159   3.418  1.00  0.00           S  
ATOM   2388  CE  MET B 146      -5.021  -6.697   3.016  1.00  0.00           C  
ATOM   2389  HE1 MET B 146      -5.978  -6.468   2.549  1.00  0.00           H  
ATOM   2390  HE2 MET B 146      -4.415  -7.289   2.331  1.00  0.00           H  
ATOM   2391  HE3 MET B 146      -5.192  -7.264   3.932  1.00  0.00           H  
ATOM   2392  C   MET B 146      -4.030  -2.877  -0.715  1.00  0.00           C  
ATOM   2393  O   MET B 146      -3.807  -3.965  -1.241  1.00  0.00           O  
ATOM   2394  N   SER B 147      -5.069  -2.119  -1.075  1.00  0.00           N  
ATOM   2395  H   SER B 147      -5.203  -1.234  -0.594  1.00  0.00           H  
ATOM   2396  CA  SER B 147      -6.078  -2.523  -2.066  1.00  0.00           C  
ATOM   2397  HA  SER B 147      -5.581  -2.965  -2.919  1.00  0.00           H  
ATOM   2398  CB  SER B 147      -6.979  -3.602  -1.451  1.00  0.00           C  
ATOM   2399  HB2 SER B 147      -7.689  -3.943  -2.203  1.00  0.00           H  
ATOM   2400  HB3 SER B 147      -6.368  -4.453  -1.152  1.00  0.00           H  
ATOM   2401  OG  SER B 147      -7.697  -3.116  -0.325  1.00  0.00           O  
ATOM   2402  HG  SER B 147      -7.117  -2.524   0.205  1.00  0.00           H  
ATOM   2403  C   SER B 147      -6.954  -1.385  -2.610  1.00  0.00           C  
ATOM   2404  O   SER B 147      -7.325  -1.420  -3.786  1.00  0.00           O  
ATOM   2405  N   ILE B 148      -7.314  -0.397  -1.788  1.00  0.00           N  
ATOM   2406  H   ILE B 148      -6.871  -0.343  -0.875  1.00  0.00           H  
ATOM   2407  CA  ILE B 148      -8.423   0.524  -2.046  1.00  0.00           C  
ATOM   2408  HA  ILE B 148      -8.641   0.541  -3.112  1.00  0.00           H  
ATOM   2409  CB  ILE B 148      -9.699   0.056  -1.296  1.00  0.00           C  
ATOM   2410  HB  ILE B 148      -9.421  -0.119  -0.255  1.00  0.00           H  
ATOM   2411  CG2 ILE B 148     -10.801   1.133  -1.291  1.00  0.00           C  
ATOM   2412 HG21 ILE B 148     -10.519   1.963  -0.645  1.00  0.00           H  
ATOM   2413 HG22 ILE B 148     -10.957   1.507  -2.302  1.00  0.00           H  
ATOM   2414 HG23 ILE B 148     -11.737   0.716  -0.914  1.00  0.00           H  
ATOM   2415  CG1 ILE B 148     -10.278  -1.273  -1.836  1.00  0.00           C  
ATOM   2416 HG12 ILE B 148      -9.508  -2.038  -1.824  1.00  0.00           H  
ATOM   2417 HG13 ILE B 148     -11.061  -1.609  -1.154  1.00  0.00           H  
ATOM   2418  CD1 ILE B 148     -10.871  -1.226  -3.249  1.00  0.00           C  
ATOM   2419 HD11 ILE B 148     -10.141  -0.852  -3.964  1.00  0.00           H  
ATOM   2420 HD12 ILE B 148     -11.168  -2.233  -3.545  1.00  0.00           H  
ATOM   2421 HD13 ILE B 148     -11.753  -0.591  -3.258  1.00  0.00           H  
ATOM   2422  C   ILE B 148      -8.025   1.940  -1.642  1.00  0.00           C  
ATOM   2423  O   ILE B 148      -7.774   2.229  -0.469  1.00  0.00           O  
ATOM   2424  N   SER B 149      -8.058   2.862  -2.604  1.00  0.00           N  
ATOM   2425  H   SER B 149      -8.333   2.559  -3.535  1.00  0.00           H  
ATOM   2426  CA  SER B 149      -8.199   4.279  -2.284  1.00  0.00           C  
ATOM   2427  HA  SER B 149      -7.745   4.444  -1.314  1.00  0.00           H  
ATOM   2428  CB  SER B 149      -7.431   5.150  -3.281  1.00  0.00           C  
ATOM   2429  HB2 SER B 149      -6.365   4.955  -3.160  1.00  0.00           H  
ATOM   2430  HB3 SER B 149      -7.722   4.899  -4.299  1.00  0.00           H  
ATOM   2431  OG  SER B 149      -7.671   6.521  -3.040  1.00  0.00           O  
ATOM   2432  HG  SER B 149      -7.445   6.694  -2.108  1.00  0.00           H  
ATOM   2433  C   SER B 149      -9.684   4.638  -2.158  1.00  0.00           C  
ATOM   2434  O   SER B 149     -10.502   4.179  -2.952  1.00  0.00           O  
ATOM   2435  N   THR B 150     -10.056   5.434  -1.154  1.00  0.00           N  
ATOM   2436  H   THR B 150      -9.319   5.862  -0.604  1.00  0.00           H  
ATOM   2437  CA  THR B 150     -11.413   5.998  -1.019  1.00  0.00           C  
ATOM   2438  HA  THR B 150     -12.095   5.478  -1.690  1.00  0.00           H  
ATOM   2439  CB  THR B 150     -11.966   5.835   0.404  1.00  0.00           C  
ATOM   2440  HB  THR B 150     -11.298   6.332   1.107  1.00  0.00           H  
ATOM   2441  CG2 THR B 150     -13.379   6.399   0.579  1.00  0.00           C  
ATOM   2442 HG21 THR B 150     -14.043   6.004  -0.192  1.00  0.00           H  
ATOM   2443 HG22 THR B 150     -13.763   6.119   1.560  1.00  0.00           H  
ATOM   2444 HG23 THR B 150     -13.363   7.487   0.517  1.00  0.00           H  
ATOM   2445  OG1 THR B 150     -12.028   4.461   0.727  1.00  0.00           O  
ATOM   2446  HG1 THR B 150     -11.149   4.094   0.599  1.00  0.00           H  
ATOM   2447  C   THR B 150     -11.396   7.465  -1.428  1.00  0.00           C  
ATOM   2448  O   THR B 150     -10.463   8.184  -1.069  1.00  0.00           O  
ATOM   2449  N   CYS B 151     -12.423   7.905  -2.151  1.00  0.00           N  
ATOM   2450  H   CYS B 151     -13.158   7.247  -2.395  1.00  0.00           H  
ATOM   2451  CA  CYS B 151     -12.568   9.263  -2.672  1.00  0.00           C  
ATOM   2452  HA  CYS B 151     -11.827   9.911  -2.214  1.00  0.00           H  
ATOM   2453  CB  CYS B 151     -12.287   9.202  -4.181  1.00  0.00           C  
ATOM   2454  HB2 CYS B 151     -11.265   8.857  -4.344  1.00  0.00           H  
ATOM   2455  HB3 CYS B 151     -12.974   8.495  -4.649  1.00  0.00           H  
ATOM   2456  SG  CYS B 151     -12.501  10.825  -4.959  1.00  0.00           S  
ATOM   2457  HG  CYS B 151     -11.395  11.388  -4.453  1.00  0.00           H  
ATOM   2458  C   CYS B 151     -13.962   9.828  -2.345  1.00  0.00           C  
ATOM   2459  O   CYS B 151     -14.948   9.099  -2.465  1.00  0.00           O  
ATOM   2460  N   GLU B 152     -14.072  11.111  -1.983  1.00  0.00           N  
ATOM   2461  H   GLU B 152     -13.231  11.676  -1.906  1.00  0.00           H  
ATOM   2462  CA  GLU B 152     -15.353  11.830  -1.906  1.00  0.00           C  
ATOM   2463  HA  GLU B 152     -16.075  11.260  -2.487  1.00  0.00           H  
ATOM   2464  CB  GLU B 152     -15.911  11.892  -0.463  1.00  0.00           C  
ATOM   2465  HB2 GLU B 152     -16.992  11.994  -0.553  1.00  0.00           H  
ATOM   2466  HB3 GLU B 152     -15.726  10.945   0.043  1.00  0.00           H  
ATOM   2467  CG  GLU B 152     -15.430  13.045   0.441  1.00  0.00           C  
ATOM   2468  HG2 GLU B 152     -14.499  12.753   0.933  1.00  0.00           H  
ATOM   2469  HG3 GLU B 152     -15.220  13.936  -0.151  1.00  0.00           H  
ATOM   2470  CD  GLU B 152     -16.501  13.413   1.485  1.00  0.00           C  
ATOM   2471  OE1 GLU B 152     -17.029  14.554   1.416  1.00  0.00           O  
ATOM   2472  OE2 GLU B 152     -16.810  12.565   2.347  1.00  0.00           O  
ATOM   2473  C   GLU B 152     -15.284  13.209  -2.579  1.00  0.00           C  
ATOM   2474  O   GLU B 152     -14.219  13.826  -2.665  1.00  0.00           O  
ATOM   2475  N   TRP B 153     -16.437  13.696  -3.040  1.00  0.00           N  
ATOM   2476  H   TRP B 153     -17.268  13.121  -2.922  1.00  0.00           H  
ATOM   2477  CA  TRP B 153     -16.639  15.062  -3.529  1.00  0.00           C  
ATOM   2478  HA  TRP B 153     -16.050  15.748  -2.915  1.00  0.00           H  
ATOM   2479  CB  TRP B 153     -16.169  15.200  -4.987  1.00  0.00           C  
ATOM   2480  HB2 TRP B 153     -16.178  16.249  -5.269  1.00  0.00           H  
ATOM   2481  HB3 TRP B 153     -15.134  14.877  -5.044  1.00  0.00           H  
ATOM   2482  CG  TRP B 153     -16.941  14.454  -6.027  1.00  0.00           C  
ATOM   2483  CD1 TRP B 153     -17.965  14.947  -6.757  1.00  0.00           C  
ATOM   2484  HD1 TRP B 153     -18.355  15.955  -6.672  1.00  0.00           H  
ATOM   2485  NE1 TRP B 153     -18.420  13.978  -7.628  1.00  0.00           N  
ATOM   2486  HE1 TRP B 153     -19.185  14.130  -8.272  1.00  0.00           H  
ATOM   2487  CE2 TRP B 153     -17.684  12.816  -7.526  1.00  0.00           C  
ATOM   2488  CZ2 TRP B 153     -17.715  11.590  -8.209  1.00  0.00           C  
ATOM   2489  HZ2 TRP B 153     -18.439  11.413  -8.988  1.00  0.00           H  
ATOM   2490  CH2 TRP B 153     -16.783  10.596  -7.866  1.00  0.00           C  
ATOM   2491  HH2 TRP B 153     -16.777   9.647  -8.385  1.00  0.00           H  
ATOM   2492  CZ3 TRP B 153     -15.858  10.833  -6.836  1.00  0.00           C  
ATOM   2493  HZ3 TRP B 153     -15.142  10.070  -6.569  1.00  0.00           H  
ATOM   2494  CE3 TRP B 153     -15.838  12.061  -6.154  1.00  0.00           C  
ATOM   2495  HE3 TRP B 153     -15.110  12.236  -5.373  1.00  0.00           H  
ATOM   2496  CD2 TRP B 153     -16.743  13.087  -6.488  1.00  0.00           C  
ATOM   2497  C   TRP B 153     -18.115  15.451  -3.403  1.00  0.00           C  
ATOM   2498  O   TRP B 153     -18.977  14.621  -3.104  1.00  0.00           O  
ATOM   2499  N   LYS B 154     -18.436  16.721  -3.658  1.00  0.00           N  
ATOM   2500  H   LYS B 154     -17.682  17.361  -3.899  1.00  0.00           H  
ATOM   2501  CA  LYS B 154     -19.820  17.222  -3.602  1.00  0.00           C  
ATOM   2502  HA  LYS B 154     -20.502  16.379  -3.496  1.00  0.00           H  
ATOM   2503  CB  LYS B 154     -20.001  18.119  -2.363  1.00  0.00           C  
ATOM   2504  HB2 LYS B 154     -19.310  18.962  -2.419  1.00  0.00           H  
ATOM   2505  HB3 LYS B 154     -21.023  18.505  -2.350  1.00  0.00           H  
ATOM   2506  CG  LYS B 154     -19.744  17.321  -1.067  1.00  0.00           C  
ATOM   2507  HG2 LYS B 154     -20.445  16.487  -1.022  1.00  0.00           H  
ATOM   2508  HG3 LYS B 154     -18.731  16.920  -1.081  1.00  0.00           H  
ATOM   2509  CD  LYS B 154     -19.896  18.166   0.202  1.00  0.00           C  
ATOM   2510  HD2 LYS B 154     -19.173  18.984   0.186  1.00  0.00           H  
ATOM   2511  HD3 LYS B 154     -20.898  18.596   0.220  1.00  0.00           H  
ATOM   2512  CE  LYS B 154     -19.698  17.323   1.474  1.00  0.00           C  
ATOM   2513  HE2 LYS B 154     -19.944  17.951   2.334  1.00  0.00           H  
ATOM   2514  HE3 LYS B 154     -20.394  16.480   1.459  1.00  0.00           H  
ATOM   2515  NZ  LYS B 154     -18.309  16.821   1.622  1.00  0.00           N  
ATOM   2516  HZ1 LYS B 154     -18.055  16.078   0.967  1.00  0.00           H  
ATOM   2517  HZ2 LYS B 154     -17.617  17.560   1.524  1.00  0.00           H  
ATOM   2518  HZ3 LYS B 154     -18.146  16.344   2.498  1.00  0.00           H  
ATOM   2519  C   LYS B 154     -20.203  17.897  -4.914  1.00  0.00           C  
ATOM   2520  O   LYS B 154     -19.430  18.691  -5.436  1.00  0.00           O  
ATOM   2521  N   MET B 155     -21.395  17.598  -5.425  1.00  0.00           N  
ATOM   2522  H   MET B 155     -21.947  16.892  -4.949  1.00  0.00           H  
ATOM   2523  CA  MET B 155     -22.036  18.254  -6.572  1.00  0.00           C  
ATOM   2524  HA  MET B 155     -21.301  18.843  -7.120  1.00  0.00           H  
ATOM   2525  CB  MET B 155     -22.621  17.193  -7.523  1.00  0.00           C  
ATOM   2526  HB2 MET B 155     -23.402  16.642  -6.997  1.00  0.00           H  
ATOM   2527  HB3 MET B 155     -23.085  17.691  -8.376  1.00  0.00           H  
ATOM   2528  CG  MET B 155     -21.594  16.174  -8.040  1.00  0.00           C  
ATOM   2529  HG2 MET B 155     -21.230  15.588  -7.194  1.00  0.00           H  
ATOM   2530  HG3 MET B 155     -22.106  15.483  -8.712  1.00  0.00           H  
ATOM   2531  SD  MET B 155     -20.158  16.862  -8.914  1.00  0.00           S  
ATOM   2532  CE  MET B 155     -20.958  17.610 -10.357  1.00  0.00           C  
ATOM   2533  HE1 MET B 155     -21.477  16.844 -10.934  1.00  0.00           H  
ATOM   2534  HE2 MET B 155     -21.665  18.372 -10.034  1.00  0.00           H  
ATOM   2535  HE3 MET B 155     -20.201  18.083 -10.979  1.00  0.00           H  
ATOM   2536  C   MET B 155     -23.152  19.194  -6.088  1.00  0.00           C  
ATOM   2537  O   MET B 155     -23.754  18.939  -5.046  1.00  0.00           O  
ATOM   2538  N   ASN B 156     -23.484  20.247  -6.844  1.00  0.00           N  
ATOM   2539  H   ASN B 156     -22.917  20.462  -7.660  1.00  0.00           H  
ATOM   2540  CA  ASN B 156     -24.645  21.105  -6.550  1.00  0.00           C  
ATOM   2541  HA  ASN B 156     -24.673  21.247  -5.470  1.00  0.00           H  
ATOM   2542  CB  ASN B 156     -24.466  22.503  -7.178  1.00  0.00           C  
ATOM   2543  HB2 ASN B 156     -25.153  23.186  -6.679  1.00  0.00           H  
ATOM   2544  HB3 ASN B 156     -23.455  22.867  -7.006  1.00  0.00           H  
ATOM   2545  CG  ASN B 156     -24.748  22.550  -8.668  1.00  0.00           C  
ATOM   2546  OD1 ASN B 156     -24.404  21.651  -9.414  1.00  0.00           O  
ATOM   2547  ND2 ASN B 156     -25.362  23.598  -9.166  1.00  0.00           N  
ATOM   2548 HD21 ASN B 156     -25.591  23.543 -10.142  1.00  0.00           H  
ATOM   2549 HD22 ASN B 156     -25.702  24.326  -8.564  1.00  0.00           H  
ATOM   2550  C   ASN B 156     -26.014  20.471  -6.898  1.00  0.00           C  
ATOM   2551  O   ASN B 156     -27.045  21.106  -6.686  1.00  0.00           O  
ATOM   2552  N   GLY B 157     -26.033  19.231  -7.400  1.00  0.00           N  
ATOM   2553  H   GLY B 157     -25.154  18.780  -7.595  1.00  0.00           H  
ATOM   2554  CA  GLY B 157     -27.243  18.444  -7.636  1.00  0.00           C  
ATOM   2555  HA2 GLY B 157     -27.918  18.591  -6.792  1.00  0.00           H  
ATOM   2556  HA3 GLY B 157     -27.738  18.799  -8.539  1.00  0.00           H  
ATOM   2557  C   GLY B 157     -26.941  16.944  -7.799  1.00  0.00           C  
ATOM   2558  O   GLY B 157     -25.819  16.582  -8.163  1.00  0.00           O  
ATOM   2559  N   PRO B 158     -27.907  16.052  -7.508  1.00  0.00           N  
ATOM   2560  CD  PRO B 158     -29.242  16.352  -7.006  1.00  0.00           C  
ATOM   2561  HD2 PRO B 158     -29.730  17.118  -7.609  1.00  0.00           H  
ATOM   2562  HD3 PRO B 158     -29.175  16.674  -5.965  1.00  0.00           H  
ATOM   2563  CG  PRO B 158     -30.024  15.040  -7.084  1.00  0.00           C  
ATOM   2564  HG2 PRO B 158     -30.504  14.954  -8.060  1.00  0.00           H  
ATOM   2565  HG3 PRO B 158     -30.765  14.963  -6.287  1.00  0.00           H  
ATOM   2566  CB  PRO B 158     -28.933  13.978  -6.950  1.00  0.00           C  
ATOM   2567  HB2 PRO B 158     -29.234  13.024  -7.384  1.00  0.00           H  
ATOM   2568  HB3 PRO B 158     -28.687  13.852  -5.896  1.00  0.00           H  
ATOM   2569  CA  PRO B 158     -27.745  14.608  -7.683  1.00  0.00           C  
ATOM   2570  HA  PRO B 158     -26.817  14.278  -7.218  1.00  0.00           H  
ATOM   2571  C   PRO B 158     -27.715  14.216  -9.166  1.00  0.00           C  
ATOM   2572  O   PRO B 158     -28.426  14.803  -9.986  1.00  0.00           O  
ATOM   2573  N   THR B 159     -26.924  13.195  -9.503  1.00  0.00           N  
ATOM   2574  H   THR B 159     -26.413  12.721  -8.769  1.00  0.00           H  
ATOM   2575  CA  THR B 159     -26.688  12.725 -10.880  1.00  0.00           C  
ATOM   2576  HA  THR B 159     -27.474  13.120 -11.517  1.00  0.00           H  
ATOM   2577  CB  THR B 159     -25.357  13.256 -11.451  1.00  0.00           C  
ATOM   2578  HB  THR B 159     -25.488  14.307 -11.702  1.00  0.00           H  
ATOM   2579  CG2 THR B 159     -24.191  13.135 -10.471  1.00  0.00           C  
ATOM   2580 HG21 THR B 159     -23.261  13.356 -10.984  1.00  0.00           H  
ATOM   2581 HG22 THR B 159     -24.313  13.851  -9.658  1.00  0.00           H  
ATOM   2582 HG23 THR B 159     -24.142  12.128 -10.059  1.00  0.00           H  
ATOM   2583  OG1 THR B 159     -24.993  12.574 -12.632  1.00  0.00           O  
ATOM   2584  HG1 THR B 159     -24.443  13.164 -13.172  1.00  0.00           H  
ATOM   2585  C   THR B 159     -26.756  11.200 -10.978  1.00  0.00           C  
ATOM   2586  O   THR B 159     -26.318  10.478 -10.079  1.00  0.00           O  
ATOM   2587  N   GLN B 160     -27.294  10.706 -12.096  1.00  0.00           N  
ATOM   2588  H   GLN B 160     -27.597  11.367 -12.804  1.00  0.00           H  
ATOM   2589  CA  GLN B 160     -27.322   9.278 -12.439  1.00  0.00           C  
ATOM   2590  HA  GLN B 160     -27.657   8.730 -11.559  1.00  0.00           H  
ATOM   2591  CB  GLN B 160     -28.360   9.036 -13.550  1.00  0.00           C  
ATOM   2592  HB2 GLN B 160     -28.513   7.961 -13.661  1.00  0.00           H  
ATOM   2593  HB3 GLN B 160     -29.306   9.480 -13.238  1.00  0.00           H  
ATOM   2594  CG  GLN B 160     -27.957   9.609 -14.919  1.00  0.00           C  
ATOM   2595  HG2 GLN B 160     -27.688  10.654 -14.805  1.00  0.00           H  
ATOM   2596  HG3 GLN B 160     -27.086   9.070 -15.295  1.00  0.00           H  
ATOM   2597  CD  GLN B 160     -29.083   9.529 -15.942  1.00  0.00           C  
ATOM   2598  OE1 GLN B 160     -30.235   9.849 -15.680  1.00  0.00           O  
ATOM   2599  NE2 GLN B 160     -28.808   9.139 -17.163  1.00  0.00           N  
ATOM   2600 HE21 GLN B 160     -29.563   9.020 -17.807  1.00  0.00           H  
ATOM   2601 HE22 GLN B 160     -27.830   9.125 -17.483  1.00  0.00           H  
ATOM   2602  C   GLN B 160     -25.937   8.707 -12.803  1.00  0.00           C  
ATOM   2603  O   GLN B 160     -25.810   7.497 -12.972  1.00  0.00           O  
ATOM   2604  N   CYS B 161     -24.901   9.551 -12.887  1.00  0.00           N  
ATOM   2605  H   CYS B 161     -25.086  10.537 -12.759  1.00  0.00           H  
ATOM   2606  CA  CYS B 161     -23.519   9.179 -13.211  1.00  0.00           C  
ATOM   2607  HA  CYS B 161     -22.959  10.102 -13.307  1.00  0.00           H  
ATOM   2608  CB  CYS B 161     -22.899   8.429 -12.019  1.00  0.00           C  
ATOM   2609  HB2 CYS B 161     -23.395   7.464 -11.887  1.00  0.00           H  
ATOM   2610  HB3 CYS B 161     -21.840   8.259 -12.205  1.00  0.00           H  
ATOM   2611  SG  CYS B 161     -23.071   9.429 -10.509  1.00  0.00           S  
ATOM   2612  HG  CYS B 161     -24.412   9.422 -10.475  1.00  0.00           H  
ATOM   2613  C   CYS B 161     -23.374   8.495 -14.589  1.00  0.00           C  
ATOM   2614  O   CYS B 161     -24.193   8.717 -15.481  1.00  0.00           O  
ATOM   2615  N   BCN B 162     -22.298   7.734 -14.824  1.00  0.00           N  
ATOM   2616  H27 BCN B 162     -21.593   7.676 -14.098  1.00  0.00           H  
ATOM   2617  C2  BCN B 162     -22.007   7.175 -16.133  1.00  0.00           C  
ATOM   2618  H   BCN B 162     -22.935   6.690 -16.441  1.00  0.00           H  
ATOM   2619  C4  BCN B 162     -20.971   6.035 -16.085  1.00  0.00           C  
ATOM   2620  H1  BCN B 162     -21.182   5.408 -15.210  1.00  0.00           H  
ATOM   2621  H2  BCN B 162     -21.115   5.391 -16.961  1.00  0.00           H  
ATOM   2622  C5  BCN B 162     -19.487   6.490 -16.062  1.00  0.00           C  
ATOM   2623  H3  BCN B 162     -19.231   6.911 -17.042  1.00  0.00           H  
ATOM   2624  H4  BCN B 162     -19.357   7.303 -15.337  1.00  0.00           H  
ATOM   2625  C6  BCN B 162     -18.485   5.343 -15.766  1.00  0.00           C  
ATOM   2626  H8  BCN B 162     -17.473   5.678 -16.029  1.00  0.00           H  
ATOM   2627  H9  BCN B 162     -18.704   4.490 -16.421  1.00  0.00           H  
ATOM   2628  C7  BCN B 162     -18.474   4.866 -14.296  1.00  0.00           C  
ATOM   2629  H5  BCN B 162     -17.820   3.988 -14.209  1.00  0.00           H  
ATOM   2630  H6  BCN B 162     -19.480   4.554 -13.987  1.00  0.00           H  
ATOM   2631  N2  BCN B 162     -17.969   5.903 -13.390  1.00  0.00           N  
ATOM   2632  H7  BCN B 162     -16.971   5.970 -13.220  1.00  0.00           H  
ATOM   2633  C8  BCN B 162     -18.783   6.773 -12.719  1.00  0.00           C  
ATOM   2634  O1  BCN B 162     -19.998   6.758 -12.794  1.00  0.00           O  
ATOM   2635  O2  BCN B 162     -18.023   7.639 -11.994  1.00  0.00           O  
ATOM   2636  C9  BCN B 162     -18.699   8.540 -11.092  1.00  0.00           C  
ATOM   2637  H21 BCN B 162     -19.686   8.835 -11.475  1.00  0.00           H  
ATOM   2638  H22 BCN B 162     -18.105   9.454 -10.966  1.00  0.00           H  
ATOM   2639  C10 BCN B 162     -18.815   7.843  -9.740  1.00  0.00           C  
ATOM   2640  H23 BCN B 162     -17.846   7.618  -9.305  1.00  0.00           H  
ATOM   2641  C11 BCN B 162     -19.916   6.840  -9.464  1.00  0.00           C  
ATOM   2642  H12 BCN B 162     -20.683   6.723 -10.228  1.00  0.00           H  
ATOM   2643  C12 BCN B 162     -19.552   5.472  -8.827  1.00  0.00           C  
ATOM   2644  H13 BCN B 162     -18.679   5.593  -8.171  1.00  0.00           H  
ATOM   2645  H14 BCN B 162     -19.239   4.781  -9.619  1.00  0.00           H  
ATOM   2646  C13 BCN B 162     -20.705   4.807  -8.012  1.00  0.00           C  
ATOM   2647  H19 BCN B 162     -21.557   4.563  -8.659  1.00  0.00           H  
ATOM   2648  H20 BCN B 162     -20.361   3.893  -7.514  1.00  0.00           H  
ATOM   2649  C14 BCN B 162     -21.091   5.803  -7.032  1.00  0.00           C  
ATOM   2650  C15 BCN B 162     -21.114   6.871  -6.505  1.00  0.00           C  
ATOM   2651  C16 BCN B 162     -20.771   8.264  -6.304  1.00  0.00           C  
ATOM   2652  H17 BCN B 162     -20.462   8.432  -5.267  1.00  0.00           H  
ATOM   2653  H18 BCN B 162     -21.631   8.908  -6.530  1.00  0.00           H  
ATOM   2654  C17 BCN B 162     -19.595   8.521  -7.297  1.00  0.00           C  
ATOM   2655  H15 BCN B 162     -19.296   9.569  -7.217  1.00  0.00           H  
ATOM   2656  H16 BCN B 162     -18.722   7.937  -6.985  1.00  0.00           H  
ATOM   2657  C18 BCN B 162     -19.923   8.214  -8.779  1.00  0.00           C  
ATOM   2658  H11 BCN B 162     -20.680   8.898  -9.150  1.00  0.00           H  
ATOM   2659  C3  BCN B 162     -21.707   8.260 -17.164  1.00  0.00           C  
ATOM   2660  O3  BCN B 162     -20.738   9.001 -17.091  1.00  0.00           O  
ATOM   2661  N   THR B 163     -22.603   8.427 -18.138  1.00  0.00           N  
ATOM   2662  H   THR B 163     -23.433   7.845 -18.163  1.00  0.00           H  
ATOM   2663  CA  THR B 163     -22.600   9.572 -19.063  1.00  0.00           C  
ATOM   2664  HA  THR B 163     -21.622   9.635 -19.535  1.00  0.00           H  
ATOM   2665  CB  THR B 163     -23.667   9.391 -20.162  1.00  0.00           C  
ATOM   2666  HB  THR B 163     -24.041  10.364 -20.483  1.00  0.00           H  
ATOM   2667  CG2 THR B 163     -23.055   8.691 -21.376  1.00  0.00           C  
ATOM   2668 HG21 THR B 163     -23.827   8.539 -22.130  1.00  0.00           H  
ATOM   2669 HG22 THR B 163     -22.265   9.309 -21.800  1.00  0.00           H  
ATOM   2670 HG23 THR B 163     -22.647   7.724 -21.081  1.00  0.00           H  
ATOM   2671  OG1 THR B 163     -24.744   8.584 -19.729  1.00  0.00           O  
ATOM   2672  HG1 THR B 163     -25.359   9.134 -19.184  1.00  0.00           H  
ATOM   2673  C   THR B 163     -22.817  10.905 -18.348  1.00  0.00           C  
ATOM   2674  O   THR B 163     -22.228  11.911 -18.744  1.00  0.00           O  
ATOM   2675  N   GLU B 164     -23.612  10.930 -17.280  1.00  0.00           N  
ATOM   2676  H   GLU B 164     -24.075  10.065 -17.006  1.00  0.00           H  
ATOM   2677  CA  GLU B 164     -24.021  12.150 -16.572  1.00  0.00           C  
ATOM   2678  HA  GLU B 164     -24.031  12.980 -17.276  1.00  0.00           H  
ATOM   2679  CB  GLU B 164     -25.449  11.960 -16.039  1.00  0.00           C  
ATOM   2680  HB2 GLU B 164     -25.533  10.980 -15.573  1.00  0.00           H  
ATOM   2681  HB3 GLU B 164     -25.647  12.706 -15.272  1.00  0.00           H  
ATOM   2682  CG  GLU B 164     -26.525  12.127 -17.122  1.00  0.00           C  
ATOM   2683  HG2 GLU B 164     -27.502  11.959 -16.672  1.00  0.00           H  
ATOM   2684  HG3 GLU B 164     -26.497  13.164 -17.457  1.00  0.00           H  
ATOM   2685  CD  GLU B 164     -26.356  11.208 -18.336  1.00  0.00           C  
ATOM   2686  OE1 GLU B 164     -26.359   9.967 -18.169  1.00  0.00           O  
ATOM   2687  OE2 GLU B 164     -26.170  11.748 -19.449  1.00  0.00           O  
ATOM   2688  C   GLU B 164     -23.065  12.579 -15.447  1.00  0.00           C  
ATOM   2689  O   GLU B 164     -23.226  13.669 -14.903  1.00  0.00           O  
ATOM   2690  N   LEU B 165     -22.084  11.735 -15.100  1.00  0.00           N  
ATOM   2691  H   LEU B 165     -22.082  10.843 -15.580  1.00  0.00           H  
ATOM   2692  CA  LEU B 165     -20.879  12.054 -14.315  1.00  0.00           C  
ATOM   2693  HA  LEU B 165     -20.388  12.903 -14.787  1.00  0.00           H  
ATOM   2694  CB  LEU B 165     -21.235  12.424 -12.852  1.00  0.00           C  
ATOM   2695  HB2 LEU B 165     -21.963  13.231 -12.844  1.00  0.00           H  
ATOM   2696  HB3 LEU B 165     -21.693  11.559 -12.375  1.00  0.00           H  
ATOM   2697  CG  LEU B 165     -20.032  12.860 -11.994  1.00  0.00           C  
ATOM   2698  HG  LEU B 165     -19.234  12.120 -12.055  1.00  0.00           H  
ATOM   2699  CD1 LEU B 165     -19.494  14.215 -12.457  1.00  0.00           C  
ATOM   2700 HD11 LEU B 165     -19.015  14.115 -13.427  1.00  0.00           H  
ATOM   2701 HD12 LEU B 165     -20.308  14.937 -12.530  1.00  0.00           H  
ATOM   2702 HD13 LEU B 165     -18.759  14.584 -11.746  1.00  0.00           H  
ATOM   2703  CD2 LEU B 165     -20.410  12.998 -10.520  1.00  0.00           C  
ATOM   2704 HD21 LEU B 165     -19.515  13.235  -9.953  1.00  0.00           H  
ATOM   2705 HD22 LEU B 165     -21.133  13.802 -10.395  1.00  0.00           H  
ATOM   2706 HD23 LEU B 165     -20.838  12.064 -10.151  1.00  0.00           H  
ATOM   2707  C   LEU B 165     -19.912  10.855 -14.299  1.00  0.00           C  
ATOM   2708  O   LEU B 165     -20.310   9.763 -13.898  1.00  0.00           O  
ATOM   2709  N   ARG B 166     -18.622  11.083 -14.584  1.00  0.00           N  
ATOM   2710  H   ARG B 166     -18.365  12.024 -14.877  1.00  0.00           H  
ATOM   2711  CA  ARG B 166     -17.537  10.132 -14.286  1.00  0.00           C  
ATOM   2712  HA  ARG B 166     -17.957   9.373 -13.632  1.00  0.00           H  
ATOM   2713  CB  ARG B 166     -17.056   9.391 -15.551  1.00  0.00           C  
ATOM   2714  HB2 ARG B 166     -16.550   8.477 -15.234  1.00  0.00           H  
ATOM   2715  HB3 ARG B 166     -17.924   9.103 -16.146  1.00  0.00           H  
ATOM   2716  CG  ARG B 166     -16.085  10.197 -16.432  1.00  0.00           C  
ATOM   2717  HG2 ARG B 166     -16.578  11.109 -16.766  1.00  0.00           H  
ATOM   2718  HG3 ARG B 166     -15.201  10.468 -15.855  1.00  0.00           H  
ATOM   2719  CD  ARG B 166     -15.622   9.384 -17.646  1.00  0.00           C  
ATOM   2720  HD2 ARG B 166     -15.145   8.467 -17.294  1.00  0.00           H  
ATOM   2721  HD3 ARG B 166     -16.496   9.101 -18.235  1.00  0.00           H  
ATOM   2722  NE  ARG B 166     -14.650  10.147 -18.463  1.00  0.00           N  
ATOM   2723  HE  ARG B 166     -13.726  10.258 -18.072  1.00  0.00           H  
ATOM   2724  CZ  ARG B 166     -14.875  10.735 -19.626  1.00  0.00           C  
ATOM   2725  NH1 ARG B 166     -16.012  10.626 -20.246  1.00  0.00           N  
ATOM   2726 HH11 ARG B 166     -16.773  10.177 -19.771  1.00  0.00           H  
ATOM   2727 HH12 ARG B 166     -16.231  11.220 -21.026  1.00  0.00           H  
ATOM   2728  NH2 ARG B 166     -13.974  11.486 -20.192  1.00  0.00           N  
ATOM   2729 HH21 ARG B 166     -13.069  11.599 -19.761  1.00  0.00           H  
ATOM   2730 HH22 ARG B 166     -14.167  11.933 -21.069  1.00  0.00           H  
ATOM   2731  C   ARG B 166     -16.386  10.781 -13.516  1.00  0.00           C  
ATOM   2732  O   ARG B 166     -16.055  11.939 -13.777  1.00  0.00           O  
ATOM   2733  N   LEU B 167     -15.740  10.001 -12.648  1.00  0.00           N  
ATOM   2734  H   LEU B 167     -16.110   9.073 -12.494  1.00  0.00           H  
ATOM   2735  CA  LEU B 167     -14.360  10.223 -12.205  1.00  0.00           C  
ATOM   2736  HA  LEU B 167     -14.056  11.249 -12.427  1.00  0.00           H  
ATOM   2737  CB  LEU B 167     -14.261   9.989 -10.681  1.00  0.00           C  
ATOM   2738  HB2 LEU B 167     -14.897  10.708 -10.164  1.00  0.00           H  
ATOM   2739  HB3 LEU B 167     -14.661   8.997 -10.480  1.00  0.00           H  
ATOM   2740  CG  LEU B 167     -12.835  10.055 -10.083  1.00  0.00           C  
ATOM   2741  HG  LEU B 167     -12.166   9.407 -10.646  1.00  0.00           H  
ATOM   2742  CD1 LEU B 167     -12.275  11.476 -10.073  1.00  0.00           C  
ATOM   2743 HD11 LEU B 167     -11.293  11.472  -9.604  1.00  0.00           H  
ATOM   2744 HD12 LEU B 167     -12.167  11.837 -11.093  1.00  0.00           H  
ATOM   2745 HD13 LEU B 167     -12.938  12.138  -9.516  1.00  0.00           H  
ATOM   2746  CD2 LEU B 167     -12.843   9.568  -8.635  1.00  0.00           C  
ATOM   2747 HD21 LEU B 167     -13.309   8.587  -8.580  1.00  0.00           H  
ATOM   2748 HD22 LEU B 167     -11.821   9.496  -8.263  1.00  0.00           H  
ATOM   2749 HD23 LEU B 167     -13.401  10.266  -8.013  1.00  0.00           H  
ATOM   2750  C   LEU B 167     -13.446   9.259 -12.974  1.00  0.00           C  
ATOM   2751  O   LEU B 167     -13.772   8.073 -13.084  1.00  0.00           O  
ATOM   2752  N   LEU B 168     -12.314   9.750 -13.472  1.00  0.00           N  
ATOM   2753  H   LEU B 168     -12.149  10.751 -13.391  1.00  0.00           H  
ATOM   2754  CA  LEU B 168     -11.182   8.931 -13.910  1.00  0.00           C  
ATOM   2755  HA  LEU B 168     -11.465   7.881 -13.871  1.00  0.00           H  
ATOM   2756  CB  LEU B 168     -10.785   9.273 -15.359  1.00  0.00           C  
ATOM   2757  HB2 LEU B 168     -10.557  10.339 -15.411  1.00  0.00           H  
ATOM   2758  HB3 LEU B 168      -9.870   8.732 -15.603  1.00  0.00           H  
ATOM   2759  CG  LEU B 168     -11.837   8.938 -16.429  1.00  0.00           C  
ATOM   2760  HG  LEU B 168     -12.759   9.480 -16.221  1.00  0.00           H  
ATOM   2761  CD1 LEU B 168     -11.326   9.377 -17.803  1.00  0.00           C  
ATOM   2762 HD11 LEU B 168     -11.158  10.456 -17.798  1.00  0.00           H  
ATOM   2763 HD12 LEU B 168     -12.031   9.101 -18.585  1.00  0.00           H  
ATOM   2764 HD13 LEU B 168     -10.373   8.887 -18.009  1.00  0.00           H  
ATOM   2765  CD2 LEU B 168     -12.158   7.445 -16.509  1.00  0.00           C  
ATOM   2766 HD21 LEU B 168     -12.842   7.243 -17.332  1.00  0.00           H  
ATOM   2767 HD22 LEU B 168     -12.619   7.116 -15.581  1.00  0.00           H  
ATOM   2768 HD23 LEU B 168     -11.239   6.876 -16.664  1.00  0.00           H  
ATOM   2769  C   LEU B 168      -9.977   9.091 -12.972  1.00  0.00           C  
ATOM   2770  O   LEU B 168      -9.798  10.135 -12.339  1.00  0.00           O  
ATOM   2771  N   TYR B 169      -9.129   8.061 -12.941  1.00  0.00           N  
ATOM   2772  H   TYR B 169      -9.379   7.222 -13.458  1.00  0.00           H  
ATOM   2773  CA  TYR B 169      -7.800   8.093 -12.324  1.00  0.00           C  
ATOM   2774  HA  TYR B 169      -7.466   9.128 -12.336  1.00  0.00           H  
ATOM   2775  CB  TYR B 169      -7.870   7.645 -10.852  1.00  0.00           C  
ATOM   2776  HB2 TYR B 169      -6.932   7.933 -10.377  1.00  0.00           H  
ATOM   2777  HB3 TYR B 169      -8.662   8.207 -10.360  1.00  0.00           H  
ATOM   2778  CG  TYR B 169      -8.102   6.165 -10.579  1.00  0.00           C  
ATOM   2779  CD1 TYR B 169      -9.387   5.608 -10.727  1.00  0.00           C  
ATOM   2780  HD1 TYR B 169     -10.204   6.228 -11.074  1.00  0.00           H  
ATOM   2781  CE1 TYR B 169      -9.605   4.248 -10.428  1.00  0.00           C  
ATOM   2782  HE1 TYR B 169     -10.585   3.814 -10.542  1.00  0.00           H  
ATOM   2783  CZ  TYR B 169      -8.537   3.432  -9.998  1.00  0.00           C  
ATOM   2784  OH  TYR B 169      -8.757   2.119  -9.729  1.00  0.00           O  
ATOM   2785  HH  TYR B 169      -7.975   1.689  -9.343  1.00  0.00           H  
ATOM   2786  CE2 TYR B 169      -7.251   3.991  -9.836  1.00  0.00           C  
ATOM   2787  HE2 TYR B 169      -6.437   3.368  -9.502  1.00  0.00           H  
ATOM   2788  CD2 TYR B 169      -7.041   5.355 -10.122  1.00  0.00           C  
ATOM   2789  HD2 TYR B 169      -6.062   5.787  -9.993  1.00  0.00           H  
ATOM   2790  C   TYR B 169      -6.774   7.277 -13.129  1.00  0.00           C  
ATOM   2791  O   TYR B 169      -7.091   6.210 -13.650  1.00  0.00           O  
ATOM   2792  N   GLN B 170      -5.527   7.748 -13.209  1.00  0.00           N  
ATOM   2793  H   GLN B 170      -5.306   8.623 -12.742  1.00  0.00           H  
ATOM   2794  CA  GLN B 170      -4.441   7.117 -13.975  1.00  0.00           C  
ATOM   2795  HA  GLN B 170      -4.642   6.047 -14.052  1.00  0.00           H  
ATOM   2796  CB  GLN B 170      -4.400   7.698 -15.401  1.00  0.00           C  
ATOM   2797  HB2 GLN B 170      -5.397   7.609 -15.834  1.00  0.00           H  
ATOM   2798  HB3 GLN B 170      -4.150   8.759 -15.350  1.00  0.00           H  
ATOM   2799  CG  GLN B 170      -3.399   6.992 -16.339  1.00  0.00           C  
ATOM   2800  HG2 GLN B 170      -2.378   7.228 -16.041  1.00  0.00           H  
ATOM   2801  HG3 GLN B 170      -3.540   5.915 -16.260  1.00  0.00           H  
ATOM   2802  CD  GLN B 170      -3.585   7.391 -17.806  1.00  0.00           C  
ATOM   2803  OE1 GLN B 170      -4.156   8.420 -18.129  1.00  0.00           O  
ATOM   2804  NE2 GLN B 170      -3.131   6.595 -18.746  1.00  0.00           N  
ATOM   2805 HE21 GLN B 170      -3.418   6.802 -19.685  1.00  0.00           H  
ATOM   2806 HE22 GLN B 170      -2.656   5.731 -18.504  1.00  0.00           H  
ATOM   2807  C   GLN B 170      -3.111   7.304 -13.233  1.00  0.00           C  
ATOM   2808  O   GLN B 170      -2.914   8.320 -12.567  1.00  0.00           O  
ATOM   2809  N   LEU B 171      -2.222   6.308 -13.282  1.00  0.00           N  
ATOM   2810  H   LEU B 171      -2.412   5.534 -13.901  1.00  0.00           H  
ATOM   2811  CA  LEU B 171      -0.914   6.336 -12.609  1.00  0.00           C  
ATOM   2812  HA  LEU B 171      -0.997   6.967 -11.724  1.00  0.00           H  
ATOM   2813  CB  LEU B 171      -0.592   4.902 -12.130  1.00  0.00           C  
ATOM   2814  HB2 LEU B 171      -1.335   4.601 -11.397  1.00  0.00           H  
ATOM   2815  HB3 LEU B 171      -0.706   4.237 -12.978  1.00  0.00           H  
ATOM   2816  CG  LEU B 171       0.803   4.644 -11.535  1.00  0.00           C  
ATOM   2817  HG  LEU B 171       1.554   4.978 -12.243  1.00  0.00           H  
ATOM   2818  CD1 LEU B 171       1.020   5.362 -10.207  1.00  0.00           C  
ATOM   2819 HD11 LEU B 171       0.423   4.893  -9.428  1.00  0.00           H  
ATOM   2820 HD12 LEU B 171       2.071   5.290  -9.927  1.00  0.00           H  
ATOM   2821 HD13 LEU B 171       0.742   6.406 -10.286  1.00  0.00           H  
ATOM   2822  CD2 LEU B 171       1.004   3.151 -11.276  1.00  0.00           C  
ATOM   2823 HD21 LEU B 171       1.999   2.989 -10.861  1.00  0.00           H  
ATOM   2824 HD22 LEU B 171       0.258   2.784 -10.572  1.00  0.00           H  
ATOM   2825 HD23 LEU B 171       0.925   2.598 -12.212  1.00  0.00           H  
ATOM   2826  C   LEU B 171       0.164   6.961 -13.522  1.00  0.00           C  
ATOM   2827  O   LEU B 171       0.194   6.702 -14.720  1.00  0.00           O  
ATOM   2828  N   VAL B 172       1.058   7.771 -12.943  1.00  0.00           N  
ATOM   2829  H   VAL B 172       0.904   8.014 -11.970  1.00  0.00           H  
ATOM   2830  CA  VAL B 172       2.135   8.490 -13.662  1.00  0.00           C  
ATOM   2831  HA  VAL B 172       1.722   8.857 -14.602  1.00  0.00           H  
ATOM   2832  CB  VAL B 172       2.558   9.728 -12.829  1.00  0.00           C  
ATOM   2833  HB  VAL B 172       2.795   9.401 -11.816  1.00  0.00           H  
ATOM   2834  CG1 VAL B 172       3.777  10.495 -13.352  1.00  0.00           C  
ATOM   2835 HG11 VAL B 172       4.667   9.876 -13.275  1.00  0.00           H  
ATOM   2836 HG12 VAL B 172       3.624  10.773 -14.396  1.00  0.00           H  
ATOM   2837 HG13 VAL B 172       3.944  11.393 -12.755  1.00  0.00           H  
ATOM   2838  CG2 VAL B 172       1.409  10.753 -12.770  1.00  0.00           C  
ATOM   2839 HG21 VAL B 172       1.683  11.577 -12.112  1.00  0.00           H  
ATOM   2840 HG22 VAL B 172       1.202  11.138 -13.769  1.00  0.00           H  
ATOM   2841 HG23 VAL B 172       0.501  10.295 -12.380  1.00  0.00           H  
ATOM   2842  C   VAL B 172       3.325   7.591 -14.065  1.00  0.00           C  
ATOM   2843  O   VAL B 172       4.125   7.976 -14.914  1.00  0.00           O  
ATOM   2844  N   PHE B 173       3.453   6.386 -13.496  1.00  0.00           N  
ATOM   2845  H   PHE B 173       2.754   6.107 -12.831  1.00  0.00           H  
ATOM   2846  CA  PHE B 173       4.418   5.369 -13.938  1.00  0.00           C  
ATOM   2847  HA  PHE B 173       5.393   5.850 -14.028  1.00  0.00           H  
ATOM   2848  CB  PHE B 173       4.534   4.266 -12.873  1.00  0.00           C  
ATOM   2849  HB2 PHE B 173       4.953   4.696 -11.961  1.00  0.00           H  
ATOM   2850  HB3 PHE B 173       3.537   3.897 -12.638  1.00  0.00           H  
ATOM   2851  CG  PHE B 173       5.384   3.081 -13.295  1.00  0.00           C  
ATOM   2852  CD1 PHE B 173       6.786   3.189 -13.309  1.00  0.00           C  
ATOM   2853  HD1 PHE B 173       7.254   4.102 -12.979  1.00  0.00           H  
ATOM   2854  CE1 PHE B 173       7.577   2.113 -13.754  1.00  0.00           C  
ATOM   2855  HE1 PHE B 173       8.657   2.190 -13.750  1.00  0.00           H  
ATOM   2856  CZ  PHE B 173       6.960   0.930 -14.195  1.00  0.00           C  
ATOM   2857  HZ  PHE B 173       7.560   0.103 -14.544  1.00  0.00           H  
ATOM   2858  CE2 PHE B 173       5.559   0.822 -14.191  1.00  0.00           C  
ATOM   2859  HE2 PHE B 173       5.088  -0.085 -14.544  1.00  0.00           H  
ATOM   2860  CD2 PHE B 173       4.770   1.897 -13.747  1.00  0.00           C  
ATOM   2861  HD2 PHE B 173       3.692   1.820 -13.784  1.00  0.00           H  
ATOM   2862  C   PHE B 173       4.070   4.786 -15.325  1.00  0.00           C  
ATOM   2863  O   PHE B 173       2.899   4.700 -15.701  1.00  0.00           O  
ATOM   2864  N   LEU B 174       5.100   4.349 -16.062  1.00  0.00           N  
ATOM   2865  H   LEU B 174       6.009   4.375 -15.627  1.00  0.00           H  
ATOM   2866  CA  LEU B 174       5.044   3.861 -17.447  1.00  0.00           C  
ATOM   2867  HA  LEU B 174       5.013   4.726 -18.109  1.00  0.00           H  
ATOM   2868  CB  LEU B 174       6.318   3.041 -17.743  1.00  0.00           C  
ATOM   2869  HB2 LEU B 174       6.346   2.208 -17.037  1.00  0.00           H  
ATOM   2870  HB3 LEU B 174       6.231   2.610 -18.742  1.00  0.00           H  
ATOM   2871  CG  LEU B 174       7.662   3.785 -17.655  1.00  0.00           C  
ATOM   2872  HG  LEU B 174       7.772   4.240 -16.671  1.00  0.00           H  
ATOM   2873  CD1 LEU B 174       8.797   2.779 -17.856  1.00  0.00           C  
ATOM   2874 HD11 LEU B 174       8.725   2.005 -17.091  1.00  0.00           H  
ATOM   2875 HD12 LEU B 174       9.756   3.283 -17.749  1.00  0.00           H  
ATOM   2876 HD13 LEU B 174       8.727   2.321 -18.842  1.00  0.00           H  
ATOM   2877  CD2 LEU B 174       7.786   4.867 -18.729  1.00  0.00           C  
ATOM   2878 HD21 LEU B 174       7.050   5.649 -18.547  1.00  0.00           H  
ATOM   2879 HD22 LEU B 174       7.630   4.436 -19.718  1.00  0.00           H  
ATOM   2880 HD23 LEU B 174       8.777   5.319 -18.679  1.00  0.00           H  
ATOM   2881  C   LEU B 174       3.823   2.977 -17.772  1.00  0.00           C  
ATOM   2882  O   LEU B 174       3.579   1.978 -17.104  1.00  0.00           O  
ATOM   2883  N   LEU B 175       3.140   3.293 -18.882  1.00  0.00           N  
ATOM   2884  H   LEU B 175       3.372   4.164 -19.330  1.00  0.00           H  
ATOM   2885  CA  LEU B 175       2.127   2.448 -19.552  1.00  0.00           C  
ATOM   2886  HA  LEU B 175       1.701   3.050 -20.354  1.00  0.00           H  
ATOM   2887  CB  LEU B 175       2.802   1.225 -20.211  1.00  0.00           C  
ATOM   2888  HB2 LEU B 175       3.194   0.590 -19.417  1.00  0.00           H  
ATOM   2889  HB3 LEU B 175       2.046   0.645 -20.743  1.00  0.00           H  
ATOM   2890  CG  LEU B 175       3.939   1.555 -21.196  1.00  0.00           C  
ATOM   2891  HG  LEU B 175       4.635   2.263 -20.747  1.00  0.00           H  
ATOM   2892  CD1 LEU B 175       4.721   0.285 -21.526  1.00  0.00           C  
ATOM   2893 HD11 LEU B 175       5.157  -0.119 -20.612  1.00  0.00           H  
ATOM   2894 HD12 LEU B 175       4.058  -0.459 -21.966  1.00  0.00           H  
ATOM   2895 HD13 LEU B 175       5.522   0.518 -22.227  1.00  0.00           H  
ATOM   2896  CD2 LEU B 175       3.413   2.145 -22.506  1.00  0.00           C  
ATOM   2897 HD21 LEU B 175       2.892   3.082 -22.313  1.00  0.00           H  
ATOM   2898 HD22 LEU B 175       2.720   1.448 -22.978  1.00  0.00           H  
ATOM   2899 HD23 LEU B 175       4.242   2.344 -23.185  1.00  0.00           H  
ATOM   2900  C   LEU B 175       0.904   2.064 -18.690  1.00  0.00           C  
ATOM   2901  O   LEU B 175       0.173   1.127 -19.012  1.00  0.00           O  
ATOM   2902  N   SER B 176       0.671   2.789 -17.597  1.00  0.00           N  
ATOM   2903  H   SER B 176       1.323   3.524 -17.372  1.00  0.00           H  
ATOM   2904  CA  SER B 176      -0.491   2.615 -16.729  1.00  0.00           C  
ATOM   2905  HA  SER B 176      -0.623   1.556 -16.506  1.00  0.00           H  
ATOM   2906  CB  SER B 176      -0.271   3.369 -15.421  1.00  0.00           C  
ATOM   2907  HB2 SER B 176      -0.281   4.441 -15.616  1.00  0.00           H  
ATOM   2908  HB3 SER B 176      -1.101   3.131 -14.757  1.00  0.00           H  
ATOM   2909  OG  SER B 176       0.950   3.026 -14.791  1.00  0.00           O  
ATOM   2910  HG  SER B 176       1.644   3.604 -15.164  1.00  0.00           H  
ATOM   2911  C   SER B 176      -1.760   3.163 -17.390  1.00  0.00           C  
ATOM   2912  O   SER B 176      -1.780   4.323 -17.791  1.00  0.00           O  
ATOM   2913  N   GLU B 177      -2.825   2.365 -17.477  1.00  0.00           N  
ATOM   2914  H   GLU B 177      -2.740   1.410 -17.178  1.00  0.00           H  
ATOM   2915  CA  GLU B 177      -4.090   2.762 -18.117  1.00  0.00           C  
ATOM   2916  HA  GLU B 177      -3.840   3.422 -18.949  1.00  0.00           H  
ATOM   2917  CB  GLU B 177      -4.767   1.504 -18.699  1.00  0.00           C  
ATOM   2918  HB2 GLU B 177      -4.011   0.933 -19.243  1.00  0.00           H  
ATOM   2919  HB3 GLU B 177      -5.119   0.880 -17.875  1.00  0.00           H  
ATOM   2920  CG  GLU B 177      -5.937   1.754 -19.665  1.00  0.00           C  
ATOM   2921  HG2 GLU B 177      -6.246   0.794 -20.087  1.00  0.00           H  
ATOM   2922  HG3 GLU B 177      -6.787   2.147 -19.104  1.00  0.00           H  
ATOM   2923  CD  GLU B 177      -5.563   2.727 -20.793  1.00  0.00           C  
ATOM   2924  OE1 GLU B 177      -5.169   2.241 -21.875  1.00  0.00           O  
ATOM   2925  OE2 GLU B 177      -5.629   3.952 -20.533  1.00  0.00           O  
ATOM   2926  C   GLU B 177      -5.029   3.559 -17.182  1.00  0.00           C  
ATOM   2927  O   GLU B 177      -4.968   3.427 -15.953  1.00  0.00           O  
ATOM   2928  N   ALA B 178      -5.899   4.391 -17.759  1.00  0.00           N  
ATOM   2929  H   ALA B 178      -5.913   4.429 -18.780  1.00  0.00           H  
ATOM   2930  CA  ALA B 178      -6.927   5.142 -17.042  1.00  0.00           C  
ATOM   2931  HA  ALA B 178      -6.474   5.585 -16.156  1.00  0.00           H  
ATOM   2932  CB  ALA B 178      -7.417   6.280 -17.947  1.00  0.00           C  
ATOM   2933  HB1 ALA B 178      -8.143   6.890 -17.410  1.00  0.00           H  
ATOM   2934  HB2 ALA B 178      -6.574   6.906 -18.242  1.00  0.00           H  
ATOM   2935  HB3 ALA B 178      -7.883   5.865 -18.843  1.00  0.00           H  
ATOM   2936  C   ALA B 178      -8.092   4.242 -16.580  1.00  0.00           C  
ATOM   2937  O   ALA B 178      -8.729   3.553 -17.378  1.00  0.00           O  
ATOM   2938  N   HIE B 179      -8.424   4.297 -15.290  1.00  0.00           N  
ATOM   2939  H   HIE B 179      -7.900   4.938 -14.705  1.00  0.00           H  
ATOM   2940  CA  HIE B 179      -9.507   3.532 -14.661  1.00  0.00           C  
ATOM   2941  HA  HIE B 179      -9.978   2.895 -15.414  1.00  0.00           H  
ATOM   2942  CB  HIE B 179      -8.926   2.611 -13.572  1.00  0.00           C  
ATOM   2943  HB2 HIE B 179      -7.895   2.889 -13.348  1.00  0.00           H  
ATOM   2944  HB3 HIE B 179      -9.495   2.723 -12.652  1.00  0.00           H  
ATOM   2945  CG  HIE B 179      -8.983   1.153 -13.945  1.00  0.00           C  
ATOM   2946  ND1 HIE B 179     -10.154   0.395 -14.050  1.00  0.00           N  
ATOM   2947  CE1 HIE B 179      -9.756  -0.840 -14.390  1.00  0.00           C  
ATOM   2948  HE1 HIE B 179     -10.428  -1.672 -14.560  1.00  0.00           H  
ATOM   2949  NE2 HIE B 179      -8.416  -0.894 -14.497  1.00  0.00           N  
ATOM   2950  HE2 HIE B 179      -7.881  -1.711 -14.746  1.00  0.00           H  
ATOM   2951  CD2 HIE B 179      -7.911   0.359 -14.227  1.00  0.00           C  
ATOM   2952  HD2 HIE B 179      -6.874   0.672 -14.248  1.00  0.00           H  
ATOM   2953  C   HIE B 179     -10.615   4.442 -14.116  1.00  0.00           C  
ATOM   2954  O   HIE B 179     -10.477   5.664 -14.052  1.00  0.00           O  
ATOM   2955  N   THR B 180     -11.723   3.836 -13.686  1.00  0.00           N  
ATOM   2956  H   THR B 180     -11.725   2.823 -13.676  1.00  0.00           H  
ATOM   2957  CA  THR B 180     -12.836   4.510 -12.997  1.00  0.00           C  
ATOM   2958  HA  THR B 180     -12.485   5.482 -12.653  1.00  0.00           H  
ATOM   2959  CB  THR B 180     -14.010   4.776 -13.961  1.00  0.00           C  
ATOM   2960  HB  THR B 180     -13.610   5.208 -14.877  1.00  0.00           H  
ATOM   2961  CG2 THR B 180     -14.792   3.515 -14.330  1.00  0.00           C  
ATOM   2962 HG21 THR B 180     -15.302   3.112 -13.453  1.00  0.00           H  
ATOM   2963 HG22 THR B 180     -15.532   3.761 -15.091  1.00  0.00           H  
ATOM   2964 HG23 THR B 180     -14.116   2.761 -14.730  1.00  0.00           H  
ATOM   2965  OG1 THR B 180     -14.938   5.694 -13.410  1.00  0.00           O  
ATOM   2966  HG1 THR B 180     -14.480   6.556 -13.319  1.00  0.00           H  
ATOM   2967  C   THR B 180     -13.235   3.732 -11.739  1.00  0.00           C  
ATOM   2968  O   THR B 180     -12.659   2.689 -11.431  1.00  0.00           O  
ATOM   2969  N   CYS B 181     -14.169   4.279 -10.970  1.00  0.00           N  
ATOM   2970  H   CYS B 181     -14.628   5.112 -11.309  1.00  0.00           H  
ATOM   2971  CA  CYS B 181     -14.588   3.772  -9.670  1.00  0.00           C  
ATOM   2972  HA  CYS B 181     -13.728   3.793  -9.002  1.00  0.00           H  
ATOM   2973  CB  CYS B 181     -15.675   4.697  -9.103  1.00  0.00           C  
ATOM   2974  HB2 CYS B 181     -16.618   4.511  -9.622  1.00  0.00           H  
ATOM   2975  HB3 CYS B 181     -15.813   4.467  -8.046  1.00  0.00           H  
ATOM   2976  SG  CYS B 181     -15.216   6.445  -9.305  1.00  0.00           S  
ATOM   2977  HG  CYS B 181     -15.548   6.845  -8.069  1.00  0.00           H  
ATOM   2978  C   CYS B 181     -15.102   2.325  -9.715  1.00  0.00           C  
ATOM   2979  O   CYS B 181     -15.705   1.886 -10.696  1.00  0.00           O  
ATOM   2980  N   ILE B 182     -14.957   1.621  -8.594  1.00  0.00           N  
ATOM   2981  H   ILE B 182     -14.502   2.069  -7.805  1.00  0.00           H  
ATOM   2982  CA  ILE B 182     -15.730   0.404  -8.331  1.00  0.00           C  
ATOM   2983  HA  ILE B 182     -15.552  -0.292  -9.148  1.00  0.00           H  
ATOM   2984  CB  ILE B 182     -15.251  -0.251  -7.015  1.00  0.00           C  
ATOM   2985  HB  ILE B 182     -15.283   0.505  -6.228  1.00  0.00           H  
ATOM   2986  CG2 ILE B 182     -16.161  -1.416  -6.583  1.00  0.00           C  
ATOM   2987 HG21 ILE B 182     -15.843  -1.809  -5.618  1.00  0.00           H  
ATOM   2988 HG22 ILE B 182     -17.190  -1.074  -6.455  1.00  0.00           H  
ATOM   2989 HG23 ILE B 182     -16.138  -2.216  -7.322  1.00  0.00           H  
ATOM   2990  CG1 ILE B 182     -13.786  -0.727  -7.187  1.00  0.00           C  
ATOM   2991 HG12 ILE B 182     -13.744  -1.507  -7.951  1.00  0.00           H  
ATOM   2992 HG13 ILE B 182     -13.171   0.107  -7.525  1.00  0.00           H  
ATOM   2993  CD1 ILE B 182     -13.139  -1.258  -5.905  1.00  0.00           C  
ATOM   2994 HD11 ILE B 182     -13.252  -0.526  -5.107  1.00  0.00           H  
ATOM   2995 HD12 ILE B 182     -13.598  -2.200  -5.604  1.00  0.00           H  
ATOM   2996 HD13 ILE B 182     -12.078  -1.431  -6.083  1.00  0.00           H  
ATOM   2997  C   ILE B 182     -17.223   0.799  -8.302  1.00  0.00           C  
ATOM   2998  O   ILE B 182     -17.557   1.791  -7.644  1.00  0.00           O  
ATOM   2999  N   PRO B 183     -18.118   0.092  -9.020  1.00  0.00           N  
ATOM   3000  CD  PRO B 183     -17.850  -1.067  -9.858  1.00  0.00           C  
ATOM   3001  HD2 PRO B 183     -17.238  -1.806  -9.341  1.00  0.00           H  
ATOM   3002  HD3 PRO B 183     -17.356  -0.739 -10.774  1.00  0.00           H  
ATOM   3003  CG  PRO B 183     -19.217  -1.663 -10.191  1.00  0.00           C  
ATOM   3004  HG2 PRO B 183     -19.516  -2.354  -9.402  1.00  0.00           H  
ATOM   3005  HG3 PRO B 183     -19.217  -2.161 -11.160  1.00  0.00           H  
ATOM   3006  CB  PRO B 183     -20.133  -0.439 -10.180  1.00  0.00           C  
ATOM   3007  HB2 PRO B 183     -21.170  -0.712  -9.979  1.00  0.00           H  
ATOM   3008  HB3 PRO B 183     -20.055   0.080 -11.136  1.00  0.00           H  
ATOM   3009  CA  PRO B 183     -19.537   0.436  -9.074  1.00  0.00           C  
ATOM   3010  HA  PRO B 183     -19.645   1.485  -9.351  1.00  0.00           H  
ATOM   3011  C   PRO B 183     -20.240   0.209  -7.728  1.00  0.00           C  
ATOM   3012  O   PRO B 183     -20.005  -0.790  -7.052  1.00  0.00           O  
ATOM   3013  N   GLU B 184     -21.151   1.123  -7.392  1.00  0.00           N  
ATOM   3014  H   GLU B 184     -21.331   1.878  -8.036  1.00  0.00           H  
ATOM   3015  CA  GLU B 184     -21.956   1.184  -6.166  1.00  0.00           C  
ATOM   3016  HA  GLU B 184     -22.291   0.178  -5.901  1.00  0.00           H  
ATOM   3017  CB  GLU B 184     -21.075   1.737  -5.021  1.00  0.00           C  
ATOM   3018  HB2 GLU B 184     -20.214   1.077  -4.910  1.00  0.00           H  
ATOM   3019  HB3 GLU B 184     -20.695   2.715  -5.323  1.00  0.00           H  
ATOM   3020  CG  GLU B 184     -21.712   1.898  -3.629  1.00  0.00           C  
ATOM   3021  HG2 GLU B 184     -20.931   2.236  -2.944  1.00  0.00           H  
ATOM   3022  HG3 GLU B 184     -22.464   2.689  -3.670  1.00  0.00           H  
ATOM   3023  CD  GLU B 184     -22.350   0.610  -3.084  1.00  0.00           C  
ATOM   3024  OE1 GLU B 184     -21.784   0.030  -2.132  1.00  0.00           O  
ATOM   3025  OE2 GLU B 184     -23.420   0.228  -3.620  1.00  0.00           O  
ATOM   3026  C   GLU B 184     -23.200   2.063  -6.440  1.00  0.00           C  
ATOM   3027  O   GLU B 184     -23.234   2.816  -7.419  1.00  0.00           O  
ATOM   3028  N   ASN B 185     -24.245   1.967  -5.617  1.00  0.00           N  
ATOM   3029  H   ASN B 185     -24.152   1.340  -4.817  1.00  0.00           H  
ATOM   3030  CA  ASN B 185     -25.440   2.810  -5.706  1.00  0.00           C  
ATOM   3031  HA  ASN B 185     -25.756   2.874  -6.749  1.00  0.00           H  
ATOM   3032  CB  ASN B 185     -26.570   2.153  -4.893  1.00  0.00           C  
ATOM   3033  HB2 ASN B 185     -26.170   1.743  -3.965  1.00  0.00           H  
ATOM   3034  HB3 ASN B 185     -27.311   2.907  -4.629  1.00  0.00           H  
ATOM   3035  CG  ASN B 185     -27.297   1.080  -5.674  1.00  0.00           C  
ATOM   3036  OD1 ASN B 185     -27.897   1.329  -6.706  1.00  0.00           O  
ATOM   3037  ND2 ASN B 185     -27.306  -0.145  -5.203  1.00  0.00           N  
ATOM   3038 HD21 ASN B 185     -27.783  -0.827  -5.757  1.00  0.00           H  
ATOM   3039 HD22 ASN B 185     -26.755  -0.372  -4.391  1.00  0.00           H  
ATOM   3040  C   ASN B 185     -25.170   4.245  -5.209  1.00  0.00           C  
ATOM   3041  O   ASN B 185     -25.107   4.488  -4.003  1.00  0.00           O  
ATOM   3042  N   ASN B 186     -25.099   5.227  -6.120  1.00  0.00           N  
ATOM   3043  H   ASN B 186     -25.098   4.984  -7.098  1.00  0.00           H  
ATOM   3044  CA  ASN B 186     -25.003   6.641  -5.735  1.00  0.00           C  
ATOM   3045  HA  ASN B 186     -24.121   6.747  -5.101  1.00  0.00           H  
ATOM   3046  CB  ASN B 186     -24.806   7.530  -6.979  1.00  0.00           C  
ATOM   3047  HB2 ASN B 186     -23.890   7.251  -7.498  1.00  0.00           H  
ATOM   3048  HB3 ASN B 186     -25.653   7.387  -7.650  1.00  0.00           H  
ATOM   3049  CG  ASN B 186     -24.729   9.004  -6.598  1.00  0.00           C  
ATOM   3050  OD1 ASN B 186     -24.381   9.369  -5.486  1.00  0.00           O  
ATOM   3051  ND2 ASN B 186     -25.107   9.920  -7.453  1.00  0.00           N  
ATOM   3052 HD21 ASN B 186     -25.106  10.865  -7.094  1.00  0.00           H  
ATOM   3053 HD22 ASN B 186     -25.437   9.690  -8.379  1.00  0.00           H  
ATOM   3054  C   ASN B 186     -26.234   7.109  -4.923  1.00  0.00           C  
ATOM   3055  O   ASN B 186     -27.361   7.098  -5.422  1.00  0.00           O  
ATOM   3056  N   GLY B 187     -26.002   7.599  -3.701  1.00  0.00           N  
ATOM   3057  H   GLY B 187     -25.051   7.580  -3.368  1.00  0.00           H  
ATOM   3058  CA  GLY B 187     -27.040   8.105  -2.799  1.00  0.00           C  
ATOM   3059  HA2 GLY B 187     -27.929   7.480  -2.892  1.00  0.00           H  
ATOM   3060  HA3 GLY B 187     -26.678   8.013  -1.777  1.00  0.00           H  
ATOM   3061  C   GLY B 187     -27.469   9.565  -3.009  1.00  0.00           C  
ATOM   3062  O   GLY B 187     -28.413   9.999  -2.352  1.00  0.00           O  
ATOM   3063  N   GLY B 188     -26.809  10.360  -3.865  1.00  0.00           N  
ATOM   3064  H   GLY B 188     -26.014   9.995  -4.381  1.00  0.00           H  
ATOM   3065  CA  GLY B 188     -27.236  11.749  -4.076  1.00  0.00           C  
ATOM   3066  HA2 GLY B 188     -28.163  11.739  -4.648  1.00  0.00           H  
ATOM   3067  HA3 GLY B 188     -27.462  12.184  -3.100  1.00  0.00           H  
ATOM   3068  C   GLY B 188     -26.249  12.673  -4.793  1.00  0.00           C  
ATOM   3069  O   GLY B 188     -25.719  12.350  -5.854  1.00  0.00           O  
ATOM   3070  N   ALA B 189     -26.107  13.886  -4.240  1.00  0.00           N  
ATOM   3071  H   ALA B 189     -26.645  14.072  -3.410  1.00  0.00           H  
ATOM   3072  CA  ALA B 189     -25.225  14.954  -4.727  1.00  0.00           C  
ATOM   3073  HA  ALA B 189     -25.043  14.816  -5.794  1.00  0.00           H  
ATOM   3074  CB  ALA B 189     -25.963  16.283  -4.524  1.00  0.00           C  
ATOM   3075  HB1 ALA B 189     -25.448  17.069  -5.074  1.00  0.00           H  
ATOM   3076  HB2 ALA B 189     -26.984  16.209  -4.893  1.00  0.00           H  
ATOM   3077  HB3 ALA B 189     -25.987  16.547  -3.466  1.00  0.00           H  
ATOM   3078  C   ALA B 189     -23.853  14.976  -4.020  1.00  0.00           C  
ATOM   3079  O   ALA B 189     -22.825  15.253  -4.639  1.00  0.00           O  
ATOM   3080  N   GLY B 190     -23.827  14.654  -2.722  1.00  0.00           N  
ATOM   3081  H   GLY B 190     -24.699  14.419  -2.280  1.00  0.00           H  
ATOM   3082  CA  GLY B 190     -22.608  14.211  -2.047  1.00  0.00           C  
ATOM   3083  HA2 GLY B 190     -21.784  14.889  -2.269  1.00  0.00           H  
ATOM   3084  HA3 GLY B 190     -22.759  14.178  -0.969  1.00  0.00           H  
ATOM   3085  C   GLY B 190     -22.269  12.807  -2.537  1.00  0.00           C  
ATOM   3086  O   GLY B 190     -23.124  11.925  -2.490  1.00  0.00           O  
ATOM   3087  N   CYS B 191     -21.056  12.639  -3.052  1.00  0.00           N  
ATOM   3088  H   CYS B 191     -20.391  13.405  -3.004  1.00  0.00           H  
ATOM   3089  CA  CYS B 191     -20.602  11.448  -3.754  1.00  0.00           C  
ATOM   3090  HA  CYS B 191     -21.407  10.714  -3.814  1.00  0.00           H  
ATOM   3091  CB  CYS B 191     -20.189  11.861  -5.173  1.00  0.00           C  
ATOM   3092  HB2 CYS B 191     -19.414  12.629  -5.115  1.00  0.00           H  
ATOM   3093  HB3 CYS B 191     -19.770  10.998  -5.684  1.00  0.00           H  
ATOM   3094  SG  CYS B 191     -21.614  12.494  -6.114  1.00  0.00           S  
ATOM   3095  HG  CYS B 191     -21.901  13.537  -5.319  1.00  0.00           H  
ATOM   3096  C   CYS B 191     -19.416  10.831  -3.009  1.00  0.00           C  
ATOM   3097  O   CYS B 191     -18.489  11.549  -2.645  1.00  0.00           O  
ATOM   3098  N   VAL B 192     -19.396   9.508  -2.848  1.00  0.00           N  
ATOM   3099  H   VAL B 192     -20.162   8.941  -3.196  1.00  0.00           H  
ATOM   3100  CA  VAL B 192     -18.266   8.778  -2.258  1.00  0.00           C  
ATOM   3101  HA  VAL B 192     -17.365   9.356  -2.438  1.00  0.00           H  
ATOM   3102  CB  VAL B 192     -18.424   8.637  -0.729  1.00  0.00           C  
ATOM   3103  HB  VAL B 192     -18.588   9.634  -0.315  1.00  0.00           H  
ATOM   3104  CG1 VAL B 192     -19.615   7.756  -0.324  1.00  0.00           C  
ATOM   3105 HG11 VAL B 192     -19.461   6.731  -0.660  1.00  0.00           H  
ATOM   3106 HG12 VAL B 192     -19.719   7.762   0.761  1.00  0.00           H  
ATOM   3107 HG13 VAL B 192     -20.532   8.144  -0.765  1.00  0.00           H  
ATOM   3108  CG2 VAL B 192     -17.160   8.071  -0.071  1.00  0.00           C  
ATOM   3109 HG21 VAL B 192     -17.274   8.087   1.013  1.00  0.00           H  
ATOM   3110 HG22 VAL B 192     -16.979   7.048  -0.397  1.00  0.00           H  
ATOM   3111 HG23 VAL B 192     -16.303   8.691  -0.328  1.00  0.00           H  
ATOM   3112  C   VAL B 192     -18.104   7.442  -2.977  1.00  0.00           C  
ATOM   3113  O   VAL B 192     -19.095   6.836  -3.381  1.00  0.00           O  
ATOM   3114  N   CYS B 193     -16.867   6.998  -3.197  1.00  0.00           N  
ATOM   3115  H   CYS B 193     -16.080   7.540  -2.848  1.00  0.00           H  
ATOM   3116  CA  CYS B 193     -16.584   5.789  -3.974  1.00  0.00           C  
ATOM   3117  HA  CYS B 193     -17.323   5.027  -3.714  1.00  0.00           H  
ATOM   3118  CB  CYS B 193     -16.734   6.119  -5.468  1.00  0.00           C  
ATOM   3119  HB2 CYS B 193     -16.622   5.210  -6.059  1.00  0.00           H  
ATOM   3120  HB3 CYS B 193     -17.733   6.516  -5.650  1.00  0.00           H  
ATOM   3121  SG  CYS B 193     -15.471   7.329  -5.961  1.00  0.00           S  
ATOM   3122  HG  CYS B 193     -15.853   8.292  -5.106  1.00  0.00           H  
ATOM   3123  C   CYS B 193     -15.192   5.211  -3.678  1.00  0.00           C  
ATOM   3124  O   CYS B 193     -14.350   5.853  -3.042  1.00  0.00           O  
ATOM   3125  N   HIE B 194     -14.948   3.989  -4.160  1.00  0.00           N  
ATOM   3126  H   HIE B 194     -15.678   3.531  -4.686  1.00  0.00           H  
ATOM   3127  CA  HIE B 194     -13.673   3.275  -4.038  1.00  0.00           C  
ATOM   3128  HA  HIE B 194     -13.009   3.831  -3.375  1.00  0.00           H  
ATOM   3129  CB  HIE B 194     -13.906   1.891  -3.414  1.00  0.00           C  
ATOM   3130  HB2 HIE B 194     -14.611   1.338  -4.035  1.00  0.00           H  
ATOM   3131  HB3 HIE B 194     -12.966   1.346  -3.423  1.00  0.00           H  
ATOM   3132  CG  HIE B 194     -14.427   1.886  -1.996  1.00  0.00           C  
ATOM   3133  ND1 HIE B 194     -14.943   0.761  -1.352  1.00  0.00           N  
ATOM   3134  CE1 HIE B 194     -15.337   1.176  -0.140  1.00  0.00           C  
ATOM   3135  HE1 HIE B 194     -15.823   0.544   0.591  1.00  0.00           H  
ATOM   3136  NE2 HIE B 194     -15.054   2.479   0.027  1.00  0.00           N  
ATOM   3137  HE2 HIE B 194     -15.267   3.031   0.846  1.00  0.00           H  
ATOM   3138  CD2 HIE B 194     -14.463   2.940  -1.127  1.00  0.00           C  
ATOM   3139  HD2 HIE B 194     -14.114   3.943  -1.316  1.00  0.00           H  
ATOM   3140  C   HIE B 194     -12.951   3.153  -5.384  1.00  0.00           C  
ATOM   3141  O   HIE B 194     -13.575   3.011  -6.437  1.00  0.00           O  
ATOM   3142  N   LEU B 195     -11.621   3.175  -5.326  1.00  0.00           N  
ATOM   3143  H   LEU B 195     -11.200   3.305  -4.411  1.00  0.00           H  
ATOM   3144  CA  LEU B 195     -10.694   3.135  -6.453  1.00  0.00           C  
ATOM   3145  HA  LEU B 195     -11.235   2.953  -7.384  1.00  0.00           H  
ATOM   3146  CB  LEU B 195      -9.953   4.487  -6.555  1.00  0.00           C  
ATOM   3147  HB2 LEU B 195      -9.258   4.539  -5.722  1.00  0.00           H  
ATOM   3148  HB3 LEU B 195      -9.360   4.495  -7.469  1.00  0.00           H  
ATOM   3149  CG  LEU B 195     -10.814   5.766  -6.500  1.00  0.00           C  
ATOM   3150  HG  LEU B 195     -11.429   5.761  -5.601  1.00  0.00           H  
ATOM   3151  CD1 LEU B 195      -9.906   6.994  -6.431  1.00  0.00           C  
ATOM   3152 HD11 LEU B 195      -9.305   6.958  -5.521  1.00  0.00           H  
ATOM   3153 HD12 LEU B 195      -9.248   7.025  -7.299  1.00  0.00           H  
ATOM   3154 HD13 LEU B 195     -10.512   7.899  -6.414  1.00  0.00           H  
ATOM   3155  CD2 LEU B 195     -11.725   5.910  -7.715  1.00  0.00           C  
ATOM   3156 HD21 LEU B 195     -11.135   6.037  -8.620  1.00  0.00           H  
ATOM   3157 HD22 LEU B 195     -12.349   5.026  -7.810  1.00  0.00           H  
ATOM   3158 HD23 LEU B 195     -12.374   6.772  -7.579  1.00  0.00           H  
ATOM   3159  C   LEU B 195      -9.709   1.984  -6.204  1.00  0.00           C  
ATOM   3160  O   LEU B 195      -9.044   1.952  -5.167  1.00  0.00           O  
ATOM   3161  N   LEU B 196      -9.612   1.026  -7.124  1.00  0.00           N  
ATOM   3162  H   LEU B 196     -10.129   1.136  -7.985  1.00  0.00           H  
ATOM   3163  CA  LEU B 196      -8.702  -0.117  -7.012  1.00  0.00           C  
ATOM   3164  HA  LEU B 196      -8.821  -0.555  -6.020  1.00  0.00           H  
ATOM   3165  CB  LEU B 196      -9.111  -1.164  -8.067  1.00  0.00           C  
ATOM   3166  HB2 LEU B 196     -10.155  -1.442  -7.910  1.00  0.00           H  
ATOM   3167  HB3 LEU B 196      -9.034  -0.700  -9.052  1.00  0.00           H  
ATOM   3168  CG  LEU B 196      -8.246  -2.441  -8.072  1.00  0.00           C  
ATOM   3169  HG  LEU B 196      -7.191  -2.175  -8.138  1.00  0.00           H  
ATOM   3170  CD1 LEU B 196      -8.467  -3.285  -6.815  1.00  0.00           C  
ATOM   3171 HD11 LEU B 196      -8.132  -2.738  -5.935  1.00  0.00           H  
ATOM   3172 HD12 LEU B 196      -9.523  -3.533  -6.706  1.00  0.00           H  
ATOM   3173 HD13 LEU B 196      -7.886  -4.205  -6.882  1.00  0.00           H  
ATOM   3174  CD2 LEU B 196      -8.592  -3.308  -9.283  1.00  0.00           C  
ATOM   3175 HD21 LEU B 196      -9.636  -3.621  -9.236  1.00  0.00           H  
ATOM   3176 HD22 LEU B 196      -7.950  -4.189  -9.297  1.00  0.00           H  
ATOM   3177 HD23 LEU B 196      -8.425  -2.740 -10.197  1.00  0.00           H  
ATOM   3178  C   LEU B 196      -7.236   0.329  -7.169  1.00  0.00           C  
ATOM   3179  O   LEU B 196      -6.843   0.818  -8.233  1.00  0.00           O  
ATOM   3180  N   MET B 197      -6.423   0.137  -6.128  1.00  0.00           N  
ATOM   3181  H   MET B 197      -6.818  -0.256  -5.279  1.00  0.00           H  
ATOM   3182  CA  MET B 197      -4.966   0.320  -6.168  1.00  0.00           C  
ATOM   3183  HA  MET B 197      -4.601  -0.137  -7.089  1.00  0.00           H  
ATOM   3184  CB  MET B 197      -4.587   1.816  -6.239  1.00  0.00           C  
ATOM   3185  HB2 MET B 197      -3.503   1.896  -6.181  1.00  0.00           H  
ATOM   3186  HB3 MET B 197      -4.874   2.191  -7.220  1.00  0.00           H  
ATOM   3187  CG  MET B 197      -5.202   2.745  -5.184  1.00  0.00           C  
ATOM   3188  HG2 MET B 197      -6.288   2.730  -5.276  1.00  0.00           H  
ATOM   3189  HG3 MET B 197      -4.941   2.378  -4.193  1.00  0.00           H  
ATOM   3190  SD  MET B 197      -4.622   4.464  -5.307  1.00  0.00           S  
ATOM   3191  CE  MET B 197      -5.517   5.037  -6.778  1.00  0.00           C  
ATOM   3192  HE1 MET B 197      -5.259   4.419  -7.635  1.00  0.00           H  
ATOM   3193  HE2 MET B 197      -6.591   4.981  -6.602  1.00  0.00           H  
ATOM   3194  HE3 MET B 197      -5.242   6.069  -6.994  1.00  0.00           H  
ATOM   3195  C   MET B 197      -4.292  -0.430  -5.004  1.00  0.00           C  
ATOM   3196  O   MET B 197      -4.267   0.031  -3.865  1.00  0.00           O  
ATOM   3197  N   ASP B 198      -3.761  -1.619  -5.308  1.00  0.00           N  
ATOM   3198  H   ASP B 198      -3.829  -1.956  -6.262  1.00  0.00           H  
ATOM   3199  CA  ASP B 198      -3.199  -2.586  -4.353  1.00  0.00           C  
ATOM   3200  HA  ASP B 198      -3.546  -2.332  -3.355  1.00  0.00           H  
ATOM   3201  CB  ASP B 198      -3.717  -4.009  -4.688  1.00  0.00           C  
ATOM   3202  HB2 ASP B 198      -3.308  -4.704  -3.953  1.00  0.00           H  
ATOM   3203  HB3 ASP B 198      -4.801  -4.017  -4.581  1.00  0.00           H  
ATOM   3204  CG  ASP B 198      -3.401  -4.545  -6.094  1.00  0.00           C  
ATOM   3205  OD1 ASP B 198      -3.021  -3.738  -6.973  1.00  0.00           O  
ATOM   3206  OD2 ASP B 198      -3.440  -5.790  -6.257  1.00  0.00           O  
ATOM   3207  C   ASP B 198      -1.660  -2.548  -4.282  1.00  0.00           C  
ATOM   3208  O   ASP B 198      -1.086  -2.389  -3.204  1.00  0.00           O  
ATOM   3209  N   ASP B 199      -0.972  -2.629  -5.427  1.00  0.00           N  
ATOM   3210  H   ASP B 199      -1.523  -2.847  -6.258  1.00  0.00           H  
ATOM   3211  CA  ASP B 199       0.496  -2.575  -5.561  1.00  0.00           C  
ATOM   3212  HA  ASP B 199       0.881  -3.181  -4.756  1.00  0.00           H  
ATOM   3213  CB  ASP B 199       0.945  -3.215  -6.896  1.00  0.00           C  
ATOM   3214  HB2 ASP B 199       0.188  -3.024  -7.658  1.00  0.00           H  
ATOM   3215  HB3 ASP B 199       1.870  -2.764  -7.253  1.00  0.00           H  
ATOM   3216  CG  ASP B 199       1.222  -4.716  -6.815  1.00  0.00           C  
ATOM   3217  OD1 ASP B 199       1.481  -5.261  -5.707  1.00  0.00           O  
ATOM   3218  OD2 ASP B 199       1.204  -5.366  -7.876  1.00  0.00           O  
ATOM   3219  C   ASP B 199       1.125  -1.185  -5.314  1.00  0.00           C  
ATOM   3220  O   ASP B 199       2.194  -0.878  -5.838  1.00  0.00           O  
ATOM   3221  N   VAL B 200       0.472  -0.330  -4.527  1.00  0.00           N  
ATOM   3222  H   VAL B 200      -0.358  -0.659  -4.045  1.00  0.00           H  
ATOM   3223  CA  VAL B 200       0.921   1.044  -4.267  1.00  0.00           C  
ATOM   3224  HA  VAL B 200       1.058   1.501  -5.235  1.00  0.00           H  
ATOM   3225  CB  VAL B 200      -0.134   1.885  -3.525  1.00  0.00           C  
ATOM   3226  HB  VAL B 200       0.286   2.871  -3.324  1.00  0.00           H  
ATOM   3227  CG1 VAL B 200      -1.373   2.091  -4.406  1.00  0.00           C  
ATOM   3228 HG11 VAL B 200      -1.087   2.580  -5.337  1.00  0.00           H  
ATOM   3229 HG12 VAL B 200      -2.096   2.723  -3.890  1.00  0.00           H  
ATOM   3230 HG13 VAL B 200      -1.839   1.132  -4.625  1.00  0.00           H  
ATOM   3231  CG2 VAL B 200      -0.571   1.279  -2.188  1.00  0.00           C  
ATOM   3232 HG21 VAL B 200      -1.278   1.956  -1.713  1.00  0.00           H  
ATOM   3233 HG22 VAL B 200       0.295   1.152  -1.538  1.00  0.00           H  
ATOM   3234 HG23 VAL B 200      -1.052   0.313  -2.342  1.00  0.00           H  
ATOM   3235  C   VAL B 200       2.291   1.129  -3.593  1.00  0.00           C  
ATOM   3236  O   VAL B 200       2.676   0.269  -2.794  1.00  0.00           O  
ATOM   3237  N   VAL B 201       3.043   2.168  -3.949  1.00  0.00           N  
ATOM   3238  H   VAL B 201       2.673   2.788  -4.666  1.00  0.00           H  
ATOM   3239  CA  VAL B 201       4.404   2.433  -3.461  1.00  0.00           C  
ATOM   3240  HA  VAL B 201       4.563   1.914  -2.517  1.00  0.00           H  
ATOM   3241  CB  VAL B 201       5.457   1.929  -4.469  1.00  0.00           C  
ATOM   3242  HB  VAL B 201       6.423   2.120  -4.020  1.00  0.00           H  
ATOM   3243  CG1 VAL B 201       5.355   0.430  -4.788  1.00  0.00           C  
ATOM   3244 HG11 VAL B 201       6.225   0.115  -5.362  1.00  0.00           H  
ATOM   3245 HG12 VAL B 201       5.308  -0.146  -3.872  1.00  0.00           H  
ATOM   3246 HG13 VAL B 201       4.461   0.232  -5.378  1.00  0.00           H  
ATOM   3247  CG2 VAL B 201       5.437   2.668  -5.806  1.00  0.00           C  
ATOM   3248 HG21 VAL B 201       4.497   2.482  -6.323  1.00  0.00           H  
ATOM   3249 HG22 VAL B 201       5.557   3.738  -5.663  1.00  0.00           H  
ATOM   3250 HG23 VAL B 201       6.258   2.319  -6.428  1.00  0.00           H  
ATOM   3251  C   VAL B 201       4.607   3.926  -3.188  1.00  0.00           C  
ATOM   3252  O   VAL B 201       3.843   4.762  -3.674  1.00  0.00           O  
ATOM   3253  N   SER B 202       5.674   4.293  -2.480  1.00  0.00           N  
ATOM   3254  H   SER B 202       6.256   3.566  -2.066  1.00  0.00           H  
ATOM   3255  CA  SER B 202       5.948   5.696  -2.151  1.00  0.00           C  
ATOM   3256  HA  SER B 202       5.048   6.119  -1.719  1.00  0.00           H  
ATOM   3257  CB  SER B 202       7.043   5.784  -1.096  1.00  0.00           C  
ATOM   3258  HB2 SER B 202       7.896   5.169  -1.382  1.00  0.00           H  
ATOM   3259  HB3 SER B 202       7.364   6.822  -0.998  1.00  0.00           H  
ATOM   3260  OG  SER B 202       6.517   5.359   0.143  1.00  0.00           O  
ATOM   3261  HG  SER B 202       6.420   4.388   0.142  1.00  0.00           H  
ATOM   3262  C   SER B 202       6.290   6.560  -3.368  1.00  0.00           C  
ATOM   3263  O   SER B 202       6.011   7.757  -3.356  1.00  0.00           O  
ATOM   3264  N   ALA B 203       6.844   5.958  -4.425  1.00  0.00           N  
ATOM   3265  H   ALA B 203       7.086   4.986  -4.328  1.00  0.00           H  
ATOM   3266  CA  ALA B 203       7.107   6.585  -5.721  1.00  0.00           C  
ATOM   3267  HA  ALA B 203       7.582   7.549  -5.546  1.00  0.00           H  
ATOM   3268  CB  ALA B 203       8.103   5.690  -6.472  1.00  0.00           C  
ATOM   3269  HB1 ALA B 203       9.003   5.543  -5.874  1.00  0.00           H  
ATOM   3270  HB2 ALA B 203       7.647   4.722  -6.682  1.00  0.00           H  
ATOM   3271  HB3 ALA B 203       8.374   6.157  -7.419  1.00  0.00           H  
ATOM   3272  C   ALA B 203       5.848   6.853  -6.583  1.00  0.00           C  
ATOM   3273  O   ALA B 203       5.964   7.461  -7.651  1.00  0.00           O  
ATOM   3274  N   ASP B 204       4.653   6.406  -6.173  1.00  0.00           N  
ATOM   3275  H   ASP B 204       4.566   5.956  -5.270  1.00  0.00           H  
ATOM   3276  CA  ASP B 204       3.433   6.628  -6.956  1.00  0.00           C  
ATOM   3277  HA  ASP B 204       3.654   6.390  -7.997  1.00  0.00           H  
ATOM   3278  CB  ASP B 204       2.284   5.725  -6.500  1.00  0.00           C  
ATOM   3279  HB2 ASP B 204       2.191   5.782  -5.415  1.00  0.00           H  
ATOM   3280  HB3 ASP B 204       1.350   6.103  -6.923  1.00  0.00           H  
ATOM   3281  CG  ASP B 204       2.413   4.270  -6.922  1.00  0.00           C  
ATOM   3282  OD1 ASP B 204       3.065   3.942  -7.934  1.00  0.00           O  
ATOM   3283  OD2 ASP B 204       1.739   3.451  -6.262  1.00  0.00           O  
ATOM   3284  C   ASP B 204       2.923   8.072  -6.900  1.00  0.00           C  
ATOM   3285  O   ASP B 204       2.858   8.702  -5.844  1.00  0.00           O  
ATOM   3286  N   GLN B 205       2.386   8.524  -8.036  1.00  0.00           N  
ATOM   3287  H   GLN B 205       2.486   7.953  -8.864  1.00  0.00           H  
ATOM   3288  CA  GLN B 205       1.484   9.668  -8.124  1.00  0.00           C  
ATOM   3289  HA  GLN B 205       0.963   9.770  -7.171  1.00  0.00           H  
ATOM   3290  CB  GLN B 205       2.288  10.955  -8.375  1.00  0.00           C  
ATOM   3291  HB2 GLN B 205       3.048  11.025  -7.595  1.00  0.00           H  
ATOM   3292  HB3 GLN B 205       2.796  10.885  -9.338  1.00  0.00           H  
ATOM   3293  CG  GLN B 205       1.419  12.227  -8.351  1.00  0.00           C  
ATOM   3294  HG2 GLN B 205       0.857  12.296  -9.283  1.00  0.00           H  
ATOM   3295  HG3 GLN B 205       0.704  12.161  -7.532  1.00  0.00           H  
ATOM   3296  CD  GLN B 205       2.222  13.514  -8.152  1.00  0.00           C  
ATOM   3297  OE1 GLN B 205       3.362  13.535  -7.719  1.00  0.00           O  
ATOM   3298  NE2 GLN B 205       1.657  14.663  -8.435  1.00  0.00           N  
ATOM   3299 HE21 GLN B 205       2.247  15.473  -8.367  1.00  0.00           H  
ATOM   3300 HE22 GLN B 205       0.688  14.732  -8.726  1.00  0.00           H  
ATOM   3301  C   GLN B 205       0.437   9.391  -9.206  1.00  0.00           C  
ATOM   3302  O   GLN B 205       0.768   8.862 -10.265  1.00  0.00           O  
ATOM   3303  N   TYR B 206      -0.820   9.729  -8.938  1.00  0.00           N  
ATOM   3304  H   TYR B 206      -1.012  10.200  -8.061  1.00  0.00           H  
ATOM   3305  CA  TYR B 206      -1.959   9.523  -9.831  1.00  0.00           C  
ATOM   3306  HA  TYR B 206      -1.633   8.992 -10.721  1.00  0.00           H  
ATOM   3307  CB  TYR B 206      -3.048   8.694  -9.126  1.00  0.00           C  
ATOM   3308  HB2 TYR B 206      -3.221   9.115  -8.135  1.00  0.00           H  
ATOM   3309  HB3 TYR B 206      -3.979   8.818  -9.684  1.00  0.00           H  
ATOM   3310  CG  TYR B 206      -2.785   7.205  -8.986  1.00  0.00           C  
ATOM   3311  CD1 TYR B 206      -1.949   6.705  -7.968  1.00  0.00           C  
ATOM   3312  HD1 TYR B 206      -1.447   7.390  -7.300  1.00  0.00           H  
ATOM   3313  CE1 TYR B 206      -1.771   5.314  -7.817  1.00  0.00           C  
ATOM   3314  HE1 TYR B 206      -1.119   4.918  -7.052  1.00  0.00           H  
ATOM   3315  CZ  TYR B 206      -2.438   4.420  -8.680  1.00  0.00           C  
ATOM   3316  OH  TYR B 206      -2.283   3.077  -8.537  1.00  0.00           O  
ATOM   3317  HH  TYR B 206      -2.802   2.614  -9.198  1.00  0.00           H  
ATOM   3318  CE2 TYR B 206      -3.281   4.919  -9.697  1.00  0.00           C  
ATOM   3319  HE2 TYR B 206      -3.786   4.244 -10.371  1.00  0.00           H  
ATOM   3320  CD2 TYR B 206      -3.439   6.309  -9.852  1.00  0.00           C  
ATOM   3321  HD2 TYR B 206      -4.072   6.697 -10.639  1.00  0.00           H  
ATOM   3322  C   TYR B 206      -2.546  10.871 -10.254  1.00  0.00           C  
ATOM   3323  O   TYR B 206      -2.816  11.714  -9.400  1.00  0.00           O  
ATOM   3324  N   THR B 207      -2.801  11.067 -11.544  1.00  0.00           N  
ATOM   3325  H   THR B 207      -2.618  10.301 -12.189  1.00  0.00           H  
ATOM   3326  CA  THR B 207      -3.708  12.119 -12.039  1.00  0.00           C  
ATOM   3327  HA  THR B 207      -3.596  13.018 -11.434  1.00  0.00           H  
ATOM   3328  CB  THR B 207      -3.399  12.486 -13.498  1.00  0.00           C  
ATOM   3329  HB  THR B 207      -4.222  13.068 -13.913  1.00  0.00           H  
ATOM   3330  CG2 THR B 207      -2.121  13.313 -13.601  1.00  0.00           C  
ATOM   3331 HG21 THR B 207      -1.929  13.540 -14.650  1.00  0.00           H  
ATOM   3332 HG22 THR B 207      -2.238  14.244 -13.048  1.00  0.00           H  
ATOM   3333 HG23 THR B 207      -1.280  12.747 -13.200  1.00  0.00           H  
ATOM   3334  OG1 THR B 207      -3.207  11.337 -14.286  1.00  0.00           O  
ATOM   3335  HG1 THR B 207      -4.063  10.938 -14.469  1.00  0.00           H  
ATOM   3336  C   THR B 207      -5.162  11.664 -11.927  1.00  0.00           C  
ATOM   3337  O   THR B 207      -5.450  10.476 -12.069  1.00  0.00           O  
ATOM   3338  N   LEU B 208      -6.075  12.605 -11.675  1.00  0.00           N  
ATOM   3339  H   LEU B 208      -5.773  13.570 -11.599  1.00  0.00           H  
ATOM   3340  CA  LEU B 208      -7.520  12.362 -11.606  1.00  0.00           C  
ATOM   3341  HA  LEU B 208      -7.750  11.439 -12.139  1.00  0.00           H  
ATOM   3342  CB  LEU B 208      -8.003  12.228 -10.147  1.00  0.00           C  
ATOM   3343  HB2 LEU B 208      -7.800  13.155  -9.609  1.00  0.00           H  
ATOM   3344  HB3 LEU B 208      -9.085  12.112 -10.193  1.00  0.00           H  
ATOM   3345  CG  LEU B 208      -7.430  11.038  -9.356  1.00  0.00           C  
ATOM   3346  HG  LEU B 208      -7.111  10.260 -10.044  1.00  0.00           H  
ATOM   3347  CD1 LEU B 208      -6.244  11.459  -8.489  1.00  0.00           C  
ATOM   3348 HD11 LEU B 208      -6.572  12.191  -7.752  1.00  0.00           H  
ATOM   3349 HD12 LEU B 208      -5.838  10.585  -7.982  1.00  0.00           H  
ATOM   3350 HD13 LEU B 208      -5.464  11.895  -9.108  1.00  0.00           H  
ATOM   3351  CD2 LEU B 208      -8.483  10.441  -8.420  1.00  0.00           C  
ATOM   3352 HD21 LEU B 208      -8.065   9.592  -7.880  1.00  0.00           H  
ATOM   3353 HD22 LEU B 208      -8.827  11.188  -7.705  1.00  0.00           H  
ATOM   3354 HD23 LEU B 208      -9.334  10.089  -9.005  1.00  0.00           H  
ATOM   3355  C   LEU B 208      -8.292  13.493 -12.290  1.00  0.00           C  
ATOM   3356  O   LEU B 208      -7.898  14.659 -12.176  1.00  0.00           O  
ATOM   3357  N   ASP B 209      -9.427  13.169 -12.913  1.00  0.00           N  
ATOM   3358  H   ASP B 209      -9.701  12.191 -12.952  1.00  0.00           H  
ATOM   3359  CA  ASP B 209     -10.330  14.169 -13.493  1.00  0.00           C  
ATOM   3360  HA  ASP B 209     -10.259  15.055 -12.863  1.00  0.00           H  
ATOM   3361  CB  ASP B 209      -9.894  14.630 -14.892  1.00  0.00           C  
ATOM   3362  HB2 ASP B 209     -10.745  15.093 -15.389  1.00  0.00           H  
ATOM   3363  HB3 ASP B 209      -9.146  15.401 -14.749  1.00  0.00           H  
ATOM   3364  CG  ASP B 209      -9.274  13.592 -15.826  1.00  0.00           C  
ATOM   3365  OD1 ASP B 209     -10.030  12.726 -16.320  1.00  0.00           O  
ATOM   3366  OD2 ASP B 209      -8.074  13.775 -16.143  1.00  0.00           O  
ATOM   3367  C   ASP B 209     -11.819  13.796 -13.461  1.00  0.00           C  
ATOM   3368  O   ASP B 209     -12.214  12.631 -13.532  1.00  0.00           O  
ATOM   3369  N   LEU B 210     -12.651  14.831 -13.317  1.00  0.00           N  
ATOM   3370  H   LEU B 210     -12.246  15.759 -13.381  1.00  0.00           H  
ATOM   3371  CA  LEU B 210     -14.102  14.755 -13.184  1.00  0.00           C  
ATOM   3372  HA  LEU B 210     -14.389  13.708 -13.092  1.00  0.00           H  
ATOM   3373  CB  LEU B 210     -14.531  15.513 -11.912  1.00  0.00           C  
ATOM   3374  HB2 LEU B 210     -13.729  15.496 -11.174  1.00  0.00           H  
ATOM   3375  HB3 LEU B 210     -14.710  16.554 -12.179  1.00  0.00           H  
ATOM   3376  CG  LEU B 210     -15.797  14.927 -11.267  1.00  0.00           C  
ATOM   3377  HG  LEU B 210     -16.483  14.606 -12.049  1.00  0.00           H  
ATOM   3378  CD1 LEU B 210     -15.442  13.730 -10.386  1.00  0.00           C  
ATOM   3379 HD11 LEU B 210     -16.351  13.277  -9.998  1.00  0.00           H  
ATOM   3380 HD12 LEU B 210     -14.815  14.046  -9.552  1.00  0.00           H  
ATOM   3381 HD13 LEU B 210     -14.907  12.986 -10.972  1.00  0.00           H  
ATOM   3382  CD2 LEU B 210     -16.498  15.977 -10.406  1.00  0.00           C  
ATOM   3383 HD21 LEU B 210     -17.364  15.532  -9.919  1.00  0.00           H  
ATOM   3384 HD22 LEU B 210     -16.834  16.804 -11.029  1.00  0.00           H  
ATOM   3385 HD23 LEU B 210     -15.818  16.349  -9.640  1.00  0.00           H  
ATOM   3386  C   LEU B 210     -14.756  15.337 -14.443  1.00  0.00           C  
ATOM   3387  O   LEU B 210     -14.396  16.430 -14.885  1.00  0.00           O  
ATOM   3388  N   TRP B 211     -15.724  14.630 -15.023  1.00  0.00           N  
ATOM   3389  H   TRP B 211     -15.963  13.729 -14.617  1.00  0.00           H  
ATOM   3390  CA  TRP B 211     -16.308  14.957 -16.333  1.00  0.00           C  
ATOM   3391  HA  TRP B 211     -16.241  16.029 -16.513  1.00  0.00           H  
ATOM   3392  CB  TRP B 211     -15.478  14.228 -17.403  1.00  0.00           C  
ATOM   3393  HB2 TRP B 211     -14.456  14.609 -17.358  1.00  0.00           H  
ATOM   3394  HB3 TRP B 211     -15.431  13.172 -17.134  1.00  0.00           H  
ATOM   3395  CG  TRP B 211     -15.944  14.298 -18.829  1.00  0.00           C  
ATOM   3396  CD1 TRP B 211     -15.386  15.066 -19.792  1.00  0.00           C  
ATOM   3397  HD1 TRP B 211     -14.561  15.751 -19.631  1.00  0.00           H  
ATOM   3398  NE1 TRP B 211     -16.040  14.864 -20.993  1.00  0.00           N  
ATOM   3399  HE1 TRP B 211     -15.863  15.419 -21.825  1.00  0.00           H  
ATOM   3400  CE2 TRP B 211     -17.023  13.905 -20.874  1.00  0.00           C  
ATOM   3401  CZ2 TRP B 211     -17.889  13.304 -21.798  1.00  0.00           C  
ATOM   3402  HZ2 TRP B 211     -17.854  13.578 -22.843  1.00  0.00           H  
ATOM   3403  CH2 TRP B 211     -18.835  12.369 -21.344  1.00  0.00           C  
ATOM   3404  HH2 TRP B 211     -19.540  11.930 -22.041  1.00  0.00           H  
ATOM   3405  CZ3 TRP B 211     -18.900  12.043 -19.979  1.00  0.00           C  
ATOM   3406  HZ3 TRP B 211     -19.659  11.355 -19.628  1.00  0.00           H  
ATOM   3407  CE3 TRP B 211     -18.002  12.629 -19.066  1.00  0.00           C  
ATOM   3408  HE3 TRP B 211     -18.063  12.356 -18.024  1.00  0.00           H  
ATOM   3409  CD2 TRP B 211     -17.030  13.567 -19.487  1.00  0.00           C  
ATOM   3410  C   TRP B 211     -17.789  14.573 -16.402  1.00  0.00           C  
ATOM   3411  O   TRP B 211     -18.181  13.571 -15.804  1.00  0.00           O  
ATOM   3412  N   ALA B 212     -18.596  15.313 -17.167  1.00  0.00           N  
ATOM   3413  H   ALA B 212     -18.202  16.105 -17.670  1.00  0.00           H  
ATOM   3414  CA  ALA B 212     -20.019  15.012 -17.364  1.00  0.00           C  
ATOM   3415  HA  ALA B 212     -20.180  13.940 -17.232  1.00  0.00           H  
ATOM   3416  CB  ALA B 212     -20.841  15.742 -16.295  1.00  0.00           C  
ATOM   3417  HB1 ALA B 212     -20.531  15.419 -15.301  1.00  0.00           H  
ATOM   3418  HB2 ALA B 212     -20.702  16.820 -16.388  1.00  0.00           H  
ATOM   3419  HB3 ALA B 212     -21.898  15.509 -16.421  1.00  0.00           H  
ATOM   3420  C   ALA B 212     -20.491  15.378 -18.779  1.00  0.00           C  
ATOM   3421  O   ALA B 212     -20.249  16.492 -19.249  1.00  0.00           O  
ATOM   3422  N   GLY B 213     -21.175  14.446 -19.453  1.00  0.00           N  
ATOM   3423  H   GLY B 213     -21.312  13.550 -18.995  1.00  0.00           H  
ATOM   3424  CA  GLY B 213     -21.863  14.597 -20.742  1.00  0.00           C  
ATOM   3425  HA2 GLY B 213     -22.478  13.715 -20.917  1.00  0.00           H  
ATOM   3426  HA3 GLY B 213     -22.513  15.464 -20.668  1.00  0.00           H  
ATOM   3427  C   GLY B 213     -20.983  14.814 -21.973  1.00  0.00           C  
ATOM   3428  O   GLY B 213     -21.039  14.058 -22.941  1.00  0.00           O  
ATOM   3429  N   GLN B 214     -20.183  15.872 -21.922  1.00  0.00           N  
ATOM   3430  H   GLN B 214     -20.211  16.386 -21.050  1.00  0.00           H  
ATOM   3431  CA  GLN B 214     -19.280  16.334 -22.976  1.00  0.00           C  
ATOM   3432  HA  GLN B 214     -18.905  15.468 -23.521  1.00  0.00           H  
ATOM   3433  CB  GLN B 214     -20.085  17.196 -23.970  1.00  0.00           C  
ATOM   3434  HB2 GLN B 214     -19.460  17.419 -24.836  1.00  0.00           H  
ATOM   3435  HB3 GLN B 214     -20.931  16.602 -24.319  1.00  0.00           H  
ATOM   3436  CG  GLN B 214     -20.602  18.525 -23.381  1.00  0.00           C  
ATOM   3437  HG2 GLN B 214     -20.976  18.374 -22.369  1.00  0.00           H  
ATOM   3438  HG3 GLN B 214     -19.770  19.228 -23.327  1.00  0.00           H  
ATOM   3439  CD  GLN B 214     -21.735  19.154 -24.190  1.00  0.00           C  
ATOM   3440  OE1 GLN B 214     -22.586  18.511 -24.787  1.00  0.00           O  
ATOM   3441  NE2 GLN B 214     -21.810  20.465 -24.230  1.00  0.00           N  
ATOM   3442 HE21 GLN B 214     -22.513  20.860 -24.826  1.00  0.00           H  
ATOM   3443 HE22 GLN B 214     -21.151  21.031 -23.721  1.00  0.00           H  
ATOM   3444  C   GLN B 214     -18.060  17.093 -22.420  1.00  0.00           C  
ATOM   3445  O   GLN B 214     -17.040  17.169 -23.101  1.00  0.00           O  
ATOM   3446  N   GLN B 215     -18.127  17.623 -21.189  1.00  0.00           N  
ATOM   3447  H   GLN B 215     -18.923  17.405 -20.602  1.00  0.00           H  
ATOM   3448  CA  GLN B 215     -17.188  18.627 -20.668  1.00  0.00           C  
ATOM   3449  HA  GLN B 215     -16.403  18.781 -21.411  1.00  0.00           H  
ATOM   3450  CB  GLN B 215     -17.918  19.975 -20.518  1.00  0.00           C  
ATOM   3451  HB2 GLN B 215     -17.183  20.758 -20.320  1.00  0.00           H  
ATOM   3452  HB3 GLN B 215     -18.399  20.201 -21.471  1.00  0.00           H  
ATOM   3453  CG  GLN B 215     -18.972  19.996 -19.391  1.00  0.00           C  
ATOM   3454  HG2 GLN B 215     -19.574  19.089 -19.431  1.00  0.00           H  
ATOM   3455  HG3 GLN B 215     -18.463  20.020 -18.427  1.00  0.00           H  
ATOM   3456  CD  GLN B 215     -19.933  21.185 -19.465  1.00  0.00           C  
ATOM   3457  OE1 GLN B 215     -19.962  21.959 -20.409  1.00  0.00           O  
ATOM   3458  NE2 GLN B 215     -20.787  21.357 -18.483  1.00  0.00           N  
ATOM   3459 HE21 GLN B 215     -21.422  22.125 -18.574  1.00  0.00           H  
ATOM   3460 HE22 GLN B 215     -20.878  20.680 -17.739  1.00  0.00           H  
ATOM   3461  C   GLN B 215     -16.486  18.202 -19.368  1.00  0.00           C  
ATOM   3462  O   GLN B 215     -17.032  17.463 -18.548  1.00  0.00           O  
ATOM   3463  N   LEU B 216     -15.258  18.697 -19.174  1.00  0.00           N  
ATOM   3464  H   LEU B 216     -14.907  19.357 -19.850  1.00  0.00           H  
ATOM   3465  CA  LEU B 216     -14.470  18.518 -17.949  1.00  0.00           C  
ATOM   3466  HA  LEU B 216     -14.634  17.508 -17.570  1.00  0.00           H  
ATOM   3467  CB  LEU B 216     -12.978  18.669 -18.294  1.00  0.00           C  
ATOM   3468  HB2 LEU B 216     -12.759  18.055 -19.169  1.00  0.00           H  
ATOM   3469  HB3 LEU B 216     -12.794  19.708 -18.574  1.00  0.00           H  
ATOM   3470  CG  LEU B 216     -12.036  18.269 -17.134  1.00  0.00           C  
ATOM   3471  HG  LEU B 216     -12.610  18.031 -16.240  1.00  0.00           H  
ATOM   3472  CD1 LEU B 216     -11.212  17.042 -17.519  1.00  0.00           C  
ATOM   3473 HD11 LEU B 216     -10.482  16.833 -16.739  1.00  0.00           H  
ATOM   3474 HD12 LEU B 216     -10.682  17.211 -18.456  1.00  0.00           H  
ATOM   3475 HD13 LEU B 216     -11.866  16.175 -17.618  1.00  0.00           H  
ATOM   3476  CD2 LEU B 216     -11.059  19.391 -16.787  1.00  0.00           C  
ATOM   3477 HD21 LEU B 216     -10.456  19.085 -15.934  1.00  0.00           H  
ATOM   3478 HD22 LEU B 216     -11.622  20.284 -16.509  1.00  0.00           H  
ATOM   3479 HD23 LEU B 216     -10.418  19.615 -17.639  1.00  0.00           H  
ATOM   3480  C   LEU B 216     -14.912  19.521 -16.868  1.00  0.00           C  
ATOM   3481  O   LEU B 216     -15.034  20.713 -17.140  1.00  0.00           O  
ATOM   3482  N   LEU B 217     -15.132  19.032 -15.646  1.00  0.00           N  
ATOM   3483  H   LEU B 217     -14.986  18.038 -15.507  1.00  0.00           H  
ATOM   3484  CA  LEU B 217     -15.574  19.817 -14.488  1.00  0.00           C  
ATOM   3485  HA  LEU B 217     -15.995  20.767 -14.824  1.00  0.00           H  
ATOM   3486  CB  LEU B 217     -16.659  19.020 -13.737  1.00  0.00           C  
ATOM   3487  HB2 LEU B 217     -16.200  18.122 -13.322  1.00  0.00           H  
ATOM   3488  HB3 LEU B 217     -17.004  19.629 -12.899  1.00  0.00           H  
ATOM   3489  CG  LEU B 217     -17.883  18.590 -14.566  1.00  0.00           C  
ATOM   3490  HG  LEU B 217     -17.576  17.936 -15.381  1.00  0.00           H  
ATOM   3491  CD1 LEU B 217     -18.835  17.817 -13.655  1.00  0.00           C  
ATOM   3492 HD11 LEU B 217     -18.341  16.930 -13.261  1.00  0.00           H  
ATOM   3493 HD12 LEU B 217     -19.157  18.459 -12.837  1.00  0.00           H  
ATOM   3494 HD13 LEU B 217     -19.716  17.509 -14.218  1.00  0.00           H  
ATOM   3495  CD2 LEU B 217     -18.643  19.788 -15.138  1.00  0.00           C  
ATOM   3496 HD21 LEU B 217     -19.535  19.443 -15.659  1.00  0.00           H  
ATOM   3497 HD22 LEU B 217     -18.011  20.326 -15.845  1.00  0.00           H  
ATOM   3498 HD23 LEU B 217     -18.945  20.458 -14.333  1.00  0.00           H  
ATOM   3499  C   LEU B 217     -14.432  20.153 -13.517  1.00  0.00           C  
ATOM   3500  O   LEU B 217     -14.462  21.194 -12.867  1.00  0.00           O  
ATOM   3501  N   TRP B 218     -13.449  19.258 -13.387  1.00  0.00           N  
ATOM   3502  H   TRP B 218     -13.486  18.417 -13.950  1.00  0.00           H  
ATOM   3503  CA  TRP B 218     -12.338  19.371 -12.437  1.00  0.00           C  
ATOM   3504  HA  TRP B 218     -11.977  20.400 -12.433  1.00  0.00           H  
ATOM   3505  CB  TRP B 218     -12.845  19.021 -11.026  1.00  0.00           C  
ATOM   3506  HB2 TRP B 218     -13.584  19.765 -10.726  1.00  0.00           H  
ATOM   3507  HB3 TRP B 218     -13.353  18.060 -11.064  1.00  0.00           H  
ATOM   3508  CG  TRP B 218     -11.805  18.932  -9.952  1.00  0.00           C  
ATOM   3509  CD1 TRP B 218     -11.478  19.924  -9.096  1.00  0.00           C  
ATOM   3510  HD1 TRP B 218     -11.942  20.904  -9.065  1.00  0.00           H  
ATOM   3511  NE1 TRP B 218     -10.469  19.495  -8.257  1.00  0.00           N  
ATOM   3512  HE1 TRP B 218     -10.106  20.060  -7.498  1.00  0.00           H  
ATOM   3513  CE2 TRP B 218     -10.093  18.200  -8.525  1.00  0.00           C  
ATOM   3514  CZ2 TRP B 218      -9.162  17.332  -7.937  1.00  0.00           C  
ATOM   3515  HZ2 TRP B 218      -8.578  17.654  -7.086  1.00  0.00           H  
ATOM   3516  CH2 TRP B 218      -9.028  16.029  -8.443  1.00  0.00           C  
ATOM   3517  HH2 TRP B 218      -8.333  15.336  -7.987  1.00  0.00           H  
ATOM   3518  CZ3 TRP B 218      -9.827  15.616  -9.524  1.00  0.00           C  
ATOM   3519  HZ3 TRP B 218      -9.732  14.610  -9.907  1.00  0.00           H  
ATOM   3520  CE3 TRP B 218     -10.771  16.491 -10.095  1.00  0.00           C  
ATOM   3521  HE3 TRP B 218     -11.392  16.148 -10.908  1.00  0.00           H  
ATOM   3522  CD2 TRP B 218     -10.933  17.807  -9.608  1.00  0.00           C  
ATOM   3523  C   TRP B 218     -11.180  18.457 -12.853  1.00  0.00           C  
ATOM   3524  O   TRP B 218     -11.402  17.439 -13.513  1.00  0.00           O  
ATOM   3525  N   LYS B 219      -9.948  18.793 -12.450  1.00  0.00           N  
ATOM   3526  H   LYS B 219      -9.847  19.616 -11.870  1.00  0.00           H  
ATOM   3527  CA  LYS B 219      -8.779  17.908 -12.552  1.00  0.00           C  
ATOM   3528  HA  LYS B 219      -9.107  16.893 -12.327  1.00  0.00           H  
ATOM   3529  CB  LYS B 219      -8.220  17.894 -13.983  1.00  0.00           C  
ATOM   3530  HB2 LYS B 219      -7.405  17.170 -14.016  1.00  0.00           H  
ATOM   3531  HB3 LYS B 219      -9.006  17.540 -14.647  1.00  0.00           H  
ATOM   3532  CG  LYS B 219      -7.736  19.248 -14.531  1.00  0.00           C  
ATOM   3533  HG2 LYS B 219      -8.563  19.959 -14.509  1.00  0.00           H  
ATOM   3534  HG3 LYS B 219      -6.924  19.639 -13.918  1.00  0.00           H  
ATOM   3535  CD  LYS B 219      -7.261  19.101 -15.987  1.00  0.00           C  
ATOM   3536  HD2 LYS B 219      -8.024  18.563 -16.555  1.00  0.00           H  
ATOM   3537  HD3 LYS B 219      -7.145  20.095 -16.421  1.00  0.00           H  
ATOM   3538  CE  LYS B 219      -5.921  18.355 -16.063  1.00  0.00           C  
ATOM   3539  HE2 LYS B 219      -5.136  19.019 -15.685  1.00  0.00           H  
ATOM   3540  HE3 LYS B 219      -5.963  17.481 -15.406  1.00  0.00           H  
ATOM   3541  NZ  LYS B 219      -5.615  17.908 -17.445  1.00  0.00           N  
ATOM   3542  HZ1 LYS B 219      -4.689  17.501 -17.484  1.00  0.00           H  
ATOM   3543  HZ2 LYS B 219      -6.276  17.190 -17.729  1.00  0.00           H  
ATOM   3544  HZ3 LYS B 219      -5.665  18.682 -18.095  1.00  0.00           H  
ATOM   3545  C   LYS B 219      -7.703  18.241 -11.518  1.00  0.00           C  
ATOM   3546  O   LYS B 219      -7.481  19.409 -11.210  1.00  0.00           O  
ATOM   3547  N   GLY B 220      -6.995  17.221 -11.045  1.00  0.00           N  
ATOM   3548  H   GLY B 220      -7.236  16.285 -11.361  1.00  0.00           H  
ATOM   3549  CA  GLY B 220      -5.924  17.351 -10.058  1.00  0.00           C  
ATOM   3550  HA2 GLY B 220      -5.337  18.247 -10.259  1.00  0.00           H  
ATOM   3551  HA3 GLY B 220      -6.371  17.455  -9.069  1.00  0.00           H  
ATOM   3552  C   GLY B 220      -4.985  16.144 -10.054  1.00  0.00           C  
ATOM   3553  O   GLY B 220      -4.921  15.378 -11.016  1.00  0.00           O  
ATOM   3554  N   SER B 221      -4.240  15.958  -8.963  1.00  0.00           N  
ATOM   3555  H   SER B 221      -4.349  16.579  -8.173  1.00  0.00           H  
ATOM   3556  CA  SER B 221      -3.432  14.751  -8.756  1.00  0.00           C  
ATOM   3557  HA  SER B 221      -3.979  13.912  -9.184  1.00  0.00           H  
ATOM   3558  CB  SER B 221      -2.088  14.848  -9.498  1.00  0.00           C  
ATOM   3559  HB2 SER B 221      -1.719  13.848  -9.716  1.00  0.00           H  
ATOM   3560  HB3 SER B 221      -2.232  15.361 -10.450  1.00  0.00           H  
ATOM   3561  OG  SER B 221      -1.095  15.512  -8.743  1.00  0.00           O  
ATOM   3562  HG  SER B 221      -1.471  16.317  -8.368  1.00  0.00           H  
ATOM   3563  C   SER B 221      -3.254  14.451  -7.267  1.00  0.00           C  
ATOM   3564  O   SER B 221      -3.320  15.361  -6.443  1.00  0.00           O  
ATOM   3565  N   PHE B 222      -3.017  13.184  -6.937  1.00  0.00           N  
ATOM   3566  H   PHE B 222      -2.909  12.518  -7.697  1.00  0.00           H  
ATOM   3567  CA  PHE B 222      -2.926  12.650  -5.576  1.00  0.00           C  
ATOM   3568  HA  PHE B 222      -2.629  13.452  -4.897  1.00  0.00           H  
ATOM   3569  CB  PHE B 222      -4.330  12.163  -5.140  1.00  0.00           C  
ATOM   3570  HB2 PHE B 222      -4.784  12.939  -4.523  1.00  0.00           H  
ATOM   3571  HB3 PHE B 222      -4.967  12.073  -6.019  1.00  0.00           H  
ATOM   3572  CG  PHE B 222      -4.417  10.836  -4.404  1.00  0.00           C  
ATOM   3573  CD1 PHE B 222      -4.505  10.792  -2.998  1.00  0.00           C  
ATOM   3574  HD1 PHE B 222      -4.500  11.702  -2.413  1.00  0.00           H  
ATOM   3575  CE1 PHE B 222      -4.635   9.554  -2.344  1.00  0.00           C  
ATOM   3576  HE1 PHE B 222      -4.727   9.522  -1.270  1.00  0.00           H  
ATOM   3577  CZ  PHE B 222      -4.657   8.358  -3.080  1.00  0.00           C  
ATOM   3578  HZ  PHE B 222      -4.760   7.411  -2.571  1.00  0.00           H  
ATOM   3579  CE2 PHE B 222      -4.555   8.399  -4.479  1.00  0.00           C  
ATOM   3580  HE2 PHE B 222      -4.586   7.479  -5.045  1.00  0.00           H  
ATOM   3581  CD2 PHE B 222      -4.443   9.635  -5.139  1.00  0.00           C  
ATOM   3582  HD2 PHE B 222      -4.385   9.659  -6.216  1.00  0.00           H  
ATOM   3583  C   PHE B 222      -1.831  11.573  -5.497  1.00  0.00           C  
ATOM   3584  O   PHE B 222      -1.390  11.039  -6.515  1.00  0.00           O  
ATOM   3585  N   LYS B 223      -1.384  11.244  -4.286  1.00  0.00           N  
ATOM   3586  H   LYS B 223      -1.814  11.677  -3.479  1.00  0.00           H  
ATOM   3587  CA  LYS B 223      -0.417  10.178  -4.010  1.00  0.00           C  
ATOM   3588  HA  LYS B 223      -0.212   9.605  -4.911  1.00  0.00           H  
ATOM   3589  CB  LYS B 223       0.900  10.795  -3.545  1.00  0.00           C  
ATOM   3590  HB2 LYS B 223       0.671  11.445  -2.704  1.00  0.00           H  
ATOM   3591  HB3 LYS B 223       1.544   9.988  -3.188  1.00  0.00           H  
ATOM   3592  CG  LYS B 223       1.679  11.600  -4.598  1.00  0.00           C  
ATOM   3593  HG2 LYS B 223       1.995  10.948  -5.403  1.00  0.00           H  
ATOM   3594  HG3 LYS B 223       1.066  12.403  -5.008  1.00  0.00           H  
ATOM   3595  CD  LYS B 223       2.898  12.197  -3.891  1.00  0.00           C  
ATOM   3596  HD2 LYS B 223       2.574  13.103  -3.378  1.00  0.00           H  
ATOM   3597  HD3 LYS B 223       3.254  11.478  -3.150  1.00  0.00           H  
ATOM   3598  CE  LYS B 223       4.105  12.539  -4.753  1.00  0.00           C  
ATOM   3599  HE2 LYS B 223       4.475  11.615  -5.209  1.00  0.00           H  
ATOM   3600  HE3 LYS B 223       3.820  13.233  -5.549  1.00  0.00           H  
ATOM   3601  NZ  LYS B 223       5.135  13.140  -3.870  1.00  0.00           N  
ATOM   3602  HZ1 LYS B 223       5.083  12.710  -2.937  1.00  0.00           H  
ATOM   3603  HZ2 LYS B 223       6.067  13.046  -4.240  1.00  0.00           H  
ATOM   3604  HZ3 LYS B 223       4.916  14.100  -3.650  1.00  0.00           H  
ATOM   3605  C   LYS B 223      -0.965   9.265  -2.901  1.00  0.00           C  
ATOM   3606  O   LYS B 223      -1.386   9.798  -1.874  1.00  0.00           O  
ATOM   3607  N   PRO B 224      -0.912   7.925  -3.044  1.00  0.00           N  
ATOM   3608  CD  PRO B 224      -0.524   7.188  -4.237  1.00  0.00           C  
ATOM   3609  HD2 PRO B 224       0.562   7.076  -4.264  1.00  0.00           H  
ATOM   3610  HD3 PRO B 224      -0.879   7.673  -5.144  1.00  0.00           H  
ATOM   3611  CG  PRO B 224      -1.192   5.825  -4.106  1.00  0.00           C  
ATOM   3612  HG2 PRO B 224      -0.634   5.052  -4.636  1.00  0.00           H  
ATOM   3613  HG3 PRO B 224      -2.216   5.888  -4.472  1.00  0.00           H  
ATOM   3614  CB  PRO B 224      -1.194   5.593  -2.597  1.00  0.00           C  
ATOM   3615  HB2 PRO B 224      -0.232   5.168  -2.305  1.00  0.00           H  
ATOM   3616  HB3 PRO B 224      -2.005   4.929  -2.299  1.00  0.00           H  
ATOM   3617  CA  PRO B 224      -1.357   7.000  -2.000  1.00  0.00           C  
ATOM   3618  HA  PRO B 224      -2.411   7.186  -1.794  1.00  0.00           H  
ATOM   3619  C   PRO B 224      -0.573   7.134  -0.689  1.00  0.00           C  
ATOM   3620  O   PRO B 224      -1.155   7.007   0.384  1.00  0.00           O  
ATOM   3621  N   SER B 225       0.735   7.389  -0.779  1.00  0.00           N  
ATOM   3622  H   SER B 225       1.146   7.502  -1.694  1.00  0.00           H  
ATOM   3623  CA  SER B 225       1.676   7.469   0.342  1.00  0.00           C  
ATOM   3624  HA  SER B 225       1.586   6.568   0.951  1.00  0.00           H  
ATOM   3625  CB  SER B 225       3.089   7.509  -0.253  1.00  0.00           C  
ATOM   3626  HB2 SER B 225       3.823   7.709   0.529  1.00  0.00           H  
ATOM   3627  HB3 SER B 225       3.294   6.530  -0.686  1.00  0.00           H  
ATOM   3628  OG  SER B 225       3.174   8.497  -1.275  1.00  0.00           O  
ATOM   3629  HG  SER B 225       4.000   8.374  -1.767  1.00  0.00           H  
ATOM   3630  C   SER B 225       1.445   8.672   1.263  1.00  0.00           C  
ATOM   3631  O   SER B 225       1.453   8.529   2.480  1.00  0.00           O  
ATOM   3632  N   GLU B 226       1.187   9.853   0.702  1.00  0.00           N  
ATOM   3633  H   GLU B 226       1.216   9.901  -0.303  1.00  0.00           H  
ATOM   3634  CA  GLU B 226       0.990  11.101   1.466  1.00  0.00           C  
ATOM   3635  HA  GLU B 226       1.771  11.176   2.225  1.00  0.00           H  
ATOM   3636  CB  GLU B 226       1.094  12.339   0.547  1.00  0.00           C  
ATOM   3637  HB2 GLU B 226       0.129  12.424   0.055  1.00  0.00           H  
ATOM   3638  HB3 GLU B 226       1.198  13.235   1.156  1.00  0.00           H  
ATOM   3639  CG  GLU B 226       2.127  12.357  -0.600  1.00  0.00           C  
ATOM   3640  HG2 GLU B 226       2.278  11.352  -0.994  1.00  0.00           H  
ATOM   3641  HG3 GLU B 226       1.654  12.943  -1.389  1.00  0.00           H  
ATOM   3642  CD  GLU B 226       3.492  13.017  -0.352  1.00  0.00           C  
ATOM   3643  OE1 GLU B 226       3.734  13.510   0.765  1.00  0.00           O  
ATOM   3644  OE2 GLU B 226       4.273  13.091  -1.340  1.00  0.00           O  
ATOM   3645  C   GLU B 226      -0.376  11.144   2.199  1.00  0.00           C  
ATOM   3646  O   GLU B 226      -0.624  12.058   2.978  1.00  0.00           O  
ATOM   3647  N   HIE B 227      -1.279  10.188   1.922  1.00  0.00           N  
ATOM   3648  H   HIE B 227      -0.991   9.471   1.269  1.00  0.00           H  
ATOM   3649  CA  HIE B 227      -2.685  10.170   2.382  1.00  0.00           C  
ATOM   3650  HA  HIE B 227      -2.766  10.820   3.255  1.00  0.00           H  
ATOM   3651  CB  HIE B 227      -3.598  10.766   1.299  1.00  0.00           C  
ATOM   3652  HB2 HIE B 227      -3.440  10.229   0.366  1.00  0.00           H  
ATOM   3653  HB3 HIE B 227      -4.638  10.648   1.594  1.00  0.00           H  
ATOM   3654  CG  HIE B 227      -3.385  12.237   1.069  1.00  0.00           C  
ATOM   3655  ND1 HIE B 227      -3.920  13.259   1.855  1.00  0.00           N  
ATOM   3656  CE1 HIE B 227      -3.415  14.397   1.366  1.00  0.00           C  
ATOM   3657  HE1 HIE B 227      -3.618  15.375   1.778  1.00  0.00           H  
ATOM   3658  NE2 HIE B 227      -2.601  14.146   0.325  1.00  0.00           N  
ATOM   3659  HE2 HIE B 227      -2.034  14.837  -0.143  1.00  0.00           H  
ATOM   3660  CD2 HIE B 227      -2.580  12.784   0.115  1.00  0.00           C  
ATOM   3661  HD2 HIE B 227      -1.998  12.231  -0.606  1.00  0.00           H  
ATOM   3662  C   HIE B 227      -3.152   8.775   2.849  1.00  0.00           C  
ATOM   3663  O   HIE B 227      -4.282   8.344   2.595  1.00  0.00           O  
ATOM   3664  N   VAL B 228      -2.280   8.031   3.530  1.00  0.00           N  
ATOM   3665  H   VAL B 228      -1.333   8.372   3.625  1.00  0.00           H  
ATOM   3666  CA  VAL B 228      -2.629   6.724   4.109  1.00  0.00           C  
ATOM   3667  HA  VAL B 228      -3.152   6.156   3.343  1.00  0.00           H  
ATOM   3668  CB  VAL B 228      -1.374   5.914   4.488  1.00  0.00           C  
ATOM   3669  HB  VAL B 228      -0.786   6.504   5.184  1.00  0.00           H  
ATOM   3670  CG1 VAL B 228      -1.735   4.576   5.148  1.00  0.00           C  
ATOM   3671 HG11 VAL B 228      -0.822   4.017   5.347  1.00  0.00           H  
ATOM   3672 HG12 VAL B 228      -2.240   4.739   6.097  1.00  0.00           H  
ATOM   3673 HG13 VAL B 228      -2.380   3.993   4.489  1.00  0.00           H  
ATOM   3674  CG2 VAL B 228      -0.501   5.603   3.269  1.00  0.00           C  
ATOM   3675 HG21 VAL B 228      -1.076   5.068   2.515  1.00  0.00           H  
ATOM   3676 HG22 VAL B 228      -0.133   6.530   2.835  1.00  0.00           H  
ATOM   3677 HG23 VAL B 228       0.363   5.006   3.559  1.00  0.00           H  
ATOM   3678  C   VAL B 228      -3.588   6.868   5.300  1.00  0.00           C  
ATOM   3679  O   VAL B 228      -3.375   7.676   6.210  1.00  0.00           O  
ATOM   3680  N   LYS B 229      -4.628   6.025   5.330  1.00  0.00           N  
ATOM   3681  H   LYS B 229      -4.756   5.416   4.522  1.00  0.00           H  
ATOM   3682  CA  LYS B 229      -5.516   5.797   6.474  1.00  0.00           C  
ATOM   3683  HA  LYS B 229      -5.085   6.262   7.355  1.00  0.00           H  
ATOM   3684  CB  LYS B 229      -6.868   6.481   6.213  1.00  0.00           C  
ATOM   3685  HB2 LYS B 229      -6.702   7.551   6.072  1.00  0.00           H  
ATOM   3686  HB3 LYS B 229      -7.312   6.076   5.302  1.00  0.00           H  
ATOM   3687  CG  LYS B 229      -7.828   6.265   7.392  1.00  0.00           C  
ATOM   3688  HG2 LYS B 229      -8.040   5.200   7.497  1.00  0.00           H  
ATOM   3689  HG3 LYS B 229      -7.357   6.618   8.310  1.00  0.00           H  
ATOM   3690  CD  LYS B 229      -9.150   7.008   7.176  1.00  0.00           C  
ATOM   3691  HD2 LYS B 229      -8.960   8.081   7.108  1.00  0.00           H  
ATOM   3692  HD3 LYS B 229      -9.603   6.663   6.244  1.00  0.00           H  
ATOM   3693  CE  LYS B 229     -10.088   6.715   8.350  1.00  0.00           C  
ATOM   3694  HE2 LYS B 229     -10.198   5.631   8.449  1.00  0.00           H  
ATOM   3695  HE3 LYS B 229      -9.631   7.085   9.274  1.00  0.00           H  
ATOM   3696  NZ  LYS B 229     -11.423   7.324   8.151  1.00  0.00           N  
ATOM   3697  HZ1 LYS B 229     -12.043   7.058   8.928  1.00  0.00           H  
ATOM   3698  HZ2 LYS B 229     -11.385   8.330   8.104  1.00  0.00           H  
ATOM   3699  HZ3 LYS B 229     -11.880   6.949   7.333  1.00  0.00           H  
ATOM   3700  C   LYS B 229      -5.644   4.280   6.716  1.00  0.00           C  
ATOM   3701  O   LYS B 229      -6.365   3.626   5.957  1.00  0.00           O  
ATOM   3702  N   PRO B 230      -4.933   3.695   7.703  1.00  0.00           N  
ATOM   3703  CD  PRO B 230      -3.955   4.298   8.595  1.00  0.00           C  
ATOM   3704  HD2 PRO B 230      -4.443   4.562   9.534  1.00  0.00           H  
ATOM   3705  HD3 PRO B 230      -3.478   5.170   8.156  1.00  0.00           H  
ATOM   3706  CG  PRO B 230      -2.918   3.210   8.858  1.00  0.00           C  
ATOM   3707  HG2 PRO B 230      -2.379   3.366   9.789  1.00  0.00           H  
ATOM   3708  HG3 PRO B 230      -2.226   3.137   8.018  1.00  0.00           H  
ATOM   3709  CB  PRO B 230      -3.801   1.970   8.915  1.00  0.00           C  
ATOM   3710  HB2 PRO B 230      -4.292   1.914   9.888  1.00  0.00           H  
ATOM   3711  HB3 PRO B 230      -3.232   1.063   8.716  1.00  0.00           H  
ATOM   3712  CA  PRO B 230      -4.832   2.249   7.817  1.00  0.00           C  
ATOM   3713  HA  PRO B 230      -4.437   1.895   6.870  1.00  0.00           H  
ATOM   3714  C   PRO B 230      -6.160   1.540   8.082  1.00  0.00           C  
ATOM   3715  O   PRO B 230      -7.123   2.105   8.606  1.00  0.00           O  
ATOM   3716  N   ARG B 231      -6.180   0.248   7.761  1.00  0.00           N  
ATOM   3717  H   ARG B 231      -5.347  -0.133   7.322  1.00  0.00           H  
ATOM   3718  CA  ARG B 231      -7.261  -0.676   8.123  1.00  0.00           C  
ATOM   3719  HA  ARG B 231      -8.205  -0.273   7.753  1.00  0.00           H  
ATOM   3720  CB  ARG B 231      -6.978  -2.031   7.456  1.00  0.00           C  
ATOM   3721  HB2 ARG B 231      -5.940  -2.311   7.648  1.00  0.00           H  
ATOM   3722  HB3 ARG B 231      -7.633  -2.794   7.880  1.00  0.00           H  
ATOM   3723  CG  ARG B 231      -7.219  -1.953   5.942  1.00  0.00           C  
ATOM   3724  HG2 ARG B 231      -8.295  -1.921   5.766  1.00  0.00           H  
ATOM   3725  HG3 ARG B 231      -6.776  -1.044   5.539  1.00  0.00           H  
ATOM   3726  CD  ARG B 231      -6.607  -3.147   5.205  1.00  0.00           C  
ATOM   3727  HD2 ARG B 231      -5.528  -2.993   5.127  1.00  0.00           H  
ATOM   3728  HD3 ARG B 231      -6.769  -4.052   5.792  1.00  0.00           H  
ATOM   3729  NE  ARG B 231      -7.183  -3.273   3.850  1.00  0.00           N  
ATOM   3730  HE  ARG B 231      -6.956  -2.541   3.175  1.00  0.00           H  
ATOM   3731  CZ  ARG B 231      -7.948  -4.241   3.391  1.00  0.00           C  
ATOM   3732  NH1 ARG B 231      -8.247  -5.296   4.100  1.00  0.00           N  
ATOM   3733 HH11 ARG B 231      -7.841  -5.373   5.015  1.00  0.00           H  
ATOM   3734 HH12 ARG B 231      -8.879  -5.982   3.742  1.00  0.00           H  
ATOM   3735  NH2 ARG B 231      -8.445  -4.162   2.194  1.00  0.00           N  
ATOM   3736 HH21 ARG B 231      -8.164  -3.391   1.592  1.00  0.00           H  
ATOM   3737 HH22 ARG B 231      -9.018  -4.877   1.800  1.00  0.00           H  
ATOM   3738  C   ARG B 231      -7.376  -0.792   9.646  1.00  0.00           C  
ATOM   3739  O   ARG B 231      -6.376  -0.706  10.358  1.00  0.00           O  
ATOM   3740  N   ALA B 232      -8.595  -0.985  10.157  1.00  0.00           N  
ATOM   3741  H   ALA B 232      -9.370  -1.098   9.528  1.00  0.00           H  
ATOM   3742  CA  ALA B 232      -8.843  -1.164  11.590  1.00  0.00           C  
ATOM   3743  HA  ALA B 232      -8.344  -0.356  12.120  1.00  0.00           H  
ATOM   3744  CB  ALA B 232     -10.349  -1.042  11.857  1.00  0.00           C  
ATOM   3745  HB1 ALA B 232     -10.537  -1.118  12.929  1.00  0.00           H  
ATOM   3746  HB2 ALA B 232     -10.718  -0.079  11.504  1.00  0.00           H  
ATOM   3747  HB3 ALA B 232     -10.888  -1.844  11.351  1.00  0.00           H  
ATOM   3748  C   ALA B 232      -8.306  -2.525  12.094  1.00  0.00           C  
ATOM   3749  O   ALA B 232      -8.392  -3.505  11.350  1.00  0.00           O  
ATOM   3750  N   PRO B 233      -7.794  -2.636  13.336  1.00  0.00           N  
ATOM   3751  CD  PRO B 233      -7.400  -1.548  14.221  1.00  0.00           C  
ATOM   3752  HD2 PRO B 233      -8.251  -1.249  14.835  1.00  0.00           H  
ATOM   3753  HD3 PRO B 233      -7.001  -0.694  13.674  1.00  0.00           H  
ATOM   3754  CG  PRO B 233      -6.302  -2.144  15.096  1.00  0.00           C  
ATOM   3755  HG2 PRO B 233      -6.222  -1.623  16.045  1.00  0.00           H  
ATOM   3756  HG3 PRO B 233      -5.350  -2.121  14.563  1.00  0.00           H  
ATOM   3757  CB  PRO B 233      -6.754  -3.593  15.266  1.00  0.00           C  
ATOM   3758  HB2 PRO B 233      -7.507  -3.650  16.054  1.00  0.00           H  
ATOM   3759  HB3 PRO B 233      -5.917  -4.254  15.488  1.00  0.00           H  
ATOM   3760  CA  PRO B 233      -7.385  -3.920  13.910  1.00  0.00           C  
ATOM   3761  HA  PRO B 233      -6.621  -4.355  13.263  1.00  0.00           H  
ATOM   3762  C   PRO B 233      -8.539  -4.924  14.048  1.00  0.00           C  
ATOM   3763  O   PRO B 233      -9.681  -4.545  14.314  1.00  0.00           O  
ATOM   3764  N   GLY B 234      -8.228  -6.218  13.911  1.00  0.00           N  
ATOM   3765  H   GLY B 234      -7.256  -6.457  13.761  1.00  0.00           H  
ATOM   3766  CA  GLY B 234      -9.198  -7.319  13.990  1.00  0.00           C  
ATOM   3767  HA2 GLY B 234     -10.211  -6.923  14.057  1.00  0.00           H  
ATOM   3768  HA3 GLY B 234      -9.139  -7.913  13.077  1.00  0.00           H  
ATOM   3769  C   GLY B 234      -8.978  -8.253  15.184  1.00  0.00           C  
ATOM   3770  O   GLY B 234      -8.009  -8.114  15.927  1.00  0.00           O  
ATOM   3771  N   ASN B 235      -9.880  -9.229  15.347  1.00  0.00           N  
ATOM   3772  H   ASN B 235     -10.601  -9.305  14.645  1.00  0.00           H  
ATOM   3773  CA  ASN B 235      -9.765 -10.353  16.297  1.00  0.00           C  
ATOM   3774  HA  ASN B 235     -10.754 -10.808  16.362  1.00  0.00           H  
ATOM   3775  CB  ASN B 235      -8.817 -11.440  15.735  1.00  0.00           C  
ATOM   3776  HB2 ASN B 235      -7.816 -11.025  15.625  1.00  0.00           H  
ATOM   3777  HB3 ASN B 235      -8.752 -12.254  16.458  1.00  0.00           H  
ATOM   3778  CG  ASN B 235      -9.246 -12.019  14.393  1.00  0.00           C  
ATOM   3779  OD1 ASN B 235      -9.340 -11.333  13.391  1.00  0.00           O  
ATOM   3780  ND2 ASN B 235      -9.520 -13.303  14.325  1.00  0.00           N  
ATOM   3781 HD21 ASN B 235      -9.751 -13.662  13.414  1.00  0.00           H  
ATOM   3782 HD22 ASN B 235      -9.438 -13.883  15.139  1.00  0.00           H  
ATOM   3783  C   ASN B 235      -9.433  -9.937  17.751  1.00  0.00           C  
ATOM   3784  O   ASN B 235      -8.672 -10.621  18.430  1.00  0.00           O  
ATOM   3785  N   LEU B 236      -9.968  -8.802  18.216  1.00  0.00           N  
ATOM   3786  H   LEU B 236     -10.557  -8.263  17.603  1.00  0.00           H  
ATOM   3787  CA  LEU B 236      -9.757  -8.295  19.572  1.00  0.00           C  
ATOM   3788  HA  LEU B 236      -8.686  -8.197  19.734  1.00  0.00           H  
ATOM   3789  CB  LEU B 236     -10.396  -6.901  19.683  1.00  0.00           C  
ATOM   3790  HB2 LEU B 236      -9.882  -6.222  19.000  1.00  0.00           H  
ATOM   3791  HB3 LEU B 236     -11.438  -6.975  19.366  1.00  0.00           H  
ATOM   3792  CG  LEU B 236     -10.375  -6.306  21.104  1.00  0.00           C  
ATOM   3793  HG  LEU B 236     -10.897  -6.967  21.788  1.00  0.00           H  
ATOM   3794  CD1 LEU B 236      -8.962  -6.079  21.640  1.00  0.00           C  
ATOM   3795 HD11 LEU B 236      -8.974  -5.377  22.472  1.00  0.00           H  
ATOM   3796 HD12 LEU B 236      -8.559  -7.018  22.010  1.00  0.00           H  
ATOM   3797 HD13 LEU B 236      -8.315  -5.700  20.852  1.00  0.00           H  
ATOM   3798  CD2 LEU B 236     -11.122  -4.981  21.090  1.00  0.00           C  
ATOM   3799 HD21 LEU B 236     -12.161  -5.153  20.816  1.00  0.00           H  
ATOM   3800 HD22 LEU B 236     -11.080  -4.527  22.077  1.00  0.00           H  
ATOM   3801 HD23 LEU B 236     -10.675  -4.318  20.358  1.00  0.00           H  
ATOM   3802  C   LEU B 236     -10.323  -9.253  20.630  1.00  0.00           C  
ATOM   3803  O   LEU B 236     -11.492  -9.634  20.564  1.00  0.00           O  
ATOM   3804  N   THR B 237      -9.526  -9.572  21.649  1.00  0.00           N  
ATOM   3805  H   THR B 237      -8.575  -9.214  21.654  1.00  0.00           H  
ATOM   3806  CA  THR B 237      -9.938 -10.419  22.774  1.00  0.00           C  
ATOM   3807  HA  THR B 237     -11.013 -10.310  22.906  1.00  0.00           H  
ATOM   3808  CB  THR B 237      -9.687 -11.895  22.429  1.00  0.00           C  
ATOM   3809  HB  THR B 237     -10.025 -12.079  21.408  1.00  0.00           H  
ATOM   3810  CG2 THR B 237      -8.232 -12.340  22.558  1.00  0.00           C  
ATOM   3811 HG21 THR B 237      -7.604 -11.699  21.941  1.00  0.00           H  
ATOM   3812 HG22 THR B 237      -7.906 -12.278  23.597  1.00  0.00           H  
ATOM   3813 HG23 THR B 237      -8.133 -13.368  22.213  1.00  0.00           H  
ATOM   3814  OG1 THR B 237     -10.441 -12.709  23.288  1.00  0.00           O  
ATOM   3815  HG1 THR B 237     -10.427 -13.596  22.919  1.00  0.00           H  
ATOM   3816  C   THR B 237      -9.298  -9.974  24.095  1.00  0.00           C  
ATOM   3817  O   THR B 237      -8.423  -9.102  24.110  1.00  0.00           O  
ATOM   3818  N   VAL B 238      -9.765 -10.536  25.210  1.00  0.00           N  
ATOM   3819  H   VAL B 238     -10.384 -11.332  25.112  1.00  0.00           H  
ATOM   3820  CA  VAL B 238      -9.416 -10.121  26.577  1.00  0.00           C  
ATOM   3821  HA  VAL B 238      -8.502  -9.533  26.522  1.00  0.00           H  
ATOM   3822  CB  VAL B 238     -10.507  -9.195  27.163  1.00  0.00           C  
ATOM   3823  HB  VAL B 238     -10.624  -8.352  26.483  1.00  0.00           H  
ATOM   3824  CG1 VAL B 238     -11.881  -9.864  27.294  1.00  0.00           C  
ATOM   3825 HG11 VAL B 238     -12.604  -9.142  27.670  1.00  0.00           H  
ATOM   3826 HG12 VAL B 238     -12.223 -10.215  26.322  1.00  0.00           H  
ATOM   3827 HG13 VAL B 238     -11.831 -10.706  27.986  1.00  0.00           H  
ATOM   3828  CG2 VAL B 238     -10.117  -8.625  28.535  1.00  0.00           C  
ATOM   3829 HG21 VAL B 238     -10.842  -7.868  28.837  1.00  0.00           H  
ATOM   3830 HG22 VAL B 238     -10.105  -9.414  29.287  1.00  0.00           H  
ATOM   3831 HG23 VAL B 238      -9.134  -8.159  28.480  1.00  0.00           H  
ATOM   3832  C   VAL B 238      -9.107 -11.338  27.453  1.00  0.00           C  
ATOM   3833  O   VAL B 238      -9.739 -12.384  27.325  1.00  0.00           O  
ATOM   3834  N   HIE B 239      -8.117 -11.199  28.335  1.00  0.00           N  
ATOM   3835  H   HIE B 239      -7.637 -10.304  28.357  1.00  0.00           H  
ATOM   3836  CA  HIE B 239      -7.586 -12.253  29.204  1.00  0.00           C  
ATOM   3837  HA  HIE B 239      -8.314 -13.064  29.268  1.00  0.00           H  
ATOM   3838  CB  HIE B 239      -6.280 -12.814  28.613  1.00  0.00           C  
ATOM   3839  HB2 HIE B 239      -5.597 -13.077  29.423  1.00  0.00           H  
ATOM   3840  HB3 HIE B 239      -5.791 -12.053  28.005  1.00  0.00           H  
ATOM   3841  CG  HIE B 239      -6.481 -14.055  27.790  1.00  0.00           C  
ATOM   3842  ND1 HIE B 239      -6.852 -15.297  28.306  1.00  0.00           N  
ATOM   3843  CE1 HIE B 239      -6.876 -16.131  27.258  1.00  0.00           C  
ATOM   3844  HE1 HIE B 239      -7.138 -17.179  27.318  1.00  0.00           H  
ATOM   3845  NE2 HIE B 239      -6.526 -15.486  26.130  1.00  0.00           N  
ATOM   3846  HE2 HIE B 239      -6.469 -15.904  25.212  1.00  0.00           H  
ATOM   3847  CD2 HIE B 239      -6.270 -14.170  26.447  1.00  0.00           C  
ATOM   3848  HD2 HIE B 239      -5.956 -13.380  25.780  1.00  0.00           H  
ATOM   3849  C   HIE B 239      -7.333 -11.745  30.624  1.00  0.00           C  
ATOM   3850  O   HIE B 239      -6.970 -10.589  30.832  1.00  0.00           O  
ATOM   3851  N   THR B 240      -7.455 -12.641  31.600  1.00  0.00           N  
ATOM   3852  H   THR B 240      -7.695 -13.586  31.338  1.00  0.00           H  
ATOM   3853  CA  THR B 240      -6.992 -12.428  32.979  1.00  0.00           C  
ATOM   3854  HA  THR B 240      -7.020 -11.360  33.204  1.00  0.00           H  
ATOM   3855  CB  THR B 240      -7.962 -13.128  33.952  1.00  0.00           C  
ATOM   3856  HB  THR B 240      -8.548 -13.869  33.406  1.00  0.00           H  
ATOM   3857  CG2 THR B 240      -7.352 -13.828  35.166  1.00  0.00           C  
ATOM   3858 HG21 THR B 240      -6.714 -14.651  34.841  1.00  0.00           H  
ATOM   3859 HG22 THR B 240      -6.780 -13.120  35.765  1.00  0.00           H  
ATOM   3860 HG23 THR B 240      -8.155 -14.237  35.779  1.00  0.00           H  
ATOM   3861  OG1 THR B 240      -8.841 -12.156  34.460  1.00  0.00           O  
ATOM   3862  HG1 THR B 240      -9.419 -11.844  33.760  1.00  0.00           H  
ATOM   3863  C   THR B 240      -5.528 -12.861  33.134  1.00  0.00           C  
ATOM   3864  O   THR B 240      -5.038 -13.753  32.437  1.00  0.00           O  
ATOM   3865  N   GLN B 241      -4.795 -12.218  34.037  1.00  0.00           N  
ATOM   3866  H   GLN B 241      -5.213 -11.435  34.536  1.00  0.00           H  
ATOM   3867  CA  GLN B 241      -3.403 -12.508  34.378  1.00  0.00           C  
ATOM   3868  HA  GLN B 241      -3.148 -13.513  34.040  1.00  0.00           H  
ATOM   3869  CB  GLN B 241      -2.445 -11.498  33.711  1.00  0.00           C  
ATOM   3870  HB2 GLN B 241      -2.566 -10.554  34.235  1.00  0.00           H  
ATOM   3871  HB3 GLN B 241      -1.415 -11.813  33.884  1.00  0.00           H  
ATOM   3872  CG  GLN B 241      -2.642 -11.206  32.207  1.00  0.00           C  
ATOM   3873  HG2 GLN B 241      -3.695 -11.209  31.932  1.00  0.00           H  
ATOM   3874  HG3 GLN B 241      -2.275 -10.198  32.017  1.00  0.00           H  
ATOM   3875  CD  GLN B 241      -1.865 -12.148  31.297  1.00  0.00           C  
ATOM   3876  OE1 GLN B 241      -0.805 -11.798  30.785  1.00  0.00           O  
ATOM   3877  NE2 GLN B 241      -2.322 -13.366  31.089  1.00  0.00           N  
ATOM   3878 HE21 GLN B 241      -1.806 -13.965  30.471  1.00  0.00           H  
ATOM   3879 HE22 GLN B 241      -3.200 -13.661  31.511  1.00  0.00           H  
ATOM   3880  C   GLN B 241      -3.240 -12.469  35.907  1.00  0.00           C  
ATOM   3881  O   GLN B 241      -4.043 -11.864  36.618  1.00  0.00           O  
ATOM   3882  N   VAL B 242      -2.184 -13.108  36.415  1.00  0.00           N  
ATOM   3883  H   VAL B 242      -1.544 -13.563  35.787  1.00  0.00           H  
ATOM   3884  CA  VAL B 242      -1.813 -13.028  37.838  1.00  0.00           C  
ATOM   3885  HA  VAL B 242      -2.672 -13.357  38.424  1.00  0.00           H  
ATOM   3886  CB  VAL B 242      -0.630 -13.960  38.177  1.00  0.00           C  
ATOM   3887  HB  VAL B 242      -0.444 -13.891  39.249  1.00  0.00           H  
ATOM   3888  CG1 VAL B 242      -0.978 -15.422  37.863  1.00  0.00           C  
ATOM   3889 HG11 VAL B 242      -1.103 -15.570  36.791  1.00  0.00           H  
ATOM   3890 HG12 VAL B 242      -1.901 -15.698  38.373  1.00  0.00           H  
ATOM   3891 HG13 VAL B 242      -0.178 -16.073  38.219  1.00  0.00           H  
ATOM   3892  CG2 VAL B 242       0.670 -13.598  37.446  1.00  0.00           C  
ATOM   3893 HG21 VAL B 242       1.460 -14.292  37.736  1.00  0.00           H  
ATOM   3894 HG22 VAL B 242       0.984 -12.592  37.725  1.00  0.00           H  
ATOM   3895 HG23 VAL B 242       0.532 -13.644  36.367  1.00  0.00           H  
ATOM   3896  C   VAL B 242      -1.514 -11.580  38.252  1.00  0.00           C  
ATOM   3897  O   VAL B 242      -1.087 -10.774  37.424  1.00  0.00           O  
ATOM   3898  N   SER B 243      -1.723 -11.273  39.536  1.00  0.00           N  
ATOM   3899  H   SER B 243      -2.073 -11.993  40.146  1.00  0.00           H  
ATOM   3900  CA  SER B 243      -1.557  -9.930  40.118  1.00  0.00           C  
ATOM   3901  HA  SER B 243      -1.890  -9.981  41.155  1.00  0.00           H  
ATOM   3902  CB  SER B 243      -0.080  -9.515  40.141  1.00  0.00           C  
ATOM   3903  HB2 SER B 243       0.295  -9.425  39.120  1.00  0.00           H  
ATOM   3904  HB3 SER B 243       0.018  -8.547  40.634  1.00  0.00           H  
ATOM   3905  OG  SER B 243       0.692 -10.479  40.839  1.00  0.00           O  
ATOM   3906  HG  SER B 243       0.475 -10.416  41.773  1.00  0.00           H  
ATOM   3907  C   SER B 243      -2.460  -8.882  39.455  1.00  0.00           C  
ATOM   3908  O   SER B 243      -1.980  -7.931  38.840  1.00  0.00           O  
ATOM   3909  N   ASP B 244      -3.773  -9.102  39.574  1.00  0.00           N  
ATOM   3910  H   ASP B 244      -4.043  -9.819  40.241  1.00  0.00           H  
ATOM   3911  CA  ASP B 244      -4.842  -8.129  39.333  1.00  0.00           C  
ATOM   3912  HA  ASP B 244      -5.761  -8.707  39.226  1.00  0.00           H  
ATOM   3913  CB  ASP B 244      -5.055  -7.233  40.571  1.00  0.00           C  
ATOM   3914  HB2 ASP B 244      -4.172  -6.605  40.702  1.00  0.00           H  
ATOM   3915  HB3 ASP B 244      -5.907  -6.579  40.379  1.00  0.00           H  
ATOM   3916  CG  ASP B 244      -5.308  -7.986  41.895  1.00  0.00           C  
ATOM   3917  OD1 ASP B 244      -5.878  -7.336  42.795  1.00  0.00           O  
ATOM   3918  OD2 ASP B 244      -4.935  -9.179  42.014  1.00  0.00           O  
ATOM   3919  C   ASP B 244      -4.687  -7.371  38.005  1.00  0.00           C  
ATOM   3920  O   ASP B 244      -4.779  -6.144  37.928  1.00  0.00           O  
ATOM   3921  N   THR B 245      -4.390  -8.126  36.947  1.00  0.00           N  
ATOM   3922  H   THR B 245      -4.324  -9.126  37.091  1.00  0.00           H  
ATOM   3923  CA  THR B 245      -3.974  -7.605  35.645  1.00  0.00           C  
ATOM   3924  HA  THR B 245      -4.129  -6.528  35.615  1.00  0.00           H  
ATOM   3925  CB  THR B 245      -2.468  -7.847  35.445  1.00  0.00           C  
ATOM   3926  HB  THR B 245      -2.233  -8.887  35.669  1.00  0.00           H  
ATOM   3927  CG2 THR B 245      -1.973  -7.517  34.036  1.00  0.00           C  
ATOM   3928 HG21 THR B 245      -0.890  -7.628  34.011  1.00  0.00           H  
ATOM   3929 HG22 THR B 245      -2.243  -6.491  33.785  1.00  0.00           H  
ATOM   3930 HG23 THR B 245      -2.414  -8.197  33.311  1.00  0.00           H  
ATOM   3931  OG1 THR B 245      -1.717  -7.016  36.299  1.00  0.00           O  
ATOM   3932  HG1 THR B 245      -1.846  -7.332  37.216  1.00  0.00           H  
ATOM   3933  C   THR B 245      -4.810  -8.229  34.532  1.00  0.00           C  
ATOM   3934  O   THR B 245      -4.855  -9.445  34.370  1.00  0.00           O  
ATOM   3935  N   LEU B 246      -5.442  -7.391  33.718  1.00  0.00           N  
ATOM   3936  H   LEU B 246      -5.335  -6.399  33.898  1.00  0.00           H  
ATOM   3937  CA  LEU B 246      -5.998  -7.772  32.425  1.00  0.00           C  
ATOM   3938  HA  LEU B 246      -6.351  -8.801  32.480  1.00  0.00           H  
ATOM   3939  CB  LEU B 246      -7.182  -6.855  32.076  1.00  0.00           C  
ATOM   3940  HB2 LEU B 246      -6.858  -5.825  32.209  1.00  0.00           H  
ATOM   3941  HB3 LEU B 246      -7.453  -6.989  31.027  1.00  0.00           H  
ATOM   3942  CG  LEU B 246      -8.430  -7.100  32.940  1.00  0.00           C  
ATOM   3943  HG  LEU B 246      -8.148  -7.153  33.990  1.00  0.00           H  
ATOM   3944  CD1 LEU B 246      -9.401  -5.936  32.765  1.00  0.00           C  
ATOM   3945 HD11 LEU B 246      -8.912  -5.004  33.044  1.00  0.00           H  
ATOM   3946 HD12 LEU B 246      -9.743  -5.877  31.732  1.00  0.00           H  
ATOM   3947 HD13 LEU B 246     -10.260  -6.082  33.422  1.00  0.00           H  
ATOM   3948  CD2 LEU B 246      -9.143  -8.395  32.546  1.00  0.00           C  
ATOM   3949 HD21 LEU B 246     -10.036  -8.513  33.161  1.00  0.00           H  
ATOM   3950 HD22 LEU B 246      -8.493  -9.250  32.719  1.00  0.00           H  
ATOM   3951 HD23 LEU B 246      -9.436  -8.361  31.497  1.00  0.00           H  
ATOM   3952  C   LEU B 246      -4.929  -7.702  31.331  1.00  0.00           C  
ATOM   3953  O   LEU B 246      -3.962  -6.940  31.414  1.00  0.00           O  
ATOM   3954  N   LEU B 247      -5.175  -8.445  30.257  1.00  0.00           N  
ATOM   3955  H   LEU B 247      -5.977  -9.068  30.306  1.00  0.00           H  
ATOM   3956  CA  LEU B 247      -4.474  -8.370  28.981  1.00  0.00           C  
ATOM   3957  HA  LEU B 247      -3.798  -7.514  28.985  1.00  0.00           H  
ATOM   3958  CB  LEU B 247      -3.650  -9.663  28.815  1.00  0.00           C  
ATOM   3959  HB2 LEU B 247      -2.938  -9.733  29.636  1.00  0.00           H  
ATOM   3960  HB3 LEU B 247      -4.337 -10.504  28.903  1.00  0.00           H  
ATOM   3961  CG  LEU B 247      -2.888  -9.799  27.483  1.00  0.00           C  
ATOM   3962  HG  LEU B 247      -3.554  -9.598  26.644  1.00  0.00           H  
ATOM   3963  CD1 LEU B 247      -1.698  -8.841  27.434  1.00  0.00           C  
ATOM   3964 HD11 LEU B 247      -1.150  -8.992  26.504  1.00  0.00           H  
ATOM   3965 HD12 LEU B 247      -2.047  -7.810  27.461  1.00  0.00           H  
ATOM   3966 HD13 LEU B 247      -1.028  -9.033  28.270  1.00  0.00           H  
ATOM   3967  CD2 LEU B 247      -2.353 -11.226  27.343  1.00  0.00           C  
ATOM   3968 HD21 LEU B 247      -3.184 -11.932  27.328  1.00  0.00           H  
ATOM   3969 HD22 LEU B 247      -1.807 -11.320  26.404  1.00  0.00           H  
ATOM   3970 HD23 LEU B 247      -1.687 -11.466  28.171  1.00  0.00           H  
ATOM   3971  C   LEU B 247      -5.505  -8.166  27.863  1.00  0.00           C  
ATOM   3972  O   LEU B 247      -6.462  -8.931  27.761  1.00  0.00           O  
ATOM   3973  N   LEU B 248      -5.301  -7.160  27.018  1.00  0.00           N  
ATOM   3974  H   LEU B 248      -4.508  -6.550  27.187  1.00  0.00           H  
ATOM   3975  CA  LEU B 248      -5.977  -7.007  25.730  1.00  0.00           C  
ATOM   3976  HA  LEU B 248      -6.838  -7.672  25.675  1.00  0.00           H  
ATOM   3977  CB  LEU B 248      -6.448  -5.546  25.534  1.00  0.00           C  
ATOM   3978  HB2 LEU B 248      -5.609  -4.882  25.750  1.00  0.00           H  
ATOM   3979  HB3 LEU B 248      -6.696  -5.416  24.480  1.00  0.00           H  
ATOM   3980  CG  LEU B 248      -7.672  -5.064  26.347  1.00  0.00           C  
ATOM   3981  HG  LEU B 248      -7.845  -4.023  26.075  1.00  0.00           H  
ATOM   3982  CD1 LEU B 248      -8.936  -5.850  25.998  1.00  0.00           C  
ATOM   3983 HD11 LEU B 248      -8.816  -6.892  26.286  1.00  0.00           H  
ATOM   3984 HD12 LEU B 248      -9.791  -5.434  26.531  1.00  0.00           H  
ATOM   3985 HD13 LEU B 248      -9.120  -5.801  24.926  1.00  0.00           H  
ATOM   3986  CD2 LEU B 248      -7.484  -5.113  27.865  1.00  0.00           C  
ATOM   3987 HD21 LEU B 248      -7.486  -6.144  28.215  1.00  0.00           H  
ATOM   3988 HD22 LEU B 248      -6.543  -4.636  28.139  1.00  0.00           H  
ATOM   3989 HD23 LEU B 248      -8.306  -4.586  28.350  1.00  0.00           H  
ATOM   3990  C   LEU B 248      -4.998  -7.430  24.628  1.00  0.00           C  
ATOM   3991  O   LEU B 248      -3.796  -7.175  24.738  1.00  0.00           O  
ATOM   3992  N   THR B 249      -5.499  -8.051  23.562  1.00  0.00           N  
ATOM   3993  H   THR B 249      -6.491  -8.276  23.542  1.00  0.00           H  
ATOM   3994  CA  THR B 249      -4.697  -8.391  22.372  1.00  0.00           C  
ATOM   3995  HA  THR B 249      -3.986  -7.583  22.209  1.00  0.00           H  
ATOM   3996  CB  THR B 249      -3.867  -9.661  22.614  1.00  0.00           C  
ATOM   3997  HB  THR B 249      -3.230  -9.508  23.484  1.00  0.00           H  
ATOM   3998  CG2 THR B 249      -4.713 -10.916  22.843  1.00  0.00           C  
ATOM   3999 HG21 THR B 249      -5.295 -11.139  21.949  1.00  0.00           H  
ATOM   4000 HG22 THR B 249      -4.050 -11.756  23.052  1.00  0.00           H  
ATOM   4001 HG23 THR B 249      -5.379 -10.771  23.692  1.00  0.00           H  
ATOM   4002  OG1 THR B 249      -3.043  -9.912  21.503  1.00  0.00           O  
ATOM   4003  HG1 THR B 249      -2.473  -9.140  21.340  1.00  0.00           H  
ATOM   4004  C   THR B 249      -5.562  -8.468  21.106  1.00  0.00           C  
ATOM   4005  O   THR B 249      -6.787  -8.566  21.204  1.00  0.00           O  
ATOM   4006  N   TRP B 250      -4.954  -8.338  19.926  1.00  0.00           N  
ATOM   4007  H   TRP B 250      -3.939  -8.347  19.910  1.00  0.00           H  
ATOM   4008  CA  TRP B 250      -5.627  -8.184  18.630  1.00  0.00           C  
ATOM   4009  HA  TRP B 250      -6.523  -8.806  18.609  1.00  0.00           H  
ATOM   4010  CB  TRP B 250      -6.048  -6.708  18.468  1.00  0.00           C  
ATOM   4011  HB2 TRP B 250      -6.490  -6.559  17.483  1.00  0.00           H  
ATOM   4012  HB3 TRP B 250      -6.833  -6.504  19.195  1.00  0.00           H  
ATOM   4013  CG  TRP B 250      -4.967  -5.685  18.669  1.00  0.00           C  
ATOM   4014  CD1 TRP B 250      -4.168  -5.189  17.697  1.00  0.00           C  
ATOM   4015  HD1 TRP B 250      -4.218  -5.469  16.650  1.00  0.00           H  
ATOM   4016  NE1 TRP B 250      -3.257  -4.310  18.250  1.00  0.00           N  
ATOM   4017  HE1 TRP B 250      -2.555  -3.813  17.710  1.00  0.00           H  
ATOM   4018  CE2 TRP B 250      -3.406  -4.213  19.616  1.00  0.00           C  
ATOM   4019  CZ2 TRP B 250      -2.724  -3.487  20.601  1.00  0.00           C  
ATOM   4020  HZ2 TRP B 250      -1.871  -2.882  20.340  1.00  0.00           H  
ATOM   4021  CH2 TRP B 250      -3.147  -3.576  21.935  1.00  0.00           C  
ATOM   4022  HH2 TRP B 250      -2.618  -3.031  22.704  1.00  0.00           H  
ATOM   4023  CZ3 TRP B 250      -4.246  -4.387  22.267  1.00  0.00           C  
ATOM   4024  HZ3 TRP B 250      -4.556  -4.459  23.299  1.00  0.00           H  
ATOM   4025  CE3 TRP B 250      -4.918  -5.121  21.270  1.00  0.00           C  
ATOM   4026  HE3 TRP B 250      -5.761  -5.739  21.535  1.00  0.00           H  
ATOM   4027  CD2 TRP B 250      -4.509  -5.065  19.917  1.00  0.00           C  
ATOM   4028  C   TRP B 250      -4.720  -8.656  17.477  1.00  0.00           C  
ATOM   4029  O   TRP B 250      -3.589  -9.079  17.700  1.00  0.00           O  
ATOM   4030  N   SER B 251      -5.215  -8.597  16.237  1.00  0.00           N  
ATOM   4031  H   SER B 251      -6.163  -8.256  16.125  1.00  0.00           H  
ATOM   4032  CA  SER B 251      -4.459  -8.944  15.024  1.00  0.00           C  
ATOM   4033  HA  SER B 251      -3.548  -9.464  15.322  1.00  0.00           H  
ATOM   4034  CB  SER B 251      -5.261  -9.929  14.174  1.00  0.00           C  
ATOM   4035  HB2 SER B 251      -5.571 -10.771  14.794  1.00  0.00           H  
ATOM   4036  HB3 SER B 251      -6.147  -9.431  13.776  1.00  0.00           H  
ATOM   4037  OG  SER B 251      -4.459 -10.405  13.114  1.00  0.00           O  
ATOM   4038  HG  SER B 251      -4.999 -10.937  12.523  1.00  0.00           H  
ATOM   4039  C   SER B 251      -4.028  -7.718  14.201  1.00  0.00           C  
ATOM   4040  O   SER B 251      -4.747  -6.714  14.126  1.00  0.00           O  
ATOM   4041  N   ASN B 252      -2.856  -7.819  13.561  1.00  0.00           N  
ATOM   4042  H   ASN B 252      -2.410  -8.725  13.565  1.00  0.00           H  
ATOM   4043  CA  ASN B 252      -2.309  -6.815  12.649  1.00  0.00           C  
ATOM   4044  HA  ASN B 252      -2.386  -5.837  13.123  1.00  0.00           H  
ATOM   4045  CB  ASN B 252      -0.807  -7.113  12.448  1.00  0.00           C  
ATOM   4046  HB2 ASN B 252      -0.345  -7.229  13.428  1.00  0.00           H  
ATOM   4047  HB3 ASN B 252      -0.679  -8.046  11.900  1.00  0.00           H  
ATOM   4048  CG  ASN B 252      -0.058  -6.011  11.714  1.00  0.00           C  
ATOM   4049  OD1 ASN B 252      -0.604  -5.299  10.887  1.00  0.00           O  
ATOM   4050  ND2 ASN B 252       1.203  -5.800  12.025  1.00  0.00           N  
ATOM   4051 HD21 ASN B 252       1.692  -5.067  11.538  1.00  0.00           H  
ATOM   4052 HD22 ASN B 252       1.684  -6.403  12.667  1.00  0.00           H  
ATOM   4053  C   ASN B 252      -3.119  -6.843  11.327  1.00  0.00           C  
ATOM   4054  O   ASN B 252      -3.180  -7.892  10.687  1.00  0.00           O  
ATOM   4055  N   PRO B 253      -3.770  -5.743  10.903  1.00  0.00           N  
ATOM   4056  CD  PRO B 253      -3.857  -4.478  11.619  1.00  0.00           C  
ATOM   4057  HD2 PRO B 253      -2.871  -4.046  11.776  1.00  0.00           H  
ATOM   4058  HD3 PRO B 253      -4.351  -4.638  12.578  1.00  0.00           H  
ATOM   4059  CG  PRO B 253      -4.718  -3.560  10.757  1.00  0.00           C  
ATOM   4060  HG2 PRO B 253      -4.090  -3.013  10.055  1.00  0.00           H  
ATOM   4061  HG3 PRO B 253      -5.306  -2.877  11.370  1.00  0.00           H  
ATOM   4062  CB  PRO B 253      -5.602  -4.549  10.000  1.00  0.00           C  
ATOM   4063  HB2 PRO B 253      -6.003  -4.124   9.084  1.00  0.00           H  
ATOM   4064  HB3 PRO B 253      -6.415  -4.875  10.648  1.00  0.00           H  
ATOM   4065  CA  PRO B 253      -4.680  -5.743   9.751  1.00  0.00           C  
ATOM   4066  HA  PRO B 253      -5.284  -6.650   9.794  1.00  0.00           H  
ATOM   4067  C   PRO B 253      -4.004  -5.733   8.360  1.00  0.00           C  
ATOM   4068  O   PRO B 253      -4.666  -5.424   7.366  1.00  0.00           O  
ATOM   4069  N   TYR B 254      -2.717  -6.089   8.275  1.00  0.00           N  
ATOM   4070  H   TYR B 254      -2.260  -6.392   9.125  1.00  0.00           H  
ATOM   4071  CA  TYR B 254      -1.934  -6.184   7.038  1.00  0.00           C  
ATOM   4072  HA  TYR B 254      -2.609  -6.059   6.192  1.00  0.00           H  
ATOM   4073  CB  TYR B 254      -0.900  -5.050   6.996  1.00  0.00           C  
ATOM   4074  HB2 TYR B 254      -0.335  -5.028   7.930  1.00  0.00           H  
ATOM   4075  HB3 TYR B 254      -0.194  -5.243   6.190  1.00  0.00           H  
ATOM   4076  CG  TYR B 254      -1.550  -3.706   6.761  1.00  0.00           C  
ATOM   4077  CD1 TYR B 254      -1.738  -3.250   5.443  1.00  0.00           C  
ATOM   4078  HD1 TYR B 254      -1.353  -3.816   4.610  1.00  0.00           H  
ATOM   4079  CE1 TYR B 254      -2.466  -2.073   5.204  1.00  0.00           C  
ATOM   4080  HE1 TYR B 254      -2.615  -1.718   4.198  1.00  0.00           H  
ATOM   4081  CZ  TYR B 254      -3.024  -1.365   6.286  1.00  0.00           C  
ATOM   4082  OH  TYR B 254      -3.800  -0.281   6.043  1.00  0.00           O  
ATOM   4083  HH  TYR B 254      -3.719  -0.023   5.102  1.00  0.00           H  
ATOM   4084  CE2 TYR B 254      -2.814  -1.804   7.609  1.00  0.00           C  
ATOM   4085  HE2 TYR B 254      -3.245  -1.258   8.432  1.00  0.00           H  
ATOM   4086  CD2 TYR B 254      -2.062  -2.970   7.846  1.00  0.00           C  
ATOM   4087  HD2 TYR B 254      -1.917  -3.333   8.855  1.00  0.00           H  
ATOM   4088  C   TYR B 254      -1.244  -7.551   6.903  1.00  0.00           C  
ATOM   4089  O   TYR B 254      -0.812  -8.118   7.907  1.00  0.00           O  
ATOM   4090  N   PRO B 255      -1.084  -8.090   5.678  1.00  0.00           N  
ATOM   4091  CD  PRO B 255      -1.577  -7.571   4.411  1.00  0.00           C  
ATOM   4092  HD2 PRO B 255      -1.342  -6.513   4.292  1.00  0.00           H  
ATOM   4093  HD3 PRO B 255      -2.655  -7.725   4.361  1.00  0.00           H  
ATOM   4094  CG  PRO B 255      -0.888  -8.393   3.320  1.00  0.00           C  
ATOM   4095  HG2 PRO B 255       0.052  -7.918   3.042  1.00  0.00           H  
ATOM   4096  HG3 PRO B 255      -1.527  -8.518   2.445  1.00  0.00           H  
ATOM   4097  CB  PRO B 255      -0.602  -9.724   4.017  1.00  0.00           C  
ATOM   4098  HB2 PRO B 255       0.225 -10.259   3.546  1.00  0.00           H  
ATOM   4099  HB3 PRO B 255      -1.503 -10.339   4.008  1.00  0.00           H  
ATOM   4100  CA  PRO B 255      -0.290  -9.297   5.453  1.00  0.00           C  
ATOM   4101  HA  PRO B 255      -0.626 -10.074   6.139  1.00  0.00           H  
ATOM   4102  C   PRO B 255       1.217  -9.014   5.654  1.00  0.00           C  
ATOM   4103  O   PRO B 255       1.651  -7.872   5.454  1.00  0.00           O  
ATOM   4104  N   PRO B 256       2.031 -10.028   6.015  1.00  0.00           N  
ATOM   4105  CD  PRO B 256       1.639 -11.386   6.373  1.00  0.00           C  
ATOM   4106  HD2 PRO B 256       1.530 -11.991   5.471  1.00  0.00           H  
ATOM   4107  HD3 PRO B 256       0.716 -11.409   6.952  1.00  0.00           H  
ATOM   4108  CG  PRO B 256       2.777 -11.936   7.231  1.00  0.00           C  
ATOM   4109  HG2 PRO B 256       2.864 -13.019   7.145  1.00  0.00           H  
ATOM   4110  HG3 PRO B 256       2.628 -11.641   8.272  1.00  0.00           H  
ATOM   4111  CB  PRO B 256       3.996 -11.218   6.659  1.00  0.00           C  
ATOM   4112  HB2 PRO B 256       4.312 -11.715   5.740  1.00  0.00           H  
ATOM   4113  HB3 PRO B 256       4.813 -11.172   7.380  1.00  0.00           H  
ATOM   4114  CA  PRO B 256       3.442  -9.828   6.345  1.00  0.00           C  
ATOM   4115  HA  PRO B 256       3.480  -9.232   7.254  1.00  0.00           H  
ATOM   4116  C   PRO B 256       4.267  -9.109   5.273  1.00  0.00           C  
ATOM   4117  O   PRO B 256       5.116  -8.298   5.637  1.00  0.00           O  
ATOM   4118  N   ASP B 257       4.018  -9.339   3.978  1.00  0.00           N  
ATOM   4119  H   ASP B 257       3.424 -10.124   3.730  1.00  0.00           H  
ATOM   4120  CA  ASP B 257       4.689  -8.642   2.867  1.00  0.00           C  
ATOM   4121  HA  ASP B 257       5.761  -8.822   2.930  1.00  0.00           H  
ATOM   4122  CB  ASP B 257       4.223  -9.206   1.525  1.00  0.00           C  
ATOM   4123  HB2 ASP B 257       3.139  -9.191   1.482  1.00  0.00           H  
ATOM   4124  HB3 ASP B 257       4.587  -8.567   0.715  1.00  0.00           H  
ATOM   4125  CG  ASP B 257       4.723 -10.622   1.292  1.00  0.00           C  
ATOM   4126  OD1 ASP B 257       5.756 -10.717   0.597  1.00  0.00           O  
ATOM   4127  OD2 ASP B 257       4.079 -11.569   1.794  1.00  0.00           O  
ATOM   4128  C   ASP B 257       4.478  -7.126   2.808  1.00  0.00           C  
ATOM   4129  O   ASP B 257       5.324  -6.424   2.249  1.00  0.00           O  
ATOM   4130  N   ASN B 258       3.381  -6.592   3.364  1.00  0.00           N  
ATOM   4131  H   ASN B 258       2.784  -7.185   3.930  1.00  0.00           H  
ATOM   4132  CA  ASN B 258       3.074  -5.167   3.235  1.00  0.00           C  
ATOM   4133  HA  ASN B 258       3.143  -4.922   2.173  1.00  0.00           H  
ATOM   4134  CB  ASN B 258       1.633  -4.869   3.694  1.00  0.00           C  
ATOM   4135  HB2 ASN B 258       0.958  -5.603   3.260  1.00  0.00           H  
ATOM   4136  HB3 ASN B 258       1.579  -4.942   4.780  1.00  0.00           H  
ATOM   4137  CG  ASN B 258       1.181  -3.471   3.278  1.00  0.00           C  
ATOM   4138  OD1 ASN B 258       1.663  -2.471   3.782  1.00  0.00           O  
ATOM   4139  ND2 ASN B 258       0.260  -3.359   2.350  1.00  0.00           N  
ATOM   4140 HD21 ASN B 258      -0.034  -2.414   2.095  1.00  0.00           H  
ATOM   4141 HD22 ASN B 258      -0.141  -4.165   1.916  1.00  0.00           H  
ATOM   4142  C   ASN B 258       4.118  -4.301   3.958  1.00  0.00           C  
ATOM   4143  O   ASN B 258       4.617  -4.635   5.035  1.00  0.00           O  
ATOM   4144  N   TYR B 259       4.434  -3.163   3.352  1.00  0.00           N  
ATOM   4145  H   TYR B 259       3.963  -2.940   2.488  1.00  0.00           H  
ATOM   4146  CA  TYR B 259       5.388  -2.185   3.857  1.00  0.00           C  
ATOM   4147  HA  TYR B 259       6.361  -2.664   3.969  1.00  0.00           H  
ATOM   4148  CB  TYR B 259       5.512  -1.070   2.804  1.00  0.00           C  
ATOM   4149  HB2 TYR B 259       4.596  -0.475   2.829  1.00  0.00           H  
ATOM   4150  HB3 TYR B 259       6.333  -0.422   3.110  1.00  0.00           H  
ATOM   4151  CG  TYR B 259       5.764  -1.473   1.345  1.00  0.00           C  
ATOM   4152  CD1 TYR B 259       5.437  -0.561   0.327  1.00  0.00           C  
ATOM   4153  HD1 TYR B 259       4.985   0.387   0.572  1.00  0.00           H  
ATOM   4154  CE1 TYR B 259       5.737  -0.839  -1.016  1.00  0.00           C  
ATOM   4155  HE1 TYR B 259       5.534  -0.090  -1.761  1.00  0.00           H  
ATOM   4156  CZ  TYR B 259       6.364  -2.049  -1.374  1.00  0.00           C  
ATOM   4157  OH  TYR B 259       6.689  -2.293  -2.672  1.00  0.00           O  
ATOM   4158  HH  TYR B 259       7.434  -2.914  -2.735  1.00  0.00           H  
ATOM   4159  CE2 TYR B 259       6.665  -2.990  -0.368  1.00  0.00           C  
ATOM   4160  HE2 TYR B 259       7.129  -3.929  -0.636  1.00  0.00           H  
ATOM   4161  CD2 TYR B 259       6.350  -2.704   0.978  1.00  0.00           C  
ATOM   4162  HD2 TYR B 259       6.546  -3.443   1.728  1.00  0.00           H  
ATOM   4163  C   TYR B 259       4.980  -1.649   5.249  1.00  0.00           C  
ATOM   4164  O   TYR B 259       5.820  -1.569   6.142  1.00  0.00           O  
ATOM   4165  N   LEU B 260       3.685  -1.397   5.484  1.00  0.00           N  
ATOM   4166  H   LEU B 260       3.015  -1.559   4.737  1.00  0.00           H  
ATOM   4167  CA  LEU B 260       3.143  -0.964   6.780  1.00  0.00           C  
ATOM   4168  HA  LEU B 260       3.685  -0.078   7.108  1.00  0.00           H  
ATOM   4169  CB  LEU B 260       1.645  -0.635   6.620  1.00  0.00           C  
ATOM   4170  HB2 LEU B 260       1.164  -1.457   6.091  1.00  0.00           H  
ATOM   4171  HB3 LEU B 260       1.196  -0.596   7.610  1.00  0.00           H  
ATOM   4172  CG  LEU B 260       1.301   0.686   5.915  1.00  0.00           C  
ATOM   4173  HG  LEU B 260       1.769   0.714   4.934  1.00  0.00           H  
ATOM   4174  CD1 LEU B 260      -0.217   0.787   5.763  1.00  0.00           C  
ATOM   4175 HD11 LEU B 260      -0.701   0.760   6.740  1.00  0.00           H  
ATOM   4176 HD12 LEU B 260      -0.575  -0.047   5.160  1.00  0.00           H  
ATOM   4177 HD13 LEU B 260      -0.475   1.715   5.258  1.00  0.00           H  
ATOM   4178  CD2 LEU B 260       1.756   1.901   6.725  1.00  0.00           C  
ATOM   4179 HD21 LEU B 260       1.299   1.875   7.713  1.00  0.00           H  
ATOM   4180 HD22 LEU B 260       1.459   2.815   6.212  1.00  0.00           H  
ATOM   4181 HD23 LEU B 260       2.839   1.903   6.822  1.00  0.00           H  
ATOM   4182  C   LEU B 260       3.287  -2.005   7.902  1.00  0.00           C  
ATOM   4183  O   LEU B 260       3.288  -1.629   9.073  1.00  0.00           O  
ATOM   4184  N   TYR B 261       3.417  -3.300   7.590  1.00  0.00           N  
ATOM   4185  H   TYR B 261       3.507  -3.555   6.615  1.00  0.00           H  
ATOM   4186  CA  TYR B 261       3.334  -4.389   8.578  1.00  0.00           C  
ATOM   4187  HA  TYR B 261       2.340  -4.375   9.027  1.00  0.00           H  
ATOM   4188  CB  TYR B 261       3.517  -5.728   7.848  1.00  0.00           C  
ATOM   4189  HB2 TYR B 261       2.770  -5.807   7.057  1.00  0.00           H  
ATOM   4190  HB3 TYR B 261       4.499  -5.738   7.376  1.00  0.00           H  
ATOM   4191  CG  TYR B 261       3.408  -6.950   8.740  1.00  0.00           C  
ATOM   4192  CD1 TYR B 261       4.564  -7.551   9.278  1.00  0.00           C  
ATOM   4193  HD1 TYR B 261       5.533  -7.121   9.073  1.00  0.00           H  
ATOM   4194  CE1 TYR B 261       4.451  -8.694  10.095  1.00  0.00           C  
ATOM   4195  HE1 TYR B 261       5.334  -9.152  10.509  1.00  0.00           H  
ATOM   4196  CZ  TYR B 261       3.175  -9.236  10.374  1.00  0.00           C  
ATOM   4197  OH  TYR B 261       3.044 -10.327  11.174  1.00  0.00           O  
ATOM   4198  HH  TYR B 261       3.846 -10.537  11.652  1.00  0.00           H  
ATOM   4199  CE2 TYR B 261       2.023  -8.637   9.827  1.00  0.00           C  
ATOM   4200  HE2 TYR B 261       1.049  -9.056  10.033  1.00  0.00           H  
ATOM   4201  CD2 TYR B 261       2.142  -7.487   9.027  1.00  0.00           C  
ATOM   4202  HD2 TYR B 261       1.257  -7.014   8.630  1.00  0.00           H  
ATOM   4203  C   TYR B 261       4.356  -4.266   9.720  1.00  0.00           C  
ATOM   4204  O   TYR B 261       4.076  -4.650  10.855  1.00  0.00           O  
ATOM   4205  N   ASN B 262       5.535  -3.705   9.425  1.00  0.00           N  
ATOM   4206  H   ASN B 262       5.659  -3.371   8.481  1.00  0.00           H  
ATOM   4207  CA  ASN B 262       6.616  -3.480  10.390  1.00  0.00           C  
ATOM   4208  HA  ASN B 262       6.519  -4.204  11.203  1.00  0.00           H  
ATOM   4209  CB  ASN B 262       7.960  -3.726   9.679  1.00  0.00           C  
ATOM   4210  HB2 ASN B 262       8.027  -3.097   8.791  1.00  0.00           H  
ATOM   4211  HB3 ASN B 262       8.778  -3.447  10.343  1.00  0.00           H  
ATOM   4212  CG  ASN B 262       8.145  -5.175   9.277  1.00  0.00           C  
ATOM   4213  OD1 ASN B 262       7.918  -5.569   8.142  1.00  0.00           O  
ATOM   4214  ND2 ASN B 262       8.575  -6.026  10.182  1.00  0.00           N  
ATOM   4215 HD21 ASN B 262       8.690  -6.979   9.889  1.00  0.00           H  
ATOM   4216 HD22 ASN B 262       8.789  -5.713  11.114  1.00  0.00           H  
ATOM   4217  C   ASN B 262       6.587  -2.096  11.073  1.00  0.00           C  
ATOM   4218  O   ASN B 262       7.472  -1.822  11.874  1.00  0.00           O  
ATOM   4219  N   HIE B 263       5.602  -1.243  10.766  1.00  0.00           N  
ATOM   4220  H   HIE B 263       4.877  -1.560  10.132  1.00  0.00           H  
ATOM   4221  CA  HIE B 263       5.539   0.161  11.209  1.00  0.00           C  
ATOM   4222  HA  HIE B 263       6.318   0.340  11.954  1.00  0.00           H  
ATOM   4223  CB  HIE B 263       5.832   1.079  10.009  1.00  0.00           C  
ATOM   4224  HB2 HIE B 263       5.132   0.859   9.203  1.00  0.00           H  
ATOM   4225  HB3 HIE B 263       5.674   2.114  10.311  1.00  0.00           H  
ATOM   4226  CG  HIE B 263       7.245   0.984   9.486  1.00  0.00           C  
ATOM   4227  ND1 HIE B 263       8.373   1.431  10.175  1.00  0.00           N  
ATOM   4228  CE1 HIE B 263       9.409   1.254   9.344  1.00  0.00           C  
ATOM   4229  HE1 HIE B 263      10.435   1.520   9.564  1.00  0.00           H  
ATOM   4230  NE2 HIE B 263       8.993   0.727   8.184  1.00  0.00           N  
ATOM   4231  HE2 HIE B 263       9.609   0.544   7.396  1.00  0.00           H  
ATOM   4232  CD2 HIE B 263       7.627   0.547   8.250  1.00  0.00           C  
ATOM   4233  HD2 HIE B 263       6.976   0.171   7.472  1.00  0.00           H  
ATOM   4234  C   HIE B 263       4.217   0.551  11.892  1.00  0.00           C  
ATOM   4235  O   HIE B 263       4.082   1.688  12.346  1.00  0.00           O  
ATOM   4236  N   LEU B 264       3.235  -0.356  11.969  1.00  0.00           N  
ATOM   4237  H   LEU B 264       3.394  -1.270  11.578  1.00  0.00           H  
ATOM   4238  CA  LEU B 264       1.970  -0.108  12.672  1.00  0.00           C  
ATOM   4239  HA  LEU B 264       1.562   0.821  12.272  1.00  0.00           H  
ATOM   4240  CB  LEU B 264       0.964  -1.253  12.416  1.00  0.00           C  
ATOM   4241  HB2 LEU B 264       1.454  -2.095  11.924  1.00  0.00           H  
ATOM   4242  HB3 LEU B 264       0.592  -1.612  13.376  1.00  0.00           H  
ATOM   4243  CG  LEU B 264      -0.246  -0.798  11.576  1.00  0.00           C  
ATOM   4244  HG  LEU B 264      -0.619   0.151  11.960  1.00  0.00           H  
ATOM   4245  CD1 LEU B 264       0.126  -0.627  10.103  1.00  0.00           C  
ATOM   4246 HD11 LEU B 264       0.939   0.090  10.013  1.00  0.00           H  
ATOM   4247 HD12 LEU B 264       0.450  -1.582   9.686  1.00  0.00           H  
ATOM   4248 HD13 LEU B 264      -0.732  -0.258   9.541  1.00  0.00           H  
ATOM   4249  CD2 LEU B 264      -1.381  -1.817  11.648  1.00  0.00           C  
ATOM   4250 HD21 LEU B 264      -1.683  -1.952  12.685  1.00  0.00           H  
ATOM   4251 HD22 LEU B 264      -1.044  -2.772  11.243  1.00  0.00           H  
ATOM   4252 HD23 LEU B 264      -2.237  -1.460  11.077  1.00  0.00           H  
ATOM   4253  C   LEU B 264       2.184   0.117  14.181  1.00  0.00           C  
ATOM   4254  O   LEU B 264       3.062  -0.464  14.805  1.00  0.00           O  
ATOM   4255  N   THR B 265       1.345   0.960  14.771  1.00  0.00           N  
ATOM   4256  H   THR B 265       0.687   1.448  14.173  1.00  0.00           H  
ATOM   4257  CA  THR B 265       1.366   1.352  16.188  1.00  0.00           C  
ATOM   4258  HA  THR B 265       1.749   0.526  16.790  1.00  0.00           H  
ATOM   4259  CB  THR B 265       2.313   2.547  16.370  1.00  0.00           C  
ATOM   4260  HB  THR B 265       2.183   3.243  15.541  1.00  0.00           H  
ATOM   4261  CG2 THR B 265       2.156   3.318  17.678  1.00  0.00           C  
ATOM   4262 HG21 THR B 265       2.260   2.633  18.517  1.00  0.00           H  
ATOM   4263 HG22 THR B 265       2.936   4.077  17.747  1.00  0.00           H  
ATOM   4264 HG23 THR B 265       1.183   3.806  17.721  1.00  0.00           H  
ATOM   4265  OG1 THR B 265       3.630   2.053  16.358  1.00  0.00           O  
ATOM   4266  HG1 THR B 265       3.666   1.351  15.695  1.00  0.00           H  
ATOM   4267  C   THR B 265      -0.061   1.637  16.650  1.00  0.00           C  
ATOM   4268  O   THR B 265      -0.876   2.155  15.877  1.00  0.00           O  
ATOM   4269  N   TYR B 266      -0.395   1.256  17.886  1.00  0.00           N  
ATOM   4270  H   TYR B 266       0.330   0.927  18.511  1.00  0.00           H  
ATOM   4271  CA  TYR B 266      -1.789   1.099  18.310  1.00  0.00           C  
ATOM   4272  HA  TYR B 266      -2.432   1.301  17.457  1.00  0.00           H  
ATOM   4273  CB  TYR B 266      -2.054  -0.361  18.716  1.00  0.00           C  
ATOM   4274  HB2 TYR B 266      -1.522  -0.562  19.643  1.00  0.00           H  
ATOM   4275  HB3 TYR B 266      -3.118  -0.480  18.925  1.00  0.00           H  
ATOM   4276  CG  TYR B 266      -1.653  -1.408  17.691  1.00  0.00           C  
ATOM   4277  CD1 TYR B 266      -2.455  -1.627  16.553  1.00  0.00           C  
ATOM   4278  HD1 TYR B 266      -3.348  -1.034  16.406  1.00  0.00           H  
ATOM   4279  CE1 TYR B 266      -2.092  -2.612  15.610  1.00  0.00           C  
ATOM   4280  HE1 TYR B 266      -2.698  -2.788  14.734  1.00  0.00           H  
ATOM   4281  CZ  TYR B 266      -0.920  -3.378  15.803  1.00  0.00           C  
ATOM   4282  OH  TYR B 266      -0.574  -4.336  14.906  1.00  0.00           O  
ATOM   4283  HH  TYR B 266       0.311  -4.670  15.088  1.00  0.00           H  
ATOM   4284  CE2 TYR B 266      -0.130  -3.167  16.953  1.00  0.00           C  
ATOM   4285  HE2 TYR B 266       0.762  -3.757  17.119  1.00  0.00           H  
ATOM   4286  CD2 TYR B 266      -0.493  -2.185  17.893  1.00  0.00           C  
ATOM   4287  HD2 TYR B 266       0.131  -2.036  18.768  1.00  0.00           H  
ATOM   4288  C   TYR B 266      -2.228   2.063  19.420  1.00  0.00           C  
ATOM   4289  O   TYR B 266      -1.426   2.570  20.203  1.00  0.00           O  
ATOM   4290  N   ALA B 267      -3.543   2.246  19.524  1.00  0.00           N  
ATOM   4291  H   ALA B 267      -4.137   1.810  18.826  1.00  0.00           H  
ATOM   4292  CA  ALA B 267      -4.199   2.851  20.676  1.00  0.00           C  
ATOM   4293  HA  ALA B 267      -3.502   2.847  21.515  1.00  0.00           H  
ATOM   4294  CB  ALA B 267      -4.555   4.309  20.367  1.00  0.00           C  
ATOM   4295  HB1 ALA B 267      -3.647   4.857  20.116  1.00  0.00           H  
ATOM   4296  HB2 ALA B 267      -5.250   4.360  19.528  1.00  0.00           H  
ATOM   4297  HB3 ALA B 267      -5.009   4.767  21.246  1.00  0.00           H  
ATOM   4298  C   ALA B 267      -5.424   2.020  21.081  1.00  0.00           C  
ATOM   4299  O   ALA B 267      -6.156   1.520  20.224  1.00  0.00           O  
ATOM   4300  N   VAL B 268      -5.665   1.888  22.384  1.00  0.00           N  
ATOM   4301  H   VAL B 268      -5.056   2.391  23.026  1.00  0.00           H  
ATOM   4302  CA  VAL B 268      -6.781   1.116  22.953  1.00  0.00           C  
ATOM   4303  HA  VAL B 268      -7.356   0.661  22.147  1.00  0.00           H  
ATOM   4304  CB  VAL B 268      -6.273  -0.029  23.854  1.00  0.00           C  
ATOM   4305  HB  VAL B 268      -5.722   0.404  24.688  1.00  0.00           H  
ATOM   4306  CG1 VAL B 268      -7.429  -0.865  24.423  1.00  0.00           C  
ATOM   4307 HG11 VAL B 268      -7.031  -1.675  25.034  1.00  0.00           H  
ATOM   4308 HG12 VAL B 268      -8.062  -0.245  25.053  1.00  0.00           H  
ATOM   4309 HG13 VAL B 268      -8.024  -1.287  23.613  1.00  0.00           H  
ATOM   4310  CG2 VAL B 268      -5.331  -0.983  23.108  1.00  0.00           C  
ATOM   4311 HG21 VAL B 268      -4.993  -1.771  23.781  1.00  0.00           H  
ATOM   4312 HG22 VAL B 268      -5.842  -1.433  22.259  1.00  0.00           H  
ATOM   4313 HG23 VAL B 268      -4.450  -0.447  22.752  1.00  0.00           H  
ATOM   4314  C   VAL B 268      -7.705   2.058  23.721  1.00  0.00           C  
ATOM   4315  O   VAL B 268      -7.250   2.780  24.606  1.00  0.00           O  
ATOM   4316  N   ASN B 269      -9.003   2.031  23.421  1.00  0.00           N  
ATOM   4317  H   ASN B 269      -9.305   1.384  22.697  1.00  0.00           H  
ATOM   4318  CA  ASN B 269     -10.044   2.696  24.209  1.00  0.00           C  
ATOM   4319  HA  ASN B 269      -9.577   3.403  24.893  1.00  0.00           H  
ATOM   4320  CB  ASN B 269     -10.960   3.484  23.254  1.00  0.00           C  
ATOM   4321  HB2 ASN B 269     -10.387   4.304  22.829  1.00  0.00           H  
ATOM   4322  HB3 ASN B 269     -11.266   2.824  22.443  1.00  0.00           H  
ATOM   4323  CG  ASN B 269     -12.227   4.075  23.863  1.00  0.00           C  
ATOM   4324  OD1 ASN B 269     -13.241   4.197  23.188  1.00  0.00           O  
ATOM   4325  ND2 ASN B 269     -12.256   4.428  25.127  1.00  0.00           N  
ATOM   4326 HD21 ASN B 269     -13.111   4.810  25.501  1.00  0.00           H  
ATOM   4327 HD22 ASN B 269     -11.428   4.424  25.713  1.00  0.00           H  
ATOM   4328  C   ASN B 269     -10.814   1.660  25.041  1.00  0.00           C  
ATOM   4329  O   ASN B 269     -11.345   0.701  24.479  1.00  0.00           O  
ATOM   4330  N   ILE B 270     -10.909   1.887  26.354  1.00  0.00           N  
ATOM   4331  H   ILE B 270     -10.510   2.745  26.718  1.00  0.00           H  
ATOM   4332  CA  ILE B 270     -11.703   1.095  27.306  1.00  0.00           C  
ATOM   4333  HA  ILE B 270     -12.186   0.280  26.771  1.00  0.00           H  
ATOM   4334  CB  ILE B 270     -10.786   0.475  28.393  1.00  0.00           C  
ATOM   4335  HB  ILE B 270     -10.103   1.252  28.739  1.00  0.00           H  
ATOM   4336  CG2 ILE B 270     -11.555  -0.048  29.624  1.00  0.00           C  
ATOM   4337 HG21 ILE B 270     -10.868  -0.477  30.354  1.00  0.00           H  
ATOM   4338 HG22 ILE B 270     -12.078   0.769  30.123  1.00  0.00           H  
ATOM   4339 HG23 ILE B 270     -12.276  -0.811  29.328  1.00  0.00           H  
ATOM   4340  CG1 ILE B 270      -9.956  -0.665  27.760  1.00  0.00           C  
ATOM   4341 HG12 ILE B 270     -10.618  -1.502  27.552  1.00  0.00           H  
ATOM   4342 HG13 ILE B 270      -9.542  -0.326  26.813  1.00  0.00           H  
ATOM   4343  CD1 ILE B 270      -8.782  -1.168  28.606  1.00  0.00           C  
ATOM   4344 HD11 ILE B 270      -8.116  -0.343  28.851  1.00  0.00           H  
ATOM   4345 HD12 ILE B 270      -9.137  -1.637  29.523  1.00  0.00           H  
ATOM   4346 HD13 ILE B 270      -8.223  -1.908  28.032  1.00  0.00           H  
ATOM   4347  C   ILE B 270     -12.815   1.977  27.884  1.00  0.00           C  
ATOM   4348  O   ILE B 270     -12.605   3.175  28.083  1.00  0.00           O  
ATOM   4349  N   TRP B 271     -13.992   1.403  28.141  1.00  0.00           N  
ATOM   4350  H   TRP B 271     -14.094   0.409  27.952  1.00  0.00           H  
ATOM   4351  CA  TRP B 271     -15.116   2.075  28.807  1.00  0.00           C  
ATOM   4352  HA  TRP B 271     -14.719   2.699  29.611  1.00  0.00           H  
ATOM   4353  CB  TRP B 271     -15.857   2.984  27.807  1.00  0.00           C  
ATOM   4354  HB2 TRP B 271     -16.423   3.719  28.382  1.00  0.00           H  
ATOM   4355  HB3 TRP B 271     -15.129   3.545  27.221  1.00  0.00           H  
ATOM   4356  CG  TRP B 271     -16.808   2.311  26.858  1.00  0.00           C  
ATOM   4357  CD1 TRP B 271     -18.157   2.342  26.966  1.00  0.00           C  
ATOM   4358  HD1 TRP B 271     -18.711   2.857  27.743  1.00  0.00           H  
ATOM   4359  NE1 TRP B 271     -18.729   1.590  25.960  1.00  0.00           N  
ATOM   4360  HE1 TRP B 271     -19.733   1.365  25.948  1.00  0.00           H  
ATOM   4361  CE2 TRP B 271     -17.773   1.084  25.105  1.00  0.00           C  
ATOM   4362  CZ2 TRP B 271     -17.847   0.314  23.935  1.00  0.00           C  
ATOM   4363  HZ2 TRP B 271     -18.808   0.058  23.518  1.00  0.00           H  
ATOM   4364  CH2 TRP B 271     -16.659  -0.108  23.317  1.00  0.00           C  
ATOM   4365  HH2 TRP B 271     -16.704  -0.703  22.418  1.00  0.00           H  
ATOM   4366  CZ3 TRP B 271     -15.416   0.239  23.876  1.00  0.00           C  
ATOM   4367  HZ3 TRP B 271     -14.504  -0.116  23.422  1.00  0.00           H  
ATOM   4368  CE3 TRP B 271     -15.352   1.045  25.029  1.00  0.00           C  
ATOM   4369  HE3 TRP B 271     -14.392   1.318  25.438  1.00  0.00           H  
ATOM   4370  CD2 TRP B 271     -16.527   1.492  25.677  1.00  0.00           C  
ATOM   4371  C   TRP B 271     -16.087   1.059  29.437  1.00  0.00           C  
ATOM   4372  O   TRP B 271     -15.973  -0.146  29.201  1.00  0.00           O  
ATOM   4373  N   SER B 272     -17.065   1.543  30.207  1.00  0.00           N  
ATOM   4374  H   SER B 272     -17.102   2.542  30.366  1.00  0.00           H  
ATOM   4375  CA  SER B 272     -18.273   0.800  30.594  1.00  0.00           C  
ATOM   4376  HA  SER B 272     -18.290  -0.166  30.089  1.00  0.00           H  
ATOM   4377  CB  SER B 272     -18.304   0.550  32.108  1.00  0.00           C  
ATOM   4378  HB2 SER B 272     -17.422  -0.018  32.402  1.00  0.00           H  
ATOM   4379  HB3 SER B 272     -18.300   1.506  32.635  1.00  0.00           H  
ATOM   4380  OG  SER B 272     -19.469  -0.178  32.467  1.00  0.00           O  
ATOM   4381  HG  SER B 272     -19.244  -1.132  32.403  1.00  0.00           H  
ATOM   4382  C   SER B 272     -19.514   1.584  30.169  1.00  0.00           C  
ATOM   4383  O   SER B 272     -19.489   2.812  30.156  1.00  0.00           O  
ATOM   4384  N   GLU B 273     -20.617   0.896  29.864  1.00  0.00           N  
ATOM   4385  H   GLU B 273     -20.581  -0.108  29.899  1.00  0.00           H  
ATOM   4386  CA  GLU B 273     -21.929   1.550  29.718  1.00  0.00           C  
ATOM   4387  HA  GLU B 273     -21.847   2.385  29.021  1.00  0.00           H  
ATOM   4388  CB  GLU B 273     -22.989   0.560  29.199  1.00  0.00           C  
ATOM   4389  HB2 GLU B 273     -23.347  -0.012  30.056  1.00  0.00           H  
ATOM   4390  HB3 GLU B 273     -23.841   1.123  28.816  1.00  0.00           H  
ATOM   4391  CG  GLU B 273     -22.563  -0.477  28.153  1.00  0.00           C  
ATOM   4392  HG2 GLU B 273     -21.649  -0.987  28.469  1.00  0.00           H  
ATOM   4393  HG3 GLU B 273     -23.338  -1.248  28.136  1.00  0.00           H  
ATOM   4394  CD  GLU B 273     -22.389   0.072  26.732  1.00  0.00           C  
ATOM   4395  OE1 GLU B 273     -23.283  -0.224  25.899  1.00  0.00           O  
ATOM   4396  OE2 GLU B 273     -21.263   0.489  26.380  1.00  0.00           O  
ATOM   4397  C   GLU B 273     -22.431   2.095  31.071  1.00  0.00           C  
ATOM   4398  O   GLU B 273     -23.257   3.000  31.112  1.00  0.00           O  
ATOM   4399  N   ASN B 274     -21.956   1.505  32.175  1.00  0.00           N  
ATOM   4400  H   ASN B 274     -21.204   0.835  32.065  1.00  0.00           H  
ATOM   4401  CA  ASN B 274     -22.428   1.754  33.534  1.00  0.00           C  
ATOM   4402  HA  ASN B 274     -23.519   1.807  33.519  1.00  0.00           H  
ATOM   4403  CB  ASN B 274     -21.983   0.545  34.382  1.00  0.00           C  
ATOM   4404  HB2 ASN B 274     -22.161  -0.371  33.820  1.00  0.00           H  
ATOM   4405  HB3 ASN B 274     -20.914   0.623  34.579  1.00  0.00           H  
ATOM   4406  CG  ASN B 274     -22.698   0.384  35.712  1.00  0.00           C  
ATOM   4407  OD1 ASN B 274     -23.431  -0.563  35.925  1.00  0.00           O  
ATOM   4408  ND2 ASN B 274     -22.487   1.257  36.666  1.00  0.00           N  
ATOM   4409 HD21 ASN B 274     -23.032   1.134  37.497  1.00  0.00           H  
ATOM   4410 HD22 ASN B 274     -22.089   2.154  36.413  1.00  0.00           H  
ATOM   4411  C   ASN B 274     -21.908   3.082  34.109  1.00  0.00           C  
ATOM   4412  O   ASN B 274     -22.454   3.554  35.101  1.00  0.00           O  
ATOM   4413  N   ASP B 275     -20.848   3.669  33.548  1.00  0.00           N  
ATOM   4414  H   ASP B 275     -20.438   3.261  32.719  1.00  0.00           H  
ATOM   4415  CA  ASP B 275     -20.293   4.938  34.024  1.00  0.00           C  
ATOM   4416  HA  ASP B 275     -21.114   5.597  34.303  1.00  0.00           H  
ATOM   4417  CB  ASP B 275     -19.467   4.697  35.303  1.00  0.00           C  
ATOM   4418  HB2 ASP B 275     -20.073   4.161  36.035  1.00  0.00           H  
ATOM   4419  HB3 ASP B 275     -18.607   4.070  35.066  1.00  0.00           H  
ATOM   4420  CG  ASP B 275     -18.979   5.991  35.958  1.00  0.00           C  
ATOM   4421  OD1 ASP B 275     -19.257   7.083  35.413  1.00  0.00           O  
ATOM   4422  OD2 ASP B 275     -18.307   5.870  37.010  1.00  0.00           O  
ATOM   4423  C   ASP B 275     -19.435   5.615  32.935  1.00  0.00           C  
ATOM   4424  O   ASP B 275     -18.355   5.110  32.609  1.00  0.00           O  
ATOM   4425  N   PRO B 276     -19.843   6.781  32.393  1.00  0.00           N  
ATOM   4426  CD  PRO B 276     -21.154   7.394  32.540  1.00  0.00           C  
ATOM   4427  HD2 PRO B 276     -21.188   7.962  33.472  1.00  0.00           H  
ATOM   4428  HD3 PRO B 276     -21.951   6.649  32.518  1.00  0.00           H  
ATOM   4429  CG  PRO B 276     -21.288   8.335  31.346  1.00  0.00           C  
ATOM   4430  HG2 PRO B 276     -21.962   9.166  31.560  1.00  0.00           H  
ATOM   4431  HG3 PRO B 276     -21.627   7.775  30.473  1.00  0.00           H  
ATOM   4432  CB  PRO B 276     -19.850   8.804  31.134  1.00  0.00           C  
ATOM   4433  HB2 PRO B 276     -19.631   9.613  31.834  1.00  0.00           H  
ATOM   4434  HB3 PRO B 276     -19.680   9.132  30.108  1.00  0.00           H  
ATOM   4435  CA  PRO B 276     -19.012   7.566  31.480  1.00  0.00           C  
ATOM   4436  HA  PRO B 276     -18.848   6.980  30.575  1.00  0.00           H  
ATOM   4437  C   PRO B 276     -17.645   7.962  32.067  1.00  0.00           C  
ATOM   4438  O   PRO B 276     -16.676   8.112  31.320  1.00  0.00           O  
ATOM   4439  N   ALA B 277     -17.528   8.092  33.394  1.00  0.00           N  
ATOM   4440  H   ALA B 277     -18.332   7.889  33.990  1.00  0.00           H  
ATOM   4441  CA  ALA B 277     -16.264   8.373  34.075  1.00  0.00           C  
ATOM   4442  HA  ALA B 277     -15.763   9.170  33.523  1.00  0.00           H  
ATOM   4443  CB  ALA B 277     -16.556   8.903  35.483  1.00  0.00           C  
ATOM   4444  HB1 ALA B 277     -16.966   8.108  36.105  1.00  0.00           H  
ATOM   4445  HB2 ALA B 277     -15.633   9.263  35.938  1.00  0.00           H  
ATOM   4446  HB3 ALA B 277     -17.273   9.723  35.433  1.00  0.00           H  
ATOM   4447  C   ALA B 277     -15.292   7.174  34.098  1.00  0.00           C  
ATOM   4448  O   ALA B 277     -14.145   7.333  34.519  1.00  0.00           O  
ATOM   4449  N   ASP B 278     -15.683   5.997  33.598  1.00  0.00           N  
ATOM   4450  H   ASP B 278     -16.655   5.889  33.314  1.00  0.00           H  
ATOM   4451  CA  ASP B 278     -14.773   4.877  33.320  1.00  0.00           C  
ATOM   4452  HA  ASP B 278     -13.924   4.938  33.999  1.00  0.00           H  
ATOM   4453  CB  ASP B 278     -15.464   3.544  33.602  1.00  0.00           C  
ATOM   4454  HB2 ASP B 278     -16.426   3.511  33.094  1.00  0.00           H  
ATOM   4455  HB3 ASP B 278     -14.846   2.760  33.178  1.00  0.00           H  
ATOM   4456  CG  ASP B 278     -15.637   3.241  35.090  1.00  0.00           C  
ATOM   4457  OD1 ASP B 278     -14.921   3.804  35.952  1.00  0.00           O  
ATOM   4458  OD2 ASP B 278     -16.491   2.386  35.415  1.00  0.00           O  
ATOM   4459  C   ASP B 278     -14.173   4.889  31.902  1.00  0.00           C  
ATOM   4460  O   ASP B 278     -13.411   3.990  31.544  1.00  0.00           O  
ATOM   4461  N   PHE B 279     -14.477   5.890  31.072  1.00  0.00           N  
ATOM   4462  H   PHE B 279     -15.159   6.586  31.357  1.00  0.00           H  
ATOM   4463  CA  PHE B 279     -13.834   6.037  29.766  1.00  0.00           C  
ATOM   4464  HA  PHE B 279     -13.974   5.104  29.222  1.00  0.00           H  
ATOM   4465  CB  PHE B 279     -14.542   7.146  28.979  1.00  0.00           C  
ATOM   4466  HB2 PHE B 279     -15.619   6.997  29.065  1.00  0.00           H  
ATOM   4467  HB3 PHE B 279     -14.314   8.113  29.431  1.00  0.00           H  
ATOM   4468  CG  PHE B 279     -14.197   7.184  27.504  1.00  0.00           C  
ATOM   4469  CD1 PHE B 279     -14.988   6.469  26.584  1.00  0.00           C  
ATOM   4470  HD1 PHE B 279     -15.836   5.895  26.933  1.00  0.00           H  
ATOM   4471  CE1 PHE B 279     -14.699   6.524  25.210  1.00  0.00           C  
ATOM   4472  HE1 PHE B 279     -15.321   5.982  24.514  1.00  0.00           H  
ATOM   4473  CZ  PHE B 279     -13.617   7.296  24.751  1.00  0.00           C  
ATOM   4474  HZ  PHE B 279     -13.396   7.346  23.694  1.00  0.00           H  
ATOM   4475  CE2 PHE B 279     -12.822   8.009  25.666  1.00  0.00           C  
ATOM   4476  HE2 PHE B 279     -12.001   8.618  25.315  1.00  0.00           H  
ATOM   4477  CD2 PHE B 279     -13.112   7.951  27.042  1.00  0.00           C  
ATOM   4478  HD2 PHE B 279     -12.515   8.515  27.746  1.00  0.00           H  
ATOM   4479  C   PHE B 279     -12.315   6.277  29.909  1.00  0.00           C  
ATOM   4480  O   PHE B 279     -11.867   7.090  30.725  1.00  0.00           O  
ATOM   4481  N   ARG B 280     -11.500   5.563  29.125  1.00  0.00           N  
ATOM   4482  H   ARG B 280     -11.936   4.849  28.546  1.00  0.00           H  
ATOM   4483  CA  ARG B 280     -10.025   5.622  29.116  1.00  0.00           C  
ATOM   4484  HA  ARG B 280      -9.698   6.590  29.498  1.00  0.00           H  
ATOM   4485  CB  ARG B 280      -9.430   4.493  29.986  1.00  0.00           C  
ATOM   4486  HB2 ARG B 280      -9.721   3.540  29.542  1.00  0.00           H  
ATOM   4487  HB3 ARG B 280      -8.341   4.557  29.943  1.00  0.00           H  
ATOM   4488  CG  ARG B 280      -9.842   4.447  31.466  1.00  0.00           C  
ATOM   4489  HG2 ARG B 280     -10.926   4.432  31.541  1.00  0.00           H  
ATOM   4490  HG3 ARG B 280      -9.474   3.513  31.891  1.00  0.00           H  
ATOM   4491  CD  ARG B 280      -9.288   5.601  32.310  1.00  0.00           C  
ATOM   4492  HD2 ARG B 280      -8.197   5.575  32.277  1.00  0.00           H  
ATOM   4493  HD3 ARG B 280      -9.617   6.556  31.896  1.00  0.00           H  
ATOM   4494  NE  ARG B 280      -9.739   5.472  33.710  1.00  0.00           N  
ATOM   4495  HE  ARG B 280      -9.137   4.975  34.343  1.00  0.00           H  
ATOM   4496  CZ  ARG B 280     -10.905   5.868  34.189  1.00  0.00           C  
ATOM   4497  NH1 ARG B 280     -11.747   6.545  33.477  1.00  0.00           N  
ATOM   4498 HH11 ARG B 280     -11.565   6.762  32.503  1.00  0.00           H  
ATOM   4499 HH12 ARG B 280     -12.626   6.845  33.884  1.00  0.00           H  
ATOM   4500  NH2 ARG B 280     -11.264   5.584  35.406  1.00  0.00           N  
ATOM   4501 HH21 ARG B 280     -10.721   4.960  35.973  1.00  0.00           H  
ATOM   4502 HH22 ARG B 280     -12.196   5.836  35.702  1.00  0.00           H  
ATOM   4503  C   ARG B 280      -9.487   5.472  27.690  1.00  0.00           C  
ATOM   4504  O   ARG B 280     -10.083   4.768  26.870  1.00  0.00           O  
ATOM   4505  N   ILE B 281      -8.331   6.072  27.410  1.00  0.00           N  
ATOM   4506  H   ILE B 281      -7.878   6.612  28.133  1.00  0.00           H  
ATOM   4507  CA  ILE B 281      -7.555   5.817  26.190  1.00  0.00           C  
ATOM   4508  HA  ILE B 281      -7.896   4.879  25.753  1.00  0.00           H  
ATOM   4509  CB  ILE B 281      -7.758   6.921  25.117  1.00  0.00           C  
ATOM   4510  HB  ILE B 281      -7.560   7.893  25.573  1.00  0.00           H  
ATOM   4511  CG2 ILE B 281      -6.775   6.738  23.941  1.00  0.00           C  
ATOM   4512 HG21 ILE B 281      -6.908   7.527  23.204  1.00  0.00           H  
ATOM   4513 HG22 ILE B 281      -5.744   6.814  24.287  1.00  0.00           H  
ATOM   4514 HG23 ILE B 281      -6.923   5.767  23.468  1.00  0.00           H  
ATOM   4515  CG1 ILE B 281      -9.223   6.896  24.617  1.00  0.00           C  
ATOM   4516 HG12 ILE B 281      -9.464   5.888  24.282  1.00  0.00           H  
ATOM   4517 HG13 ILE B 281      -9.881   7.139  25.451  1.00  0.00           H  
ATOM   4518  CD1 ILE B 281      -9.560   7.868  23.479  1.00  0.00           C  
ATOM   4519 HD11 ILE B 281      -9.071   7.559  22.555  1.00  0.00           H  
ATOM   4520 HD12 ILE B 281     -10.637   7.863  23.310  1.00  0.00           H  
ATOM   4521 HD13 ILE B 281      -9.246   8.877  23.747  1.00  0.00           H  
ATOM   4522  C   ILE B 281      -6.088   5.611  26.571  1.00  0.00           C  
ATOM   4523  O   ILE B 281      -5.532   6.367  27.366  1.00  0.00           O  
ATOM   4524  N   TYR B 282      -5.481   4.589  25.976  1.00  0.00           N  
ATOM   4525  H   TYR B 282      -6.030   4.009  25.350  1.00  0.00           H  
ATOM   4526  CA  TYR B 282      -4.091   4.203  26.164  1.00  0.00           C  
ATOM   4527  HA  TYR B 282      -3.593   4.927  26.810  1.00  0.00           H  
ATOM   4528  CB  TYR B 282      -4.046   2.831  26.851  1.00  0.00           C  
ATOM   4529  HB2 TYR B 282      -4.469   2.095  26.166  1.00  0.00           H  
ATOM   4530  HB3 TYR B 282      -3.001   2.562  27.018  1.00  0.00           H  
ATOM   4531  CG  TYR B 282      -4.794   2.747  28.175  1.00  0.00           C  
ATOM   4532  CD1 TYR B 282      -6.127   2.285  28.216  1.00  0.00           C  
ATOM   4533  HD1 TYR B 282      -6.618   1.990  27.298  1.00  0.00           H  
ATOM   4534  CE1 TYR B 282      -6.811   2.203  29.447  1.00  0.00           C  
ATOM   4535  HE1 TYR B 282      -7.830   1.854  29.483  1.00  0.00           H  
ATOM   4536  CZ  TYR B 282      -6.163   2.587  30.641  1.00  0.00           C  
ATOM   4537  OH  TYR B 282      -6.803   2.502  31.835  1.00  0.00           O  
ATOM   4538  HH  TYR B 282      -7.406   1.758  31.887  1.00  0.00           H  
ATOM   4539  CE2 TYR B 282      -4.834   3.052  30.598  1.00  0.00           C  
ATOM   4540  HE2 TYR B 282      -4.340   3.333  31.515  1.00  0.00           H  
ATOM   4541  CD2 TYR B 282      -4.152   3.127  29.369  1.00  0.00           C  
ATOM   4542  HD2 TYR B 282      -3.128   3.476  29.342  1.00  0.00           H  
ATOM   4543  C   TYR B 282      -3.376   4.181  24.808  1.00  0.00           C  
ATOM   4544  O   TYR B 282      -3.919   3.671  23.827  1.00  0.00           O  
ATOM   4545  N   GLN B 283      -2.158   4.717  24.757  1.00  0.00           N  
ATOM   4546  H   GLN B 283      -1.750   5.056  25.614  1.00  0.00           H  
ATOM   4547  CA  GLN B 283      -1.253   4.545  23.617  1.00  0.00           C  
ATOM   4548  HA  GLN B 283      -1.832   4.440  22.698  1.00  0.00           H  
ATOM   4549  CB  GLN B 283      -0.336   5.775  23.478  1.00  0.00           C  
ATOM   4550  HB2 GLN B 283       0.331   5.806  24.342  1.00  0.00           H  
ATOM   4551  HB3 GLN B 283       0.284   5.653  22.589  1.00  0.00           H  
ATOM   4552  CG  GLN B 283      -1.066   7.135  23.398  1.00  0.00           C  
ATOM   4553  HG2 GLN B 283      -1.672   7.282  24.292  1.00  0.00           H  
ATOM   4554  HG3 GLN B 283      -0.314   7.924  23.381  1.00  0.00           H  
ATOM   4555  CD  GLN B 283      -1.957   7.319  22.167  1.00  0.00           C  
ATOM   4556  OE1 GLN B 283      -1.985   6.532  21.242  1.00  0.00           O  
ATOM   4557  NE2 GLN B 283      -2.707   8.398  22.087  1.00  0.00           N  
ATOM   4558 HE21 GLN B 283      -3.237   8.481  21.236  1.00  0.00           H  
ATOM   4559 HE22 GLN B 283      -2.692   9.099  22.804  1.00  0.00           H  
ATOM   4560  C   GLN B 283      -0.433   3.258  23.808  1.00  0.00           C  
ATOM   4561  O   GLN B 283      -0.132   2.891  24.945  1.00  0.00           O  
ATOM   4562  N   VAL B 284      -0.049   2.589  22.719  1.00  0.00           N  
ATOM   4563  H   VAL B 284      -0.351   2.920  21.807  1.00  0.00           H  
ATOM   4564  CA  VAL B 284       0.817   1.398  22.738  1.00  0.00           C  
ATOM   4565  HA  VAL B 284       0.965   1.075  23.769  1.00  0.00           H  
ATOM   4566  CB  VAL B 284       0.171   0.216  21.988  1.00  0.00           C  
ATOM   4567  HB  VAL B 284       0.075   0.474  20.934  1.00  0.00           H  
ATOM   4568  CG1 VAL B 284       1.016  -1.058  22.095  1.00  0.00           C  
ATOM   4569 HG11 VAL B 284       1.145  -1.348  23.139  1.00  0.00           H  
ATOM   4570 HG12 VAL B 284       0.528  -1.879  21.567  1.00  0.00           H  
ATOM   4571 HG13 VAL B 284       1.992  -0.906  21.638  1.00  0.00           H  
ATOM   4572  CG2 VAL B 284      -1.226  -0.104  22.548  1.00  0.00           C  
ATOM   4573 HG21 VAL B 284      -1.636  -0.971  22.034  1.00  0.00           H  
ATOM   4574 HG22 VAL B 284      -1.157  -0.323  23.614  1.00  0.00           H  
ATOM   4575 HG23 VAL B 284      -1.899   0.737  22.392  1.00  0.00           H  
ATOM   4576  C   VAL B 284       2.185   1.768  22.167  1.00  0.00           C  
ATOM   4577  O   VAL B 284       2.314   2.121  20.999  1.00  0.00           O  
ATOM   4578  N   THR B 285       3.213   1.708  23.010  1.00  0.00           N  
ATOM   4579  H   THR B 285       3.043   1.401  23.957  1.00  0.00           H  
ATOM   4580  CA  THR B 285       4.596   2.136  22.721  1.00  0.00           C  
ATOM   4581  HA  THR B 285       4.564   2.934  21.979  1.00  0.00           H  
ATOM   4582  CB  THR B 285       5.235   2.707  23.997  1.00  0.00           C  
ATOM   4583  HB  THR B 285       6.313   2.805  23.872  1.00  0.00           H  
ATOM   4584  CG2 THR B 285       4.668   4.084  24.344  1.00  0.00           C  
ATOM   4585 HG21 THR B 285       3.594   4.016  24.525  1.00  0.00           H  
ATOM   4586 HG22 THR B 285       5.161   4.470  25.236  1.00  0.00           H  
ATOM   4587 HG23 THR B 285       4.850   4.771  23.517  1.00  0.00           H  
ATOM   4588  OG1 THR B 285       4.957   1.855  25.085  1.00  0.00           O  
ATOM   4589  HG1 THR B 285       5.493   2.145  25.825  1.00  0.00           H  
ATOM   4590  C   THR B 285       5.465   1.033  22.096  1.00  0.00           C  
ATOM   4591  O   THR B 285       6.692   1.096  22.154  1.00  0.00           O  
ATOM   4592  N   TYR B 286       4.846   0.029  21.471  1.00  0.00           N  
ATOM   4593  H   TYR B 286       3.838   0.060  21.405  1.00  0.00           H  
ATOM   4594  CA  TYR B 286       5.520  -1.015  20.699  1.00  0.00           C  
ATOM   4595  HA  TYR B 286       6.436  -0.587  20.287  1.00  0.00           H  
ATOM   4596  CB  TYR B 286       5.930  -2.230  21.568  1.00  0.00           C  
ATOM   4597  HB2 TYR B 286       5.497  -3.138  21.149  1.00  0.00           H  
ATOM   4598  HB3 TYR B 286       7.009  -2.350  21.479  1.00  0.00           H  
ATOM   4599  CG  TYR B 286       5.587  -2.213  23.048  1.00  0.00           C  
ATOM   4600  CD1 TYR B 286       4.378  -2.784  23.490  1.00  0.00           C  
ATOM   4601  HD1 TYR B 286       3.671  -3.186  22.774  1.00  0.00           H  
ATOM   4602  CE1 TYR B 286       4.091  -2.854  24.866  1.00  0.00           C  
ATOM   4603  HE1 TYR B 286       3.169  -3.302  25.206  1.00  0.00           H  
ATOM   4604  CZ  TYR B 286       5.017  -2.357  25.806  1.00  0.00           C  
ATOM   4605  OH  TYR B 286       4.751  -2.459  27.135  1.00  0.00           O  
ATOM   4606  HH  TYR B 286       5.473  -2.115  27.659  1.00  0.00           H  
ATOM   4607  CE2 TYR B 286       6.225  -1.769  25.364  1.00  0.00           C  
ATOM   4608  HE2 TYR B 286       6.938  -1.385  26.076  1.00  0.00           H  
ATOM   4609  CD2 TYR B 286       6.504  -1.695  23.985  1.00  0.00           C  
ATOM   4610  HD2 TYR B 286       7.426  -1.243  23.641  1.00  0.00           H  
ATOM   4611  C   TYR B 286       4.671  -1.454  19.497  1.00  0.00           C  
ATOM   4612  O   TYR B 286       3.457  -1.265  19.464  1.00  0.00           O  
ATOM   4613  N   LEU B 287       5.333  -2.080  18.521  1.00  0.00           N  
ATOM   4614  H   LEU B 287       6.333  -2.154  18.610  1.00  0.00           H  
ATOM   4615  CA  LEU B 287       4.717  -2.709  17.344  1.00  0.00           C  
ATOM   4616  HA  LEU B 287       4.045  -1.990  16.870  1.00  0.00           H  
ATOM   4617  CB  LEU B 287       5.840  -3.096  16.359  1.00  0.00           C  
ATOM   4618  HB2 LEU B 287       6.412  -3.908  16.812  1.00  0.00           H  
ATOM   4619  HB3 LEU B 287       5.379  -3.488  15.451  1.00  0.00           H  
ATOM   4620  CG  LEU B 287       6.831  -1.979  15.967  1.00  0.00           C  
ATOM   4621  HG  LEU B 287       7.270  -1.541  16.864  1.00  0.00           H  
ATOM   4622  CD1 LEU B 287       7.972  -2.570  15.143  1.00  0.00           C  
ATOM   4623 HD11 LEU B 287       8.665  -1.779  14.857  1.00  0.00           H  
ATOM   4624 HD12 LEU B 287       7.579  -3.039  14.241  1.00  0.00           H  
ATOM   4625 HD13 LEU B 287       8.510  -3.311  15.733  1.00  0.00           H  
ATOM   4626  CD2 LEU B 287       6.174  -0.870  15.153  1.00  0.00           C  
ATOM   4627 HD21 LEU B 287       6.923  -0.147  14.830  1.00  0.00           H  
ATOM   4628 HD22 LEU B 287       5.676  -1.288  14.277  1.00  0.00           H  
ATOM   4629 HD23 LEU B 287       5.443  -0.352  15.772  1.00  0.00           H  
ATOM   4630  C   LEU B 287       3.879  -3.965  17.689  1.00  0.00           C  
ATOM   4631  O   LEU B 287       3.151  -4.481  16.841  1.00  0.00           O  
ATOM   4632  N   GLU B 288       4.009  -4.470  18.920  1.00  0.00           N  
ATOM   4633  H   GLU B 288       4.583  -3.959  19.565  1.00  0.00           H  
ATOM   4634  CA  GLU B 288       3.346  -5.671  19.441  1.00  0.00           C  
ATOM   4635  HA  GLU B 288       3.480  -6.466  18.707  1.00  0.00           H  
ATOM   4636  CB  GLU B 288       4.066  -6.086  20.741  1.00  0.00           C  
ATOM   4637  HB2 GLU B 288       5.125  -6.244  20.530  1.00  0.00           H  
ATOM   4638  HB3 GLU B 288       4.001  -5.253  21.441  1.00  0.00           H  
ATOM   4639  CG  GLU B 288       3.504  -7.327  21.460  1.00  0.00           C  
ATOM   4640  HG2 GLU B 288       3.961  -7.368  22.452  1.00  0.00           H  
ATOM   4641  HG3 GLU B 288       2.429  -7.209  21.610  1.00  0.00           H  
ATOM   4642  CD  GLU B 288       3.765  -8.666  20.755  1.00  0.00           C  
ATOM   4643  OE1 GLU B 288       3.539  -9.694  21.431  1.00  0.00           O  
ATOM   4644  OE2 GLU B 288       4.135  -8.652  19.559  1.00  0.00           O  
ATOM   4645  C   GLU B 288       1.841  -5.434  19.689  1.00  0.00           C  
ATOM   4646  O   GLU B 288       1.484  -4.479  20.387  1.00  0.00           O  
ATOM   4647  N   PRO B 289       0.930  -6.287  19.178  1.00  0.00           N  
ATOM   4648  CD  PRO B 289       1.198  -7.413  18.290  1.00  0.00           C  
ATOM   4649  HD2 PRO B 289       1.806  -8.167  18.786  1.00  0.00           H  
ATOM   4650  HD3 PRO B 289       1.699  -7.057  17.389  1.00  0.00           H  
ATOM   4651  CG  PRO B 289      -0.161  -8.012  17.925  1.00  0.00           C  
ATOM   4652  HG2 PRO B 289      -0.427  -8.794  18.638  1.00  0.00           H  
ATOM   4653  HG3 PRO B 289      -0.172  -8.401  16.907  1.00  0.00           H  
ATOM   4654  CB  PRO B 289      -1.100  -6.822  18.092  1.00  0.00           C  
ATOM   4655  HB2 PRO B 289      -2.134  -7.124  18.238  1.00  0.00           H  
ATOM   4656  HB3 PRO B 289      -1.022  -6.178  17.214  1.00  0.00           H  
ATOM   4657  CA  PRO B 289      -0.513  -6.101  19.309  1.00  0.00           C  
ATOM   4658  HA  PRO B 289      -0.748  -5.042  19.226  1.00  0.00           H  
ATOM   4659  C   PRO B 289      -1.051  -6.587  20.673  1.00  0.00           C  
ATOM   4660  O   PRO B 289      -1.911  -7.472  20.750  1.00  0.00           O  
ATOM   4661  N   SER B 290      -0.565  -6.005  21.773  1.00  0.00           N  
ATOM   4662  H   SER B 290       0.158  -5.296  21.673  1.00  0.00           H  
ATOM   4663  CA  SER B 290      -1.152  -6.219  23.101  1.00  0.00           C  
ATOM   4664  HA  SER B 290      -2.225  -6.336  22.964  1.00  0.00           H  
ATOM   4665  CB  SER B 290      -0.635  -7.526  23.715  1.00  0.00           C  
ATOM   4666  HB2 SER B 290      -1.238  -7.762  24.591  1.00  0.00           H  
ATOM   4667  HB3 SER B 290      -0.744  -8.341  22.998  1.00  0.00           H  
ATOM   4668  OG  SER B 290       0.717  -7.423  24.109  1.00  0.00           O  
ATOM   4669  HG  SER B 290       1.272  -7.568  23.331  1.00  0.00           H  
ATOM   4670  C   SER B 290      -0.979  -5.038  24.066  1.00  0.00           C  
ATOM   4671  O   SER B 290      -0.164  -4.136  23.865  1.00  0.00           O  
ATOM   4672  N   LEU B 291      -1.785  -5.034  25.132  1.00  0.00           N  
ATOM   4673  H   LEU B 291      -2.469  -5.782  25.208  1.00  0.00           H  
ATOM   4674  CA  LEU B 291      -1.698  -4.066  26.227  1.00  0.00           C  
ATOM   4675  HA  LEU B 291      -0.649  -3.794  26.351  1.00  0.00           H  
ATOM   4676  CB  LEU B 291      -2.491  -2.800  25.838  1.00  0.00           C  
ATOM   4677  HB2 LEU B 291      -2.061  -2.374  24.931  1.00  0.00           H  
ATOM   4678  HB3 LEU B 291      -3.517  -3.097  25.615  1.00  0.00           H  
ATOM   4679  CG  LEU B 291      -2.520  -1.714  26.928  1.00  0.00           C  
ATOM   4680  HG  LEU B 291      -2.900  -2.152  27.850  1.00  0.00           H  
ATOM   4681  CD1 LEU B 291      -1.143  -1.094  27.207  1.00  0.00           C  
ATOM   4682 HD11 LEU B 291      -0.353  -1.628  26.680  1.00  0.00           H  
ATOM   4683 HD12 LEU B 291      -1.108  -0.052  26.889  1.00  0.00           H  
ATOM   4684 HD13 LEU B 291      -0.948  -1.136  28.280  1.00  0.00           H  
ATOM   4685  CD2 LEU B 291      -3.489  -0.609  26.522  1.00  0.00           C  
ATOM   4686 HD21 LEU B 291      -4.487  -1.023  26.379  1.00  0.00           H  
ATOM   4687 HD22 LEU B 291      -3.529   0.128  27.321  1.00  0.00           H  
ATOM   4688 HD23 LEU B 291      -3.152  -0.135  25.599  1.00  0.00           H  
ATOM   4689  C   LEU B 291      -2.191  -4.688  27.544  1.00  0.00           C  
ATOM   4690  O   LEU B 291      -3.305  -5.211  27.607  1.00  0.00           O  
ATOM   4691  N   ARG B 292      -1.376  -4.619  28.604  1.00  0.00           N  
ATOM   4692  H   ARG B 292      -0.499  -4.132  28.489  1.00  0.00           H  
ATOM   4693  CA  ARG B 292      -1.793  -4.981  29.967  1.00  0.00           C  
ATOM   4694  HA  ARG B 292      -2.578  -5.734  29.896  1.00  0.00           H  
ATOM   4695  CB  ARG B 292      -0.625  -5.564  30.775  1.00  0.00           C  
ATOM   4696  HB2 ARG B 292       0.271  -4.960  30.621  1.00  0.00           H  
ATOM   4697  HB3 ARG B 292      -0.881  -5.535  31.835  1.00  0.00           H  
ATOM   4698  CG  ARG B 292      -0.356  -7.024  30.391  1.00  0.00           C  
ATOM   4699  HG2 ARG B 292      -1.260  -7.611  30.571  1.00  0.00           H  
ATOM   4700  HG3 ARG B 292      -0.093  -7.081  29.334  1.00  0.00           H  
ATOM   4701  CD  ARG B 292       0.791  -7.606  31.219  1.00  0.00           C  
ATOM   4702  HD2 ARG B 292       1.714  -7.097  30.931  1.00  0.00           H  
ATOM   4703  HD3 ARG B 292       0.606  -7.417  32.278  1.00  0.00           H  
ATOM   4704  NE  ARG B 292       0.900  -9.062  31.007  1.00  0.00           N  
ATOM   4705  HE  ARG B 292       0.045  -9.564  30.816  1.00  0.00           H  
ATOM   4706  CZ  ARG B 292       1.984  -9.804  31.096  1.00  0.00           C  
ATOM   4707  NH1 ARG B 292       3.144  -9.315  31.430  1.00  0.00           N  
ATOM   4708 HH11 ARG B 292       3.199  -8.353  31.713  1.00  0.00           H  
ATOM   4709 HH12 ARG B 292       3.935  -9.917  31.544  1.00  0.00           H  
ATOM   4710  NH2 ARG B 292       1.899 -11.077  30.861  1.00  0.00           N  
ATOM   4711 HH21 ARG B 292       0.977 -11.484  30.703  1.00  0.00           H  
ATOM   4712 HH22 ARG B 292       2.713 -11.657  30.854  1.00  0.00           H  
ATOM   4713  C   ARG B 292      -2.418  -3.791  30.691  1.00  0.00           C  
ATOM   4714  O   ARG B 292      -1.976  -2.661  30.510  1.00  0.00           O  
ATOM   4715  N   ILE B 293      -3.405  -4.067  31.539  1.00  0.00           N  
ATOM   4716  H   ILE B 293      -3.667  -5.043  31.647  1.00  0.00           H  
ATOM   4717  CA  ILE B 293      -4.173  -3.078  32.308  1.00  0.00           C  
ATOM   4718  HA  ILE B 293      -3.647  -2.123  32.322  1.00  0.00           H  
ATOM   4719  CB  ILE B 293      -5.565  -2.879  31.657  1.00  0.00           C  
ATOM   4720  HB  ILE B 293      -6.019  -3.865  31.564  1.00  0.00           H  
ATOM   4721  CG2 ILE B 293      -6.516  -2.045  32.537  1.00  0.00           C  
ATOM   4722 HG21 ILE B 293      -6.061  -1.094  32.818  1.00  0.00           H  
ATOM   4723 HG22 ILE B 293      -7.445  -1.851  32.000  1.00  0.00           H  
ATOM   4724 HG23 ILE B 293      -6.773  -2.595  33.444  1.00  0.00           H  
ATOM   4725  CG1 ILE B 293      -5.508  -2.301  30.225  1.00  0.00           C  
ATOM   4726 HG12 ILE B 293      -4.888  -2.939  29.596  1.00  0.00           H  
ATOM   4727 HG13 ILE B 293      -6.511  -2.341  29.806  1.00  0.00           H  
ATOM   4728  CD1 ILE B 293      -5.001  -0.859  30.108  1.00  0.00           C  
ATOM   4729 HD11 ILE B 293      -5.044  -0.548  29.065  1.00  0.00           H  
ATOM   4730 HD12 ILE B 293      -5.632  -0.192  30.692  1.00  0.00           H  
ATOM   4731 HD13 ILE B 293      -3.972  -0.787  30.458  1.00  0.00           H  
ATOM   4732  C   ILE B 293      -4.301  -3.579  33.750  1.00  0.00           C  
ATOM   4733  O   ILE B 293      -4.703  -4.720  33.956  1.00  0.00           O  
ATOM   4734  N   ALA B 294      -4.007  -2.752  34.756  1.00  0.00           N  
ATOM   4735  H   ALA B 294      -3.691  -1.817  34.561  1.00  0.00           H  
ATOM   4736  CA  ALA B 294      -4.322  -3.106  36.140  1.00  0.00           C  
ATOM   4737  HA  ALA B 294      -3.932  -4.106  36.353  1.00  0.00           H  
ATOM   4738  CB  ALA B 294      -3.614  -2.125  37.080  1.00  0.00           C  
ATOM   4739  HB1 ALA B 294      -3.853  -2.377  38.114  1.00  0.00           H  
ATOM   4740  HB2 ALA B 294      -2.535  -2.199  36.944  1.00  0.00           H  
ATOM   4741  HB3 ALA B 294      -3.935  -1.104  36.875  1.00  0.00           H  
ATOM   4742  C   ALA B 294      -5.852  -3.131  36.331  1.00  0.00           C  
ATOM   4743  O   ALA B 294      -6.520  -2.102  36.180  1.00  0.00           O  
ATOM   4744  N   ALA B 295      -6.410  -4.302  36.649  1.00  0.00           N  
ATOM   4745  H   ALA B 295      -5.791  -5.085  36.835  1.00  0.00           H  
ATOM   4746  CA  ALA B 295      -7.843  -4.512  36.855  1.00  0.00           C  
ATOM   4747  HA  ALA B 295      -8.379  -4.204  35.955  1.00  0.00           H  
ATOM   4748  CB  ALA B 295      -8.090  -6.009  37.080  1.00  0.00           C  
ATOM   4749  HB1 ALA B 295      -7.620  -6.332  38.010  1.00  0.00           H  
ATOM   4750  HB2 ALA B 295      -9.164  -6.195  37.143  1.00  0.00           H  
ATOM   4751  HB3 ALA B 295      -7.681  -6.588  36.251  1.00  0.00           H  
ATOM   4752  C   ALA B 295      -8.387  -3.676  38.026  1.00  0.00           C  
ATOM   4753  O   ALA B 295      -9.536  -3.250  37.993  1.00  0.00           O  
ATOM   4754  N   SER B 296      -7.542  -3.345  39.007  1.00  0.00           N  
ATOM   4755  H   SER B 296      -6.603  -3.718  38.968  1.00  0.00           H  
ATOM   4756  CA  SER B 296      -7.840  -2.412  40.102  1.00  0.00           C  
ATOM   4757  HA  SER B 296      -8.724  -2.771  40.631  1.00  0.00           H  
ATOM   4758  CB  SER B 296      -6.660  -2.428  41.074  1.00  0.00           C  
ATOM   4759  HB2 SER B 296      -6.853  -1.747  41.904  1.00  0.00           H  
ATOM   4760  HB3 SER B 296      -6.532  -3.438  41.469  1.00  0.00           H  
ATOM   4761  OG  SER B 296      -5.480  -2.037  40.394  1.00  0.00           O  
ATOM   4762  HG  SER B 296      -4.737  -2.181  40.987  1.00  0.00           H  
ATOM   4763  C   SER B 296      -8.131  -0.967  39.650  1.00  0.00           C  
ATOM   4764  O   SER B 296      -8.508  -0.133  40.472  1.00  0.00           O  
ATOM   4765  N   THR B 297      -7.981  -0.649  38.356  1.00  0.00           N  
ATOM   4766  H   THR B 297      -7.654  -1.374  37.730  1.00  0.00           H  
ATOM   4767  CA  THR B 297      -8.449   0.620  37.761  1.00  0.00           C  
ATOM   4768  HA  THR B 297      -8.388   1.390  38.530  1.00  0.00           H  
ATOM   4769  CB  THR B 297      -7.557   1.083  36.595  1.00  0.00           C  
ATOM   4770  HB  THR B 297      -7.911   2.061  36.265  1.00  0.00           H  
ATOM   4771  CG2 THR B 297      -6.094   1.243  37.005  1.00  0.00           C  
ATOM   4772 HG21 THR B 297      -5.694   0.296  37.364  1.00  0.00           H  
ATOM   4773 HG22 THR B 297      -5.509   1.581  36.150  1.00  0.00           H  
ATOM   4774 HG23 THR B 297      -6.019   1.982  37.803  1.00  0.00           H  
ATOM   4775  OG1 THR B 297      -7.611   0.216  35.485  1.00  0.00           O  
ATOM   4776  HG1 THR B 297      -7.207  -0.636  35.746  1.00  0.00           H  
ATOM   4777  C   THR B 297      -9.920   0.581  37.317  1.00  0.00           C  
ATOM   4778  O   THR B 297     -10.411   1.575  36.779  1.00  0.00           O  
ATOM   4779  N   LEU B 298     -10.622  -0.541  37.531  1.00  0.00           N  
ATOM   4780  H   LEU B 298     -10.156  -1.315  37.993  1.00  0.00           H  
ATOM   4781  CA  LEU B 298     -11.992  -0.823  37.086  1.00  0.00           C  
ATOM   4782  HA  LEU B 298     -12.434   0.082  36.667  1.00  0.00           H  
ATOM   4783  CB  LEU B 298     -11.933  -1.901  35.979  1.00  0.00           C  
ATOM   4784  HB2 LEU B 298     -11.624  -2.835  36.447  1.00  0.00           H  
ATOM   4785  HB3 LEU B 298     -12.935  -2.058  35.580  1.00  0.00           H  
ATOM   4786  CG  LEU B 298     -10.961  -1.630  34.807  1.00  0.00           C  
ATOM   4787  HG  LEU B 298      -9.955  -1.463  35.187  1.00  0.00           H  
ATOM   4788  CD1 LEU B 298     -10.901  -2.845  33.884  1.00  0.00           C  
ATOM   4789 HD11 LEU B 298     -10.538  -3.702  34.452  1.00  0.00           H  
ATOM   4790 HD12 LEU B 298     -11.900  -3.075  33.512  1.00  0.00           H  
ATOM   4791 HD13 LEU B 298     -10.223  -2.658  33.054  1.00  0.00           H  
ATOM   4792  CD2 LEU B 298     -11.379  -0.426  33.962  1.00  0.00           C  
ATOM   4793 HD21 LEU B 298     -11.412   0.467  34.583  1.00  0.00           H  
ATOM   4794 HD22 LEU B 298     -10.656  -0.268  33.164  1.00  0.00           H  
ATOM   4795 HD23 LEU B 298     -12.363  -0.602  33.530  1.00  0.00           H  
ATOM   4796  C   LEU B 298     -12.878  -1.263  38.278  1.00  0.00           C  
ATOM   4797  O   LEU B 298     -12.379  -1.722  39.306  1.00  0.00           O  
ATOM   4798  N   LYS B 299     -14.203  -1.109  38.173  1.00  0.00           N  
ATOM   4799  H   LYS B 299     -14.573  -0.754  37.298  1.00  0.00           H  
ATOM   4800  CA  LYS B 299     -15.167  -1.472  39.229  1.00  0.00           C  
ATOM   4801  HA  LYS B 299     -14.739  -1.216  40.199  1.00  0.00           H  
ATOM   4802  CB  LYS B 299     -16.476  -0.685  39.043  1.00  0.00           C  
ATOM   4803  HB2 LYS B 299     -16.899  -0.944  38.072  1.00  0.00           H  
ATOM   4804  HB3 LYS B 299     -17.181  -1.005  39.813  1.00  0.00           H  
ATOM   4805  CG  LYS B 299     -16.319   0.845  39.127  1.00  0.00           C  
ATOM   4806  HG2 LYS B 299     -15.974   1.119  40.125  1.00  0.00           H  
ATOM   4807  HG3 LYS B 299     -15.590   1.192  38.394  1.00  0.00           H  
ATOM   4808  CD  LYS B 299     -17.673   1.514  38.847  1.00  0.00           C  
ATOM   4809  HD2 LYS B 299     -18.030   1.215  37.860  1.00  0.00           H  
ATOM   4810  HD3 LYS B 299     -18.391   1.158  39.587  1.00  0.00           H  
ATOM   4811  CE  LYS B 299     -17.626   3.045  38.928  1.00  0.00           C  
ATOM   4812  HE2 LYS B 299     -18.657   3.408  38.975  1.00  0.00           H  
ATOM   4813  HE3 LYS B 299     -17.116   3.357  39.842  1.00  0.00           H  
ATOM   4814  NZ  LYS B 299     -16.990   3.656  37.741  1.00  0.00           N  
ATOM   4815  HZ1 LYS B 299     -17.214   3.158  36.879  1.00  0.00           H  
ATOM   4816  HZ2 LYS B 299     -17.299   4.621  37.593  1.00  0.00           H  
ATOM   4817  HZ3 LYS B 299     -15.975   3.644  37.721  1.00  0.00           H  
ATOM   4818  C   LYS B 299     -15.464  -2.977  39.224  1.00  0.00           C  
ATOM   4819  O   LYS B 299     -15.877  -3.525  38.204  1.00  0.00           O  
ATOM   4820  N   SER B 300     -15.319  -3.642  40.370  1.00  0.00           N  
ATOM   4821  H   SER B 300     -14.977  -3.150  41.176  1.00  0.00           H  
ATOM   4822  CA  SER B 300     -15.760  -5.038  40.515  1.00  0.00           C  
ATOM   4823  HA  SER B 300     -15.358  -5.606  39.676  1.00  0.00           H  
ATOM   4824  CB  SER B 300     -15.186  -5.660  41.790  1.00  0.00           C  
ATOM   4825  HB2 SER B 300     -14.106  -5.508  41.818  1.00  0.00           H  
ATOM   4826  HB3 SER B 300     -15.633  -5.180  42.663  1.00  0.00           H  
ATOM   4827  OG  SER B 300     -15.460  -7.045  41.824  1.00  0.00           O  
ATOM   4828  HG  SER B 300     -15.017  -7.465  41.070  1.00  0.00           H  
ATOM   4829  C   SER B 300     -17.295  -5.153  40.470  1.00  0.00           C  
ATOM   4830  O   SER B 300     -18.004  -4.257  40.931  1.00  0.00           O  
ATOM   4831  N   GLY B 301     -17.806  -6.247  39.904  1.00  0.00           N  
ATOM   4832  H   GLY B 301     -17.130  -6.893  39.489  1.00  0.00           H  
ATOM   4833  CA  GLY B 301     -19.221  -6.548  39.663  1.00  0.00           C  
ATOM   4834  HA2 GLY B 301     -19.328  -7.629  39.587  1.00  0.00           H  
ATOM   4835  HA3 GLY B 301     -19.810  -6.201  40.511  1.00  0.00           H  
ATOM   4836  C   GLY B 301     -19.815  -5.932  38.385  1.00  0.00           C  
ATOM   4837  O   GLY B 301     -20.985  -6.175  38.078  1.00  0.00           O  
ATOM   4838  N   ILE B 302     -19.037  -5.142  37.637  1.00  0.00           N  
ATOM   4839  H   ILE B 302     -18.058  -5.084  37.891  1.00  0.00           H  
ATOM   4840  CA  ILE B 302     -19.504  -4.302  36.522  1.00  0.00           C  
ATOM   4841  HA  ILE B 302     -20.593  -4.331  36.493  1.00  0.00           H  
ATOM   4842  CB  ILE B 302     -19.080  -2.835  36.784  1.00  0.00           C  
ATOM   4843  HB  ILE B 302     -17.999  -2.826  36.881  1.00  0.00           H  
ATOM   4844  CG2 ILE B 302     -19.426  -1.882  35.626  1.00  0.00           C  
ATOM   4845 HG21 ILE B 302     -19.182  -0.857  35.905  1.00  0.00           H  
ATOM   4846 HG22 ILE B 302     -18.828  -2.125  34.748  1.00  0.00           H  
ATOM   4847 HG23 ILE B 302     -20.485  -1.942  35.379  1.00  0.00           H  
ATOM   4848  CG1 ILE B 302     -19.643  -2.271  38.111  1.00  0.00           C  
ATOM   4849 HG12 ILE B 302     -19.227  -2.836  38.945  1.00  0.00           H  
ATOM   4850 HG13 ILE B 302     -19.302  -1.242  38.224  1.00  0.00           H  
ATOM   4851  CD1 ILE B 302     -21.171  -2.275  38.245  1.00  0.00           C  
ATOM   4852 HD11 ILE B 302     -21.622  -1.710  37.433  1.00  0.00           H  
ATOM   4853 HD12 ILE B 302     -21.554  -3.295  38.237  1.00  0.00           H  
ATOM   4854 HD13 ILE B 302     -21.449  -1.809  39.191  1.00  0.00           H  
ATOM   4855  C   ILE B 302     -19.022  -4.848  35.167  1.00  0.00           C  
ATOM   4856  O   ILE B 302     -17.970  -5.477  35.072  1.00  0.00           O  
ATOM   4857  N   SER B 303     -19.790  -4.611  34.095  1.00  0.00           N  
ATOM   4858  H   SER B 303     -20.602  -4.030  34.220  1.00  0.00           H  
ATOM   4859  CA  SER B 303     -19.384  -4.987  32.733  1.00  0.00           C  
ATOM   4860  HA  SER B 303     -18.767  -5.878  32.813  1.00  0.00           H  
ATOM   4861  CB  SER B 303     -20.584  -5.363  31.863  1.00  0.00           C  
ATOM   4862  HB2 SER B 303     -21.157  -6.148  32.350  1.00  0.00           H  
ATOM   4863  HB3 SER B 303     -21.226  -4.493  31.727  1.00  0.00           H  
ATOM   4864  OG  SER B 303     -20.139  -5.829  30.601  1.00  0.00           O  
ATOM   4865  HG  SER B 303     -19.499  -6.540  30.776  1.00  0.00           H  
ATOM   4866  C   SER B 303     -18.555  -3.899  32.044  1.00  0.00           C  
ATOM   4867  O   SER B 303     -18.927  -2.723  32.064  1.00  0.00           O  
ATOM   4868  N   TYR B 304     -17.471  -4.297  31.378  1.00  0.00           N  
ATOM   4869  H   TYR B 304     -17.275  -5.292  31.355  1.00  0.00           H  
ATOM   4870  CA  TYR B 304     -16.531  -3.414  30.682  1.00  0.00           C  
ATOM   4871  HA  TYR B 304     -16.928  -2.398  30.665  1.00  0.00           H  
ATOM   4872  CB  TYR B 304     -15.209  -3.384  31.445  1.00  0.00           C  
ATOM   4873  HB2 TYR B 304     -14.951  -4.397  31.750  1.00  0.00           H  
ATOM   4874  HB3 TYR B 304     -14.418  -3.010  30.795  1.00  0.00           H  
ATOM   4875  CG  TYR B 304     -15.269  -2.498  32.660  1.00  0.00           C  
ATOM   4876  CD1 TYR B 304     -14.962  -1.133  32.530  1.00  0.00           C  
ATOM   4877  HD1 TYR B 304     -14.653  -0.731  31.575  1.00  0.00           H  
ATOM   4878  CE1 TYR B 304     -15.078  -0.287  33.643  1.00  0.00           C  
ATOM   4879  HE1 TYR B 304     -14.834   0.752  33.564  1.00  0.00           H  
ATOM   4880  CZ  TYR B 304     -15.498  -0.804  34.881  1.00  0.00           C  
ATOM   4881  OH  TYR B 304     -15.636   0.019  35.944  1.00  0.00           O  
ATOM   4882  HH  TYR B 304     -15.952   0.917  35.684  1.00  0.00           H  
ATOM   4883  CE2 TYR B 304     -15.765  -2.179  35.017  1.00  0.00           C  
ATOM   4884  HE2 TYR B 304     -16.047  -2.577  35.974  1.00  0.00           H  
ATOM   4885  CD2 TYR B 304     -15.673  -3.023  33.900  1.00  0.00           C  
ATOM   4886  HD2 TYR B 304     -15.928  -4.069  33.994  1.00  0.00           H  
ATOM   4887  C   TYR B 304     -16.306  -3.821  29.226  1.00  0.00           C  
ATOM   4888  O   TYR B 304     -16.625  -4.940  28.814  1.00  0.00           O  
ATOM   4889  N   ARG B 305     -15.780  -2.884  28.431  1.00  0.00           N  
ATOM   4890  H   ARG B 305     -15.571  -1.975  28.842  1.00  0.00           H  
ATOM   4891  CA  ARG B 305     -15.547  -3.028  26.990  1.00  0.00           C  
ATOM   4892  HA  ARG B 305     -15.514  -4.088  26.749  1.00  0.00           H  
ATOM   4893  CB  ARG B 305     -16.686  -2.372  26.198  1.00  0.00           C  
ATOM   4894  HB2 ARG B 305     -16.690  -1.298  26.389  1.00  0.00           H  
ATOM   4895  HB3 ARG B 305     -16.508  -2.538  25.134  1.00  0.00           H  
ATOM   4896  CG  ARG B 305     -18.055  -2.942  26.570  1.00  0.00           C  
ATOM   4897  HG2 ARG B 305     -17.995  -4.026  26.610  1.00  0.00           H  
ATOM   4898  HG3 ARG B 305     -18.356  -2.567  27.550  1.00  0.00           H  
ATOM   4899  CD  ARG B 305     -19.093  -2.540  25.532  1.00  0.00           C  
ATOM   4900  HD2 ARG B 305     -19.169  -1.451  25.537  1.00  0.00           H  
ATOM   4901  HD3 ARG B 305     -18.783  -2.882  24.541  1.00  0.00           H  
ATOM   4902  NE  ARG B 305     -20.399  -3.108  25.881  1.00  0.00           N  
ATOM   4903  HE  ARG B 305     -20.432  -3.684  26.704  1.00  0.00           H  
ATOM   4904  CZ  ARG B 305     -21.545  -2.638  25.438  1.00  0.00           C  
ATOM   4905  NH1 ARG B 305     -21.638  -1.830  24.426  1.00  0.00           N  
ATOM   4906 HH11 ARG B 305     -20.793  -1.483  24.022  1.00  0.00           H  
ATOM   4907 HH12 ARG B 305     -22.394  -1.145  24.522  1.00  0.00           H  
ATOM   4908  NH2 ARG B 305     -22.646  -2.923  26.065  1.00  0.00           N  
ATOM   4909 HH21 ARG B 305     -22.599  -3.318  26.983  1.00  0.00           H  
ATOM   4910 HH22 ARG B 305     -23.395  -2.252  25.887  1.00  0.00           H  
ATOM   4911  C   ARG B 305     -14.216  -2.429  26.562  1.00  0.00           C  
ATOM   4912  O   ARG B 305     -13.714  -1.501  27.193  1.00  0.00           O  
ATOM   4913  N   ALA B 306     -13.692  -2.926  25.440  1.00  0.00           N  
ATOM   4914  H   ALA B 306     -14.177  -3.693  24.985  1.00  0.00           H  
ATOM   4915  CA  ALA B 306     -12.501  -2.398  24.782  1.00  0.00           C  
ATOM   4916  HA  ALA B 306     -12.366  -1.365  25.097  1.00  0.00           H  
ATOM   4917  CB  ALA B 306     -11.274  -3.197  25.235  1.00  0.00           C  
ATOM   4918  HB1 ALA B 306     -10.366  -2.726  24.859  1.00  0.00           H  
ATOM   4919  HB2 ALA B 306     -11.231  -3.235  26.322  1.00  0.00           H  
ATOM   4920  HB3 ALA B 306     -11.334  -4.214  24.851  1.00  0.00           H  
ATOM   4921  C   ALA B 306     -12.625  -2.412  23.250  1.00  0.00           C  
ATOM   4922  O   ALA B 306     -13.293  -3.277  22.681  1.00  0.00           O  
ATOM   4923  N   ARG B 307     -11.919  -1.488  22.587  1.00  0.00           N  
ATOM   4924  H   ARG B 307     -11.443  -0.791  23.156  1.00  0.00           H  
ATOM   4925  CA  ARG B 307     -11.718  -1.411  21.125  1.00  0.00           C  
ATOM   4926  HA  ARG B 307     -11.733  -2.419  20.719  1.00  0.00           H  
ATOM   4927  CB  ARG B 307     -12.877  -0.652  20.456  1.00  0.00           C  
ATOM   4928  HB2 ARG B 307     -12.729  -0.648  19.375  1.00  0.00           H  
ATOM   4929  HB3 ARG B 307     -13.804  -1.186  20.664  1.00  0.00           H  
ATOM   4930  CG  ARG B 307     -13.005   0.793  20.953  1.00  0.00           C  
ATOM   4931  HG2 ARG B 307     -13.047   0.810  22.040  1.00  0.00           H  
ATOM   4932  HG3 ARG B 307     -12.136   1.368  20.641  1.00  0.00           H  
ATOM   4933  CD  ARG B 307     -14.270   1.453  20.405  1.00  0.00           C  
ATOM   4934  HD2 ARG B 307     -14.166   1.592  19.327  1.00  0.00           H  
ATOM   4935  HD3 ARG B 307     -15.124   0.801  20.600  1.00  0.00           H  
ATOM   4936  NE  ARG B 307     -14.490   2.743  21.071  1.00  0.00           N  
ATOM   4937  HE  ARG B 307     -13.878   2.979  21.843  1.00  0.00           H
[truncated: 31,429 more chars]
