# Supplementary material for: Insights into receptor structure and dynamics at the surface of living cells
Source: Nat Commun. 2023 Mar 22;14:1596. doi: 10.1038/s41467-023-37284-4 (PMC10033668; doi:10.1038/s41467-023-37284-4)
Supplement: Supplementary file 15 — Source Data [file 41467_2023_37284_MOESM15_ESM.zip › Source data/Main/Figure 5/b/Average structures of MD sub-trajectories/S30B/MD_sub-average_3bpn_S30B_8.pdb]

ATOM      1  N   CYS A   1      14.338  15.137   1.518  1.00  0.00           N  
ATOM      2  H1  CYS A   1      13.905  15.652   0.759  1.00  0.00           H  
ATOM      3  H2  CYS A   1      15.334  15.336   1.499  1.00  0.00           H  
ATOM      4  H3  CYS A   1      13.945  15.458   2.390  1.00  0.00           H  
ATOM      5  CA  CYS A   1      14.115  13.685   1.360  1.00  0.00           C  
ATOM      6  HA  CYS A   1      14.614  13.363   0.453  1.00  0.00           H  
ATOM      7  CB  CYS A   1      14.700  12.889   2.540  1.00  0.00           C  
ATOM      8  HB2 CYS A   1      14.143  13.113   3.454  1.00  0.00           H  
ATOM      9  HB3 CYS A   1      14.616  11.819   2.337  1.00  0.00           H  
ATOM     10  SG  CYS A   1      16.445  13.328   2.775  1.00  0.00           S  
ATOM     11  HG  CYS A   1      16.893  12.857   1.596  1.00  0.00           H  
ATOM     12  C   CYS A   1      12.636  13.378   1.160  1.00  0.00           C  
ATOM     13  O   CYS A   1      11.867  13.474   2.108  1.00  0.00           O  
ATOM     14  N   ASP A   2      12.242  13.044  -0.068  1.00  0.00           N  
ATOM     15  H   ASP A   2      12.923  12.968  -0.807  1.00  0.00           H  
ATOM     16  CA  ASP A   2      10.843  12.752  -0.438  1.00  0.00           C  
ATOM     17  HA  ASP A   2      10.171  13.361   0.173  1.00  0.00           H  
ATOM     18  CB  ASP A   2      10.667  13.211  -1.898  1.00  0.00           C  
ATOM     19  HB2 ASP A   2      10.781  14.296  -1.931  1.00  0.00           H  
ATOM     20  HB3 ASP A   2      11.474  12.785  -2.490  1.00  0.00           H  
ATOM     21  CG  ASP A   2       9.341  12.839  -2.569  1.00  0.00           C  
ATOM     22  OD1 ASP A   2       9.225  13.048  -3.788  1.00  0.00           O  
ATOM     23  OD2 ASP A   2       8.447  12.276  -1.908  1.00  0.00           O  
ATOM     24  C   ASP A   2      10.466  11.266  -0.207  1.00  0.00           C  
ATOM     25  O   ASP A   2      11.198  10.358  -0.603  1.00  0.00           O  
ATOM     26  N   ILE A   3       9.316  11.008   0.428  1.00  0.00           N  
ATOM     27  H   ILE A   3       8.702  11.790   0.604  1.00  0.00           H  
ATOM     28  CA  ILE A   3       8.799   9.660   0.713  1.00  0.00           C  
ATOM     29  HA  ILE A   3       9.624   9.090   1.133  1.00  0.00           H  
ATOM     30  CB  ILE A   3       7.686   9.759   1.786  1.00  0.00           C  
ATOM     31  HB  ILE A   3       8.034  10.444   2.562  1.00  0.00           H  
ATOM     32  CG2 ILE A   3       6.373  10.340   1.232  1.00  0.00           C  
ATOM     33 HG21 ILE A   3       5.682  10.539   2.056  1.00  0.00           H  
ATOM     34 HG22 ILE A   3       6.557  11.275   0.704  1.00  0.00           H  
ATOM     35 HG23 ILE A   3       5.894   9.633   0.554  1.00  0.00           H  
ATOM     36  CG1 ILE A   3       7.378   8.413   2.474  1.00  0.00           C  
ATOM     37 HG12 ILE A   3       6.501   8.538   3.112  1.00  0.00           H  
ATOM     38 HG13 ILE A   3       7.142   7.652   1.728  1.00  0.00           H  
ATOM     39  CD1 ILE A   3       8.523   7.915   3.364  1.00  0.00           C  
ATOM     40 HD11 ILE A   3       8.800   8.683   4.087  1.00  0.00           H  
ATOM     41 HD12 ILE A   3       8.184   7.031   3.900  1.00  0.00           H  
ATOM     42 HD13 ILE A   3       9.391   7.648   2.764  1.00  0.00           H  
ATOM     43  C   ILE A   3       8.345   8.897  -0.549  1.00  0.00           C  
ATOM     44  O   ILE A   3       8.527   7.681  -0.617  1.00  0.00           O  
ATOM     45  N   THR A   4       7.853   9.584  -1.587  1.00  0.00           N  
ATOM     46  H   THR A   4       7.828  10.600  -1.525  1.00  0.00           H  
ATOM     47  CA  THR A   4       7.453   8.960  -2.864  1.00  0.00           C  
ATOM     48  HA  THR A   4       6.802   8.114  -2.637  1.00  0.00           H  
ATOM     49  CB  THR A   4       6.645   9.914  -3.766  1.00  0.00           C  
ATOM     50  HB  THR A   4       6.176   9.302  -4.536  1.00  0.00           H  
ATOM     51  CG2 THR A   4       5.536  10.666  -3.027  1.00  0.00           C  
ATOM     52 HG21 THR A   4       4.896  11.166  -3.754  1.00  0.00           H  
ATOM     53 HG22 THR A   4       4.939   9.964  -2.446  1.00  0.00           H  
ATOM     54 HG23 THR A   4       5.961  11.414  -2.355  1.00  0.00           H  
ATOM     55  OG1 THR A   4       7.449  10.865  -4.424  1.00  0.00           O  
ATOM     56  HG1 THR A   4       7.754  11.562  -3.813  1.00  0.00           H  
ATOM     57  C   THR A   4       8.670   8.400  -3.612  1.00  0.00           C  
ATOM     58  O   THR A   4       8.652   7.261  -4.079  1.00  0.00           O  
ATOM     59  N   LEU A   5       9.801   9.120  -3.596  1.00  0.00           N  
ATOM     60  H   LEU A   5       9.740  10.070  -3.255  1.00  0.00           H  
ATOM     61  CA  LEU A   5      11.093   8.592  -4.054  1.00  0.00           C  
ATOM     62  HA  LEU A   5      10.978   8.260  -5.087  1.00  0.00           H  
ATOM     63  CB  LEU A   5      12.195   9.671  -4.003  1.00  0.00           C  
ATOM     64  HB2 LEU A   5      12.345   9.955  -2.964  1.00  0.00           H  
ATOM     65  HB3 LEU A   5      13.123   9.224  -4.365  1.00  0.00           H  
ATOM     66  CG  LEU A   5      11.927  10.952  -4.809  1.00  0.00           C  
ATOM     67  HG  LEU A   5      11.048  11.444  -4.407  1.00  0.00           H  
ATOM     68  CD1 LEU A   5      13.125  11.890  -4.678  1.00  0.00           C  
ATOM     69 HD11 LEU A   5      12.886  12.842  -5.152  1.00  0.00           H  
ATOM     70 HD12 LEU A   5      13.328  12.078  -3.627  1.00  0.00           H  
ATOM     71 HD13 LEU A   5      14.007  11.450  -5.143  1.00  0.00           H  
ATOM     72  CD2 LEU A   5      11.708  10.692  -6.296  1.00  0.00           C  
ATOM     73 HD21 LEU A   5      10.791  10.115  -6.426  1.00  0.00           H  
ATOM     74 HD22 LEU A   5      11.584  11.640  -6.813  1.00  0.00           H  
ATOM     75 HD23 LEU A   5      12.551  10.149  -6.716  1.00  0.00           H  
ATOM     76  C   LEU A   5      11.527   7.370  -3.231  1.00  0.00           C  
ATOM     77  O   LEU A   5      12.144   6.460  -3.782  1.00  0.00           O  
ATOM     78  N   GLN A   6      11.212   7.320  -1.934  1.00  0.00           N  
ATOM     79  H   GLN A   6      10.685   8.082  -1.528  1.00  0.00           H  
ATOM     80  CA  GLN A   6      11.549   6.173  -1.089  1.00  0.00           C  
ATOM     81  HA  GLN A   6      12.598   5.945  -1.274  1.00  0.00           H  
ATOM     82  CB  GLN A   6      11.397   6.538   0.393  1.00  0.00           C  
ATOM     83  HB2 GLN A   6      11.557   7.605   0.540  1.00  0.00           H  
ATOM     84  HB3 GLN A   6      10.384   6.291   0.714  1.00  0.00           H  
ATOM     85  CG  GLN A   6      12.419   5.762   1.234  1.00  0.00           C  
ATOM     86  HG2 GLN A   6      12.490   4.736   0.873  1.00  0.00           H  
ATOM     87  HG3 GLN A   6      13.399   6.228   1.136  1.00  0.00           H  
ATOM     88  CD  GLN A   6      12.015   5.695   2.697  1.00  0.00           C  
ATOM     89  OE1 GLN A   6      11.229   4.858   3.104  1.00  0.00           O  
ATOM     90  NE2 GLN A   6      12.552   6.522   3.565  1.00  0.00           N  
ATOM     91 HE21 GLN A   6      12.299   6.389   4.524  1.00  0.00           H  
ATOM     92 HE22 GLN A   6      13.210   7.234   3.272  1.00  0.00           H  
ATOM     93  C   GLN A   6      10.736   4.910  -1.434  1.00  0.00           C  
ATOM     94  O   GLN A   6      11.276   3.804  -1.361  1.00  0.00           O  
ATOM     95  N   GLU A   7       9.478   5.038  -1.876  1.00  0.00           N  
ATOM     96  H   GLU A   7       9.031   5.951  -1.825  1.00  0.00           H  
ATOM     97  CA  GLU A   7       8.726   3.909  -2.455  1.00  0.00           C  
ATOM     98  HA  GLU A   7       8.673   3.102  -1.725  1.00  0.00           H  
ATOM     99  CB  GLU A   7       7.301   4.317  -2.850  1.00  0.00           C  
ATOM    100  HB2 GLU A   7       7.339   5.100  -3.603  1.00  0.00           H  
ATOM    101  HB3 GLU A   7       6.845   3.440  -3.308  1.00  0.00           H  
ATOM    102  CG  GLU A   7       6.411   4.784  -1.693  1.00  0.00           C  
ATOM    103  HG2 GLU A   7       6.557   4.111  -0.848  1.00  0.00           H  
ATOM    104  HG3 GLU A   7       6.716   5.786  -1.390  1.00  0.00           H  
ATOM    105  CD  GLU A   7       4.920   4.800  -2.074  1.00  0.00           C  
ATOM    106  OE1 GLU A   7       4.060   4.961  -1.171  1.00  0.00           O  
ATOM    107  OE2 GLU A   7       4.579   4.651  -3.269  1.00  0.00           O  
ATOM    108  C   GLU A   7       9.410   3.353  -3.715  1.00  0.00           C  
ATOM    109  O   GLU A   7       9.537   2.137  -3.894  1.00  0.00           O  
ATOM    110  N   ILE A   8       9.915   4.249  -4.569  1.00  0.00           N  
ATOM    111  H   ILE A   8       9.769   5.235  -4.362  1.00  0.00           H  
ATOM    112  CA  ILE A   8      10.655   3.891  -5.787  1.00  0.00           C  
ATOM    113  HA  ILE A   8      10.058   3.164  -6.335  1.00  0.00           H  
ATOM    114  CB  ILE A   8      10.843   5.121  -6.713  1.00  0.00           C  
ATOM    115  HB  ILE A   8      11.368   5.899  -6.161  1.00  0.00           H  
ATOM    116  CG2 ILE A   8      11.698   4.747  -7.938  1.00  0.00           C  
ATOM    117 HG21 ILE A   8      12.684   4.420  -7.616  1.00  0.00           H  
ATOM    118 HG22 ILE A   8      11.214   3.953  -8.505  1.00  0.00           H  
ATOM    119 HG23 ILE A   8      11.839   5.612  -8.583  1.00  0.00           H  
ATOM    120  CG1 ILE A   8       9.475   5.679  -7.171  1.00  0.00           C  
ATOM    121 HG12 ILE A   8       8.979   4.937  -7.795  1.00  0.00           H  
ATOM    122 HG13 ILE A   8       8.845   5.861  -6.301  1.00  0.00           H  
ATOM    123  CD1 ILE A   8       9.554   7.001  -7.947  1.00  0.00           C  
ATOM    124 HD11 ILE A   8      10.010   6.848  -8.923  1.00  0.00           H  
ATOM    125 HD12 ILE A   8      10.134   7.730  -7.382  1.00  0.00           H  
ATOM    126 HD13 ILE A   8       8.547   7.392  -8.097  1.00  0.00           H  
ATOM    127  C   ILE A   8      11.974   3.193  -5.421  1.00  0.00           C  
ATOM    128  O   ILE A   8      12.225   2.086  -5.899  1.00  0.00           O  
ATOM    129  N   ILE A   9      12.785   3.758  -4.513  1.00  0.00           N  
ATOM    130  H   ILE A   9      12.514   4.665  -4.138  1.00  0.00           H  
ATOM    131  CA  ILE A   9      14.057   3.163  -4.058  1.00  0.00           C  
ATOM    132  HA  ILE A   9      14.699   3.022  -4.923  1.00  0.00           H  
ATOM    133  CB  ILE A   9      14.781   4.112  -3.070  1.00  0.00           C  
ATOM    134  HB  ILE A   9      14.064   4.396  -2.299  1.00  0.00           H  
ATOM    135  CG2 ILE A   9      15.983   3.436  -2.379  1.00  0.00           C  
ATOM    136 HG21 ILE A   9      15.652   2.589  -1.778  1.00  0.00           H  
ATOM    137 HG22 ILE A   9      16.698   3.091  -3.128  1.00  0.00           H  
ATOM    138 HG23 ILE A   9      16.477   4.136  -1.706  1.00  0.00           H  
ATOM    139  CG1 ILE A   9      15.267   5.389  -3.792  1.00  0.00           C  
ATOM    140 HG12 ILE A   9      16.147   5.161  -4.395  1.00  0.00           H  
ATOM    141 HG13 ILE A   9      14.489   5.741  -4.465  1.00  0.00           H  
ATOM    142  CD1 ILE A   9      15.592   6.544  -2.837  1.00  0.00           C  
ATOM    143 HD11 ILE A   9      16.469   6.314  -2.233  1.00  0.00           H  
ATOM    144 HD12 ILE A   9      15.801   7.436  -3.421  1.00  0.00           H  
ATOM    145 HD13 ILE A   9      14.742   6.746  -2.185  1.00  0.00           H  
ATOM    146  C   ILE A   9      13.824   1.776  -3.444  1.00  0.00           C  
ATOM    147  O   ILE A   9      14.568   0.833  -3.726  1.00  0.00           O  
ATOM    148  N   LYS A  10      12.765   1.627  -2.636  1.00  0.00           N  
ATOM    149  H   LYS A  10      12.199   2.448  -2.427  1.00  0.00           H  
ATOM    150  CA  LYS A  10      12.377   0.333  -2.062  1.00  0.00           C  
ATOM    151  HA  LYS A  10      13.274  -0.103  -1.627  1.00  0.00           H  
ATOM    152  CB  LYS A  10      11.340   0.522  -0.939  1.00  0.00           C  
ATOM    153  HB2 LYS A  10      11.631   1.382  -0.333  1.00  0.00           H  
ATOM    154  HB3 LYS A  10      10.354   0.718  -1.364  1.00  0.00           H  
ATOM    155  CG  LYS A  10      11.292  -0.717  -0.026  1.00  0.00           C  
ATOM    156  HG2 LYS A  10      10.903  -1.567  -0.590  1.00  0.00           H  
ATOM    157  HG3 LYS A  10      12.309  -0.947   0.297  1.00  0.00           H  
ATOM    158  CD  LYS A  10      10.428  -0.500   1.227  1.00  0.00           C  
ATOM    159  HD2 LYS A  10      10.784   0.375   1.775  1.00  0.00           H  
ATOM    160  HD3 LYS A  10       9.396  -0.346   0.927  1.00  0.00           H  
ATOM    161  CE  LYS A  10      10.502  -1.740   2.124  1.00  0.00           C  
ATOM    162  HE2 LYS A  10      10.075  -2.590   1.582  1.00  0.00           H  
ATOM    163  HE3 LYS A  10      11.548  -1.970   2.333  1.00  0.00           H  
ATOM    164  NZ  LYS A  10       9.775  -1.564   3.399  1.00  0.00           N  
ATOM    165  HZ1 LYS A  10      10.197  -0.875   4.019  1.00  0.00           H  
ATOM    166  HZ2 LYS A  10       8.797  -1.342   3.249  1.00  0.00           H  
ATOM    167  HZ3 LYS A  10       9.752  -2.457   3.893  1.00  0.00           H  
ATOM    168  C   LYS A  10      11.917  -0.647  -3.145  1.00  0.00           C  
ATOM    169  O   LYS A  10      12.398  -1.772  -3.150  1.00  0.00           O  
ATOM    170  N   THR A  11      11.090  -0.216  -4.102  1.00  0.00           N  
ATOM    171  H   THR A  11      10.738   0.731  -4.025  1.00  0.00           H  
ATOM    172  CA  THR A  11      10.678  -1.045  -5.258  1.00  0.00           C  
ATOM    173  HA  THR A  11      10.171  -1.941  -4.891  1.00  0.00           H  
ATOM    174  CB  THR A  11       9.725  -0.305  -6.212  1.00  0.00           C  
ATOM    175  HB  THR A  11      10.239   0.527  -6.695  1.00  0.00           H  
ATOM    176  CG2 THR A  11       9.126  -1.216  -7.286  1.00  0.00           C  
ATOM    177 HG21 THR A  11       8.398  -0.654  -7.873  1.00  0.00           H  
ATOM    178 HG22 THR A  11       9.897  -1.586  -7.963  1.00  0.00           H  
ATOM    179 HG23 THR A  11       8.624  -2.060  -6.817  1.00  0.00           H  
ATOM    180  OG1 THR A  11       8.625   0.205  -5.504  1.00  0.00           O  
ATOM    181  HG1 THR A  11       8.948   0.970  -4.986  1.00  0.00           H  
ATOM    182  C   THR A  11      11.886  -1.504  -6.068  1.00  0.00           C  
ATOM    183  O   THR A  11      11.931  -2.645  -6.512  1.00  0.00           O  
ATOM    184  N   LEU A  12      12.900  -0.653  -6.233  1.00  0.00           N  
ATOM    185  H   LEU A  12      12.804   0.297  -5.886  1.00  0.00           H  
ATOM    186  CA  LEU A  12      14.131  -1.031  -6.921  1.00  0.00           C  
ATOM    187  HA  LEU A  12      13.863  -1.539  -7.846  1.00  0.00           H  
ATOM    188  CB  LEU A  12      14.920   0.239  -7.285  1.00  0.00           C  
ATOM    189  HB2 LEU A  12      15.084   0.812  -6.372  1.00  0.00           H  
ATOM    190  HB3 LEU A  12      15.888  -0.053  -7.690  1.00  0.00           H  
ATOM    191  CG  LEU A  12      14.200   1.127  -8.320  1.00  0.00           C  
ATOM    192  HG  LEU A  12      13.134   1.173  -8.112  1.00  0.00           H  
ATOM    193  CD1 LEU A  12      14.749   2.551  -8.303  1.00  0.00           C  
ATOM    194 HD11 LEU A  12      15.774   2.541  -8.657  1.00  0.00           H  
ATOM    195 HD12 LEU A  12      14.151   3.171  -8.969  1.00  0.00           H  
ATOM    196 HD13 LEU A  12      14.701   2.959  -7.295  1.00  0.00           H  
ATOM    197  CD2 LEU A  12      14.393   0.596  -9.737  1.00  0.00           C  
ATOM    198 HD21 LEU A  12      14.025  -0.423  -9.802  1.00  0.00           H  
ATOM    199 HD22 LEU A  12      13.830   1.212 -10.436  1.00  0.00           H  
ATOM    200 HD23 LEU A  12      15.451   0.608 -10.010  1.00  0.00           H  
ATOM    201  C   LEU A  12      14.951  -2.051  -6.109  1.00  0.00           C  
ATOM    202  O   LEU A  12      15.554  -2.937  -6.705  1.00  0.00           O  
ATOM    203  N   ASN A  13      14.917  -2.017  -4.772  1.00  0.00           N  
ATOM    204  H   ASN A  13      14.394  -1.280  -4.314  1.00  0.00           H  
ATOM    205  CA  ASN A  13      15.453  -3.114  -3.959  1.00  0.00           C  
ATOM    206  HA  ASN A  13      16.436  -3.379  -4.347  1.00  0.00           H  
ATOM    207  CB  ASN A  13      15.628  -2.668  -2.496  1.00  0.00           C  
ATOM    208  HB2 ASN A  13      14.733  -2.151  -2.160  1.00  0.00           H  
ATOM    209  HB3 ASN A  13      15.760  -3.548  -1.868  1.00  0.00           H  
ATOM    210  CG  ASN A  13      16.849  -1.785  -2.281  1.00  0.00           C  
ATOM    211  OD1 ASN A  13      17.837  -1.834  -3.002  1.00  0.00           O  
ATOM    212  ND2 ASN A  13      16.837  -0.962  -1.254  1.00  0.00           N  
ATOM    213 HD21 ASN A  13      17.669  -0.423  -1.098  1.00  0.00           H  
ATOM    214 HD22 ASN A  13      16.047  -0.953  -0.635  1.00  0.00           H  
ATOM    215  C   ASN A  13      14.614  -4.399  -4.085  1.00  0.00           C  
ATOM    216  O   ASN A  13      15.189  -5.479  -4.178  1.00  0.00           O  
ATOM    217  N   SER A  14      13.283  -4.305  -4.171  1.00  0.00           N  
ATOM    218  H   SER A  14      12.843  -3.407  -4.003  1.00  0.00           H  
ATOM    219  CA  SER A  14      12.399  -5.458  -4.420  1.00  0.00           C  
ATOM    220  HA  SER A  14      12.578  -6.207  -3.647  1.00  0.00           H  
ATOM    221  CB  SER A  14      10.924  -5.039  -4.360  1.00  0.00           C  
ATOM    222  HB2 SER A  14      10.686  -4.388  -5.202  1.00  0.00           H  
ATOM    223  HB3 SER A  14      10.301  -5.929  -4.425  1.00  0.00           H  
ATOM    224  OG  SER A  14      10.634  -4.362  -3.152  1.00  0.00           O  
ATOM    225  HG  SER A  14      10.484  -5.030  -2.474  1.00  0.00           H  
ATOM    226  C   SER A  14      12.672  -6.127  -5.771  1.00  0.00           C  
ATOM    227  O   SER A  14      12.514  -7.340  -5.893  1.00  0.00           O  
ATOM    228  N   LEU A  15      13.108  -5.363  -6.778  1.00  0.00           N  
ATOM    229  H   LEU A  15      13.148  -4.361  -6.629  1.00  0.00           H  
ATOM    230  CA  LEU A  15      13.596  -5.918  -8.043  1.00  0.00           C  
ATOM    231  HA  LEU A  15      12.913  -6.704  -8.363  1.00  0.00           H  
ATOM    232  CB  LEU A  15      13.632  -4.823  -9.124  1.00  0.00           C  
ATOM    233  HB2 LEU A  15      14.173  -3.961  -8.732  1.00  0.00           H  
ATOM    234  HB3 LEU A  15      14.181  -5.200  -9.989  1.00  0.00           H  
ATOM    235  CG  LEU A  15      12.229  -4.384  -9.577  1.00  0.00           C  
ATOM    236  HG  LEU A  15      11.597  -4.208  -8.708  1.00  0.00           H  
ATOM    237  CD1 LEU A  15      12.296  -3.087 -10.376  1.00  0.00           C  
ATOM    238 HD11 LEU A  15      12.924  -3.216 -11.257  1.00  0.00           H  
ATOM    239 HD12 LEU A  15      11.290  -2.794 -10.678  1.00  0.00           H  
ATOM    240 HD13 LEU A  15      12.708  -2.305  -9.743  1.00  0.00           H  
ATOM    241  CD2 LEU A  15      11.565  -5.433 -10.466  1.00  0.00           C  
ATOM    242 HD21 LEU A  15      12.181  -5.620 -11.344  1.00  0.00           H  
ATOM    243 HD22 LEU A  15      11.427  -6.361  -9.917  1.00  0.00           H  
ATOM    244 HD23 LEU A  15      10.590  -5.074 -10.786  1.00  0.00           H  
ATOM    245  C   LEU A  15      14.964  -6.588  -7.857  1.00  0.00           C  
ATOM    246  O   LEU A  15      15.119  -7.749  -8.238  1.00  0.00           O  
ATOM    247  N   THR A  16      15.922  -5.904  -7.213  1.00  0.00           N  
ATOM    248  H   THR A  16      15.748  -4.934  -6.967  1.00  0.00           H  
ATOM    249  CA  THR A  16      17.250  -6.465  -6.896  1.00  0.00           C  
ATOM    250  HA  THR A  16      17.757  -6.696  -7.835  1.00  0.00           H  
ATOM    251  CB  THR A  16      18.110  -5.434  -6.127  1.00  0.00           C  
ATOM    252  HB  THR A  16      17.613  -5.188  -5.189  1.00  0.00           H  
ATOM    253  CG2 THR A  16      19.527  -5.910  -5.801  1.00  0.00           C  
ATOM    254 HG21 THR A  16      20.090  -5.097  -5.344  1.00  0.00           H  
ATOM    255 HG22 THR A  16      19.489  -6.738  -5.096  1.00  0.00           H  
ATOM    256 HG23 THR A  16      20.024  -6.218  -6.718  1.00  0.00           H  
ATOM    257  OG1 THR A  16      18.294  -4.231  -6.855  1.00  0.00           O  
ATOM    258  HG1 THR A  16      18.522  -4.496  -7.756  1.00  0.00           H  
ATOM    259  C   THR A  16      17.160  -7.769  -6.094  1.00  0.00           C  
ATOM    260  O   THR A  16      18.021  -8.629  -6.261  1.00  0.00           O  
ATOM    261  N   GLU A  17      16.141  -7.954  -5.251  1.00  0.00           N  
ATOM    262  H   GLU A  17      15.529  -7.165  -5.071  1.00  0.00           H  
ATOM    263  CA  GLU A  17      15.930  -9.174  -4.457  1.00  0.00           C  
ATOM    264  HA  GLU A  17      16.860  -9.421  -3.942  1.00  0.00           H  
ATOM    265  CB  GLU A  17      14.874  -8.857  -3.371  1.00  0.00           C  
ATOM    266  HB2 GLU A  17      15.207  -7.951  -2.851  1.00  0.00           H  
ATOM    267  HB3 GLU A  17      13.913  -8.621  -3.840  1.00  0.00           H  
ATOM    268  CG  GLU A  17      14.688  -9.945  -2.293  1.00  0.00           C  
ATOM    269  HG2 GLU A  17      15.655 -10.396  -2.067  1.00  0.00           H  
ATOM    270  HG3 GLU A  17      14.351  -9.451  -1.381  1.00  0.00           H  
ATOM    271  CD  GLU A  17      13.659 -11.021  -2.657  1.00  0.00           C  
ATOM    272  OE1 GLU A  17      12.697 -10.758  -3.404  1.00  0.00           O  
ATOM    273  OE2 GLU A  17      13.794 -12.172  -2.193  1.00  0.00           O  
ATOM    274  C   GLU A  17      15.559 -10.423  -5.286  1.00  0.00           C  
ATOM    275  O   GLU A  17      15.940 -11.527  -4.901  1.00  0.00           O  
ATOM    276  N   GLN A  18      14.892 -10.294  -6.443  1.00  0.00           N  
ATOM    277  H   GLN A  18      14.670  -9.364  -6.778  1.00  0.00           H  
ATOM    278  CA  GLN A  18      14.314 -11.471  -7.128  1.00  0.00           C  
ATOM    279  HA  GLN A  18      13.748 -12.026  -6.381  1.00  0.00           H  
ATOM    280  CB  GLN A  18      13.352 -11.054  -8.264  1.00  0.00           C  
ATOM    281  HB2 GLN A  18      13.904 -10.493  -9.018  1.00  0.00           H  
ATOM    282  HB3 GLN A  18      12.976 -11.961  -8.739  1.00  0.00           H  
ATOM    283  CG  GLN A  18      12.135 -10.228  -7.822  1.00  0.00           C  
ATOM    284  HG2 GLN A  18      12.461  -9.207  -7.640  1.00  0.00           H  
ATOM    285  HG3 GLN A  18      11.399 -10.204  -8.620  1.00  0.00           H  
ATOM    286  CD  GLN A  18      11.475 -10.788  -6.567  1.00  0.00           C  
ATOM    287  OE1 GLN A  18      11.174 -11.973  -6.459  1.00  0.00           O  
ATOM    288  NE2 GLN A  18      11.310  -9.962  -5.565  1.00  0.00           N  
ATOM    289 HE21 GLN A  18      11.458 -10.375  -4.638  1.00  0.00           H  
ATOM    290 HE22 GLN A  18      11.652  -9.011  -5.658  1.00  0.00           H  
ATOM    291  C   GLN A  18      15.353 -12.467  -7.670  1.00  0.00           C  
ATOM    292  O   GLN A  18      15.051 -13.658  -7.768  1.00  0.00           O  
ATOM    293  N   LYS A  19      16.536 -11.974  -8.070  1.00  0.00           N  
ATOM    294  H   LYS A  19      16.682 -10.988  -7.898  1.00  0.00           H  
ATOM    295  CA  LYS A  19      17.652 -12.758  -8.639  1.00  0.00           C  
ATOM    296  HA  LYS A  19      18.253 -12.083  -9.245  1.00  0.00           H  
ATOM    297  CB  LYS A  19      18.551 -13.313  -7.516  1.00  0.00           C  
ATOM    298  HB2 LYS A  19      17.965 -13.990  -6.890  1.00  0.00           H  
ATOM    299  HB3 LYS A  19      19.363 -13.893  -7.964  1.00  0.00           H  
ATOM    300  CG  LYS A  19      19.181 -12.227  -6.619  1.00  0.00           C  
ATOM    301  HG2 LYS A  19      18.393 -11.729  -6.051  1.00  0.00           H  
ATOM    302  HG3 LYS A  19      19.850 -12.712  -5.905  1.00  0.00           H  
ATOM    303  CD  LYS A  19      19.967 -11.170  -7.416  1.00  0.00           C  
ATOM    304  HD2 LYS A  19      20.749 -11.658  -8.000  1.00  0.00           H  
ATOM    305  HD3 LYS A  19      19.286 -10.654  -8.090  1.00  0.00           H  
ATOM    306  CE  LYS A  19      20.593 -10.121  -6.497  1.00  0.00           C  
ATOM    307  HE2 LYS A  19      19.867  -9.878  -5.714  1.00  0.00           H  
ATOM    308  HE3 LYS A  19      21.481 -10.542  -6.018  1.00  0.00           H  
ATOM    309  NZ  LYS A  19      20.923  -8.884  -7.250  1.00  0.00           N  
ATOM    310  HZ1 LYS A  19      20.100  -8.446  -7.664  1.00  0.00           H  
ATOM    311  HZ2 LYS A  19      21.336  -8.168  -6.675  1.00  0.00           H  
ATOM    312  HZ3 LYS A  19      21.514  -9.032  -8.059  1.00  0.00           H  
ATOM    313  C   LYS A  19      17.199 -13.810  -9.663  1.00  0.00           C  
ATOM    314  O   LYS A  19      17.597 -14.976  -9.639  1.00  0.00           O  
ATOM    315  N   THR A  20      16.328 -13.382 -10.572  1.00  0.00           N  
ATOM    316  H   THR A  20      16.085 -12.404 -10.548  1.00  0.00           H  
ATOM    317  CA  THR A  20      15.936 -14.148 -11.756  1.00  0.00           C  
ATOM    318  HA  THR A  20      16.049 -15.203 -11.523  1.00  0.00           H  
ATOM    319  CB  THR A  20      14.460 -13.901 -12.108  1.00  0.00           C  
ATOM    320  HB  THR A  20      13.844 -14.319 -11.315  1.00  0.00           H  
ATOM    321  CG2 THR A  20      14.093 -12.427 -12.267  1.00  0.00           C  
ATOM    322 HG21 THR A  20      13.075 -12.345 -12.648  1.00  0.00           H  
ATOM    323 HG22 THR A  20      14.141 -11.924 -11.302  1.00  0.00           H  
ATOM    324 HG23 THR A  20      14.774 -11.936 -12.962  1.00  0.00           H  
ATOM    325  OG1 THR A  20      14.135 -14.547 -13.319  1.00  0.00           O  
ATOM    326  HG1 THR A  20      14.198 -15.503 -13.139  1.00  0.00           H  
ATOM    327  C   THR A  20      16.861 -13.837 -12.932  1.00  0.00           C  
ATOM    328  O   THR A  20      17.268 -12.695 -13.113  1.00  0.00           O  
ATOM    329  N   LEU A  21      17.130 -14.832 -13.784  1.00  0.00           N  
ATOM    330  H   LEU A  21      16.740 -15.738 -13.584  1.00  0.00           H  
ATOM    331  CA  LEU A  21      17.921 -14.687 -15.017  1.00  0.00           C  
ATOM    332  HA  LEU A  21      18.933 -14.378 -14.751  1.00  0.00           H  
ATOM    333  CB  LEU A  21      17.974 -16.050 -15.733  1.00  0.00           C  
ATOM    334  HB2 LEU A  21      16.948 -16.354 -15.951  1.00  0.00           H  
ATOM    335  HB3 LEU A  21      18.490 -15.928 -16.688  1.00  0.00           H  
ATOM    336  CG  LEU A  21      18.670 -17.171 -14.938  1.00  0.00           C  
ATOM    337  HG  LEU A  21      18.285 -17.201 -13.918  1.00  0.00           H  
ATOM    338  CD1 LEU A  21      18.368 -18.522 -15.586  1.00  0.00           C  
ATOM    339 HD11 LEU A  21      18.870 -19.315 -15.033  1.00  0.00           H  
ATOM    340 HD12 LEU A  21      18.720 -18.527 -16.618  1.00  0.00           H  
ATOM    341 HD13 LEU A  21      17.294 -18.706 -15.571  1.00  0.00           H  
ATOM    342  CD2 LEU A  21      20.186 -16.981 -14.889  1.00  0.00           C  
ATOM    343 HD21 LEU A  21      20.647 -17.800 -14.338  1.00  0.00           H  
ATOM    344 HD22 LEU A  21      20.597 -16.953 -15.899  1.00  0.00           H  
ATOM    345 HD23 LEU A  21      20.432 -16.046 -14.384  1.00  0.00           H  
ATOM    346  C   LEU A  21      17.367 -13.615 -15.980  1.00  0.00           C  
ATOM    347  O   LEU A  21      18.074 -13.144 -16.865  1.00  0.00           O  
ATOM    348  N   CYS A  22      16.110 -13.203 -15.799  1.00  0.00           N  
ATOM    349  H   CYS A  22      15.574 -13.631 -15.058  1.00  0.00           H  
ATOM    350  CA  CYS A  22      15.518 -12.079 -16.511  1.00  0.00           C  
ATOM    351  HA  CYS A  22      15.567 -12.283 -17.582  1.00  0.00           H  
ATOM    352  CB  CYS A  22      14.038 -12.032 -16.100  1.00  0.00           C  
ATOM    353  HB2 CYS A  22      13.609 -13.034 -16.175  1.00  0.00           H  
ATOM    354  HB3 CYS A  22      13.950 -11.698 -15.069  1.00  0.00           H  
ATOM    355  SG  CYS A  22      13.087 -10.931 -17.176  1.00  0.00           S  
ATOM    356  HG  CYS A  22      11.885 -11.290 -16.703  1.00  0.00           H  
ATOM    357  C   CYS A  22      16.284 -10.752 -16.277  1.00  0.00           C  
ATOM    358  O   CYS A  22      16.296  -9.906 -17.167  1.00  0.00           O  
ATOM    359  N   THR A  23      16.997 -10.558 -15.153  1.00  0.00           N  
ATOM    360  H   THR A  23      17.037 -11.281 -14.439  1.00  0.00           H  
ATOM    361  CA  THR A  23      17.833  -9.351 -14.946  1.00  0.00           C  
ATOM    362  HA  THR A  23      17.284  -8.496 -15.336  1.00  0.00           H  
ATOM    363  CB  THR A  23      18.100  -9.060 -13.462  1.00  0.00           C  
ATOM    364  HB  THR A  23      18.708  -8.161 -13.398  1.00  0.00           H  
ATOM    365  CG2 THR A  23      16.803  -8.782 -12.703  1.00  0.00           C  
ATOM    366 HG21 THR A  23      16.189  -9.681 -12.663  1.00  0.00           H  
ATOM    367 HG22 THR A  23      16.253  -7.982 -13.201  1.00  0.00           H  
ATOM    368 HG23 THR A  23      17.047  -8.462 -11.689  1.00  0.00           H  
ATOM    369  OG1 THR A  23      18.777 -10.117 -12.819  1.00  0.00           O  
ATOM    370  HG1 THR A  23      19.648 -10.231 -13.223  1.00  0.00           H  
ATOM    371  C   THR A  23      19.165  -9.354 -15.707  1.00  0.00           C  
ATOM    372  O   THR A  23      19.781  -8.292 -15.828  1.00  0.00           O  
ATOM    373  N   GLU A  24      19.594 -10.499 -16.252  1.00  0.00           N  
ATOM    374  H   GLU A  24      19.056 -11.343 -16.097  1.00  0.00           H  
ATOM    375  CA  GLU A  24      20.766 -10.616 -17.139  1.00  0.00           C  
ATOM    376  HA  GLU A  24      21.601 -10.053 -16.717  1.00  0.00           H  
ATOM    377  CB  GLU A  24      21.189 -12.095 -17.269  1.00  0.00           C  
ATOM    378  HB2 GLU A  24      20.436 -12.624 -17.854  1.00  0.00           H  
ATOM    379  HB3 GLU A  24      22.119 -12.141 -17.836  1.00  0.00           H  
ATOM    380  CG  GLU A  24      21.381 -12.857 -15.945  1.00  0.00           C  
ATOM    381  HG2 GLU A  24      20.438 -12.866 -15.394  1.00  0.00           H  
ATOM    382  HG3 GLU A  24      21.626 -13.896 -16.179  1.00  0.00           H  
ATOM    383  CD  GLU A  24      22.491 -12.270 -15.068  1.00  0.00           C  
ATOM    384  OE1 GLU A  24      22.165 -11.867 -13.927  1.00  0.00           O  
ATOM    385  OE2 GLU A  24      23.650 -12.240 -15.541  1.00  0.00           O  
ATOM    386  C   GLU A  24      20.480 -10.064 -18.551  1.00  0.00           C  
ATOM    387  O   GLU A  24      21.399  -9.772 -19.319  1.00  0.00           O  
ATOM    388  N   LEU A  25      19.202  -9.937 -18.925  1.00  0.00           N  
ATOM    389  H   LEU A  25      18.487 -10.133 -18.238  1.00  0.00           H  
ATOM    390  CA  LEU A  25      18.783  -9.478 -20.245  1.00  0.00           C  
ATOM    391  HA  LEU A  25      19.412  -9.977 -20.984  1.00  0.00           H  
ATOM    392  CB  LEU A  25      17.323  -9.896 -20.501  1.00  0.00           C  
ATOM    393  HB2 LEU A  25      16.690  -9.381 -19.779  1.00  0.00           H  
ATOM    394  HB3 LEU A  25      17.038  -9.558 -21.498  1.00  0.00           H  
ATOM    395  CG  LEU A  25      17.054 -11.413 -20.399  1.00  0.00           C  
ATOM    396  HG  LEU A  25      17.216 -11.751 -19.375  1.00  0.00           H  
ATOM    397  CD1 LEU A  25      15.603 -11.699 -20.780  1.00  0.00           C  
ATOM    398 HD11 LEU A  25      15.393 -12.761 -20.666  1.00  0.00           H  
ATOM    399 HD12 LEU A  25      14.936 -11.142 -20.117  1.00  0.00           H  
ATOM    400 HD13 LEU A  25      15.426 -11.400 -21.810  1.00  0.00           H  
ATOM    401  CD2 LEU A  25      17.938 -12.236 -21.342  1.00  0.00           C  
ATOM    402 HD21 LEU A  25      17.633 -13.281 -21.314  1.00  0.00           H  
ATOM    403 HD22 LEU A  25      17.857 -11.858 -22.360  1.00  0.00           H  
ATOM    404 HD23 LEU A  25      18.976 -12.185 -21.013  1.00  0.00           H  
ATOM    405  C   LEU A  25      19.011  -7.968 -20.446  1.00  0.00           C  
ATOM    406  O   LEU A  25      19.143  -7.182 -19.504  1.00  0.00           O  
ATOM    407  N   THR A  26      19.067  -7.561 -21.714  1.00  0.00           N  
ATOM    408  H   THR A  26      18.933  -8.237 -22.448  1.00  0.00           H  
ATOM    409  CA  THR A  26      19.280  -6.175 -22.151  1.00  0.00           C  
ATOM    410  HA  THR A  26      19.948  -5.698 -21.438  1.00  0.00           H  
ATOM    411  CB  THR A  26      19.959  -6.136 -23.533  1.00  0.00           C  
ATOM    412  HB  THR A  26      19.770  -5.174 -24.009  1.00  0.00           H  
ATOM    413  CG2 THR A  26      21.472  -6.322 -23.431  1.00  0.00           C  
ATOM    414 HG21 THR A  26      21.898  -5.524 -22.823  1.00  0.00           H  
ATOM    415 HG22 THR A  26      21.702  -7.284 -22.971  1.00  0.00           H  
ATOM    416 HG23 THR A  26      21.919  -6.280 -24.425  1.00  0.00           H  
ATOM    417  OG1 THR A  26      19.473  -7.167 -24.364  1.00  0.00           O  
ATOM    418  HG1 THR A  26      19.947  -7.121 -25.196  1.00  0.00           H  
ATOM    419  C   THR A  26      17.996  -5.339 -22.186  1.00  0.00           C  
ATOM    420  O   THR A  26      16.890  -5.842 -22.391  1.00  0.00           O  
ATOM    421  N   VAL A  27      18.170  -4.024 -22.048  1.00  0.00           N  
ATOM    422  H   VAL A  27      19.105  -3.698 -21.821  1.00  0.00           H  
ATOM    423  CA  VAL A  27      17.162  -2.975 -22.239  1.00  0.00           C  
ATOM    424  HA  VAL A  27      16.401  -3.360 -22.916  1.00  0.00           H  
ATOM    425  CB  VAL A  27      16.472  -2.653 -20.889  1.00  0.00           C  
ATOM    426  HB  VAL A  27      16.104  -3.590 -20.469  1.00  0.00           H  
ATOM    427  CG1 VAL A  27      17.413  -2.012 -19.858  1.00  0.00           C  
ATOM    428 HG11 VAL A  27      16.880  -1.845 -18.921  1.00  0.00           H  
ATOM    429 HG12 VAL A  27      18.255  -2.675 -19.662  1.00  0.00           H  
ATOM    430 HG13 VAL A  27      17.786  -1.055 -20.226  1.00  0.00           H  
ATOM    431  CG2 VAL A  27      15.256  -1.735 -21.064  1.00  0.00           C  
ATOM    432 HG21 VAL A  27      14.713  -1.672 -20.121  1.00  0.00           H  
ATOM    433 HG22 VAL A  27      14.584  -2.143 -21.820  1.00  0.00           H  
ATOM    434 HG23 VAL A  27      15.572  -0.732 -21.349  1.00  0.00           H  
ATOM    435  C   VAL A  27      17.824  -1.765 -22.926  1.00  0.00           C  
ATOM    436  O   VAL A  27      19.039  -1.575 -22.827  1.00  0.00           O  
ATOM    437  N   THR A  28      17.045  -0.949 -23.641  1.00  0.00           N  
ATOM    438  H   THR A  28      16.057  -1.138 -23.663  1.00  0.00           H  
ATOM    439  CA  THR A  28      17.548   0.300 -24.249  1.00  0.00           C  
ATOM    440  HA  THR A  28      18.419   0.069 -24.863  1.00  0.00           H  
ATOM    441  CB  THR A  28      16.491   0.958 -25.155  1.00  0.00           C  
ATOM    442  HB  THR A  28      15.586   1.139 -24.576  1.00  0.00           H  
ATOM    443  CG2 THR A  28      16.964   2.283 -25.757  1.00  0.00           C  
ATOM    444 HG21 THR A  28      16.215   2.651 -26.458  1.00  0.00           H  
ATOM    445 HG22 THR A  28      17.095   3.028 -24.972  1.00  0.00           H  
ATOM    446 HG23 THR A  28      17.909   2.138 -26.281  1.00  0.00           H  
ATOM    447  OG1 THR A  28      16.172   0.115 -26.244  1.00  0.00           O  
ATOM    448  HG1 THR A  28      15.594  -0.586 -25.928  1.00  0.00           H  
ATOM    449  C   THR A  28      17.988   1.276 -23.153  1.00  0.00           C  
ATOM    450  O   THR A  28      17.196   1.623 -22.279  1.00  0.00           O  
ATOM    451  N   ASP A  29      19.238   1.727 -23.189  1.00  0.00           N  
ATOM    452  H   ASP A  29      19.822   1.470 -23.977  1.00  0.00           H  
ATOM    453  CA  ASP A  29      19.826   2.603 -22.182  1.00  0.00           C  
ATOM    454  HA  ASP A  29      19.352   2.386 -21.224  1.00  0.00           H  
ATOM    455  CB  ASP A  29      21.309   2.278 -22.010  1.00  0.00           C  
ATOM    456  HB2 ASP A  29      21.411   1.198 -21.907  1.00  0.00           H  
ATOM    457  HB3 ASP A  29      21.867   2.580 -22.896  1.00  0.00           H  
ATOM    458  CG  ASP A  29      21.897   2.941 -20.762  1.00  0.00           C  
ATOM    459  OD1 ASP A  29      21.348   3.927 -20.218  1.00  0.00           O  
ATOM    460  OD2 ASP A  29      22.894   2.406 -20.240  1.00  0.00           O  
ATOM    461  C   ASP A  29      19.566   4.074 -22.510  1.00  0.00           C  
ATOM    462  O   ASP A  29      20.348   4.755 -23.177  1.00  0.00           O  
ATOM    463  N   ILE A  30      18.429   4.561 -22.011  1.00  0.00           N  
ATOM    464  H   ILE A  30      17.806   3.902 -21.565  1.00  0.00           H  
ATOM    465  CA  ILE A  30      17.973   5.946 -22.198  1.00  0.00           C  
ATOM    466  HA  ILE A  30      17.989   6.146 -23.269  1.00  0.00           H  
ATOM    467  CB  ILE A  30      16.514   6.119 -21.713  1.00  0.00           C  
ATOM    468  HB  ILE A  30      16.162   7.083 -22.085  1.00  0.00           H  
ATOM    469  CG2 ILE A  30      15.616   5.046 -22.349  1.00  0.00           C  
ATOM    470 HG21 ILE A  30      14.566   5.274 -22.164  1.00  0.00           H  
ATOM    471 HG22 ILE A  30      15.784   5.007 -23.425  1.00  0.00           H  
ATOM    472 HG23 ILE A  30      15.833   4.067 -21.925  1.00  0.00           H  
ATOM    473  CG1 ILE A  30      16.327   6.096 -20.176  1.00  0.00           C  
ATOM    474 HG12 ILE A  30      15.355   5.665 -19.942  1.00  0.00           H  
ATOM    475 HG13 ILE A  30      17.085   5.465 -19.711  1.00  0.00           H  
ATOM    476  CD1 ILE A  30      16.357   7.486 -19.529  1.00  0.00           C  
ATOM    477 HD11 ILE A  30      17.350   7.925 -19.600  1.00  0.00           H  
ATOM    478 HD12 ILE A  30      15.641   8.144 -20.016  1.00  0.00           H  
ATOM    479 HD13 ILE A  30      16.091   7.397 -18.476  1.00  0.00           H  
ATOM    480  C   ILE A  30      18.903   6.986 -21.556  1.00  0.00           C  
ATOM    481  O   ILE A  30      18.831   8.156 -21.927  1.00  0.00           O  
ATOM    482  N   PHE A  31      19.762   6.583 -20.609  1.00  0.00           N  
ATOM    483  H   PHE A  31      19.809   5.595 -20.389  1.00  0.00           H  
ATOM    484  CA  PHE A  31      20.761   7.455 -19.984  1.00  0.00           C  
ATOM    485  HA  PHE A  31      20.353   8.464 -19.906  1.00  0.00           H  
ATOM    486  CB  PHE A  31      21.086   6.943 -18.573  1.00  0.00           C  
ATOM    487  HB2 PHE A  31      21.711   6.055 -18.666  1.00  0.00           H  
ATOM    488  HB3 PHE A  31      21.686   7.700 -18.066  1.00  0.00           H  
ATOM    489  CG  PHE A  31      19.894   6.607 -17.689  1.00  0.00           C  
ATOM    490  CD1 PHE A  31      19.077   7.635 -17.181  1.00  0.00           C  
ATOM    491  HD1 PHE A  31      19.275   8.665 -17.444  1.00  0.00           H  
ATOM    492  CE1 PHE A  31      18.001   7.325 -16.328  1.00  0.00           C  
ATOM    493  HE1 PHE A  31      17.377   8.116 -15.940  1.00  0.00           H  
ATOM    494  CZ  PHE A  31      17.744   5.987 -15.977  1.00  0.00           C  
ATOM    495  HZ  PHE A  31      16.921   5.749 -15.320  1.00  0.00           H  
ATOM    496  CE2 PHE A  31      18.556   4.957 -16.483  1.00  0.00           C  
ATOM    497  HE2 PHE A  31      18.360   3.927 -16.214  1.00  0.00           H  
ATOM    498  CD2 PHE A  31      19.621   5.267 -17.348  1.00  0.00           C  
ATOM    499  HD2 PHE A  31      20.232   4.470 -17.750  1.00  0.00           H  
ATOM    500  C   PHE A  31      22.050   7.542 -20.818  1.00  0.00           C  
ATOM    501  O   PHE A  31      22.720   8.571 -20.813  1.00  0.00           O  
ATOM    502  N   ALA A  32      22.380   6.478 -21.559  1.00  0.00           N  
ATOM    503  H   ALA A  32      21.796   5.654 -21.473  1.00  0.00           H  
ATOM    504  CA  ALA A  32      23.462   6.429 -22.545  1.00  0.00           C  
ATOM    505  HA  ALA A  32      24.225   7.150 -22.246  1.00  0.00           H  
ATOM    506  CB  ALA A  32      24.099   5.034 -22.501  1.00  0.00           C  
ATOM    507  HB1 ALA A  32      23.398   4.298 -22.888  1.00  0.00           H  
ATOM    508  HB2 ALA A  32      25.000   5.023 -23.114  1.00  0.00           H  
ATOM    509  HB3 ALA A  32      24.367   4.774 -21.476  1.00  0.00           H  
ATOM    510  C   ALA A  32      23.009   6.837 -23.969  1.00  0.00           C  
ATOM    511  O   ALA A  32      23.660   6.484 -24.956  1.00  0.00           O  
ATOM    512  N   ALA A  33      21.879   7.543 -24.092  1.00  0.00           N  
ATOM    513  H   ALA A  33      21.375   7.780 -23.252  1.00  0.00           H  
ATOM    514  CA  ALA A  33      21.365   8.070 -25.353  1.00  0.00           C  
ATOM    515  HA  ALA A  33      21.570   7.347 -26.137  1.00  0.00           H  
ATOM    516  CB  ALA A  33      19.847   8.238 -25.240  1.00  0.00           C  
ATOM    517  HB1 ALA A  33      19.398   7.295 -24.928  1.00  0.00           H  
ATOM    518  HB2 ALA A  33      19.612   9.007 -24.503  1.00  0.00           H  
ATOM    519  HB3 ALA A  33      19.437   8.526 -26.209  1.00  0.00           H  
ATOM    520  C   ALA A  33      22.043   9.389 -25.753  1.00  0.00           C  
ATOM    521  O   ALA A  33      22.222  10.288 -24.933  1.00  0.00           O  
ATOM    522  N   SER A  34      22.319   9.568 -27.047  1.00  0.00           N  
ATOM    523  H   SER A  34      22.102   8.808 -27.686  1.00  0.00           H  
ATOM    524  CA  SER A  34      23.033  10.744 -27.582  1.00  0.00           C  
ATOM    525  HA  SER A  34      23.918  10.903 -26.964  1.00  0.00           H  
ATOM    526  CB  SER A  34      23.515  10.466 -29.013  1.00  0.00           C  
ATOM    527  HB2 SER A  34      22.655  10.327 -29.669  1.00  0.00           H  
ATOM    528  HB3 SER A  34      24.095  11.322 -29.367  1.00  0.00           H  
ATOM    529  OG  SER A  34      24.333   9.316 -29.066  1.00  0.00           O  
ATOM    530  HG  SER A  34      23.779   8.531 -28.966  1.00  0.00           H  
ATOM    531  C   SER A  34      22.236  12.064 -27.548  1.00  0.00           C  
ATOM    532  O   SER A  34      22.691  13.069 -28.092  1.00  0.00           O  
ATOM    533  N   LYS A  35      21.036  12.088 -26.944  1.00  0.00           N  
ATOM    534  H   LYS A  35      20.771  11.248 -26.447  1.00  0.00           H  
ATOM    535  CA  LYS A  35      20.150  13.268 -26.850  1.00  0.00           C  
ATOM    536  HA  LYS A  35      20.769  14.160 -26.953  1.00  0.00           H  
ATOM    537  CB  LYS A  35      19.142  13.302 -28.017  1.00  0.00           C  
ATOM    538  HB2 LYS A  35      18.607  12.353 -28.088  1.00  0.00           H  
ATOM    539  HB3 LYS A  35      18.423  14.102 -27.832  1.00  0.00           H  
ATOM    540  CG  LYS A  35      19.884  13.597 -29.333  1.00  0.00           C  
ATOM    541  HG2 LYS A  35      20.574  14.425 -29.162  1.00  0.00           H  
ATOM    542  HG3 LYS A  35      20.461  12.718 -29.622  1.00  0.00           H  
ATOM    543  CD  LYS A  35      18.980  13.985 -30.505  1.00  0.00           C  
ATOM    544  HD2 LYS A  35      18.338  13.142 -30.767  1.00  0.00           H  
ATOM    545  HD3 LYS A  35      18.370  14.846 -30.223  1.00  0.00           H  
ATOM    546  CE  LYS A  35      19.905  14.349 -31.674  1.00  0.00           C  
ATOM    547  HE2 LYS A  35      20.588  15.138 -31.340  1.00  0.00           H  
ATOM    548  HE3 LYS A  35      20.513  13.471 -31.917  1.00  0.00           H  
ATOM    549  NZ  LYS A  35      19.157  14.799 -32.874  1.00  0.00           N  
ATOM    550  HZ1 LYS A  35      19.802  15.037 -33.618  1.00  0.00           H  
ATOM    551  HZ2 LYS A  35      18.549  14.058 -33.200  1.00  0.00           H  
ATOM    552  HZ3 LYS A  35      18.597  15.615 -32.660  1.00  0.00           H  
ATOM    553  C   LYS A  35      19.496  13.398 -25.470  1.00  0.00           C  
ATOM    554  O   LYS A  35      18.373  12.945 -25.231  1.00  0.00           O  
ATOM    555  N   ASN A  36      20.255  14.048 -24.589  1.00  0.00           N  
ATOM    556  H   ASN A  36      21.171  14.307 -24.912  1.00  0.00           H  
ATOM    557  CA  ASN A  36      19.888  14.524 -23.252  1.00  0.00           C  
ATOM    558  HA  ASN A  36      19.796  13.669 -22.579  1.00  0.00           H  
ATOM    559  CB  ASN A  36      21.080  15.398 -22.794  1.00  0.00           C  
ATOM    560  HB2 ASN A  36      22.009  14.849 -22.945  1.00  0.00           H  
ATOM    561  HB3 ASN A  36      21.115  16.302 -23.403  1.00  0.00           H  
ATOM    562  CG  ASN A  36      21.047  15.810 -21.334  1.00  0.00           C  
ATOM    563  OD1 ASN A  36      20.200  15.416 -20.562  1.00  0.00           O  
ATOM    564  ND2 ASN A  36      21.977  16.628 -20.904  1.00  0.00           N  
ATOM    565 HD21 ASN A  36      21.909  16.893 -19.936  1.00  0.00           H  
ATOM    566 HD22 ASN A  36      22.707  16.959 -21.509  1.00  0.00           H  
ATOM    567  C   ASN A  36      18.547  15.302 -23.241  1.00  0.00           C  
ATOM    568  O   ASN A  36      18.197  15.940 -24.235  1.00  0.00           O  
ATOM    569  N   THR A  37      17.814  15.264 -22.124  1.00  0.00           N  
ATOM    570  H   THR A  37      18.225  14.844 -21.293  1.00  0.00           H  
ATOM    571  CA  THR A  37      16.558  16.005 -21.909  1.00  0.00           C  
ATOM    572  HA  THR A  37      16.665  16.992 -22.360  1.00  0.00           H  
ATOM    573  CB  THR A  37      15.379  15.314 -22.616  1.00  0.00           C  
ATOM    574  HB  THR A  37      15.662  15.067 -23.639  1.00  0.00           H  
ATOM    575  CG2 THR A  37      14.927  14.041 -21.899  1.00  0.00           C  
ATOM    576 HG21 THR A  37      14.513  14.279 -20.923  1.00  0.00           H  
ATOM    577 HG22 THR A  37      14.156  13.547 -22.476  1.00  0.00           H  
ATOM    578 HG23 THR A  37      15.768  13.359 -21.777  1.00  0.00           H  
ATOM    579  OG1 THR A  37      14.316  16.238 -22.663  1.00  0.00           O  
ATOM    580  HG1 THR A  37      13.502  15.774 -23.002  1.00  0.00           H  
ATOM    581  C   THR A  37      16.263  16.217 -20.411  1.00  0.00           C  
ATOM    582  O   THR A  37      17.016  15.779 -19.545  1.00  0.00           O  
ATOM    583  N   THR A  38      15.162  16.902 -20.096  1.00  0.00           N  
ATOM    584  H   THR A  38      14.557  17.128 -20.879  1.00  0.00           H  
ATOM    585  CA  THR A  38      14.673  17.174 -18.735  1.00  0.00           C  
ATOM    586  HA  THR A  38      15.484  17.662 -18.197  1.00  0.00           H  
ATOM    587  CB  THR A  38      13.497  18.167 -18.800  1.00  0.00           C  
ATOM    588  HB  THR A  38      13.830  19.064 -19.324  1.00  0.00           H  
ATOM    589  CG2 THR A  38      12.251  17.623 -19.500  1.00  0.00           C  
ATOM    590 HG21 THR A  38      11.868  16.754 -18.967  1.00  0.00           H  
ATOM    591 HG22 THR A  38      11.484  18.396 -19.525  1.00  0.00           H  
ATOM    592 HG23 THR A  38      12.489  17.339 -20.526  1.00  0.00           H  
ATOM    593  OG1 THR A  38      13.078  18.540 -17.506  1.00  0.00           O  
ATOM    594  HG1 THR A  38      13.059  19.502 -17.484  1.00  0.00           H  
ATOM    595  C   THR A  38      14.303  15.909 -17.938  1.00  0.00           C  
ATOM    596  O   THR A  38      13.927  14.873 -18.490  1.00  0.00           O  
ATOM    597  N   GLU A  39      14.344  16.013 -16.606  1.00  0.00           N  
ATOM    598  H   GLU A  39      14.601  16.913 -16.228  1.00  0.00           H  
ATOM    599  CA  GLU A  39      14.059  14.931 -15.650  1.00  0.00           C  
ATOM    600  HA  GLU A  39      14.839  14.172 -15.714  1.00  0.00           H  
ATOM    601  CB  GLU A  39      14.038  15.510 -14.225  1.00  0.00           C  
ATOM    602  HB2 GLU A  39      13.724  16.556 -14.262  1.00  0.00           H  
ATOM    603  HB3 GLU A  39      13.291  14.967 -13.644  1.00  0.00           H  
ATOM    604  CG  GLU A  39      15.369  15.403 -13.467  1.00  0.00           C  
ATOM    605  HG2 GLU A  39      15.701  14.361 -13.500  1.00  0.00           H  
ATOM    606  HG3 GLU A  39      16.122  16.025 -13.955  1.00  0.00           H  
ATOM    607  CD  GLU A  39      15.200  15.826 -11.998  1.00  0.00           C  
ATOM    608  OE1 GLU A  39      16.035  15.457 -11.140  1.00  0.00           O  
ATOM    609  OE2 GLU A  39      14.167  16.441 -11.640  1.00  0.00           O  
ATOM    610  C   GLU A  39      12.715  14.228 -15.900  1.00  0.00           C  
ATOM    611  O   GLU A  39      12.661  13.001 -15.931  1.00  0.00           O  
ATOM    612  N   LYS A  40      11.626  14.986 -16.097  1.00  0.00           N  
ATOM    613  H   LYS A  40      11.753  15.988 -16.110  1.00  0.00           H  
ATOM    614  CA  LYS A  40      10.266  14.423 -16.222  1.00  0.00           C  
ATOM    615  HA  LYS A  40      10.060  13.788 -15.357  1.00  0.00           H  
ATOM    616  CB  LYS A  40       9.218  15.544 -16.270  1.00  0.00           C  
ATOM    617  HB2 LYS A  40       9.412  16.198 -17.123  1.00  0.00           H  
ATOM    618  HB3 LYS A  40       8.248  15.071 -16.421  1.00  0.00           H  
ATOM    619  CG  LYS A  40       9.191  16.385 -14.982  1.00  0.00           C  
ATOM    620  HG2 LYS A  40       9.193  15.726 -14.114  1.00  0.00           H  
ATOM    621  HG3 LYS A  40      10.090  17.002 -14.944  1.00  0.00           H  
ATOM    622  CD  LYS A  40       7.962  17.303 -14.904  1.00  0.00           C  
ATOM    623  HD2 LYS A  40       8.081  17.970 -14.049  1.00  0.00           H  
ATOM    624  HD3 LYS A  40       7.899  17.903 -15.814  1.00  0.00           H  
ATOM    625  CE  LYS A  40       6.688  16.465 -14.730  1.00  0.00           C  
ATOM    626  HE2 LYS A  40       6.583  15.812 -15.599  1.00  0.00           H  
ATOM    627  HE3 LYS A  40       6.805  15.823 -13.849  1.00  0.00           H  
ATOM    628  NZ  LYS A  40       5.471  17.298 -14.597  1.00  0.00           N  
ATOM    629  HZ1 LYS A  40       5.548  17.903 -13.792  1.00  0.00           H  
ATOM    630  HZ2 LYS A  40       5.329  17.856 -15.428  1.00  0.00           H  
ATOM    631  HZ3 LYS A  40       4.662  16.700 -14.476  1.00  0.00           H  
ATOM    632  C   LYS A  40      10.117  13.529 -17.451  1.00  0.00           C  
ATOM    633  O   LYS A  40       9.568  12.431 -17.370  1.00  0.00           O  
ATOM    634  N   GLU A  41      10.647  13.993 -18.581  1.00  0.00           N  
ATOM    635  H   GLU A  41      11.144  14.870 -18.559  1.00  0.00           H  
ATOM    636  CA  GLU A  41      10.717  13.187 -19.795  1.00  0.00           C  
ATOM    637  HA  GLU A  41       9.729  12.771 -20.002  1.00  0.00           H  
ATOM    638  CB  GLU A  41      11.112  14.071 -20.986  1.00  0.00           C  
ATOM    639  HB2 GLU A  41      10.502  14.976 -20.991  1.00  0.00           H  
ATOM    640  HB3 GLU A  41      12.156  14.358 -20.870  1.00  0.00           H  
ATOM    641  CG  GLU A  41      10.907  13.333 -22.319  1.00  0.00           C  
ATOM    642  HG2 GLU A  41      11.200  12.290 -22.192  1.00  0.00           H  
ATOM    643  HG3 GLU A  41       9.846  13.353 -22.580  1.00  0.00           H  
ATOM    644  CD  GLU A  41      11.745  13.912 -23.463  1.00  0.00           C  
ATOM    645  OE1 GLU A  41      12.179  15.078 -23.374  1.00  0.00           O  
ATOM    646  OE2 GLU A  41      12.080  13.138 -24.387  1.00  0.00           O  
ATOM    647  C   GLU A  41      11.680  12.009 -19.591  1.00  0.00           C  
ATOM    648  O   GLU A  41      11.327  10.882 -19.908  1.00  0.00           O  
ATOM    649  N   THR A  42      12.840  12.225 -18.965  1.00  0.00           N  
ATOM    650  H   THR A  42      13.075  13.179 -18.711  1.00  0.00           H  
ATOM    651  CA  THR A  42      13.830  11.170 -18.665  1.00  0.00           C  
ATOM    652  HA  THR A  42      14.151  10.728 -19.606  1.00  0.00           H  
ATOM    653  CB  THR A  42      15.078  11.786 -18.012  1.00  0.00           C  
ATOM    654  HB  THR A  42      14.803  12.309 -17.098  1.00  0.00           H  
ATOM    655  CG2 THR A  42      16.172  10.771 -17.683  1.00  0.00           C  
ATOM    656 HG21 THR A  42      17.034  11.293 -17.267  1.00  0.00           H  
ATOM    657 HG22 THR A  42      15.814  10.050 -16.950  1.00  0.00           H  
ATOM    658 HG23 THR A  42      16.480  10.254 -18.591  1.00  0.00           H  
ATOM    659  OG1 THR A  42      15.653  12.702 -18.916  1.00  0.00           O  
ATOM    660  HG1 THR A  42      15.135  13.521 -18.884  1.00  0.00           H  
ATOM    661  C   THR A  42      13.252  10.030 -17.813  1.00  0.00           C  
ATOM    662  O   THR A  42      13.473   8.859 -18.130  1.00  0.00           O  
ATOM    663  N   PHE A  43      12.434  10.329 -16.797  1.00  0.00           N  
ATOM    664  H   PHE A  43      12.318  11.308 -16.547  1.00  0.00           H  
ATOM    665  CA  PHE A  43      11.714   9.313 -16.018  1.00  0.00           C  
ATOM    666  HA  PHE A  43      12.423   8.533 -15.739  1.00  0.00           H  
ATOM    667  CB  PHE A  43      11.144   9.942 -14.733  1.00  0.00           C  
ATOM    668  HB2 PHE A  43      10.442  10.729 -15.015  1.00  0.00           H  
ATOM    669  HB3 PHE A  43      10.577   9.180 -14.196  1.00  0.00           H  
ATOM    670  CG  PHE A  43      12.182  10.515 -13.775  1.00  0.00           C  
ATOM    671  CD1 PHE A  43      11.995  11.789 -13.204  1.00  0.00           C  
ATOM    672  HD1 PHE A  43      11.117  12.369 -13.450  1.00  0.00           H  
ATOM    673  CE1 PHE A  43      12.968  12.335 -12.346  1.00  0.00           C  
ATOM    674  HE1 PHE A  43      12.829  13.323 -11.934  1.00  0.00           H  
ATOM    675  CZ  PHE A  43      14.137  11.611 -12.057  1.00  0.00           C  
ATOM    676  HZ  PHE A  43      14.902  12.038 -11.423  1.00  0.00           H  
ATOM    677  CE2 PHE A  43      14.321  10.332 -12.608  1.00  0.00           C  
ATOM    678  HE2 PHE A  43      15.222   9.776 -12.389  1.00  0.00           H  
ATOM    679  CD2 PHE A  43      13.341   9.780 -13.451  1.00  0.00           C  
ATOM    680  HD2 PHE A  43      13.493   8.794 -13.862  1.00  0.00           H  
ATOM    681  C   PHE A  43      10.620   8.608 -16.837  1.00  0.00           C  
ATOM    682  O   PHE A  43      10.446   7.398 -16.699  1.00  0.00           O  
ATOM    683  N   CYS A  44       9.952   9.329 -17.745  1.00  0.00           N  
ATOM    684  H   CYS A  44      10.150  10.321 -17.807  1.00  0.00           H  
ATOM    685  CA  CYS A  44       9.010   8.754 -18.709  1.00  0.00           C  
ATOM    686  HA  CYS A  44       8.280   8.161 -18.158  1.00  0.00           H  
ATOM    687  CB  CYS A  44       8.273   9.888 -19.432  1.00  0.00           C  
ATOM    688  HB2 CYS A  44       7.931  10.640 -18.722  1.00  0.00           H  
ATOM    689  HB3 CYS A  44       8.950  10.370 -20.137  1.00  0.00           H  
ATOM    690  SG  CYS A  44       6.864   9.205 -20.350  1.00  0.00           S  
ATOM    691  HG  CYS A  44       5.995   9.107 -19.329  1.00  0.00           H  
ATOM    692  C   CYS A  44       9.699   7.812 -19.716  1.00  0.00           C  
ATOM    693  O   CYS A  44       9.198   6.719 -19.970  1.00  0.00           O  
ATOM    694  N   ARG A  45      10.873   8.178 -20.248  1.00  0.00           N  
ATOM    695  H   ARG A  45      11.210   9.112 -20.032  1.00  0.00           H  
ATOM    696  CA  ARG A  45      11.717   7.328 -21.108  1.00  0.00           C  
ATOM    697  HA  ARG A  45      11.158   7.030 -21.998  1.00  0.00           H  
ATOM    698  CB  ARG A  45      12.976   8.103 -21.547  1.00  0.00           C  
ATOM    699  HB2 ARG A  45      13.455   8.514 -20.662  1.00  0.00           H  
ATOM    700  HB3 ARG A  45      13.666   7.395 -22.003  1.00  0.00           H  
ATOM    701  CG  ARG A  45      12.746   9.242 -22.555  1.00  0.00           C  
ATOM    702  HG2 ARG A  45      12.370   8.825 -23.489  1.00  0.00           H  
ATOM    703  HG3 ARG A  45      12.011   9.942 -22.164  1.00  0.00           H  
ATOM    704  CD  ARG A  45      14.070   9.986 -22.812  1.00  0.00           C  
ATOM    705  HD2 ARG A  45      14.414  10.421 -21.871  1.00  0.00           H  
ATOM    706  HD3 ARG A  45      14.817   9.267 -23.151  1.00  0.00           H  
ATOM    707  NE  ARG A  45      13.941  11.066 -23.810  1.00  0.00           N  
ATOM    708  HE  ARG A  45      13.005  11.423 -24.012  1.00  0.00           H  
ATOM    709  CZ  ARG A  45      14.918  11.745 -24.391  1.00  0.00           C  
ATOM    710  NH1 ARG A  45      16.183  11.479 -24.206  1.00  0.00           N  
ATOM    711 HH11 ARG A  45      16.451  10.748 -23.577  1.00  0.00           H  
ATOM    712 HH12 ARG A  45      16.893  12.055 -24.648  1.00  0.00           H  
ATOM    713  NH2 ARG A  45      14.628  12.755 -25.151  1.00  0.00           N  
ATOM    714 HH21 ARG A  45      13.640  13.054 -25.119  1.00  0.00           H  
ATOM    715 HH22 ARG A  45      15.333  13.386 -25.473  1.00  0.00           H  
ATOM    716  C   ARG A  45      12.116   6.043 -20.376  1.00  0.00           C  
ATOM    717  O   ARG A  45      11.950   4.955 -20.921  1.00  0.00           O  
ATOM    718  N   ALA A  46      12.571   6.154 -19.123  1.00  0.00           N  
ATOM    719  H   ALA A  46      12.747   7.082 -18.754  1.00  0.00           H  
ATOM    720  CA  ALA A  46      12.876   4.994 -18.283  1.00  0.00           C  
ATOM    721  HA  ALA A  46      13.621   4.390 -18.798  1.00  0.00           H  
ATOM    722  CB  ALA A  46      13.494   5.475 -16.965  1.00  0.00           C  
ATOM    723  HB1 ALA A  46      13.770   4.612 -16.357  1.00  0.00           H  
ATOM    724  HB2 ALA A  46      14.387   6.068 -17.169  1.00  0.00           H  
ATOM    725  HB3 ALA A  46      12.777   6.085 -16.415  1.00  0.00           H  
ATOM    726  C   ALA A  46      11.642   4.097 -18.057  1.00  0.00           C  
ATOM    727  O   ALA A  46      11.706   2.896 -18.315  1.00  0.00           O  
ATOM    728  N   ALA A  47      10.501   4.671 -17.669  1.00  0.00           N  
ATOM    729  H   ALA A  47      10.501   5.656 -17.428  1.00  0.00           H  
ATOM    730  CA  ALA A  47       9.240   3.937 -17.560  1.00  0.00           C  
ATOM    731  HA  ALA A  47       9.355   3.142 -16.820  1.00  0.00           H  
ATOM    732  CB  ALA A  47       8.181   4.919 -17.053  1.00  0.00           C  
ATOM    733  HB1 ALA A  47       8.006   5.696 -17.797  1.00  0.00           H  
ATOM    734  HB2 ALA A  47       7.250   4.386 -16.874  1.00  0.00           H  
ATOM    735  HB3 ALA A  47       8.509   5.378 -16.121  1.00  0.00           H  
ATOM    736  C   ALA A  47       8.815   3.284 -18.894  1.00  0.00           C  
ATOM    737  O   ALA A  47       8.304   2.170 -18.906  1.00  0.00           O  
ATOM    738  N   THR A  48       9.086   3.930 -20.033  1.00  0.00           N  
ATOM    739  H   THR A  48       9.478   4.861 -19.950  1.00  0.00           H  
ATOM    740  CA  THR A  48       8.721   3.446 -21.376  1.00  0.00           C  
ATOM    741  HA  THR A  48       7.679   3.120 -21.359  1.00  0.00           H  
ATOM    742  CB  THR A  48       8.835   4.579 -22.411  1.00  0.00           C  
ATOM    743  HB  THR A  48       9.852   4.969 -22.437  1.00  0.00           H  
ATOM    744  CG2 THR A  48       8.431   4.140 -23.819  1.00  0.00           C  
ATOM    745 HG21 THR A  48       7.454   3.660 -23.791  1.00  0.00           H  
ATOM    746 HG22 THR A  48       8.377   5.008 -24.473  1.00  0.00           H  
ATOM    747 HG23 THR A  48       9.169   3.447 -24.221  1.00  0.00           H  
ATOM    748  OG1 THR A  48       7.957   5.613 -22.036  1.00  0.00           O  
ATOM    749  HG1 THR A  48       8.313   6.008 -21.216  1.00  0.00           H  
ATOM    750  C   THR A  48       9.551   2.236 -21.811  1.00  0.00           C  
ATOM    751  O   THR A  48       8.981   1.264 -22.301  1.00  0.00           O  
ATOM    752  N   VAL A  49      10.875   2.245 -21.617  1.00  0.00           N  
ATOM    753  H   VAL A  49      11.307   3.071 -21.213  1.00  0.00           H  
ATOM    754  CA  VAL A  49      11.735   1.095 -21.980  1.00  0.00           C  
ATOM    755  HA  VAL A  49      11.412   0.731 -22.955  1.00  0.00           H  
ATOM    756  CB  VAL A  49      13.214   1.493 -22.148  1.00  0.00           C  
ATOM    757  HB  VAL A  49      13.754   0.612 -22.497  1.00  0.00           H  
ATOM    758  CG1 VAL A  49      13.349   2.568 -23.236  1.00  0.00           C  
ATOM    759 HG11 VAL A  49      14.403   2.749 -23.438  1.00  0.00           H  
ATOM    760 HG12 VAL A  49      12.876   2.217 -24.155  1.00  0.00           H  
ATOM    761 HG13 VAL A  49      12.880   3.501 -22.922  1.00  0.00           H  
ATOM    762  CG2 VAL A  49      13.886   1.958 -20.850  1.00  0.00           C  
ATOM    763 HG21 VAL A  49      13.833   1.182 -20.088  1.00  0.00           H  
ATOM    764 HG22 VAL A  49      13.409   2.863 -20.483  1.00  0.00           H  
ATOM    765 HG23 VAL A  49      14.939   2.161 -21.040  1.00  0.00           H  
ATOM    766  C   VAL A  49      11.571  -0.081 -21.009  1.00  0.00           C  
ATOM    767  O   VAL A  49      11.608  -1.237 -21.426  1.00  0.00           O  
ATOM    768  N   LEU A  50      11.271   0.189 -19.735  1.00  0.00           N  
ATOM    769  H   LEU A  50      11.302   1.153 -19.419  1.00  0.00           H  
ATOM    770  CA  LEU A  50      10.858  -0.849 -18.792  1.00  0.00           C  
ATOM    771  HA  LEU A  50      11.562  -1.678 -18.868  1.00  0.00           H  
ATOM    772  CB  LEU A  50      10.913  -0.294 -17.358  1.00  0.00           C  
ATOM    773  HB2 LEU A  50      10.260   0.578 -17.306  1.00  0.00           H  
ATOM    774  HB3 LEU A  50      10.520  -1.046 -16.673  1.00  0.00           H  
ATOM    775  CG  LEU A  50      12.331   0.112 -16.894  1.00  0.00           C  
ATOM    776  HG  LEU A  50      12.794   0.772 -17.624  1.00  0.00           H  
ATOM    777  CD1 LEU A  50      12.237   0.861 -15.564  1.00  0.00           C  
ATOM    778 HD11 LEU A  50      13.232   1.157 -15.234  1.00  0.00           H  
ATOM    779 HD12 LEU A  50      11.626   1.756 -15.694  1.00  0.00           H  
ATOM    780 HD13 LEU A  50      11.780   0.220 -14.813  1.00  0.00           H  
ATOM    781  CD2 LEU A  50      13.260  -1.090 -16.707  1.00  0.00           C  
ATOM    782 HD21 LEU A  50      12.834  -1.793 -15.992  1.00  0.00           H  
ATOM    783 HD22 LEU A  50      13.415  -1.591 -17.662  1.00  0.00           H  
ATOM    784 HD23 LEU A  50      14.232  -0.756 -16.348  1.00  0.00           H  
ATOM    785  C   LEU A  50       9.479  -1.431 -19.164  1.00  0.00           C  
ATOM    786  O   LEU A  50       9.290  -2.638 -19.041  1.00  0.00           O  
ATOM    787  N   ARG A  51       8.543  -0.630 -19.694  1.00  0.00           N  
ATOM    788  H   ARG A  51       8.700   0.373 -19.673  1.00  0.00           H  
ATOM    789  CA  ARG A  51       7.268  -1.125 -20.249  1.00  0.00           C  
ATOM    790  HA  ARG A  51       6.825  -1.796 -19.521  1.00  0.00           H  
ATOM    791  CB  ARG A  51       6.311   0.051 -20.454  1.00  0.00           C  
ATOM    792  HB2 ARG A  51       6.289   0.619 -19.525  1.00  0.00           H  
ATOM    793  HB3 ARG A  51       6.676   0.697 -21.250  1.00  0.00           H  
ATOM    794  CG  ARG A  51       4.884  -0.417 -20.790  1.00  0.00           C  
ATOM    795  HG2 ARG A  51       4.890  -1.007 -21.707  1.00  0.00           H  
ATOM    796  HG3 ARG A  51       4.514  -1.048 -19.989  1.00  0.00           H  
ATOM    797  CD  ARG A  51       3.920   0.754 -20.989  1.00  0.00           C  
ATOM    798  HD2 ARG A  51       4.148   1.202 -21.956  1.00  0.00           H  
ATOM    799  HD3 ARG A  51       2.898   0.372 -21.012  1.00  0.00           H  
ATOM    800  NE  ARG A  51       4.047   1.770 -19.928  1.00  0.00           N  
ATOM    801  HE  ARG A  51       4.322   1.457 -18.993  1.00  0.00           H  
ATOM    802  CZ  ARG A  51       3.943   3.071 -20.075  1.00  0.00           C  
ATOM    803  NH1 ARG A  51       3.543   3.593 -21.196  1.00  0.00           N  
ATOM    804 HH11 ARG A  51       3.264   2.990 -21.940  1.00  0.00           H  
ATOM    805 HH12 ARG A  51       3.448   4.600 -21.223  1.00  0.00           H  
ATOM    806  NH2 ARG A  51       4.241   3.898 -19.122  1.00  0.00           N  
ATOM    807 HH21 ARG A  51       4.574   3.534 -18.218  1.00  0.00           H  
ATOM    808 HH22 ARG A  51       4.112   4.888 -19.253  1.00  0.00           H  
ATOM    809  C   ARG A  51       7.436  -1.956 -21.516  1.00  0.00           C  
ATOM    810  O   ARG A  51       6.811  -3.013 -21.632  1.00  0.00           O  
ATOM    811  N   GLN A  52       8.301  -1.534 -22.445  1.00  0.00           N  
ATOM    812  H   GLN A  52       8.735  -0.625 -22.317  1.00  0.00           H  
ATOM    813  CA  GLN A  52       8.740  -2.370 -23.573  1.00  0.00           C  
ATOM    814  HA  GLN A  52       7.903  -2.558 -24.247  1.00  0.00           H  
ATOM    815  CB  GLN A  52       9.886  -1.704 -24.356  1.00  0.00           C  
ATOM    816  HB2 GLN A  52      10.558  -1.208 -23.662  1.00  0.00           H  
ATOM    817  HB3 GLN A  52      10.457  -2.485 -24.861  1.00  0.00           H  
ATOM    818  CG  GLN A  52       9.453  -0.700 -25.428  1.00  0.00           C  
ATOM    819  HG2 GLN A  52       8.773  -1.200 -26.119  1.00  0.00           H  
ATOM    820  HG3 GLN A  52       8.928   0.137 -24.969  1.00  0.00           H  
ATOM    821  CD  GLN A  52      10.658  -0.176 -26.216  1.00  0.00           C  
ATOM    822  OE1 GLN A  52      11.789  -0.144 -25.761  1.00  0.00           O  
ATOM    823  NE2 GLN A  52      10.468   0.248 -27.444  1.00  0.00           N  
ATOM    824 HE21 GLN A  52      11.292   0.529 -27.945  1.00  0.00           H  
ATOM    825 HE22 GLN A  52       9.566   0.179 -27.876  1.00  0.00           H  
ATOM    826  C   GLN A  52       9.228  -3.729 -23.066  1.00  0.00           C  
ATOM    827  O   GLN A  52       8.798  -4.757 -23.580  1.00  0.00           O  
ATOM    828  N   PHE A  53      10.059  -3.736 -22.019  1.00  0.00           N  
ATOM    829  H   PHE A  53      10.423  -2.850 -21.683  1.00  0.00           H  
ATOM    830  CA  PHE A  53      10.576  -4.966 -21.424  1.00  0.00           C  
ATOM    831  HA  PHE A  53      11.008  -5.570 -22.224  1.00  0.00           H  
ATOM    832  CB  PHE A  53      11.713  -4.609 -20.456  1.00  0.00           C  
ATOM    833  HB2 PHE A  53      12.397  -3.922 -20.956  1.00  0.00           H  
ATOM    834  HB3 PHE A  53      11.309  -4.087 -19.591  1.00  0.00           H  
ATOM    835  CG  PHE A  53      12.511  -5.800 -19.975  1.00  0.00           C  
ATOM    836  CD1 PHE A  53      12.124  -6.489 -18.811  1.00  0.00           C  
ATOM    837  HD1 PHE A  53      11.253  -6.173 -18.257  1.00  0.00           H  
ATOM    838  CE1 PHE A  53      12.874  -7.589 -18.365  1.00  0.00           C  
ATOM    839  HE1 PHE A  53      12.587  -8.112 -17.465  1.00  0.00           H  
ATOM    840  CZ  PHE A  53      14.016  -7.998 -19.078  1.00  0.00           C  
ATOM    841  HZ  PHE A  53      14.599  -8.835 -18.722  1.00  0.00           H  
ATOM    842  CE2 PHE A  53      14.409  -7.305 -20.235  1.00  0.00           C  
ATOM    843  HE2 PHE A  53      15.301  -7.597 -20.770  1.00  0.00           H  
ATOM    844  CD2 PHE A  53      13.649  -6.215 -20.691  1.00  0.00           C  
ATOM    845  HD2 PHE A  53      13.957  -5.691 -21.585  1.00  0.00           H  
ATOM    846  C   PHE A  53       9.475  -5.831 -20.778  1.00  0.00           C  
ATOM    847  O   PHE A  53       9.295  -6.978 -21.189  1.00  0.00           O  
ATOM    848  N   TYR A  54       8.700  -5.328 -19.804  1.00  0.00           N  
ATOM    849  H   TYR A  54       8.841  -4.372 -19.491  1.00  0.00           H  
ATOM    850  CA  TYR A  54       7.736  -6.199 -19.108  1.00  0.00           C  
ATOM    851  HA  TYR A  54       8.279  -7.108 -18.848  1.00  0.00           H  
ATOM    852  CB  TYR A  54       7.257  -5.603 -17.769  1.00  0.00           C  
ATOM    853  HB2 TYR A  54       6.808  -6.416 -17.197  1.00  0.00           H  
ATOM    854  HB3 TYR A  54       8.138  -5.288 -17.211  1.00  0.00           H  
ATOM    855  CG  TYR A  54       6.246  -4.462 -17.781  1.00  0.00           C  
ATOM    856  CD1 TYR A  54       6.626  -3.191 -17.309  1.00  0.00           C  
ATOM    857  HD1 TYR A  54       7.647  -3.011 -17.004  1.00  0.00           H  
ATOM    858  CE1 TYR A  54       5.690  -2.141 -17.245  1.00  0.00           C  
ATOM    859  HE1 TYR A  54       5.994  -1.166 -16.898  1.00  0.00           H  
ATOM    860  CZ  TYR A  54       4.362  -2.346 -17.673  1.00  0.00           C  
ATOM    861  OH  TYR A  54       3.467  -1.320 -17.666  1.00  0.00           O  
ATOM    862  HH  TYR A  54       3.901  -0.451 -17.498  1.00  0.00           H  
ATOM    863  CE2 TYR A  54       3.972  -3.624 -18.131  1.00  0.00           C  
ATOM    864  HE2 TYR A  54       2.955  -3.779 -18.456  1.00  0.00           H  
ATOM    865  CD2 TYR A  54       4.904  -4.683 -18.162  1.00  0.00           C  
ATOM    866  HD2 TYR A  54       4.583  -5.664 -18.487  1.00  0.00           H  
ATOM    867  C   TYR A  54       6.586  -6.671 -20.011  1.00  0.00           C  
ATOM    868  O   TYR A  54       6.163  -7.817 -19.892  1.00  0.00           O  
ATOM    869  N   SER A  55       6.104  -5.841 -20.944  1.00  0.00           N  
ATOM    870  H   SER A  55       6.482  -4.902 -21.001  1.00  0.00           H  
ATOM    871  CA  SER A  55       5.022  -6.236 -21.866  1.00  0.00           C  
ATOM    872  HA  SER A  55       4.217  -6.678 -21.276  1.00  0.00           H  
ATOM    873  CB  SER A  55       4.446  -5.009 -22.577  1.00  0.00           C  
ATOM    874  HB2 SER A  55       3.584  -5.315 -23.167  1.00  0.00           H  
ATOM    875  HB3 SER A  55       4.113  -4.280 -21.837  1.00  0.00           H  
ATOM    876  OG  SER A  55       5.397  -4.413 -23.434  1.00  0.00           O  
ATOM    877  HG  SER A  55       6.045  -3.950 -22.872  1.00  0.00           H  
ATOM    878  C   SER A  55       5.440  -7.296 -22.899  1.00  0.00           C  
ATOM    879  O   SER A  55       4.577  -8.017 -23.409  1.00  0.00           O  
ATOM    880  N   HIE A  56       6.741  -7.423 -23.189  1.00  0.00           N  
ATOM    881  H   HIE A  56       7.385  -6.744 -22.802  1.00  0.00           H  
ATOM    882  CA  HIE A  56       7.300  -8.556 -23.932  1.00  0.00           C  
ATOM    883  HA  HIE A  56       6.626  -8.822 -24.748  1.00  0.00           H  
ATOM    884  CB  HIE A  56       8.644  -8.149 -24.557  1.00  0.00           C  
ATOM    885  HB2 HIE A  56       8.481  -7.330 -25.257  1.00  0.00           H  
ATOM    886  HB3 HIE A  56       9.321  -7.798 -23.777  1.00  0.00           H  
ATOM    887  CG  HIE A  56       9.302  -9.289 -25.290  1.00  0.00           C  
ATOM    888  ND1 HIE A  56       8.995  -9.719 -26.582  1.00  0.00           N  
ATOM    889  CE1 HIE A  56       9.658 -10.874 -26.747  1.00  0.00           C  
ATOM    890  HE1 HIE A  56       9.599 -11.493 -27.632  1.00  0.00           H  
ATOM    891  NE2 HIE A  56      10.348 -11.187 -25.639  1.00  0.00           N  
ATOM    892  HE2 HIE A  56      10.797 -12.086 -25.444  1.00  0.00           H  
ATOM    893  CD2 HIE A  56      10.136 -10.196 -24.713  1.00  0.00           C  
ATOM    894  HD2 HIE A  56      10.469 -10.187 -23.687  1.00  0.00           H  
ATOM    895  C   HIE A  56       7.437  -9.808 -23.048  1.00  0.00           C  
ATOM    896  O   HIE A  56       6.921 -10.869 -23.392  1.00  0.00           O  
ATOM    897  N   HIE A  57       8.088  -9.705 -21.886  1.00  0.00           N  
ATOM    898  H   HIE A  57       8.478  -8.802 -21.636  1.00  0.00           H  
ATOM    899  CA  HIE A  57       8.391 -10.856 -21.009  1.00  0.00           C  
ATOM    900  HA  HIE A  57       8.701 -11.692 -21.639  1.00  0.00           H  
ATOM    901  CB  HIE A  57       9.591 -10.509 -20.127  1.00  0.00           C  
ATOM    902  HB2 HIE A  57       9.400  -9.570 -19.608  1.00  0.00           H  
ATOM    903  HB3 HIE A  57       9.724 -11.293 -19.386  1.00  0.00           H  
ATOM    904  CG  HIE A  57      10.868 -10.397 -20.917  1.00  0.00           C  
ATOM    905  ND1 HIE A  57      11.492 -11.445 -21.595  1.00  0.00           N  
ATOM    906  CE1 HIE A  57      12.584 -10.916 -22.164  1.00  0.00           C  
ATOM    907  HE1 HIE A  57      13.285 -11.479 -22.766  1.00  0.00           H  
ATOM    908  NE2 HIE A  57      12.668  -9.603 -21.890  1.00  0.00           N  
ATOM    909  HE2 HIE A  57      13.403  -8.973 -22.186  1.00  0.00           H  
ATOM    910  CD2 HIE A  57      11.592  -9.260 -21.106  1.00  0.00           C  
ATOM    911  HD2 HIE A  57      11.361  -8.286 -20.706  1.00  0.00           H  
ATOM    912  C   HIE A  57       7.202 -11.395 -20.193  1.00  0.00           C  
ATOM    913  O   HIE A  57       7.295 -12.460 -19.581  1.00  0.00           O  
ATOM    914  N   GLU A  58       6.066 -10.698 -20.223  1.00  0.00           N  
ATOM    915  H   GLU A  58       6.104  -9.748 -20.576  1.00  0.00           H  
ATOM    916  CA  GLU A  58       4.748 -11.228 -19.849  1.00  0.00           C  
ATOM    917  HA  GLU A  58       4.849 -11.795 -18.924  1.00  0.00           H  
ATOM    918  CB  GLU A  58       3.815 -10.034 -19.571  1.00  0.00           C  
ATOM    919  HB2 GLU A  58       4.283  -9.433 -18.790  1.00  0.00           H  
ATOM    920  HB3 GLU A  58       3.732  -9.416 -20.465  1.00  0.00           H  
ATOM    921  CG  GLU A  58       2.408 -10.424 -19.094  1.00  0.00           C  
ATOM    922  HG2 GLU A  58       1.784 -10.653 -19.960  1.00  0.00           H  
ATOM    923  HG3 GLU A  58       2.491 -11.321 -18.474  1.00  0.00           H  
ATOM    924  CD  GLU A  58       1.740  -9.319 -18.263  1.00  0.00           C  
ATOM    925  OE1 GLU A  58       1.885  -8.106 -18.551  1.00  0.00           O  
ATOM    926  OE2 GLU A  58       1.084  -9.641 -17.248  1.00  0.00           O  
ATOM    927  C   GLU A  58       4.173 -12.206 -20.899  1.00  0.00           C  
ATOM    928  O   GLU A  58       3.259 -12.971 -20.591  1.00  0.00           O  
ATOM    929  N   LYS A  59       4.728 -12.224 -22.121  1.00  0.00           N  
ATOM    930  H   LYS A  59       5.469 -11.555 -22.300  1.00  0.00           H  
ATOM    931  CA  LYS A  59       4.367 -13.142 -23.219  1.00  0.00           C  
ATOM    932  HA  LYS A  59       3.496 -13.733 -22.927  1.00  0.00           H  
ATOM    933  CB  LYS A  59       4.020 -12.338 -24.480  1.00  0.00           C  
ATOM    934  HB2 LYS A  59       4.908 -11.802 -24.820  1.00  0.00           H  
ATOM    935  HB3 LYS A  59       3.737 -13.042 -25.264  1.00  0.00           H  
ATOM    936  CG  LYS A  59       2.876 -11.336 -24.288  1.00  0.00           C  
ATOM    937  HG2 LYS A  59       1.989 -11.858 -23.926  1.00  0.00           H  
ATOM    938  HG3 LYS A  59       3.168 -10.572 -23.567  1.00  0.00           H  
ATOM    939  CD  LYS A  59       2.570 -10.671 -25.633  1.00  0.00           C  
ATOM    940  HD2 LYS A  59       3.479 -10.199 -26.016  1.00  0.00           H  
ATOM    941  HD3 LYS A  59       2.237 -11.436 -26.338  1.00  0.00           H  
ATOM    942  CE  LYS A  59       1.482  -9.613 -25.455  1.00  0.00           C  
ATOM    943  HE2 LYS A  59       0.620 -10.079 -24.966  1.00  0.00           H  
ATOM    944  HE3 LYS A  59       1.869  -8.833 -24.790  1.00  0.00           H  
ATOM    945  NZ  LYS A  59       1.090  -9.037 -26.764  1.00  0.00           N  
ATOM    946  HZ1 LYS A  59       0.736  -9.768 -27.366  1.00  0.00           H  
ATOM    947  HZ2 LYS A  59       1.899  -8.621 -27.209  1.00  0.00           H  
ATOM    948  HZ3 LYS A  59       0.377  -8.329 -26.644  1.00  0.00           H  
ATOM    949  C   LYS A  59       5.461 -14.149 -23.592  1.00  0.00           C  
ATOM    950  O   LYS A  59       5.127 -15.194 -24.142  1.00  0.00           O  
ATOM    951  N   ASP A  60       6.742 -13.831 -23.386  1.00  0.00           N  
ATOM    952  H   ASP A  60       6.942 -12.914 -23.011  1.00  0.00           H  
ATOM    953  CA  ASP A  60       7.864 -14.643 -23.877  1.00  0.00           C  
ATOM    954  HA  ASP A  60       7.745 -14.742 -24.958  1.00  0.00           H  
ATOM    955  CB  ASP A  60       9.197 -13.916 -23.636  1.00  0.00           C  
ATOM    956  HB2 ASP A  60       9.077 -12.876 -23.939  1.00  0.00           H  
ATOM    957  HB3 ASP A  60       9.432 -13.923 -22.571  1.00  0.00           H  
ATOM    958  CG  ASP A  60      10.375 -14.524 -24.416  1.00  0.00           C  
ATOM    959  OD1 ASP A  60      11.217 -13.744 -24.918  1.00  0.00           O  
ATOM    960  OD2 ASP A  60      10.456 -15.761 -24.592  1.00  0.00           O  
ATOM    961  C   ASP A  60       7.848 -16.057 -23.274  1.00  0.00           C  
ATOM    962  O   ASP A  60       8.207 -16.275 -22.115  1.00  0.00           O  
ATOM    963  N   THR A  61       7.427 -17.041 -24.073  1.00  0.00           N  
ATOM    964  H   THR A  61       7.137 -16.812 -25.013  1.00  0.00           H  
ATOM    965  CA  THR A  61       7.148 -18.405 -23.603  1.00  0.00           C  
ATOM    966  HA  THR A  61       6.462 -18.330 -22.762  1.00  0.00           H  
ATOM    967  CB  THR A  61       6.460 -19.242 -24.692  1.00  0.00           C  
ATOM    968  HB  THR A  61       6.275 -20.244 -24.301  1.00  0.00           H  
ATOM    969  CG2 THR A  61       5.119 -18.647 -25.123  1.00  0.00           C  
ATOM    970 HG21 THR A  61       4.476 -18.521 -24.251  1.00  0.00           H  
ATOM    971 HG22 THR A  61       5.265 -17.681 -25.603  1.00  0.00           H  
ATOM    972 HG23 THR A  61       4.633 -19.323 -25.826  1.00  0.00           H  
ATOM    973  OG1 THR A  61       7.274 -19.353 -25.838  1.00  0.00           O  
ATOM    974  HG1 THR A  61       7.849 -20.112 -25.721  1.00  0.00           H  
ATOM    975  C   THR A  61       8.392 -19.127 -23.093  1.00  0.00           C  
ATOM    976  O   THR A  61       8.258 -20.121 -22.382  1.00  0.00           O  
ATOM    977  N   ARG A  62       9.604 -18.622 -23.371  1.00  0.00           N  
ATOM    978  H   ARG A  62       9.640 -17.748 -23.893  1.00  0.00           H  
ATOM    979  CA  ARG A  62      10.856 -19.129 -22.783  1.00  0.00           C  
ATOM    980  HA  ARG A  62      10.972 -20.184 -23.036  1.00  0.00           H  
ATOM    981  CB  ARG A  62      12.046 -18.336 -23.360  1.00  0.00           C  
ATOM    982  HB2 ARG A  62      11.923 -17.277 -23.128  1.00  0.00           H  
ATOM    983  HB3 ARG A  62      12.964 -18.683 -22.882  1.00  0.00           H  
ATOM    984  CG  ARG A  62      12.179 -18.528 -24.885  1.00  0.00           C  
ATOM    985  HG2 ARG A  62      12.342 -19.589 -25.078  1.00  0.00           H  
ATOM    986  HG3 ARG A  62      11.259 -18.234 -25.390  1.00  0.00           H  
ATOM    987  CD  ARG A  62      13.348 -17.747 -25.505  1.00  0.00           C  
ATOM    988  HD2 ARG A  62      14.239 -17.890 -24.891  1.00  0.00           H  
ATOM    989  HD3 ARG A  62      13.536 -18.168 -26.494  1.00  0.00           H  
ATOM    990  NE  ARG A  62      13.061 -16.306 -25.657  1.00  0.00           N  
ATOM    991  HE  ARG A  62      12.177 -15.963 -25.261  1.00  0.00           H  
ATOM    992  CZ  ARG A  62      13.805 -15.417 -26.295  1.00  0.00           C  
ATOM    993  NH1 ARG A  62      14.934 -15.734 -26.871  1.00  0.00           N  
ATOM    994 HH11 ARG A  62      15.253 -16.680 -26.795  1.00  0.00           H  
ATOM    995 HH12 ARG A  62      15.456 -15.040 -27.371  1.00  0.00           H  
ATOM    996  NH2 ARG A  62      13.436 -14.177 -26.370  1.00  0.00           N  
ATOM    997 HH21 ARG A  62      12.576 -13.926 -25.867  1.00  0.00           H  
ATOM    998 HH22 ARG A  62      13.989 -13.462 -26.791  1.00  0.00           H  
ATOM    999  C   ARG A  62      10.823 -19.067 -21.249  1.00  0.00           C  
ATOM   1000  O   ARG A  62      11.377 -19.937 -20.584  1.00  0.00           O  
ATOM   1001  N   CYS A  63      10.100 -18.099 -20.687  1.00  0.00           N  
ATOM   1002  H   CYS A  63       9.656 -17.423 -21.299  1.00  0.00           H  
ATOM   1003  CA  CYS A  63       9.919 -17.931 -19.243  1.00  0.00           C  
ATOM   1004  HA  CYS A  63      10.897 -17.991 -18.762  1.00  0.00           H  
ATOM   1005  CB  CYS A  63       9.346 -16.529 -18.982  1.00  0.00           C  
ATOM   1006  HB2 CYS A  63       8.304 -16.482 -19.304  1.00  0.00           H  
ATOM   1007  HB3 CYS A  63       9.399 -16.315 -17.913  1.00  0.00           H  
ATOM   1008  SG  CYS A  63      10.292 -15.263 -19.884  1.00  0.00           S  
ATOM   1009  HG  CYS A  63       9.579 -15.342 -21.023  1.00  0.00           H  
ATOM   1010  C   CYS A  63       9.032 -19.025 -18.612  1.00  0.00           C  
ATOM   1011  O   CYS A  63       9.141 -19.287 -17.414  1.00  0.00           O  
ATOM   1012  N   LEU A  64       8.180 -19.695 -19.402  1.00  0.00           N  
ATOM   1013  H   LEU A  64       8.173 -19.480 -20.392  1.00  0.00           H  
ATOM   1014  CA  LEU A  64       7.358 -20.829 -18.951  1.00  0.00           C  
ATOM   1015  HA  LEU A  64       6.931 -20.593 -17.975  1.00  0.00           H  
ATOM   1016  CB  LEU A  64       6.216 -21.094 -19.954  1.00  0.00           C  
ATOM   1017  HB2 LEU A  64       6.655 -21.429 -20.894  1.00  0.00           H  
ATOM   1018  HB3 LEU A  64       5.615 -21.920 -19.571  1.00  0.00           H  
ATOM   1019  CG  LEU A  64       5.283 -19.906 -20.243  1.00  0.00           C  
ATOM   1020  HG  LEU A  64       5.864 -19.057 -20.602  1.00  0.00           H  
ATOM   1021  CD1 LEU A  64       4.280 -20.292 -21.331  1.00  0.00           C  
ATOM   1022 HD11 LEU A  64       4.815 -20.569 -22.239  1.00  0.00           H  
ATOM   1023 HD12 LEU A  64       3.625 -19.448 -21.550  1.00  0.00           H  
ATOM   1024 HD13 LEU A  64       3.678 -21.139 -21.001  1.00  0.00           H  
ATOM   1025  CD2 LEU A  64       4.509 -19.481 -18.996  1.00  0.00           C  
ATOM   1026 HD21 LEU A  64       5.209 -19.105 -18.254  1.00  0.00           H  
ATOM   1027 HD22 LEU A  64       3.811 -18.684 -19.251  1.00  0.00           H  
ATOM   1028 HD23 LEU A  64       3.962 -20.332 -18.588  1.00  0.00           H  
ATOM   1029  C   LEU A  64       8.171 -22.122 -18.774  1.00  0.00           C  
ATOM   1030  O   LEU A  64       7.728 -23.023 -18.071  1.00  0.00           O  
ATOM   1031  N   GLY A  65       9.347 -22.217 -19.407  1.00  0.00           N  
ATOM   1032  H   GLY A  65       9.646 -21.435 -19.974  1.00  0.00           H  
ATOM   1033  CA  GLY A  65      10.254 -23.366 -19.297  1.00  0.00           C  
ATOM   1034  HA2 GLY A  65       9.672 -24.287 -19.284  1.00  0.00           H  
ATOM   1035  HA3 GLY A  65      10.906 -23.384 -20.170  1.00  0.00           H  
ATOM   1036  C   GLY A  65      11.145 -23.353 -18.049  1.00  0.00           C  
ATOM   1037  O   GLY A  65      11.922 -24.282 -17.840  1.00  0.00           O  
ATOM   1038  N   ALA A  66      11.068 -22.302 -17.229  1.00  0.00           N  
ATOM   1039  H   ALA A  66      10.363 -21.606 -17.420  1.00  0.00           H  
ATOM   1040  CA  ALA A  66      11.795 -22.204 -15.969  1.00  0.00           C  
ATOM   1041  HA  ALA A  66      12.816 -22.550 -16.133  1.00  0.00           H  
ATOM   1042  CB  ALA A  66      11.844 -20.727 -15.566  1.00  0.00           C  
ATOM   1043  HB1 ALA A  66      12.405 -20.623 -14.642  1.00  0.00           H  
ATOM   1044  HB2 ALA A  66      12.331 -20.144 -16.350  1.00  0.00           H  
ATOM   1045  HB3 ALA A  66      10.832 -20.348 -15.415  1.00  0.00           H  
ATOM   1046  C   ALA A  66      11.163 -23.082 -14.869  1.00  0.00           C  
ATOM   1047  O   ALA A  66       9.955 -23.312 -14.856  1.00  0.00           O  
ATOM   1048  N   THR A  67      11.966 -23.524 -13.895  1.00  0.00           N  
ATOM   1049  H   THR A  67      12.944 -23.289 -13.924  1.00  0.00           H  
ATOM   1050  CA  THR A  67      11.448 -24.231 -12.709  1.00  0.00           C  
ATOM   1051  HA  THR A  67      10.874 -25.091 -13.058  1.00  0.00           H  
ATOM   1052  CB  THR A  67      12.570 -24.746 -11.792  1.00  0.00           C  
ATOM   1053  HB  THR A  67      12.114 -25.274 -10.954  1.00  0.00           H  
ATOM   1054  CG2 THR A  67      13.512 -25.714 -12.504  1.00  0.00           C  
ATOM   1055 HG21 THR A  67      14.231 -26.121 -11.793  1.00  0.00           H  
ATOM   1056 HG22 THR A  67      12.936 -26.537 -12.927  1.00  0.00           H  
ATOM   1057 HG23 THR A  67      14.049 -25.207 -13.306  1.00  0.00           H  
ATOM   1058  OG1 THR A  67      13.352 -23.690 -11.279  1.00  0.00           O  
ATOM   1059  HG1 THR A  67      14.125 -24.093 -10.871  1.00  0.00           H  
ATOM   1060  C   THR A  67      10.500 -23.330 -11.913  1.00  0.00           C  
ATOM   1061  O   THR A  67      10.654 -22.110 -11.906  1.00  0.00           O  
ATOM   1062  N   ALA A  68       9.525 -23.907 -11.200  1.00  0.00           N  
ATOM   1063  H   ALA A  68       9.423 -24.910 -11.237  1.00  0.00           H  
ATOM   1064  CA  ALA A  68       8.428 -23.140 -10.591  1.00  0.00           C  
ATOM   1065  HA  ALA A  68       7.832 -22.702 -11.394  1.00  0.00           H  
ATOM   1066  CB  ALA A  68       7.538 -24.121  -9.819  1.00  0.00           C  
ATOM   1067  HB1 ALA A  68       8.108 -24.601  -9.023  1.00  0.00           H  
ATOM   1068  HB2 ALA A  68       6.696 -23.585  -9.378  1.00  0.00           H  
ATOM   1069  HB3 ALA A  68       7.150 -24.885 -10.496  1.00  0.00           H  
ATOM   1070  C   ALA A  68       8.900 -21.977  -9.691  1.00  0.00           C  
ATOM   1071  O   ALA A  68       8.384 -20.865  -9.794  1.00  0.00           O  
ATOM   1072  N   GLN A  69       9.938 -22.198  -8.874  1.00  0.00           N  
ATOM   1073  H   GLN A  69      10.314 -23.131  -8.822  1.00  0.00           H  
ATOM   1074  CA  GLN A  69      10.527 -21.159  -8.024  1.00  0.00           C  
ATOM   1075  HA  GLN A  69       9.721 -20.701  -7.450  1.00  0.00           H  
ATOM   1076  CB  GLN A  69      11.518 -21.830  -7.051  1.00  0.00           C  
ATOM   1077  HB2 GLN A  69      11.035 -22.695  -6.592  1.00  0.00           H  
ATOM   1078  HB3 GLN A  69      12.370 -22.197  -7.626  1.00  0.00           H  
ATOM   1079  CG  GLN A  69      12.050 -20.925  -5.921  1.00  0.00           C  
ATOM   1080  HG2 GLN A  69      12.866 -21.453  -5.426  1.00  0.00           H  
ATOM   1081  HG3 GLN A  69      12.458 -20.005  -6.338  1.00  0.00           H  
ATOM   1082  CD  GLN A  69      11.006 -20.569  -4.859  1.00  0.00           C  
ATOM   1083  OE1 GLN A  69       9.811 -20.725  -5.029  1.00  0.00           O  
ATOM   1084  NE2 GLN A  69      11.411 -20.048  -3.722  1.00  0.00           N  
ATOM   1085 HE21 GLN A  69      10.684 -19.849  -3.054  1.00  0.00           H  
ATOM   1086 HE22 GLN A  69      12.383 -19.931  -3.514  1.00  0.00           H  
ATOM   1087  C   GLN A  69      11.188 -20.036  -8.848  1.00  0.00           C  
ATOM   1088  O   GLN A  69      11.060 -18.862  -8.509  1.00  0.00           O  
ATOM   1089  N   GLN A  70      11.844 -20.366  -9.967  1.00  0.00           N  
ATOM   1090  H   GLN A  70      11.835 -21.334 -10.265  1.00  0.00           H  
ATOM   1091  CA  GLN A  70      12.418 -19.383 -10.895  1.00  0.00           C  
ATOM   1092  HA  GLN A  70      12.991 -18.654 -10.317  1.00  0.00           H  
ATOM   1093  CB  GLN A  70      13.387 -20.136 -11.826  1.00  0.00           C  
ATOM   1094  HB2 GLN A  70      14.139 -20.639 -11.216  1.00  0.00           H  
ATOM   1095  HB3 GLN A  70      12.840 -20.907 -12.364  1.00  0.00           H  
ATOM   1096  CG  GLN A  70      14.100 -19.255 -12.861  1.00  0.00           C  
ATOM   1097  HG2 GLN A  70      14.725 -19.893 -13.486  1.00  0.00           H  
ATOM   1098  HG3 GLN A  70      13.365 -18.771 -13.505  1.00  0.00           H  
ATOM   1099  CD  GLN A  70      14.984 -18.189 -12.234  1.00  0.00           C  
ATOM   1100  OE1 GLN A  70      14.790 -17.007 -12.446  1.00  0.00           O  
ATOM   1101  NE2 GLN A  70      15.969 -18.549 -11.443  1.00  0.00           N  
ATOM   1102 HE21 GLN A  70      16.533 -17.817 -11.042  1.00  0.00           H  
ATOM   1103 HE22 GLN A  70      16.162 -19.518 -11.276  1.00  0.00           H  
ATOM   1104  C   GLN A  70      11.322 -18.604 -11.654  1.00  0.00           C  
ATOM   1105  O   GLN A  70      11.384 -17.382 -11.759  1.00  0.00           O  
ATOM   1106  N   PHE A  71      10.273 -19.289 -12.121  1.00  0.00           N  
ATOM   1107  H   PHE A  71      10.293 -20.301 -12.035  1.00  0.00           H  
ATOM   1108  CA  PHE A  71       9.094 -18.687 -12.759  1.00  0.00           C  
ATOM   1109  HA  PHE A  71       9.439 -18.061 -13.581  1.00  0.00           H  
ATOM   1110  CB  PHE A  71       8.242 -19.829 -13.340  1.00  0.00           C  
ATOM   1111  HB2 PHE A  71       8.857 -20.397 -14.039  1.00  0.00           H  
ATOM   1112  HB3 PHE A  71       7.982 -20.504 -12.525  1.00  0.00           H  
ATOM   1113  CG  PHE A  71       6.965 -19.440 -14.071  1.00  0.00           C  
ATOM   1114  CD1 PHE A  71       6.941 -18.350 -14.965  1.00  0.00           C  
ATOM   1115  HD1 PHE A  71       7.832 -17.763 -15.137  1.00  0.00           H  
ATOM   1116  CE1 PHE A  71       5.772 -18.049 -15.685  1.00  0.00           C  
ATOM   1117  HE1 PHE A  71       5.778 -17.232 -16.395  1.00  0.00           H  
ATOM   1118  CZ  PHE A  71       4.626 -18.850 -15.540  1.00  0.00           C  
ATOM   1119  HZ  PHE A  71       3.751 -18.648 -16.145  1.00  0.00           H  
ATOM   1120  CE2 PHE A  71       4.649 -19.953 -14.668  1.00  0.00           C  
ATOM   1121  HE2 PHE A  71       3.795 -20.613 -14.605  1.00  0.00           H  
ATOM   1122  CD2 PHE A  71       5.813 -20.239 -13.929  1.00  0.00           C  
ATOM   1123  HD2 PHE A  71       5.842 -21.115 -13.294  1.00  0.00           H  
ATOM   1124  C   PHE A  71       8.282 -17.789 -11.800  1.00  0.00           C  
ATOM   1125  O   PHE A  71       7.706 -16.783 -12.225  1.00  0.00           O  
ATOM   1126  N   HIE A  72       8.271 -18.095 -10.497  1.00  0.00           N  
ATOM   1127  H   HIE A  72       8.675 -18.981 -10.209  1.00  0.00           H  
ATOM   1128  CA  HIE A  72       7.756 -17.201  -9.454  1.00  0.00           C  
ATOM   1129  HA  HIE A  72       6.753 -16.872  -9.724  1.00  0.00           H  
ATOM   1130  CB  HIE A  72       7.646 -17.942  -8.114  1.00  0.00           C  
ATOM   1131  HB2 HIE A  72       6.937 -18.766  -8.218  1.00  0.00           H  
ATOM   1132  HB3 HIE A  72       8.613 -18.365  -7.843  1.00  0.00           H  
ATOM   1133  CG  HIE A  72       7.176 -17.048  -6.993  1.00  0.00           C  
ATOM   1134  ND1 HIE A  72       5.908 -16.473  -6.902  1.00  0.00           N  
ATOM   1135  CE1 HIE A  72       5.916 -15.744  -5.774  1.00  0.00           C  
ATOM   1136  HE1 HIE A  72       5.070 -15.177  -5.402  1.00  0.00           H  
ATOM   1137  NE2 HIE A  72       7.117 -15.824  -5.171  1.00  0.00           N  
ATOM   1138  HE2 HIE A  72       7.366 -15.383  -4.294  1.00  0.00           H  
ATOM   1139  CD2 HIE A  72       7.927 -16.637  -5.932  1.00  0.00           C  
ATOM   1140  HD2 HIE A  72       8.955 -16.908  -5.734  1.00  0.00           H  
ATOM   1141  C   HIE A  72       8.607 -15.934  -9.342  1.00  0.00           C  
ATOM   1142  O   HIE A  72       8.066 -14.841  -9.465  1.00  0.00           O  
ATOM   1143  N   ARG A  73       9.939 -16.054  -9.229  1.00  0.00           N  
ATOM   1144  H   ARG A  73      10.339 -16.986  -9.170  1.00  0.00           H  
ATOM   1145  CA  ARG A  73      10.845 -14.883  -9.210  1.00  0.00           C  
ATOM   1146  HA  ARG A  73      10.563 -14.226  -8.385  1.00  0.00           H  
ATOM   1147  CB  ARG A  73      12.304 -15.341  -9.025  1.00  0.00           C  
ATOM   1148  HB2 ARG A  73      12.559 -16.078  -9.786  1.00  0.00           H  
ATOM   1149  HB3 ARG A  73      12.952 -14.478  -9.179  1.00  0.00           H  
ATOM   1150  CG  ARG A  73      12.627 -15.925  -7.640  1.00  0.00           C  
ATOM   1151  HG2 ARG A  73      12.074 -16.843  -7.474  1.00  0.00           H  
ATOM   1152  HG3 ARG A  73      13.693 -16.147  -7.605  1.00  0.00           H  
ATOM   1153  CD  ARG A  73      12.276 -14.936  -6.529  1.00  0.00           C  
ATOM   1154  HD2 ARG A  73      12.621 -13.950  -6.838  1.00  0.00           H  
ATOM   1155  HD3 ARG A  73      11.192 -14.904  -6.394  1.00  0.00           H  
ATOM   1156  NE  ARG A  73      12.917 -15.269  -5.244  1.00  0.00           N  
ATOM   1157  HE  ARG A  73      13.505 -16.075  -5.197  1.00  0.00           H  
ATOM   1158  CZ  ARG A  73      12.917 -14.454  -4.204  1.00  0.00           C  
ATOM   1159  NH1 ARG A  73      12.196 -13.375  -4.180  1.00  0.00           N  
ATOM   1160 HH11 ARG A  73      11.753 -13.033  -5.025  1.00  0.00           H  
ATOM   1161 HH12 ARG A  73      12.451 -12.649  -3.493  1.00  0.00           H  
ATOM   1162  NH2 ARG A  73      13.655 -14.686  -3.162  1.00  0.00           N  
ATOM   1163 HH21 ARG A  73      14.349 -15.398  -3.159  1.00  0.00           H  
ATOM   1164 HH22 ARG A  73      13.747 -13.874  -2.540  1.00  0.00           H  
ATOM   1165  C   ARG A  73      10.703 -14.003 -10.457  1.00  0.00           C  
ATOM   1166  O   ARG A  73      10.620 -12.784 -10.337  1.00  0.00           O  
ATOM   1167  N   HIE A  74      10.566 -14.616 -11.636  1.00  0.00           N  
ATOM   1168  H   HIE A  74      10.704 -15.621 -11.661  1.00  0.00           H  
ATOM   1169  CA  HIE A  74      10.254 -13.919 -12.891  1.00  0.00           C  
ATOM   1170  HA  HIE A  74      11.033 -13.188 -13.107  1.00  0.00           H  
ATOM   1171  CB  HIE A  74      10.225 -14.914 -14.059  1.00  0.00           C  
ATOM   1172  HB2 HIE A  74      11.192 -15.414 -14.123  1.00  0.00           H  
ATOM   1173  HB3 HIE A  74       9.465 -15.673 -13.884  1.00  0.00           H  
ATOM   1174  CG  HIE A  74       9.949 -14.246 -15.385  1.00  0.00           C  
ATOM   1175  ND1 HIE A  74      10.894 -13.531 -16.117  1.00  0.00           N  
ATOM   1176  CE1 HIE A  74      10.265 -13.135 -17.235  1.00  0.00           C  
ATOM   1177  HE1 HIE A  74      10.749 -12.626 -18.058  1.00  0.00           H  
ATOM   1178  NE2 HIE A  74       8.976 -13.514 -17.216  1.00  0.00           N  
ATOM   1179  HE2 HIE A  74       8.313 -13.349 -17.974  1.00  0.00           H  
ATOM   1180  CD2 HIE A  74       8.758 -14.226 -16.054  1.00  0.00           C  
ATOM   1181  HD2 HIE A  74       7.836 -14.691 -15.739  1.00  0.00           H  
ATOM   1182  C   HIE A  74       8.937 -13.141 -12.807  1.00  0.00           C  
ATOM   1183  O   HIE A  74       8.913 -11.943 -13.081  1.00  0.00           O  
ATOM   1184  N   LYS A  75       7.833 -13.776 -12.395  1.00  0.00           N  
ATOM   1185  H   LYS A  75       7.895 -14.765 -12.168  1.00  0.00           H  
ATOM   1186  CA  LYS A  75       6.533 -13.084 -12.304  1.00  0.00           C  
ATOM   1187  HA  LYS A  75       6.373 -12.540 -13.237  1.00  0.00           H  
ATOM   1188  CB  LYS A  75       5.403 -14.106 -12.144  1.00  0.00           C  
ATOM   1189  HB2 LYS A  75       5.678 -14.840 -11.385  1.00  0.00           H  
ATOM   1190  HB3 LYS A  75       4.497 -13.590 -11.823  1.00  0.00           H  
ATOM   1191  CG  LYS A  75       5.135 -14.783 -13.499  1.00  0.00           C  
ATOM   1192  HG2 LYS A  75       4.875 -14.013 -14.228  1.00  0.00           H  
ATOM   1193  HG3 LYS A  75       6.035 -15.290 -13.849  1.00  0.00           H  
ATOM   1194  CD  LYS A  75       3.986 -15.792 -13.443  1.00  0.00           C  
ATOM   1195  HD2 LYS A  75       3.097 -15.306 -13.036  1.00  0.00           H  
ATOM   1196  HD3 LYS A  75       3.770 -16.116 -14.462  1.00  0.00           H  
ATOM   1197  CE  LYS A  75       4.371 -17.001 -12.587  1.00  0.00           C  
ATOM   1198  HE2 LYS A  75       5.326 -17.396 -12.952  1.00  0.00           H  
ATOM   1199  HE3 LYS A  75       4.519 -16.674 -11.554  1.00  0.00           H  
ATOM   1200  NZ  LYS A  75       3.331 -18.051 -12.656  1.00  0.00           N  
ATOM   1201  HZ1 LYS A  75       3.308 -18.433 -13.595  1.00  0.00           H  
ATOM   1202  HZ2 LYS A  75       3.557 -18.805 -12.021  1.00  0.00           H  
ATOM   1203  HZ3 LYS A  75       2.422 -17.675 -12.427  1.00  0.00           H  
ATOM   1204  C   LYS A  75       6.503 -12.008 -11.213  1.00  0.00           C  
ATOM   1205  O   LYS A  75       5.873 -10.977 -11.423  1.00  0.00           O  
ATOM   1206  N   GLN A  76       7.215 -12.208 -10.103  1.00  0.00           N  
ATOM   1207  H   GLN A  76       7.669 -13.107  -9.987  1.00  0.00           H  
ATOM   1208  CA  GLN A  76       7.411 -11.190  -9.063  1.00  0.00           C  
ATOM   1209  HA  GLN A  76       6.438 -10.823  -8.730  1.00  0.00           H  
ATOM   1210  CB  GLN A  76       8.151 -11.792  -7.855  1.00  0.00           C  
ATOM   1211  HB2 GLN A  76       9.039 -12.325  -8.197  1.00  0.00           H  
ATOM   1212  HB3 GLN A  76       8.480 -10.985  -7.197  1.00  0.00           H  
ATOM   1213  CG  GLN A  76       7.279 -12.746  -7.029  1.00  0.00           C  
ATOM   1214  HG2 GLN A  76       6.791 -13.471  -7.675  1.00  0.00           H  
ATOM   1215  HG3 GLN A  76       7.918 -13.292  -6.337  1.00  0.00           H  
ATOM   1216  CD  GLN A  76       6.216 -11.999  -6.235  1.00  0.00           C  
ATOM   1217  OE1 GLN A  76       5.096 -11.800  -6.681  1.00  0.00           O  
ATOM   1218  NE2 GLN A  76       6.522 -11.558  -5.033  1.00  0.00           N  
ATOM   1219 HE21 GLN A  76       5.805 -11.057  -4.539  1.00  0.00           H  
ATOM   1220 HE22 GLN A  76       7.451 -11.655  -4.657  1.00  0.00           H  
ATOM   1221  C   GLN A  76       8.180  -9.984  -9.614  1.00  0.00           C  
ATOM   1222  O   GLN A  76       7.758  -8.850  -9.393  1.00  0.00           O  
ATOM   1223  N   LEU A  77       9.239 -10.211 -10.403  1.00  0.00           N  
ATOM   1224  H   LEU A  77       9.563 -11.165 -10.529  1.00  0.00           H  
ATOM   1225  CA  LEU A  77       9.949  -9.141 -11.107  1.00  0.00           C  
ATOM   1226  HA  LEU A  77      10.320  -8.437 -10.361  1.00  0.00           H  
ATOM   1227  CB  LEU A  77      11.160  -9.725 -11.863  1.00  0.00           C  
ATOM   1228  HB2 LEU A  77      11.712 -10.402 -11.208  1.00  0.00           H  
ATOM   1229  HB3 LEU A  77      10.798 -10.318 -12.702  1.00  0.00           H  
ATOM   1230  CG  LEU A  77      12.117  -8.634 -12.389  1.00  0.00           C  
ATOM   1231  HG  LEU A  77      11.578  -7.698 -12.526  1.00  0.00           H  
ATOM   1232  CD1 LEU A  77      13.268  -8.405 -11.409  1.00  0.00           C  
ATOM   1233 HD11 LEU A  77      13.887  -9.299 -11.342  1.00  0.00           H  
ATOM   1234 HD12 LEU A  77      13.888  -7.578 -11.757  1.00  0.00           H  
ATOM   1235 HD13 LEU A  77      12.884  -8.170 -10.418  1.00  0.00           H  
ATOM   1236  CD2 LEU A  77      12.701  -9.031 -13.743  1.00  0.00           C  
ATOM   1237 HD21 LEU A  77      13.388  -8.259 -14.092  1.00  0.00           H  
ATOM   1238 HD22 LEU A  77      13.239  -9.972 -13.656  1.00  0.00           H  
ATOM   1239 HD23 LEU A  77      11.898  -9.140 -14.473  1.00  0.00           H  
ATOM   1240  C   LEU A  77       8.999  -8.368 -12.038  1.00  0.00           C  
ATOM   1241  O   LEU A  77       8.925  -7.148 -11.950  1.00  0.00           O  
ATOM   1242  N   ILE A  78       8.224  -9.058 -12.887  1.00  0.00           N  
ATOM   1243  H   ILE A  78       8.361 -10.065 -12.932  1.00  0.00           H  
ATOM   1244  CA  ILE A  78       7.236  -8.432 -13.796  1.00  0.00           C  
ATOM   1245  HA  ILE A  78       7.766  -7.744 -14.453  1.00  0.00           H  
ATOM   1246  CB  ILE A  78       6.567  -9.521 -14.676  1.00  0.00           C  
ATOM   1247  HB  ILE A  78       6.213 -10.306 -14.009  1.00  0.00           H  
ATOM   1248  CG2 ILE A  78       5.331  -9.007 -15.438  1.00  0.00           C  
ATOM   1249 HG21 ILE A  78       5.581  -8.116 -16.014  1.00  0.00           H  
ATOM   1250 HG22 ILE A  78       4.969  -9.779 -16.120  1.00  0.00           H  
ATOM   1251 HG23 ILE A  78       4.528  -8.770 -14.741  1.00  0.00           H  
ATOM   1252  CG1 ILE A  78       7.562 -10.186 -15.660  1.00  0.00           C  
ATOM   1253 HG12 ILE A  78       8.442 -10.520 -15.115  1.00  0.00           H  
ATOM   1254 HG13 ILE A  78       7.090 -11.075 -16.080  1.00  0.00           H  
ATOM   1255  CD1 ILE A  78       8.045  -9.315 -16.827  1.00  0.00           C  
ATOM   1256 HD11 ILE A  78       8.488  -8.390 -16.462  1.00  0.00           H  
ATOM   1257 HD12 ILE A  78       7.220  -9.088 -17.503  1.00  0.00           H  
ATOM   1258 HD13 ILE A  78       8.805  -9.867 -17.378  1.00  0.00           H  
ATOM   1259  C   ILE A  78       6.205  -7.583 -13.023  1.00  0.00           C  
ATOM   1260  O   ILE A  78       5.894  -6.460 -13.425  1.00  0.00           O  
ATOM   1261  N   ARG A  79       5.729  -8.078 -11.871  1.00  0.00           N  
ATOM   1262  H   ARG A  79       6.006  -9.023 -11.619  1.00  0.00           H  
ATOM   1263  CA  ARG A  79       4.873  -7.327 -10.939  1.00  0.00           C  
ATOM   1264  HA  ARG A  79       3.995  -6.980 -11.485  1.00  0.00           H  
ATOM   1265  CB  ARG A  79       4.393  -8.260  -9.812  1.00  0.00           C  
ATOM   1266  HB2 ARG A  79       3.890  -9.124 -10.249  1.00  0.00           H  
ATOM   1267  HB3 ARG A  79       5.247  -8.614  -9.236  1.00  0.00           H  
ATOM   1268  CG  ARG A  79       3.421  -7.542  -8.868  1.00  0.00           C  
ATOM   1269  HG2 ARG A  79       3.909  -6.662  -8.446  1.00  0.00           H  
ATOM   1270  HG3 ARG A  79       2.547  -7.216  -9.435  1.00  0.00           H  
ATOM   1271  CD  ARG A  79       2.967  -8.434  -7.709  1.00  0.00           C  
ATOM   1272  HD2 ARG A  79       2.355  -9.244  -8.107  1.00  0.00           H  
ATOM   1273  HD3 ARG A  79       3.845  -8.859  -7.213  1.00  0.00           H  
ATOM   1274  NE  ARG A  79       2.200  -7.619  -6.756  1.00  0.00           N  
ATOM   1275  HE  ARG A  79       2.358  -6.613  -6.802  1.00  0.00           H  
ATOM   1276  CZ  ARG A  79       1.121  -7.923  -6.067  1.00  0.00           C  
ATOM   1277  NH1 ARG A  79       0.594  -9.113  -6.027  1.00  0.00           N  
ATOM   1278 HH11 ARG A  79       1.062  -9.874  -6.475  1.00  0.00           H  
ATOM   1279 HH12 ARG A  79      -0.319  -9.198  -5.604  1.00  0.00           H  
ATOM   1280  NH2 ARG A  79       0.532  -6.996  -5.388  1.00  0.00           N  
ATOM   1281 HH21 ARG A  79       0.924  -6.064  -5.465  1.00  0.00           H  
ATOM   1282 HH22 ARG A  79      -0.454  -7.126  -5.174  1.00  0.00           H  
ATOM   1283  C   ARG A  79       5.567  -6.065 -10.402  1.00  0.00           C  
ATOM   1284  O   ARG A  79       5.018  -4.973 -10.541  1.00  0.00           O  
ATOM   1285  N   PHE A  80       6.768  -6.161  -9.827  1.00  0.00           N  
ATOM   1286  H   PHE A  80       7.179  -7.079  -9.689  1.00  0.00           H  
ATOM   1287  CA  PHE A  80       7.486  -4.971  -9.354  1.00  0.00           C  
ATOM   1288  HA  PHE A  80       6.809  -4.409  -8.711  1.00  0.00           H  
ATOM   1289  CB  PHE A  80       8.694  -5.381  -8.499  1.00  0.00           C  
ATOM   1290  HB2 PHE A  80       9.283  -6.106  -9.059  1.00  0.00           H  
ATOM   1291  HB3 PHE A  80       9.314  -4.500  -8.332  1.00  0.00           H  
ATOM   1292  CG  PHE A  80       8.362  -5.966  -7.135  1.00  0.00           C  
ATOM   1293  CD1 PHE A  80       8.763  -7.276  -6.808  1.00  0.00           C  
ATOM   1294  HD1 PHE A  80       9.290  -7.882  -7.531  1.00  0.00           H  
ATOM   1295  CE1 PHE A  80       8.493  -7.802  -5.533  1.00  0.00           C  
ATOM   1296  HE1 PHE A  80       8.814  -8.804  -5.283  1.00  0.00           H  
ATOM   1297  CZ  PHE A  80       7.823  -7.023  -4.575  1.00  0.00           C  
ATOM   1298  HZ  PHE A  80       7.632  -7.428  -3.589  1.00  0.00           H  
ATOM   1299  CE2 PHE A  80       7.434  -5.710  -4.891  1.00  0.00           C  
ATOM   1300  HE2 PHE A  80       6.945  -5.104  -4.143  1.00  0.00           H  
ATOM   1301  CD2 PHE A  80       7.704  -5.181  -6.167  1.00  0.00           C  
ATOM   1302  HD2 PHE A  80       7.416  -4.165  -6.392  1.00  0.00           H  
ATOM   1303  C   PHE A  80       7.873  -3.999 -10.491  1.00  0.00           C  
ATOM   1304  O   PHE A  80       7.880  -2.795 -10.250  1.00  0.00           O  
ATOM   1305  N   LEU A  81       8.130  -4.469 -11.722  1.00  0.00           N  
ATOM   1306  H   LEU A  81       8.193  -5.477 -11.841  1.00  0.00           H  
ATOM   1307  CA  LEU A  81       8.342  -3.615 -12.908  1.00  0.00           C  
ATOM   1308  HA  LEU A  81       9.109  -2.877 -12.674  1.00  0.00           H  
ATOM   1309  CB  LEU A  81       8.804  -4.462 -14.113  1.00  0.00           C  
ATOM   1310  HB2 LEU A  81       8.139  -5.319 -14.215  1.00  0.00           H  
ATOM   1311  HB3 LEU A  81       8.700  -3.860 -15.017  1.00  0.00           H  
ATOM   1312  CG  LEU A  81      10.260  -4.961 -14.052  1.00  0.00           C  
ATOM   1313  HG  LEU A  81      10.434  -5.497 -13.125  1.00  0.00           H  
ATOM   1314  CD1 LEU A  81      10.532  -5.909 -15.222  1.00  0.00           C  
ATOM   1315 HD11 LEU A  81      11.551  -6.294 -15.155  1.00  0.00           H  
ATOM   1316 HD12 LEU A  81       9.840  -6.749 -15.181  1.00  0.00           H  
ATOM   1317 HD13 LEU A  81      10.408  -5.380 -16.167  1.00  0.00           H  
ATOM   1318  CD2 LEU A  81      11.259  -3.808 -14.149  1.00  0.00           C  
ATOM   1319 HD21 LEU A  81      11.175  -3.163 -13.277  1.00  0.00           H  
ATOM   1320 HD22 LEU A  81      12.274  -4.203 -14.177  1.00  0.00           H  
ATOM   1321 HD23 LEU A  81      11.078  -3.229 -15.055  1.00  0.00           H  
ATOM   1322  C   LEU A  81       7.083  -2.818 -13.289  1.00  0.00           C  
ATOM   1323  O   LEU A  81       7.172  -1.618 -13.558  1.00  0.00           O  
ATOM   1324  N   LYS A  82       5.904  -3.452 -13.240  1.00  0.00           N  
ATOM   1325  H   LYS A  82       5.910  -4.455 -13.071  1.00  0.00           H  
ATOM   1326  CA  LYS A  82       4.608  -2.762 -13.370  1.00  0.00           C  
ATOM   1327  HA  LYS A  82       4.602  -2.194 -14.303  1.00  0.00           H  
ATOM   1328  CB  LYS A  82       3.464  -3.784 -13.395  1.00  0.00           C  
ATOM   1329  HB2 LYS A  82       3.598  -4.515 -12.597  1.00  0.00           H  
ATOM   1330  HB3 LYS A  82       2.519  -3.263 -13.229  1.00  0.00           H  
ATOM   1331  CG  LYS A  82       3.383  -4.500 -14.745  1.00  0.00           C  
ATOM   1332  HG2 LYS A  82       3.090  -3.775 -15.504  1.00  0.00           H  
ATOM   1333  HG3 LYS A  82       4.351  -4.928 -15.011  1.00  0.00           H  
ATOM   1334  CD  LYS A  82       2.337  -5.614 -14.684  1.00  0.00           C  
ATOM   1335  HD2 LYS A  82       2.667  -6.383 -13.985  1.00  0.00           H  
ATOM   1336  HD3 LYS A  82       1.386  -5.202 -14.342  1.00  0.00           H  
ATOM   1337  CE  LYS A  82       2.166  -6.221 -16.073  1.00  0.00           C  
ATOM   1338  HE2 LYS A  82       1.891  -5.431 -16.775  1.00  0.00           H  
ATOM   1339  HE3 LYS A  82       3.120  -6.648 -16.407  1.00  0.00           H  
ATOM   1340  NZ  LYS A  82       1.121  -7.264 -16.082  1.00  0.00           N  
ATOM   1341  HZ1 LYS A  82       1.378  -8.070 -15.532  1.00  0.00           H  
ATOM   1342  HZ2 LYS A  82       0.195  -6.941 -15.849  1.00  0.00           H  
ATOM   1343  HZ3 LYS A  82       1.092  -7.702 -17.014  1.00  0.00           H  
ATOM   1344  C   LYS A  82       4.378  -1.746 -12.251  1.00  0.00           C  
ATOM   1345  O   LYS A  82       3.943  -0.631 -12.524  1.00  0.00           O  
ATOM   1346  N   ARG A  83       4.699  -2.088 -10.997  1.00  0.00           N  
ATOM   1347  H   ARG A  83       4.993  -3.045 -10.830  1.00  0.00           H  
ATOM   1348  CA  ARG A  83       4.579  -1.153  -9.862  1.00  0.00           C  
ATOM   1349  HA  ARG A  83       3.582  -0.720  -9.894  1.00  0.00           H  
ATOM   1350  CB  ARG A  83       4.714  -1.933  -8.543  1.00  0.00           C  
ATOM   1351  HB2 ARG A  83       4.151  -2.865  -8.638  1.00  0.00           H  
ATOM   1352  HB3 ARG A  83       5.761  -2.182  -8.365  1.00  0.00           H  
ATOM   1353  CG  ARG A  83       4.149  -1.152  -7.345  1.00  0.00           C  
ATOM   1354  HG2 ARG A  83       4.782  -0.288  -7.138  1.00  0.00           H  
ATOM   1355  HG3 ARG A  83       3.138  -0.815  -7.580  1.00  0.00           H  
ATOM   1356  CD  ARG A  83       4.097  -2.063  -6.114  1.00  0.00           C  
ATOM   1357  HD2 ARG A  83       3.508  -2.940  -6.369  1.00  0.00           H  
ATOM   1358  HD3 ARG A  83       5.110  -2.389  -5.868  1.00  0.00           H  
ATOM   1359  NE  ARG A  83       3.501  -1.400  -4.937  1.00  0.00           N  
ATOM   1360  HE  ARG A  83       3.425  -0.394  -4.951  1.00  0.00           H  
ATOM   1361  CZ  ARG A  83       3.104  -1.990  -3.825  1.00  0.00           C  
ATOM   1362  NH1 ARG A  83       3.038  -3.288  -3.716  1.00  0.00           N  
ATOM   1363 HH11 ARG A  83       3.081  -3.831  -4.571  1.00  0.00           H  
ATOM   1364 HH12 ARG A  83       2.605  -3.691  -2.908  1.00  0.00           H  
ATOM   1365  NH2 ARG A  83       2.729  -1.293  -2.796  1.00  0.00           N  
ATOM   1366 HH21 ARG A  83       2.536  -0.302  -2.938  1.00  0.00           H  
ATOM   1367 HH22 ARG A  83       2.310  -1.740  -2.006  1.00  0.00           H  
ATOM   1368  C   ARG A  83       5.553   0.031  -9.980  1.00  0.00           C  
ATOM   1369  O   ARG A  83       5.182   1.158  -9.673  1.00  0.00           O  
ATOM   1370  N   LEU A  84       6.767  -0.205 -10.476  1.00  0.00           N  
ATOM   1371  H   LEU A  84       7.029  -1.172 -10.628  1.00  0.00           H  
ATOM   1372  CA  LEU A  84       7.778   0.823 -10.757  1.00  0.00           C  
ATOM   1373  HA  LEU A  84       7.915   1.409  -9.848  1.00  0.00           H  
ATOM   1374  CB  LEU A  84       9.111   0.122 -11.078  1.00  0.00           C  
ATOM   1375  HB2 LEU A  84       9.448  -0.420 -10.193  1.00  0.00           H  
ATOM   1376  HB3 LEU A  84       8.921  -0.610 -11.861  1.00  0.00           H  
ATOM   1377  CG  LEU A  84      10.250   1.037 -11.569  1.00  0.00           C  
ATOM   1378  HG  LEU A  84       9.939   1.562 -12.474  1.00  0.00           H  
ATOM   1379  CD1 LEU A  84      10.698   2.063 -10.526  1.00  0.00           C  
ATOM   1380 HD11 LEU A  84      11.026   1.558  -9.617  1.00  0.00           H  
ATOM   1381 HD12 LEU A  84      11.515   2.664 -10.925  1.00  0.00           H  
ATOM   1382 HD13 LEU A  84       9.868   2.726 -10.287  1.00  0.00           H  
ATOM   1383  CD2 LEU A  84      11.451   0.164 -11.920  1.00  0.00           C  
ATOM   1384 HD21 LEU A  84      11.157  -0.586 -12.655  1.00  0.00           H  
ATOM   1385 HD22 LEU A  84      12.239   0.782 -12.350  1.00  0.00           H  
ATOM   1386 HD23 LEU A  84      11.824  -0.334 -11.029  1.00  0.00           H  
ATOM   1387  C   LEU A  84       7.348   1.799 -11.866  1.00  0.00           C  
ATOM   1388  O   LEU A  84       7.467   3.002 -11.664  1.00  0.00           O  
ATOM   1389  N   ASP A  85       6.807   1.316 -12.991  1.00  0.00           N  
ATOM   1390  H   ASP A  85       6.780   0.306 -13.102  1.00  0.00           H  
ATOM   1391  CA  ASP A  85       6.191   2.138 -14.058  1.00  0.00           C  
ATOM   1392  HA  ASP A  85       6.934   2.832 -14.453  1.00  0.00           H  
ATOM   1393  CB  ASP A  85       5.763   1.174 -15.193  1.00  0.00           C  
ATOM   1394  HB2 ASP A  85       6.645   0.601 -15.484  1.00  0.00           H  
ATOM   1395  HB3 ASP A  85       5.037   0.467 -14.791  1.00  0.00           H  
ATOM   1396  CG  ASP A  85       5.172   1.776 -16.480  1.00  0.00           C  
ATOM   1397  OD1 ASP A  85       5.192   3.006 -16.685  1.00  0.00           O  
ATOM   1398  OD2 ASP A  85       4.668   0.985 -17.316  1.00  0.00           O  
ATOM   1399  C   ASP A  85       5.024   2.982 -13.493  1.00  0.00           C  
ATOM   1400  O   ASP A  85       5.015   4.209 -13.593  1.00  0.00           O  
ATOM   1401  N   ARG A  86       4.112   2.333 -12.757  1.00  0.00           N  
ATOM   1402  H   ARG A  86       4.184   1.321 -12.727  1.00  0.00           H  
ATOM   1403  CA  ARG A  86       2.981   2.955 -12.038  1.00  0.00           C  
ATOM   1404  HA  ARG A  86       2.341   3.460 -12.762  1.00  0.00           H  
ATOM   1405  CB  ARG A  86       2.182   1.807 -11.395  1.00  0.00           C  
ATOM   1406  HB2 ARG A  86       1.876   1.126 -12.191  1.00  0.00           H  
ATOM   1407  HB3 ARG A  86       2.849   1.263 -10.731  1.00  0.00           H  
ATOM   1408  CG  ARG A  86       0.928   2.181 -10.592  1.00  0.00           C  
ATOM   1409  HG2 ARG A  86       1.199   2.848  -9.777  1.00  0.00           H  
ATOM   1410  HG3 ARG A  86       0.200   2.679 -11.235  1.00  0.00           H  
ATOM   1411  CD  ARG A  86       0.327   0.887 -10.016  1.00  0.00           C  
ATOM   1412  HD2 ARG A  86      -0.048   0.283 -10.845  1.00  0.00           H  
ATOM   1413  HD3 ARG A  86       1.113   0.333  -9.497  1.00  0.00           H  
ATOM   1414  NE  ARG A  86      -0.761   1.145  -9.061  1.00  0.00           N  
ATOM   1415  HE  ARG A  86      -0.894   2.115  -8.759  1.00  0.00           H  
ATOM   1416  CZ  ARG A  86      -1.592   0.264  -8.534  1.00  0.00           C  
ATOM   1417  NH1 ARG A  86      -1.606  -0.991  -8.908  1.00  0.00           N  
ATOM   1418 HH11 ARG A  86      -0.901  -1.299  -9.553  1.00  0.00           H  
ATOM   1419 HH12 ARG A  86      -2.147  -1.658  -8.392  1.00  0.00           H  
ATOM   1420  NH2 ARG A  86      -2.449   0.640  -7.635  1.00  0.00           N  
ATOM   1421 HH21 ARG A  86      -2.321   1.579  -7.242  1.00  0.00           H  
ATOM   1422 HH22 ARG A  86      -3.149   0.034  -7.262  1.00  0.00           H  
ATOM   1423  C   ARG A  86       3.395   4.040 -11.028  1.00  0.00           C  
ATOM   1424  O   ARG A  86       2.646   4.994 -10.842  1.00  0.00           O  
ATOM   1425  N   ASN A  87       4.567   3.936 -10.391  1.00  0.00           N  
ATOM   1426  H   ASN A  87       5.092   3.082 -10.512  1.00  0.00           H  
ATOM   1427  CA  ASN A  87       5.104   4.982  -9.508  1.00  0.00           C  
ATOM   1428  HA  ASN A  87       4.261   5.478  -9.027  1.00  0.00           H  
ATOM   1429  CB  ASN A  87       5.952   4.317  -8.400  1.00  0.00           C  
ATOM   1430  HB2 ASN A  87       5.663   3.272  -8.309  1.00  0.00           H  
ATOM   1431  HB3 ASN A  87       7.004   4.340  -8.667  1.00  0.00           H  
ATOM   1432  CG  ASN A  87       5.757   4.952  -7.024  1.00  0.00           C  
ATOM   1433  OD1 ASN A  87       5.404   6.108  -6.883  1.00  0.00           O  
ATOM   1434  ND2 ASN A  87       5.905   4.181  -5.968  1.00  0.00           N  
ATOM   1435 HD21 ASN A  87       5.609   4.566  -5.071  1.00  0.00           H  
ATOM   1436 HD22 ASN A  87       6.085   3.201  -6.067  1.00  0.00           H  
ATOM   1437  C   ASN A  87       5.868   6.087 -10.281  1.00  0.00           C  
ATOM   1438  O   ASN A  87       5.673   7.274 -10.018  1.00  0.00           O  
ATOM   1439  N   LEU A  88       6.689   5.724 -11.279  1.00  0.00           N  
ATOM   1440  H   LEU A  88       6.775   4.734 -11.486  1.00  0.00           H  
ATOM   1441  CA  LEU A  88       7.417   6.680 -12.137  1.00  0.00           C  
ATOM   1442  HA  LEU A  88       8.048   7.303 -11.504  1.00  0.00           H  
ATOM   1443  CB  LEU A  88       8.288   5.927 -13.164  1.00  0.00           C  
ATOM   1444  HB2 LEU A  88       7.685   5.137 -13.615  1.00  0.00           H  
ATOM   1445  HB3 LEU A  88       8.562   6.621 -13.961  1.00  0.00           H  
ATOM   1446  CG  LEU A  88       9.588   5.316 -12.618  1.00  0.00           C  
ATOM   1447  HG  LEU A  88       9.377   4.669 -11.770  1.00  0.00           H  
ATOM   1448  CD1 LEU A  88      10.268   4.496 -13.718  1.00  0.00           C  
ATOM   1449 HD11 LEU A  88      10.527   5.133 -14.564  1.00  0.00           H  
ATOM   1450 HD12 LEU A  88      11.167   4.020 -13.328  1.00  0.00           H  
ATOM   1451 HD13 LEU A  88       9.586   3.716 -14.059  1.00  0.00           H  
ATOM   1452  CD2 LEU A  88      10.584   6.388 -12.174  1.00  0.00           C  
ATOM   1453 HD21 LEU A  88      10.178   6.957 -11.342  1.00  0.00           H  
ATOM   1454 HD22 LEU A  88      11.503   5.904 -11.845  1.00  0.00           H  
ATOM   1455 HD23 LEU A  88      10.803   7.059 -13.002  1.00  0.00           H  
ATOM   1456  C   LEU A  88       6.475   7.640 -12.877  1.00  0.00           C  
ATOM   1457  O   LEU A  88       6.806   8.816 -13.043  1.00  0.00           O  
ATOM   1458  N   TRP A  89       5.283   7.165 -13.243  1.00  0.00           N  
ATOM   1459  H   TRP A  89       5.125   6.165 -13.136  1.00  0.00           H  
ATOM   1460  CA  TRP A  89       4.166   7.966 -13.744  1.00  0.00           C  
ATOM   1461  HA  TRP A  89       4.351   8.250 -14.780  1.00  0.00           H  
ATOM   1462  CB  TRP A  89       2.922   7.070 -13.710  1.00  0.00           C  
ATOM   1463  HB2 TRP A  89       2.982   6.366 -14.539  1.00  0.00           H  
ATOM   1464  HB3 TRP A  89       2.940   6.487 -12.792  1.00  0.00           H  
ATOM   1465  CG  TRP A  89       1.601   7.770 -13.760  1.00  0.00           C  
ATOM   1466  CD1 TRP A  89       0.744   7.886 -12.721  1.00  0.00           C  
ATOM   1467  HD1 TRP A  89       0.914   7.478 -11.727  1.00  0.00           H  
ATOM   1468  NE1 TRP A  89      -0.356   8.626 -13.107  1.00  0.00           N  
ATOM   1469  HE1 TRP A  89      -1.083   8.896 -12.458  1.00  0.00           H  
ATOM   1470  CE2 TRP A  89      -0.267   9.012 -14.428  1.00  0.00           C  
ATOM   1471  CZ2 TRP A  89      -1.108   9.759 -15.266  1.00  0.00           C  
ATOM   1472  HZ2 TRP A  89      -2.044  10.148 -14.894  1.00  0.00           H  
ATOM   1473  CH2 TRP A  89      -0.715   9.988 -16.593  1.00  0.00           C  
ATOM   1474  HH2 TRP A  89      -1.356  10.551 -17.258  1.00  0.00           H  
ATOM   1475  CZ3 TRP A  89       0.510   9.481 -17.063  1.00  0.00           C  
ATOM   1476  HZ3 TRP A  89       0.793   9.653 -18.087  1.00  0.00           H  
ATOM   1477  CE3 TRP A  89       1.352   8.735 -16.214  1.00  0.00           C  
ATOM   1478  HE3 TRP A  89       2.289   8.346 -16.586  1.00  0.00           H  
ATOM   1479  CD2 TRP A  89       0.981   8.480 -14.876  1.00  0.00           C  
ATOM   1480  C   TRP A  89       3.936   9.262 -12.948  1.00  0.00           C  
ATOM   1481  O   TRP A  89       3.706  10.305 -13.561  1.00  0.00           O  
ATOM   1482  N   GLY A  90       4.067   9.234 -11.615  1.00  0.00           N  
ATOM   1483  H   GLY A  90       4.346   8.361 -11.176  1.00  0.00           H  
ATOM   1484  CA  GLY A  90       3.895  10.416 -10.759  1.00  0.00           C  
ATOM   1485  HA2 GLY A  90       2.939  10.889 -10.989  1.00  0.00           H  
ATOM   1486  HA3 GLY A  90       3.888  10.096  -9.717  1.00  0.00           H  
ATOM   1487  C   GLY A  90       4.998  11.469 -10.920  1.00  0.00           C  
ATOM   1488  O   GLY A  90       4.712  12.665 -10.906  1.00  0.00           O  
ATOM   1489  N   LEU A  91       6.249  11.050 -11.150  1.00  0.00           N  
ATOM   1490  H   LEU A  91       6.415  10.050 -11.181  1.00  0.00           H  
ATOM   1491  CA  LEU A  91       7.359  11.960 -11.476  1.00  0.00           C  
ATOM   1492  HA  LEU A  91       7.315  12.832 -10.825  1.00  0.00           H  
ATOM   1493  CB  LEU A  91       8.702  11.237 -11.274  1.00  0.00           C  
ATOM   1494  HB2 LEU A  91       8.696  10.320 -11.865  1.00  0.00           H  
ATOM   1495  HB3 LEU A  91       9.497  11.874 -11.663  1.00  0.00           H  
ATOM   1496  CG  LEU A  91       9.041  10.888  -9.818  1.00  0.00           C  
ATOM   1497  HG  LEU A  91       8.248  10.281  -9.384  1.00  0.00           H  
ATOM   1498  CD1 LEU A  91      10.337  10.080  -9.813  1.00  0.00           C  
ATOM   1499 HD11 LEU A  91      10.591   9.803  -8.792  1.00  0.00           H  
ATOM   1500 HD12 LEU A  91      11.150  10.669 -10.240  1.00  0.00           H  
ATOM   1501 HD13 LEU A  91      10.201   9.169 -10.393  1.00  0.00           H  
ATOM   1502  CD2 LEU A  91       9.262  12.137  -8.962  1.00  0.00           C  
ATOM   1503 HD21 LEU A  91      10.048  12.759  -9.387  1.00  0.00           H  
ATOM   1504 HD22 LEU A  91       9.534  11.839  -7.949  1.00  0.00           H  
ATOM   1505 HD23 LEU A  91       8.340  12.711  -8.890  1.00  0.00           H  
ATOM   1506  C   LEU A  91       7.287  12.478 -12.918  1.00  0.00           C  
ATOM   1507  O   LEU A  91       7.622  13.634 -13.189  1.00  0.00           O  
ATOM   1508  N   ALA A  92       6.870  11.618 -13.846  1.00  0.00           N  
ATOM   1509  H   ALA A  92       6.661  10.669 -13.551  1.00  0.00           H  
ATOM   1510  CA  ALA A  92       6.769  11.945 -15.263  1.00  0.00           C  
ATOM   1511  HA  ALA A  92       7.686  12.448 -15.578  1.00  0.00           H  
ATOM   1512  CB  ALA A  92       6.648  10.632 -16.050  1.00  0.00           C  
ATOM   1513  HB1 ALA A  92       5.792  10.052 -15.702  1.00  0.00           H  
ATOM   1514  HB2 ALA A  92       6.513  10.852 -17.106  1.00  0.00           H  
ATOM   1515  HB3 ALA A  92       7.554  10.039 -15.919  1.00  0.00           H  
ATOM   1516  C   ALA A  92       5.595  12.893 -15.563  1.00  0.00           C  
ATOM   1517  O   ALA A  92       5.775  13.909 -16.235  1.00  0.00           O  
ATOM   1518  N   GLY A  93       4.383  12.573 -15.098  1.00  0.00           N  
ATOM   1519  H   GLY A  93       4.290  11.775 -14.472  1.00  0.00           H  
ATOM   1520  CA  GLY A  93       3.142  13.189 -15.589  1.00  0.00           C  
ATOM   1521  HA2 GLY A  93       2.303  12.762 -15.037  1.00  0.00           H  
ATOM   1522  HA3 GLY A  93       3.172  14.263 -15.411  1.00  0.00           H  
ATOM   1523  C   GLY A  93       2.887  12.955 -17.089  1.00  0.00           C  
ATOM   1524  O   GLY A  93       2.147  13.714 -17.708  1.00  0.00           O  
ATOM   1525  N   LEU A  94       3.532  11.944 -17.686  1.00  0.00           N  
ATOM   1526  H   LEU A  94       4.082  11.336 -17.096  1.00  0.00           H  
ATOM   1527  CA  LEU A  94       3.520  11.634 -19.120  1.00  0.00           C  
ATOM   1528  HA  LEU A  94       2.679  12.141 -19.593  1.00  0.00           H  
ATOM   1529  CB  LEU A  94       4.832  12.112 -19.772  1.00  0.00           C  
ATOM   1530  HB2 LEU A  94       5.659  11.647 -19.235  1.00  0.00           H  
ATOM   1531  HB3 LEU A  94       4.865  11.752 -20.802  1.00  0.00           H  
ATOM   1532  CG  LEU A  94       5.071  13.631 -19.783  1.00  0.00           C  
ATOM   1533  HG  LEU A  94       5.004  14.030 -18.773  1.00  0.00           H  
ATOM   1534  CD1 LEU A  94       6.478  13.912 -20.318  1.00  0.00           C  
ATOM   1535 HD11 LEU A  94       6.666  14.985 -20.314  1.00  0.00           H  
ATOM   1536 HD12 LEU A  94       7.216  13.426 -19.679  1.00  0.00           H  
ATOM   1537 HD13 LEU A  94       6.578  13.536 -21.336  1.00  0.00           H  
ATOM   1538  CD2 LEU A  94       4.065  14.361 -20.673  1.00  0.00           C  
ATOM   1539 HD21 LEU A  94       3.062  14.260 -20.264  1.00  0.00           H  
ATOM   1540 HD22 LEU A  94       4.311  15.422 -20.707  1.00  0.00           H  
ATOM   1541 HD23 LEU A  94       4.094  13.960 -21.686  1.00  0.00           H  
ATOM   1542  C   LEU A  94       3.349  10.126 -19.333  1.00  0.00           C  
ATOM   1543  O   LEU A  94       4.018   9.331 -18.676  1.00  0.00           O  
ATOM   1544  N   ASN A  95       2.467   9.734 -20.261  1.00  0.00           N  
ATOM   1545  H   ASN A  95       1.960  10.443 -20.766  1.00  0.00           H  
ATOM   1546  CA  ASN A  95       2.112   8.322 -20.463  1.00  0.00           C  
ATOM   1547  HA  ASN A  95       1.885   7.874 -19.493  1.00  0.00           H  
ATOM   1548  CB  ASN A  95       0.857   8.227 -21.355  1.00  0.00           C  
ATOM   1549  HB2 ASN A  95       0.913   8.944 -22.172  1.00  0.00           H  
ATOM   1550  HB3 ASN A  95       0.806   7.231 -21.794  1.00  0.00           H  
ATOM   1551  CG  ASN A  95      -0.429   8.402 -20.574  1.00  0.00           C  
ATOM   1552  OD1 ASN A  95      -0.673   7.731 -19.595  1.00  0.00           O  
ATOM   1553  ND2 ASN A  95      -1.306   9.289 -20.973  1.00  0.00           N  
ATOM   1554 HD21 ASN A  95      -2.141   9.343 -20.417  1.00  0.00           H  
ATOM   1555 HD22 ASN A  95      -1.168   9.830 -21.805  1.00  0.00           H  
ATOM   1556  C   ASN A  95       3.239   7.470 -21.065  1.00  0.00           C  
ATOM   1557  O   ASN A  95       3.388   6.308 -20.689  1.00  0.00           O  
ATOM   1558  N   SER A  96       3.973   7.990 -22.052  1.00  0.00           N  
ATOM   1559  H   SER A  96       3.835   8.958 -22.306  1.00  0.00           H  
ATOM   1560  CA  SER A  96       4.982   7.242 -22.814  1.00  0.00           C  
ATOM   1561  HA  SER A  96       5.589   6.651 -22.128  1.00  0.00           H  
ATOM   1562  CB  SER A  96       4.292   6.302 -23.813  1.00  0.00           C  
ATOM   1563  HB2 SER A  96       3.573   5.673 -23.288  1.00  0.00           H  
ATOM   1564  HB3 SER A  96       3.761   6.898 -24.557  1.00  0.00           H  
ATOM   1565  OG  SER A  96       5.235   5.472 -24.463  1.00  0.00           O  
ATOM   1566  HG  SER A  96       4.815   5.008 -25.192  1.00  0.00           H  
ATOM   1567  C   SER A  96       5.896   8.198 -23.582  1.00  0.00           C  
ATOM   1568  O   SER A  96       5.415   9.207 -24.098  1.00  0.00           O  
ATOM   1569  N   CYS A  97       7.184   7.871 -23.684  1.00  0.00           N  
ATOM   1570  H   CYS A  97       7.486   7.009 -23.238  1.00  0.00           H  
ATOM   1571  CA  CYS A  97       8.187   8.651 -24.407  1.00  0.00           C  
ATOM   1572  HA  CYS A  97       7.684   9.260 -25.156  1.00  0.00           H  
ATOM   1573  CB  CYS A  97       8.866   9.622 -23.437  1.00  0.00           C  
ATOM   1574  HB2 CYS A  97       8.130  10.291 -22.990  1.00  0.00           H  
ATOM   1575  HB3 CYS A  97       9.370   9.056 -22.652  1.00  0.00           H  
ATOM   1576  SG  CYS A  97      10.093  10.580 -24.364  1.00  0.00           S  
ATOM   1577  HG  CYS A  97       9.279  11.481 -24.925  1.00  0.00           H  
ATOM   1578  C   CYS A  97       9.209   7.721 -25.097  1.00  0.00           C  
ATOM   1579  O   CYS A  97      10.068   7.149 -24.417  1.00  0.00           O  
ATOM   1580  N   PRO A  98       9.115   7.522 -26.428  1.00  0.00           N  
ATOM   1581  CD  PRO A  98       8.128   8.105 -27.332  1.00  0.00           C  
ATOM   1582  HD2 PRO A  98       8.100   9.192 -27.242  1.00  0.00           H  
ATOM   1583  HD3 PRO A  98       7.146   7.680 -27.118  1.00  0.00           H  
ATOM   1584  CG  PRO A  98       8.563   7.726 -28.748  1.00  0.00           C  
ATOM   1585  HG2 PRO A  98       9.206   8.508 -29.155  1.00  0.00           H  
ATOM   1586  HG3 PRO A  98       7.705   7.559 -29.400  1.00  0.00           H  
ATOM   1587  CB  PRO A  98       9.375   6.450 -28.535  1.00  0.00           C  
ATOM   1588  HB2 PRO A  98      10.093   6.290 -29.341  1.00  0.00           H  
ATOM   1589  HB3 PRO A  98       8.697   5.600 -28.457  1.00  0.00           H  
ATOM   1590  CA  PRO A  98      10.052   6.692 -27.181  1.00  0.00           C  
ATOM   1591  HA  PRO A  98      10.193   5.738 -26.672  1.00  0.00           H  
ATOM   1592  C   PRO A  98      11.420   7.375 -27.338  1.00  0.00           C  
ATOM   1593  O   PRO A  98      11.523   8.600 -27.380  1.00  0.00           O  
ATOM   1594  N   VAL A  99      12.471   6.567 -27.485  1.00  0.00           N  
ATOM   1595  H   VAL A  99      12.312   5.571 -27.493  1.00  0.00           H  
ATOM   1596  CA  VAL A  99      13.866   7.019 -27.613  1.00  0.00           C  
ATOM   1597  HA  VAL A  99      13.889   8.108 -27.572  1.00  0.00           H  
ATOM   1598  CB  VAL A  99      14.674   6.503 -26.399  1.00  0.00           C  
ATOM   1599  HB  VAL A  99      14.456   5.445 -26.254  1.00  0.00           H  
ATOM   1600  CG1 VAL A  99      16.197   6.652 -26.506  1.00  0.00           C  
ATOM   1601 HG11 VAL A  99      16.668   6.307 -25.584  1.00  0.00           H  
ATOM   1602 HG12 VAL A  99      16.472   7.692 -26.677  1.00  0.00           H  
ATOM   1603 HG13 VAL A  99      16.577   6.028 -27.315  1.00  0.00           H  
ATOM   1604  CG2 VAL A  99      14.230   7.272 -25.147  1.00  0.00           C  
ATOM   1605 HG21 VAL A  99      14.806   6.953 -24.282  1.00  0.00           H  
ATOM   1606 HG22 VAL A  99      13.177   7.086 -24.944  1.00  0.00           H  
ATOM   1607 HG23 VAL A  99      14.380   8.341 -25.299  1.00  0.00           H  
ATOM   1608  C   VAL A  99      14.453   6.635 -28.980  1.00  0.00           C  
ATOM   1609  O   VAL A  99      13.979   5.708 -29.637  1.00  0.00           O  
ATOM   1610  N   LYS A 100      15.496   7.356 -29.406  1.00  0.00           N  
ATOM   1611  H   LYS A 100      15.844   8.071 -28.782  1.00  0.00           H  
ATOM   1612  CA  LYS A 100      16.373   7.036 -30.543  1.00  0.00           C  
ATOM   1613  HA  LYS A 100      16.274   5.979 -30.800  1.00  0.00           H  
ATOM   1614  CB  LYS A 100      16.017   7.874 -31.778  1.00  0.00           C  
ATOM   1615  HB2 LYS A 100      16.309   8.911 -31.602  1.00  0.00           H  
ATOM   1616  HB3 LYS A 100      16.620   7.487 -32.597  1.00  0.00           H  
ATOM   1617  CG  LYS A 100      14.559   7.848 -32.248  1.00  0.00           C  
ATOM   1618  HG2 LYS A 100      14.215   6.817 -32.336  1.00  0.00           H  
ATOM   1619  HG3 LYS A 100      13.930   8.389 -31.540  1.00  0.00           H  
ATOM   1620  CD  LYS A 100      14.512   8.530 -33.622  1.00  0.00           C  
ATOM   1621  HD2 LYS A 100      14.922   9.540 -33.536  1.00  0.00           H  
ATOM   1622  HD3 LYS A 100      15.139   7.963 -34.314  1.00  0.00           H  
ATOM   1623  CE  LYS A 100      13.090   8.600 -34.174  1.00  0.00           C  
ATOM   1624  HE2 LYS A 100      12.650   7.598 -34.142  1.00  0.00           H  
ATOM   1625  HE3 LYS A 100      12.492   9.251 -33.530  1.00  0.00           H  
ATOM   1626  NZ  LYS A 100      13.110   9.113 -35.565  1.00  0.00           N  
ATOM   1627  HZ1 LYS A 100      12.173   9.187 -35.939  1.00  0.00           H  
ATOM   1628  HZ2 LYS A 100      13.652   8.491 -36.152  1.00  0.00           H  
ATOM   1629  HZ3 LYS A 100      13.556  10.021 -35.589  1.00  0.00           H  
ATOM   1630  C   LYS A 100      17.839   7.289 -30.162  1.00  0.00           C  
ATOM   1631  O   LYS A 100      18.108   7.892 -29.125  1.00  0.00           O  
ATOM   1632  N   GLU A 101      18.770   6.878 -31.018  1.00  0.00           N  
ATOM   1633  H   GLU A 101      18.461   6.539 -31.923  1.00  0.00           H  
ATOM   1634  CA  GLU A 101      20.206   7.189 -30.944  1.00  0.00           C  
ATOM   1635  HA  GLU A 101      20.682   6.578 -31.713  1.00  0.00           H  
ATOM   1636  CB  GLU A 101      20.496   8.660 -31.336  1.00  0.00           C  
ATOM   1637  HB2 GLU A 101      20.473   9.265 -30.430  1.00  0.00           H  
ATOM   1638  HB3 GLU A 101      21.525   8.687 -31.695  1.00  0.00           H  
ATOM   1639  CG  GLU A 101      19.626   9.422 -32.369  1.00  0.00           C  
ATOM   1640  HG2 GLU A 101      18.884   9.980 -31.794  1.00  0.00           H  
ATOM   1641  HG3 GLU A 101      20.256  10.171 -32.855  1.00  0.00           H  
ATOM   1642  CD  GLU A 101      18.851   8.648 -33.455  1.00  0.00           C  
ATOM   1643  OE1 GLU A 101      19.125   7.454 -33.698  1.00  0.00           O  
ATOM   1644  OE2 GLU A 101      17.901   9.264 -33.998  1.00  0.00           O  
ATOM   1645  C   GLU A 101      20.854   6.751 -29.605  1.00  0.00           C  
ATOM   1646  O   GLU A 101      21.602   7.503 -28.968  1.00  0.00           O  
ATOM   1647  N   ALA A 102      20.504   5.540 -29.149  1.00  0.00           N  
ATOM   1648  H   ALA A 102      19.932   4.956 -29.739  1.00  0.00           H  
ATOM   1649  CA  ALA A 102      20.767   5.038 -27.799  1.00  0.00           C  
ATOM   1650  HA  ALA A 102      21.496   5.687 -27.320  1.00  0.00           H  
ATOM   1651  CB  ALA A 102      19.462   5.106 -26.996  1.00  0.00           C  
ATOM   1652  HB1 ALA A 102      19.650   4.835 -25.957  1.00  0.00           H  
ATOM   1653  HB2 ALA A 102      19.060   6.117 -27.037  1.00  0.00           H  
ATOM   1654  HB3 ALA A 102      18.731   4.414 -27.417  1.00  0.00           H  
ATOM   1655  C   ALA A 102      21.356   3.619 -27.771  1.00  0.00           C  
ATOM   1656  O   ALA A 102      21.010   2.763 -28.586  1.00  0.00           O  
ATOM   1657  N   ASN A 103      22.237   3.377 -26.798  1.00  0.00           N  
ATOM   1658  H   ASN A 103      22.433   4.123 -26.146  1.00  0.00           H  
ATOM   1659  CA  ASN A 103      22.864   2.078 -26.553  1.00  0.00           C  
ATOM   1660  HA  ASN A 103      23.166   1.658 -27.515  1.00  0.00           H  
ATOM   1661  CB  ASN A 103      24.124   2.304 -25.684  1.00  0.00           C  
ATOM   1662  HB2 ASN A 103      23.951   3.135 -25.000  1.00  0.00           H  
ATOM   1663  HB3 ASN A 103      24.331   1.427 -25.073  1.00  0.00           H  
ATOM   1664  CG  ASN A 103      25.377   2.568 -26.501  1.00  0.00           C  
ATOM   1665  OD1 ASN A 103      25.559   2.073 -27.599  1.00  0.00           O  
ATOM   1666  ND2 ASN A 103      26.310   3.318 -25.966  1.00  0.00           N  
ATOM   1667 HD21 ASN A 103      27.129   3.470 -26.522  1.00  0.00           H  
ATOM   1668 HD22 ASN A 103      26.183   3.706 -25.050  1.00  0.00           H  
ATOM   1669  C   ASN A 103      21.905   1.046 -25.925  1.00  0.00           C  
ATOM   1670  O   ASN A 103      20.800   1.359 -25.489  1.00  0.00           O  
ATOM   1671  N   GLN A 104      22.369  -0.201 -25.834  1.00  0.00           N  
ATOM   1672  H   GLN A 104      23.297  -0.371 -26.191  1.00  0.00           H  
ATOM   1673  CA  GLN A 104      21.795  -1.256 -24.993  1.00  0.00           C  
ATOM   1674  HA  GLN A 104      20.749  -1.034 -24.772  1.00  0.00           H  
ATOM   1675  CB  GLN A 104      21.872  -2.599 -25.743  1.00  0.00           C  
ATOM   1676  HB2 GLN A 104      22.922  -2.858 -25.889  1.00  0.00           H  
ATOM   1677  HB3 GLN A 104      21.425  -3.379 -25.126  1.00  0.00           H  
ATOM   1678  CG  GLN A 104      21.182  -2.594 -27.121  1.00  0.00           C  
ATOM   1679  HG2 GLN A 104      21.642  -1.842 -27.762  1.00  0.00           H  
ATOM   1680  HG3 GLN A 104      21.343  -3.562 -27.595  1.00  0.00           H  
ATOM   1681  CD  GLN A 104      19.676  -2.359 -27.040  1.00  0.00           C  
ATOM   1682  OE1 GLN A 104      18.966  -3.021 -26.303  1.00  0.00           O  
ATOM   1683  NE2 GLN A 104      19.128  -1.434 -27.799  1.00  0.00           N  
ATOM   1684 HE21 GLN A 104      18.137  -1.293 -27.686  1.00  0.00           H  
ATOM   1685 HE22 GLN A 104      19.678  -0.888 -28.437  1.00  0.00           H  
ATOM   1686  C   GLN A 104      22.567  -1.347 -23.663  1.00  0.00           C  
ATOM   1687  O   GLN A 104      23.777  -1.120 -23.638  1.00  0.00           O  
ATOM   1688  N   SER A 105      21.910  -1.753 -22.574  1.00  0.00           N  
ATOM   1689  H   SER A 105      20.900  -1.869 -22.631  1.00  0.00           H  
ATOM   1690  CA  SER A 105      22.562  -2.100 -21.297  1.00  0.00           C  
ATOM   1691  HA  SER A 105      23.570  -2.456 -21.509  1.00  0.00           H  
ATOM   1692  CB  SER A 105      22.682  -0.860 -20.405  1.00  0.00           C  
ATOM   1693  HB2 SER A 105      23.132  -0.050 -20.980  1.00  0.00           H  
ATOM   1694  HB3 SER A 105      21.689  -0.551 -20.073  1.00  0.00           H  
ATOM   1695  OG  SER A 105      23.501  -1.122 -19.277  1.00  0.00           O  
ATOM   1696  HG  SER A 105      24.384  -0.801 -19.492  1.00  0.00           H  
ATOM   1697  C   SER A 105      21.820  -3.225 -20.566  1.00  0.00           C  
ATOM   1698  O   SER A 105      20.635  -3.441 -20.804  1.00  0.00           O  
ATOM   1699  N   THR A 106      22.508  -3.959 -19.690  1.00  0.00           N  
ATOM   1700  H   THR A 106      23.478  -3.735 -19.530  1.00  0.00           H  
ATOM   1701  CA  THR A 106      21.924  -5.024 -18.854  1.00  0.00           C  
ATOM   1702  HA  THR A 106      21.367  -5.711 -19.490  1.00  0.00           H  
ATOM   1703  CB  THR A 106      23.036  -5.816 -18.147  1.00  0.00           C  
ATOM   1704  HB  THR A 106      23.555  -5.154 -17.451  1.00  0.00           H  
ATOM   1705  CG2 THR A 106      22.523  -7.031 -17.383  1.00  0.00           C  
ATOM   1706 HG21 THR A 106      23.359  -7.654 -17.063  1.00  0.00           H  
ATOM   1707 HG22 THR A 106      21.970  -6.717 -16.500  1.00  0.00           H  
ATOM   1708 HG23 THR A 106      21.863  -7.613 -18.023  1.00  0.00           H  
ATOM   1709  OG1 THR A 106      23.966  -6.294 -19.089  1.00  0.00           O  
ATOM   1710  HG1 THR A 106      23.687  -7.189 -19.318  1.00  0.00           H  
ATOM   1711  C   THR A 106      20.961  -4.443 -17.816  1.00  0.00           C  
ATOM   1712  O   THR A 106      21.260  -3.413 -17.203  1.00  0.00           O  
ATOM   1713  N   LEU A 107      19.825  -5.107 -17.591  1.00  0.00           N  
ATOM   1714  H   LEU A 107      19.638  -5.951 -18.127  1.00  0.00           H  
ATOM   1715  CA  LEU A 107      18.740  -4.587 -16.758  1.00  0.00           C  
ATOM   1716  HA  LEU A 107      18.484  -3.604 -17.154  1.00  0.00           H  
ATOM   1717  CB  LEU A 107      17.504  -5.492 -16.920  1.00  0.00           C  
ATOM   1718  HB2 LEU A 107      17.233  -5.531 -17.977  1.00  0.00           H  
ATOM   1719  HB3 LEU A 107      17.770  -6.502 -16.605  1.00  0.00           H  
ATOM   1720  CG  LEU A 107      16.281  -5.026 -16.108  1.00  0.00           C  
ATOM   1721  HG  LEU A 107      16.538  -5.011 -15.051  1.00  0.00           H  
ATOM   1722  CD1 LEU A 107      15.776  -3.643 -16.533  1.00  0.00           C  
ATOM   1723 HD11 LEU A 107      15.518  -3.653 -17.590  1.00  0.00           H  
ATOM   1724 HD12 LEU A 107      14.895  -3.387 -15.945  1.00  0.00           H  
ATOM   1725 HD13 LEU A 107      16.540  -2.887 -16.353  1.00  0.00           H  
ATOM   1726  CD2 LEU A 107      15.128  -6.004 -16.292  1.00  0.00           C  
ATOM   1727 HD21 LEU A 107      14.308  -5.745 -15.623  1.00  0.00           H  
ATOM   1728 HD22 LEU A 107      14.778  -5.959 -17.323  1.00  0.00           H  
ATOM   1729 HD23 LEU A 107      15.453  -7.022 -16.078  1.00  0.00           H  
ATOM   1730  C   LEU A 107      19.137  -4.375 -15.286  1.00  0.00           C  
ATOM   1731  O   LEU A 107      18.799  -3.328 -14.741  1.00  0.00           O  
ATOM   1732  N   GLU A 108      19.893  -5.281 -14.655  1.00  0.00           N  
ATOM   1733  H   GLU A 108      20.102  -6.157 -15.123  1.00  0.00           H  
ATOM   1734  CA  GLU A 108      20.373  -5.055 -13.270  1.00  0.00           C  
ATOM   1735  HA  GLU A 108      19.507  -4.891 -12.630  1.00  0.00           H  
ATOM   1736  CB  GLU A 108      21.118  -6.304 -12.758  1.00  0.00           C  
ATOM   1737  HB2 GLU A 108      20.502  -7.185 -12.912  1.00  0.00           H  
ATOM   1738  HB3 GLU A 108      22.011  -6.428 -13.372  1.00  0.00           H  
ATOM   1739  CG  GLU A 108      21.567  -6.277 -11.281  1.00  0.00           C  
ATOM   1740  HG2 GLU A 108      22.285  -7.091 -11.154  1.00  0.00           H  
ATOM   1741  HG3 GLU A 108      22.106  -5.349 -11.079  1.00  0.00           H  
ATOM   1742  CD  GLU A 108      20.448  -6.457 -10.229  1.00  0.00           C  
ATOM   1743  OE1 GLU A 108      19.312  -5.980 -10.443  1.00  0.00           O  
ATOM   1744  OE2 GLU A 108      20.739  -7.062  -9.166  1.00  0.00           O  
ATOM   1745  C   GLU A 108      21.255  -3.788 -13.163  1.00  0.00           C  
ATOM   1746  O   GLU A 108      21.152  -3.022 -12.204  1.00  0.00           O  
ATOM   1747  N   ASN A 109      22.078  -3.506 -14.183  1.00  0.00           N  
ATOM   1748  H   ASN A 109      22.051  -4.113 -14.990  1.00  0.00           H  
ATOM   1749  CA  ASN A 109      22.912  -2.300 -14.230  1.00  0.00           C  
ATOM   1750  HA  ASN A 109      23.405  -2.180 -13.264  1.00  0.00           H  
ATOM   1751  CB  ASN A 109      23.992  -2.506 -15.301  1.00  0.00           C  
ATOM   1752  HB2 ASN A 109      24.589  -3.382 -15.053  1.00  0.00           H  
ATOM   1753  HB3 ASN A 109      23.532  -2.670 -16.272  1.00  0.00           H  
ATOM   1754  CG  ASN A 109      24.892  -1.294 -15.422  1.00  0.00           C  
ATOM   1755  OD1 ASN A 109      24.549  -0.278 -16.008  1.00  0.00           O  
ATOM   1756  ND2 ASN A 109      26.075  -1.335 -14.866  1.00  0.00           N  
ATOM   1757 HD21 ASN A 109      26.662  -0.531 -14.998  1.00  0.00           H  
ATOM   1758 HD22 ASN A 109      26.388  -2.168 -14.398  1.00  0.00           H  
ATOM   1759  C   ASN A 109      22.093  -1.016 -14.476  1.00  0.00           C  
ATOM   1760  O   ASN A 109      22.344   0.016 -13.845  1.00  0.00           O  
ATOM   1761  N   PHE A 110      21.113  -1.079 -15.379  1.00  0.00           N  
ATOM   1762  H   PHE A 110      20.993  -1.950 -15.889  1.00  0.00           H  
ATOM   1763  CA  PHE A 110      20.173   0.012 -15.639  1.00  0.00           C  
ATOM   1764  HA  PHE A 110      20.735   0.905 -15.914  1.00  0.00           H  
ATOM   1765  CB  PHE A 110      19.297  -0.392 -16.835  1.00  0.00           C  
ATOM   1766  HB2 PHE A 110      19.948  -0.646 -17.673  1.00  0.00           H  
ATOM   1767  HB3 PHE A 110      18.737  -1.293 -16.582  1.00  0.00           H  
ATOM   1768  CG  PHE A 110      18.321   0.673 -17.297  1.00  0.00           C  
ATOM   1769  CD1 PHE A 110      17.007   0.705 -16.789  1.00  0.00           C  
ATOM   1770  HD1 PHE A 110      16.693  -0.028 -16.058  1.00  0.00           H  
ATOM   1771  CE1 PHE A 110      16.100   1.683 -17.238  1.00  0.00           C  
ATOM   1772  HE1 PHE A 110      15.088   1.700 -16.859  1.00  0.00           H  
ATOM   1773  CZ  PHE A 110      16.501   2.627 -18.199  1.00  0.00           C  
ATOM   1774  HZ  PHE A 110      15.804   3.372 -18.555  1.00  0.00           H  
ATOM   1775  CE2 PHE A 110      17.811   2.596 -18.705  1.00  0.00           C  
ATOM   1776  HE2 PHE A 110      18.124   3.324 -19.437  1.00  0.00           H  
ATOM   1777  CD2 PHE A 110      18.721   1.623 -18.256  1.00  0.00           C  
ATOM   1778  HD2 PHE A 110      19.724   1.605 -18.658  1.00  0.00           H  
ATOM   1779  C   PHE A 110      19.345   0.356 -14.387  1.00  0.00           C  
ATOM   1780  O   PHE A 110      19.213   1.529 -14.032  1.00  0.00           O  
ATOM   1781  N   LEU A 111      18.844  -0.664 -13.677  1.00  0.00           N  
ATOM   1782  H   LEU A 111      18.994  -1.608 -14.026  1.00  0.00           H  
ATOM   1783  CA  LEU A 111      18.099  -0.519 -12.425  1.00  0.00           C  
ATOM   1784  HA  LEU A 111      17.332   0.240 -12.572  1.00  0.00           H  
ATOM   1785  CB  LEU A 111      17.394  -1.842 -12.069  1.00  0.00           C  
ATOM   1786  HB2 LEU A 111      18.142  -2.637 -12.053  1.00  0.00           H  
ATOM   1787  HB3 LEU A 111      16.978  -1.762 -11.064  1.00  0.00           H  
ATOM   1788  CG  LEU A 111      16.257  -2.239 -13.034  1.00  0.00           C  
ATOM   1789  HG  LEU A 111      16.622  -2.240 -14.058  1.00  0.00           H  
ATOM   1790  CD1 LEU A 111      15.757  -3.642 -12.691  1.00  0.00           C  
ATOM   1791 HD11 LEU A 111      16.589  -4.347 -12.763  1.00  0.00           H  
ATOM   1792 HD12 LEU A 111      15.369  -3.666 -11.674  1.00  0.00           H  
ATOM   1793 HD13 LEU A 111      14.977  -3.946 -13.388  1.00  0.00           H  
ATOM   1794  CD2 LEU A 111      15.054  -1.295 -12.969  1.00  0.00           C  
ATOM   1795 HD21 LEU A 111      15.338  -0.303 -13.315  1.00  0.00           H  
ATOM   1796 HD22 LEU A 111      14.260  -1.666 -13.617  1.00  0.00           H  
ATOM   1797 HD23 LEU A 111      14.682  -1.238 -11.949  1.00  0.00           H  
ATOM   1798  C   LEU A 111      18.968  -0.014 -11.263  1.00  0.00           C  
ATOM   1799  O   LEU A 111      18.511   0.871 -10.545  1.00  0.00           O  
ATOM   1800  N   GLU A 112      20.213  -0.467 -11.065  1.00  0.00           N  
ATOM   1801  H   GLU A 112      20.542  -1.272 -11.596  1.00  0.00           H  
ATOM   1802  CA  GLU A 112      21.083   0.124 -10.026  1.00  0.00           C  
ATOM   1803  HA  GLU A 112      20.509   0.160  -9.101  1.00  0.00           H  
ATOM   1804  CB  GLU A 112      22.320  -0.750  -9.756  1.00  0.00           C  
ATOM   1805  HB2 GLU A 112      21.991  -1.770  -9.549  1.00  0.00           H  
ATOM   1806  HB3 GLU A 112      22.942  -0.765 -10.654  1.00  0.00           H  
ATOM   1807  CG  GLU A 112      23.174  -0.252  -8.566  1.00  0.00           C  
ATOM   1808  HG2 GLU A 112      24.018  -0.936  -8.449  1.00  0.00           H  
ATOM   1809  HG3 GLU A 112      23.595   0.725  -8.809  1.00  0.00           H  
ATOM   1810  CD  GLU A 112      22.406  -0.175  -7.228  1.00  0.00           C  
ATOM   1811  OE1 GLU A 112      21.928  -1.238  -6.765  1.00  0.00           O  
ATOM   1812  OE2 GLU A 112      22.245   0.941  -6.665  1.00  0.00           O  
ATOM   1813  C   GLU A 112      21.476   1.578 -10.350  1.00  0.00           C  
ATOM   1814  O   GLU A 112      21.578   2.404  -9.441  1.00  0.00           O  
ATOM   1815  N   ARG A 113      21.615   1.959 -11.629  1.00  0.00           N  
ATOM   1816  H   ARG A 113      21.581   1.249 -12.359  1.00  0.00           H  
ATOM   1817  CA  ARG A 113      21.746   3.380 -12.014  1.00  0.00           C  
ATOM   1818  HA  ARG A 113      22.500   3.841 -11.376  1.00  0.00           H  
ATOM   1819  CB  ARG A 113      22.194   3.517 -13.471  1.00  0.00           C  
ATOM   1820  HB2 ARG A 113      21.649   2.809 -14.097  1.00  0.00           H  
ATOM   1821  HB3 ARG A 113      21.976   4.529 -13.819  1.00  0.00           H  
ATOM   1822  CG  ARG A 113      23.707   3.288 -13.582  1.00  0.00           C  
ATOM   1823  HG2 ARG A 113      24.225   4.012 -12.951  1.00  0.00           H  
ATOM   1824  HG3 ARG A 113      23.963   2.283 -13.243  1.00  0.00           H  
ATOM   1825  CD  ARG A 113      24.172   3.484 -15.024  1.00  0.00           C  
ATOM   1826  HD2 ARG A 113      23.837   4.460 -15.379  1.00  0.00           H  
ATOM   1827  HD3 ARG A 113      25.263   3.467 -15.043  1.00  0.00           H  
ATOM   1828  NE  ARG A 113      23.667   2.406 -15.885  1.00  0.00           N  
ATOM   1829  HE  ARG A 113      23.815   1.454 -15.561  1.00  0.00           H  
ATOM   1830  CZ  ARG A 113      23.138   2.495 -17.088  1.00  0.00           C  
ATOM   1831  NH1 ARG A 113      22.869   3.621 -17.685  1.00  0.00           N  
ATOM   1832 HH11 ARG A 113      23.055   4.495 -17.244  1.00  0.00           H  
ATOM   1833 HH12 ARG A 113      22.569   3.581 -18.668  1.00  0.00           H  
ATOM   1834  NH2 ARG A 113      22.897   1.412 -17.746  1.00  0.00           N  
ATOM   1835 HH21 ARG A 113      23.235   0.528 -17.391  1.00  0.00           H  
ATOM   1836 HH22 ARG A 113      22.755   1.545 -18.748  1.00  0.00           H  
ATOM   1837  C   ARG A 113      20.474   4.186 -11.767  1.00  0.00           C  
ATOM   1838  O   ARG A 113      20.574   5.278 -11.215  1.00  0.00           O  
ATOM   1839  N   LEU A 114      19.290   3.644 -12.057  1.00  0.00           N  
ATOM   1840  H   LEU A 114      19.279   2.759 -12.555  1.00  0.00           H  
ATOM   1841  CA  LEU A 114      18.011   4.280 -11.710  1.00  0.00           C  
ATOM   1842  HA  LEU A 114      18.007   5.288 -12.128  1.00  0.00           H  
ATOM   1843  CB  LEU A 114      16.872   3.478 -12.369  1.00  0.00           C  
ATOM   1844  HB2 LEU A 114      17.007   3.520 -13.452  1.00  0.00           H  
ATOM   1845  HB3 LEU A 114      16.973   2.438 -12.063  1.00  0.00           H  
ATOM   1846  CG  LEU A 114      15.436   3.928 -12.028  1.00  0.00           C  
ATOM   1847  HG  LEU A 114      15.274   3.830 -10.956  1.00  0.00           H  
ATOM   1848  CD1 LEU A 114      15.124   5.370 -12.441  1.00  0.00           C  
ATOM   1849 HD11 LEU A 114      15.291   5.499 -13.509  1.00  0.00           H  
ATOM   1850 HD12 LEU A 114      14.085   5.601 -12.208  1.00  0.00           H  
ATOM   1851 HD13 LEU A 114      15.761   6.059 -11.887  1.00  0.00           H  
ATOM   1852  CD2 LEU A 114      14.450   3.012 -12.753  1.00  0.00           C  
ATOM   1853 HD21 LEU A 114      13.432   3.267 -12.463  1.00  0.00           H  
ATOM   1854 HD22 LEU A 114      14.556   3.121 -13.832  1.00  0.00           H  
ATOM   1855 HD23 LEU A 114      14.643   1.975 -12.481  1.00  0.00           H  
ATOM   1856  C   LEU A 114      17.851   4.422 -10.183  1.00  0.00           C  
ATOM   1857  O   LEU A 114      17.449   5.479  -9.705  1.00  0.00           O  
ATOM   1858  N   LYS A 115      18.238   3.406  -9.406  1.00  0.00           N  
ATOM   1859  H   LYS A 115      18.509   2.541  -9.869  1.00  0.00           H  
ATOM   1860  CA  LYS A 115      18.256   3.441  -7.933  1.00  0.00           C  
ATOM   1861  HA  LYS A 115      17.289   3.797  -7.584  1.00  0.00           H  
ATOM   1862  CB  LYS A 115      18.473   2.008  -7.424  1.00  0.00           C  
ATOM   1863  HB2 LYS A 115      17.809   1.338  -7.971  1.00  0.00           H  
ATOM   1864  HB3 LYS A 115      19.502   1.720  -7.643  1.00  0.00           H  
ATOM   1865  CG  LYS A 115      18.195   1.838  -5.919  1.00  0.00           C  
ATOM   1866  HG2 LYS A 115      18.970   2.362  -5.356  1.00  0.00           H  
ATOM   1867  HG3 LYS A 115      17.231   2.289  -5.680  1.00  0.00           H  
ATOM   1868  CD  LYS A 115      18.164   0.363  -5.474  1.00  0.00           C  
ATOM   1869  HD2 LYS A 115      18.096   0.330  -4.387  1.00  0.00           H  
ATOM   1870  HD3 LYS A 115      17.295  -0.137  -5.894  1.00  0.00           H  
ATOM   1871  CE  LYS A 115      19.427  -0.361  -5.935  1.00  0.00           C  
ATOM   1872  HE2 LYS A 115      19.541  -0.252  -7.016  1.00  0.00           H  
ATOM   1873  HE3 LYS A 115      20.300   0.130  -5.492  1.00  0.00           H  
ATOM   1874  NZ  LYS A 115      19.482  -1.805  -5.615  1.00  0.00           N  
ATOM   1875  HZ1 LYS A 115      20.428  -2.096  -5.878  1.00  0.00           H  
ATOM   1876  HZ2 LYS A 115      19.315  -1.976  -4.630  1.00  0.00           H  
ATOM   1877  HZ3 LYS A 115      18.836  -2.361  -6.169  1.00  0.00           H  
ATOM   1878  C   LYS A 115      19.296   4.420  -7.384  1.00  0.00           C  
ATOM   1879  O   LYS A 115      19.022   5.102  -6.401  1.00  0.00           O  
ATOM   1880  N   THR A 116      20.441   4.559  -8.051  1.00  0.00           N  
ATOM   1881  H   THR A 116      20.624   3.897  -8.799  1.00  0.00           H  
ATOM   1882  CA  THR A 116      21.467   5.568  -7.746  1.00  0.00           C  
ATOM   1883  HA  THR A 116      21.697   5.520  -6.683  1.00  0.00           H  
ATOM   1884  CB  THR A 116      22.764   5.264  -8.515  1.00  0.00           C  
ATOM   1885  HB  THR A 116      22.535   5.108  -9.568  1.00  0.00           H  
ATOM   1886  CG2 THR A 116      23.840   6.346  -8.419  1.00  0.00           C  
ATOM   1887 HG21 THR A 116      23.476   7.291  -8.823  1.00  0.00           H  
ATOM   1888 HG22 THR A 116      24.139   6.499  -7.385  1.00  0.00           H  
ATOM   1889 HG23 THR A 116      24.708   6.040  -9.003  1.00  0.00           H  
ATOM   1890  OG1 THR A 116      23.329   4.086  -7.976  1.00  0.00           O  
ATOM   1891  HG1 THR A 116      22.829   3.334  -8.354  1.00  0.00           H  
ATOM   1892  C   THR A 116      20.967   6.989  -8.014  1.00  0.00           C  
ATOM   1893  O   THR A 116      21.101   7.838  -7.138  1.00  0.00           O  
ATOM   1894  N   ILE A 117      20.331   7.246  -9.162  1.00  0.00           N  
ATOM   1895  H   ILE A 117      20.289   6.513  -9.864  1.00  0.00           H  
ATOM   1896  CA  ILE A 117      19.718   8.545  -9.497  1.00  0.00           C  
ATOM   1897  HA  ILE A 117      20.471   9.328  -9.392  1.00  0.00           H  
ATOM   1898  CB  ILE A 117      19.230   8.535 -10.968  1.00  0.00           C  
ATOM   1899  HB  ILE A 117      18.652   7.623 -11.127  1.00  0.00           H  
ATOM   1900  CG2 ILE A 117      18.314   9.734 -11.279  1.00  0.00           C  
ATOM   1901 HG21 ILE A 117      18.039   9.743 -12.333  1.00  0.00           H  
ATOM   1902 HG22 ILE A 117      17.392   9.679 -10.700  1.00  0.00           H  
ATOM   1903 HG23 ILE A 117      18.829  10.667 -11.044  1.00  0.00           H  
ATOM   1904  CG1 ILE A 117      20.439   8.531 -11.935  1.00  0.00           C  
ATOM   1905 HG12 ILE A 117      20.880   9.527 -11.973  1.00  0.00           H  
ATOM   1906 HG13 ILE A 117      21.205   7.850 -11.564  1.00  0.00           H  
ATOM   1907  CD1 ILE A 117      20.086   8.078 -13.359  1.00  0.00           C  
ATOM   1908 HD11 ILE A 117      20.998   8.011 -13.952  1.00  0.00           H  
ATOM   1909 HD12 ILE A 117      19.611   7.097 -13.333  1.00  0.00           H  
ATOM   1910 HD13 ILE A 117      19.417   8.793 -13.836  1.00  0.00           H  
ATOM   1911  C   ILE A 117      18.591   8.889  -8.513  1.00  0.00           C  
ATOM   1912  O   ILE A 117      18.523  10.013  -8.018  1.00  0.00           O  
ATOM   1913  N   MET A 118      17.733   7.921  -8.164  1.00  0.00           N  
ATOM   1914  H   MET A 118      17.778   7.026  -8.642  1.00  0.00           H  
ATOM   1915  CA  MET A 118      16.694   8.125  -7.146  1.00  0.00           C  
ATOM   1916  HA  MET A 118      16.114   9.011  -7.412  1.00  0.00           H  
ATOM   1917  CB  MET A 118      15.742   6.922  -7.094  1.00  0.00           C  
ATOM   1918  HB2 MET A 118      16.318   6.002  -6.988  1.00  0.00           H  
ATOM   1919  HB3 MET A 118      15.083   7.027  -6.232  1.00  0.00           H  
ATOM   1920  CG  MET A 118      14.867   6.834  -8.346  1.00  0.00           C  
ATOM   1921  HG2 MET A 118      15.501   6.886  -9.229  1.00  0.00           H  
ATOM   1922  HG3 MET A 118      14.363   5.868  -8.355  1.00  0.00           H  
ATOM   1923  SD  MET A 118      13.618   8.141  -8.463  1.00  0.00           S  
ATOM   1924  CE  MET A 118      13.323   8.069 -10.244  1.00  0.00           C  
ATOM   1925  HE1 MET A 118      14.267   8.196 -10.772  1.00  0.00           H  
ATOM   1926  HE2 MET A 118      12.890   7.105 -10.501  1.00  0.00           H  
ATOM   1927  HE3 MET A 118      12.643   8.866 -10.537  1.00  0.00           H  
ATOM   1928  C   MET A 118      17.282   8.397  -5.755  1.00  0.00           C  
ATOM   1929  O   MET A 118      16.766   9.257  -5.048  1.00  0.00           O  
ATOM   1930  N   ARG A 119      18.374   7.721  -5.370  1.00  0.00           N  
ATOM   1931  H   ARG A 119      18.732   7.006  -5.997  1.00  0.00           H  
ATOM   1932  CA  ARG A 119      19.089   7.943  -4.099  1.00  0.00           C  
ATOM   1933  HA  ARG A 119      18.369   7.887  -3.282  1.00  0.00           H  
ATOM   1934  CB  ARG A 119      20.123   6.813  -3.929  1.00  0.00           C  
ATOM   1935  HB2 ARG A 119      19.600   5.859  -4.019  1.00  0.00           H  
ATOM   1936  HB3 ARG A 119      20.858   6.878  -4.730  1.00  0.00           H  
ATOM   1937  CG  ARG A 119      20.856   6.806  -2.580  1.00  0.00           C  
ATOM   1938  HG2 ARG A 119      21.443   7.718  -2.469  1.00  0.00           H  
ATOM   1939  HG3 ARG A 119      20.116   6.776  -1.779  1.00  0.00           H  
ATOM   1940  CD  ARG A 119      21.775   5.575  -2.453  1.00  0.00           C  
ATOM   1941  HD2 ARG A 119      22.181   5.564  -1.438  1.00  0.00           H  
ATOM   1942  HD3 ARG A 119      21.173   4.674  -2.575  1.00  0.00           H  
ATOM   1943  NE  ARG A 119      22.901   5.604  -3.419  1.00  0.00           N  
ATOM   1944  HE  ARG A 119      23.520   6.394  -3.334  1.00  0.00           H  
ATOM   1945  CZ  ARG A 119      23.175   4.757  -4.407  1.00  0.00           C  
ATOM   1946  NH1 ARG A 119      22.476   3.680  -4.646  1.00  0.00           N  
ATOM   1947 HH11 ARG A 119      21.719   3.433  -4.041  1.00  0.00           H  
ATOM   1948 HH12 ARG A 119      22.726   3.042  -5.398  1.00  0.00           H  
ATOM   1949  NH2 ARG A 119      24.171   5.004  -5.206  1.00  0.00           N  
ATOM   1950 HH21 ARG A 119      24.739   5.820  -5.084  1.00  0.00           H  
ATOM   1951 HH22 ARG A 119      24.265   4.444  -6.047  1.00  0.00           H  
ATOM   1952  C   ARG A 119      19.714   9.341  -4.031  1.00  0.00           C  
ATOM   1953  O   ARG A 119      19.572  10.017  -3.015  1.00  0.00           O  
ATOM   1954  N   GLU A 120      20.348   9.790  -5.109  1.00  0.00           N  
ATOM   1955  H   GLU A 120      20.451   9.159  -5.896  1.00  0.00           H  
ATOM   1956  CA  GLU A 120      20.900  11.144  -5.264  1.00  0.00           C  
ATOM   1957  HA  GLU A 120      21.628  11.334  -4.474  1.00  0.00           H  
ATOM   1958  CB  GLU A 120      21.643  11.186  -6.617  1.00  0.00           C  
ATOM   1959  HB2 GLU A 120      22.492  10.504  -6.533  1.00  0.00           H  
ATOM   1960  HB3 GLU A 120      20.992  10.756  -7.378  1.00  0.00           H  
ATOM   1961  CG  GLU A 120      22.178  12.544  -7.177  1.00  0.00           C  
ATOM   1962  HG2 GLU A 120      23.061  12.311  -7.786  1.00  0.00           H  
ATOM   1963  HG3 GLU A 120      21.420  12.742  -7.962  1.00  0.00           H  
ATOM   1964  CD  GLU A 120      22.553  13.757  -6.180  1.00  0.00           C  
ATOM   1965  OE1 GLU A 120      21.871  14.454  -6.969  1.00  0.00           O  
ATOM   1966  OE2 GLU A 120      23.187  12.872  -5.567  1.00  0.00           O  
ATOM   1967  C   GLU A 120      19.806  12.214  -5.139  1.00  0.00           C  
ATOM   1968  O   GLU A 120      19.914  13.127  -4.318  1.00  0.00           O  
ATOM   1969  N   LYS A 121      18.682  12.045  -5.849  1.00  0.00           N  
ATOM   1970  H   LYS A 121      18.662  11.279  -6.518  1.00  0.00           H  
ATOM   1971  CA  LYS A 121      17.509  12.933  -5.755  1.00  0.00           C  
ATOM   1972  HA  LYS A 121      17.849  13.954  -5.915  1.00  0.00           H  
ATOM   1973  CB  LYS A 121      16.531  12.559  -6.880  1.00  0.00           C  
ATOM   1974  HB2 LYS A 121      17.101  12.430  -7.803  1.00  0.00           H  
ATOM   1975  HB3 LYS A 121      16.042  11.611  -6.647  1.00  0.00           H  
ATOM   1976  CG  LYS A 121      15.476  13.648  -7.123  1.00  0.00           C  
ATOM   1977  HG2 LYS A 121      14.842  13.757  -6.243  1.00  0.00           H  
ATOM   1978  HG3 LYS A 121      15.989  14.593  -7.306  1.00  0.00           H  
ATOM   1979  CD  LYS A 121      14.611  13.288  -8.340  1.00  0.00           C  
ATOM   1980  HD2 LYS A 121      15.260  13.102  -9.199  1.00  0.00           H  
ATOM   1981  HD3 LYS A 121      14.064  12.367  -8.127  1.00  0.00           H  
ATOM   1982  CE  LYS A 121      13.602  14.379  -8.721  1.00  0.00           C  
ATOM   1983  HE2 LYS A 121      13.019  14.010  -9.571  1.00  0.00           H  
ATOM   1984  HE3 LYS A 121      12.915  14.560  -7.890  1.00  0.00           H  
ATOM   1985  NZ  LYS A 121      14.281  15.634  -9.117  1.00  0.00           N  
ATOM   1986  HZ1 LYS A 121      14.562  16.210  -8.344  1.00  0.00           H  
ATOM   1987  HZ2 LYS A 121      15.101  15.429  -9.698  1.00  0.00           H  
ATOM   1988  HZ3 LYS A 121      13.752  16.169  -9.811  1.00  0.00           H  
ATOM   1989  C   LYS A 121      16.850  12.919  -4.367  1.00  0.00           C  
ATOM   1990  O   LYS A 121      16.495  13.979  -3.857  1.00  0.00           O  
ATOM   1991  N   TYR A 122      16.725  11.749  -3.735  1.00  0.00           N  
ATOM   1992  H   TYR A 122      16.993  10.914  -4.246  1.00  0.00           H  
ATOM   1993  CA  TYR A 122      16.176  11.573  -2.382  1.00  0.00           C  
ATOM   1994  HA  TYR A 122      15.190  12.033  -2.334  1.00  0.00           H  
ATOM   1995  CB  TYR A 122      16.026  10.068  -2.106  1.00  0.00           C  
ATOM   1996  HB2 TYR A 122      15.262   9.670  -2.775  1.00  0.00           H  
ATOM   1997  HB3 TYR A 122      16.964   9.571  -2.350  1.00  0.00           H  
ATOM   1998  CG  TYR A 122      15.664   9.697  -0.678  1.00  0.00           C  
ATOM   1999  CD1 TYR A 122      16.671   9.385   0.259  1.00  0.00           C  
ATOM   2000  HD1 TYR A 122      17.713   9.412  -0.037  1.00  0.00           H  
ATOM   2001  CE1 TYR A 122      16.326   9.031   1.579  1.00  0.00           C  
ATOM   2002  HE1 TYR A 122      17.100   8.783   2.289  1.00  0.00           H  
ATOM   2003  CZ  TYR A 122      14.968   8.985   1.963  1.00  0.00           C  
ATOM   2004  OH  TYR A 122      14.606   8.593   3.214  1.00  0.00           O  
ATOM   2005  HH  TYR A 122      15.339   8.652   3.833  1.00  0.00           H  
ATOM   2006  CE2 TYR A 122      13.966   9.315   1.030  1.00  0.00           C  
ATOM   2007  HE2 TYR A 122      12.928   9.294   1.326  1.00  0.00           H  
ATOM   2008  CD2 TYR A 122      14.315   9.658  -0.289  1.00  0.00           C  
ATOM   2009  HD2 TYR A 122      13.540   9.874  -1.009  1.00  0.00           H  
ATOM   2010  C   TYR A 122      17.032  12.225  -1.288  1.00  0.00           C  
ATOM   2011  O   TYR A 122      16.489  12.749  -0.316  1.00  0.00           O  
ATOM   2012  N   SER A 123      18.357  12.201  -1.434  1.00  0.00           N  
ATOM   2013  H   SER A 123      18.737  11.761  -2.266  1.00  0.00           H  
ATOM   2014  CA  SER A 123      19.306  12.672  -0.409  1.00  0.00           C  
ATOM   2015  HA  SER A 123      18.989  12.276   0.556  1.00  0.00           H  
ATOM   2016  CB  SER A 123      20.706  12.116  -0.690  1.00  0.00           C  
ATOM   2017  HB2 SER A 123      21.064  12.476  -1.657  1.00  0.00           H  
ATOM   2018  HB3 SER A 123      21.393  12.447   0.090  1.00  0.00           H  
ATOM   2019  OG  SER A 123      20.654  10.702  -0.692  1.00  0.00           O  
ATOM   2020  HG  SER A 123      20.293  10.423  -1.554  1.00  0.00           H  
ATOM   2021  C   SER A 123      19.362  14.199  -0.250  1.00  0.00           C  
ATOM   2022  O   SER A 123      20.115  14.702   0.580  1.00  0.00           O  
ATOM   2023  N   LYS A 124      18.584  14.959  -1.029  1.00  0.00           N  
ATOM   2024  H   LYS A 124      17.973  14.493  -1.685  1.00  0.00           H  
ATOM   2025  CA  LYS A 124      18.568  16.428  -1.004  1.00  0.00           C  
ATOM   2026  HA  LYS A 124      19.579  16.768  -0.774  1.00  0.00           H  
ATOM   2027  CB  LYS A 124      18.187  16.971  -2.400  1.00  0.00           C  
ATOM   2028  HB2 LYS A 124      17.160  16.688  -2.642  1.00  0.00           H  
ATOM   2029  HB3 LYS A 124      18.263  18.060  -2.402  1.00  0.00           H  
ATOM   2030  CG  LYS A 124      19.135  16.400  -3.458  1.00  0.00           C  
ATOM   2031  HG2 LYS A 124      20.162  16.532  -3.108  1.00  0.00           H  
ATOM   2032  HG3 LYS A 124      18.935  15.333  -3.542  1.00  0.00           H  
ATOM   2033  CD  LYS A 124      19.025  17.000  -4.863  1.00  0.00           C  
ATOM   2034  HD2 LYS A 124      18.011  16.883  -5.250  1.00  0.00           H  
ATOM   2035  HD3 LYS A 124      19.319  18.051  -4.850  1.00  0.00           H  
ATOM   2036  CE  LYS A 124      20.020  16.154  -5.660  1.00  0.00           C  
ATOM   2037  HE2 LYS A 124      20.987  16.179  -5.149  1.00  0.00           H  
ATOM   2038  HE3 LYS A 124      19.697  15.108  -5.626  1.00  0.00           H  
ATOM   2039  NZ  LYS A 124      20.227  16.540  -7.074  1.00  0.00           N  
ATOM   2040  HZ1 LYS A 124      19.390  16.447  -7.627  1.00  0.00           H  
ATOM   2041  HZ2 LYS A 124      20.644  17.452  -7.162  1.00  0.00           H  
ATOM   2042  HZ3 LYS A 124      20.906  15.849  -7.424  1.00  0.00           H  
ATOM   2043  C   LYS A 124      17.656  16.993   0.092  1.00  0.00           C  
ATOM   2044  O   LYS A 124      16.746  16.320   0.592  1.00  0.00           O  
ATOM   2045  N   CYS A 125      17.842  18.283   0.379  1.00  0.00           N  
ATOM   2046  H   CYS A 125      18.609  18.747  -0.075  1.00  0.00           H  
ATOM   2047  CA  CYS A 125      16.739  19.128   0.850  1.00  0.00           C  
ATOM   2048  HA  CYS A 125      16.342  18.713   1.778  1.00  0.00           H  
ATOM   2049  CB  CYS A 125      17.267  20.541   1.142  1.00  0.00           C  
ATOM   2050  HB2 CYS A 125      17.742  20.959   0.253  1.00  0.00           H  
ATOM   2051  HB3 CYS A 125      16.434  21.190   1.423  1.00  0.00           H  
ATOM   2052  SG  CYS A 125      18.451  20.487   2.520  1.00  0.00           S  
ATOM   2053  HG  CYS A 125      19.404  19.757   1.933  1.00  0.00           H  
ATOM   2054  C   CYS A 125      15.590  19.128  -0.183  1.00  0.00           C  
ATOM   2055  O   CYS A 125      15.780  18.727  -1.335  1.00  0.00           O  
ATOM   2056  N   SER A 126      14.388  19.517   0.238  1.00  0.00           N  
ATOM   2057  H   SER A 126      14.277  19.958   1.144  1.00  0.00           H  
ATOM   2058  CA  SER A 126      13.141  19.373  -0.528  1.00  0.00           C  
ATOM   2059  HA  SER A 126      13.338  19.419  -1.599  1.00  0.00           H  
ATOM   2060  CB  SER A 126      12.437  18.058  -0.187  1.00  0.00           C  
ATOM   2061  HB2 SER A 126      12.111  18.083   0.856  1.00  0.00           H  
ATOM   2062  HB3 SER A 126      11.554  17.953  -0.825  1.00  0.00           H  
ATOM   2063  OG  SER A 126      13.340  16.984  -0.405  1.00  0.00           O  
ATOM   2064  HG  SER A 126      13.864  17.260  -1.172  1.00  0.00           H  
ATOM   2065  C   SER A 126      12.206  20.530  -0.226  1.00  0.00           C  
ATOM   2066  O   SER A 126      12.129  20.861   0.977  1.00  0.00           O  
ATOM   2067  OXT SER A 126      11.624  21.043  -1.199  1.00  0.00           O  
TER    2068      SER   126                                                      
ATOM   2068  N   MET B 127     -37.383  -1.894 -15.192  1.00  0.00           N  
ATOM   2069  H1  MET B 127     -38.360  -2.161 -15.202  1.00  0.00           H  
ATOM   2070  H2  MET B 127     -36.827  -2.736 -15.129  1.00  0.00           H  
ATOM   2071  H3  MET B 127     -37.151  -1.394 -16.038  1.00  0.00           H  
ATOM   2072  CA  MET B 127     -37.142  -1.048 -14.008  1.00  0.00           C  
ATOM   2073  HA  MET B 127     -36.075  -0.851 -13.917  1.00  0.00           H  
ATOM   2074  CB  MET B 127     -37.870   0.301 -14.138  1.00  0.00           C  
ATOM   2075  HB2 MET B 127     -37.512   0.812 -15.033  1.00  0.00           H  
ATOM   2076  HB3 MET B 127     -38.940   0.116 -14.252  1.00  0.00           H  
ATOM   2077  CG  MET B 127     -37.668   1.227 -12.934  1.00  0.00           C  
ATOM   2078  HG2 MET B 127     -37.999   0.714 -12.032  1.00  0.00           H  
ATOM   2079  HG3 MET B 127     -36.607   1.454 -12.830  1.00  0.00           H  
ATOM   2080  SD  MET B 127     -38.603   2.775 -13.046  1.00  0.00           S  
ATOM   2081  CE  MET B 127     -37.299   3.915 -13.580  1.00  0.00           C  
ATOM   2082  HE1 MET B 127     -36.929   3.617 -14.559  1.00  0.00           H  
ATOM   2083  HE2 MET B 127     -37.704   4.926 -13.640  1.00  0.00           H  
ATOM   2084  HE3 MET B 127     -36.482   3.904 -12.855  1.00  0.00           H  
ATOM   2085  C   MET B 127     -37.599  -1.820 -12.780  1.00  0.00           C  
ATOM   2086  O   MET B 127     -38.662  -2.427 -12.848  1.00  0.00           O  
ATOM   2087  N   HIE B 128     -36.804  -1.832 -11.715  1.00  0.00           N  
ATOM   2088  H   HIE B 128     -35.947  -1.283 -11.749  1.00  0.00           H  
ATOM   2089  CA  HIE B 128     -37.164  -2.336 -10.383  1.00  0.00           C  
ATOM   2090  HA  HIE B 128     -38.028  -3.001 -10.440  1.00  0.00           H  
ATOM   2091  CB  HIE B 128     -35.959  -3.125  -9.850  1.00  0.00           C  
ATOM   2092  HB2 HIE B 128     -35.171  -2.418  -9.595  1.00  0.00           H  
ATOM   2093  HB3 HIE B 128     -35.579  -3.767 -10.647  1.00  0.00           H  
ATOM   2094  CG  HIE B 128     -36.210  -3.998  -8.648  1.00  0.00           C  
ATOM   2095  ND1 HIE B 128     -36.782  -3.584  -7.445  1.00  0.00           N  
ATOM   2096  CE1 HIE B 128     -36.586  -4.590  -6.580  1.00  0.00           C  
ATOM   2097  HE1 HIE B 128     -36.830  -4.548  -5.527  1.00  0.00           H  
ATOM   2098  NE2 HIE B 128     -35.946  -5.609  -7.175  1.00  0.00           N  
ATOM   2099  HE2 HIE B 128     -35.545  -6.416  -6.693  1.00  0.00           H  
ATOM   2100  CD2 HIE B 128     -35.699  -5.251  -8.481  1.00  0.00           C  
ATOM   2101  HD2 HIE B 128     -35.091  -5.789  -9.198  1.00  0.00           H  
ATOM   2102  C   HIE B 128     -37.511  -1.137  -9.484  1.00  0.00           C  
ATOM   2103  O   HIE B 128     -37.055  -0.029  -9.764  1.00  0.00           O  
ATOM   2104  N   HIE B 129     -38.275  -1.308  -8.400  1.00  0.00           N  
ATOM   2105  H   HIE B 129     -38.478  -2.254  -8.100  1.00  0.00           H  
ATOM   2106  CA  HIE B 129     -38.527  -0.197  -7.467  1.00  0.00           C  
ATOM   2107  HA  HIE B 129     -38.890   0.651  -8.047  1.00  0.00           H  
ATOM   2108  CB  HIE B 129     -39.628  -0.562  -6.463  1.00  0.00           C  
ATOM   2109  HB2 HIE B 129     -40.543  -0.781  -7.014  1.00  0.00           H  
ATOM   2110  HB3 HIE B 129     -39.829   0.311  -5.841  1.00  0.00           H  
ATOM   2111  CG  HIE B 129     -39.328  -1.721  -5.549  1.00  0.00           C  
ATOM   2112  ND1 HIE B 129     -38.565  -1.657  -4.383  1.00  0.00           N  
ATOM   2113  CE1 HIE B 129     -38.629  -2.878  -3.837  1.00  0.00           C  
ATOM   2114  HE1 HIE B 129     -38.163  -3.153  -2.902  1.00  0.00           H  
ATOM   2115  NE2 HIE B 129     -39.372  -3.700  -4.598  1.00  0.00           N  
ATOM   2116  HE2 HIE B 129     -39.587  -4.664  -4.385  1.00  0.00           H  
ATOM   2117  CD2 HIE B 129     -39.828  -2.984  -5.680  1.00  0.00           C  
ATOM   2118  HD2 HIE B 129     -40.483  -3.334  -6.466  1.00  0.00           H  
ATOM   2119  C   HIE B 129     -37.241   0.301  -6.784  1.00  0.00           C  
ATOM   2120  O   HIE B 129     -37.119   1.496  -6.528  1.00  0.00           O  
ATOM   2121  N   HIE B 130     -36.228  -0.561  -6.628  1.00  0.00           N  
ATOM   2122  H   HIE B 130     -36.404  -1.538  -6.833  1.00  0.00           H  
ATOM   2123  CA  HIE B 130     -34.878  -0.189  -6.177  1.00  0.00           C  
ATOM   2124  HA  HIE B 130     -34.940   0.269  -5.192  1.00  0.00           H  
ATOM   2125  CB  HIE B 130     -34.016  -1.458  -6.077  1.00  0.00           C  
ATOM   2126  HB2 HIE B 130     -32.993  -1.156  -5.854  1.00  0.00           H  
ATOM   2127  HB3 HIE B 130     -34.010  -1.951  -7.049  1.00  0.00           H  
ATOM   2128  CG  HIE B 130     -34.419  -2.478  -5.038  1.00  0.00           C  
ATOM   2129  ND1 HIE B 130     -33.870  -3.756  -4.934  1.00  0.00           N  
ATOM   2130  CE1 HIE B 130     -34.438  -4.330  -3.866  1.00  0.00           C  
ATOM   2131  HE1 HIE B 130     -34.218  -5.331  -3.515  1.00  0.00           H  
ATOM   2132  NE2 HIE B 130     -35.275  -3.467  -3.270  1.00  0.00           N  
ATOM   2133  HE2 HIE B 130     -35.737  -3.615  -2.386  1.00  0.00           H  
ATOM   2134  CD2 HIE B 130     -35.289  -2.301  -4.001  1.00  0.00           C  
ATOM   2135  HD2 HIE B 130     -35.862  -1.407  -3.798  1.00  0.00           H  
ATOM   2136  C   HIE B 130     -34.170   0.842  -7.073  1.00  0.00           C  
ATOM   2137  O   HIE B 130     -33.288   1.550  -6.597  1.00  0.00           O  
ATOM   2138  N   HIE B 131     -34.546   0.970  -8.354  1.00  0.00           N  
ATOM   2139  H   HIE B 131     -35.323   0.413  -8.690  1.00  0.00           H  
ATOM   2140  CA  HIE B 131     -33.922   1.923  -9.295  1.00  0.00           C  
ATOM   2141  HA  HIE B 131     -32.837   1.822  -9.232  1.00  0.00           H  
ATOM   2142  CB  HIE B 131     -34.359   1.615 -10.744  1.00  0.00           C  
ATOM   2143  HB2 HIE B 131     -33.902   2.355 -11.403  1.00  0.00           H  
ATOM   2144  HB3 HIE B 131     -35.439   1.740 -10.818  1.00  0.00           H  
ATOM   2145  CG  HIE B 131     -33.988   0.248 -11.283  1.00  0.00           C  
ATOM   2146  ND1 HIE B 131     -34.349  -0.247 -12.545  1.00  0.00           N  
ATOM   2147  CE1 HIE B 131     -33.744  -1.444 -12.655  1.00  0.00           C  
ATOM   2148  HE1 HIE B 131     -33.791  -2.092 -13.519  1.00  0.00           H  
ATOM   2149  NE2 HIE B 131     -33.084  -1.744 -11.533  1.00  0.00           N  
ATOM   2150  HE2 HIE B 131     -32.650  -2.657 -11.344  1.00  0.00           H  
ATOM   2151  CD2 HIE B 131     -33.207  -0.684 -10.664  1.00  0.00           C  
ATOM   2152  HD2 HIE B 131     -32.764  -0.598  -9.683  1.00  0.00           H  
ATOM   2153  C   HIE B 131     -34.220   3.394  -8.956  1.00  0.00           C  
ATOM   2154  O   HIE B 131     -33.545   4.290  -9.463  1.00  0.00           O  
ATOM   2155  N   HIE B 132     -35.220   3.650  -8.105  1.00  0.00           N  
ATOM   2156  H   HIE B 132     -35.728   2.864  -7.718  1.00  0.00           H  
ATOM   2157  CA  HIE B 132     -35.565   4.991  -7.612  1.00  0.00           C  
ATOM   2158  HA  HIE B 132     -35.376   5.719  -8.402  1.00  0.00           H  
ATOM   2159  CB  HIE B 132     -37.059   5.042  -7.269  1.00  0.00           C  
ATOM   2160  HB2 HIE B 132     -37.306   6.041  -6.909  1.00  0.00           H  
ATOM   2161  HB3 HIE B 132     -37.265   4.334  -6.465  1.00  0.00           H  
ATOM   2162  CG  HIE B 132     -37.958   4.739  -8.438  1.00  0.00           C  
ATOM   2163  ND1 HIE B 132     -38.070   5.516  -9.593  1.00  0.00           N  
ATOM   2164  CE1 HIE B 132     -38.994   4.907 -10.350  1.00  0.00           C  
ATOM   2165  HE1 HIE B 132     -39.315   5.255 -11.322  1.00  0.00           H  
ATOM   2166  NE2 HIE B 132     -39.463   3.807  -9.735  1.00  0.00           N  
ATOM   2167  HE2 HIE B 132     -40.166   3.188 -10.111  1.00  0.00           H  
ATOM   2168  CD2 HIE B 132     -38.821   3.687  -8.523  1.00  0.00           C  
ATOM   2169  HD2 HIE B 132     -38.958   2.924  -7.771  1.00  0.00           H  
ATOM   2170  C   HIE B 132     -34.741   5.429  -6.394  1.00  0.00           C  
ATOM   2171  O   HIE B 132     -34.769   6.614  -6.046  1.00  0.00           O  
ATOM   2172  N   HIE B 133     -34.031   4.503  -5.736  1.00  0.00           N  
ATOM   2173  H   HIE B 133     -34.009   3.553  -6.088  1.00  0.00           H  
ATOM   2174  CA  HIE B 133     -33.266   4.787  -4.521  1.00  0.00           C  
ATOM   2175  HA  HIE B 133     -33.939   5.248  -3.798  1.00  0.00           H  
ATOM   2176  CB  HIE B 133     -32.715   3.498  -3.896  1.00  0.00           C  
ATOM   2177  HB2 HIE B 133     -32.104   3.771  -3.035  1.00  0.00           H  
ATOM   2178  HB3 HIE B 133     -32.069   3.000  -4.621  1.00  0.00           H  
ATOM   2179  CG  HIE B 133     -33.738   2.505  -3.405  1.00  0.00           C  
ATOM   2180  ND1 HIE B 133     -35.128   2.601  -3.512  1.00  0.00           N  
ATOM   2181  CE1 HIE B 133     -35.618   1.494  -2.931  1.00  0.00           C  
ATOM   2182  HE1 HIE B 133     -36.670   1.249  -2.873  1.00  0.00           H  
ATOM   2183  NE2 HIE B 133     -34.617   0.726  -2.464  1.00  0.00           N  
ATOM   2184  HE2 HIE B 133     -34.705  -0.175  -1.998  1.00  0.00           H  
ATOM   2185  CD2 HIE B 133     -33.428   1.352  -2.753  1.00  0.00           C  
ATOM   2186  HD2 HIE B 133     -32.434   1.013  -2.504  1.00  0.00           H  
ATOM   2187  C   HIE B 133     -32.126   5.765  -4.805  1.00  0.00           C  
ATOM   2188  O   HIE B 133     -31.485   5.719  -5.855  1.00  0.00           O  
ATOM   2189  N   LYS B 134     -31.842   6.639  -3.838  1.00  0.00           N  
ATOM   2190  H   LYS B 134     -32.376   6.572  -2.977  1.00  0.00           H  
ATOM   2191  CA  LYS B 134     -30.863   7.725  -3.964  1.00  0.00           C  
ATOM   2192  HA  LYS B 134     -30.309   7.584  -4.894  1.00  0.00           H  
ATOM   2193  CB  LYS B 134     -31.582   9.086  -4.042  1.00  0.00           C  
ATOM   2194  HB2 LYS B 134     -32.040   9.316  -3.078  1.00  0.00           H  
ATOM   2195  HB3 LYS B 134     -30.850   9.861  -4.276  1.00  0.00           H  
ATOM   2196  CG  LYS B 134     -32.670   9.061  -5.126  1.00  0.00           C  
ATOM   2197  HG2 LYS B 134     -32.261   8.605  -6.030  1.00  0.00           H  
ATOM   2198  HG3 LYS B 134     -33.498   8.451  -4.766  1.00  0.00           H  
ATOM   2199  CD  LYS B 134     -33.222  10.438  -5.486  1.00  0.00           C  
ATOM   2200  HD2 LYS B 134     -33.629  10.918  -4.593  1.00  0.00           H  
ATOM   2201  HD3 LYS B 134     -32.421  11.050  -5.905  1.00  0.00           H  
ATOM   2202  CE  LYS B 134     -34.330  10.210  -6.522  1.00  0.00           C  
ATOM   2203  HE2 LYS B 134     -35.138   9.644  -6.047  1.00  0.00           H  
ATOM   2204  HE3 LYS B 134     -33.930   9.584  -7.326  1.00  0.00           H  
ATOM   2205  NZ  LYS B 134     -34.841  11.484  -7.080  1.00  0.00           N  
ATOM   2206  HZ1 LYS B 134     -34.101  11.973  -7.568  1.00  0.00           H  
ATOM   2207  HZ2 LYS B 134     -35.203  12.081  -6.348  1.00  0.00           H  
ATOM   2208  HZ3 LYS B 134     -35.585  11.292  -7.738  1.00  0.00           H  
ATOM   2209  C   LYS B 134     -29.846   7.673  -2.834  1.00  0.00           C  
ATOM   2210  O   LYS B 134     -30.136   7.160  -1.753  1.00  0.00           O  
ATOM   2211  N   VAL B 135     -28.662   8.214  -3.105  1.00  0.00           N  
ATOM   2212  H   VAL B 135     -28.526   8.612  -4.018  1.00  0.00           H  
ATOM   2213  CA  VAL B 135     -27.594   8.397  -2.118  1.00  0.00           C  
ATOM   2214  HA  VAL B 135     -27.370   7.432  -1.666  1.00  0.00           H  
ATOM   2215  CB  VAL B 135     -26.305   8.905  -2.799  1.00  0.00           C  
ATOM   2216  HB  VAL B 135     -26.522   9.820  -3.351  1.00  0.00           H  
ATOM   2217  CG1 VAL B 135     -25.197   9.204  -1.786  1.00  0.00           C  
ATOM   2218 HG11 VAL B 135     -24.974   8.313  -1.198  1.00  0.00           H  
ATOM   2219 HG12 VAL B 135     -24.300   9.523  -2.318  1.00  0.00           H  
ATOM   2220 HG13 VAL B 135     -25.493  10.018  -1.124  1.00  0.00           H  
ATOM   2221  CG2 VAL B 135     -25.762   7.858  -3.787  1.00  0.00           C  
ATOM   2222 HG21 VAL B 135     -24.847   8.222  -4.253  1.00  0.00           H  
ATOM   2223 HG22 VAL B 135     -25.541   6.926  -3.264  1.00  0.00           H  
ATOM   2224 HG23 VAL B 135     -26.487   7.662  -4.575  1.00  0.00           H  
ATOM   2225  C   VAL B 135     -28.088   9.338  -1.013  1.00  0.00           C  
ATOM   2226  O   VAL B 135     -28.478  10.473  -1.275  1.00  0.00           O  
ATOM   2227  N   LEU B 136     -28.117   8.830   0.218  1.00  0.00           N  
ATOM   2228  H   LEU B 136     -27.802   7.873   0.321  1.00  0.00           H  
ATOM   2229  CA  LEU B 136     -28.464   9.572   1.436  1.00  0.00           C  
ATOM   2230  HA  LEU B 136     -29.061  10.442   1.158  1.00  0.00           H  
ATOM   2231  CB  LEU B 136     -29.312   8.638   2.320  1.00  0.00           C  
ATOM   2232  HB2 LEU B 136     -30.098   8.196   1.709  1.00  0.00           H  
ATOM   2233  HB3 LEU B 136     -28.669   7.831   2.670  1.00  0.00           H  
ATOM   2234  CG  LEU B 136     -29.972   9.314   3.538  1.00  0.00           C  
ATOM   2235  HG  LEU B 136     -29.242   9.901   4.090  1.00  0.00           H  
ATOM   2236  CD1 LEU B 136     -31.135  10.217   3.121  1.00  0.00           C  
ATOM   2237 HD11 LEU B 136     -31.876   9.647   2.561  1.00  0.00           H  
ATOM   2238 HD12 LEU B 136     -31.604  10.648   4.004  1.00  0.00           H  
ATOM   2239 HD13 LEU B 136     -30.762  11.033   2.501  1.00  0.00           H  
ATOM   2240  CD2 LEU B 136     -30.514   8.250   4.493  1.00  0.00           C  
ATOM   2241 HD21 LEU B 136     -31.265   7.641   3.992  1.00  0.00           H  
ATOM   2242 HD22 LEU B 136     -29.699   7.609   4.828  1.00  0.00           H  
ATOM   2243 HD23 LEU B 136     -30.964   8.733   5.360  1.00  0.00           H  
ATOM   2244  C   LEU B 136     -27.211  10.096   2.169  1.00  0.00           C  
ATOM   2245  O   LEU B 136     -27.302  11.028   2.959  1.00  0.00           O  
ATOM   2246  N   GLN B 137     -26.053   9.485   1.910  1.00  0.00           N  
ATOM   2247  H   GLN B 137     -26.074   8.702   1.271  1.00  0.00           H  
ATOM   2248  CA  GLN B 137     -24.719   9.941   2.317  1.00  0.00           C  
ATOM   2249  HA  GLN B 137     -24.649  11.025   2.192  1.00  0.00           H  
ATOM   2250  CB  GLN B 137     -24.464   9.579   3.790  1.00  0.00           C  
ATOM   2251  HB2 GLN B 137     -25.247  10.028   4.403  1.00  0.00           H  
ATOM   2252  HB3 GLN B 137     -24.501   8.497   3.911  1.00  0.00           H  
ATOM   2253  CG  GLN B 137     -23.103  10.080   4.293  1.00  0.00           C  
ATOM   2254  HG2 GLN B 137     -22.301   9.551   3.778  1.00  0.00           H  
ATOM   2255  HG3 GLN B 137     -23.011  11.141   4.058  1.00  0.00           H  
ATOM   2256  CD  GLN B 137     -22.908   9.902   5.798  1.00  0.00           C  
ATOM   2257  OE1 GLN B 137     -23.685   9.275   6.514  1.00  0.00           O  
ATOM   2258  NE2 GLN B 137     -21.846  10.449   6.348  1.00  0.00           N  
ATOM   2259 HE21 GLN B 137     -21.706  10.360   7.335  1.00  0.00           H  
ATOM   2260 HE22 GLN B 137     -21.180  10.923   5.756  1.00  0.00           H  
ATOM   2261  C   GLN B 137     -23.699   9.266   1.393  1.00  0.00           C  
ATOM   2262  O   GLN B 137     -23.769   8.051   1.205  1.00  0.00           O  
ATOM   2263  N   GLU B 138     -22.808  10.035   0.777  1.00  0.00           N  
ATOM   2264  H   GLU B 138     -22.789  11.035   0.997  1.00  0.00           H  
ATOM   2265  CA  GLU B 138     -21.952   9.619  -0.338  1.00  0.00           C  
ATOM   2266  HA  GLU B 138     -22.551   8.938  -0.936  1.00  0.00           H  
ATOM   2267  CB  GLU B 138     -21.654  10.846  -1.227  1.00  0.00           C  
ATOM   2268  HB2 GLU B 138     -21.246  10.463  -2.156  1.00  0.00           H  
ATOM   2269  HB3 GLU B 138     -22.591  11.340  -1.491  1.00  0.00           H  
ATOM   2270  CG  GLU B 138     -20.653  11.891  -0.693  1.00  0.00           C  
ATOM   2271  HG2 GLU B 138     -19.813  11.384  -0.215  1.00  0.00           H  
ATOM   2272  HG3 GLU B 138     -20.249  12.419  -1.562  1.00  0.00           H  
ATOM   2273  CD  GLU B 138     -21.246  12.941   0.270  1.00  0.00           C  
ATOM   2274  OE1 GLU B 138     -20.546  13.947   0.513  1.00  0.00           O  
ATOM   2275  OE2 GLU B 138     -22.378  12.728   0.769  1.00  0.00           O  
ATOM   2276  C   GLU B 138     -20.681   8.825   0.064  1.00  0.00           C  
ATOM   2277  O   GLU B 138     -20.302   8.840   1.237  1.00  0.00           O  
ATOM   2278  N   PRO B 139     -20.023   8.110  -0.881  1.00  0.00           N  
ATOM   2279  CD  PRO B 139     -20.456   7.880  -2.254  1.00  0.00           C  
ATOM   2280  HD2 PRO B 139     -20.055   8.668  -2.883  1.00  0.00           H  
ATOM   2281  HD3 PRO B 139     -21.539   7.828  -2.355  1.00  0.00           H  
ATOM   2282  CG  PRO B 139     -19.850   6.544  -2.669  1.00  0.00           C  
ATOM   2283  HG2 PRO B 139     -19.676   6.492  -3.742  1.00  0.00           H  
ATOM   2284  HG3 PRO B 139     -20.483   5.724  -2.331  1.00  0.00           H  
ATOM   2285  CB  PRO B 139     -18.539   6.528  -1.906  1.00  0.00           C  
ATOM   2286  HB2 PRO B 139     -17.801   7.114  -2.456  1.00  0.00           H  
ATOM   2287  HB3 PRO B 139     -18.183   5.512  -1.748  1.00  0.00           H  
ATOM   2288  CA  PRO B 139     -18.907   7.207  -0.584  1.00  0.00           C  
ATOM   2289  HA  PRO B 139     -19.292   6.438   0.076  1.00  0.00           H  
ATOM   2290  C   PRO B 139     -17.671   7.830   0.079  1.00  0.00           C  
ATOM   2291  O   PRO B 139     -16.881   8.532  -0.557  1.00  0.00           O  
ATOM   2292  N   THR B 140     -17.438   7.451   1.338  1.00  0.00           N  
ATOM   2293  H   THR B 140     -18.135   6.839   1.757  1.00  0.00           H  
ATOM   2294  CA  THR B 140     -16.124   7.539   1.999  1.00  0.00           C  
ATOM   2295  HA  THR B 140     -15.553   8.342   1.532  1.00  0.00           H  
ATOM   2296  CB  THR B 140     -16.295   7.910   3.483  1.00  0.00           C  
ATOM   2297  HB  THR B 140     -17.174   7.404   3.886  1.00  0.00           H  
ATOM   2298  CG2 THR B 140     -15.101   7.611   4.390  1.00  0.00           C  
ATOM   2299 HG21 THR B 140     -14.197   8.068   3.989  1.00  0.00           H  
ATOM   2300 HG22 THR B 140     -15.296   8.022   5.381  1.00  0.00           H  
ATOM   2301 HG23 THR B 140     -14.970   6.533   4.486  1.00  0.00           H  
ATOM   2302  OG1 THR B 140     -16.486   9.304   3.551  1.00  0.00           O  
ATOM   2303  HG1 THR B 140     -17.226   9.512   2.971  1.00  0.00           H  
ATOM   2304  C   THR B 140     -15.334   6.244   1.766  1.00  0.00           C  
ATOM   2305  O   THR B 140     -15.914   5.173   1.570  1.00  0.00           O  
ATOM   2306  N   CYS B 141     -14.001   6.338   1.721  1.00  0.00           N  
ATOM   2307  H   CYS B 141     -13.571   7.228   1.929  1.00  0.00           H  
ATOM   2308  CA  CYS B 141     -13.106   5.240   1.348  1.00  0.00           C  
ATOM   2309  HA  CYS B 141     -13.559   4.303   1.658  1.00  0.00           H  
ATOM   2310  CB  CYS B 141     -12.975   5.253  -0.183  1.00  0.00           C  
ATOM   2311  HB2 CYS B 141     -13.968   5.337  -0.624  1.00  0.00           H  
ATOM   2312  HB3 CYS B 141     -12.387   6.124  -0.476  1.00  0.00           H  
ATOM   2313  SG  CYS B 141     -12.182   3.749  -0.817  1.00  0.00           S  
ATOM   2314  HG  CYS B 141     -12.337   4.048  -2.113  1.00  0.00           H  
ATOM   2315  C   CYS B 141     -11.747   5.376   2.057  1.00  0.00           C  
ATOM   2316  O   CYS B 141     -11.263   6.494   2.214  1.00  0.00           O  
ATOM   2317  N   VAL B 142     -11.127   4.268   2.473  1.00  0.00           N  
ATOM   2318  H   VAL B 142     -11.583   3.378   2.288  1.00  0.00           H  
ATOM   2319  CA  VAL B 142      -9.819   4.232   3.165  1.00  0.00           C  
ATOM   2320  HA  VAL B 142      -9.247   5.112   2.875  1.00  0.00           H  
ATOM   2321  CB  VAL B 142      -9.943   4.240   4.706  1.00  0.00           C  
ATOM   2322  HB  VAL B 142      -8.937   4.165   5.121  1.00  0.00           H  
ATOM   2323  CG1 VAL B 142     -10.554   5.535   5.249  1.00  0.00           C  
ATOM   2324 HG11 VAL B 142     -10.496   5.544   6.338  1.00  0.00           H  
ATOM   2325 HG12 VAL B 142      -9.999   6.390   4.861  1.00  0.00           H  
ATOM   2326 HG13 VAL B 142     -11.597   5.622   4.944  1.00  0.00           H  
ATOM   2327  CG2 VAL B 142     -10.751   3.054   5.257  1.00  0.00           C  
ATOM   2328 HG21 VAL B 142     -10.808   3.119   6.343  1.00  0.00           H  
ATOM   2329 HG22 VAL B 142     -10.269   2.113   4.994  1.00  0.00           H  
ATOM   2330 HG23 VAL B 142     -11.763   3.063   4.847  1.00  0.00           H  
ATOM   2331  C   VAL B 142      -9.022   3.006   2.726  1.00  0.00           C  
ATOM   2332  O   VAL B 142      -9.622   1.982   2.404  1.00  0.00           O  
ATOM   2333  N   SER B 143      -7.689   3.089   2.717  1.00  0.00           N  
ATOM   2334  H   SER B 143      -7.264   3.943   3.074  1.00  0.00           H  
ATOM   2335  CA  SER B 143      -6.793   2.001   2.282  1.00  0.00           C  
ATOM   2336  HA  SER B 143      -7.366   1.263   1.725  1.00  0.00           H  
ATOM   2337  CB  SER B 143      -5.732   2.574   1.333  1.00  0.00           C  
ATOM   2338  HB2 SER B 143      -6.222   3.107   0.519  1.00  0.00           H  
ATOM   2339  HB3 SER B 143      -5.098   3.274   1.881  1.00  0.00           H  
ATOM   2340  OG  SER B 143      -4.927   1.544   0.790  1.00  0.00           O  
ATOM   2341  HG  SER B 143      -5.471   1.032   0.179  1.00  0.00           H  
ATOM   2342  C   SER B 143      -6.112   1.284   3.453  1.00  0.00           C  
ATOM   2343  O   SER B 143      -5.670   1.947   4.390  1.00  0.00           O  
ATOM   2344  N   ASP B 144      -5.926  -0.043   3.373  1.00  0.00           N  
ATOM   2345  H   ASP B 144      -6.369  -0.575   2.628  1.00  0.00           H  
ATOM   2346  CA  ASP B 144      -4.965  -0.751   4.242  1.00  0.00           C  
ATOM   2347  HA  ASP B 144      -5.018  -0.302   5.233  1.00  0.00           H  
ATOM   2348  CB  ASP B 144      -5.346  -2.235   4.414  1.00  0.00           C  
ATOM   2349  HB2 ASP B 144      -4.811  -2.615   5.283  1.00  0.00           H  
ATOM   2350  HB3 ASP B 144      -6.415  -2.306   4.624  1.00  0.00           H  
ATOM   2351  CG  ASP B 144      -5.010  -3.160   3.242  1.00  0.00           C  
ATOM   2352  OD1 ASP B 144      -4.755  -2.688   2.116  1.00  0.00           O  
ATOM   2353  OD2 ASP B 144      -4.954  -4.396   3.459  1.00  0.00           O  
ATOM   2354  C   ASP B 144      -3.499  -0.608   3.768  1.00  0.00           C  
ATOM   2355  O   ASP B 144      -2.579  -1.041   4.464  1.00  0.00           O  
ATOM   2356  N   TYR B 145      -3.286  -0.013   2.591  1.00  0.00           N  
ATOM   2357  H   TYR B 145      -4.099   0.356   2.116  1.00  0.00           H  
ATOM   2358  CA  TYR B 145      -2.014   0.131   1.876  1.00  0.00           C  
ATOM   2359  HA  TYR B 145      -2.301   0.499   0.894  1.00  0.00           H  
ATOM   2360  CB  TYR B 145      -1.154   1.239   2.515  1.00  0.00           C  
ATOM   2361  HB2 TYR B 145      -1.797   1.895   3.100  1.00  0.00           H  
ATOM   2362  HB3 TYR B 145      -0.440   0.796   3.211  1.00  0.00           H  
ATOM   2363  CG  TYR B 145      -0.435   2.124   1.511  1.00  0.00           C  
ATOM   2364  CD1 TYR B 145      -1.193   2.924   0.632  1.00  0.00           C  
ATOM   2365  HD1 TYR B 145      -2.273   2.887   0.662  1.00  0.00           H  
ATOM   2366  CE1 TYR B 145      -0.548   3.765  -0.293  1.00  0.00           C  
ATOM   2367  HE1 TYR B 145      -1.119   4.374  -0.975  1.00  0.00           H  
ATOM   2368  CZ  TYR B 145       0.859   3.826  -0.331  1.00  0.00           C  
ATOM   2369  OH  TYR B 145       1.456   4.613  -1.262  1.00  0.00           O  
ATOM   2370  HH  TYR B 145       2.426   4.697  -1.147  1.00  0.00           H  
ATOM   2371  CE2 TYR B 145       1.621   3.052   0.571  1.00  0.00           C  
ATOM   2372  HE2 TYR B 145       2.695   3.138   0.561  1.00  0.00           H  
ATOM   2373  CD2 TYR B 145       0.973   2.188   1.480  1.00  0.00           C  
ATOM   2374  HD2 TYR B 145       1.551   1.575   2.154  1.00  0.00           H  
ATOM   2375  C   TYR B 145      -1.284  -1.200   1.599  1.00  0.00           C  
ATOM   2376  O   TYR B 145      -0.053  -1.259   1.581  1.00  0.00           O  
ATOM   2377  N   MET B 146      -2.022  -2.302   1.421  1.00  0.00           N  
ATOM   2378  H   MET B 146      -3.030  -2.208   1.518  1.00  0.00           H  
ATOM   2379  CA  MET B 146      -1.457  -3.653   1.277  1.00  0.00           C  
ATOM   2380  HA  MET B 146      -0.482  -3.583   0.793  1.00  0.00           H  
ATOM   2381  CB  MET B 146      -1.252  -4.229   2.689  1.00  0.00           C  
ATOM   2382  HB2 MET B 146      -0.436  -3.680   3.146  1.00  0.00           H  
ATOM   2383  HB3 MET B 146      -2.152  -4.065   3.284  1.00  0.00           H  
ATOM   2384  CG  MET B 146      -0.901  -5.719   2.756  1.00  0.00           C  
ATOM   2385  HG2 MET B 146      -1.783  -6.300   2.482  1.00  0.00           H  
ATOM   2386  HG3 MET B 146      -0.109  -5.933   2.037  1.00  0.00           H  
ATOM   2387  SD  MET B 146      -0.346  -6.243   4.401  1.00  0.00           S  
ATOM   2388  CE  MET B 146      -0.310  -8.038   4.166  1.00  0.00           C  
ATOM   2389  HE1 MET B 146      -1.308  -8.392   3.907  1.00  0.00           H  
ATOM   2390  HE2 MET B 146       0.384  -8.289   3.364  1.00  0.00           H  
ATOM   2391  HE3 MET B 146       0.013  -8.515   5.092  1.00  0.00           H  
ATOM   2392  C   MET B 146      -2.283  -4.610   0.410  1.00  0.00           C  
ATOM   2393  O   MET B 146      -1.695  -5.487  -0.218  1.00  0.00           O  
ATOM   2394  N   SER B 147      -3.613  -4.486   0.380  1.00  0.00           N  
ATOM   2395  H   SER B 147      -4.033  -3.720   0.899  1.00  0.00           H  
ATOM   2396  CA  SER B 147      -4.503  -5.380  -0.378  1.00  0.00           C  
ATOM   2397  HA  SER B 147      -4.091  -5.521  -1.366  1.00  0.00           H  
ATOM   2398  CB  SER B 147      -4.553  -6.748   0.312  1.00  0.00           C  
ATOM   2399  HB2 SER B 147      -5.181  -7.426  -0.269  1.00  0.00           H  
ATOM   2400  HB3 SER B 147      -3.550  -7.171   0.369  1.00  0.00           H  
ATOM   2401  OG  SER B 147      -5.083  -6.619   1.616  1.00  0.00           O  
ATOM   2402  HG  SER B 147      -4.778  -5.770   1.983  1.00  0.00           H  
ATOM   2403  C   SER B 147      -5.935  -4.873  -0.578  1.00  0.00           C  
ATOM   2404  O   SER B 147      -6.556  -5.227  -1.582  1.00  0.00           O  
ATOM   2405  N   ILE B 148      -6.486  -4.080   0.346  1.00  0.00           N  
ATOM   2406  H   ILE B 148      -5.899  -3.722   1.094  1.00  0.00           H  
ATOM   2407  CA  ILE B 148      -7.919  -3.787   0.437  1.00  0.00           C  
ATOM   2408  HA  ILE B 148      -8.390  -3.957  -0.529  1.00  0.00           H  
ATOM   2409  CB  ILE B 148      -8.589  -4.719   1.483  1.00  0.00           C  
ATOM   2410  HB  ILE B 148      -8.017  -4.635   2.410  1.00  0.00           H  
ATOM   2411  CG2 ILE B 148     -10.029  -4.276   1.804  1.00  0.00           C  
ATOM   2412 HG21 ILE B 148     -10.022  -3.350   2.379  1.00  0.00           H  
ATOM   2413 HG22 ILE B 148     -10.580  -4.112   0.879  1.00  0.00           H  
ATOM   2414 HG23 ILE B 148     -10.536  -5.034   2.401  1.00  0.00           H  
ATOM   2415  CG1 ILE B 148      -8.576  -6.214   1.090  1.00  0.00           C  
ATOM   2416 HG12 ILE B 148      -7.557  -6.530   0.890  1.00  0.00           H  
ATOM   2417 HG13 ILE B 148      -8.921  -6.798   1.944  1.00  0.00           H  
ATOM   2418  CD1 ILE B 148      -9.435  -6.597  -0.120  1.00  0.00           C  
ATOM   2419 HD11 ILE B 148      -9.169  -5.998  -0.990  1.00  0.00           H  
ATOM   2420 HD12 ILE B 148      -9.271  -7.649  -0.354  1.00  0.00           H  
ATOM   2421 HD13 ILE B 148     -10.486  -6.456   0.117  1.00  0.00           H  
ATOM   2422  C   ILE B 148      -8.132  -2.321   0.808  1.00  0.00           C  
ATOM   2423  O   ILE B 148      -7.777  -1.896   1.909  1.00  0.00           O  
ATOM   2424  N   SER B 149      -8.814  -1.568  -0.056  1.00  0.00           N  
ATOM   2425  H   SER B 149      -9.113  -1.997  -0.927  1.00  0.00           H  
ATOM   2426  CA  SER B 149      -9.518  -0.363   0.392  1.00  0.00           C  
ATOM   2427  HA  SER B 149      -9.012   0.018   1.273  1.00  0.00           H  
ATOM   2428  CB  SER B 149      -9.490   0.754  -0.648  1.00  0.00           C  
ATOM   2429  HB2 SER B 149      -9.838   0.367  -1.606  1.00  0.00           H  
ATOM   2430  HB3 SER B 149     -10.145   1.566  -0.331  1.00  0.00           H  
ATOM   2431  OG  SER B 149      -8.170   1.254  -0.780  1.00  0.00           O  
ATOM   2432  HG  SER B 149      -8.010   1.373  -1.719  1.00  0.00           H  
ATOM   2433  C   SER B 149     -10.949  -0.704   0.804  1.00  0.00           C  
ATOM   2434  O   SER B 149     -11.635  -1.461   0.119  1.00  0.00           O  
ATOM   2435  N   THR B 150     -11.406  -0.159   1.929  1.00  0.00           N  
ATOM   2436  H   THR B 150     -10.820   0.546   2.371  1.00  0.00           H  
ATOM   2437  CA  THR B 150     -12.792  -0.292   2.408  1.00  0.00           C  
ATOM   2438  HA  THR B 150     -13.269  -1.146   1.929  1.00  0.00           H  
ATOM   2439  CB  THR B 150     -12.830  -0.522   3.924  1.00  0.00           C  
ATOM   2440  HB  THR B 150     -12.374   0.329   4.430  1.00  0.00           H  
ATOM   2441  CG2 THR B 150     -14.244  -0.729   4.470  1.00  0.00           C  
ATOM   2442 HG21 THR B 150     -14.752  -1.521   3.921  1.00  0.00           H  
ATOM   2443 HG22 THR B 150     -14.190  -0.999   5.524  1.00  0.00           H  
ATOM   2444 HG23 THR B 150     -14.820   0.193   4.384  1.00  0.00           H  
ATOM   2445  OG1 THR B 150     -12.090  -1.685   4.223  1.00  0.00           O  
ATOM   2446  HG1 THR B 150     -11.214  -1.570   3.842  1.00  0.00           H  
ATOM   2447  C   THR B 150     -13.572   0.962   2.039  1.00  0.00           C  
ATOM   2448  O   THR B 150     -13.064   2.065   2.233  1.00  0.00           O  
ATOM   2449  N   CYS B 151     -14.790   0.803   1.521  1.00  0.00           N  
ATOM   2450  H   CYS B 151     -15.159  -0.138   1.414  1.00  0.00           H  
ATOM   2451  CA  CYS B 151     -15.628   1.901   1.039  1.00  0.00           C  
ATOM   2452  HA  CYS B 151     -15.254   2.834   1.455  1.00  0.00           H  
ATOM   2453  CB  CYS B 151     -15.482   1.961  -0.486  1.00  0.00           C  
ATOM   2454  HB2 CYS B 151     -14.426   2.043  -0.740  1.00  0.00           H  
ATOM   2455  HB3 CYS B 151     -15.879   1.044  -0.924  1.00  0.00           H  
ATOM   2456  SG  CYS B 151     -16.370   3.386  -1.168  1.00  0.00           S  
ATOM   2457  HG  CYS B 151     -15.903   4.302  -0.301  1.00  0.00           H  
ATOM   2458  C   CYS B 151     -17.085   1.751   1.506  1.00  0.00           C  
ATOM   2459  O   CYS B 151     -17.628   0.644   1.477  1.00  0.00           O  
ATOM   2460  N   GLU B 152     -17.714   2.848   1.938  1.00  0.00           N  
ATOM   2461  H   GLU B 152     -17.235   3.743   1.883  1.00  0.00           H  
ATOM   2462  CA  GLU B 152     -19.036   2.844   2.585  1.00  0.00           C  
ATOM   2463  HA  GLU B 152     -19.579   1.991   2.182  1.00  0.00           H  
ATOM   2464  CB  GLU B 152     -18.884   2.601   4.107  1.00  0.00           C  
ATOM   2465  HB2 GLU B 152     -19.614   1.847   4.398  1.00  0.00           H  
ATOM   2466  HB3 GLU B 152     -17.893   2.185   4.299  1.00  0.00           H  
ATOM   2467  CG  GLU B 152     -19.094   3.818   5.027  1.00  0.00           C  
ATOM   2468  HG2 GLU B 152     -18.387   4.603   4.750  1.00  0.00           H  
ATOM   2469  HG3 GLU B 152     -20.108   4.199   4.879  1.00  0.00           H  
ATOM   2470  CD  GLU B 152     -18.910   3.477   6.517  1.00  0.00           C  
ATOM   2471  OE1 GLU B 152     -19.610   4.116   7.338  1.00  0.00           O  
ATOM   2472  OE2 GLU B 152     -18.075   2.596   6.829  1.00  0.00           O  
ATOM   2473  C   GLU B 152     -19.876   4.088   2.242  1.00  0.00           C  
ATOM   2474  O   GLU B 152     -19.338   5.181   2.050  1.00  0.00           O  
ATOM   2475  N   TRP B 153     -21.198   3.910   2.156  1.00  0.00           N  
ATOM   2476  H   TRP B 153     -21.559   2.992   2.403  1.00  0.00           H  
ATOM   2477  CA  TRP B 153     -22.188   4.947   1.830  1.00  0.00           C  
ATOM   2478  HA  TRP B 153     -21.887   5.881   2.310  1.00  0.00           H  
ATOM   2479  CB  TRP B 153     -22.229   5.182   0.308  1.00  0.00           C  
ATOM   2480  HB2 TRP B 153     -22.833   6.059   0.092  1.00  0.00           H  
ATOM   2481  HB3 TRP B 153     -21.222   5.418  -0.027  1.00  0.00           H  
ATOM   2482  CG  TRP B 153     -22.740   4.055  -0.539  1.00  0.00           C  
ATOM   2483  CD1 TRP B 153     -24.021   3.877  -0.940  1.00  0.00           C  
ATOM   2484  HD1 TRP B 153     -24.841   4.541  -0.696  1.00  0.00           H  
ATOM   2485  NE1 TRP B 153     -24.118   2.722  -1.693  1.00  0.00           N  
ATOM   2486  HE1 TRP B 153     -24.989   2.379  -2.080  1.00  0.00           H  
ATOM   2487  CE2 TRP B 153     -22.889   2.105  -1.829  1.00  0.00           C  
ATOM   2488  CZ2 TRP B 153     -22.464   0.946  -2.490  1.00  0.00           C  
ATOM   2489  HZ2 TRP B 153     -23.174   0.329  -3.018  1.00  0.00           H  
ATOM   2490  CH2 TRP B 153     -21.100   0.594  -2.445  1.00  0.00           C  
ATOM   2491  HH2 TRP B 153     -20.750  -0.299  -2.943  1.00  0.00           H  
ATOM   2492  CZ3 TRP B 153     -20.193   1.408  -1.744  1.00  0.00           C  
ATOM   2493  HZ3 TRP B 153     -19.145   1.144  -1.705  1.00  0.00           H  
ATOM   2494  CE3 TRP B 153     -20.628   2.565  -1.079  1.00  0.00           C  
ATOM   2495  HE3 TRP B 153     -19.917   3.183  -0.548  1.00  0.00           H  
ATOM   2496  CD2 TRP B 153     -21.989   2.943  -1.099  1.00  0.00           C  
ATOM   2497  C   TRP B 153     -23.585   4.567   2.353  1.00  0.00           C  
ATOM   2498  O   TRP B 153     -23.816   3.459   2.842  1.00  0.00           O  
ATOM   2499  N   LYS B 154     -24.560   5.474   2.219  1.00  0.00           N  
ATOM   2500  H   LYS B 154     -24.310   6.372   1.808  1.00  0.00           H  
ATOM   2501  CA  LYS B 154     -25.981   5.210   2.511  1.00  0.00           C  
ATOM   2502  HA  LYS B 154     -26.108   4.159   2.772  1.00  0.00           H  
ATOM   2503  CB  LYS B 154     -26.466   6.051   3.703  1.00  0.00           C  
ATOM   2504  HB2 LYS B 154     -26.274   7.103   3.492  1.00  0.00           H  
ATOM   2505  HB3 LYS B 154     -27.544   5.920   3.817  1.00  0.00           H  
ATOM   2506  CG  LYS B 154     -25.788   5.646   5.020  1.00  0.00           C  
ATOM   2507  HG2 LYS B 154     -26.153   4.665   5.327  1.00  0.00           H  
ATOM   2508  HG3 LYS B 154     -24.709   5.588   4.874  1.00  0.00           H  
ATOM   2509  CD  LYS B 154     -26.064   6.668   6.127  1.00  0.00           C  
ATOM   2510  HD2 LYS B 154     -25.733   7.648   5.780  1.00  0.00           H  
ATOM   2511  HD3 LYS B 154     -27.133   6.714   6.340  1.00  0.00           H  
ATOM   2512  CE  LYS B 154     -25.286   6.270   7.389  1.00  0.00           C  
ATOM   2513  HE2 LYS B 154     -25.898   5.589   7.989  1.00  0.00           H  
ATOM   2514  HE3 LYS B 154     -24.382   5.735   7.083  1.00  0.00           H  
ATOM   2515  NZ  LYS B 154     -24.891   7.462   8.176  1.00  0.00           N  
ATOM   2516  HZ1 LYS B 154     -24.322   8.075   7.586  1.00  0.00           H  
ATOM   2517  HZ2 LYS B 154     -25.695   8.001   8.460  1.00  0.00           H  
ATOM   2518  HZ3 LYS B 154     -24.331   7.208   8.979  1.00  0.00           H  
ATOM   2519  C   LYS B 154     -26.850   5.464   1.287  1.00  0.00           C  
ATOM   2520  O   LYS B 154     -26.688   6.472   0.605  1.00  0.00           O  
ATOM   2521  N   MET B 155     -27.821   4.588   1.068  1.00  0.00           N  
ATOM   2522  H   MET B 155     -27.856   3.783   1.684  1.00  0.00           H  
ATOM   2523  CA  MET B 155     -28.998   4.803   0.228  1.00  0.00           C  
ATOM   2524  HA  MET B 155     -28.788   5.582  -0.503  1.00  0.00           H  
ATOM   2525  CB  MET B 155     -29.323   3.498  -0.517  1.00  0.00           C  
ATOM   2526  HB2 MET B 155     -29.538   2.720   0.216  1.00  0.00           H  
ATOM   2527  HB3 MET B 155     -30.214   3.641  -1.128  1.00  0.00           H  
ATOM   2528  CG  MET B 155     -28.171   3.011  -1.409  1.00  0.00           C  
ATOM   2529  HG2 MET B 155     -27.311   2.782  -0.779  1.00  0.00           H  
ATOM   2530  HG3 MET B 155     -28.478   2.078  -1.883  1.00  0.00           H  
ATOM   2531  SD  MET B 155     -27.637   4.166  -2.707  1.00  0.00           S  
ATOM   2532  CE  MET B 155     -29.112   4.144  -3.757  1.00  0.00           C  
ATOM   2533  HE1 MET B 155     -28.944   4.756  -4.638  1.00  0.00           H  
ATOM   2534  HE2 MET B 155     -29.334   3.123  -4.068  1.00  0.00           H  
ATOM   2535  HE3 MET B 155     -29.956   4.553  -3.208  1.00  0.00           H  
ATOM   2536  C   MET B 155     -30.184   5.252   1.102  1.00  0.00           C  
ATOM   2537  O   MET B 155     -30.176   5.029   2.314  1.00  0.00           O  
ATOM   2538  N   ASN B 156     -31.225   5.860   0.526  1.00  0.00           N  
ATOM   2539  H   ASN B 156     -31.157   6.135  -0.450  1.00  0.00           H  
ATOM   2540  CA  ASN B 156     -32.461   6.162   1.263  1.00  0.00           C  
ATOM   2541  HA  ASN B 156     -32.177   6.473   2.269  1.00  0.00           H  
ATOM   2542  CB  ASN B 156     -33.187   7.357   0.620  1.00  0.00           C  
ATOM   2543  HB2 ASN B 156     -33.884   7.757   1.357  1.00  0.00           H  
ATOM   2544  HB3 ASN B 156     -32.472   8.139   0.368  1.00  0.00           H  
ATOM   2545  CG  ASN B 156     -33.962   6.993  -0.633  1.00  0.00           C  
ATOM   2546  OD1 ASN B 156     -33.458   6.350  -1.536  1.00  0.00           O  
ATOM   2547  ND2 ASN B 156     -35.203   7.404  -0.742  1.00  0.00           N  
ATOM   2548 HD21 ASN B 156     -35.710   7.091  -1.551  1.00  0.00           H  
ATOM   2549 HD22 ASN B 156     -35.632   7.931  -0.002  1.00  0.00           H  
ATOM   2550  C   ASN B 156     -33.381   4.935   1.458  1.00  0.00           C  
ATOM   2551  O   ASN B 156     -34.397   5.044   2.139  1.00  0.00           O  
ATOM   2552  N   GLY B 157     -33.030   3.777   0.887  1.00  0.00           N  
ATOM   2553  H   GLY B 157     -32.214   3.770   0.295  1.00  0.00           H  
ATOM   2554  CA  GLY B 157     -33.714   2.497   1.072  1.00  0.00           C  
ATOM   2555  HA2 GLY B 157     -34.012   2.409   2.117  1.00  0.00           H  
ATOM   2556  HA3 GLY B 157     -34.610   2.468   0.451  1.00  0.00           H  
ATOM   2557  C   GLY B 157     -32.818   1.303   0.695  1.00  0.00           C  
ATOM   2558  O   GLY B 157     -31.844   1.483  -0.039  1.00  0.00           O  
ATOM   2559  N   PRO B 158     -33.102   0.085   1.196  1.00  0.00           N  
ATOM   2560  CD  PRO B 158     -34.195  -0.243   2.101  1.00  0.00           C  
ATOM   2561  HD2 PRO B 158     -35.145   0.146   1.734  1.00  0.00           H  
ATOM   2562  HD3 PRO B 158     -33.983   0.162   3.092  1.00  0.00           H  
ATOM   2563  CG  PRO B 158     -34.243  -1.770   2.169  1.00  0.00           C  
ATOM   2564  HG2 PRO B 158     -34.907  -2.151   1.392  1.00  0.00           H  
ATOM   2565  HG3 PRO B 158     -34.564  -2.121   3.150  1.00  0.00           H  
ATOM   2566  CB  PRO B 158     -32.801  -2.180   1.863  1.00  0.00           C  
ATOM   2567  HB2 PRO B 158     -32.742  -3.193   1.460  1.00  0.00           H  
ATOM   2568  HB3 PRO B 158     -32.202  -2.102   2.772  1.00  0.00           H  
ATOM   2569  CA  PRO B 158     -32.343  -1.121   0.856  1.00  0.00           C  
ATOM   2570  HA  PRO B 158     -31.275  -0.941   0.992  1.00  0.00           H  
ATOM   2571  C   PRO B 158     -32.591  -1.560  -0.596  1.00  0.00           C  
ATOM   2572  O   PRO B 158     -33.731  -1.579  -1.067  1.00  0.00           O  
ATOM   2573  N   THR B 159     -31.523  -1.949  -1.291  1.00  0.00           N  
ATOM   2574  H   THR B 159     -30.632  -1.990  -0.812  1.00  0.00           H  
ATOM   2575  CA  THR B 159     -31.514  -2.405  -2.693  1.00  0.00           C  
ATOM   2576  HA  THR B 159     -32.537  -2.584  -3.007  1.00  0.00           H  
ATOM   2577  CB  THR B 159     -30.934  -1.349  -3.660  1.00  0.00           C  
ATOM   2578  HB  THR B 159     -31.711  -0.615  -3.866  1.00  0.00           H  
ATOM   2579  CG2 THR B 159     -29.704  -0.610  -3.135  1.00  0.00           C  
ATOM   2580 HG21 THR B 159     -29.939  -0.099  -2.203  1.00  0.00           H  
ATOM   2581 HG22 THR B 159     -28.884  -1.311  -2.971  1.00  0.00           H  
ATOM   2582 HG23 THR B 159     -29.407   0.142  -3.862  1.00  0.00           H  
ATOM   2583  OG1 THR B 159     -30.544  -1.947  -4.876  1.00  0.00           O  
ATOM   2584  HG1 THR B 159     -30.453  -1.252  -5.545  1.00  0.00           H  
ATOM   2585  C   THR B 159     -30.770  -3.733  -2.801  1.00  0.00           C  
ATOM   2586  O   THR B 159     -29.818  -3.963  -2.060  1.00  0.00           O  
ATOM   2587  N   GLN B 160     -31.203  -4.608  -3.713  1.00  0.00           N  
ATOM   2588  H   GLN B 160     -31.968  -4.317  -4.312  1.00  0.00           H  
ATOM   2589  CA  GLN B 160     -30.582  -5.916  -3.966  1.00  0.00           C  
ATOM   2590  HA  GLN B 160     -30.362  -6.366  -2.998  1.00  0.00           H  
ATOM   2591  CB  GLN B 160     -31.589  -6.847  -4.672  1.00  0.00           C  
ATOM   2592  HB2 GLN B 160     -31.189  -7.862  -4.676  1.00  0.00           H  
ATOM   2593  HB3 GLN B 160     -32.512  -6.855  -4.091  1.00  0.00           H  
ATOM   2594  CG  GLN B 160     -31.898  -6.440  -6.123  1.00  0.00           C  
ATOM   2595  HG2 GLN B 160     -32.133  -5.382  -6.149  1.00  0.00           H  
ATOM   2596  HG3 GLN B 160     -31.015  -6.611  -6.741  1.00  0.00           H  
ATOM   2597  CD  GLN B 160     -33.085  -7.187  -6.729  1.00  0.00           C  
ATOM   2598  OE1 GLN B 160     -34.081  -7.490  -6.084  1.00  0.00           O  
ATOM   2599  NE2 GLN B 160     -33.061  -7.479  -8.009  1.00  0.00           N  
ATOM   2600 HE21 GLN B 160     -33.796  -8.041  -8.385  1.00  0.00           H  
ATOM   2601 HE22 GLN B 160     -32.331  -7.072  -8.607  1.00  0.00           H  
ATOM   2602  C   GLN B 160     -29.236  -5.838  -4.716  1.00  0.00           C  
ATOM   2603  O   GLN B 160     -28.547  -6.851  -4.794  1.00  0.00           O  
ATOM   2604  N   CYS B 161     -28.828  -4.657  -5.196  1.00  0.00           N  
ATOM   2605  H   CYS B 161     -29.436  -3.861  -5.059  1.00  0.00           H  
ATOM   2606  CA  CYS B 161     -27.572  -4.419  -5.925  1.00  0.00           C  
ATOM   2607  HA  CYS B 161     -27.591  -3.378  -6.218  1.00  0.00           H  
ATOM   2608  CB  CYS B 161     -26.371  -4.539  -4.970  1.00  0.00           C  
ATOM   2609  HB2 CYS B 161     -26.277  -5.562  -4.600  1.00  0.00           H  
ATOM   2610  HB3 CYS B 161     -25.461  -4.277  -5.505  1.00  0.00           H  
ATOM   2611  SG  CYS B 161     -26.557  -3.378  -3.586  1.00  0.00           S  
ATOM   2612  HG  CYS B 161     -27.013  -4.269  -2.699  1.00  0.00           H  
ATOM   2613  C   CYS B 161     -27.438  -5.190  -7.262  1.00  0.00           C  
ATOM   2614  O   CYS B 161     -28.441  -5.578  -7.861  1.00  0.00           O  
ATOM   2615  N   BCN B 162     -26.220  -5.331  -7.808  1.00  0.00           N  
ATOM   2616  H27 BCN B 162     -25.441  -4.895  -7.327  1.00  0.00           H  
ATOM   2617  C2  BCN B 162     -25.998  -5.870  -9.136  1.00  0.00           C  
ATOM   2618  H   BCN B 162     -26.603  -6.778  -9.173  1.00  0.00           H  
ATOM   2619  C4  BCN B 162     -24.559  -6.383  -9.347  1.00  0.00           C  
ATOM   2620  H1  BCN B 162     -24.259  -6.942  -8.452  1.00  0.00           H  
ATOM   2621  H2  BCN B 162     -24.560  -7.111 -10.169  1.00  0.00           H  
ATOM   2622  C5  BCN B 162     -23.494  -5.299  -9.663  1.00  0.00           C  
ATOM   2623  H3  BCN B 162     -23.680  -4.907 -10.669  1.00  0.00           H  
ATOM   2624  H4  BCN B 162     -23.610  -4.454  -8.976  1.00  0.00           H  
ATOM   2625  C6  BCN B 162     -22.033  -5.821  -9.634  1.00  0.00           C  
ATOM   2626  H8  BCN B 162     -21.384  -5.087 -10.130  1.00  0.00           H  
ATOM   2627  H9  BCN B 162     -21.967  -6.742 -10.228  1.00  0.00           H  
ATOM   2628  C7  BCN B 162     -21.470  -6.090  -8.218  1.00  0.00           C  
ATOM   2629  H5  BCN B 162     -20.490  -6.579  -8.308  1.00  0.00           H  
ATOM   2630  H6  BCN B 162     -22.128  -6.776  -7.667  1.00  0.00           H  
ATOM   2631  N2  BCN B 162     -21.292  -4.847  -7.457  1.00  0.00           N  
ATOM   2632  H7  BCN B 162     -20.446  -4.300  -7.580  1.00  0.00           H  
ATOM   2633  C8  BCN B 162     -22.241  -4.349  -6.611  1.00  0.00           C  
ATOM   2634  O1  BCN B 162     -23.290  -4.916  -6.368  1.00  0.00           O  
ATOM   2635  O2  BCN B 162     -21.845  -3.136  -6.136  1.00  0.00           O  
ATOM   2636  C9  BCN B 162     -22.623  -2.537  -5.078  1.00  0.00           C  
ATOM   2637  H21 BCN B 162     -23.698  -2.733  -5.202  1.00  0.00           H  
ATOM   2638  H22 BCN B 162     -22.481  -1.450  -5.082  1.00  0.00           H  
ATOM   2639  C10 BCN B 162     -22.110  -3.092  -3.752  1.00  0.00           C  
ATOM   2640  H23 BCN B 162     -21.064  -2.855  -3.575  1.00  0.00           H  
ATOM   2641  C11 BCN B 162     -22.590  -4.433  -3.235  1.00  0.00           C  
ATOM   2642  H12 BCN B 162     -23.398  -4.918  -3.778  1.00  0.00           H  
ATOM   2643  C12 BCN B 162     -21.548  -5.474  -2.744  1.00  0.00           C  
ATOM   2644  H13 BCN B 162     -20.689  -4.954  -2.299  1.00  0.00           H  
ATOM   2645  H14 BCN B 162     -21.153  -6.022  -3.609  1.00  0.00           H  
ATOM   2646  C13 BCN B 162     -22.108  -6.505  -1.712  1.00  0.00           C  
ATOM   2647  H19 BCN B 162     -22.895  -7.127  -2.155  1.00  0.00           H  
ATOM   2648  H20 BCN B 162     -21.313  -7.157  -1.333  1.00  0.00           H  
ATOM   2649  C14 BCN B 162     -22.653  -5.691  -0.640  1.00  0.00           C  
ATOM   2650  C15 BCN B 162     -22.998  -4.693  -0.094  1.00  0.00           C  
ATOM   2651  C16 BCN B 162     -23.224  -3.267   0.065  1.00  0.00           C  
ATOM   2652  H17 BCN B 162     -22.787  -2.919   1.007  1.00  0.00           H  
ATOM   2653  H18 BCN B 162     -24.300  -3.050   0.066  1.00  0.00           H  
ATOM   2654  C17 BCN B 162     -22.513  -2.616  -1.165  1.00  0.00           C  
ATOM   2655  H15 BCN B 162     -22.655  -1.533  -1.127  1.00  0.00           H  
ATOM   2656  H16 BCN B 162     -21.434  -2.777  -1.085  1.00  0.00           H  
ATOM   2657  C18 BCN B 162     -23.010  -3.133  -2.536  1.00  0.00           C  
ATOM   2658  H11 BCN B 162     -24.042  -2.841  -2.694  1.00  0.00           H  
ATOM   2659  C3  BCN B 162     -26.538  -4.958 -10.237  1.00  0.00           C  
ATOM   2660  O3  BCN B 162     -25.981  -3.933 -10.610  1.00  0.00           O  
ATOM   2661  N   THR B 163     -27.714  -5.307 -10.753  1.00  0.00           N  
ATOM   2662  H   THR B 163     -28.177  -6.144 -10.409  1.00  0.00           H  
ATOM   2663  CA  THR B 163     -28.516  -4.469 -11.663  1.00  0.00           C  
ATOM   2664  HA  THR B 163     -27.854  -4.000 -12.389  1.00  0.00           H  
ATOM   2665  CB  THR B 163     -29.539  -5.339 -12.418  1.00  0.00           C  
ATOM   2666  HB  THR B 163     -30.393  -4.733 -12.725  1.00  0.00           H  
ATOM   2667  CG2 THR B 163     -28.895  -5.943 -13.667  1.00  0.00           C  
ATOM   2668 HG21 THR B 163     -29.629  -6.559 -14.186  1.00  0.00           H  
ATOM   2669 HG22 THR B 163     -28.562  -5.150 -14.335  1.00  0.00           H  
ATOM   2670 HG23 THR B 163     -28.044  -6.563 -13.383  1.00  0.00           H  
ATOM   2671  OG1 THR B 163     -29.983  -6.436 -11.647  1.00  0.00           O  
ATOM   2672  HG1 THR B 163     -30.644  -6.135 -10.978  1.00  0.00           H  
ATOM   2673  C   THR B 163     -29.233  -3.332 -10.934  1.00  0.00           C  
ATOM   2674  O   THR B 163     -29.439  -2.262 -11.510  1.00  0.00           O  
ATOM   2675  N   GLU B 164     -29.563  -3.515  -9.656  1.00  0.00           N  
ATOM   2676  H   GLU B 164     -29.397  -4.434  -9.247  1.00  0.00           H  
ATOM   2677  CA  GLU B 164     -30.325  -2.554  -8.853  1.00  0.00           C  
ATOM   2678  HA  GLU B 164     -30.939  -1.949  -9.517  1.00  0.00           H  
ATOM   2679  CB  GLU B 164     -31.267  -3.329  -7.922  1.00  0.00           C  
ATOM   2680  HB2 GLU B 164     -30.721  -4.149  -7.458  1.00  0.00           H  
ATOM   2681  HB3 GLU B 164     -31.608  -2.668  -7.132  1.00  0.00           H  
ATOM   2682  CG  GLU B 164     -32.524  -3.855  -8.629  1.00  0.00           C  
ATOM   2683  HG2 GLU B 164     -33.141  -4.383  -7.904  1.00  0.00           H  
ATOM   2684  HG3 GLU B 164     -33.092  -2.992  -8.966  1.00  0.00           H  
ATOM   2685  CD  GLU B 164     -32.257  -4.770  -9.828  1.00  0.00           C  
ATOM   2686  OE1 GLU B 164     -31.588  -5.813  -9.666  1.00  0.00           O  
ATOM   2687  OE2 GLU B 164     -32.693  -4.405 -10.941  1.00  0.00           O  
ATOM   2688  C   GLU B 164     -29.458  -1.547  -8.077  1.00  0.00           C  
ATOM   2689  O   GLU B 164     -29.993  -0.576  -7.547  1.00  0.00           O  
ATOM   2690  N   LEU B 165     -28.137  -1.763  -8.019  1.00  0.00           N  
ATOM   2691  H   LEU B 165     -27.807  -2.604  -8.474  1.00  0.00           H  
ATOM   2692  CA  LEU B 165     -27.100  -0.822  -7.564  1.00  0.00           C  
ATOM   2693  HA  LEU B 165     -27.226   0.108  -8.115  1.00  0.00           H  
ATOM   2694  CB  LEU B 165     -27.212  -0.531  -6.046  1.00  0.00           C  
ATOM   2695  HB2 LEU B 165     -28.243  -0.320  -5.781  1.00  0.00           H  
ATOM   2696  HB3 LEU B 165     -26.917  -1.422  -5.500  1.00  0.00           H  
ATOM   2697  CG  LEU B 165     -26.337   0.644  -5.562  1.00  0.00           C  
ATOM   2698  HG  LEU B 165     -25.323   0.532  -5.945  1.00  0.00           H  
ATOM   2699  CD1 LEU B 165     -26.913   1.974  -6.051  1.00  0.00           C  
ATOM   2700 HD11 LEU B 165     -27.998   1.987  -5.929  1.00  0.00           H  
ATOM   2701 HD12 LEU B 165     -26.497   2.802  -5.487  1.00  0.00           H  
ATOM   2702 HD13 LEU B 165     -26.673   2.113  -7.104  1.00  0.00           H  
ATOM   2703  CD2 LEU B 165     -26.242   0.689  -4.038  1.00  0.00           C  
ATOM   2704 HD21 LEU B 165     -27.222   0.892  -3.612  1.00  0.00           H  
ATOM   2705 HD22 LEU B 165     -25.879  -0.267  -3.658  1.00  0.00           H  
ATOM   2706 HD23 LEU B 165     -25.550   1.476  -3.746  1.00  0.00           H  
ATOM   2707  C   LEU B 165     -25.706  -1.413  -7.854  1.00  0.00           C  
ATOM   2708  O   LEU B 165     -25.445  -2.559  -7.492  1.00  0.00           O  
ATOM   2709  N   ARG B 166     -24.780  -0.623  -8.410  1.00  0.00           N  
ATOM   2710  H   ARG B 166     -25.071   0.297  -8.733  1.00  0.00           H  
ATOM   2711  CA  ARG B 166     -23.344  -0.955  -8.454  1.00  0.00           C  
ATOM   2712  HA  ARG B 166     -23.167  -1.687  -7.671  1.00  0.00           H  
ATOM   2713  CB  ARG B 166     -22.969  -1.639  -9.782  1.00  0.00           C  
ATOM   2714  HB2 ARG B 166     -22.038  -2.192  -9.636  1.00  0.00           H  
ATOM   2715  HB3 ARG B 166     -23.750  -2.353 -10.041  1.00  0.00           H  
ATOM   2716  CG  ARG B 166     -22.777  -0.657 -10.949  1.00  0.00           C  
ATOM   2717  HG2 ARG B 166     -23.670  -0.040 -11.046  1.00  0.00           H  
ATOM   2718  HG3 ARG B 166     -21.920  -0.014 -10.743  1.00  0.00           H  
ATOM   2719  CD  ARG B 166     -22.518  -1.399 -12.264  1.00  0.00           C  
ATOM   2720  HD2 ARG B 166     -21.641  -2.037 -12.141  1.00  0.00           H  
ATOM   2721  HD3 ARG B 166     -23.378  -2.036 -12.475  1.00  0.00           H  
ATOM   2722  NE  ARG B 166     -22.264  -0.446 -13.366  1.00  0.00           N  
ATOM   2723  HE  ARG B 166     -21.508   0.204 -13.221  1.00  0.00           H  
ATOM   2724  CZ  ARG B 166     -22.965  -0.297 -14.478  1.00  0.00           C  
ATOM   2725  NH1 ARG B 166     -23.933  -1.101 -14.808  1.00  0.00           N  
ATOM   2726 HH11 ARG B 166     -24.209  -1.798 -14.142  1.00  0.00           H  
ATOM   2727 HH12 ARG B 166     -24.573  -0.854 -15.541  1.00  0.00           H  
ATOM   2728  NH2 ARG B 166     -22.721   0.698 -15.281  1.00  0.00           N  
ATOM   2729 HH21 ARG B 166     -21.983   1.347 -15.070  1.00  0.00           H  
ATOM   2730 HH22 ARG B 166     -23.296   0.834 -16.092  1.00  0.00           H  
ATOM   2731  C   ARG B 166     -22.457   0.248  -8.143  1.00  0.00           C  
ATOM   2732  O   ARG B 166     -22.761   1.361  -8.573  1.00  0.00           O  
ATOM   2733  N   LEU B 167     -21.340   0.002  -7.460  1.00  0.00           N  
ATOM   2734  H   LEU B 167     -21.183  -0.949  -7.154  1.00  0.00           H  
ATOM   2735  CA  LEU B 167     -20.165   0.881  -7.460  1.00  0.00           C  
ATOM   2736  HA  LEU B 167     -20.463   1.907  -7.682  1.00  0.00           H  
ATOM   2737  CB  LEU B 167     -19.523   0.845  -6.057  1.00  0.00           C  
ATOM   2738  HB2 LEU B 167     -20.275   1.113  -5.313  1.00  0.00           H  
ATOM   2739  HB3 LEU B 167     -19.236  -0.188  -5.865  1.00  0.00           H  
ATOM   2740  CG  LEU B 167     -18.279   1.743  -5.849  1.00  0.00           C  
ATOM   2741  HG  LEU B 167     -17.636   1.697  -6.724  1.00  0.00           H  
ATOM   2742  CD1 LEU B 167     -18.657   3.200  -5.579  1.00  0.00           C  
ATOM   2743 HD11 LEU B 167     -19.302   3.266  -4.700  1.00  0.00           H  
ATOM   2744 HD12 LEU B 167     -17.754   3.786  -5.409  1.00  0.00           H  
ATOM   2745 HD13 LEU B 167     -19.174   3.605  -6.446  1.00  0.00           H  
ATOM   2746  CD2 LEU B 167     -17.462   1.239  -4.660  1.00  0.00           C  
ATOM   2747 HD21 LEU B 167     -18.066   1.254  -3.754  1.00  0.00           H  
ATOM   2748 HD22 LEU B 167     -17.141   0.222  -4.865  1.00  0.00           H  
ATOM   2749 HD23 LEU B 167     -16.584   1.866  -4.516  1.00  0.00           H  
ATOM   2750  C   LEU B 167     -19.193   0.405  -8.556  1.00  0.00           C  
ATOM   2751  O   LEU B 167     -19.066  -0.806  -8.774  1.00  0.00           O  
ATOM   2752  N   LEU B 168     -18.494   1.328  -9.213  1.00  0.00           N  
ATOM   2753  H   LEU B 168     -18.715   2.307  -9.042  1.00  0.00           H  
ATOM   2754  CA  LEU B 168     -17.282   1.054  -9.989  1.00  0.00           C  
ATOM   2755  HA  LEU B 168     -16.999   0.014  -9.844  1.00  0.00           H  
ATOM   2756  CB  LEU B 168     -17.530   1.287 -11.494  1.00  0.00           C  
ATOM   2757  HB2 LEU B 168     -17.882   2.313 -11.625  1.00  0.00           H  
ATOM   2758  HB3 LEU B 168     -16.575   1.198 -12.016  1.00  0.00           H  
ATOM   2759  CG  LEU B 168     -18.530   0.326 -12.164  1.00  0.00           C  
ATOM   2760  HG  LEU B 168     -19.496   0.388 -11.661  1.00  0.00           H  
ATOM   2761  CD1 LEU B 168     -18.731   0.727 -13.627  1.00  0.00           C  
ATOM   2762 HD11 LEU B 168     -19.115   1.747 -13.675  1.00  0.00           H  
ATOM   2763 HD12 LEU B 168     -19.417   0.043 -14.122  1.00  0.00           H  
ATOM   2764 HD13 LEU B 168     -17.772   0.696 -14.148  1.00  0.00           H  
ATOM   2765  CD2 LEU B 168     -18.065  -1.131 -12.153  1.00  0.00           C  
ATOM   2766 HD21 LEU B 168     -17.098  -1.219 -12.650  1.00  0.00           H  
ATOM   2767 HD22 LEU B 168     -17.962  -1.474 -11.128  1.00  0.00           H  
ATOM   2768 HD23 LEU B 168     -18.789  -1.765 -12.662  1.00  0.00           H  
ATOM   2769  C   LEU B 168     -16.095   1.887  -9.475  1.00  0.00           C  
ATOM   2770  O   LEU B 168     -16.273   2.964  -8.900  1.00  0.00           O  
ATOM   2771  N   TYR B 169     -14.877   1.387  -9.705  1.00  0.00           N  
ATOM   2772  H   TYR B 169     -14.805   0.479 -10.159  1.00  0.00           H  
ATOM   2773  CA  TYR B 169     -13.615   2.084  -9.446  1.00  0.00           C  
ATOM   2774  HA  TYR B 169     -13.829   3.153  -9.453  1.00  0.00           H  
ATOM   2775  CB  TYR B 169     -13.068   1.736  -8.046  1.00  0.00           C  
ATOM   2776  HB2 TYR B 169     -12.345   2.507  -7.778  1.00  0.00           H  
ATOM   2777  HB3 TYR B 169     -13.884   1.818  -7.327  1.00  0.00           H  
ATOM   2778  CG  TYR B 169     -12.396   0.383  -7.847  1.00  0.00           C  
ATOM   2779  CD1 TYR B 169     -13.164  -0.794  -7.775  1.00  0.00           C  
ATOM   2780  HD1 TYR B 169     -14.233  -0.746  -7.924  1.00  0.00           H  
ATOM   2781  CE1 TYR B 169     -12.541  -2.033  -7.515  1.00  0.00           C  
ATOM   2782  HE1 TYR B 169     -13.125  -2.938  -7.466  1.00  0.00           H  
ATOM   2783  CZ  TYR B 169     -11.145  -2.097  -7.319  1.00  0.00           C  
ATOM   2784  OH  TYR B 169     -10.537  -3.281  -7.049  1.00  0.00           O  
ATOM   2785  HH  TYR B 169      -9.635  -3.154  -6.704  1.00  0.00           H  
ATOM   2786  CE2 TYR B 169     -10.376  -0.916  -7.363  1.00  0.00           C  
ATOM   2787  HE2 TYR B 169      -9.311  -0.971  -7.193  1.00  0.00           H  
ATOM   2788  CD2 TYR B 169     -11.003   0.314  -7.647  1.00  0.00           C  
ATOM   2789  HD2 TYR B 169     -10.419   1.215  -7.709  1.00  0.00           H  
ATOM   2790  C   TYR B 169     -12.607   1.823 -10.577  1.00  0.00           C  
ATOM   2791  O   TYR B 169     -12.625   0.757 -11.189  1.00  0.00           O  
ATOM   2792  N   GLN B 170     -11.747   2.806 -10.867  1.00  0.00           N  
ATOM   2793  H   GLN B 170     -11.842   3.672 -10.348  1.00  0.00           H  
ATOM   2794  CA  GLN B 170     -10.915   2.851 -12.083  1.00  0.00           C  
ATOM   2795  HA  GLN B 170     -10.668   1.834 -12.396  1.00  0.00           H  
ATOM   2796  CB  GLN B 170     -11.759   3.512 -13.187  1.00  0.00           C  
ATOM   2797  HB2 GLN B 170     -12.586   2.842 -13.427  1.00  0.00           H  
ATOM   2798  HB3 GLN B 170     -12.169   4.458 -12.829  1.00  0.00           H  
ATOM   2799  CG  GLN B 170     -10.949   3.773 -14.459  1.00  0.00           C  
ATOM   2800  HG2 GLN B 170     -10.315   4.653 -14.340  1.00  0.00           H  
ATOM   2801  HG3 GLN B 170     -10.311   2.910 -14.614  1.00  0.00           H  
ATOM   2802  CD  GLN B 170     -11.821   3.959 -15.692  1.00  0.00           C  
ATOM   2803  OE1 GLN B 170     -12.894   4.543 -15.648  1.00  0.00           O  
ATOM   2804  NE2 GLN B 170     -11.367   3.490 -16.828  1.00  0.00           N  
ATOM   2805 HE21 GLN B 170     -11.962   3.543 -17.634  1.00  0.00           H  
ATOM   2806 HE22 GLN B 170     -10.478   2.990 -16.841  1.00  0.00           H  
ATOM   2807  C   GLN B 170      -9.598   3.623 -11.865  1.00  0.00           C  
ATOM   2808  O   GLN B 170      -9.636   4.729 -11.333  1.00  0.00           O  
ATOM   2809  N   LEU B 171      -8.441   3.080 -12.271  1.00  0.00           N  
ATOM   2810  H   LEU B 171      -8.483   2.236 -12.828  1.00  0.00           H  
ATOM   2811  CA  LEU B 171      -7.108   3.678 -12.039  1.00  0.00           C  
ATOM   2812  HA  LEU B 171      -7.158   4.271 -11.124  1.00  0.00           H  
ATOM   2813  CB  LEU B 171      -6.085   2.544 -11.790  1.00  0.00           C  
ATOM   2814  HB2 LEU B 171      -6.406   1.957 -10.928  1.00  0.00           H  
ATOM   2815  HB3 LEU B 171      -6.101   1.882 -12.655  1.00  0.00           H  
ATOM   2816  CG  LEU B 171      -4.624   2.991 -11.564  1.00  0.00           C  
ATOM   2817  HG  LEU B 171      -4.337   3.687 -12.347  1.00  0.00           H  
ATOM   2818  CD1 LEU B 171      -4.431   3.674 -10.210  1.00  0.00           C  
ATOM   2819 HD11 LEU B 171      -4.617   2.970  -9.402  1.00  0.00           H  
ATOM   2820 HD12 LEU B 171      -3.401   4.031 -10.127  1.00  0.00           H  
ATOM   2821 HD13 LEU B 171      -5.102   4.520 -10.111  1.00  0.00           H  
ATOM   2822  CD2 LEU B 171      -3.677   1.790 -11.627  1.00  0.00           C  
ATOM   2823 HD21 LEU B 171      -2.650   2.125 -11.469  1.00  0.00           H  
ATOM   2824 HD22 LEU B 171      -3.939   1.070 -10.853  1.00  0.00           H  
ATOM   2825 HD23 LEU B 171      -3.746   1.319 -12.609  1.00  0.00           H  
ATOM   2826  C   LEU B 171      -6.672   4.630 -13.179  1.00  0.00           C  
ATOM   2827  O   LEU B 171      -6.646   4.248 -14.347  1.00  0.00           O  
ATOM   2828  N   VAL B 172      -6.256   5.854 -12.827  1.00  0.00           N  
ATOM   2829  H   VAL B 172      -6.318   6.113 -11.847  1.00  0.00           H  
ATOM   2830  CA  VAL B 172      -5.873   6.912 -13.790  1.00  0.00           C  
ATOM   2831  HA  VAL B 172      -6.671   7.004 -14.529  1.00  0.00           H  
ATOM   2832  CB  VAL B 172      -5.754   8.265 -13.049  1.00  0.00           C  
ATOM   2833  HB  VAL B 172      -5.109   8.137 -12.179  1.00  0.00           H  
ATOM   2834  CG1 VAL B 172      -5.171   9.403 -13.897  1.00  0.00           C  
ATOM   2835 HG11 VAL B 172      -5.178  10.333 -13.328  1.00  0.00           H  
ATOM   2836 HG12 VAL B 172      -4.140   9.181 -14.169  1.00  0.00           H  
ATOM   2837 HG13 VAL B 172      -5.761   9.531 -14.805  1.00  0.00           H  
ATOM   2838  CG2 VAL B 172      -7.139   8.737 -12.575  1.00  0.00           C  
ATOM   2839 HG21 VAL B 172      -7.601   7.988 -11.934  1.00  0.00           H  
ATOM   2840 HG22 VAL B 172      -7.041   9.660 -12.004  1.00  0.00           H  
ATOM   2841 HG23 VAL B 172      -7.788   8.913 -13.433  1.00  0.00           H  
ATOM   2842  C   VAL B 172      -4.597   6.585 -14.583  1.00  0.00           C  
ATOM   2843  O   VAL B 172      -4.481   6.979 -15.744  1.00  0.00           O  
ATOM   2844  N   PHE B 173      -3.659   5.828 -13.999  1.00  0.00           N  
ATOM   2845  H   PHE B 173      -3.846   5.470 -13.079  1.00  0.00           H  
ATOM   2846  CA  PHE B 173      -2.449   5.362 -14.684  1.00  0.00           C  
ATOM   2847  HA  PHE B 173      -1.870   6.235 -14.989  1.00  0.00           H  
ATOM   2848  CB  PHE B 173      -1.580   4.542 -13.715  1.00  0.00           C  
ATOM   2849  HB2 PHE B 173      -1.146   5.217 -12.974  1.00  0.00           H  
ATOM   2850  HB3 PHE B 173      -2.221   3.846 -13.179  1.00  0.00           H  
ATOM   2851  CG  PHE B 173      -0.459   3.740 -14.356  1.00  0.00           C  
ATOM   2852  CD1 PHE B 173       0.702   4.383 -14.827  1.00  0.00           C  
ATOM   2853  HD1 PHE B 173       0.784   5.457 -14.763  1.00  0.00           H  
ATOM   2854  CE1 PHE B 173       1.758   3.631 -15.376  1.00  0.00           C  
ATOM   2855  HE1 PHE B 173       2.657   4.123 -15.728  1.00  0.00           H  
ATOM   2856  CZ  PHE B 173       1.650   2.232 -15.461  1.00  0.00           C  
ATOM   2857  HZ  PHE B 173       2.457   1.652 -15.883  1.00  0.00           H  
ATOM   2858  CE2 PHE B 173       0.484   1.588 -15.015  1.00  0.00           C  
ATOM   2859  HE2 PHE B 173       0.402   0.513 -15.097  1.00  0.00           H  
ATOM   2860  CD2 PHE B 173      -0.571   2.340 -14.468  1.00  0.00           C  
ATOM   2861  HD2 PHE B 173      -1.469   1.839 -14.134  1.00  0.00           H  
ATOM   2862  C   PHE B 173      -2.818   4.567 -15.947  1.00  0.00           C  
ATOM   2863  O   PHE B 173      -3.540   3.569 -15.878  1.00  0.00           O  
ATOM   2864  N   LEU B 174      -2.342   5.053 -17.101  1.00  0.00           N  
ATOM   2865  H   LEU B 174      -1.794   5.900 -17.055  1.00  0.00           H  
ATOM   2866  CA  LEU B 174      -2.607   4.518 -18.448  1.00  0.00           C  
ATOM   2867  HA  LEU B 174      -2.217   5.250 -19.154  1.00  0.00           H  
ATOM   2868  CB  LEU B 174      -1.821   3.202 -18.670  1.00  0.00           C  
ATOM   2869  HB2 LEU B 174      -2.203   2.454 -17.973  1.00  0.00           H  
ATOM   2870  HB3 LEU B 174      -2.022   2.837 -19.677  1.00  0.00           H  
ATOM   2871  CG  LEU B 174      -0.292   3.301 -18.500  1.00  0.00           C  
ATOM   2872  HG  LEU B 174      -0.062   3.673 -17.506  1.00  0.00           H  
ATOM   2873  CD1 LEU B 174       0.345   1.919 -18.667  1.00  0.00           C  
ATOM   2874 HD11 LEU B 174      -0.064   1.243 -17.914  1.00  0.00           H  
ATOM   2875 HD12 LEU B 174       1.421   1.987 -18.513  1.00  0.00           H  
ATOM   2876 HD13 LEU B 174       0.135   1.520 -19.658  1.00  0.00           H  
ATOM   2877  CD2 LEU B 174       0.349   4.230 -19.535  1.00  0.00           C  
ATOM   2878 HD21 LEU B 174      -0.058   5.233 -19.431  1.00  0.00           H  
ATOM   2879 HD22 LEU B 174       0.159   3.859 -20.543  1.00  0.00           H  
ATOM   2880 HD23 LEU B 174       1.418   4.287 -19.356  1.00  0.00           H  
ATOM   2881  C   LEU B 174      -4.098   4.407 -18.841  1.00  0.00           C  
ATOM   2882  O   LEU B 174      -4.399   3.727 -19.818  1.00  0.00           O  
ATOM   2883  N   LEU B 175      -5.016   5.077 -18.124  1.00  0.00           N  
ATOM   2884  H   LEU B 175      -4.683   5.645 -17.354  1.00  0.00           H  
ATOM   2885  CA  LEU B 175      -6.476   4.911 -18.262  1.00  0.00           C  
ATOM   2886  HA  LEU B 175      -6.935   5.426 -17.419  1.00  0.00           H  
ATOM   2887  CB  LEU B 175      -7.009   5.561 -19.560  1.00  0.00           C  
ATOM   2888  HB2 LEU B 175      -6.598   5.016 -20.412  1.00  0.00           H  
ATOM   2889  HB3 LEU B 175      -8.091   5.424 -19.587  1.00  0.00           H  
ATOM   2890  CG  LEU B 175      -6.712   7.057 -19.748  1.00  0.00           C  
ATOM   2891  HG  LEU B 175      -5.635   7.224 -19.739  1.00  0.00           H  
ATOM   2892  CD1 LEU B 175      -7.260   7.515 -21.102  1.00  0.00           C  
ATOM   2893 HD11 LEU B 175      -8.339   7.359 -21.138  1.00  0.00           H  
ATOM   2894 HD12 LEU B 175      -6.792   6.933 -21.897  1.00  0.00           H  
ATOM   2895 HD13 LEU B 175      -7.039   8.570 -21.256  1.00  0.00           H  
ATOM   2896  CD2 LEU B 175      -7.358   7.913 -18.655  1.00  0.00           C  
ATOM   2897 HD21 LEU B 175      -6.896   7.688 -17.693  1.00  0.00           H  
ATOM   2898 HD22 LEU B 175      -8.427   7.707 -18.602  1.00  0.00           H  
ATOM   2899 HD23 LEU B 175      -7.201   8.969 -18.873  1.00  0.00           H  
ATOM   2900  C   LEU B 175      -6.922   3.441 -18.110  1.00  0.00           C  
ATOM   2901  O   LEU B 175      -7.742   2.946 -18.880  1.00  0.00           O  
ATOM   2902  N   SER B 176      -6.366   2.746 -17.116  1.00  0.00           N  
ATOM   2903  H   SER B 176      -5.753   3.242 -16.486  1.00  0.00           H  
ATOM   2904  CA  SER B 176      -6.645   1.331 -16.844  1.00  0.00           C  
ATOM   2905  HA  SER B 176      -6.293   0.743 -17.692  1.00  0.00           H  
ATOM   2906  CB  SER B 176      -5.875   0.895 -15.597  1.00  0.00           C  
ATOM   2907  HB2 SER B 176      -6.188   1.515 -14.760  1.00  0.00           H  
ATOM   2908  HB3 SER B 176      -6.116  -0.145 -15.373  1.00  0.00           H  
ATOM   2909  OG  SER B 176      -4.472   1.011 -15.773  1.00  0.00           O  
ATOM   2910  HG  SER B 176      -4.230   1.953 -15.864  1.00  0.00           H  
ATOM   2911  C   SER B 176      -8.144   1.038 -16.650  1.00  0.00           C  
ATOM   2912  O   SER B 176      -8.908   1.912 -16.239  1.00  0.00           O  
ATOM   2913  N   GLU B 177      -8.554  -0.206 -16.920  1.00  0.00           N  
ATOM   2914  H   GLU B 177      -7.887  -0.853 -17.305  1.00  0.00           H  
ATOM   2915  CA  GLU B 177      -9.956  -0.654 -16.868  1.00  0.00           C  
ATOM   2916  HA  GLU B 177     -10.522  -0.028 -17.559  1.00  0.00           H  
ATOM   2917  CB  GLU B 177     -10.055  -2.119 -17.343  1.00  0.00           C  
ATOM   2918  HB2 GLU B 177      -9.261  -2.701 -16.870  1.00  0.00           H  
ATOM   2919  HB3 GLU B 177     -11.005  -2.551 -17.023  1.00  0.00           H  
ATOM   2920  CG  GLU B 177      -9.949  -2.277 -18.870  1.00  0.00           C  
ATOM   2921  HG2 GLU B 177      -9.004  -1.843 -19.205  1.00  0.00           H  
ATOM   2922  HG3 GLU B 177      -9.915  -3.346 -19.095  1.00  0.00           H  
ATOM   2923  CD  GLU B 177     -11.121  -1.645 -19.647  1.00  0.00           C  
ATOM   2924  OE1 GLU B 177     -12.086  -1.177 -18.995  1.00  0.00           O  
ATOM   2925  OE2 GLU B 177     -11.036  -1.634 -20.894  1.00  0.00           O  
ATOM   2926  C   GLU B 177     -10.650  -0.501 -15.500  1.00  0.00           C  
ATOM   2927  O   GLU B 177     -10.014  -0.459 -14.441  1.00  0.00           O  
ATOM   2928  N   ALA B 178     -11.983  -0.426 -15.540  1.00  0.00           N  
ATOM   2929  H   ALA B 178     -12.433  -0.550 -16.441  1.00  0.00           H  
ATOM   2930  CA  ALA B 178     -12.838  -0.312 -14.359  1.00  0.00           C  
ATOM   2931  HA  ALA B 178     -12.306   0.275 -13.613  1.00  0.00           H  
ATOM   2932  CB  ALA B 178     -14.108   0.456 -14.749  1.00  0.00           C  
ATOM   2933  HB1 ALA B 178     -14.667  -0.114 -15.493  1.00  0.00           H  
ATOM   2934  HB2 ALA B 178     -14.732   0.607 -13.867  1.00  0.00           H  
ATOM   2935  HB3 ALA B 178     -13.839   1.426 -15.168  1.00  0.00           H  
ATOM   2936  C   ALA B 178     -13.181  -1.679 -13.735  1.00  0.00           C  
ATOM   2937  O   ALA B 178     -13.424  -2.660 -14.438  1.00  0.00           O  
ATOM   2938  N   HIE B 179     -13.304  -1.732 -12.406  1.00  0.00           N  
ATOM   2939  H   HIE B 179     -13.101  -0.885 -11.885  1.00  0.00           H  
ATOM   2940  CA  HIE B 179     -13.726  -2.922 -11.655  1.00  0.00           C  
ATOM   2941  HA  HIE B 179     -14.222  -3.609 -12.344  1.00  0.00           H  
ATOM   2942  CB  HIE B 179     -12.476  -3.648 -11.129  1.00  0.00           C  
ATOM   2943  HB2 HIE B 179     -11.786  -3.812 -11.958  1.00  0.00           H  
ATOM   2944  HB3 HIE B 179     -11.980  -3.011 -10.395  1.00  0.00           H  
ATOM   2945  CG  HIE B 179     -12.770  -4.989 -10.502  1.00  0.00           C  
ATOM   2946  ND1 HIE B 179     -13.676  -5.934 -10.998  1.00  0.00           N  
ATOM   2947  CE1 HIE B 179     -13.631  -6.968 -10.146  1.00  0.00           C  
ATOM   2948  HE1 HIE B 179     -14.219  -7.871 -10.245  1.00  0.00           H  
ATOM   2949  NE2 HIE B 179     -12.762  -6.721  -9.152  1.00  0.00           N  
ATOM   2950  HE2 HIE B 179     -12.585  -7.333  -8.369  1.00  0.00           H  
ATOM   2951  CD2 HIE B 179     -12.206  -5.479  -9.361  1.00  0.00           C  
ATOM   2952  HD2 HIE B 179     -11.475  -4.975  -8.746  1.00  0.00           H  
ATOM   2953  C   HIE B 179     -14.761  -2.584 -10.568  1.00  0.00           C  
ATOM   2954  O   HIE B 179     -15.043  -1.415 -10.307  1.00  0.00           O  
ATOM   2955  N   THR B 180     -15.357  -3.598  -9.938  1.00  0.00           N  
ATOM   2956  H   THR B 180     -15.002  -4.530 -10.135  1.00  0.00           H  
ATOM   2957  CA  THR B 180     -16.372  -3.461  -8.877  1.00  0.00           C  
ATOM   2958  HA  THR B 180     -16.489  -2.403  -8.645  1.00  0.00           H  
ATOM   2959  CB  THR B 180     -17.745  -3.954  -9.374  1.00  0.00           C  
ATOM   2960  HB  THR B 180     -17.919  -3.542 -10.368  1.00  0.00           H  
ATOM   2961  CG2 THR B 180     -17.847  -5.477  -9.474  1.00  0.00           C  
ATOM   2962 HG21 THR B 180     -17.809  -5.930  -8.482  1.00  0.00           H  
ATOM   2963 HG22 THR B 180     -18.791  -5.742  -9.949  1.00  0.00           H  
ATOM   2964 HG23 THR B 180     -17.029  -5.868 -10.079  1.00  0.00           H  
ATOM   2965  OG1 THR B 180     -18.789  -3.518  -8.520  1.00  0.00           O  
ATOM   2966  HG1 THR B 180     -18.865  -2.548  -8.612  1.00  0.00           H  
ATOM   2967  C   THR B 180     -15.926  -4.137  -7.574  1.00  0.00           C  
ATOM   2968  O   THR B 180     -14.836  -4.699  -7.488  1.00  0.00           O  
ATOM   2969  N   CYS B 181     -16.756  -4.054  -6.540  1.00  0.00           N  
ATOM   2970  H   CYS B 181     -17.663  -3.636  -6.691  1.00  0.00           H  
ATOM   2971  CA  CYS B 181     -16.488  -4.578  -5.208  1.00  0.00           C  
ATOM   2972  HA  CYS B 181     -15.621  -4.062  -4.803  1.00  0.00           H  
ATOM   2973  CB  CYS B 181     -17.706  -4.291  -4.319  1.00  0.00           C  
ATOM   2974  HB2 CYS B 181     -18.507  -4.987  -4.581  1.00  0.00           H  
ATOM   2975  HB3 CYS B 181     -17.433  -4.460  -3.275  1.00  0.00           H  
ATOM   2976  SG  CYS B 181     -18.301  -2.586  -4.548  1.00  0.00           S  
ATOM   2977  HG  CYS B 181     -18.165  -2.197  -3.274  1.00  0.00           H  
ATOM   2978  C   CYS B 181     -16.184  -6.083  -5.203  1.00  0.00           C  
ATOM   2979  O   CYS B 181     -16.692  -6.842  -6.030  1.00  0.00           O  
ATOM   2980  N   ILE B 182     -15.440  -6.530  -4.191  1.00  0.00           N  
ATOM   2981  H   ILE B 182     -15.111  -5.854  -3.510  1.00  0.00           H  
ATOM   2982  CA  ILE B 182     -15.452  -7.943  -3.795  1.00  0.00           C  
ATOM   2983  HA  ILE B 182     -15.137  -8.539  -4.650  1.00  0.00           H  
ATOM   2984  CB  ILE B 182     -14.449  -8.172  -2.641  1.00  0.00           C  
ATOM   2985  HB  ILE B 182     -14.633  -7.410  -1.882  1.00  0.00           H  
ATOM   2986  CG2 ILE B 182     -14.609  -9.549  -1.969  1.00  0.00           C  
ATOM   2987 HG21 ILE B 182     -14.414 -10.350  -2.680  1.00  0.00           H  
ATOM   2988 HG22 ILE B 182     -13.924  -9.646  -1.128  1.00  0.00           H  
ATOM   2989 HG23 ILE B 182     -15.616  -9.667  -1.564  1.00  0.00           H  
ATOM   2990  CG1 ILE B 182     -13.011  -8.001  -3.190  1.00  0.00           C  
ATOM   2991 HG12 ILE B 182     -12.764  -8.852  -3.827  1.00  0.00           H  
ATOM   2992 HG13 ILE B 182     -12.956  -7.100  -3.801  1.00  0.00           H  
ATOM   2993  CD1 ILE B 182     -11.940  -7.860  -2.107  1.00  0.00           C  
ATOM   2994 HD11 ILE B 182     -11.870  -8.768  -1.509  1.00  0.00           H  
ATOM   2995 HD12 ILE B 182     -10.974  -7.677  -2.579  1.00  0.00           H  
ATOM   2996 HD13 ILE B 182     -12.183  -7.017  -1.464  1.00  0.00           H  
ATOM   2997  C   ILE B 182     -16.906  -8.315  -3.424  1.00  0.00           C  
ATOM   2998  O   ILE B 182     -17.555  -7.529  -2.725  1.00  0.00           O  
ATOM   2999  N   PRO B 183     -17.452  -9.449  -3.906  1.00  0.00           N  
ATOM   3000  CD  PRO B 183     -16.832 -10.417  -4.800  1.00  0.00           C  
ATOM   3001  HD2 PRO B 183     -15.840 -10.702  -4.455  1.00  0.00           H  
ATOM   3002  HD3 PRO B 183     -16.777  -9.996  -5.806  1.00  0.00           H  
ATOM   3003  CG  PRO B 183     -17.753 -11.636  -4.799  1.00  0.00           C  
ATOM   3004  HG2 PRO B 183     -17.475 -12.306  -3.984  1.00  0.00           H  
ATOM   3005  HG3 PRO B 183     -17.730 -12.163  -5.753  1.00  0.00           H  
ATOM   3006  CB  PRO B 183     -19.127 -11.028  -4.521  1.00  0.00           C  
ATOM   3007  HB2 PRO B 183     -19.810 -11.753  -4.075  1.00  0.00           H  
ATOM   3008  HB3 PRO B 183     -19.544 -10.633  -5.448  1.00  0.00           H  
ATOM   3009  CA  PRO B 183     -18.810  -9.870  -3.572  1.00  0.00           C  
ATOM   3010  HA  PRO B 183     -19.506  -9.051  -3.757  1.00  0.00           H  
ATOM   3011  C   PRO B 183     -18.920 -10.291  -2.101  1.00  0.00           C  
ATOM   3012  O   PRO B 183     -18.038 -10.961  -1.568  1.00  0.00           O  
ATOM   3013  N   GLU B 184     -20.043  -9.941  -1.478  1.00  0.00           N  
ATOM   3014  H   GLU B 184     -20.757  -9.455  -2.001  1.00  0.00           H  
ATOM   3015  CA  GLU B 184     -20.387 -10.192  -0.074  1.00  0.00           C  
ATOM   3016  HA  GLU B 184     -19.989 -11.162   0.233  1.00  0.00           H  
ATOM   3017  CB  GLU B 184     -19.734  -9.089   0.793  1.00  0.00           C  
ATOM   3018  HB2 GLU B 184     -18.652  -9.164   0.673  1.00  0.00           H  
ATOM   3019  HB3 GLU B 184     -20.033  -8.120   0.393  1.00  0.00           H  
ATOM   3020  CG  GLU B 184     -20.033  -9.067   2.302  1.00  0.00           C  
ATOM   3021  HG2 GLU B 184     -19.479  -8.234   2.742  1.00  0.00           H  
ATOM   3022  HG3 GLU B 184     -21.093  -8.857   2.449  1.00  0.00           H  
ATOM   3023  CD  GLU B 184     -19.667 -10.370   3.026  1.00  0.00           C  
ATOM   3024  OE1 GLU B 184     -20.303 -11.405   2.712  1.00  0.00           O  
ATOM   3025  OE2 GLU B 184     -18.776 -10.332   3.902  1.00  0.00           O  
ATOM   3026  C   GLU B 184     -21.926 -10.232   0.050  1.00  0.00           C  
ATOM   3027  O   GLU B 184     -22.633  -9.722  -0.827  1.00  0.00           O  
ATOM   3028  N   ASN B 185     -22.461 -10.863   1.098  1.00  0.00           N  
ATOM   3029  H   ASN B 185     -21.818 -11.217   1.806  1.00  0.00           H  
ATOM   3030  CA  ASN B 185     -23.889 -10.837   1.407  1.00  0.00           C  
ATOM   3031  HA  ASN B 185     -24.438 -11.124   0.509  1.00  0.00           H  
ATOM   3032  CB  ASN B 185     -24.229 -11.836   2.524  1.00  0.00           C  
ATOM   3033  HB2 ASN B 185     -23.403 -11.892   3.234  1.00  0.00           H  
ATOM   3034  HB3 ASN B 185     -25.107 -11.483   3.066  1.00  0.00           H  
ATOM   3035  CG  ASN B 185     -24.575 -13.211   1.987  1.00  0.00           C  
ATOM   3036  OD1 ASN B 185     -25.448 -13.388   1.154  1.00  0.00           O  
ATOM   3037  ND2 ASN B 185     -23.931 -14.246   2.468  1.00  0.00           N  
ATOM   3038 HD21 ASN B 185     -24.179 -15.138   2.089  1.00  0.00           H  
ATOM   3039 HD22 ASN B 185     -23.172 -14.096   3.110  1.00  0.00           H  
ATOM   3040  C   ASN B 185     -24.333  -9.417   1.784  1.00  0.00           C  
ATOM   3041  O   ASN B 185     -23.917  -8.846   2.790  1.00  0.00           O  
ATOM   3042  N   ASN B 186     -25.234  -8.871   0.975  1.00  0.00           N  
ATOM   3043  H   ASN B 186     -25.549  -9.419   0.193  1.00  0.00           H  
ATOM   3044  CA  ASN B 186     -25.783  -7.534   1.148  1.00  0.00           C  
ATOM   3045  HA  ASN B 186     -24.954  -6.853   1.353  1.00  0.00           H  
ATOM   3046  CB  ASN B 186     -26.396  -7.154  -0.204  1.00  0.00           C  
ATOM   3047  HB2 ASN B 186     -25.663  -7.326  -0.991  1.00  0.00           H  
ATOM   3048  HB3 ASN B 186     -27.259  -7.796  -0.386  1.00  0.00           H  
ATOM   3049  CG  ASN B 186     -26.835  -5.713  -0.317  1.00  0.00           C  
ATOM   3050  OD1 ASN B 186     -26.530  -4.842   0.480  1.00  0.00           O  
ATOM   3051  ND2 ASN B 186     -27.625  -5.451  -1.324  1.00  0.00           N  
ATOM   3052 HD21 ASN B 186     -28.141  -4.574  -1.304  1.00  0.00           H  
ATOM   3053 HD22 ASN B 186     -27.870  -6.169  -1.979  1.00  0.00           H  
ATOM   3054  C   ASN B 186     -26.761  -7.451   2.347  1.00  0.00           C  
ATOM   3055  O   ASN B 186     -27.378  -8.441   2.742  1.00  0.00           O  
ATOM   3056  N   GLY B 187     -26.901  -6.249   2.915  1.00  0.00           N  
ATOM   3057  H   GLY B 187     -26.466  -5.471   2.433  1.00  0.00           H  
ATOM   3058  CA  GLY B 187     -27.629  -5.975   4.157  1.00  0.00           C  
ATOM   3059  HA2 GLY B 187     -28.084  -6.891   4.532  1.00  0.00           H  
ATOM   3060  HA3 GLY B 187     -26.919  -5.636   4.911  1.00  0.00           H  
ATOM   3061  C   GLY B 187     -28.742  -4.934   4.011  1.00  0.00           C  
ATOM   3062  O   GLY B 187     -29.841  -5.240   3.555  1.00  0.00           O  
ATOM   3063  N   GLY B 188     -28.492  -3.714   4.498  1.00  0.00           N  
ATOM   3064  H   GLY B 188     -27.542  -3.498   4.766  1.00  0.00           H  
ATOM   3065  CA  GLY B 188     -29.514  -2.674   4.669  1.00  0.00           C  
ATOM   3066  HA2 GLY B 188     -30.509  -3.110   4.580  1.00  0.00           H  
ATOM   3067  HA3 GLY B 188     -29.423  -2.273   5.678  1.00  0.00           H  
ATOM   3068  C   GLY B 188     -29.419  -1.514   3.674  1.00  0.00           C  
ATOM   3069  O   GLY B 188     -28.840  -1.623   2.602  1.00  0.00           O  
ATOM   3070  N   ALA B 189     -29.994  -0.362   4.040  1.00  0.00           N  
ATOM   3071  H   ALA B 189     -30.524  -0.337   4.895  1.00  0.00           H  
ATOM   3072  CA  ALA B 189     -29.820   0.893   3.296  1.00  0.00           C  
ATOM   3073  HA  ALA B 189     -29.934   0.695   2.228  1.00  0.00           H  
ATOM   3074  CB  ALA B 189     -30.934   1.851   3.731  1.00  0.00           C  
ATOM   3075  HB1 ALA B 189     -30.790   2.154   4.769  1.00  0.00           H  
ATOM   3076  HB2 ALA B 189     -31.907   1.372   3.625  1.00  0.00           H  
ATOM   3077  HB3 ALA B 189     -30.915   2.737   3.097  1.00  0.00           H  
ATOM   3078  C   ALA B 189     -28.422   1.526   3.501  1.00  0.00           C  
ATOM   3079  O   ALA B 189     -27.927   2.250   2.638  1.00  0.00           O  
ATOM   3080  N   GLY B 190     -27.776   1.249   4.641  1.00  0.00           N  
ATOM   3081  H   GLY B 190     -28.225   0.622   5.285  1.00  0.00           H  
ATOM   3082  CA  GLY B 190     -26.347   1.493   4.844  1.00  0.00           C  
ATOM   3083  HA2 GLY B 190     -26.065   2.454   4.414  1.00  0.00           H  
ATOM   3084  HA3 GLY B 190     -26.117   1.505   5.909  1.00  0.00           H  
ATOM   3085  C   GLY B 190     -25.528   0.383   4.189  1.00  0.00           C  
ATOM   3086  O   GLY B 190     -25.809  -0.793   4.413  1.00  0.00           O  
ATOM   3087  N   CYS B 191     -24.545   0.773   3.383  1.00  0.00           N  
ATOM   3088  H   CYS B 191     -24.336   1.764   3.322  1.00  0.00           H  
ATOM   3089  CA  CYS B 191     -23.747  -0.087   2.517  1.00  0.00           C  
ATOM   3090  HA  CYS B 191     -24.060  -1.129   2.615  1.00  0.00           H  
ATOM   3091  CB  CYS B 191     -23.961   0.381   1.066  1.00  0.00           C  
ATOM   3092  HB2 CYS B 191     -23.670   1.431   0.977  1.00  0.00           H  
ATOM   3093  HB3 CYS B 191     -23.320  -0.195   0.402  1.00  0.00           H  
ATOM   3094  SG  CYS B 191     -25.692   0.192   0.542  1.00  0.00           S  
ATOM   3095  HG  CYS B 191     -26.240   0.930   1.516  1.00  0.00           H  
ATOM   3096  C   CYS B 191     -22.259   0.035   2.878  1.00  0.00           C  
ATOM   3097  O   CYS B 191     -21.749   1.148   2.975  1.00  0.00           O  
ATOM   3098  N   VAL B 192     -21.544  -1.086   2.985  1.00  0.00           N  
ATOM   3099  H   VAL B 192     -22.003  -1.981   2.881  1.00  0.00           H  
ATOM   3100  CA  VAL B 192     -20.082  -1.132   3.139  1.00  0.00           C  
ATOM   3101  HA  VAL B 192     -19.668  -0.225   2.704  1.00  0.00           H  
ATOM   3102  CB  VAL B 192     -19.670  -1.154   4.628  1.00  0.00           C  
ATOM   3103  HB  VAL B 192     -20.122  -0.291   5.115  1.00  0.00           H  
ATOM   3104  CG1 VAL B 192     -20.148  -2.406   5.373  1.00  0.00           C  
ATOM   3105 HG11 VAL B 192     -19.696  -3.301   4.946  1.00  0.00           H  
ATOM   3106 HG12 VAL B 192     -19.867  -2.333   6.424  1.00  0.00           H  
ATOM   3107 HG13 VAL B 192     -21.233  -2.486   5.310  1.00  0.00           H  
ATOM   3108  CG2 VAL B 192     -18.150  -1.041   4.796  1.00  0.00           C  
ATOM   3109 HG21 VAL B 192     -17.914  -0.873   5.847  1.00  0.00           H  
ATOM   3110 HG22 VAL B 192     -17.652  -1.948   4.457  1.00  0.00           H  
ATOM   3111 HG23 VAL B 192     -17.778  -0.187   4.229  1.00  0.00           H  
ATOM   3112  C   VAL B 192     -19.531  -2.307   2.332  1.00  0.00           C  
ATOM   3113  O   VAL B 192     -20.201  -3.327   2.190  1.00  0.00           O  
ATOM   3114  N   CYS B 193     -18.343  -2.156   1.745  1.00  0.00           N  
ATOM   3115  H   CYS B 193     -17.853  -1.272   1.854  1.00  0.00           H  
ATOM   3116  CA  CYS B 193     -17.738  -3.157   0.862  1.00  0.00           C  
ATOM   3117  HA  CYS B 193     -17.931  -4.151   1.273  1.00  0.00           H  
ATOM   3118  CB  CYS B 193     -18.414  -3.057  -0.512  1.00  0.00           C  
ATOM   3119  HB2 CYS B 193     -18.068  -3.867  -1.154  1.00  0.00           H  
ATOM   3120  HB3 CYS B 193     -19.490  -3.166  -0.381  1.00  0.00           H  
ATOM   3121  SG  CYS B 193     -18.027  -1.454  -1.279  1.00  0.00           S  
ATOM   3122  HG  CYS B 193     -18.347  -0.686  -0.222  1.00  0.00           H  
ATOM   3123  C   CYS B 193     -16.216  -2.986   0.732  1.00  0.00           C  
ATOM   3124  O   CYS B 193     -15.645  -1.969   1.136  1.00  0.00           O  
ATOM   3125  N   HIE B 194     -15.550  -3.984   0.142  1.00  0.00           N  
ATOM   3126  H   HIE B 194     -16.070  -4.792  -0.169  1.00  0.00           H  
ATOM   3127  CA  HIE B 194     -14.101  -3.998  -0.095  1.00  0.00           C  
ATOM   3128  HA  HIE B 194     -13.640  -3.149   0.414  1.00  0.00           H  
ATOM   3129  CB  HIE B 194     -13.495  -5.280   0.498  1.00  0.00           C  
ATOM   3130  HB2 HIE B 194     -13.951  -6.140   0.007  1.00  0.00           H  
ATOM   3131  HB3 HIE B 194     -12.432  -5.299   0.272  1.00  0.00           H  
ATOM   3132  CG  HIE B 194     -13.650  -5.473   1.988  1.00  0.00           C  
ATOM   3133  ND1 HIE B 194     -13.396  -6.673   2.652  1.00  0.00           N  
ATOM   3134  CE1 HIE B 194     -13.725  -6.464   3.935  1.00  0.00           C  
ATOM   3135  HE1 HIE B 194     -13.694  -7.221   4.708  1.00  0.00           H  
ATOM   3136  NE2 HIE B 194     -14.126  -5.194   4.115  1.00  0.00           N  
ATOM   3137  HE2 HIE B 194     -14.479  -4.808   4.978  1.00  0.00           H  
ATOM   3138  CD2 HIE B 194     -14.067  -4.547   2.903  1.00  0.00           C  
ATOM   3139  HD2 HIE B 194     -14.332  -3.518   2.707  1.00  0.00           H  
ATOM   3140  C   HIE B 194     -13.757  -3.866  -1.586  1.00  0.00           C  
ATOM   3141  O   HIE B 194     -14.479  -4.362  -2.456  1.00  0.00           O  
ATOM   3142  N   LEU B 195     -12.623  -3.218  -1.862  1.00  0.00           N  
ATOM   3143  H   LEU B 195     -12.125  -2.813  -1.074  1.00  0.00           H  
ATOM   3144  CA  LEU B 195     -12.055  -2.933  -3.185  1.00  0.00           C  
ATOM   3145  HA  LEU B 195     -12.624  -3.460  -3.952  1.00  0.00           H  
ATOM   3146  CB  LEU B 195     -12.103  -1.414  -3.473  1.00  0.00           C  
ATOM   3147  HB2 LEU B 195     -11.376  -0.928  -2.822  1.00  0.00           H  
ATOM   3148  HB3 LEU B 195     -11.782  -1.250  -4.502  1.00  0.00           H  
ATOM   3149  CG  LEU B 195     -13.456  -0.713  -3.254  1.00  0.00           C  
ATOM   3150  HG  LEU B 195     -13.796  -0.888  -2.234  1.00  0.00           H  
ATOM   3151  CD1 LEU B 195     -13.297   0.797  -3.441  1.00  0.00           C  
ATOM   3152 HD11 LEU B 195     -12.586   1.182  -2.711  1.00  0.00           H  
ATOM   3153 HD12 LEU B 195     -12.940   1.012  -4.449  1.00  0.00           H  
ATOM   3154 HD13 LEU B 195     -14.258   1.286  -3.286  1.00  0.00           H  
ATOM   3155  CD2 LEU B 195     -14.529  -1.208  -4.219  1.00  0.00           C  
ATOM   3156 HD21 LEU B 195     -14.330  -0.859  -5.231  1.00  0.00           H  
ATOM   3157 HD22 LEU B 195     -14.556  -2.292  -4.212  1.00  0.00           H  
ATOM   3158 HD23 LEU B 195     -15.498  -0.848  -3.882  1.00  0.00           H  
ATOM   3159  C   LEU B 195     -10.602  -3.429  -3.229  1.00  0.00           C  
ATOM   3160  O   LEU B 195      -9.786  -3.037  -2.392  1.00  0.00           O  
ATOM   3161  N   LEU B 196     -10.266  -4.274  -4.203  1.00  0.00           N  
ATOM   3162  H   LEU B 196     -10.945  -4.480  -4.920  1.00  0.00           H  
ATOM   3163  CA  LEU B 196      -8.931  -4.857  -4.342  1.00  0.00           C  
ATOM   3164  HA  LEU B 196      -8.637  -5.262  -3.371  1.00  0.00           H  
ATOM   3165  CB  LEU B 196      -9.013  -6.006  -5.365  1.00  0.00           C  
ATOM   3166  HB2 LEU B 196      -9.937  -6.571  -5.218  1.00  0.00           H  
ATOM   3167  HB3 LEU B 196      -9.047  -5.576  -6.367  1.00  0.00           H  
ATOM   3168  CG  LEU B 196      -7.825  -6.976  -5.270  1.00  0.00           C  
ATOM   3169  HG  LEU B 196      -6.899  -6.417  -5.135  1.00  0.00           H  
ATOM   3170  CD1 LEU B 196      -8.013  -7.942  -4.097  1.00  0.00           C  
ATOM   3171 HD11 LEU B 196      -8.939  -8.505  -4.217  1.00  0.00           H  
ATOM   3172 HD12 LEU B 196      -8.046  -7.394  -3.157  1.00  0.00           H  
ATOM   3173 HD13 LEU B 196      -7.175  -8.638  -4.057  1.00  0.00           H  
ATOM   3174  CD2 LEU B 196      -7.714  -7.794  -6.557  1.00  0.00           C  
ATOM   3175 HD21 LEU B 196      -6.868  -8.477  -6.480  1.00  0.00           H  
ATOM   3176 HD22 LEU B 196      -7.541  -7.126  -7.402  1.00  0.00           H  
ATOM   3177 HD23 LEU B 196      -8.626  -8.365  -6.723  1.00  0.00           H  
ATOM   3178  C   LEU B 196      -7.915  -3.774  -4.748  1.00  0.00           C  
ATOM   3179  O   LEU B 196      -8.067  -3.152  -5.805  1.00  0.00           O  
ATOM   3180  N   MET B 197      -6.919  -3.528  -3.893  1.00  0.00           N  
ATOM   3181  H   MET B 197      -6.883  -4.102  -3.055  1.00  0.00           H  
ATOM   3182  CA  MET B 197      -5.943  -2.430  -3.985  1.00  0.00           C  
ATOM   3183  HA  MET B 197      -5.710  -2.249  -5.035  1.00  0.00           H  
ATOM   3184  CB  MET B 197      -6.541  -1.134  -3.391  1.00  0.00           C  
ATOM   3185  HB2 MET B 197      -6.917  -1.326  -2.385  1.00  0.00           H  
ATOM   3186  HB3 MET B 197      -5.744  -0.400  -3.313  1.00  0.00           H  
ATOM   3187  CG  MET B 197      -7.653  -0.497  -4.234  1.00  0.00           C  
ATOM   3188  HG2 MET B 197      -7.376  -0.563  -5.287  1.00  0.00           H  
ATOM   3189  HG3 MET B 197      -8.574  -1.063  -4.086  1.00  0.00           H  
ATOM   3190  SD  MET B 197      -7.962   1.253  -3.846  1.00  0.00           S  
ATOM   3191  CE  MET B 197      -9.360   1.590  -4.942  1.00  0.00           C  
ATOM   3192  HE1 MET B 197     -10.180   0.909  -4.717  1.00  0.00           H  
ATOM   3193  HE2 MET B 197      -9.042   1.452  -5.973  1.00  0.00           H  
ATOM   3194  HE3 MET B 197      -9.695   2.619  -4.808  1.00  0.00           H  
ATOM   3195  C   MET B 197      -4.617  -2.809  -3.283  1.00  0.00           C  
ATOM   3196  O   MET B 197      -4.294  -2.298  -2.212  1.00  0.00           O  
ATOM   3197  N   ASP B 198      -3.857  -3.739  -3.873  1.00  0.00           N  
ATOM   3198  H   ASP B 198      -4.148  -4.134  -4.762  1.00  0.00           H  
ATOM   3199  CA  ASP B 198      -2.613  -4.299  -3.317  1.00  0.00           C  
ATOM   3200  HA  ASP B 198      -2.624  -4.172  -2.239  1.00  0.00           H  
ATOM   3201  CB  ASP B 198      -2.539  -5.812  -3.612  1.00  0.00           C  
ATOM   3202  HB2 ASP B 198      -1.618  -6.201  -3.176  1.00  0.00           H  
ATOM   3203  HB3 ASP B 198      -3.367  -6.322  -3.122  1.00  0.00           H  
ATOM   3204  CG  ASP B 198      -2.578  -6.198  -5.095  1.00  0.00           C  
ATOM   3205  OD1 ASP B 198      -2.929  -5.338  -5.937  1.00  0.00           O  
ATOM   3206  OD2 ASP B 198      -2.162  -7.346  -5.374  1.00  0.00           O  
ATOM   3207  C   ASP B 198      -1.330  -3.596  -3.802  1.00  0.00           C  
ATOM   3208  O   ASP B 198      -0.521  -3.142  -2.993  1.00  0.00           O  
ATOM   3209  N   ASP B 199      -1.133  -3.450  -5.116  1.00  0.00           N  
ATOM   3210  H   ASP B 199      -1.792  -3.936  -5.729  1.00  0.00           H  
ATOM   3211  CA  ASP B 199       0.043  -2.802  -5.724  1.00  0.00           C  
ATOM   3212  HA  ASP B 199       0.894  -3.103  -5.124  1.00  0.00           H  
ATOM   3213  CB  ASP B 199       0.257  -3.316  -7.167  1.00  0.00           C  
ATOM   3214  HB2 ASP B 199      -0.711  -3.546  -7.621  1.00  0.00           H  
ATOM   3215  HB3 ASP B 199       0.728  -2.553  -7.789  1.00  0.00           H  
ATOM   3216  CG  ASP B 199       1.168  -4.540  -7.231  1.00  0.00           C  
ATOM   3217  OD1 ASP B 199       1.945  -4.793  -6.270  1.00  0.00           O  
ATOM   3218  OD2 ASP B 199       1.133  -5.239  -8.260  1.00  0.00           O  
ATOM   3219  C   ASP B 199       0.060  -1.268  -5.614  1.00  0.00           C  
ATOM   3220  O   ASP B 199       0.679  -0.585  -6.431  1.00  0.00           O  
ATOM   3221  N   VAL B 200      -0.621  -0.719  -4.606  1.00  0.00           N  
ATOM   3222  H   VAL B 200      -1.032  -1.334  -3.913  1.00  0.00           H  
ATOM   3223  CA  VAL B 200      -0.784   0.723  -4.442  1.00  0.00           C  
ATOM   3224  HA  VAL B 200      -1.176   1.073  -5.386  1.00  0.00           H  
ATOM   3225  CB  VAL B 200      -1.814   1.084  -3.361  1.00  0.00           C  
ATOM   3226  HB  VAL B 200      -1.824   2.168  -3.247  1.00  0.00           H  
ATOM   3227  CG1 VAL B 200      -3.213   0.666  -3.818  1.00  0.00           C  
ATOM   3228 HG11 VAL B 200      -3.260  -0.415  -3.938  1.00  0.00           H  
ATOM   3229 HG12 VAL B 200      -3.447   1.143  -4.770  1.00  0.00           H  
ATOM   3230 HG13 VAL B 200      -3.943   0.981  -3.074  1.00  0.00           H  
ATOM   3231  CG2 VAL B 200      -1.529   0.467  -1.988  1.00  0.00           C  
ATOM   3232 HG21 VAL B 200      -2.289   0.804  -1.286  1.00  0.00           H  
ATOM   3233 HG22 VAL B 200      -0.551   0.789  -1.631  1.00  0.00           H  
ATOM   3234 HG23 VAL B 200      -1.556  -0.622  -2.040  1.00  0.00           H  
ATOM   3235  C   VAL B 200       0.529   1.478  -4.240  1.00  0.00           C  
ATOM   3236  O   VAL B 200       1.467   0.990  -3.603  1.00  0.00           O  
ATOM   3237  N   VAL B 201       0.582   2.688  -4.783  1.00  0.00           N  
ATOM   3238  H   VAL B 201      -0.239   3.009  -5.295  1.00  0.00           H  
ATOM   3239  CA  VAL B 201       1.733   3.598  -4.717  1.00  0.00           C  
ATOM   3240  HA  VAL B 201       2.379   3.314  -3.884  1.00  0.00           H  
ATOM   3241  CB  VAL B 201       2.566   3.552  -6.015  1.00  0.00           C  
ATOM   3242  HB  VAL B 201       3.378   4.255  -5.888  1.00  0.00           H  
ATOM   3243  CG1 VAL B 201       3.162   2.170  -6.320  1.00  0.00           C  
ATOM   3244 HG11 VAL B 201       3.771   1.839  -5.487  1.00  0.00           H  
ATOM   3245 HG12 VAL B 201       2.363   1.452  -6.496  1.00  0.00           H  
ATOM   3246 HG13 VAL B 201       3.788   2.220  -7.211  1.00  0.00           H  
ATOM   3247  CG2 VAL B 201       1.796   3.996  -7.259  1.00  0.00           C  
ATOM   3248 HG21 VAL B 201       2.461   4.014  -8.121  1.00  0.00           H  
ATOM   3249 HG22 VAL B 201       0.978   3.304  -7.451  1.00  0.00           H  
ATOM   3250 HG23 VAL B 201       1.392   4.997  -7.126  1.00  0.00           H  
ATOM   3251  C   VAL B 201       1.263   5.025  -4.449  1.00  0.00           C  
ATOM   3252  O   VAL B 201       0.116   5.372  -4.729  1.00  0.00           O  
ATOM   3253  N   SER B 202       2.157   5.898  -3.999  1.00  0.00           N  
ATOM   3254  H   SER B 202       3.087   5.556  -3.757  1.00  0.00           H  
ATOM   3255  CA  SER B 202       1.806   7.293  -3.713  1.00  0.00           C  
ATOM   3256  HA  SER B 202       0.973   7.294  -3.019  1.00  0.00           H  
ATOM   3257  CB  SER B 202       2.973   7.988  -3.022  1.00  0.00           C  
ATOM   3258  HB2 SER B 202       3.894   7.830  -3.585  1.00  0.00           H  
ATOM   3259  HB3 SER B 202       2.768   9.059  -2.967  1.00  0.00           H  
ATOM   3260  OG  SER B 202       3.100   7.484  -1.710  1.00  0.00           O  
ATOM   3261  HG  SER B 202       3.394   6.554  -1.723  1.00  0.00           H  
ATOM   3262  C   SER B 202       1.337   8.066  -4.954  1.00  0.00           C  
ATOM   3263  O   SER B 202       0.462   8.921  -4.831  1.00  0.00           O  
ATOM   3264  N   ALA B 203       1.846   7.716  -6.142  1.00  0.00           N  
ATOM   3265  H   ALA B 203       2.597   7.042  -6.143  1.00  0.00           H  
ATOM   3266  CA  ALA B 203       1.427   8.250  -7.443  1.00  0.00           C  
ATOM   3267  HA  ALA B 203       1.418   9.339  -7.383  1.00  0.00           H  
ATOM   3268  CB  ALA B 203       2.488   7.832  -8.469  1.00  0.00           C  
ATOM   3269  HB1 ALA B 203       3.478   8.159  -8.143  1.00  0.00           H  
ATOM   3270  HB2 ALA B 203       2.483   6.749  -8.583  1.00  0.00           H  
ATOM   3271  HB3 ALA B 203       2.262   8.283  -9.434  1.00  0.00           H  
ATOM   3272  C   ALA B 203       0.020   7.819  -7.925  1.00  0.00           C  
ATOM   3273  O   ALA B 203      -0.444   8.304  -8.960  1.00  0.00           O  
ATOM   3274  N   ASP B 204      -0.665   6.909  -7.222  1.00  0.00           N  
ATOM   3275  H   ASP B 204      -0.280   6.569  -6.348  1.00  0.00           H  
ATOM   3276  CA  ASP B 204      -2.001   6.456  -7.613  1.00  0.00           C  
ATOM   3277  HA  ASP B 204      -1.972   6.177  -8.668  1.00  0.00           H  
ATOM   3278  CB  ASP B 204      -2.453   5.239  -6.800  1.00  0.00           C  
ATOM   3279  HB2 ASP B 204      -2.277   5.427  -5.739  1.00  0.00           H  
ATOM   3280  HB3 ASP B 204      -3.529   5.110  -6.935  1.00  0.00           H  
ATOM   3281  CG  ASP B 204      -1.804   3.931  -7.223  1.00  0.00           C  
ATOM   3282  OD1 ASP B 204      -1.453   3.762  -8.408  1.00  0.00           O  
ATOM   3283  OD2 ASP B 204      -1.799   2.999  -6.394  1.00  0.00           O  
ATOM   3284  C   ASP B 204      -3.078   7.526  -7.443  1.00  0.00           C  
ATOM   3285  O   ASP B 204      -3.158   8.228  -6.435  1.00  0.00           O  
ATOM   3286  N   GLN B 205      -4.030   7.509  -8.374  1.00  0.00           N  
ATOM   3287  H   GLN B 205      -3.898   6.912  -9.177  1.00  0.00           H  
ATOM   3288  CA  GLN B 205      -5.341   8.115  -8.195  1.00  0.00           C  
ATOM   3289  HA  GLN B 205      -5.576   8.094  -7.130  1.00  0.00           H  
ATOM   3290  CB  GLN B 205      -5.297   9.584  -8.641  1.00  0.00           C  
ATOM   3291  HB2 GLN B 205      -4.491  10.077  -8.095  1.00  0.00           H  
ATOM   3292  HB3 GLN B 205      -5.080   9.645  -9.709  1.00  0.00           H  
ATOM   3293  CG  GLN B 205      -6.616  10.311  -8.344  1.00  0.00           C  
ATOM   3294  HG2 GLN B 205      -7.370   9.986  -9.061  1.00  0.00           H  
ATOM   3295  HG3 GLN B 205      -6.960  10.045  -7.346  1.00  0.00           H  
ATOM   3296  CD  GLN B 205      -6.510  11.831  -8.391  1.00  0.00           C  
ATOM   3297  OE1 GLN B 205      -5.458  12.444  -8.309  1.00  0.00           O  
ATOM   3298  NE2 GLN B 205      -7.632  12.500  -8.503  1.00  0.00           N  
ATOM   3299 HE21 GLN B 205      -7.561  13.495  -8.605  1.00  0.00           H  
ATOM   3300 HE22 GLN B 205      -8.521  12.011  -8.492  1.00  0.00           H  
ATOM   3301  C   GLN B 205      -6.404   7.280  -8.917  1.00  0.00           C  
ATOM   3302  O   GLN B 205      -6.182   6.789 -10.023  1.00  0.00           O  
ATOM   3303  N   TYR B 206      -7.562   7.112  -8.285  1.00  0.00           N  
ATOM   3304  H   TYR B 206      -7.679   7.549  -7.376  1.00  0.00           H  
ATOM   3305  CA  TYR B 206      -8.703   6.370  -8.808  1.00  0.00           C  
ATOM   3306  HA  TYR B 206      -8.420   5.918  -9.754  1.00  0.00           H  
ATOM   3307  CB  TYR B 206      -9.093   5.241  -7.839  1.00  0.00           C  
ATOM   3308  HB2 TYR B 206      -9.195   5.654  -6.833  1.00  0.00           H  
ATOM   3309  HB3 TYR B 206     -10.080   4.874  -8.128  1.00  0.00           H  
ATOM   3310  CG  TYR B 206      -8.149   4.049  -7.791  1.00  0.00           C  
ATOM   3311  CD1 TYR B 206      -6.975   4.082  -7.010  1.00  0.00           C  
ATOM   3312  HD1 TYR B 206      -6.703   4.984  -6.483  1.00  0.00           H  
ATOM   3313  CE1 TYR B 206      -6.152   2.940  -6.919  1.00  0.00           C  
ATOM   3314  HE1 TYR B 206      -5.246   2.953  -6.331  1.00  0.00           H  
ATOM   3315  CZ  TYR B 206      -6.502   1.756  -7.604  1.00  0.00           C  
ATOM   3316  OH  TYR B 206      -5.719   0.649  -7.501  1.00  0.00           O  
ATOM   3317  HH  TYR B 206      -6.145  -0.118  -7.892  1.00  0.00           H  
ATOM   3318  CE2 TYR B 206      -7.672   1.727  -8.393  1.00  0.00           C  
ATOM   3319  HE2 TYR B 206      -7.947   0.830  -8.929  1.00  0.00           H  
ATOM   3320  CD2 TYR B 206      -8.480   2.876  -8.496  1.00  0.00           C  
ATOM   3321  HD2 TYR B 206      -9.366   2.858  -9.115  1.00  0.00           H  
ATOM   3322  C   TYR B 206      -9.897   7.300  -9.061  1.00  0.00           C  
ATOM   3323  O   TYR B 206     -10.169   8.199  -8.266  1.00  0.00           O  
ATOM   3324  N   THR B 207     -10.640   7.065 -10.138  1.00  0.00           N  
ATOM   3325  H   THR B 207     -10.326   6.330 -10.763  1.00  0.00           H  
ATOM   3326  CA  THR B 207     -12.036   7.515 -10.307  1.00  0.00           C  
ATOM   3327  HA  THR B 207     -12.163   8.487  -9.831  1.00  0.00           H  
ATOM   3328  CB  THR B 207     -12.462   7.618 -11.790  1.00  0.00           C  
ATOM   3329  HB  THR B 207     -13.143   6.803 -12.040  1.00  0.00           H  
ATOM   3330  CG2 THR B 207     -13.175   8.944 -12.049  1.00  0.00           C  
ATOM   3331 HG21 THR B 207     -12.498   9.775 -11.846  1.00  0.00           H  
ATOM   3332 HG22 THR B 207     -13.492   8.987 -13.090  1.00  0.00           H  
ATOM   3333 HG23 THR B 207     -14.051   9.023 -11.405  1.00  0.00           H  
ATOM   3334  OG1 THR B 207     -11.375   7.562 -12.689  1.00  0.00           O  
ATOM   3335  HG1 THR B 207     -11.293   6.656 -13.000  1.00  0.00           H  
ATOM   3336  C   THR B 207     -12.975   6.517  -9.630  1.00  0.00           C  
ATOM   3337  O   THR B 207     -12.660   5.326  -9.591  1.00  0.00           O  
ATOM   3338  N   LEU B 208     -14.136   6.963  -9.140  1.00  0.00           N  
ATOM   3339  H   LEU B 208     -14.347   7.956  -9.195  1.00  0.00           H  
ATOM   3340  CA  LEU B 208     -15.234   6.083  -8.714  1.00  0.00           C  
ATOM   3341  HA  LEU B 208     -15.128   5.116  -9.207  1.00  0.00           H  
ATOM   3342  CB  LEU B 208     -15.242   5.854  -7.186  1.00  0.00           C  
ATOM   3343  HB2 LEU B 208     -15.324   6.812  -6.670  1.00  0.00           H  
ATOM   3344  HB3 LEU B 208     -16.147   5.287  -6.963  1.00  0.00           H  
ATOM   3345  CG  LEU B 208     -14.050   5.061  -6.620  1.00  0.00           C  
ATOM   3346  HG  LEU B 208     -13.667   4.386  -7.379  1.00  0.00           H  
ATOM   3347  CD1 LEU B 208     -12.921   5.975  -6.142  1.00  0.00           C  
ATOM   3348 HD11 LEU B 208     -12.562   6.599  -6.956  1.00  0.00           H  
ATOM   3349 HD12 LEU B 208     -13.279   6.612  -5.333  1.00  0.00           H  
ATOM   3350 HD13 LEU B 208     -12.096   5.359  -5.791  1.00  0.00           H  
ATOM   3351  CD2 LEU B 208     -14.472   4.219  -5.410  1.00  0.00           C  
ATOM   3352 HD21 LEU B 208     -15.224   3.495  -5.724  1.00  0.00           H  
ATOM   3353 HD22 LEU B 208     -13.615   3.672  -5.018  1.00  0.00           H  
ATOM   3354 HD23 LEU B 208     -14.887   4.857  -4.630  1.00  0.00           H  
ATOM   3355  C   LEU B 208     -16.583   6.662  -9.151  1.00  0.00           C  
ATOM   3356  O   LEU B 208     -16.751   7.882  -9.156  1.00  0.00           O  
ATOM   3357  N   ASP B 209     -17.560   5.807  -9.445  1.00  0.00           N  
ATOM   3358  H   ASP B 209     -17.357   4.811  -9.461  1.00  0.00           H  
ATOM   3359  CA  ASP B 209     -18.959   6.215  -9.594  1.00  0.00           C  
ATOM   3360  HA  ASP B 209     -19.123   7.028  -8.888  1.00  0.00           H  
ATOM   3361  CB  ASP B 209     -19.299   6.798 -10.983  1.00  0.00           C  
ATOM   3362  HB2 ASP B 209     -20.338   6.564 -11.209  1.00  0.00           H  
ATOM   3363  HB3 ASP B 209     -19.232   7.881 -10.903  1.00  0.00           H  
ATOM   3364  CG  ASP B 209     -18.459   6.363 -12.184  1.00  0.00           C  
ATOM   3365  OD1 ASP B 209     -18.125   7.261 -13.000  1.00  0.00           O  
ATOM   3366  OD2 ASP B 209     -18.240   5.148 -12.362  1.00  0.00           O  
ATOM   3367  C   ASP B 209     -19.954   5.132  -9.157  1.00  0.00           C  
ATOM   3368  O   ASP B 209     -19.632   3.949  -9.048  1.00  0.00           O  
ATOM   3369  N   LEU B 210     -21.178   5.571  -8.859  1.00  0.00           N  
ATOM   3370  H   LEU B 210     -21.375   6.549  -9.053  1.00  0.00           H  
ATOM   3371  CA  LEU B 210     -22.299   4.762  -8.377  1.00  0.00           C  
ATOM   3372  HA  LEU B 210     -21.986   3.719  -8.315  1.00  0.00           H  
ATOM   3373  CB  LEU B 210     -22.710   5.259  -6.975  1.00  0.00           C  
ATOM   3374  HB2 LEU B 210     -22.142   6.160  -6.748  1.00  0.00           H  
ATOM   3375  HB3 LEU B 210     -23.762   5.542  -6.963  1.00  0.00           H  
ATOM   3376  CG  LEU B 210     -22.448   4.230  -5.863  1.00  0.00           C  
ATOM   3377  HG  LEU B 210     -21.507   3.714  -6.045  1.00  0.00           H  
ATOM   3378  CD1 LEU B 210     -22.367   4.947  -4.518  1.00  0.00           C  
ATOM   3379 HD11 LEU B 210     -22.114   4.234  -3.733  1.00  0.00           H  
ATOM   3380 HD12 LEU B 210     -21.600   5.713  -4.569  1.00  0.00           H  
ATOM   3381 HD13 LEU B 210     -23.321   5.418  -4.282  1.00  0.00           H  
ATOM   3382  CD2 LEU B 210     -23.582   3.215  -5.771  1.00  0.00           C  
ATOM   3383 HD21 LEU B 210     -23.325   2.446  -5.043  1.00  0.00           H  
ATOM   3384 HD22 LEU B 210     -24.487   3.726  -5.449  1.00  0.00           H  
ATOM   3385 HD23 LEU B 210     -23.760   2.754  -6.737  1.00  0.00           H  
ATOM   3386  C   LEU B 210     -23.456   4.848  -9.378  1.00  0.00           C  
ATOM   3387  O   LEU B 210     -23.761   5.926  -9.892  1.00  0.00           O  
ATOM   3388  N   TRP B 211     -24.112   3.720  -9.645  1.00  0.00           N  
ATOM   3389  H   TRP B 211     -23.792   2.873  -9.186  1.00  0.00           H  
ATOM   3390  CA  TRP B 211     -25.083   3.559 -10.736  1.00  0.00           C  
ATOM   3391  HA  TRP B 211     -25.547   4.521 -10.953  1.00  0.00           H  
ATOM   3392  CB  TRP B 211     -24.288   3.110 -11.976  1.00  0.00           C  
ATOM   3393  HB2 TRP B 211     -23.571   3.897 -12.216  1.00  0.00           H  
ATOM   3394  HB3 TRP B 211     -23.706   2.229 -11.707  1.00  0.00           H  
ATOM   3395  CG  TRP B 211     -25.038   2.775 -13.230  1.00  0.00           C  
ATOM   3396  CD1 TRP B 211     -25.131   3.576 -14.316  1.00  0.00           C  
ATOM   3397  HD1 TRP B 211     -24.707   4.572 -14.383  1.00  0.00           H  
ATOM   3398  NE1 TRP B 211     -25.866   2.945 -15.302  1.00  0.00           N  
ATOM   3399  HE1 TRP B 211     -26.181   3.413 -16.150  1.00  0.00           H  
ATOM   3400  CE2 TRP B 211     -26.252   1.681 -14.910  1.00  0.00           C  
ATOM   3401  CZ2 TRP B 211     -26.955   0.652 -15.553  1.00  0.00           C  
ATOM   3402  HZ2 TRP B 211     -27.295   0.773 -16.571  1.00  0.00           H  
ATOM   3403  CH2 TRP B 211     -27.260  -0.521 -14.841  1.00  0.00           C  
ATOM   3404  HH2 TRP B 211     -27.852  -1.300 -15.306  1.00  0.00           H  
ATOM   3405  CZ3 TRP B 211     -26.843  -0.660 -13.506  1.00  0.00           C  
ATOM   3406  HZ3 TRP B 211     -27.113  -1.549 -12.949  1.00  0.00           H  
ATOM   3407  CE3 TRP B 211     -26.102   0.363 -12.883  1.00  0.00           C  
ATOM   3408  HE3 TRP B 211     -25.799   0.240 -11.855  1.00  0.00           H  
ATOM   3409  CD2 TRP B 211     -25.782   1.560 -13.566  1.00  0.00           C  
ATOM   3410  C   TRP B 211     -26.204   2.578 -10.359  1.00  0.00           C  
ATOM   3411  O   TRP B 211     -25.965   1.642  -9.595  1.00  0.00           O  
ATOM   3412  N   ALA B 212     -27.410   2.757 -10.906  1.00  0.00           N  
ATOM   3413  H   ALA B 212     -27.547   3.550 -11.527  1.00  0.00           H  
ATOM   3414  CA  ALA B 212     -28.549   1.854 -10.686  1.00  0.00           C  
ATOM   3415  HA  ALA B 212     -28.174   0.840 -10.534  1.00  0.00           H  
ATOM   3416  CB  ALA B 212     -29.291   2.277  -9.412  1.00  0.00           C  
ATOM   3417  HB1 ALA B 212     -29.671   3.294  -9.523  1.00  0.00           H  
ATOM   3418  HB2 ALA B 212     -30.130   1.603  -9.232  1.00  0.00           H  
ATOM   3419  HB3 ALA B 212     -28.620   2.232  -8.555  1.00  0.00           H  
ATOM   3420  C   ALA B 212     -29.507   1.822 -11.889  1.00  0.00           C  
ATOM   3421  O   ALA B 212     -29.861   2.878 -12.426  1.00  0.00           O  
ATOM   3422  N   GLY B 213     -29.938   0.616 -12.291  1.00  0.00           N  
ATOM   3423  H   GLY B 213     -29.577  -0.204 -11.813  1.00  0.00           H  
ATOM   3424  CA  GLY B 213     -30.930   0.347 -13.344  1.00  0.00           C  
ATOM   3425  HA2 GLY B 213     -31.154  -0.718 -13.342  1.00  0.00           H  
ATOM   3426  HA3 GLY B 213     -31.847   0.890 -13.114  1.00  0.00           H  
ATOM   3427  C   GLY B 213     -30.495   0.729 -14.761  1.00  0.00           C  
ATOM   3428  O   GLY B 213     -30.312  -0.130 -15.622  1.00  0.00           O  
ATOM   3429  N   GLN B 214     -30.301   2.028 -14.981  1.00  0.00           N  
ATOM   3430  H   GLN B 214     -30.447   2.628 -14.179  1.00  0.00           H  
ATOM   3431  CA  GLN B 214     -29.805   2.622 -16.222  1.00  0.00           C  
ATOM   3432  HA  GLN B 214     -29.186   1.885 -16.730  1.00  0.00           H  
ATOM   3433  CB  GLN B 214     -30.995   2.915 -17.159  1.00  0.00           C  
ATOM   3434  HB2 GLN B 214     -30.584   3.327 -18.082  1.00  0.00           H  
ATOM   3435  HB3 GLN B 214     -31.484   1.978 -17.431  1.00  0.00           H  
ATOM   3436  CG  GLN B 214     -32.040   3.916 -16.624  1.00  0.00           C  
ATOM   3437  HG2 GLN B 214     -31.577   4.609 -15.924  1.00  0.00           H  
ATOM   3438  HG3 GLN B 214     -32.395   4.507 -17.470  1.00  0.00           H  
ATOM   3439  CD  GLN B 214     -33.276   3.299 -15.959  1.00  0.00           C  
ATOM   3440  OE1 GLN B 214     -33.426   2.109 -15.738  1.00  0.00           O  
ATOM   3441  NE2 GLN B 214     -34.245   4.117 -15.609  1.00  0.00           N  
ATOM   3442 HE21 GLN B 214     -35.031   3.698 -15.154  1.00  0.00           H  
ATOM   3443 HE22 GLN B 214     -34.171   5.106 -15.783  1.00  0.00           H  
ATOM   3444  C   GLN B 214     -28.912   3.867 -16.009  1.00  0.00           C  
ATOM   3445  O   GLN B 214     -28.174   4.231 -16.925  1.00  0.00           O  
ATOM   3446  N   GLN B 215     -28.933   4.511 -14.830  1.00  0.00           N  
ATOM   3447  H   GLN B 215     -29.394   4.079 -14.038  1.00  0.00           H  
ATOM   3448  CA  GLN B 215     -28.402   5.872 -14.636  1.00  0.00           C  
ATOM   3449  HA  GLN B 215     -27.909   6.178 -15.560  1.00  0.00           H  
ATOM   3450  CB  GLN B 215     -29.557   6.868 -14.423  1.00  0.00           C  
ATOM   3451  HB2 GLN B 215     -29.157   7.878 -14.522  1.00  0.00           H  
ATOM   3452  HB3 GLN B 215     -30.300   6.730 -15.210  1.00  0.00           H  
ATOM   3453  CG  GLN B 215     -30.245   6.748 -13.050  1.00  0.00           C  
ATOM   3454  HG2 GLN B 215     -30.661   5.747 -12.946  1.00  0.00           H  
ATOM   3455  HG3 GLN B 215     -29.518   6.900 -12.252  1.00  0.00           H  
ATOM   3456  CD  GLN B 215     -31.364   7.768 -12.857  1.00  0.00           C  
ATOM   3457  OE1 GLN B 215     -31.450   8.797 -13.505  1.00  0.00           O  
ATOM   3458  NE2 GLN B 215     -32.299   7.512 -11.972  1.00  0.00           N  
ATOM   3459 HE21 GLN B 215     -33.026   8.198 -11.898  1.00  0.00           H  
ATOM   3460 HE22 GLN B 215     -32.272   6.672 -11.419  1.00  0.00           H  
ATOM   3461  C   GLN B 215     -27.345   6.001 -13.527  1.00  0.00           C  
ATOM   3462  O   GLN B 215     -27.275   5.197 -12.596  1.00  0.00           O  
ATOM   3463  N   LEU B 216     -26.540   7.063 -13.628  1.00  0.00           N  
ATOM   3464  H   LEU B 216     -26.729   7.714 -14.374  1.00  0.00           H  
ATOM   3465  CA  LEU B 216     -25.541   7.481 -12.639  1.00  0.00           C  
ATOM   3466  HA  LEU B 216     -24.997   6.603 -12.286  1.00  0.00           H  
ATOM   3467  CB  LEU B 216     -24.563   8.432 -13.356  1.00  0.00           C  
ATOM   3468  HB2 LEU B 216     -24.281   8.003 -14.319  1.00  0.00           H  
ATOM   3469  HB3 LEU B 216     -25.103   9.357 -13.569  1.00  0.00           H  
ATOM   3470  CG  LEU B 216     -23.286   8.766 -12.558  1.00  0.00           C  
ATOM   3471  HG  LEU B 216     -23.460   8.643 -11.490  1.00  0.00           H  
ATOM   3472  CD1 LEU B 216     -22.142   7.849 -12.989  1.00  0.00           C  
ATOM   3473 HD11 LEU B 216     -21.990   7.903 -14.067  1.00  0.00           H  
ATOM   3474 HD12 LEU B 216     -21.224   8.167 -12.497  1.00  0.00           H  
ATOM   3475 HD13 LEU B 216     -22.362   6.822 -12.696  1.00  0.00           H  
ATOM   3476  CD2 LEU B 216     -22.858  10.213 -12.809  1.00  0.00           C  
ATOM   3477 HD21 LEU B 216     -21.960  10.434 -12.236  1.00  0.00           H  
ATOM   3478 HD22 LEU B 216     -22.665  10.371 -13.870  1.00  0.00           H  
ATOM   3479 HD23 LEU B 216     -23.650  10.887 -12.479  1.00  0.00           H  
ATOM   3480  C   LEU B 216     -26.210   8.180 -11.437  1.00  0.00           C  
ATOM   3481  O   LEU B 216     -27.023   9.082 -11.627  1.00  0.00           O  
ATOM   3482  N   LEU B 217     -25.850   7.787 -10.211  1.00  0.00           N  
ATOM   3483  H   LEU B 217     -25.185   7.024 -10.145  1.00  0.00           H  
ATOM   3484  CA  LEU B 217     -26.340   8.376  -8.953  1.00  0.00           C  
ATOM   3485  HA  LEU B 217     -27.231   8.975  -9.150  1.00  0.00           H  
ATOM   3486  CB  LEU B 217     -26.706   7.246  -7.974  1.00  0.00           C  
ATOM   3487  HB2 LEU B 217     -25.797   6.695  -7.731  1.00  0.00           H  
ATOM   3488  HB3 LEU B 217     -27.062   7.711  -7.052  1.00  0.00           H  
ATOM   3489  CG  LEU B 217     -27.767   6.233  -8.444  1.00  0.00           C  
ATOM   3490  HG  LEU B 217     -27.410   5.688  -9.319  1.00  0.00           H  
ATOM   3491  CD1 LEU B 217     -27.987   5.242  -7.300  1.00  0.00           C  
ATOM   3492 HD11 LEU B 217     -28.307   5.782  -6.410  1.00  0.00           H  
ATOM   3493 HD12 LEU B 217     -28.760   4.522  -7.567  1.00  0.00           H  
ATOM   3494 HD13 LEU B 217     -27.062   4.707  -7.089  1.00  0.00           H  
ATOM   3495  CD2 LEU B 217     -29.108   6.899  -8.768  1.00  0.00           C  
ATOM   3496 HD21 LEU B 217     -29.458   7.478  -7.915  1.00  0.00           H  
ATOM   3497 HD22 LEU B 217     -29.851   6.133  -9.003  1.00  0.00           H  
ATOM   3498 HD23 LEU B 217     -28.998   7.547  -9.635  1.00  0.00           H  
ATOM   3499  C   LEU B 217     -25.324   9.307  -8.266  1.00  0.00           C  
ATOM   3500  O   LEU B 217     -25.717  10.241  -7.572  1.00  0.00           O  
ATOM   3501  N   TRP B 218     -24.027   9.031  -8.417  1.00  0.00           N  
ATOM   3502  H   TRP B 218     -23.770   8.254  -9.012  1.00  0.00           H  
ATOM   3503  CA  TRP B 218     -22.921   9.778  -7.803  1.00  0.00           C  
ATOM   3504  HA  TRP B 218     -23.138  10.845  -7.861  1.00  0.00           H  
ATOM   3505  CB  TRP B 218     -22.785   9.391  -6.318  1.00  0.00           C  
ATOM   3506  HB2 TRP B 218     -23.662   9.756  -5.781  1.00  0.00           H  
ATOM   3507  HB3 TRP B 218     -22.783   8.305  -6.235  1.00  0.00           H  
ATOM   3508  CG  TRP B 218     -21.557   9.902  -5.622  1.00  0.00           C  
ATOM   3509  CD1 TRP B 218     -21.476  11.058  -4.927  1.00  0.00           C  
ATOM   3510  HD1 TRP B 218     -22.300  11.742  -4.755  1.00  0.00           H  
ATOM   3511  NE1 TRP B 218     -20.188  11.229  -4.458  1.00  0.00           N  
ATOM   3512  HE1 TRP B 218     -19.912  11.999  -3.861  1.00  0.00           H  
ATOM   3513  CE2 TRP B 218     -19.366  10.189  -4.828  1.00  0.00           C  
ATOM   3514  CZ2 TRP B 218     -18.023   9.891  -4.561  1.00  0.00           C  
ATOM   3515  HZ2 TRP B 218     -17.434  10.548  -3.937  1.00  0.00           H  
ATOM   3516  CH2 TRP B 218     -17.467   8.712  -5.086  1.00  0.00           C  
ATOM   3517  HH2 TRP B 218     -16.439   8.455  -4.870  1.00  0.00           H  
ATOM   3518  CZ3 TRP B 218     -18.259   7.858  -5.874  1.00  0.00           C  
ATOM   3519  HZ3 TRP B 218     -17.832   6.951  -6.276  1.00  0.00           H  
ATOM   3520  CE3 TRP B 218     -19.613   8.159  -6.118  1.00  0.00           C  
ATOM   3521  HE3 TRP B 218     -20.211   7.479  -6.704  1.00  0.00           H  
ATOM   3522  CD2 TRP B 218     -20.210   9.325  -5.587  1.00  0.00           C  
ATOM   3523  C   TRP B 218     -21.611   9.515  -8.557  1.00  0.00           C  
ATOM   3524  O   TRP B 218     -21.467   8.466  -9.192  1.00  0.00           O  
ATOM   3525  N   LYS B 219     -20.648  10.442  -8.467  1.00  0.00           N  
ATOM   3526  H   LYS B 219     -20.813  11.236  -7.860  1.00  0.00           H  
ATOM   3527  CA  LYS B 219     -19.292  10.304  -9.019  1.00  0.00           C  
ATOM   3528  HA  LYS B 219     -19.009   9.253  -8.972  1.00  0.00           H  
ATOM   3529  CB  LYS B 219     -19.315  10.743 -10.491  1.00  0.00           C  
ATOM   3530  HB2 LYS B 219     -20.076  10.150 -10.997  1.00  0.00           H  
ATOM   3531  HB3 LYS B 219     -19.592  11.797 -10.563  1.00  0.00           H  
ATOM   3532  CG  LYS B 219     -17.969  10.520 -11.195  1.00  0.00           C  
ATOM   3533  HG2 LYS B 219     -17.262  11.300 -10.909  1.00  0.00           H  
ATOM   3534  HG3 LYS B 219     -17.569   9.555 -10.893  1.00  0.00           H  
ATOM   3535  CD  LYS B 219     -18.144  10.508 -12.715  1.00  0.00           C  
ATOM   3536  HD2 LYS B 219     -18.964   9.829 -12.960  1.00  0.00           H  
ATOM   3537  HD3 LYS B 219     -18.391  11.507 -13.075  1.00  0.00           H  
ATOM   3538  CE  LYS B 219     -16.852  10.004 -13.367  1.00  0.00           C  
ATOM   3539  HE2 LYS B 219     -16.197  10.852 -13.590  1.00  0.00           H  
ATOM   3540  HE3 LYS B 219     -16.346   9.351 -12.648  1.00  0.00           H  
ATOM   3541  NZ  LYS B 219     -17.153   9.193 -14.570  1.00  0.00           N  
ATOM   3542  HZ1 LYS B 219     -17.652   8.355 -14.235  1.00  0.00           H  
ATOM   3543  HZ2 LYS B 219     -17.743   9.684 -15.223  1.00  0.00           H  
ATOM   3544  HZ3 LYS B 219     -16.311   8.860 -15.012  1.00  0.00           H  
ATOM   3545  C   LYS B 219     -18.254  11.078  -8.205  1.00  0.00           C  
ATOM   3546  O   LYS B 219     -18.528  12.184  -7.750  1.00  0.00           O  
ATOM   3547  N   GLY B 220     -17.047  10.529  -8.089  1.00  0.00           N  
ATOM   3548  H   GLY B 220     -16.893   9.613  -8.503  1.00  0.00           H  
ATOM   3549  CA  GLY B 220     -15.935  11.147  -7.373  1.00  0.00           C  
ATOM   3550  HA2 GLY B 220     -15.918  12.218  -7.576  1.00  0.00           H  
ATOM   3551  HA3 GLY B 220     -16.092  11.014  -6.303  1.00  0.00           H  
ATOM   3552  C   GLY B 220     -14.573  10.563  -7.751  1.00  0.00           C  
ATOM   3553  O   GLY B 220     -14.389   9.963  -8.812  1.00  0.00           O  
ATOM   3554  N   SER B 221     -13.592  10.753  -6.872  1.00  0.00           N  
ATOM   3555  H   SER B 221     -13.805  11.206  -5.994  1.00  0.00           H  
ATOM   3556  CA  SER B 221     -12.213  10.286  -7.039  1.00  0.00           C  
ATOM   3557  HA  SER B 221     -12.246   9.316  -7.533  1.00  0.00           H  
ATOM   3558  CB  SER B 221     -11.440  11.262  -7.942  1.00  0.00           C  
ATOM   3559  HB2 SER B 221     -11.930  11.307  -8.916  1.00  0.00           H  
ATOM   3560  HB3 SER B 221     -11.467  12.257  -7.496  1.00  0.00           H  
ATOM   3561  OG  SER B 221     -10.086  10.884  -8.128  1.00  0.00           O  
ATOM   3562  HG  SER B 221     -10.067   9.932  -8.350  1.00  0.00           H  
ATOM   3563  C   SER B 221     -11.539  10.093  -5.675  1.00  0.00           C  
ATOM   3564  O   SER B 221     -11.919  10.717  -4.689  1.00  0.00           O  
ATOM   3565  N   PHE B 222     -10.551   9.202  -5.620  1.00  0.00           N  
ATOM   3566  H   PHE B 222     -10.269   8.765  -6.489  1.00  0.00           H  
ATOM   3567  CA  PHE B 222      -9.883   8.728  -4.409  1.00  0.00           C  
ATOM   3568  HA  PHE B 222     -10.006   9.461  -3.610  1.00  0.00           H  
ATOM   3569  CB  PHE B 222     -10.561   7.416  -3.987  1.00  0.00           C  
ATOM   3570  HB2 PHE B 222     -11.599   7.626  -3.722  1.00  0.00           H  
ATOM   3571  HB3 PHE B 222     -10.565   6.753  -4.850  1.00  0.00           H  
ATOM   3572  CG  PHE B 222      -9.915   6.674  -2.836  1.00  0.00           C  
ATOM   3573  CD1 PHE B 222     -10.015   7.188  -1.531  1.00  0.00           C  
ATOM   3574  HD1 PHE B 222     -10.551   8.107  -1.338  1.00  0.00           H  
ATOM   3575  CE1 PHE B 222      -9.428   6.494  -0.463  1.00  0.00           C  
ATOM   3576  HE1 PHE B 222      -9.518   6.887   0.538  1.00  0.00           H  
ATOM   3577  CZ  PHE B 222      -8.735   5.293  -0.686  1.00  0.00           C  
ATOM   3578  HZ  PHE B 222      -8.289   4.767   0.148  1.00  0.00           H  
ATOM   3579  CE2 PHE B 222      -8.629   4.781  -1.989  1.00  0.00           C  
ATOM   3580  HE2 PHE B 222      -8.101   3.854  -2.158  1.00  0.00           H  
ATOM   3581  CD2 PHE B 222      -9.215   5.471  -3.064  1.00  0.00           C  
ATOM   3582  HD2 PHE B 222      -9.131   5.069  -4.063  1.00  0.00           H  
ATOM   3583  C   PHE B 222      -8.380   8.522  -4.646  1.00  0.00           C  
ATOM   3584  O   PHE B 222      -7.943   8.276  -5.771  1.00  0.00           O  
ATOM   3585  N   LYS B 223      -7.590   8.576  -3.574  1.00  0.00           N  
ATOM   3586  H   LYS B 223      -8.019   8.734  -2.670  1.00  0.00           H  
ATOM   3587  CA  LYS B 223      -6.170   8.221  -3.562  1.00  0.00           C  
ATOM   3588  HA  LYS B 223      -5.892   7.717  -4.485  1.00  0.00           H  
ATOM   3589  CB  LYS B 223      -5.317   9.484  -3.459  1.00  0.00           C  
ATOM   3590  HB2 LYS B 223      -5.705  10.089  -2.639  1.00  0.00           H  
ATOM   3591  HB3 LYS B 223      -4.302   9.171  -3.206  1.00  0.00           H  
ATOM   3592  CG  LYS B 223      -5.242  10.349  -4.730  1.00  0.00           C  
ATOM   3593  HG2 LYS B 223      -4.828   9.768  -5.546  1.00  0.00           H  
ATOM   3594  HG3 LYS B 223      -6.231  10.711  -5.012  1.00  0.00           H  
ATOM   3595  CD  LYS B 223      -4.327  11.534  -4.411  1.00  0.00           C  
ATOM   3596  HD2 LYS B 223      -4.912  12.279  -3.871  1.00  0.00           H  
ATOM   3597  HD3 LYS B 223      -3.525  11.179  -3.763  1.00  0.00           H  
ATOM   3598  CE  LYS B 223      -3.623  12.209  -5.582  1.00  0.00           C  
ATOM   3599  HE2 LYS B 223      -2.970  11.470  -6.057  1.00  0.00           H  
ATOM   3600  HE3 LYS B 223      -4.349  12.562  -6.319  1.00  0.00           H  
ATOM   3601  NZ  LYS B 223      -2.824  13.333  -5.034  1.00  0.00           N  
ATOM   3602  HZ1 LYS B 223      -2.517  13.101  -4.079  1.00  0.00           H  
ATOM   3603  HZ2 LYS B 223      -2.011  13.536  -5.591  1.00  0.00           H  
ATOM   3604  HZ3 LYS B 223      -3.391  14.154  -4.899  1.00  0.00           H  
ATOM   3605  C   LYS B 223      -5.898   7.314  -2.351  1.00  0.00           C  
ATOM   3606  O   LYS B 223      -6.190   7.751  -1.238  1.00  0.00           O  
ATOM   3607  N   PRO B 224      -5.333   6.102  -2.529  1.00  0.00           N  
ATOM   3608  CD  PRO B 224      -5.024   5.462  -3.798  1.00  0.00           C  
ATOM   3609  HD2 PRO B 224      -4.055   5.811  -4.161  1.00  0.00           H  
ATOM   3610  HD3 PRO B 224      -5.797   5.647  -4.540  1.00  0.00           H  
ATOM   3611  CG  PRO B 224      -4.966   3.969  -3.500  1.00  0.00           C  
ATOM   3612  HG2 PRO B 224      -4.293   3.452  -4.183  1.00  0.00           H  
ATOM   3613  HG3 PRO B 224      -5.970   3.545  -3.549  1.00  0.00           H  
ATOM   3614  CB  PRO B 224      -4.454   3.925  -2.063  1.00  0.00           C  
ATOM   3615  HB2 PRO B 224      -3.363   3.974  -2.075  1.00  0.00           H  
ATOM   3616  HB3 PRO B 224      -4.784   3.022  -1.552  1.00  0.00           H  
ATOM   3617  CA  PRO B 224      -5.039   5.191  -1.418  1.00  0.00           C  
ATOM   3618  HA  PRO B 224      -5.968   4.944  -0.907  1.00  0.00           H  
ATOM   3619  C   PRO B 224      -4.065   5.784  -0.393  1.00  0.00           C  
ATOM   3620  O   PRO B 224      -4.203   5.537   0.801  1.00  0.00           O  
ATOM   3621  N   SER B 225      -3.101   6.568  -0.875  1.00  0.00           N  
ATOM   3622  H   SER B 225      -3.073   6.734  -1.870  1.00  0.00           H  
ATOM   3623  CA  SER B 225      -2.028   7.208  -0.111  1.00  0.00           C  
ATOM   3624  HA  SER B 225      -1.514   6.453   0.487  1.00  0.00           H  
ATOM   3625  CB  SER B 225      -1.022   7.776  -1.127  1.00  0.00           C  
ATOM   3626  HB2 SER B 225      -0.333   8.459  -0.625  1.00  0.00           H  
ATOM   3627  HB3 SER B 225      -0.451   6.937  -1.529  1.00  0.00           H  
ATOM   3628  OG  SER B 225      -1.685   8.441  -2.207  1.00  0.00           O  
ATOM   3629  HG  SER B 225      -1.025   8.671  -2.880  1.00  0.00           H  
ATOM   3630  C   SER B 225      -2.526   8.289   0.858  1.00  0.00           C  
ATOM   3631  O   SER B 225      -2.160   8.273   2.028  1.00  0.00           O  
ATOM   3632  N   GLU B 226      -3.412   9.184   0.416  1.00  0.00           N  
ATOM   3633  H   GLU B 226      -3.666   9.133  -0.557  1.00  0.00           H  
ATOM   3634  CA  GLU B 226      -3.945  10.293   1.235  1.00  0.00           C  
ATOM   3635  HA  GLU B 226      -3.113  10.770   1.757  1.00  0.00           H  
ATOM   3636  CB  GLU B 226      -4.630  11.361   0.356  1.00  0.00           C  
ATOM   3637  HB2 GLU B 226      -5.637  10.995   0.173  1.00  0.00           H  
ATOM   3638  HB3 GLU B 226      -4.735  12.285   0.922  1.00  0.00           H  
ATOM   3639  CG  GLU B 226      -4.058  11.671  -1.042  1.00  0.00           C  
ATOM   3640  HG2 GLU B 226      -3.668  10.765  -1.502  1.00  0.00           H  
ATOM   3641  HG3 GLU B 226      -4.917  11.984  -1.638  1.00  0.00           H  
ATOM   3642  CD  GLU B 226      -3.005  12.784  -1.181  1.00  0.00           C  
ATOM   3643  OE1 GLU B 226      -2.801  13.218  -2.348  1.00  0.00           O  
ATOM   3644  OE2 GLU B 226      -2.432  13.218  -0.167  1.00  0.00           O  
ATOM   3645  C   GLU B 226      -4.960   9.818   2.312  1.00  0.00           C  
ATOM   3646  O   GLU B 226      -5.476  10.633   3.072  1.00  0.00           O  
ATOM   3647  N   HIE B 227      -5.302   8.518   2.337  1.00  0.00           N  
ATOM   3648  H   HIE B 227      -4.829   7.923   1.671  1.00  0.00           H  
ATOM   3649  CA  HIE B 227      -6.400   7.923   3.129  1.00  0.00           C  
ATOM   3650  HA  HIE B 227      -6.600   8.573   3.983  1.00  0.00           H  
ATOM   3651  CB  HIE B 227      -7.676   7.870   2.279  1.00  0.00           C  
ATOM   3652  HB2 HIE B 227      -7.452   7.347   1.351  1.00  0.00           H  
ATOM   3653  HB3 HIE B 227      -8.446   7.315   2.812  1.00  0.00           H  
ATOM   3654  CG  HIE B 227      -8.266   9.217   1.969  1.00  0.00           C  
ATOM   3655  ND1 HIE B 227      -9.031   9.976   2.856  1.00  0.00           N  
ATOM   3656  CE1 HIE B 227      -9.321  11.111   2.208  1.00  0.00           C  
ATOM   3657  HE1 HIE B 227      -9.880  11.929   2.638  1.00  0.00           H  
ATOM   3658  NE2 HIE B 227      -8.802  11.093   0.967  1.00  0.00           N  
ATOM   3659  HE2 HIE B 227      -8.862  11.848   0.301  1.00  0.00           H  
ATOM   3660  CD2 HIE B 227      -8.131   9.901   0.798  1.00  0.00           C  
ATOM   3661  HD2 HIE B 227      -7.561   9.571  -0.059  1.00  0.00           H  
ATOM   3662  C   HIE B 227      -6.056   6.542   3.716  1.00  0.00           C  
ATOM   3663  O   HIE B 227      -6.906   5.650   3.819  1.00  0.00           O  
ATOM   3664  N   VAL B 228      -4.801   6.327   4.113  1.00  0.00           N  
ATOM   3665  H   VAL B 228      -4.117   7.056   3.965  1.00  0.00           H  
ATOM   3666  CA  VAL B 228      -4.395   5.082   4.779  1.00  0.00           C  
ATOM   3667  HA  VAL B 228      -4.799   4.254   4.197  1.00  0.00           H  
ATOM   3668  CB  VAL B 228      -2.865   4.906   4.791  1.00  0.00           C  
ATOM   3669  HB  VAL B 228      -2.428   5.749   5.316  1.00  0.00           H  
ATOM   3670  CG1 VAL B 228      -2.447   3.603   5.492  1.00  0.00           C  
ATOM   3671 HG11 VAL B 228      -1.377   3.453   5.370  1.00  0.00           H  
ATOM   3672 HG12 VAL B 228      -2.661   3.659   6.556  1.00  0.00           H  
ATOM   3673 HG13 VAL B 228      -2.974   2.755   5.055  1.00  0.00           H  
ATOM   3674  CG2 VAL B 228      -2.297   4.876   3.369  1.00  0.00           C  
ATOM   3675 HG21 VAL B 228      -2.784   4.094   2.788  1.00  0.00           H  
ATOM   3676 HG22 VAL B 228      -2.472   5.834   2.883  1.00  0.00           H  
ATOM   3677 HG23 VAL B 228      -1.221   4.704   3.388  1.00  0.00           H  
ATOM   3678  C   VAL B 228      -4.984   4.982   6.195  1.00  0.00           C  
ATOM   3679  O   VAL B 228      -4.965   5.940   6.974  1.00  0.00           O  
ATOM   3680  N   LYS B 229      -5.447   3.774   6.540  1.00  0.00           N  
ATOM   3681  H   LYS B 229      -5.481   3.077   5.798  1.00  0.00           H  
ATOM   3682  CA  LYS B 229      -5.765   3.300   7.893  1.00  0.00           C  
ATOM   3683  HA  LYS B 229      -5.388   4.012   8.623  1.00  0.00           H  
ATOM   3684  CB  LYS B 229      -7.291   3.222   8.066  1.00  0.00           C  
ATOM   3685  HB2 LYS B 229      -7.709   4.223   7.944  1.00  0.00           H  
ATOM   3686  HB3 LYS B 229      -7.718   2.572   7.300  1.00  0.00           H  
ATOM   3687  CG  LYS B 229      -7.663   2.682   9.456  1.00  0.00           C  
ATOM   3688  HG2 LYS B 229      -7.335   1.645   9.549  1.00  0.00           H  
ATOM   3689  HG3 LYS B 229      -7.148   3.272  10.213  1.00  0.00           H  
ATOM   3690  CD  LYS B 229      -9.173   2.739   9.708  1.00  0.00           C  
ATOM   3691  HD2 LYS B 229      -9.527   3.765   9.584  1.00  0.00           H  
ATOM   3692  HD3 LYS B 229      -9.682   2.090   8.992  1.00  0.00           H  
ATOM   3693  CE  LYS B 229      -9.450   2.263  11.136  1.00  0.00           C  
ATOM   3694  HE2 LYS B 229      -9.028   1.262  11.268  1.00  0.00           H  
ATOM   3695  HE3 LYS B 229      -8.933   2.927  11.837  1.00  0.00           H  
ATOM   3696  NZ  LYS B 229     -10.899   2.238  11.445  1.00  0.00           N  
ATOM   3697  HZ1 LYS B 229     -11.317   3.153  11.382  1.00  0.00           H  
ATOM   3698  HZ2 LYS B 229     -11.398   1.584  10.861  1.00  0.00           H  
ATOM   3699  HZ3 LYS B 229     -11.014   1.934  12.419  1.00  0.00           H  
ATOM   3700  C   LYS B 229      -5.075   1.940   8.106  1.00  0.00           C  
ATOM   3701  O   LYS B 229      -5.549   0.950   7.545  1.00  0.00           O  
ATOM   3702  N   PRO B 230      -3.960   1.857   8.860  1.00  0.00           N  
ATOM   3703  CD  PRO B 230      -3.176   2.942   9.430  1.00  0.00           C  
ATOM   3704  HD2 PRO B 230      -3.475   3.088  10.468  1.00  0.00           H  
ATOM   3705  HD3 PRO B 230      -3.279   3.866   8.864  1.00  0.00           H  
ATOM   3706  CG  PRO B 230      -1.726   2.471   9.393  1.00  0.00           C  
ATOM   3707  HG2 PRO B 230      -1.115   2.967  10.144  1.00  0.00           H  
ATOM   3708  HG3 PRO B 230      -1.307   2.616   8.396  1.00  0.00           H  
ATOM   3709  CB  PRO B 230      -1.888   0.984   9.685  1.00  0.00           C  
ATOM   3710  HB2 PRO B 230      -2.017   0.836  10.758  1.00  0.00           H  
ATOM   3711  HB3 PRO B 230      -1.035   0.413   9.320  1.00  0.00           H  
ATOM   3712  CA  PRO B 230      -3.178   0.632   8.933  1.00  0.00           C  
ATOM   3713  HA  PRO B 230      -2.919   0.382   7.909  1.00  0.00           H  
ATOM   3714  C   PRO B 230      -3.912  -0.567   9.545  1.00  0.00           C  
ATOM   3715  O   PRO B 230      -4.913  -0.441  10.257  1.00  0.00           O  
ATOM   3716  N   ARG B 231      -3.370  -1.760   9.295  1.00  0.00           N  
ATOM   3717  H   ARG B 231      -2.560  -1.778   8.684  1.00  0.00           H  
ATOM   3718  CA  ARG B 231      -3.779  -3.007   9.957  1.00  0.00           C  
ATOM   3719  HA  ARG B 231      -4.866  -3.089   9.901  1.00  0.00           H  
ATOM   3720  CB  ARG B 231      -3.140  -4.189   9.210  1.00  0.00           C  
ATOM   3721  HB2 ARG B 231      -2.064  -4.025   9.124  1.00  0.00           H  
ATOM   3722  HB3 ARG B 231      -3.312  -5.109   9.772  1.00  0.00           H  
ATOM   3723  CG  ARG B 231      -3.752  -4.335   7.807  1.00  0.00           C  
ATOM   3724  HG2 ARG B 231      -4.815  -4.553   7.917  1.00  0.00           H  
ATOM   3725  HG3 ARG B 231      -3.646  -3.401   7.254  1.00  0.00           H  
ATOM   3726  CD  ARG B 231      -3.089  -5.451   6.995  1.00  0.00           C  
ATOM   3727  HD2 ARG B 231      -2.087  -5.130   6.704  1.00  0.00           H  
ATOM   3728  HD3 ARG B 231      -2.993  -6.334   7.628  1.00  0.00           H  
ATOM   3729  NE  ARG B 231      -3.890  -5.752   5.792  1.00  0.00           N  
ATOM   3730  HE  ARG B 231      -4.116  -4.976   5.169  1.00  0.00           H  
ATOM   3731  CZ  ARG B 231      -4.413  -6.906   5.429  1.00  0.00           C  
ATOM   3732  NH1 ARG B 231      -4.147  -8.035   6.024  1.00  0.00           N  
ATOM   3733 HH11 ARG B 231      -3.522  -8.014   6.808  1.00  0.00           H  
ATOM   3734 HH12 ARG B 231      -4.592  -8.878   5.718  1.00  0.00           H  
ATOM   3735  NH2 ARG B 231      -5.230  -6.915   4.430  1.00  0.00           N  
ATOM   3736 HH21 ARG B 231      -5.346  -6.027   3.934  1.00  0.00           H  
ATOM   3737 HH22 ARG B 231      -5.565  -7.746   3.987  1.00  0.00           H  
ATOM   3738  C   ARG B 231      -3.399  -2.976  11.446  1.00  0.00           C  
ATOM   3739  O   ARG B 231      -2.429  -2.319  11.822  1.00  0.00           O  
ATOM   3740  N   ALA B 232      -4.162  -3.665  12.299  1.00  0.00           N  
ATOM   3741  H   ALA B 232      -4.910  -4.222  11.928  1.00  0.00           H  
ATOM   3742  CA  ALA B 232      -3.923  -3.724  13.745  1.00  0.00           C  
ATOM   3743  HA  ALA B 232      -3.751  -2.708  14.094  1.00  0.00           H  
ATOM   3744  CB  ALA B 232      -5.185  -4.246  14.445  1.00  0.00           C  
ATOM   3745  HB1 ALA B 232      -5.032  -4.241  15.525  1.00  0.00           H  
ATOM   3746  HB2 ALA B 232      -6.039  -3.608  14.215  1.00  0.00           H  
ATOM   3747  HB3 ALA B 232      -5.399  -5.268  14.129  1.00  0.00           H  
ATOM   3748  C   ALA B 232      -2.699  -4.602  14.096  1.00  0.00           C  
ATOM   3749  O   ALA B 232      -2.501  -5.627  13.439  1.00  0.00           O  
ATOM   3750  N   PRO B 233      -1.904  -4.270  15.135  1.00  0.00           N  
ATOM   3751  CD  PRO B 233      -1.925  -3.027  15.890  1.00  0.00           C  
ATOM   3752  HD2 PRO B 233      -2.643  -3.112  16.708  1.00  0.00           H  
ATOM   3753  HD3 PRO B 233      -2.157  -2.166  15.265  1.00  0.00           H  
ATOM   3754  CG  PRO B 233      -0.511  -2.876  16.441  1.00  0.00           C  
ATOM   3755  HG2 PRO B 233      -0.499  -2.276  17.347  1.00  0.00           H  
ATOM   3756  HG3 PRO B 233       0.135  -2.442  15.678  1.00  0.00           H  
ATOM   3757  CB  PRO B 233      -0.092  -4.321  16.704  1.00  0.00           C  
ATOM   3758  HB2 PRO B 233      -0.485  -4.642  17.671  1.00  0.00           H  
ATOM   3759  HB3 PRO B 233       0.991  -4.437  16.675  1.00  0.00           H  
ATOM   3760  CA  PRO B 233      -0.773  -5.096  15.570  1.00  0.00           C  
ATOM   3761  HA  PRO B 233      -0.075  -5.184  14.736  1.00  0.00           H  
ATOM   3762  C   PRO B 233      -1.185  -6.503  16.028  1.00  0.00           C  
ATOM   3763  O   PRO B 233      -2.231  -6.681  16.656  1.00  0.00           O  
ATOM   3764  N   GLY B 234      -0.337  -7.495  15.748  1.00  0.00           N  
ATOM   3765  H   GLY B 234       0.541  -7.258  15.307  1.00  0.00           H  
ATOM   3766  CA  GLY B 234      -0.566  -8.900  16.106  1.00  0.00           C  
ATOM   3767  HA2 GLY B 234      -1.611  -9.046  16.382  1.00  0.00           H  
ATOM   3768  HA3 GLY B 234      -0.370  -9.524  15.235  1.00  0.00           H  
ATOM   3769  C   GLY B 234       0.312  -9.395  17.259  1.00  0.00           C  
ATOM   3770  O   GLY B 234       1.311  -8.762  17.604  1.00  0.00           O  
ATOM   3771  N   ASN B 235      -0.048 -10.562  17.809  1.00  0.00           N  
ATOM   3772  H   ASN B 235      -0.840 -11.033  17.395  1.00  0.00           H  
ATOM   3773  CA  ASN B 235       0.758 -11.377  18.735  1.00  0.00           C  
ATOM   3774  HA  ASN B 235       0.069 -12.058  19.236  1.00  0.00           H  
ATOM   3775  CB  ASN B 235       1.739 -12.266  17.938  1.00  0.00           C  
ATOM   3776  HB2 ASN B 235       2.364 -11.647  17.296  1.00  0.00           H  
ATOM   3777  HB3 ASN B 235       2.395 -12.775  18.645  1.00  0.00           H  
ATOM   3778  CG  ASN B 235       1.051 -13.326  17.082  1.00  0.00           C  
ATOM   3779  OD1 ASN B 235      -0.016 -13.128  16.528  1.00  0.00           O  
ATOM   3780  ND2 ASN B 235       1.637 -14.495  16.954  1.00  0.00           N  
ATOM   3781 HD21 ASN B 235       1.164 -15.175  16.383  1.00  0.00           H  
ATOM   3782 HD22 ASN B 235       2.518 -14.672  17.403  1.00  0.00           H  
ATOM   3783  C   ASN B 235       1.413 -10.586  19.890  1.00  0.00           C  
ATOM   3784  O   ASN B 235       2.621 -10.670  20.101  1.00  0.00           O  
ATOM   3785  N   LEU B 236       0.608  -9.802  20.613  1.00  0.00           N  
ATOM   3786  H   LEU B 236      -0.361  -9.748  20.352  1.00  0.00           H  
ATOM   3787  CA  LEU B 236       1.017  -9.104  21.831  1.00  0.00           C  
ATOM   3788  HA  LEU B 236       1.933  -8.555  21.617  1.00  0.00           H  
ATOM   3789  CB  LEU B 236      -0.084  -8.090  22.193  1.00  0.00           C  
ATOM   3790  HB2 LEU B 236      -0.190  -7.380  21.371  1.00  0.00           H  
ATOM   3791  HB3 LEU B 236      -1.026  -8.633  22.288  1.00  0.00           H  
ATOM   3792  CG  LEU B 236       0.143  -7.306  23.498  1.00  0.00           C  
ATOM   3793  HG  LEU B 236       0.264  -8.000  24.326  1.00  0.00           H  
ATOM   3794  CD1 LEU B 236       1.357  -6.381  23.454  1.00  0.00           C  
ATOM   3795 HD11 LEU B 236       1.300  -5.728  22.586  1.00  0.00           H  
ATOM   3796 HD12 LEU B 236       1.404  -5.778  24.360  1.00  0.00           H  
ATOM   3797 HD13 LEU B 236       2.267  -6.974  23.403  1.00  0.00           H  
ATOM   3798  CD2 LEU B 236      -1.091  -6.452  23.769  1.00  0.00           C  
ATOM   3799 HD21 LEU B 236      -1.254  -5.769  22.938  1.00  0.00           H  
ATOM   3800 HD22 LEU B 236      -1.966  -7.092  23.875  1.00  0.00           H  
ATOM   3801 HD23 LEU B 236      -0.952  -5.884  24.689  1.00  0.00           H  
ATOM   3802  C   LEU B 236       1.303 -10.098  22.974  1.00  0.00           C  
ATOM   3803  O   LEU B 236       0.489 -10.977  23.263  1.00  0.00           O  
ATOM   3804  N   THR B 237       2.427  -9.919  23.659  1.00  0.00           N  
ATOM   3805  H   THR B 237       3.051  -9.176  23.357  1.00  0.00           H  
ATOM   3806  CA  THR B 237       2.858 -10.706  24.820  1.00  0.00           C  
ATOM   3807  HA  THR B 237       1.977 -11.148  25.285  1.00  0.00           H  
ATOM   3808  CB  THR B 237       3.765 -11.864  24.370  1.00  0.00           C  
ATOM   3809  HB  THR B 237       3.303 -12.362  23.517  1.00  0.00           H  
ATOM   3810  CG2 THR B 237       5.180 -11.437  23.977  1.00  0.00           C  
ATOM   3811 HG21 THR B 237       5.731 -12.305  23.617  1.00  0.00           H  
ATOM   3812 HG22 THR B 237       5.705 -11.016  24.834  1.00  0.00           H  
ATOM   3813 HG23 THR B 237       5.132 -10.697  23.178  1.00  0.00           H  
ATOM   3814  OG1 THR B 237       3.876 -12.801  25.415  1.00  0.00           O  
ATOM   3815  HG1 THR B 237       3.205 -13.475  25.280  1.00  0.00           H  
ATOM   3816  C   THR B 237       3.507  -9.801  25.876  1.00  0.00           C  
ATOM   3817  O   THR B 237       3.808  -8.634  25.601  1.00  0.00           O  
ATOM   3818  N   VAL B 238       3.682 -10.311  27.098  1.00  0.00           N  
ATOM   3819  H   VAL B 238       3.540 -11.306  27.228  1.00  0.00           H  
ATOM   3820  CA  VAL B 238       4.084  -9.532  28.279  1.00  0.00           C  
ATOM   3821  HA  VAL B 238       4.687  -8.694  27.935  1.00  0.00           H  
ATOM   3822  CB  VAL B 238       2.835  -8.944  28.973  1.00  0.00           C  
ATOM   3823  HB  VAL B 238       2.247  -8.421  28.219  1.00  0.00           H  
ATOM   3824  CG1 VAL B 238       1.924  -9.996  29.624  1.00  0.00           C  
ATOM   3825 HG11 VAL B 238       1.026  -9.515  30.007  1.00  0.00           H  
ATOM   3826 HG12 VAL B 238       1.629 -10.744  28.890  1.00  0.00           H  
ATOM   3827 HG13 VAL B 238       2.438 -10.490  30.450  1.00  0.00           H  
ATOM   3828  CG2 VAL B 238       3.226  -7.917  30.039  1.00  0.00           C  
ATOM   3829 HG21 VAL B 238       3.876  -7.160  29.603  1.00  0.00           H  
ATOM   3830 HG22 VAL B 238       2.330  -7.434  30.428  1.00  0.00           H  
ATOM   3831 HG23 VAL B 238       3.745  -8.410  30.862  1.00  0.00           H  
ATOM   3832  C   VAL B 238       4.961 -10.366  29.220  1.00  0.00           C  
ATOM   3833  O   VAL B 238       4.723 -11.561  29.388  1.00  0.00           O  
ATOM   3834  N   HIE B 239       5.987  -9.743  29.810  1.00  0.00           N  
ATOM   3835  H   HIE B 239       6.138  -8.763  29.592  1.00  0.00           H  
ATOM   3836  CA  HIE B 239       7.014 -10.410  30.622  1.00  0.00           C  
ATOM   3837  HA  HIE B 239       6.569 -11.278  31.115  1.00  0.00           H  
ATOM   3838  CB  HIE B 239       8.118 -10.928  29.685  1.00  0.00           C  
ATOM   3839  HB2 HIE B 239       8.567 -10.081  29.164  1.00  0.00           H  
ATOM   3840  HB3 HIE B 239       7.674 -11.591  28.942  1.00  0.00           H  
ATOM   3841  CG  HIE B 239       9.200 -11.695  30.400  1.00  0.00           C  
ATOM   3842  ND1 HIE B 239       8.975 -12.730  31.307  1.00  0.00           N  
ATOM   3843  CE1 HIE B 239      10.186 -13.145  31.702  1.00  0.00           C  
ATOM   3844  HE1 HIE B 239      10.358 -13.937  32.420  1.00  0.00           H  
ATOM   3845  NE2 HIE B 239      11.149 -12.435  31.089  1.00  0.00           N  
ATOM   3846  HE2 HIE B 239      12.139 -12.539  31.252  1.00  0.00           H  
ATOM   3847  CD2 HIE B 239      10.546 -11.514  30.260  1.00  0.00           C  
ATOM   3848  HD2 HIE B 239      11.031 -10.791  29.623  1.00  0.00           H  
ATOM   3849  C   HIE B 239       7.587  -9.495  31.718  1.00  0.00           C  
ATOM   3850  O   HIE B 239       7.590  -8.271  31.581  1.00  0.00           O  
ATOM   3851  N   THR B 240       8.086 -10.077  32.805  1.00  0.00           N  
ATOM   3852  H   THR B 240       8.119 -11.091  32.833  1.00  0.00           H  
ATOM   3853  CA  THR B 240       8.719  -9.365  33.929  1.00  0.00           C  
ATOM   3854  HA  THR B 240       8.344  -8.342  33.978  1.00  0.00           H  
ATOM   3855  CB  THR B 240       8.391 -10.059  35.255  1.00  0.00           C  
ATOM   3856  HB  THR B 240       8.976  -9.601  36.053  1.00  0.00           H  
ATOM   3857  CG2 THR B 240       6.909  -9.948  35.605  1.00  0.00           C  
ATOM   3858 HG21 THR B 240       6.305 -10.460  34.854  1.00  0.00           H  
ATOM   3859 HG22 THR B 240       6.733 -10.412  36.575  1.00  0.00           H  
ATOM   3860 HG23 THR B 240       6.614  -8.900  35.654  1.00  0.00           H  
ATOM   3861  OG1 THR B 240       8.722 -11.426  35.163  1.00  0.00           O  
ATOM   3862  HG1 THR B 240       9.634 -11.480  34.851  1.00  0.00           H  
ATOM   3863  C   THR B 240      10.238  -9.314  33.775  1.00  0.00           C  
ATOM   3864  O   THR B 240      10.871 -10.327  33.482  1.00  0.00           O  
ATOM   3865  N   GLN B 241      10.843  -8.157  34.023  1.00  0.00           N  
ATOM   3866  H   GLN B 241      10.270  -7.376  34.327  1.00  0.00           H  
ATOM   3867  CA  GLN B 241      12.278  -7.886  33.904  1.00  0.00           C  
ATOM   3868  HA  GLN B 241      12.788  -8.804  33.615  1.00  0.00           H  
ATOM   3869  CB  GLN B 241      12.508  -6.824  32.809  1.00  0.00           C  
ATOM   3870  HB2 GLN B 241      11.599  -6.238  32.672  1.00  0.00           H  
ATOM   3871  HB3 GLN B 241      13.293  -6.130  33.114  1.00  0.00           H  
ATOM   3872  CG  GLN B 241      12.901  -7.447  31.461  1.00  0.00           C  
ATOM   3873  HG2 GLN B 241      12.212  -8.256  31.215  1.00  0.00           H  
ATOM   3874  HG3 GLN B 241      12.807  -6.680  30.692  1.00  0.00           H  
ATOM   3875  CD  GLN B 241      14.335  -7.982  31.437  1.00  0.00           C  
ATOM   3876  OE1 GLN B 241      14.995  -8.161  32.447  1.00  0.00           O  
ATOM   3877  NE2 GLN B 241      14.893  -8.249  30.276  1.00  0.00           N  
ATOM   3878 HE21 GLN B 241      15.826  -8.618  30.318  1.00  0.00           H  
ATOM   3879 HE22 GLN B 241      14.375  -8.186  29.420  1.00  0.00           H  
ATOM   3880  C   GLN B 241      12.902  -7.449  35.237  1.00  0.00           C  
ATOM   3881  O   GLN B 241      12.220  -6.947  36.131  1.00  0.00           O  
ATOM   3882  N   VAL B 242      14.223  -7.630  35.343  1.00  0.00           N  
ATOM   3883  H   VAL B 242      14.718  -7.969  34.524  1.00  0.00           H  
ATOM   3884  CA  VAL B 242      15.018  -7.221  36.514  1.00  0.00           C  
ATOM   3885  HA  VAL B 242      14.604  -7.742  37.377  1.00  0.00           H  
ATOM   3886  CB  VAL B 242      16.487  -7.674  36.359  1.00  0.00           C  
ATOM   3887  HB  VAL B 242      16.479  -8.745  36.149  1.00  0.00           H  
ATOM   3888  CG1 VAL B 242      17.227  -6.979  35.208  1.00  0.00           C  
ATOM   3889 HG11 VAL B 242      16.696  -7.140  34.271  1.00  0.00           H  
ATOM   3890 HG12 VAL B 242      18.231  -7.392  35.115  1.00  0.00           H  
ATOM   3891 HG13 VAL B 242      17.299  -5.907  35.396  1.00  0.00           H  
ATOM   3892  CG2 VAL B 242      17.301  -7.474  37.644  1.00  0.00           C  
ATOM   3893 HG21 VAL B 242      18.284  -7.932  37.528  1.00  0.00           H  
ATOM   3894 HG22 VAL B 242      17.436  -6.411  37.851  1.00  0.00           H  
ATOM   3895 HG23 VAL B 242      16.795  -7.948  38.485  1.00  0.00           H  
ATOM   3896  C   VAL B 242      14.882  -5.714  36.781  1.00  0.00           C  
ATOM   3897  O   VAL B 242      14.756  -4.927  35.843  1.00  0.00           O  
ATOM   3898  N   SER B 243      14.902  -5.328  38.062  1.00  0.00           N  
ATOM   3899  H   SER B 243      15.020  -6.040  38.764  1.00  0.00           H  
ATOM   3900  CA  SER B 243      14.644  -3.959  38.537  1.00  0.00           C  
ATOM   3901  HA  SER B 243      14.656  -3.985  39.627  1.00  0.00           H  
ATOM   3902  CB  SER B 243      15.758  -2.993  38.104  1.00  0.00           C  
ATOM   3903  HB2 SER B 243      15.778  -2.920  37.016  1.00  0.00           H  
ATOM   3904  HB3 SER B 243      15.554  -2.001  38.511  1.00  0.00           H  
ATOM   3905  OG  SER B 243      17.024  -3.440  38.562  1.00  0.00           O  
ATOM   3906  HG  SER B 243      17.083  -3.279  39.508  1.00  0.00           H  
ATOM   3907  C   SER B 243      13.245  -3.458  38.153  1.00  0.00           C  
ATOM   3908  O   SER B 243      13.098  -2.545  37.338  1.00  0.00           O  
ATOM   3909  N   ASP B 244      12.226  -4.088  38.747  1.00  0.00           N  
ATOM   3910  H   ASP B 244      12.453  -4.754  39.477  1.00  0.00           H  
ATOM   3911  CA  ASP B 244      10.833  -3.628  38.819  1.00  0.00           C  
ATOM   3912  HA  ASP B 244      10.240  -4.502  39.090  1.00  0.00           H  
ATOM   3913  CB  ASP B 244      10.657  -2.623  39.975  1.00  0.00           C  
ATOM   3914  HB2 ASP B 244      11.146  -1.687  39.703  1.00  0.00           H  
ATOM   3915  HB3 ASP B 244       9.592  -2.424  40.107  1.00  0.00           H  
ATOM   3916  CG  ASP B 244      11.228  -3.103  41.320  1.00  0.00           C  
ATOM   3917  OD1 ASP B 244      11.574  -4.304  41.435  1.00  0.00           O  
ATOM   3918  OD2 ASP B 244      11.332  -2.244  42.224  1.00  0.00           O  
ATOM   3919  C   ASP B 244      10.269  -3.153  37.473  1.00  0.00           C  
ATOM   3920  O   ASP B 244       9.590  -2.130  37.378  1.00  0.00           O  
ATOM   3921  N   THR B 245      10.586  -3.888  36.405  1.00  0.00           N  
ATOM   3922  H   THR B 245      11.135  -4.727  36.559  1.00  0.00           H  
ATOM   3923  CA  THR B 245      10.291  -3.506  35.024  1.00  0.00           C  
ATOM   3924  HA  THR B 245       9.780  -2.545  35.013  1.00  0.00           H  
ATOM   3925  CB  THR B 245      11.600  -3.318  34.241  1.00  0.00           C  
ATOM   3926  HB  THR B 245      12.234  -4.195  34.368  1.00  0.00           H  
ATOM   3927  CG2 THR B 245      11.392  -3.059  32.746  1.00  0.00           C  
ATOM   3928 HG21 THR B 245      10.956  -3.934  32.266  1.00  0.00           H  
ATOM   3929 HG22 THR B 245      12.355  -2.846  32.284  1.00  0.00           H  
ATOM   3930 HG23 THR B 245      10.727  -2.204  32.613  1.00  0.00           H  
ATOM   3931  OG1 THR B 245      12.272  -2.176  34.719  1.00  0.00           O  
ATOM   3932  HG1 THR B 245      12.547  -2.352  35.641  1.00  0.00           H  
ATOM   3933  C   THR B 245       9.364  -4.529  34.379  1.00  0.00           C  
ATOM   3934  O   THR B 245       9.601  -5.730  34.437  1.00  0.00           O  
ATOM   3935  N   LEU B 246       8.311  -4.057  33.723  1.00  0.00           N  
ATOM   3936  H   LEU B 246       8.190  -3.051  33.702  1.00  0.00           H  
ATOM   3937  CA  LEU B 246       7.464  -4.831  32.823  1.00  0.00           C  
ATOM   3938  HA  LEU B 246       7.574  -5.892  33.050  1.00  0.00           H  
ATOM   3939  CB  LEU B 246       6.001  -4.416  33.059  1.00  0.00           C  
ATOM   3940  HB2 LEU B 246       5.812  -4.349  34.133  1.00  0.00           H  
ATOM   3941  HB3 LEU B 246       5.862  -3.419  32.640  1.00  0.00           H  
ATOM   3942  CG  LEU B 246       4.968  -5.376  32.440  1.00  0.00           C  
ATOM   3943  HG  LEU B 246       5.251  -5.625  31.418  1.00  0.00           H  
ATOM   3944  CD1 LEU B 246       4.844  -6.660  33.264  1.00  0.00           C  
ATOM   3945 HD11 LEU B 246       5.772  -7.225  33.233  1.00  0.00           H  
ATOM   3946 HD12 LEU B 246       4.610  -6.421  34.303  1.00  0.00           H  
ATOM   3947 HD13 LEU B 246       4.044  -7.285  32.868  1.00  0.00           H  
ATOM   3948  CD2 LEU B 246       3.603  -4.696  32.402  1.00  0.00           C  
ATOM   3949 HD21 LEU B 246       2.883  -5.364  31.930  1.00  0.00           H  
ATOM   3950 HD22 LEU B 246       3.270  -4.472  33.415  1.00  0.00           H  
ATOM   3951 HD23 LEU B 246       3.658  -3.777  31.820  1.00  0.00           H  
ATOM   3952  C   LEU B 246       7.907  -4.587  31.373  1.00  0.00           C  
ATOM   3953  O   LEU B 246       8.233  -3.455  31.002  1.00  0.00           O  
ATOM   3954  N   LEU B 247       7.891  -5.631  30.547  1.00  0.00           N  
ATOM   3955  H   LEU B 247       7.633  -6.541  30.923  1.00  0.00           H  
ATOM   3956  CA  LEU B 247       8.189  -5.555  29.119  1.00  0.00           C  
ATOM   3957  HA  LEU B 247       8.345  -4.511  28.847  1.00  0.00           H  
ATOM   3958  CB  LEU B 247       9.489  -6.329  28.841  1.00  0.00           C  
ATOM   3959  HB2 LEU B 247      10.278  -5.942  29.488  1.00  0.00           H  
ATOM   3960  HB3 LEU B 247       9.320  -7.376  29.100  1.00  0.00           H  
ATOM   3961  CG  LEU B 247       9.952  -6.254  27.373  1.00  0.00           C  
ATOM   3962  HG  LEU B 247       9.157  -6.589  26.707  1.00  0.00           H  
ATOM   3963  CD1 LEU B 247      10.366  -4.831  26.992  1.00  0.00           C  
ATOM   3964 HD11 LEU B 247       9.484  -4.195  26.923  1.00  0.00           H  
ATOM   3965 HD12 LEU B 247      11.059  -4.425  27.726  1.00  0.00           H  
ATOM   3966 HD13 LEU B 247      10.843  -4.839  26.012  1.00  0.00           H  
ATOM   3967  CD2 LEU B 247      11.163  -7.165  27.178  1.00  0.00           C  
ATOM   3968 HD21 LEU B 247      10.891  -8.190  27.431  1.00  0.00           H  
ATOM   3969 HD22 LEU B 247      11.991  -6.838  27.805  1.00  0.00           H  
ATOM   3970 HD23 LEU B 247      11.467  -7.142  26.130  1.00  0.00           H  
ATOM   3971  C   LEU B 247       7.009  -6.081  28.300  1.00  0.00           C  
ATOM   3972  O   LEU B 247       6.646  -7.251  28.410  1.00  0.00           O  
ATOM   3973  N   LEU B 248       6.442  -5.221  27.458  1.00  0.00           N  
ATOM   3974  H   LEU B 248       6.815  -4.276  27.425  1.00  0.00           H  
ATOM   3975  CA  LEU B 248       5.423  -5.566  26.461  1.00  0.00           C  
ATOM   3976  HA  LEU B 248       4.953  -6.518  26.717  1.00  0.00           H  
ATOM   3977  CB  LEU B 248       4.352  -4.465  26.447  1.00  0.00           C  
ATOM   3978  HB2 LEU B 248       4.862  -3.512  26.290  1.00  0.00           H  
ATOM   3979  HB3 LEU B 248       3.679  -4.621  25.602  1.00  0.00           H  
ATOM   3980  CG  LEU B 248       3.541  -4.414  27.757  1.00  0.00           C  
ATOM   3981  HG  LEU B 248       4.119  -4.820  28.587  1.00  0.00           H  
ATOM   3982  CD1 LEU B 248       3.186  -2.971  28.101  1.00  0.00           C  
ATOM   3983 HD11 LEU B 248       4.099  -2.392  28.237  1.00  0.00           H  
ATOM   3984 HD12 LEU B 248       2.593  -2.534  27.300  1.00  0.00           H  
ATOM   3985 HD13 LEU B 248       2.620  -2.956  29.032  1.00  0.00           H  
ATOM   3986  CD2 LEU B 248       2.245  -5.211  27.627  1.00  0.00           C  
ATOM   3987 HD21 LEU B 248       1.601  -4.758  26.875  1.00  0.00           H  
ATOM   3988 HD22 LEU B 248       2.478  -6.233  27.325  1.00  0.00           H  
ATOM   3989 HD23 LEU B 248       1.730  -5.233  28.589  1.00  0.00           H  
ATOM   3990  C   LEU B 248       6.074  -5.692  25.082  1.00  0.00           C  
ATOM   3991  O   LEU B 248       6.939  -4.885  24.747  1.00  0.00           O  
ATOM   3992  N   THR B 249       5.661  -6.669  24.274  1.00  0.00           N  
ATOM   3993  H   THR B 249       4.949  -7.313  24.612  1.00  0.00           H  
ATOM   3994  CA  THR B 249       6.182  -6.881  22.904  1.00  0.00           C  
ATOM   3995  HA  THR B 249       6.551  -5.935  22.505  1.00  0.00           H  
ATOM   3996  CB  THR B 249       7.360  -7.873  22.916  1.00  0.00           C  
ATOM   3997  HB  THR B 249       7.009  -8.841  23.277  1.00  0.00           H  
ATOM   3998  CG2 THR B 249       8.017  -8.066  21.550  1.00  0.00           C  
ATOM   3999 HG21 THR B 249       8.302  -7.100  21.131  1.00  0.00           H  
ATOM   4000 HG22 THR B 249       8.909  -8.684  21.656  1.00  0.00           H  
ATOM   4001 HG23 THR B 249       7.333  -8.567  20.866  1.00  0.00           H  
ATOM   4002  OG1 THR B 249       8.373  -7.410  23.782  1.00  0.00           O  
ATOM   4003  HG1 THR B 249       7.976  -7.269  24.643  1.00  0.00           H  
ATOM   4004  C   THR B 249       5.076  -7.371  21.968  1.00  0.00           C  
ATOM   4005  O   THR B 249       4.215  -8.142  22.389  1.00  0.00           O  
ATOM   4006  N   TRP B 250       5.081  -6.934  20.708  1.00  0.00           N  
ATOM   4007  H   TRP B 250       5.834  -6.310  20.416  1.00  0.00           H  
ATOM   4008  CA  TRP B 250       4.111  -7.304  19.664  1.00  0.00           C  
ATOM   4009  HA  TRP B 250       3.679  -8.279  19.895  1.00  0.00           H  
ATOM   4010  CB  TRP B 250       2.970  -6.267  19.642  1.00  0.00           C  
ATOM   4011  HB2 TRP B 250       2.248  -6.529  18.868  1.00  0.00           H  
ATOM   4012  HB3 TRP B 250       2.440  -6.335  20.591  1.00  0.00           H  
ATOM   4013  CG  TRP B 250       3.380  -4.836  19.456  1.00  0.00           C  
ATOM   4014  CD1 TRP B 250       3.477  -4.185  18.272  1.00  0.00           C  
ATOM   4015  HD1 TRP B 250       3.260  -4.622  17.301  1.00  0.00           H  
ATOM   4016  NE1 TRP B 250       3.940  -2.900  18.484  1.00  0.00           N  
ATOM   4017  HE1 TRP B 250       4.104  -2.229  17.742  1.00  0.00           H  
ATOM   4018  CE2 TRP B 250       4.189  -2.668  19.820  1.00  0.00           C  
ATOM   4019  CZ2 TRP B 250       4.690  -1.562  20.519  1.00  0.00           C  
ATOM   4020  HZ2 TRP B 250       5.010  -0.685  19.983  1.00  0.00           H  
ATOM   4021  CH2 TRP B 250       4.817  -1.633  21.914  1.00  0.00           C  
ATOM   4022  HH2 TRP B 250       5.223  -0.796  22.462  1.00  0.00           H  
ATOM   4023  CZ3 TRP B 250       4.450  -2.808  22.593  1.00  0.00           C  
ATOM   4024  HZ3 TRP B 250       4.582  -2.866  23.664  1.00  0.00           H  
ATOM   4025  CE3 TRP B 250       3.960  -3.918  21.879  1.00  0.00           C  
ATOM   4026  HE3 TRP B 250       3.696  -4.821  22.405  1.00  0.00           H  
ATOM   4027  CD2 TRP B 250       3.822  -3.881  20.473  1.00  0.00           C  
ATOM   4028  C   TRP B 250       4.810  -7.448  18.299  1.00  0.00           C  
ATOM   4029  O   TRP B 250       6.035  -7.399  18.218  1.00  0.00           O  
ATOM   4030  N   SER B 251       4.043  -7.672  17.225  1.00  0.00           N  
ATOM   4031  H   SER B 251       3.043  -7.767  17.364  1.00  0.00           H  
ATOM   4032  CA  SER B 251       4.563  -7.826  15.857  1.00  0.00           C  
ATOM   4033  HA  SER B 251       5.645  -7.699  15.882  1.00  0.00           H  
ATOM   4034  CB  SER B 251       4.301  -9.253  15.374  1.00  0.00           C  
ATOM   4035  HB2 SER B 251       4.661  -9.956  16.128  1.00  0.00           H  
ATOM   4036  HB3 SER B 251       3.230  -9.399  15.231  1.00  0.00           H  
ATOM   4037  OG  SER B 251       4.984  -9.492  14.160  1.00  0.00           O  
ATOM   4038  HG  SER B 251       4.932 -10.430  13.957  1.00  0.00           H  
ATOM   4039  C   SER B 251       4.030  -6.774  14.872  1.00  0.00           C  
ATOM   4040  O   SER B 251       2.964  -6.187  15.081  1.00  0.00           O  
ATOM   4041  N   ASN B 252       4.781  -6.546  13.789  1.00  0.00           N  
ATOM   4042  H   ASN B 252       5.563  -7.171  13.647  1.00  0.00           H  
ATOM   4043  CA  ASN B 252       4.470  -5.591  12.718  1.00  0.00           C  
ATOM   4044  HA  ASN B 252       4.055  -4.693  13.178  1.00  0.00           H  
ATOM   4045  CB  ASN B 252       5.792  -5.197  12.027  1.00  0.00           C  
ATOM   4046  HB2 ASN B 252       6.522  -4.962  12.801  1.00  0.00           H  
ATOM   4047  HB3 ASN B 252       6.171  -6.032  11.439  1.00  0.00           H  
ATOM   4048  CG  ASN B 252       5.674  -3.986  11.109  1.00  0.00           C  
ATOM   4049  OD1 ASN B 252       4.673  -3.753  10.449  1.00  0.00           O  
ATOM   4050  ND2 ASN B 252       6.706  -3.173  11.063  1.00  0.00           N  
ATOM   4051 HD21 ASN B 252       6.667  -2.374  10.451  1.00  0.00           H  
ATOM   4052 HD22 ASN B 252       7.566  -3.419  11.521  1.00  0.00           H  
ATOM   4053  C   ASN B 252       3.453  -6.207  11.723  1.00  0.00           C  
ATOM   4054  O   ASN B 252       3.748  -7.245  11.129  1.00  0.00           O  
ATOM   4055  N   PRO B 253       2.263  -5.612  11.506  1.00  0.00           N  
ATOM   4056  CD  PRO B 253       1.770  -4.426  12.193  1.00  0.00           C  
ATOM   4057  HD2 PRO B 253       2.418  -3.576  12.001  1.00  0.00           H  
ATOM   4058  HD3 PRO B 253       1.713  -4.615  13.265  1.00  0.00           H  
ATOM   4059  CG  PRO B 253       0.370  -4.162  11.647  1.00  0.00           C  
ATOM   4060  HG2 PRO B 253       0.423  -3.500  10.784  1.00  0.00           H  
ATOM   4061  HG3 PRO B 253      -0.283  -3.746  12.414  1.00  0.00           H  
ATOM   4062  CB  PRO B 253      -0.087  -5.551  11.208  1.00  0.00           C  
ATOM   4063  HB2 PRO B 253      -0.884  -5.511  10.468  1.00  0.00           H  
ATOM   4064  HB3 PRO B 253      -0.417  -6.115  12.080  1.00  0.00           H  
ATOM   4065  CA  PRO B 253       1.197  -6.192  10.677  1.00  0.00           C  
ATOM   4066  HA  PRO B 253       1.146  -7.263  10.875  1.00  0.00           H  
ATOM   4067  C   PRO B 253       1.387  -6.041   9.148  1.00  0.00           C  
ATOM   4068  O   PRO B 253       0.416  -6.136   8.394  1.00  0.00           O  
ATOM   4069  N   TYR B 254       2.622  -5.837   8.679  1.00  0.00           N  
ATOM   4070  H   TYR B 254       3.383  -5.834   9.346  1.00  0.00           H  
ATOM   4071  CA  TYR B 254       3.000  -5.739   7.264  1.00  0.00           C  
ATOM   4072  HA  TYR B 254       2.170  -6.093   6.650  1.00  0.00           H  
ATOM   4073  CB  TYR B 254       3.278  -4.271   6.908  1.00  0.00           C  
ATOM   4074  HB2 TYR B 254       4.007  -3.859   7.608  1.00  0.00           H  
ATOM   4075  HB3 TYR B 254       3.727  -4.226   5.917  1.00  0.00           H  
ATOM   4076  CG  TYR B 254       2.039  -3.403   6.910  1.00  0.00           C  
ATOM   4077  CD1 TYR B 254       1.306  -3.237   5.721  1.00  0.00           C  
ATOM   4078  HD1 TYR B 254       1.638  -3.705   4.809  1.00  0.00           H  
ATOM   4079  CE1 TYR B 254       0.117  -2.489   5.728  1.00  0.00           C  
ATOM   4080  HE1 TYR B 254      -0.449  -2.350   4.822  1.00  0.00           H  
ATOM   4081  CZ  TYR B 254      -0.358  -1.941   6.933  1.00  0.00           C  
ATOM   4082  OH  TYR B 254      -1.556  -1.311   6.941  1.00  0.00           O  
ATOM   4083  HH  TYR B 254      -1.874  -1.193   6.024  1.00  0.00           H  
ATOM   4084  CE2 TYR B 254       0.383  -2.091   8.125  1.00  0.00           C  
ATOM   4085  HE2 TYR B 254       0.016  -1.667   9.046  1.00  0.00           H  
ATOM   4086  CD2 TYR B 254       1.593  -2.811   8.106  1.00  0.00           C  
ATOM   4087  HD2 TYR B 254       2.163  -2.946   9.016  1.00  0.00           H  
ATOM   4088  C   TYR B 254       4.241  -6.596   6.958  1.00  0.00           C  
ATOM   4089  O   TYR B 254       5.121  -6.708   7.811  1.00  0.00           O  
ATOM   4090  N   PRO B 255       4.377  -7.164   5.744  1.00  0.00           N  
ATOM   4091  CD  PRO B 255       3.412  -7.159   4.653  1.00  0.00           C  
ATOM   4092  HD2 PRO B 255       3.003  -6.163   4.478  1.00  0.00           H  
ATOM   4093  HD3 PRO B 255       2.610  -7.859   4.885  1.00  0.00           H  
ATOM   4094  CG  PRO B 255       4.175  -7.642   3.418  1.00  0.00           C  
ATOM   4095  HG2 PRO B 255       4.614  -6.791   2.897  1.00  0.00           H  
ATOM   4096  HG3 PRO B 255       3.533  -8.213   2.746  1.00  0.00           H  
ATOM   4097  CB  PRO B 255       5.290  -8.510   4.005  1.00  0.00           C  
ATOM   4098  HB2 PRO B 255       6.153  -8.570   3.339  1.00  0.00           H  
ATOM   4099  HB3 PRO B 255       4.903  -9.508   4.216  1.00  0.00           H  
ATOM   4100  CA  PRO B 255       5.624  -7.805   5.321  1.00  0.00           C  
ATOM   4101  HA  PRO B 255       5.911  -8.543   6.068  1.00  0.00           H  
ATOM   4102  C   PRO B 255       6.751  -6.766   5.137  1.00  0.00           C  
ATOM   4103  O   PRO B 255       6.447  -5.615   4.794  1.00  0.00           O  
ATOM   4104  N   PRO B 256       8.040  -7.141   5.297  1.00  0.00           N  
ATOM   4105  CD  PRO B 256       8.524  -8.473   5.637  1.00  0.00           C  
ATOM   4106  HD2 PRO B 256       8.530  -9.086   4.736  1.00  0.00           H  
ATOM   4107  HD3 PRO B 256       7.929  -8.950   6.415  1.00  0.00           H  
ATOM   4108  CG  PRO B 256       9.952  -8.278   6.138  1.00  0.00           C  
ATOM   4109  HG2 PRO B 256      10.567  -9.161   5.959  1.00  0.00           H  
ATOM   4110  HG3 PRO B 256       9.937  -8.024   7.198  1.00  0.00           H  
ATOM   4111  CB  PRO B 256      10.430  -7.080   5.324  1.00  0.00           C  
ATOM   4112  HB2 PRO B 256      10.757  -7.423   4.341  1.00  0.00           H  
ATOM   4113  HB3 PRO B 256      11.235  -6.548   5.830  1.00  0.00           H  
ATOM   4114  CA  PRO B 256       9.174  -6.211   5.197  1.00  0.00           C  
ATOM   4115  HA  PRO B 256       9.140  -5.518   6.031  1.00  0.00           H  
ATOM   4116  C   PRO B 256       9.194  -5.400   3.899  1.00  0.00           C  
ATOM   4117  O   PRO B 256       9.593  -4.236   3.879  1.00  0.00           O  
ATOM   4118  N   ASP B 257       8.728  -6.009   2.819  1.00  0.00           N  
ATOM   4119  H   ASP B 257       8.593  -7.019   2.886  1.00  0.00           H  
ATOM   4120  CA  ASP B 257       8.640  -5.495   1.462  1.00  0.00           C  
ATOM   4121  HA  ASP B 257       9.642  -5.229   1.129  1.00  0.00           H  
ATOM   4122  CB  ASP B 257       8.098  -6.608   0.532  1.00  0.00           C  
ATOM   4123  HB2 ASP B 257       7.008  -6.590   0.597  1.00  0.00           H  
ATOM   4124  HB3 ASP B 257       8.353  -6.332  -0.494  1.00  0.00           H  
ATOM   4125  CG  ASP B 257       8.524  -8.078   0.779  1.00  0.00           C  
ATOM   4126  OD1 ASP B 257       8.415  -8.838  -0.201  1.00  0.00           O  
ATOM   4127  OD2 ASP B 257       8.858  -8.471   1.920  1.00  0.00           O  
ATOM   4128  C   ASP B 257       7.739  -4.250   1.338  1.00  0.00           C  
ATOM   4129  O   ASP B 257       8.028  -3.347   0.550  1.00  0.00           O  
ATOM   4130  N   ASN B 258       6.661  -4.171   2.129  1.00  0.00           N  
ATOM   4131  H   ASN B 258       6.554  -4.869   2.860  1.00  0.00           H  
ATOM   4132  CA  ASN B 258       5.684  -3.084   2.039  1.00  0.00           C  
ATOM   4133  HA  ASN B 258       5.386  -2.993   0.993  1.00  0.00           H  
ATOM   4134  CB  ASN B 258       4.435  -3.434   2.870  1.00  0.00           C  
ATOM   4135  HB2 ASN B 258       4.113  -4.445   2.622  1.00  0.00           H  
ATOM   4136  HB3 ASN B 258       4.684  -3.399   3.930  1.00  0.00           H  
ATOM   4137  CG  ASN B 258       3.282  -2.468   2.623  1.00  0.00           C  
ATOM   4138  OD1 ASN B 258       3.416  -1.265   2.751  1.00  0.00           O  
ATOM   4139  ND2 ASN B 258       2.118  -2.952   2.261  1.00  0.00           N  
ATOM   4140 HD21 ASN B 258       1.379  -2.258   2.113  1.00  0.00           H  
ATOM   4141 HD22 ASN B 258       1.951  -3.935   2.143  1.00  0.00           H  
ATOM   4142  C   ASN B 258       6.320  -1.750   2.464  1.00  0.00           C  
ATOM   4143  O   ASN B 258       7.046  -1.690   3.460  1.00  0.00           O  
ATOM   4144  N   TYR B 259       6.045  -0.678   1.720  1.00  0.00           N  
ATOM   4145  H   TYR B 259       5.408  -0.793   0.945  1.00  0.00           H  
ATOM   4146  CA  TYR B 259       6.532   0.677   1.987  1.00  0.00           C  
ATOM   4147  HA  TYR B 259       7.606   0.693   1.830  1.00  0.00           H  
ATOM   4148  CB  TYR B 259       5.898   1.635   0.966  1.00  0.00           C  
ATOM   4149  HB2 TYR B 259       4.852   1.781   1.244  1.00  0.00           H  
ATOM   4150  HB3 TYR B 259       6.401   2.598   1.061  1.00  0.00           H  
ATOM   4151  CG  TYR B 259       5.939   1.223  -0.511  1.00  0.00           C  
ATOM   4152  CD1 TYR B 259       4.908   1.661  -1.361  1.00  0.00           C  
ATOM   4153  HD1 TYR B 259       4.102   2.268  -0.973  1.00  0.00           H  
ATOM   4154  CE1 TYR B 259       4.935   1.376  -2.736  1.00  0.00           C  
ATOM   4155  HE1 TYR B 259       4.161   1.777  -3.371  1.00  0.00           H  
ATOM   4156  CZ  TYR B 259       5.995   0.632  -3.288  1.00  0.00           C  
ATOM   4157  OH  TYR B 259       6.031   0.381  -4.625  1.00  0.00           O  
ATOM   4158  HH  TYR B 259       6.942   0.220  -4.923  1.00  0.00           H  
ATOM   4159  CE2 TYR B 259       7.027   0.167  -2.443  1.00  0.00           C  
ATOM   4160  HE2 TYR B 259       7.841  -0.409  -2.858  1.00  0.00           H  
ATOM   4161  CD2 TYR B 259       6.995   0.460  -1.062  1.00  0.00           C  
ATOM   4162  HD2 TYR B 259       7.788   0.097  -0.432  1.00  0.00           H  
ATOM   4163  C   TYR B 259       6.297   1.086   3.459  1.00  0.00           C  
ATOM   4164  O   TYR B 259       7.267   1.366   4.162  1.00  0.00           O  
ATOM   4165  N   LEU B 260       5.056   0.940   3.947  1.00  0.00           N  
ATOM   4166  H   LEU B 260       4.344   0.797   3.244  1.00  0.00           H  
ATOM   4167  CA  LEU B 260       4.713   0.290   5.229  1.00  0.00           C  
ATOM   4168  HA  LEU B 260       4.616  -0.758   4.947  1.00  0.00           H  
ATOM   4169  CB  LEU B 260       3.282   0.613   5.716  1.00  0.00           C  
ATOM   4170  HB2 LEU B 260       2.613  -0.089   5.213  1.00  0.00           H  
ATOM   4171  HB3 LEU B 260       3.214   0.385   6.780  1.00  0.00           H  
ATOM   4172  CG  LEU B 260       2.711   2.018   5.469  1.00  0.00           C  
ATOM   4173  HG  LEU B 260       2.676   2.218   4.398  1.00  0.00           H  
ATOM   4174  CD1 LEU B 260       1.282   2.073   6.016  1.00  0.00           C  
ATOM   4175 HD11 LEU B 260       0.861   3.060   5.829  1.00  0.00           H  
ATOM   4176 HD12 LEU B 260       0.667   1.329   5.508  1.00  0.00           H  
ATOM   4177 HD13 LEU B 260       1.279   1.870   7.087  1.00  0.00           H  
ATOM   4178  CD2 LEU B 260       3.533   3.103   6.158  1.00  0.00           C  
ATOM   4179 HD21 LEU B 260       3.667   2.846   7.207  1.00  0.00           H  
ATOM   4180 HD22 LEU B 260       4.509   3.182   5.682  1.00  0.00           H  
ATOM   4181 HD23 LEU B 260       3.016   4.058   6.073  1.00  0.00           H  
ATOM   4182  C   LEU B 260       5.775   0.224   6.350  1.00  0.00           C  
ATOM   4183  O   LEU B 260       5.827   1.000   7.307  1.00  0.00           O  
ATOM   4184  N   TYR B 261       6.572  -0.839   6.251  1.00  0.00           N  
ATOM   4185  H   TYR B 261       6.535  -1.343   5.372  1.00  0.00           H  
ATOM   4186  CA  TYR B 261       7.188  -1.550   7.369  1.00  0.00           C  
ATOM   4187  HA  TYR B 261       6.403  -1.896   8.043  1.00  0.00           H  
ATOM   4188  CB  TYR B 261       7.878  -2.766   6.746  1.00  0.00           C  
ATOM   4189  HB2 TYR B 261       7.145  -3.317   6.154  1.00  0.00           H  
ATOM   4190  HB3 TYR B 261       8.643  -2.416   6.053  1.00  0.00           H  
ATOM   4191  CG  TYR B 261       8.519  -3.737   7.711  1.00  0.00           C  
ATOM   4192  CD1 TYR B 261       9.902  -3.676   7.970  1.00  0.00           C  
ATOM   4193  HD1 TYR B 261      10.498  -2.879   7.549  1.00  0.00           H  
ATOM   4194  CE1 TYR B 261      10.513  -4.676   8.751  1.00  0.00           C  
ATOM   4195  HE1 TYR B 261      11.573  -4.653   8.950  1.00  0.00           H  
ATOM   4196  CZ  TYR B 261       9.742  -5.739   9.264  1.00  0.00           C  
ATOM   4197  OH  TYR B 261      10.346  -6.734   9.959  1.00  0.00           O  
ATOM   4198  HH  TYR B 261       9.708  -7.362  10.300  1.00  0.00           H  
ATOM   4199  CE2 TYR B 261       8.353  -5.786   9.021  1.00  0.00           C  
ATOM   4200  HE2 TYR B 261       7.756  -6.605   9.393  1.00  0.00           H  
ATOM   4201  CD2 TYR B 261       7.746  -4.779   8.253  1.00  0.00           C  
ATOM   4202  HD2 TYR B 261       6.687  -4.824   8.043  1.00  0.00           H  
ATOM   4203  C   TYR B 261       8.189  -0.738   8.202  1.00  0.00           C  
ATOM   4204  O   TYR B 261       8.349  -0.998   9.392  1.00  0.00           O  
ATOM   4205  N   ASN B 262       8.881   0.221   7.580  1.00  0.00           N  
ATOM   4206  H   ASN B 262       8.676   0.394   6.605  1.00  0.00           H  
ATOM   4207  CA  ASN B 262       9.932   1.016   8.232  1.00  0.00           C  
ATOM   4208  HA  ASN B 262      10.430   0.394   8.981  1.00  0.00           H  
ATOM   4209  CB  ASN B 262      10.969   1.455   7.175  1.00  0.00           C  
ATOM   4210  HB2 ASN B 262      10.489   2.123   6.458  1.00  0.00           H  
ATOM   4211  HB3 ASN B 262      11.760   2.017   7.675  1.00  0.00           H  
ATOM   4212  CG  ASN B 262      11.589   0.303   6.405  1.00  0.00           C  
ATOM   4213  OD1 ASN B 262      11.016  -0.230   5.466  1.00  0.00           O  
ATOM   4214  ND2 ASN B 262      12.776  -0.132   6.765  1.00  0.00           N  
ATOM   4215 HD21 ASN B 262      13.150  -0.914   6.259  1.00  0.00           H  
ATOM   4216 HD22 ASN B 262      13.244   0.269   7.560  1.00  0.00           H  
ATOM   4217  C   ASN B 262       9.384   2.242   8.986  1.00  0.00           C  
ATOM   4218  O   ASN B 262      10.102   2.825   9.793  1.00  0.00           O  
ATOM   4219  N   HIE B 263       8.140   2.651   8.703  1.00  0.00           N  
ATOM   4220  H   HIE B 263       7.589   2.091   8.063  1.00  0.00           H  
ATOM   4221  CA  HIE B 263       7.561   3.932   9.148  1.00  0.00           C  
ATOM   4222  HA  HIE B 263       8.334   4.544   9.614  1.00  0.00           H  
ATOM   4223  CB  HIE B 263       7.043   4.681   7.917  1.00  0.00           C  
ATOM   4224  HB2 HIE B 263       6.281   4.085   7.415  1.00  0.00           H  
ATOM   4225  HB3 HIE B 263       6.581   5.611   8.242  1.00  0.00           H  
ATOM   4226  CG  HIE B 263       8.137   5.012   6.942  1.00  0.00           C  
ATOM   4227  ND1 HIE B 263       9.071   6.037   7.109  1.00  0.00           N  
ATOM   4228  CE1 HIE B 263       9.854   5.988   6.027  1.00  0.00           C  
ATOM   4229  HE1 HIE B 263      10.666   6.671   5.830  1.00  0.00           H  
ATOM   4230  NE2 HIE B 263       9.465   5.000   5.207  1.00  0.00           N  
ATOM   4231  HE2 HIE B 263       9.888   4.788   4.303  1.00  0.00           H  
ATOM   4232  CD2 HIE B 263       8.377   4.372   5.763  1.00  0.00           C  
ATOM   4233  HD2 HIE B 263       7.814   3.545   5.352  1.00  0.00           H  
ATOM   4234  C   HIE B 263       6.448   3.798  10.188  1.00  0.00           C  
ATOM   4235  O   HIE B 263       5.965   4.798  10.720  1.00  0.00           O  
ATOM   4236  N   LEU B 264       6.017   2.563  10.443  1.00  0.00           N  
ATOM   4237  H   LEU B 264       6.515   1.796  10.019  1.00  0.00           H  
ATOM   4238  CA  LEU B 264       4.944   2.240  11.368  1.00  0.00           C  
ATOM   4239  HA  LEU B 264       4.141   2.960  11.206  1.00  0.00           H  
ATOM   4240  CB  LEU B 264       4.431   0.827  11.037  1.00  0.00           C  
ATOM   4241  HB2 LEU B 264       4.390   0.689   9.954  1.00  0.00           H  
ATOM   4242  HB3 LEU B 264       5.143   0.102  11.436  1.00  0.00           H  
ATOM   4243  CG  LEU B 264       3.038   0.548  11.619  1.00  0.00           C  
ATOM   4244  HG  LEU B 264       2.998   0.898  12.649  1.00  0.00           H  
ATOM   4245  CD1 LEU B 264       1.936   1.228  10.797  1.00  0.00           C  
ATOM   4246 HD11 LEU B 264       1.983   0.891   9.761  1.00  0.00           H  
ATOM   4247 HD12 LEU B 264       0.957   0.982  11.206  1.00  0.00           H  
ATOM   4248 HD13 LEU B 264       2.062   2.307  10.825  1.00  0.00           H  
ATOM   4249  CD2 LEU B 264       2.768  -0.953  11.603  1.00  0.00           C  
ATOM   4250 HD21 LEU B 264       1.773  -1.154  11.996  1.00  0.00           H  
ATOM   4251 HD22 LEU B 264       2.845  -1.332  10.585  1.00  0.00           H  
ATOM   4252 HD23 LEU B 264       3.506  -1.459  12.224  1.00  0.00           H  
ATOM   4253  C   LEU B 264       5.431   2.367  12.821  1.00  0.00           C  
ATOM   4254  O   LEU B 264       6.463   1.809  13.189  1.00  0.00           O  
ATOM   4255  N   THR B 265       4.664   3.081  13.646  1.00  0.00           N  
ATOM   4256  H   THR B 265       3.832   3.517  13.260  1.00  0.00           H  
ATOM   4257  CA  THR B 265       4.923   3.293  15.080  1.00  0.00           C  
ATOM   4258  HA  THR B 265       5.531   2.461  15.434  1.00  0.00           H  
ATOM   4259  CB  THR B 265       5.748   4.572  15.314  1.00  0.00           C  
ATOM   4260  HB  THR B 265       6.622   4.563  14.662  1.00  0.00           H  
ATOM   4261  CG2 THR B 265       4.943   5.848  15.051  1.00  0.00           C  
ATOM   4262 HG21 THR B 265       4.128   5.934  15.769  1.00  0.00           H  
ATOM   4263 HG22 THR B 265       5.597   6.714  15.151  1.00  0.00           H  
ATOM   4264 HG23 THR B 265       4.537   5.831  14.038  1.00  0.00           H  
ATOM   4265  OG1 THR B 265       6.180   4.622  16.656  1.00  0.00           O  
ATOM   4266  HG1 THR B 265       7.078   4.259  16.728  1.00  0.00           H  
ATOM   4267  C   THR B 265       3.620   3.257  15.892  1.00  0.00           C  
ATOM   4268  O   THR B 265       2.518   3.219  15.330  1.00  0.00           O  
ATOM   4269  N   TYR B 266       3.733   3.192  17.221  1.00  0.00           N  
ATOM   4270  H   TYR B 266       4.636   3.428  17.622  1.00  0.00           H  
ATOM   4271  CA  TYR B 266       2.741   2.524  18.067  1.00  0.00           C  
ATOM   4272  HA  TYR B 266       1.856   2.315  17.466  1.00  0.00           H  
ATOM   4273  CB  TYR B 266       3.307   1.169  18.524  1.00  0.00           C  
ATOM   4274  HB2 TYR B 266       4.118   1.359  19.227  1.00  0.00           H  
ATOM   4275  HB3 TYR B 266       2.532   0.627  19.065  1.00  0.00           H  
ATOM   4276  CG  TYR B 266       3.828   0.277  17.410  1.00  0.00           C  
ATOM   4277  CD1 TYR B 266       2.925  -0.338  16.520  1.00  0.00           C  
ATOM   4278  HD1 TYR B 266       1.863  -0.176  16.641  1.00  0.00           H  
ATOM   4279  CE1 TYR B 266       3.405  -1.137  15.463  1.00  0.00           C  
ATOM   4280  HE1 TYR B 266       2.723  -1.601  14.765  1.00  0.00           H  
ATOM   4281  CZ  TYR B 266       4.796  -1.310  15.285  1.00  0.00           C  
ATOM   4282  OH  TYR B 266       5.260  -2.069  14.262  1.00  0.00           O  
ATOM   4283  HH  TYR B 266       6.181  -1.858  14.082  1.00  0.00           H  
ATOM   4284  CE2 TYR B 266       5.698  -0.706  16.186  1.00  0.00           C  
ATOM   4285  HE2 TYR B 266       6.766  -0.834  16.059  1.00  0.00           H  
ATOM   4286  CD2 TYR B 266       5.215   0.079  17.250  1.00  0.00           C  
ATOM   4287  HD2 TYR B 266       5.922   0.538  17.931  1.00  0.00           H  
ATOM   4288  C   TYR B 266       2.273   3.343  19.277  1.00  0.00           C  
ATOM   4289  O   TYR B 266       3.022   4.114  19.882  1.00  0.00           O  
ATOM   4290  N   ALA B 267       1.030   3.087  19.685  1.00  0.00           N  
ATOM   4291  H   ALA B 267       0.467   2.452  19.126  1.00  0.00           H  
ATOM   4292  CA  ALA B 267       0.487   3.505  20.970  1.00  0.00           C  
ATOM   4293  HA  ALA B 267       1.305   3.868  21.595  1.00  0.00           H  
ATOM   4294  CB  ALA B 267      -0.496   4.665  20.775  1.00  0.00           C  
ATOM   4295  HB1 ALA B 267      -0.868   4.991  21.747  1.00  0.00           H  
ATOM   4296  HB2 ALA B 267       0.017   5.498  20.294  1.00  0.00           H  
ATOM   4297  HB3 ALA B 267      -1.333   4.349  20.152  1.00  0.00           H  
ATOM   4298  C   ALA B 267      -0.138   2.303  21.688  1.00  0.00           C  
ATOM   4299  O   ALA B 267      -0.864   1.506  21.089  1.00  0.00           O  
ATOM   4300  N   VAL B 268       0.155   2.181  22.980  1.00  0.00           N  
ATOM   4301  H   VAL B 268       0.739   2.900  23.401  1.00  0.00           H  
ATOM   4302  CA  VAL B 268      -0.290   1.099  23.865  1.00  0.00           C  
ATOM   4303  HA  VAL B 268      -0.753   0.318  23.265  1.00  0.00           H  
ATOM   4304  CB  VAL B 268       0.911   0.470  24.607  1.00  0.00           C  
ATOM   4305  HB  VAL B 268       1.278   1.184  25.344  1.00  0.00           H  
ATOM   4306  CG1 VAL B 268       0.499  -0.809  25.348  1.00  0.00           C  
ATOM   4307 HG11 VAL B 268       0.087  -1.536  24.649  1.00  0.00           H  
ATOM   4308 HG12 VAL B 268       1.371  -1.243  25.836  1.00  0.00           H  
ATOM   4309 HG13 VAL B 268      -0.244  -0.583  26.111  1.00  0.00           H  
ATOM   4310  CG2 VAL B 268       2.082   0.130  23.669  1.00  0.00           C  
ATOM   4311 HG21 VAL B 268       2.504   1.042  23.245  1.00  0.00           H  
ATOM   4312 HG22 VAL B 268       2.872  -0.375  24.225  1.00  0.00           H  
ATOM   4313 HG23 VAL B 268       1.747  -0.516  22.860  1.00  0.00           H  
ATOM   4314  C   VAL B 268      -1.332   1.650  24.844  1.00  0.00           C  
ATOM   4315  O   VAL B 268      -1.126   2.711  25.427  1.00  0.00           O  
ATOM   4316  N   ASN B 269      -2.452   0.951  25.037  1.00  0.00           N  
ATOM   4317  H   ASN B 269      -2.554   0.087  24.514  1.00  0.00           H  
ATOM   4318  CA  ASN B 269      -3.461   1.223  26.068  1.00  0.00           C  
ATOM   4319  HA  ASN B 269      -3.218   2.156  26.576  1.00  0.00           H  
ATOM   4320  CB  ASN B 269      -4.829   1.388  25.378  1.00  0.00           C  
ATOM   4321  HB2 ASN B 269      -4.806   2.318  24.817  1.00  0.00           H  
ATOM   4322  HB3 ASN B 269      -4.970   0.567  24.676  1.00  0.00           H  
ATOM   4323  CG  ASN B 269      -6.056   1.447  26.272  1.00  0.00           C  
ATOM   4324  OD1 ASN B 269      -7.122   0.978  25.889  1.00  0.00           O  
ATOM   4325  ND2 ASN B 269      -5.980   2.024  27.449  1.00  0.00           N  
ATOM   4326 HD21 ASN B 269      -6.813   2.065  28.021  1.00  0.00           H  
ATOM   4327 HD22 ASN B 269      -5.139   2.471  27.790  1.00  0.00           H  
ATOM   4328  C   ASN B 269      -3.451   0.101  27.117  1.00  0.00           C  
ATOM   4329  O   ASN B 269      -3.496  -1.077  26.752  1.00  0.00           O  
ATOM   4330  N   ILE B 270      -3.406   0.481  28.396  1.00  0.00           N  
ATOM   4331  H   ILE B 270      -3.418   1.476  28.596  1.00  0.00           H  
ATOM   4332  CA  ILE B 270      -3.323  -0.408  29.568  1.00  0.00           C  
ATOM   4333  HA  ILE B 270      -3.488  -1.433  29.244  1.00  0.00           H  
ATOM   4334  CB  ILE B 270      -1.916  -0.321  30.211  1.00  0.00           C  
ATOM   4335  HB  ILE B 270      -1.713   0.727  30.440  1.00  0.00           H  
ATOM   4336  CG2 ILE B 270      -1.817  -1.101  31.540  1.00  0.00           C  
ATOM   4337 HG21 ILE B 270      -0.826  -0.987  31.979  1.00  0.00           H  
ATOM   4338 HG22 ILE B 270      -2.524  -0.713  32.273  1.00  0.00           H  
ATOM   4339 HG23 ILE B 270      -2.015  -2.159  31.372  1.00  0.00           H  
ATOM   4340  CG1 ILE B 270      -0.870  -0.800  29.182  1.00  0.00           C  
ATOM   4341 HG12 ILE B 270      -1.152  -1.783  28.809  1.00  0.00           H  
ATOM   4342 HG13 ILE B 270      -0.862  -0.103  28.344  1.00  0.00           H  
ATOM   4343  CD1 ILE B 270       0.562  -0.872  29.706  1.00  0.00           C  
ATOM   4344 HD11 ILE B 270       0.686  -1.735  30.362  1.00  0.00           H  
ATOM   4345 HD12 ILE B 270       1.241  -0.969  28.861  1.00  0.00           H  
ATOM   4346 HD13 ILE B 270       0.797   0.040  30.252  1.00  0.00           H  
ATOM   4347  C   ILE B 270      -4.428  -0.055  30.568  1.00  0.00           C  
ATOM   4348  O   ILE B 270      -4.737   1.124  30.742  1.00  0.00           O  
ATOM   4349  N   TRP B 271      -5.009  -1.059  31.226  1.00  0.00           N  
ATOM   4350  H   TRP B 271      -4.703  -2.008  31.041  1.00  0.00           H  
ATOM   4351  CA  TRP B 271      -6.027  -0.889  32.269  1.00  0.00           C  
ATOM   4352  HA  TRP B 271      -5.767  -0.016  32.866  1.00  0.00           H  
ATOM   4353  CB  TRP B 271      -7.399  -0.630  31.628  1.00  0.00           C  
ATOM   4354  HB2 TRP B 271      -8.056  -0.223  32.399  1.00  0.00           H  
ATOM   4355  HB3 TRP B 271      -7.293   0.143  30.868  1.00  0.00           H  
ATOM   4356  CG  TRP B 271      -8.085  -1.812  31.007  1.00  0.00           C  
ATOM   4357  CD1 TRP B 271      -9.146  -2.449  31.550  1.00  0.00           C  
ATOM   4358  HD1 TRP B 271      -9.616  -2.178  32.492  1.00  0.00           H  
ATOM   4359  NE1 TRP B 271      -9.528  -3.499  30.743  1.00  0.00           N  
ATOM   4360  HE1 TRP B 271     -10.277  -4.129  31.000  1.00  0.00           H  
ATOM   4361  CE2 TRP B 271      -8.733  -3.589  29.619  1.00  0.00           C  
ATOM   4362  CZ2 TRP B 271      -8.727  -4.460  28.518  1.00  0.00           C  
ATOM   4363  HZ2 TRP B 271      -9.474  -5.234  28.438  1.00  0.00           H  
ATOM   4364  CH2 TRP B 271      -7.736  -4.313  27.532  1.00  0.00           C  
ATOM   4365  HH2 TRP B 271      -7.706  -4.982  26.685  1.00  0.00           H  
ATOM   4366  CZ3 TRP B 271      -6.774  -3.297  27.655  1.00  0.00           C  
ATOM   4367  HZ3 TRP B 271      -5.997  -3.196  26.910  1.00  0.00           H  
ATOM   4368  CE3 TRP B 271      -6.812  -2.406  28.744  1.00  0.00           C  
ATOM   4369  HE3 TRP B 271      -6.077  -1.620  28.808  1.00  0.00           H  
ATOM   4370  CD2 TRP B 271      -7.784  -2.530  29.765  1.00  0.00           C  
ATOM   4371  C   TRP B 271      -6.066  -2.100  33.214  1.00  0.00           C  
ATOM   4372  O   TRP B 271      -5.517  -3.160  32.893  1.00  0.00           O  
ATOM   4373  N   SER B 272      -6.687  -1.941  34.386  1.00  0.00           N  
ATOM   4374  H   SER B 272      -7.136  -1.054  34.578  1.00  0.00           H  
ATOM   4375  CA  SER B 272      -6.879  -3.015  35.372  1.00  0.00           C  
ATOM   4376  HA  SER B 272      -6.061  -3.726  35.282  1.00  0.00           H  
ATOM   4377  CB  SER B 272      -6.819  -2.430  36.787  1.00  0.00           C  
ATOM   4378  HB2 SER B 272      -5.892  -1.874  36.920  1.00  0.00           H  
ATOM   4379  HB3 SER B 272      -7.655  -1.745  36.928  1.00  0.00           H  
ATOM   4380  OG  SER B 272      -6.887  -3.460  37.754  1.00  0.00           O  
ATOM   4381  HG  SER B 272      -6.115  -4.035  37.633  1.00  0.00           H  
ATOM   4382  C   SER B 272      -8.200  -3.771  35.162  1.00  0.00           C  
ATOM   4383  O   SER B 272      -9.186  -3.180  34.728  1.00  0.00           O  
ATOM   4384  N   GLU B 273      -8.263  -5.054  35.535  1.00  0.00           N  
ATOM   4385  H   GLU B 273      -7.424  -5.483  35.913  1.00  0.00           H  
ATOM   4386  CA  GLU B 273      -9.553  -5.759  35.707  1.00  0.00           C  
ATOM   4387  HA  GLU B 273     -10.225  -5.516  34.883  1.00  0.00           H  
ATOM   4388  CB  GLU B 273      -9.346  -7.280  35.731  1.00  0.00           C  
ATOM   4389  HB2 GLU B 273      -8.682  -7.500  36.564  1.00  0.00           H  
ATOM   4390  HB3 GLU B 273     -10.289  -7.776  35.950  1.00  0.00           H  
ATOM   4391  CG  GLU B 273      -8.757  -7.919  34.470  1.00  0.00           C  
ATOM   4392  HG2 GLU B 273      -7.990  -7.275  34.041  1.00  0.00           H  
ATOM   4393  HG3 GLU B 273      -8.250  -8.832  34.787  1.00  0.00           H  
ATOM   4394  CD  GLU B 273      -9.797  -8.292  33.400  1.00  0.00           C  
ATOM   4395  OE1 GLU B 273     -10.382  -7.392  32.760  1.00  0.00           O  
ATOM   4396  OE2 GLU B 273      -9.881  -9.496  33.058  1.00  0.00           O  
ATOM   4397  C   GLU B 273     -10.266  -5.366  37.018  1.00  0.00           C  
ATOM   4398  O   GLU B 273     -11.450  -5.651  37.188  1.00  0.00           O  
ATOM   4399  N   ASN B 274      -9.546  -4.752  37.964  1.00  0.00           N  
ATOM   4400  H   ASN B 274      -8.576  -4.540  37.757  1.00  0.00           H  
ATOM   4401  CA  ASN B 274     -10.034  -4.404  39.300  1.00  0.00           C  
ATOM   4402  HA  ASN B 274     -10.946  -4.967  39.507  1.00  0.00           H  
ATOM   4403  CB  ASN B 274      -8.960  -4.795  40.329  1.00  0.00           C  
ATOM   4404  HB2 ASN B 274      -8.036  -4.274  40.093  1.00  0.00           H  
ATOM   4405  HB3 ASN B 274      -9.281  -4.460  41.315  1.00  0.00           H  
ATOM   4406  CG  ASN B 274      -8.685  -6.286  40.397  1.00  0.00           C  
ATOM   4407  OD1 ASN B 274      -7.825  -6.837  39.727  1.00  0.00           O  
ATOM   4408  ND2 ASN B 274      -9.399  -6.987  41.243  1.00  0.00           N  
ATOM   4409 HD21 ASN B 274      -9.215  -7.973  41.279  1.00  0.00           H  
ATOM   4410 HD22 ASN B 274     -10.125  -6.543  41.779  1.00  0.00           H  
ATOM   4411  C   ASN B 274     -10.392  -2.918  39.481  1.00  0.00           C  
ATOM   4412  O   ASN B 274     -10.996  -2.579  40.496  1.00  0.00           O  
ATOM   4413  N   ASP B 275      -9.993  -2.029  38.565  1.00  0.00           N  
ATOM   4414  H   ASP B 275      -9.495  -2.358  37.751  1.00  0.00           H  
ATOM   4415  CA  ASP B 275     -10.080  -0.577  38.770  1.00  0.00           C  
ATOM   4416  HA  ASP B 275     -10.932  -0.351  39.408  1.00  0.00           H  
ATOM   4417  CB  ASP B 275      -8.837  -0.122  39.550  1.00  0.00           C  
ATOM   4418  HB2 ASP B 275      -8.792  -0.673  40.492  1.00  0.00           H  
ATOM   4419  HB3 ASP B 275      -7.941  -0.374  38.979  1.00  0.00           H  
ATOM   4420  CG  ASP B 275      -8.802   1.375  39.875  1.00  0.00           C  
ATOM   4421  OD1 ASP B 275      -7.807   1.760  40.524  1.00  0.00           O  
ATOM   4422  OD2 ASP B 275      -9.720   2.125  39.460  1.00  0.00           O  
ATOM   4423  C   ASP B 275     -10.237   0.194  37.441  1.00  0.00           C  
ATOM   4424  O   ASP B 275      -9.261   0.319  36.694  1.00  0.00           O  
ATOM   4425  N   PRO B 276     -11.437   0.733  37.136  1.00  0.00           N  
ATOM   4426  CD  PRO B 276     -12.697   0.462  37.814  1.00  0.00           C  
ATOM   4427  HD2 PRO B 276     -12.829   1.174  38.631  1.00  0.00           H  
ATOM   4428  HD3 PRO B 276     -12.745  -0.562  38.189  1.00  0.00           H  
ATOM   4429  CG  PRO B 276     -13.776   0.668  36.756  1.00  0.00           C  
ATOM   4430  HG2 PRO B 276     -14.732   0.946  37.201  1.00  0.00           H  
ATOM   4431  HG3 PRO B 276     -13.875  -0.233  36.149  1.00  0.00           H  
ATOM   4432  CB  PRO B 276     -13.191   1.797  35.914  1.00  0.00           C  
ATOM   4433  HB2 PRO B 276     -13.404   2.752  36.400  1.00  0.00           H  
ATOM   4434  HB3 PRO B 276     -13.590   1.794  34.899  1.00  0.00           H  
ATOM   4435  CA  PRO B 276     -11.680   1.523  35.927  1.00  0.00           C  
ATOM   4436  HA  PRO B 276     -11.417   0.917  35.059  1.00  0.00           H  
ATOM   4437  C   PRO B 276     -10.906   2.847  35.851  1.00  0.00           C  
ATOM   4438  O   PRO B 276     -10.683   3.343  34.748  1.00  0.00           O  
ATOM   4439  N   ALA B 277     -10.518   3.439  36.989  1.00  0.00           N  
ATOM   4440  H   ALA B 277     -10.605   2.936  37.870  1.00  0.00           H  
ATOM   4441  CA  ALA B 277      -9.770   4.697  37.010  1.00  0.00           C  
ATOM   4442  HA  ALA B 277     -10.213   5.384  36.289  1.00  0.00           H  
ATOM   4443  CB  ALA B 277      -9.893   5.320  38.405  1.00  0.00           C  
ATOM   4444  HB1 ALA B 277     -10.943   5.453  38.665  1.00  0.00           H  
ATOM   4445  HB2 ALA B 277      -9.418   4.673  39.146  1.00  0.00           H  
ATOM   4446  HB3 ALA B 277      -9.395   6.291  38.415  1.00  0.00           H  
ATOM   4447  C   ALA B 277      -8.296   4.502  36.615  1.00  0.00           C  
ATOM   4448  O   ALA B 277      -7.662   5.430  36.116  1.00  0.00           O  
ATOM   4449  N   ASP B 278      -7.752   3.293  36.791  1.00  0.00           N  
ATOM   4450  H   ASP B 278      -8.346   2.578  37.193  1.00  0.00           H  
ATOM   4451  CA  ASP B 278      -6.374   2.932  36.436  1.00  0.00           C  
ATOM   4452  HA  ASP B 278      -5.769   3.813  36.658  1.00  0.00           H  
ATOM   4453  CB  ASP B 278      -5.901   1.787  37.346  1.00  0.00           C  
ATOM   4454  HB2 ASP B 278      -6.433   1.849  38.294  1.00  0.00           H  
ATOM   4455  HB3 ASP B 278      -6.139   0.820  36.901  1.00  0.00           H  
ATOM   4456  CG  ASP B 278      -4.413   1.861  37.676  1.00  0.00           C  
ATOM   4457  OD1 ASP B 278      -3.964   1.063  38.531  1.00  0.00           O  
ATOM   4458  OD2 ASP B 278      -3.699   2.759  37.188  1.00  0.00           O  
ATOM   4459  C   ASP B 278      -6.179   2.652  34.928  1.00  0.00           C  
ATOM   4460  O   ASP B 278      -5.444   1.750  34.523  1.00  0.00           O  
ATOM   4461  N   PHE B 279      -6.883   3.410  34.085  1.00  0.00           N  
ATOM   4462  H   PHE B 279      -7.418   4.163  34.502  1.00  0.00           H  
ATOM   4463  CA  PHE B 279      -6.856   3.353  32.625  1.00  0.00           C  
ATOM   4464  HA  PHE B 279      -6.548   2.355  32.312  1.00  0.00           H  
ATOM   4465  CB  PHE B 279      -8.284   3.594  32.116  1.00  0.00           C  
ATOM   4466  HB2 PHE B 279      -8.908   2.753  32.424  1.00  0.00           H  
ATOM   4467  HB3 PHE B 279      -8.686   4.484  32.604  1.00  0.00           H  
ATOM   4468  CG  PHE B 279      -8.408   3.783  30.616  1.00  0.00           C  
ATOM   4469  CD1 PHE B 279      -8.729   2.696  29.782  1.00  0.00           C  
ATOM   4470  HD1 PHE B 279      -8.900   1.720  30.215  1.00  0.00           H  
ATOM   4471  CE1 PHE B 279      -8.862   2.889  28.396  1.00  0.00           C  
ATOM   4472  HE1 PHE B 279      -9.129   2.057  27.762  1.00  0.00           H  
ATOM   4473  CZ  PHE B 279      -8.664   4.166  27.839  1.00  0.00           C  
ATOM   4474  HZ  PHE B 279      -8.776   4.323  26.776  1.00  0.00           H  
ATOM   4475  CE2 PHE B 279      -8.343   5.252  28.672  1.00  0.00           C  
ATOM   4476  HE2 PHE B 279      -8.202   6.239  28.255  1.00  0.00           H  
ATOM   4477  CD2 PHE B 279      -8.221   5.061  30.058  1.00  0.00           C  
ATOM   4478  HD2 PHE B 279      -7.989   5.899  30.703  1.00  0.00           H  
ATOM   4479  C   PHE B 279      -5.848   4.368  32.060  1.00  0.00           C  
ATOM   4480  O   PHE B 279      -5.863   5.546  32.419  1.00  0.00           O  
ATOM   4481  N   ARG B 280      -4.943   3.908  31.183  1.00  0.00           N  
ATOM   4482  H   ARG B 280      -5.000   2.924  30.930  1.00  0.00           H  
ATOM   4483  CA  ARG B 280      -3.739   4.649  30.763  1.00  0.00           C  
ATOM   4484  HA  ARG B 280      -3.934   5.716  30.887  1.00  0.00           H  
ATOM   4485  CB  ARG B 280      -2.553   4.263  31.666  1.00  0.00           C  
ATOM   4486  HB2 ARG B 280      -2.280   3.227  31.455  1.00  0.00           H  
ATOM   4487  HB3 ARG B 280      -1.703   4.898  31.412  1.00  0.00           H  
ATOM   4488  CG  ARG B 280      -2.838   4.394  33.172  1.00  0.00           C  
ATOM   4489  HG2 ARG B 280      -3.199   5.398  33.400  1.00  0.00           H  
ATOM   4490  HG3 ARG B 280      -3.587   3.661  33.472  1.00  0.00           H  
ATOM   4491  CD  ARG B 280      -1.556   4.124  33.954  1.00  0.00           C  
ATOM   4492  HD2 ARG B 280      -1.102   3.205  33.576  1.00  0.00           H  
ATOM   4493  HD3 ARG B 280      -0.864   4.952  33.786  1.00  0.00           H  
ATOM   4494  NE  ARG B 280      -1.805   3.956  35.396  1.00  0.00           N  
ATOM   4495  HE  ARG B 280      -2.754   3.777  35.724  1.00  0.00           H  
ATOM   4496  CZ  ARG B 280      -0.870   3.770  36.302  1.00  0.00           C  
ATOM   4497  NH1 ARG B 280       0.395   3.805  36.012  1.00  0.00           N  
ATOM   4498 HH11 ARG B 280       0.674   3.916  35.057  1.00  0.00           H  
ATOM   4499 HH12 ARG B 280       1.028   3.492  36.731  1.00  0.00           H  
ATOM   4500  NH2 ARG B 280      -1.169   3.495  37.528  1.00  0.00           N  
ATOM   4501 HH21 ARG B 280      -2.155   3.275  37.696  1.00  0.00           H  
ATOM   4502 HH22 ARG B 280      -0.447   3.167  38.154  1.00  0.00           H  
ATOM   4503  C   ARG B 280      -3.374   4.411  29.298  1.00  0.00           C  
ATOM   4504  O   ARG B 280      -3.759   3.398  28.702  1.00  0.00           O  
ATOM   4505  N   ILE B 281      -2.592   5.323  28.720  1.00  0.00           N  
ATOM   4506  H   ILE B 281      -2.252   6.091  29.284  1.00  0.00           H  
ATOM   4507  CA  ILE B 281      -2.064   5.230  27.351  1.00  0.00           C  
ATOM   4508  HA  ILE B 281      -2.098   4.188  27.044  1.00  0.00           H  
ATOM   4509  CB  ILE B 281      -2.931   6.044  26.351  1.00  0.00           C  
ATOM   4510  HB  ILE B 281      -3.049   7.056  26.742  1.00  0.00           H  
ATOM   4511  CG2 ILE B 281      -2.259   6.159  24.966  1.00  0.00           C  
ATOM   4512 HG21 ILE B 281      -2.875   6.750  24.289  1.00  0.00           H  
ATOM   4513 HG22 ILE B 281      -1.308   6.687  25.048  1.00  0.00           H  
ATOM   4514 HG23 ILE B 281      -2.090   5.171  24.539  1.00  0.00           H  
ATOM   4515  CG1 ILE B 281      -4.337   5.403  26.228  1.00  0.00           C  
ATOM   4516 HG12 ILE B 281      -4.227   4.355  25.949  1.00  0.00           H  
ATOM   4517 HG13 ILE B 281      -4.826   5.443  27.200  1.00  0.00           H  
ATOM   4518  CD1 ILE B 281      -5.295   6.065  25.229  1.00  0.00           C  
ATOM   4519 HD11 ILE B 281      -5.345   7.138  25.417  1.00  0.00           H  
ATOM   4520 HD12 ILE B 281      -4.967   5.883  24.206  1.00  0.00           H  
ATOM   4521 HD13 ILE B 281      -6.291   5.637  25.351  1.00  0.00           H  
ATOM   4522  C   ILE B 281      -0.584   5.638  27.348  1.00  0.00           C  
ATOM   4523  O   ILE B 281      -0.192   6.543  28.079  1.00  0.00           O  
ATOM   4524  N   TYR B 282       0.223   4.969  26.526  1.00  0.00           N  
ATOM   4525  H   TYR B 282      -0.182   4.221  25.970  1.00  0.00           H  
ATOM   4526  CA  TYR B 282       1.657   5.203  26.364  1.00  0.00           C  
ATOM   4527  HA  TYR B 282       1.930   6.159  26.813  1.00  0.00           H  
ATOM   4528  CB  TYR B 282       2.440   4.086  27.079  1.00  0.00           C  
ATOM   4529  HB2 TYR B 282       2.210   3.139  26.591  1.00  0.00           H  
ATOM   4530  HB3 TYR B 282       3.504   4.271  26.923  1.00  0.00           H  
ATOM   4531  CG  TYR B 282       2.192   3.918  28.575  1.00  0.00           C  
ATOM   4532  CD1 TYR B 282       1.121   3.125  29.040  1.00  0.00           C  
ATOM   4533  HD1 TYR B 282       0.456   2.652  28.331  1.00  0.00           H  
ATOM   4534  CE1 TYR B 282       0.921   2.943  30.425  1.00  0.00           C  
ATOM   4535  HE1 TYR B 282       0.108   2.333  30.787  1.00  0.00           H  
ATOM   4536  CZ  TYR B 282       1.810   3.526  31.352  1.00  0.00           C  
ATOM   4537  OH  TYR B 282       1.659   3.286  32.685  1.00  0.00           O  
ATOM   4538  HH  TYR B 282       2.512   3.305  33.128  1.00  0.00           H  
ATOM   4539  CE2 TYR B 282       2.888   4.310  30.886  1.00  0.00           C  
ATOM   4540  HE2 TYR B 282       3.570   4.766  31.588  1.00  0.00           H  
ATOM   4541  CD2 TYR B 282       3.070   4.512  29.503  1.00  0.00           C  
ATOM   4542  HD2 TYR B 282       3.892   5.120  29.152  1.00  0.00           H  
ATOM   4543  C   TYR B 282       2.000   5.239  24.864  1.00  0.00           C  
ATOM   4544  O   TYR B 282       1.644   4.314  24.133  1.00  0.00           O  
ATOM   4545  N   GLN B 283       2.692   6.275  24.386  1.00  0.00           N  
ATOM   4546  H   GLN B 283       2.996   6.996  25.023  1.00  0.00           H  
ATOM   4547  CA  GLN B 283       3.250   6.301  23.023  1.00  0.00           C  
ATOM   4548  HA  GLN B 283       2.634   5.688  22.366  1.00  0.00           H  
ATOM   4549  CB  GLN B 283       3.245   7.732  22.458  1.00  0.00           C  
ATOM   4550  HB2 GLN B 283       3.468   8.440  23.258  1.00  0.00           H  
ATOM   4551  HB3 GLN B 283       4.019   7.827  21.693  1.00  0.00           H  
ATOM   4552  CG  GLN B 283       1.888   8.056  21.808  1.00  0.00           C  
ATOM   4553  HG2 GLN B 283       1.768   7.427  20.925  1.00  0.00           H  
ATOM   4554  HG3 GLN B 283       1.082   7.826  22.506  1.00  0.00           H  
ATOM   4555  CD  GLN B 283       1.755   9.520  21.392  1.00  0.00           C  
ATOM   4556  OE1 GLN B 283       2.238  10.432  22.035  1.00  0.00           O  
ATOM   4557  NE2 GLN B 283       1.087   9.816  20.296  1.00  0.00           N  
ATOM   4558 HE21 GLN B 283       1.066  10.799  20.080  1.00  0.00           H  
ATOM   4559 HE22 GLN B 283       0.736   9.101  19.687  1.00  0.00           H  
ATOM   4560  C   GLN B 283       4.657   5.694  22.987  1.00  0.00           C  
ATOM   4561  O   GLN B 283       5.439   5.860  23.924  1.00  0.00           O  
ATOM   4562  N   VAL B 284       4.971   4.999  21.892  1.00  0.00           N  
ATOM   4563  H   VAL B 284       4.273   4.901  21.159  1.00  0.00           H  
ATOM   4564  CA  VAL B 284       6.312   4.494  21.588  1.00  0.00           C  
ATOM   4565  HA  VAL B 284       6.856   4.340  22.521  1.00  0.00           H  
ATOM   4566  CB  VAL B 284       6.235   3.134  20.867  1.00  0.00           C  
ATOM   4567  HB  VAL B 284       5.729   3.254  19.908  1.00  0.00           H  
ATOM   4568  CG1 VAL B 284       7.621   2.533  20.620  1.00  0.00           C  
ATOM   4569 HG11 VAL B 284       8.216   3.188  19.990  1.00  0.00           H  
ATOM   4570 HG12 VAL B 284       8.136   2.356  21.564  1.00  0.00           H  
ATOM   4571 HG13 VAL B 284       7.517   1.580  20.100  1.00  0.00           H  
ATOM   4572  CG2 VAL B 284       5.450   2.127  21.721  1.00  0.00           C  
ATOM   4573 HG21 VAL B 284       4.410   2.436  21.816  1.00  0.00           H  
ATOM   4574 HG22 VAL B 284       5.898   2.044  22.712  1.00  0.00           H  
ATOM   4575 HG23 VAL B 284       5.476   1.153  21.242  1.00  0.00           H  
ATOM   4576  C   VAL B 284       7.051   5.548  20.764  1.00  0.00           C  
ATOM   4577  O   VAL B 284       6.589   5.964  19.707  1.00  0.00           O  
ATOM   4578  N   THR B 285       8.193   6.011  21.266  1.00  0.00           N  
ATOM   4579  H   THR B 285       8.513   5.650  22.151  1.00  0.00           H  
ATOM   4580  CA  THR B 285       9.007   7.089  20.671  1.00  0.00           C  
ATOM   4581  HA  THR B 285       8.344   7.797  20.173  1.00  0.00           H  
ATOM   4582  CB  THR B 285       9.763   7.837  21.780  1.00  0.00           C  
ATOM   4583  HB  THR B 285      10.453   8.556  21.336  1.00  0.00           H  
ATOM   4584  CG2 THR B 285       8.830   8.589  22.730  1.00  0.00           C  
ATOM   4585 HG21 THR B 285       8.181   7.891  23.260  1.00  0.00           H  
ATOM   4586 HG22 THR B 285       9.419   9.153  23.453  1.00  0.00           H  
ATOM   4587 HG23 THR B 285       8.215   9.286  22.160  1.00  0.00           H  
ATOM   4588  OG1 THR B 285      10.485   6.911  22.563  1.00  0.00           O  
ATOM   4589  HG1 THR B 285      11.066   7.411  23.139  1.00  0.00           H  
ATOM   4590  C   THR B 285      10.001   6.602  19.606  1.00  0.00           C  
ATOM   4591  O   THR B 285      10.832   7.378  19.140  1.00  0.00           O  
ATOM   4592  N   TYR B 286       9.941   5.326  19.223  1.00  0.00           N  
ATOM   4593  H   TYR B 286       9.161   4.778  19.550  1.00  0.00           H  
ATOM   4594  CA  TYR B 286      10.867   4.673  18.298  1.00  0.00           C  
ATOM   4595  HA  TYR B 286      11.289   5.428  17.636  1.00  0.00           H  
ATOM   4596  CB  TYR B 286      12.023   4.069  19.124  1.00  0.00           C  
ATOM   4597  HB2 TYR B 286      12.463   4.858  19.735  1.00  0.00           H  
ATOM   4598  HB3 TYR B 286      11.607   3.323  19.805  1.00  0.00           H  
ATOM   4599  CG  TYR B 286      13.150   3.439  18.323  1.00  0.00           C  
ATOM   4600  CD1 TYR B 286      13.494   2.092  18.544  1.00  0.00           C  
ATOM   4601  HD1 TYR B 286      12.989   1.526  19.314  1.00  0.00           H  
ATOM   4602  CE1 TYR B 286      14.497   1.475  17.772  1.00  0.00           C  
ATOM   4603  HE1 TYR B 286      14.742   0.434  17.942  1.00  0.00           H  
ATOM   4604  CZ  TYR B 286      15.180   2.220  16.787  1.00  0.00           C  
ATOM   4605  OH  TYR B 286      16.148   1.639  16.034  1.00  0.00           O  
ATOM   4606  HH  TYR B 286      16.268   0.716  16.270  1.00  0.00           H  
ATOM   4607  CE2 TYR B 286      14.855   3.578  16.582  1.00  0.00           C  
ATOM   4608  HE2 TYR B 286      15.403   4.143  15.843  1.00  0.00           H  
ATOM   4609  CD2 TYR B 286      13.841   4.186  17.347  1.00  0.00           C  
ATOM   4610  HD2 TYR B 286      13.603   5.230  17.190  1.00  0.00           H  
ATOM   4611  C   TYR B 286      10.121   3.662  17.401  1.00  0.00           C  
ATOM   4612  O   TYR B 286       8.896   3.537  17.471  1.00  0.00           O  
ATOM   4613  N   LEU B 287      10.844   2.995  16.499  1.00  0.00           N  
ATOM   4614  H   LEU B 287      11.845   3.143  16.490  1.00  0.00           H  
ATOM   4615  CA  LEU B 287      10.291   2.064  15.503  1.00  0.00           C  
ATOM   4616  HA  LEU B 287       9.283   2.388  15.237  1.00  0.00           H  
ATOM   4617  CB  LEU B 287      11.171   2.146  14.237  1.00  0.00           C  
ATOM   4618  HB2 LEU B 287      12.161   1.758  14.481  1.00  0.00           H  
ATOM   4619  HB3 LEU B 287      10.740   1.502  13.468  1.00  0.00           H  
ATOM   4620  CG  LEU B 287      11.330   3.573  13.661  1.00  0.00           C  
ATOM   4621  HG  LEU B 287      11.730   4.238  14.428  1.00  0.00           H  
ATOM   4622  CD1 LEU B 287      12.332   3.575  12.508  1.00  0.00           C  
ATOM   4623 HD11 LEU B 287      11.984   2.918  11.712  1.00  0.00           H  
ATOM   4624 HD12 LEU B 287      13.303   3.234  12.865  1.00  0.00           H  
ATOM   4625 HD13 LEU B 287      12.436   4.586  12.115  1.00  0.00           H  
ATOM   4626  CD2 LEU B 287      10.006   4.156  13.162  1.00  0.00           C  
ATOM   4627 HD21 LEU B 287       9.310   4.269  13.991  1.00  0.00           H  
ATOM   4628 HD22 LEU B 287      10.175   5.136  12.716  1.00  0.00           H  
ATOM   4629 HD23 LEU B 287       9.567   3.494  12.415  1.00  0.00           H  
ATOM   4630  C   LEU B 287      10.137   0.616  16.026  1.00  0.00           C  
ATOM   4631  O   LEU B 287       9.525  -0.225  15.370  1.00  0.00           O  
ATOM   4632  N   GLU B 288      10.668   0.332  17.219  1.00  0.00           N  
ATOM   4633  H   GLU B 288      11.096   1.085  17.727  1.00  0.00           H  
ATOM   4634  CA  GLU B 288      10.596  -0.975  17.887  1.00  0.00           C  
ATOM   4635  HA  GLU B 288      11.012  -1.727  17.217  1.00  0.00           H  
ATOM   4636  CB  GLU B 288      11.484  -0.909  19.143  1.00  0.00           C  
ATOM   4637  HB2 GLU B 288      12.475  -0.564  18.850  1.00  0.00           H  
ATOM   4638  HB3 GLU B 288      11.059  -0.166  19.819  1.00  0.00           H  
ATOM   4639  CG  GLU B 288      11.648  -2.221  19.918  1.00  0.00           C  
ATOM   4640  HG2 GLU B 288      11.887  -1.975  20.957  1.00  0.00           H  
ATOM   4641  HG3 GLU B 288      10.716  -2.787  19.915  1.00  0.00           H  
ATOM   4642  CD  GLU B 288      12.781  -3.066  19.330  1.00  0.00           C  
ATOM   4643  OE1 GLU B 288      13.889  -3.024  19.909  1.00  0.00           O  
ATOM   4644  OE2 GLU B 288      12.529  -3.714  18.291  1.00  0.00           O  
ATOM   4645  C   GLU B 288       9.145  -1.349  18.266  1.00  0.00           C  
ATOM   4646  O   GLU B 288       8.447  -0.530  18.872  1.00  0.00           O  
ATOM   4647  N   PRO B 289       8.657  -2.574  17.978  1.00  0.00           N  
ATOM   4648  CD  PRO B 289       9.271  -3.567  17.106  1.00  0.00           C  
ATOM   4649  HD2 PRO B 289      10.246  -3.873  17.477  1.00  0.00           H  
ATOM   4650  HD3 PRO B 289       9.363  -3.155  16.101  1.00  0.00           H  
ATOM   4651  CG  PRO B 289       8.327  -4.771  17.089  1.00  0.00           C  
ATOM   4652  HG2 PRO B 289       8.615  -5.478  17.871  1.00  0.00           H  
ATOM   4653  HG3 PRO B 289       8.312  -5.260  16.114  1.00  0.00           H  
ATOM   4654  CB  PRO B 289       6.975  -4.148  17.429  1.00  0.00           C  
ATOM   4655  HB2 PRO B 289       6.271  -4.874  17.829  1.00  0.00           H  
ATOM   4656  HB3 PRO B 289       6.558  -3.678  16.537  1.00  0.00           H  
ATOM   4657  CA  PRO B 289       7.359  -3.065  18.444  1.00  0.00           C  
ATOM   4658  HA  PRO B 289       6.630  -2.259  18.391  1.00  0.00           H  
ATOM   4659  C   PRO B 289       7.409  -3.554  19.913  1.00  0.00           C  
ATOM   4660  O   PRO B 289       6.992  -4.672  20.232  1.00  0.00           O  
ATOM   4661  N   SER B 290       7.938  -2.727  20.819  1.00  0.00           N  
ATOM   4662  H   SER B 290       8.223  -1.803  20.508  1.00  0.00           H  
ATOM   4663  CA  SER B 290       8.085  -3.052  22.244  1.00  0.00           C  
ATOM   4664  HA  SER B 290       7.261  -3.705  22.530  1.00  0.00           H  
ATOM   4665  CB  SER B 290       9.394  -3.824  22.461  1.00  0.00           C  
ATOM   4666  HB2 SER B 290       9.421  -4.695  21.804  1.00  0.00           H  
ATOM   4667  HB3 SER B 290      10.237  -3.178  22.217  1.00  0.00           H  
ATOM   4668  OG  SER B 290       9.518  -4.252  23.804  1.00  0.00           O  
ATOM   4669  HG  SER B 290       8.794  -4.872  23.980  1.00  0.00           H  
ATOM   4670  C   SER B 290       8.007  -1.809  23.142  1.00  0.00           C  
ATOM   4671  O   SER B 290       8.195  -0.677  22.691  1.00  0.00           O  
ATOM   4672  N   LEU B 291       7.710  -2.017  24.432  1.00  0.00           N  
ATOM   4673  H   LEU B 291       7.562  -2.981  24.715  1.00  0.00           H  
ATOM   4674  CA  LEU B 291       7.651  -0.967  25.449  1.00  0.00           C  
ATOM   4675  HA  LEU B 291       8.357  -0.189  25.159  1.00  0.00           H  
ATOM   4676  CB  LEU B 291       6.238  -0.348  25.436  1.00  0.00           C  
ATOM   4677  HB2 LEU B 291       6.037   0.046  24.441  1.00  0.00           H  
ATOM   4678  HB3 LEU B 291       5.515  -1.138  25.641  1.00  0.00           H  
ATOM   4679  CG  LEU B 291       6.030   0.783  26.457  1.00  0.00           C  
ATOM   4680  HG  LEU B 291       6.244   0.407  27.452  1.00  0.00           H  
ATOM   4681  CD1 LEU B 291       6.913   2.001  26.175  1.00  0.00           C  
ATOM   4682 HD11 LEU B 291       6.743   2.364  25.160  1.00  0.00           H  
ATOM   4683 HD12 LEU B 291       6.677   2.794  26.885  1.00  0.00           H  
ATOM   4684 HD13 LEU B 291       7.962   1.743  26.299  1.00  0.00           H  
ATOM   4685  CD2 LEU B 291       4.572   1.230  26.436  1.00  0.00           C  
ATOM   4686 HD21 LEU B 291       4.416   1.972  27.217  1.00  0.00           H  
ATOM   4687 HD22 LEU B 291       4.323   1.665  25.467  1.00  0.00           H  
ATOM   4688 HD23 LEU B 291       3.920   0.379  26.631  1.00  0.00           H  
ATOM   4689  C   LEU B 291       8.058  -1.472  26.848  1.00  0.00           C  
ATOM   4690  O   LEU B 291       7.476  -2.420  27.381  1.00  0.00           O  
ATOM   4691  N   ARG B 292       9.021  -0.782  27.473  1.00  0.00           N  
ATOM   4692  H   ARG B 292       9.409   0.005  26.976  1.00  0.00           H  
ATOM   4693  CA  ARG B 292       9.290  -0.879  28.916  1.00  0.00           C  
ATOM   4694  HA  ARG B 292       9.160  -1.913  29.243  1.00  0.00           H  
ATOM   4695  CB  ARG B 292      10.722  -0.416  29.240  1.00  0.00           C  
ATOM   4696  HB2 ARG B 292      10.901   0.554  28.772  1.00  0.00           H  
ATOM   4697  HB3 ARG B 292      10.803  -0.285  30.321  1.00  0.00           H  
ATOM   4698  CG  ARG B 292      11.823  -1.398  28.809  1.00  0.00           C  
ATOM   4699  HG2 ARG B 292      11.663  -2.357  29.305  1.00  0.00           H  
ATOM   4700  HG3 ARG B 292      11.796  -1.546  27.727  1.00  0.00           H  
ATOM   4701  CD  ARG B 292      13.189  -0.827  29.222  1.00  0.00           C  
ATOM   4702  HD2 ARG B 292      13.379   0.080  28.643  1.00  0.00           H  
ATOM   4703  HD3 ARG B 292      13.146  -0.564  30.281  1.00  0.00           H  
ATOM   4704  NE  ARG B 292      14.285  -1.791  29.005  1.00  0.00           N  
ATOM   4705  HE  ARG B 292      14.064  -2.607  28.461  1.00  0.00           H  
ATOM   4706  CZ  ARG B 292      15.521  -1.694  29.469  1.00  0.00           C  
ATOM   4707  NH1 ARG B 292      15.947  -0.647  30.124  1.00  0.00           N  
ATOM   4708 HH11 ARG B 292      15.305   0.106  30.303  1.00  0.00           H  
ATOM   4709 HH12 ARG B 292      16.893  -0.591  30.454  1.00  0.00           H  
ATOM   4710  NH2 ARG B 292      16.367  -2.666  29.287  1.00  0.00           N  
ATOM   4711 HH21 ARG B 292      16.096  -3.482  28.768  1.00  0.00           H  
ATOM   4712 HH22 ARG B 292      17.279  -2.618  29.698  1.00  0.00           H  
ATOM   4713  C   ARG B 292       8.286  -0.031  29.702  1.00  0.00           C  
ATOM   4714  O   ARG B 292       7.953   1.076  29.285  1.00  0.00           O  
ATOM   4715  N   ILE B 293       7.885  -0.517  30.875  1.00  0.00           N  
ATOM   4716  H   ILE B 293       8.150  -1.471  31.103  1.00  0.00           H  
ATOM   4717  CA  ILE B 293       7.116   0.218  31.892  1.00  0.00           C  
ATOM   4718  HA  ILE B 293       7.265   1.290  31.754  1.00  0.00           H  
ATOM   4719  CB  ILE B 293       5.602  -0.095  31.751  1.00  0.00           C  
ATOM   4720  HB  ILE B 293       5.488  -1.175  31.644  1.00  0.00           H  
ATOM   4721  CG2 ILE B 293       4.791   0.329  32.991  1.00  0.00           C  
ATOM   4722 HG21 ILE B 293       4.897   1.399  33.169  1.00  0.00           H  
ATOM   4723 HG22 ILE B 293       3.738   0.084  32.863  1.00  0.00           H  
ATOM   4724 HG23 ILE B 293       5.123  -0.227  33.867  1.00  0.00           H  
ATOM   4725  CG1 ILE B 293       5.052   0.577  30.472  1.00  0.00           C  
ATOM   4726 HG12 ILE B 293       5.232   1.652  30.514  1.00  0.00           H  
ATOM   4727 HG13 ILE B 293       5.578   0.171  29.613  1.00  0.00           H  
ATOM   4728  CD1 ILE B 293       3.568   0.337  30.209  1.00  0.00           C  
ATOM   4729 HD11 ILE B 293       2.963   0.874  30.937  1.00  0.00           H  
ATOM   4730 HD12 ILE B 293       3.358  -0.731  30.265  1.00  0.00           H  
ATOM   4731 HD13 ILE B 293       3.314   0.703  29.214  1.00  0.00           H  
ATOM   4732  C   ILE B 293       7.669  -0.151  33.272  1.00  0.00           C  
ATOM   4733  O   ILE B 293       7.956  -1.316  33.516  1.00  0.00           O  
ATOM   4734  N   ALA B 294       7.805   0.800  34.198  1.00  0.00           N  
ATOM   4735  H   ALA B 294       7.540   1.747  33.984  1.00  0.00           H  
ATOM   4736  CA  ALA B 294       8.122   0.460  35.586  1.00  0.00           C  
ATOM   4737  HA  ALA B 294       8.952  -0.252  35.602  1.00  0.00           H  
ATOM   4738  CB  ALA B 294       8.586   1.722  36.320  1.00  0.00           C  
ATOM   4739  HB1 ALA B 294       9.521   2.078  35.886  1.00  0.00           H  
ATOM   4740  HB2 ALA B 294       7.837   2.507  36.239  1.00  0.00           H  
ATOM   4741  HB3 ALA B 294       8.756   1.491  37.373  1.00  0.00           H  
ATOM   4742  C   ALA B 294       6.899  -0.212  36.242  1.00  0.00           C  
ATOM   4743  O   ALA B 294       5.831   0.398  36.349  1.00  0.00           O  
ATOM   4744  N   ALA B 295       7.038  -1.465  36.673  1.00  0.00           N  
ATOM   4745  H   ALA B 295       7.968  -1.870  36.649  1.00  0.00           H  
ATOM   4746  CA  ALA B 295       5.974  -2.262  37.281  1.00  0.00           C  
ATOM   4747  HA  ALA B 295       5.141  -2.327  36.580  1.00  0.00           H  
ATOM   4748  CB  ALA B 295       6.507  -3.678  37.529  1.00  0.00           C  
ATOM   4749  HB1 ALA B 295       6.863  -4.115  36.595  1.00  0.00           H  
ATOM   4750  HB2 ALA B 295       7.327  -3.654  38.249  1.00  0.00           H  
ATOM   4751  HB3 ALA B 295       5.707  -4.304  37.929  1.00  0.00           H  
ATOM   4752  C   ALA B 295       5.439  -1.624  38.573  1.00  0.00           C  
ATOM   4753  O   ALA B 295       4.245  -1.706  38.837  1.00  0.00           O  
ATOM   4754  N   SER B 296       6.277  -0.885  39.309  1.00  0.00           N  
ATOM   4755  H   SER B 296       7.241  -0.830  39.013  1.00  0.00           H  
ATOM   4756  CA  SER B 296       5.897  -0.071  40.478  1.00  0.00           C  
ATOM   4757  HA  SER B 296       5.405  -0.716  41.207  1.00  0.00           H  
ATOM   4758  CB  SER B 296       7.171   0.490  41.115  1.00  0.00           C  
ATOM   4759  HB2 SER B 296       6.911   1.133  41.959  1.00  0.00           H  
ATOM   4760  HB3 SER B 296       7.782  -0.337  41.480  1.00  0.00           H  
ATOM   4761  OG  SER B 296       7.910   1.231  40.157  1.00  0.00           O  
ATOM   4762  HG  SER B 296       8.818   1.294  40.476  1.00  0.00           H  
ATOM   4763  C   SER B 296       4.927   1.083  40.166  1.00  0.00           C  
ATOM   4764  O   SER B 296       4.402   1.711  41.084  1.00  0.00           O  
ATOM   4765  N   THR B 297       4.660   1.378  38.885  1.00  0.00           N  
ATOM   4766  H   THR B 297       5.165   0.869  38.170  1.00  0.00           H  
ATOM   4767  CA  THR B 297       3.567   2.280  38.478  1.00  0.00           C  
ATOM   4768  HA  THR B 297       3.486   3.068  39.226  1.00  0.00           H  
ATOM   4769  CB  THR B 297       3.831   2.970  37.127  1.00  0.00           C  
ATOM   4770  HB  THR B 297       3.042   3.707  36.974  1.00  0.00           H  
ATOM   4771  CG2 THR B 297       5.155   3.727  37.090  1.00  0.00           C  
ATOM   4772 HG21 THR B 297       5.979   3.057  37.320  1.00  0.00           H  
ATOM   4773 HG22 THR B 297       5.304   4.162  36.102  1.00  0.00           H  
ATOM   4774 HG23 THR B 297       5.136   4.527  37.832  1.00  0.00           H  
ATOM   4775  OG1 THR B 297       3.778   2.080  36.035  1.00  0.00           O  
ATOM   4776  HG1 THR B 297       4.501   1.427  36.138  1.00  0.00           H  
ATOM   4777  C   THR B 297       2.198   1.595  38.441  1.00  0.00           C  
ATOM   4778  O   THR B 297       1.196   2.290  38.279  1.00  0.00           O  
ATOM   4779  N   LEU B 298       2.133   0.269  38.580  1.00  0.00           N  
ATOM   4780  H   LEU B 298       2.998  -0.230  38.765  1.00  0.00           H  
ATOM   4781  CA  LEU B 298       0.921  -0.547  38.651  1.00  0.00           C  
ATOM   4782  HA  LEU B 298       0.052   0.051  38.377  1.00  0.00           H  
ATOM   4783  CB  LEU B 298       1.051  -1.725  37.665  1.00  0.00           C  
ATOM   4784  HB2 LEU B 298       1.852  -2.367  38.033  1.00  0.00           H  
ATOM   4785  HB3 LEU B 298       0.126  -2.302  37.688  1.00  0.00           H  
ATOM   4786  CG  LEU B 298       1.367  -1.348  36.203  1.00  0.00           C  
ATOM   4787  HG  LEU B 298       2.195  -0.641  36.158  1.00  0.00           H  
ATOM   4788  CD1 LEU B 298       1.782  -2.598  35.426  1.00  0.00           C  
ATOM   4789 HD11 LEU B 298       2.677  -3.028  35.877  1.00  0.00           H  
ATOM   4790 HD12 LEU B 298       0.976  -3.330  35.452  1.00  0.00           H  
ATOM   4791 HD13 LEU B 298       2.002  -2.335  34.391  1.00  0.00           H  
ATOM   4792  CD2 LEU B 298       0.149  -0.732  35.511  1.00  0.00           C  
ATOM   4793 HD21 LEU B 298      -0.671  -1.449  35.499  1.00  0.00           H  
ATOM   4794 HD22 LEU B 298      -0.165   0.167  36.041  1.00  0.00           H  
ATOM   4795 HD23 LEU B 298       0.401  -0.465  34.485  1.00  0.00           H  
ATOM   4796  C   LEU B 298       0.712  -1.055  40.089  1.00  0.00           C  
ATOM   4797  O   LEU B 298       1.640  -1.080  40.897  1.00  0.00           O  
ATOM   4798  N   LYS B 299      -0.509  -1.475  40.421  1.00  0.00           N  
ATOM   4799  H   LYS B 299      -1.236  -1.444  39.713  1.00  0.00           H  
ATOM   4800  CA  LYS B 299      -0.821  -2.140  41.695  1.00  0.00           C  
ATOM   4801  HA  LYS B 299      -0.279  -1.631  42.495  1.00  0.00           H  
ATOM   4802  CB  LYS B 299      -2.334  -2.044  41.982  1.00  0.00           C  
ATOM   4803  HB2 LYS B 299      -2.880  -2.589  41.211  1.00  0.00           H  
ATOM   4804  HB3 LYS B 299      -2.537  -2.516  42.945  1.00  0.00           H  
ATOM   4805  CG  LYS B 299      -2.845  -0.590  42.030  1.00  0.00           C  
ATOM   4806  HG2 LYS B 299      -2.320  -0.058  42.826  1.00  0.00           H  
ATOM   4807  HG3 LYS B 299      -2.632  -0.088  41.087  1.00  0.00           H  
ATOM   4808  CD  LYS B 299      -4.357  -0.510  42.288  1.00  0.00           C  
ATOM   4809  HD2 LYS B 299      -4.901  -1.098  41.547  1.00  0.00           H  
ATOM   4810  HD3 LYS B 299      -4.561  -0.929  43.274  1.00  0.00           H  
ATOM   4811  CE  LYS B 299      -4.834   0.951  42.268  1.00  0.00           C  
ATOM   4812  HE2 LYS B 299      -5.697   1.053  42.934  1.00  0.00           H  
ATOM   4813  HE3 LYS B 299      -4.028   1.580  42.653  1.00  0.00           H  
ATOM   4814  NZ  LYS B 299      -5.226   1.414  40.916  1.00  0.00           N  
ATOM   4815  HZ1 LYS B 299      -5.385   2.411  40.890  1.00  0.00           H  
ATOM   4816  HZ2 LYS B 299      -4.577   1.155  40.169  1.00  0.00           H  
ATOM   4817  HZ3 LYS B 299      -6.157   1.078  40.661  1.00  0.00           H  
ATOM   4818  C   LYS B 299      -0.330  -3.597  41.662  1.00  0.00           C  
ATOM   4819  O   LYS B 299      -0.356  -4.221  40.602  1.00  0.00           O  
ATOM   4820  N   SER B 300       0.073  -4.135  42.816  1.00  0.00           N  
ATOM   4821  H   SER B 300       0.038  -3.557  43.637  1.00  0.00           H  
ATOM   4822  CA  SER B 300       0.350  -5.570  43.031  1.00  0.00           C  
ATOM   4823  HA  SER B 300       0.513  -6.044  42.067  1.00  0.00           H  
ATOM   4824  CB  SER B 300       1.647  -5.749  43.837  1.00  0.00           C  
ATOM   4825  HB2 SER B 300       2.473  -5.297  43.286  1.00  0.00           H  
ATOM   4826  HB3 SER B 300       1.544  -5.234  44.795  1.00  0.00           H  
ATOM   4827  OG  SER B 300       1.950  -7.107  44.092  1.00  0.00           O  
ATOM   4828  HG  SER B 300       1.889  -7.628  43.247  1.00  0.00           H  
ATOM   4829  C   SER B 300      -0.852  -6.276  43.680  1.00  0.00           C  
ATOM   4830  O   SER B 300      -1.721  -5.614  44.251  1.00  0.00           O  
ATOM   4831  N   GLY B 301      -0.938  -7.601  43.547  1.00  0.00           N  
ATOM   4832  H   GLY B 301      -0.205  -8.073  43.014  1.00  0.00           H  
ATOM   4833  CA  GLY B 301      -2.093  -8.435  43.902  1.00  0.00           C  
ATOM   4834  HA2 GLY B 301      -1.767  -9.475  43.908  1.00  0.00           H  
ATOM   4835  HA3 GLY B 301      -2.440  -8.166  44.899  1.00  0.00           H  
ATOM   4836  C   GLY B 301      -3.273  -8.319  42.927  1.00  0.00           C  
ATOM   4837  O   GLY B 301      -4.352  -8.850  43.197  1.00  0.00           O  
ATOM   4838  N   ILE B 302      -3.092  -7.614  41.806  1.00  0.00           N  
ATOM   4839  H   ILE B 302      -2.127  -7.433  41.553  1.00  0.00           H  
ATOM   4840  CA  ILE B 302      -4.141  -7.036  40.949  1.00  0.00           C  
ATOM   4841  HA  ILE B 302      -5.115  -7.425  41.250  1.00  0.00           H  
ATOM   4842  CB  ILE B 302      -4.152  -5.495  41.144  1.00  0.00           C  
ATOM   4843  HB  ILE B 302      -3.114  -5.169  41.051  1.00  0.00           H  
ATOM   4844  CG2 ILE B 302      -4.918  -4.747  40.038  1.00  0.00           C  
ATOM   4845 HG21 ILE B 302      -4.471  -4.941  39.064  1.00  0.00           H  
ATOM   4846 HG22 ILE B 302      -5.951  -5.078  40.009  1.00  0.00           H  
ATOM   4847 HG23 ILE B 302      -4.880  -3.672  40.206  1.00  0.00           H  
ATOM   4848  CG1 ILE B 302      -4.614  -5.095  42.575  1.00  0.00           C  
ATOM   4849 HG12 ILE B 302      -4.666  -5.980  43.208  1.00  0.00           H  
ATOM   4850 HG13 ILE B 302      -3.848  -4.455  43.008  1.00  0.00           H  
ATOM   4851  CD1 ILE B 302      -5.957  -4.364  42.726  1.00  0.00           C  
ATOM   4852 HD11 ILE B 302      -5.922  -3.392  42.234  1.00  0.00           H  
ATOM   4853 HD12 ILE B 302      -6.761  -4.967  42.306  1.00  0.00           H  
ATOM   4854 HD13 ILE B 302      -6.157  -4.203  43.785  1.00  0.00           H  
ATOM   4855  C   ILE B 302      -3.905  -7.444  39.488  1.00  0.00           C  
ATOM   4856  O   ILE B 302      -2.767  -7.446  39.014  1.00  0.00           O  
ATOM   4857  N   SER B 303      -4.975  -7.748  38.744  1.00  0.00           N  
ATOM   4858  H   SER B 303      -5.900  -7.624  39.142  1.00  0.00           H  
ATOM   4859  CA  SER B 303      -4.855  -8.101  37.322  1.00  0.00           C  
ATOM   4860  HA  SER B 303      -3.883  -8.570  37.182  1.00  0.00           H  
ATOM   4861  CB  SER B 303      -5.888  -9.158  36.929  1.00  0.00           C  
ATOM   4862  HB2 SER B 303      -5.847  -9.992  37.624  1.00  0.00           H  
ATOM   4863  HB3 SER B 303      -6.885  -8.723  36.974  1.00  0.00           H  
ATOM   4864  OG  SER B 303      -5.636  -9.636  35.619  1.00  0.00           O  
ATOM   4865  HG  SER B 303      -4.702  -9.923  35.565  1.00  0.00           H  
ATOM   4866  C   SER B 303      -4.901  -6.878  36.394  1.00  0.00           C  
ATOM   4867  O   SER B 303      -5.639  -5.914  36.629  1.00  0.00           O  
ATOM   4868  N   TYR B 304      -4.123  -6.944  35.310  1.00  0.00           N  
ATOM   4869  H   TYR B 304      -3.597  -7.797  35.166  1.00  0.00           H  
ATOM   4870  CA  TYR B 304      -3.986  -5.907  34.285  1.00  0.00           C  
ATOM   4871  HA  TYR B 304      -4.838  -5.232  34.347  1.00  0.00           H  
ATOM   4872  CB  TYR B 304      -2.712  -5.084  34.522  1.00  0.00           C  
ATOM   4873  HB2 TYR B 304      -1.883  -5.765  34.714  1.00  0.00           H  
ATOM   4874  HB3 TYR B 304      -2.474  -4.534  33.611  1.00  0.00           H  
ATOM   4875  CG  TYR B 304      -2.796  -4.076  35.650  1.00  0.00           C  
ATOM   4876  CD1 TYR B 304      -3.204  -2.753  35.380  1.00  0.00           C  
ATOM   4877  HD1 TYR B 304      -3.473  -2.467  34.374  1.00  0.00           H  
ATOM   4878  CE1 TYR B 304      -3.250  -1.796  36.413  1.00  0.00           C  
ATOM   4879  HE1 TYR B 304      -3.557  -0.780  36.207  1.00  0.00           H  
ATOM   4880  CZ  TYR B 304      -2.879  -2.170  37.719  1.00  0.00           C  
ATOM   4881  OH  TYR B 304      -2.868  -1.262  38.725  1.00  0.00           O  
ATOM   4882  HH  TYR B 304      -3.291  -0.403  38.494  1.00  0.00           H  
ATOM   4883  CE2 TYR B 304      -2.476  -3.493  37.989  1.00  0.00           C  
ATOM   4884  HE2 TYR B 304      -2.206  -3.775  38.992  1.00  0.00           H  
ATOM   4885  CD2 TYR B 304      -2.439  -4.447  36.959  1.00  0.00           C  
ATOM   4886  HD2 TYR B 304      -2.136  -5.465  37.179  1.00  0.00           H  
ATOM   4887  C   TYR B 304      -3.993  -6.494  32.867  1.00  0.00           C  
ATOM   4888  O   TYR B 304      -3.724  -7.681  32.643  1.00  0.00           O  
ATOM   4889  N   ARG B 305      -4.341  -5.633  31.903  1.00  0.00           N  
ATOM   4890  H   ARG B 305      -4.563  -4.682  32.193  1.00  0.00           H  
ATOM   4891  CA  ARG B 305      -4.486  -5.934  30.471  1.00  0.00           C  
ATOM   4892  HA  ARG B 305      -3.971  -6.868  30.252  1.00  0.00           H  
ATOM   4893  CB  ARG B 305      -5.978  -6.077  30.119  1.00  0.00           C  
ATOM   4894  HB2 ARG B 305      -6.505  -5.181  30.451  1.00  0.00           H  
ATOM   4895  HB3 ARG B 305      -6.093  -6.169  29.038  1.00  0.00           H  
ATOM   4896  CG  ARG B 305      -6.601  -7.310  30.779  1.00  0.00           C  
ATOM   4897  HG2 ARG B 305      -6.173  -8.208  30.343  1.00  0.00           H  
ATOM   4898  HG3 ARG B 305      -6.366  -7.304  31.843  1.00  0.00           H  
ATOM   4899  CD  ARG B 305      -8.125  -7.370  30.691  1.00  0.00           C  
ATOM   4900  HD2 ARG B 305      -8.412  -8.105  31.433  1.00  0.00           H  
ATOM   4901  HD3 ARG B 305      -8.556  -6.404  30.967  1.00  0.00           H  
ATOM   4902  NE  ARG B 305      -8.664  -7.838  29.400  1.00  0.00           N  
ATOM   4903  HE  ARG B 305      -8.046  -7.817  28.610  1.00  0.00           H  
ATOM   4904  CZ  ARG B 305      -9.887  -8.331  29.244  1.00  0.00           C  
ATOM   4905  NH1 ARG B 305     -10.780  -8.333  30.193  1.00  0.00           N  
ATOM   4906 HH11 ARG B 305     -10.543  -7.957  31.126  1.00  0.00           H  
ATOM   4907 HH12 ARG B 305     -11.683  -8.750  30.094  1.00  0.00           H  
ATOM   4908  NH2 ARG B 305     -10.258  -8.852  28.108  1.00  0.00           N  
ATOM   4909 HH21 ARG B 305      -9.625  -8.867  27.332  1.00  0.00           H  
ATOM   4910 HH22 ARG B 305     -11.180  -9.237  28.028  1.00  0.00           H  
ATOM   4911  C   ARG B 305      -3.838  -4.849  29.620  1.00  0.00           C  
ATOM   4912  O   ARG B 305      -3.724  -3.700  30.050  1.00  0.00           O  
ATOM   4913  N   ALA B 306      -3.443  -5.216  28.399  1.00  0.00           N  
ATOM   4914  H   ALA B 306      -3.567  -6.181  28.120  1.00  0.00           H  
ATOM   4915  CA  ALA B 306      -2.856  -4.297  27.426  1.00  0.00           C  
ATOM   4916  HA  ALA B 306      -3.186  -3.288  27.668  1.00  0.00           H  
ATOM   4917  CB  ALA B 306      -1.327  -4.331  27.554  1.00  0.00           C  
ATOM   4918  HB1 ALA B 306      -0.952  -5.321  27.299  1.00  0.00           H  
ATOM   4919  HB2 ALA B 306      -0.884  -3.597  26.879  1.00  0.00           H  
ATOM   4920  HB3 ALA B 306      -1.031  -4.091  28.575  1.00  0.00           H  
ATOM   4921  C   ALA B 306      -3.304  -4.597  25.986  1.00  0.00           C  
ATOM   4922  O   ALA B 306      -3.582  -5.748  25.637  1.00  0.00           O  
ATOM   4923  N   ARG B 307      -3.325  -3.555  25.143  1.00  0.00           N  
ATOM   4924  H   ARG B 307      -3.140  -2.636  25.543  1.00  0.00           H  
ATOM   4925  CA  ARG B 307      -3.581  -3.604  23.689  1.00  0.00           C  
ATOM   4926  HA  ARG B 307      -3.178  -4.542  23.303  1.00  0.00           H  
ATOM   4927  CB  ARG B 307      -5.096  -3.609  23.413  1.00  0.00           C  
ATOM   4928  HB2 ARG B 307      -5.262  -3.733  22.341  1.00  0.00           H  
ATOM   4929  HB3 ARG B 307      -5.539  -4.467  23.920  1.00  0.00           H  
ATOM   4930  CG  ARG B 307      -5.802  -2.328  23.885  1.00  0.00           C  
ATOM   4931  HG2 ARG B 307      -5.567  -2.140  24.932  1.00  0.00           H  
ATOM   4932  HG3 ARG B 307      -5.446  -1.483  23.299  1.00  0.00           H  
ATOM   4933  CD  ARG B 307      -7.322  -2.437  23.737  1.00  0.00           C  
ATOM   4934  HD2 ARG B 307      -7.574  -2.595  22.688  1.00  0.00           H  
ATOM   4935  HD3 ARG B 307      -7.673  -3.293  24.318  1.00  0.00           H  
ATOM   4936  NE  ARG B 307      -7.968  -1.214  24.235  1.00  0.00           N  
ATOM   4937  HE  ARG B 307      -7.381  -0.552  24.730  1.00  0.00           H
[truncated: 31,429 more chars]
