# Supplementary material for: Insights into receptor structure and dynamics at the surface of living cells
Source: Nat Commun. 2023 Mar 22;14:1596. doi: 10.1038/s41467-023-37284-4 (PMC10033668; doi:10.1038/s41467-023-37284-4)
Supplement: Supplementary file 15 — Source Data [file 41467_2023_37284_MOESM15_ESM.zip › Source data/Main/Figure 5/b/Average structures of MD sub-trajectories/S30B/MD_sub-average_3bpn_S30B_9.pdb]

ATOM      1  N   CYS A   1       6.379  19.499  -1.172  1.00  0.00           N  
ATOM      2  H1  CYS A   1       5.807  19.724  -0.374  1.00  0.00           H  
ATOM      3  H2  CYS A   1       5.818  19.559  -2.015  1.00  0.00           H  
ATOM      4  H3  CYS A   1       7.133  20.172  -1.256  1.00  0.00           H  
ATOM      5  CA  CYS A   1       6.955  18.150  -1.023  1.00  0.00           C  
ATOM      6  HA  CYS A   1       7.604  17.962  -1.874  1.00  0.00           H  
ATOM      7  CB  CYS A   1       7.797  18.027   0.259  1.00  0.00           C  
ATOM      8  HB2 CYS A   1       7.152  18.087   1.140  1.00  0.00           H  
ATOM      9  HB3 CYS A   1       8.305  17.061   0.269  1.00  0.00           H  
ATOM     10  SG  CYS A   1       9.024  19.359   0.318  1.00  0.00           S  
ATOM     11  HG  CYS A   1       9.718  18.985  -0.775  1.00  0.00           H  
ATOM     12  C   CYS A   1       5.852  17.104  -1.068  1.00  0.00           C  
ATOM     13  O   CYS A   1       5.201  16.859  -0.058  1.00  0.00           O  
ATOM     14  N   ASP A   2       5.609  16.533  -2.246  1.00  0.00           N  
ATOM     15  H   ASP A   2       6.174  16.759  -3.050  1.00  0.00           H  
ATOM     16  CA  ASP A   2       4.540  15.550  -2.460  1.00  0.00           C  
ATOM     17  HA  ASP A   2       3.647  15.874  -1.920  1.00  0.00           H  
ATOM     18  CB  ASP A   2       4.193  15.555  -3.954  1.00  0.00           C  
ATOM     19  HB2 ASP A   2       3.745  16.517  -4.215  1.00  0.00           H  
ATOM     20  HB3 ASP A   2       5.115  15.446  -4.525  1.00  0.00           H  
ATOM     21  CG  ASP A   2       3.239  14.427  -4.344  1.00  0.00           C  
ATOM     22  OD1 ASP A   2       2.361  14.068  -3.532  1.00  0.00           O  
ATOM     23  OD2 ASP A   2       3.475  13.820  -5.405  1.00  0.00           O  
ATOM     24  C   ASP A   2       4.898  14.135  -1.952  1.00  0.00           C  
ATOM     25  O   ASP A   2       6.017  13.650  -2.125  1.00  0.00           O  
ATOM     26  N   ILE A   3       3.913  13.451  -1.368  1.00  0.00           N  
ATOM     27  H   ILE A   3       2.990  13.869  -1.422  1.00  0.00           H  
ATOM     28  CA  ILE A   3       3.978  12.050  -0.944  1.00  0.00           C  
ATOM     29  HA  ILE A   3       4.881  11.910  -0.353  1.00  0.00           H  
ATOM     30  CB  ILE A   3       2.754  11.716  -0.058  1.00  0.00           C  
ATOM     31  HB  ILE A   3       1.856  11.897  -0.653  1.00  0.00           H  
ATOM     32  CG2 ILE A   3       2.720  10.236   0.370  1.00  0.00           C  
ATOM     33 HG21 ILE A   3       3.652   9.946   0.853  1.00  0.00           H  
ATOM     34 HG22 ILE A   3       1.887  10.069   1.054  1.00  0.00           H  
ATOM     35 HG23 ILE A   3       2.558   9.596  -0.498  1.00  0.00           H  
ATOM     36  CG1 ILE A   3       2.659  12.627   1.191  1.00  0.00           C  
ATOM     37 HG12 ILE A   3       2.492  13.658   0.874  1.00  0.00           H  
ATOM     38 HG13 ILE A   3       1.783  12.329   1.767  1.00  0.00           H  
ATOM     39  CD1 ILE A   3       3.881  12.601   2.122  1.00  0.00           C  
ATOM     40 HD11 ILE A   3       3.677  13.216   2.999  1.00  0.00           H  
ATOM     41 HD12 ILE A   3       4.084  11.583   2.446  1.00  0.00           H  
ATOM     42 HD13 ILE A   3       4.756  13.007   1.614  1.00  0.00           H  
ATOM     43  C   ILE A   3       4.085  11.081  -2.133  1.00  0.00           C  
ATOM     44  O   ILE A   3       4.845  10.120  -2.028  1.00  0.00           O  
ATOM     45  N   THR A   4       3.413  11.316  -3.272  1.00  0.00           N  
ATOM     46  H   THR A   4       2.833  12.152  -3.347  1.00  0.00           H  
ATOM     47  CA  THR A   4       3.496  10.389  -4.430  1.00  0.00           C  
ATOM     48  HA  THR A   4       3.270   9.390  -4.053  1.00  0.00           H  
ATOM     49  CB  THR A   4       2.463  10.654  -5.548  1.00  0.00           C  
ATOM     50  HB  THR A   4       2.333   9.711  -6.078  1.00  0.00           H  
ATOM     51  CG2 THR A   4       1.092  11.084  -5.027  1.00  0.00           C  
ATOM     52 HG21 THR A   4       0.781  10.419  -4.223  1.00  0.00           H  
ATOM     53 HG22 THR A   4       1.130  12.104  -4.647  1.00  0.00           H  
ATOM     54 HG23 THR A   4       0.368  11.037  -5.841  1.00  0.00           H  
ATOM     55  OG1 THR A   4       2.872  11.599  -6.508  1.00  0.00           O  
ATOM     56  HG1 THR A   4       2.963  12.481  -6.069  1.00  0.00           H  
ATOM     57  C   THR A   4       4.918  10.327  -4.997  1.00  0.00           C  
ATOM     58  O   THR A   4       5.469   9.244  -5.193  1.00  0.00           O  
ATOM     59  N   LEU A   5       5.597  11.475  -5.106  1.00  0.00           N  
ATOM     60  H   LEU A   5       5.067  12.338  -5.025  1.00  0.00           H  
ATOM     61  CA  LEU A   5       7.030  11.532  -5.420  1.00  0.00           C  
ATOM     62  HA  LEU A   5       7.193  11.030  -6.374  1.00  0.00           H  
ATOM     63  CB  LEU A   5       7.494  12.995  -5.546  1.00  0.00           C  
ATOM     64  HB2 LEU A   5       7.368  13.473  -4.574  1.00  0.00           H  
ATOM     65  HB3 LEU A   5       8.558  12.999  -5.790  1.00  0.00           H  
ATOM     66  CG  LEU A   5       6.753  13.847  -6.593  1.00  0.00           C  
ATOM     67  HG  LEU A   5       5.702  13.890  -6.341  1.00  0.00           H  
ATOM     68  CD1 LEU A   5       7.304  15.271  -6.579  1.00  0.00           C  
ATOM     69 HD11 LEU A   5       8.349  15.269  -6.885  1.00  0.00           H  
ATOM     70 HD12 LEU A   5       6.714  15.888  -7.253  1.00  0.00           H  
ATOM     71 HD13 LEU A   5       7.218  15.685  -5.576  1.00  0.00           H  
ATOM     72  CD2 LEU A   5       6.887  13.312  -8.014  1.00  0.00           C  
ATOM     73 HD21 LEU A   5       7.937  13.226  -8.282  1.00  0.00           H  
ATOM     74 HD22 LEU A   5       6.401  12.338  -8.080  1.00  0.00           H  
ATOM     75 HD23 LEU A   5       6.385  13.991  -8.698  1.00  0.00           H  
ATOM     76  C   LEU A   5       7.891  10.808  -4.372  1.00  0.00           C  
ATOM     77  O   LEU A   5       8.901  10.201  -4.726  1.00  0.00           O  
ATOM     78  N   GLN A   6       7.510  10.838  -3.091  1.00  0.00           N  
ATOM     79  H   GLN A   6       6.670  11.349  -2.852  1.00  0.00           H  
ATOM     80  CA  GLN A   6       8.197  10.084  -2.038  1.00  0.00           C  
ATOM     81  HA  GLN A   6       9.263  10.295  -2.131  1.00  0.00           H  
ATOM     82  CB  GLN A   6       7.740  10.574  -0.653  1.00  0.00           C  
ATOM     83  HB2 GLN A   6       7.572  11.649  -0.682  1.00  0.00           H  
ATOM     84  HB3 GLN A   6       6.804  10.087  -0.381  1.00  0.00           H  
ATOM     85  CG  GLN A   6       8.789  10.277   0.428  1.00  0.00           C  
ATOM     86  HG2 GLN A   6       9.088   9.231   0.372  1.00  0.00           H  
ATOM     87  HG3 GLN A   6       9.670  10.894   0.256  1.00  0.00           H  
ATOM     88  CD  GLN A   6       8.249  10.546   1.829  1.00  0.00           C  
ATOM     89  OE1 GLN A   6       7.841   9.639   2.546  1.00  0.00           O  
ATOM     90  NE2 GLN A   6       8.226  11.781   2.286  1.00  0.00           N  
ATOM     91 HE21 GLN A   6       7.868  11.937   3.208  1.00  0.00           H  
ATOM     92 HE22 GLN A   6       8.590  12.554   1.739  1.00  0.00           H  
ATOM     93  C   GLN A   6       8.021   8.557  -2.198  1.00  0.00           C  
ATOM     94  O   GLN A   6       8.975   7.812  -1.974  1.00  0.00           O  
ATOM     95  N   GLU A   7       6.855   8.070  -2.642  1.00  0.00           N  
ATOM     96  H   GLU A   7       6.075   8.715  -2.760  1.00  0.00           H  
ATOM     97  CA  GLU A   7       6.652   6.653  -3.011  1.00  0.00           C  
ATOM     98  HA  GLU A   7       6.930   6.027  -2.162  1.00  0.00           H  
ATOM     99  CB  GLU A   7       5.174   6.371  -3.350  1.00  0.00           C  
ATOM    100  HB2 GLU A   7       4.850   7.004  -4.175  1.00  0.00           H  
ATOM    101  HB3 GLU A   7       5.093   5.330  -3.659  1.00  0.00           H  
ATOM    102  CG  GLU A   7       4.236   6.575  -2.153  1.00  0.00           C  
ATOM    103  HG2 GLU A   7       4.668   6.080  -1.285  1.00  0.00           H  
ATOM    104  HG3 GLU A   7       4.170   7.632  -1.906  1.00  0.00           H  
ATOM    105  CD  GLU A   7       2.825   6.027  -2.407  1.00  0.00           C  
ATOM    106  OE1 GLU A   7       2.237   6.280  -3.481  1.00  0.00           O  
ATOM    107  OE2 GLU A   7       2.283   5.331  -1.514  1.00  0.00           O  
ATOM    108  C   GLU A   7       7.557   6.238  -4.184  1.00  0.00           C  
ATOM    109  O   GLU A   7       8.138   5.146  -4.174  1.00  0.00           O  
ATOM    110  N   ILE A   8       7.758   7.132  -5.161  1.00  0.00           N  
ATOM    111  H   ILE A   8       7.212   7.992  -5.139  1.00  0.00           H  
ATOM    112  CA  ILE A   8       8.699   6.919  -6.272  1.00  0.00           C  
ATOM    113  HA  ILE A   8       8.497   5.934  -6.690  1.00  0.00           H  
ATOM    114  CB  ILE A   8       8.484   7.952  -7.405  1.00  0.00           C  
ATOM    115  HB  ILE A   8       8.607   8.959  -7.006  1.00  0.00           H  
ATOM    116  CG2 ILE A   8       9.530   7.735  -8.518  1.00  0.00           C  
ATOM    117 HG21 ILE A   8       9.350   8.403  -9.356  1.00  0.00           H  
ATOM    118 HG22 ILE A   8      10.522   7.958  -8.137  1.00  0.00           H  
ATOM    119 HG23 ILE A   8       9.496   6.705  -8.872  1.00  0.00           H  
ATOM    120  CG1 ILE A   8       7.061   7.813  -7.979  1.00  0.00           C  
ATOM    121 HG12 ILE A   8       6.985   6.845  -8.461  1.00  0.00           H  
ATOM    122 HG13 ILE A   8       6.330   7.843  -7.175  1.00  0.00           H  
ATOM    123  CD1 ILE A   8       6.664   8.897  -8.982  1.00  0.00           C  
ATOM    124 HD11 ILE A   8       6.834   9.881  -8.545  1.00  0.00           H  
ATOM    125 HD12 ILE A   8       5.605   8.795  -9.224  1.00  0.00           H  
ATOM    126 HD13 ILE A   8       7.240   8.796  -9.901  1.00  0.00           H  
ATOM    127  C   ILE A   8      10.154   6.897  -5.776  1.00  0.00           C  
ATOM    128  O   ILE A   8      10.887   5.960  -6.088  1.00  0.00           O  
ATOM    129  N   ILE A   9      10.578   7.868  -4.955  1.00  0.00           N  
ATOM    130  H   ILE A   9       9.926   8.619  -4.737  1.00  0.00           H  
ATOM    131  CA  ILE A   9      11.959   7.958  -4.430  1.00  0.00           C  
ATOM    132  HA  ILE A   9      12.647   7.938  -5.274  1.00  0.00           H  
ATOM    133  CB  ILE A   9      12.175   9.291  -3.671  1.00  0.00           C  
ATOM    134  HB  ILE A   9      11.367   9.403  -2.946  1.00  0.00           H  
ATOM    135  CG2 ILE A   9      13.516   9.319  -2.906  1.00  0.00           C  
ATOM    136 HG21 ILE A   9      14.342   9.101  -3.586  1.00  0.00           H  
ATOM    137 HG22 ILE A   9      13.677  10.293  -2.447  1.00  0.00           H  
ATOM    138 HG23 ILE A   9      13.508   8.579  -2.107  1.00  0.00           H  
ATOM    139  CG1 ILE A   9      12.137  10.484  -4.652  1.00  0.00           C  
ATOM    140 HG12 ILE A   9      13.073  10.534  -5.212  1.00  0.00           H  
ATOM    141 HG13 ILE A   9      11.339  10.329  -5.374  1.00  0.00           H  
ATOM    142  CD1 ILE A   9      11.877  11.835  -3.972  1.00  0.00           C  
ATOM    143 HD11 ILE A   9      11.752  12.597  -4.737  1.00  0.00           H  
ATOM    144 HD12 ILE A   9      10.964  11.785  -3.378  1.00  0.00           H  
ATOM    145 HD13 ILE A   9      12.714  12.117  -3.335  1.00  0.00           H  
ATOM    146  C   ILE A   9      12.307   6.742  -3.560  1.00  0.00           C  
ATOM    147  O   ILE A   9      13.414   6.214  -3.666  1.00  0.00           O  
ATOM    148  N   LYS A  10      11.344   6.248  -2.767  1.00  0.00           N  
ATOM    149  H   LYS A  10      10.464   6.756  -2.728  1.00  0.00           H  
ATOM    150  CA  LYS A  10      11.431   4.954  -2.073  1.00  0.00           C  
ATOM    151  HA  LYS A  10      12.328   4.935  -1.457  1.00  0.00           H  
ATOM    152  CB  LYS A  10      10.205   4.727  -1.177  1.00  0.00           C  
ATOM    153  HB2 LYS A  10       9.293   4.911  -1.747  1.00  0.00           H  
ATOM    154  HB3 LYS A  10      10.191   3.687  -0.842  1.00  0.00           H  
ATOM    155  CG  LYS A  10      10.238   5.630   0.059  1.00  0.00           C  
ATOM    156  HG2 LYS A  10      11.096   5.366   0.680  1.00  0.00           H  
ATOM    157  HG3 LYS A  10      10.339   6.673  -0.237  1.00  0.00           H  
ATOM    158  CD  LYS A  10       8.953   5.449   0.869  1.00  0.00           C  
ATOM    159  HD2 LYS A  10       8.081   5.567   0.222  1.00  0.00           H  
ATOM    160  HD3 LYS A  10       8.954   4.447   1.302  1.00  0.00           H  
ATOM    161  CE  LYS A  10       8.910   6.500   1.976  1.00  0.00           C  
ATOM    162  HE2 LYS A  10       9.891   6.548   2.456  1.00  0.00           H  
ATOM    163  HE3 LYS A  10       8.695   7.479   1.537  1.00  0.00           H  
ATOM    164  NZ  LYS A  10       7.894   6.166   2.990  1.00  0.00           N  
ATOM    165  HZ1 LYS A  10       8.097   5.287   3.446  1.00  0.00           H  
ATOM    166  HZ2 LYS A  10       7.893   6.853   3.741  1.00  0.00           H  
ATOM    167  HZ3 LYS A  10       6.943   6.126   2.631  1.00  0.00           H  
ATOM    168  C   LYS A  10      11.589   3.816  -3.073  1.00  0.00           C  
ATOM    169  O   LYS A  10      12.579   3.104  -2.991  1.00  0.00           O  
ATOM    170  N   THR A  11      10.689   3.685  -4.056  1.00  0.00           N  
ATOM    171  H   THR A  11       9.907   4.330  -4.079  1.00  0.00           H  
ATOM    172  CA  THR A  11      10.767   2.635  -5.094  1.00  0.00           C  
ATOM    173  HA  THR A  11      10.661   1.666  -4.605  1.00  0.00           H  
ATOM    174  CB  THR A  11       9.652   2.775  -6.153  1.00  0.00           C  
ATOM    175  HB  THR A  11       9.859   3.637  -6.789  1.00  0.00           H  
ATOM    176  CG2 THR A  11       9.551   1.524  -7.025  1.00  0.00           C  
ATOM    177 HG21 THR A  11      10.457   1.394  -7.617  1.00  0.00           H  
ATOM    178 HG22 THR A  11       9.404   0.642  -6.401  1.00  0.00           H  
ATOM    179 HG23 THR A  11       8.704   1.622  -7.705  1.00  0.00           H  
ATOM    180  OG1 THR A  11       8.357   2.924  -5.599  1.00  0.00           O  
ATOM    181  HG1 THR A  11       8.309   3.773  -5.111  1.00  0.00           H  
ATOM    182  C   THR A  11      12.127   2.632  -5.813  1.00  0.00           C  
ATOM    183  O   THR A  11      12.658   1.567  -6.116  1.00  0.00           O  
ATOM    184  N   LEU A  12      12.737   3.803  -6.022  1.00  0.00           N  
ATOM    185  H   LEU A  12      12.233   4.648  -5.775  1.00  0.00           H  
ATOM    186  CA  LEU A  12      14.084   3.927  -6.586  1.00  0.00           C  
ATOM    187  HA  LEU A  12      14.160   3.251  -7.438  1.00  0.00           H  
ATOM    188  CB  LEU A  12      14.282   5.364  -7.106  1.00  0.00           C  
ATOM    189  HB2 LEU A  12      14.113   6.053  -6.277  1.00  0.00           H  
ATOM    190  HB3 LEU A  12      15.315   5.478  -7.438  1.00  0.00           H  
ATOM    191  CG  LEU A  12      13.348   5.736  -8.279  1.00  0.00           C  
ATOM    192  HG  LEU A  12      12.343   5.361  -8.102  1.00  0.00           H  
ATOM    193  CD1 LEU A  12      13.264   7.249  -8.463  1.00  0.00           C  
ATOM    194 HD11 LEU A  12      14.232   7.615  -8.783  1.00  0.00           H  
ATOM    195 HD12 LEU A  12      12.532   7.478  -9.236  1.00  0.00           H  
ATOM    196 HD13 LEU A  12      12.963   7.727  -7.532  1.00  0.00           H  
ATOM    197  CD2 LEU A  12      13.850   5.158  -9.601  1.00  0.00           C  
ATOM    198 HD21 LEU A  12      13.911   4.075  -9.522  1.00  0.00           H  
ATOM    199 HD22 LEU A  12      13.148   5.405 -10.396  1.00  0.00           H  
ATOM    200 HD23 LEU A  12      14.837   5.557  -9.843  1.00  0.00           H  
ATOM    201  C   LEU A  12      15.190   3.480  -5.606  1.00  0.00           C  
ATOM    202  O   LEU A  12      16.133   2.818  -6.031  1.00  0.00           O  
ATOM    203  N   ASN A  13      15.076   3.748  -4.299  1.00  0.00           N  
ATOM    204  H   ASN A  13      14.297   4.314  -3.980  1.00  0.00           H  
ATOM    205  CA  ASN A  13      15.983   3.159  -3.303  1.00  0.00           C  
ATOM    206  HA  ASN A  13      17.012   3.360  -3.603  1.00  0.00           H  
ATOM    207  CB  ASN A  13      15.741   3.792  -1.922  1.00  0.00           C  
ATOM    208  HB2 ASN A  13      14.699   3.647  -1.640  1.00  0.00           H  
ATOM    209  HB3 ASN A  13      16.359   3.276  -1.187  1.00  0.00           H  
ATOM    210  CG  ASN A  13      16.076   5.268  -1.840  1.00  0.00           C  
ATOM    211  OD1 ASN A  13      16.864   5.818  -2.592  1.00  0.00           O  
ATOM    212  ND2 ASN A  13      15.510   5.952  -0.867  1.00  0.00           N  
ATOM    213 HD21 ASN A  13      15.729   6.928  -0.811  1.00  0.00           H  
ATOM    214 HD22 ASN A  13      14.886   5.484  -0.238  1.00  0.00           H  
ATOM    215  C   ASN A  13      15.842   1.626  -3.223  1.00  0.00           C  
ATOM    216  O   ASN A  13      16.843   0.915  -3.138  1.00  0.00           O  
ATOM    217  N   SER A  14      14.607   1.113  -3.290  1.00  0.00           N  
ATOM    218  H   SER A  14      13.821   1.753  -3.274  1.00  0.00           H  
ATOM    219  CA  SER A  14      14.290  -0.322  -3.277  1.00  0.00           C  
ATOM    220  HA  SER A  14      14.715  -0.767  -2.377  1.00  0.00           H  
ATOM    221  CB  SER A  14      12.772  -0.537  -3.243  1.00  0.00           C  
ATOM    222  HB2 SER A  14      12.328  -0.183  -4.176  1.00  0.00           H  
ATOM    223  HB3 SER A  14      12.558  -1.601  -3.140  1.00  0.00           H  
ATOM    224  OG  SER A  14      12.199   0.157  -2.154  1.00  0.00           O  
ATOM    225  HG  SER A  14      12.391  -0.334  -1.348  1.00  0.00           H  
ATOM    226  C   SER A  14      14.860  -1.089  -4.474  1.00  0.00           C  
ATOM    227  O   SER A  14      14.966  -2.312  -4.392  1.00  0.00           O  
ATOM    228  N   LEU A  15      15.252  -0.399  -5.553  1.00  0.00           N  
ATOM    229  H   LEU A  15      15.093   0.600  -5.554  1.00  0.00           H  
ATOM    230  CA  LEU A  15      16.016  -0.982  -6.657  1.00  0.00           C  
ATOM    231  HA  LEU A  15      15.684  -2.011  -6.809  1.00  0.00           H  
ATOM    232  CB  LEU A  15      15.734  -0.197  -7.952  1.00  0.00           C  
ATOM    233  HB2 LEU A  15      15.890   0.864  -7.763  1.00  0.00           H  
ATOM    234  HB3 LEU A  15      16.438  -0.505  -8.727  1.00  0.00           H  
ATOM    235  CG  LEU A  15      14.296  -0.419  -8.464  1.00  0.00           C  
ATOM    236  HG  LEU A  15      13.594  -0.370  -7.636  1.00  0.00           H  
ATOM    237  CD1 LEU A  15      13.891   0.649  -9.480  1.00  0.00           C  
ATOM    238 HD11 LEU A  15      14.555   0.620 -10.346  1.00  0.00           H  
ATOM    239 HD12 LEU A  15      12.864   0.475  -9.801  1.00  0.00           H  
ATOM    240 HD13 LEU A  15      13.948   1.631  -9.015  1.00  0.00           H  
ATOM    241  CD2 LEU A  15      14.141  -1.776  -9.149  1.00  0.00           C  
ATOM    242 HD21 LEU A  15      14.325  -2.579  -8.439  1.00  0.00           H  
ATOM    243 HD22 LEU A  15      13.130  -1.880  -9.533  1.00  0.00           H  
ATOM    244 HD23 LEU A  15      14.841  -1.860  -9.979  1.00  0.00           H  
ATOM    245  C   LEU A  15      17.510  -1.075  -6.309  1.00  0.00           C  
ATOM    246  O   LEU A  15      18.048  -2.183  -6.329  1.00  0.00           O  
ATOM    247  N   THR A  16      18.149   0.028  -5.890  1.00  0.00           N  
ATOM    248  H   THR A  16      17.643   0.906  -5.864  1.00  0.00           H  
ATOM    249  CA  THR A  16      19.579   0.050  -5.505  1.00  0.00           C  
ATOM    250  HA  THR A  16      20.182  -0.203  -6.380  1.00  0.00           H  
ATOM    251  CB  THR A  16      19.993   1.471  -5.058  1.00  0.00           C  
ATOM    252  HB  THR A  16      19.355   1.766  -4.224  1.00  0.00           H  
ATOM    253  CG2 THR A  16      21.448   1.588  -4.607  1.00  0.00           C  
ATOM    254 HG21 THR A  16      22.107   1.295  -5.426  1.00  0.00           H  
ATOM    255 HG22 THR A  16      21.659   2.622  -4.331  1.00  0.00           H  
ATOM    256 HG23 THR A  16      21.633   0.952  -3.743  1.00  0.00           H  
ATOM    257  OG1 THR A  16      19.837   2.419  -6.096  1.00  0.00           O  
ATOM    258  HG1 THR A  16      20.471   2.176  -6.809  1.00  0.00           H  
ATOM    259  C   THR A  16      19.895  -0.988  -4.407  1.00  0.00           C  
ATOM    260  O   THR A  16      20.951  -1.617  -4.433  1.00  0.00           O  
ATOM    261  N   GLU A  17      18.977  -1.232  -3.459  1.00  0.00           N  
ATOM    262  H   GLU A  17      18.157  -0.633  -3.434  1.00  0.00           H  
ATOM    263  CA  GLU A  17      19.115  -2.255  -2.398  1.00  0.00           C  
ATOM    264  HA  GLU A  17      20.026  -2.057  -1.833  1.00  0.00           H  
ATOM    265  CB  GLU A  17      17.926  -2.132  -1.423  1.00  0.00           C  
ATOM    266  HB2 GLU A  17      18.044  -1.199  -0.876  1.00  0.00           H  
ATOM    267  HB3 GLU A  17      17.009  -2.044  -2.006  1.00  0.00           H  
ATOM    268  CG  GLU A  17      17.706  -3.271  -0.402  1.00  0.00           C  
ATOM    269  HG2 GLU A  17      16.987  -2.927   0.344  1.00  0.00           H  
ATOM    270  HG3 GLU A  17      17.233  -4.101  -0.936  1.00  0.00           H  
ATOM    271  CD  GLU A  17      18.961  -3.808   0.321  1.00  0.00           C  
ATOM    272  OE1 GLU A  17      19.930  -3.039   0.522  1.00  0.00           O  
ATOM    273  OE2 GLU A  17      18.952  -5.031   0.630  1.00  0.00           O  
ATOM    274  C   GLU A  17      19.242  -3.695  -2.934  1.00  0.00           C  
ATOM    275  O   GLU A  17      19.900  -4.528  -2.313  1.00  0.00           O  
ATOM    276  N   GLN A  18      18.690  -4.030  -4.107  1.00  0.00           N  
ATOM    277  H   GLN A  18      18.237  -3.314  -4.670  1.00  0.00           H  
ATOM    278  CA  GLN A  18      18.816  -5.400  -4.630  1.00  0.00           C  
ATOM    279  HA  GLN A  18      18.609  -6.062  -3.797  1.00  0.00           H  
ATOM    280  CB  GLN A  18      17.772  -5.688  -5.725  1.00  0.00           C  
ATOM    281  HB2 GLN A  18      18.046  -5.145  -6.632  1.00  0.00           H  
ATOM    282  HB3 GLN A  18      17.805  -6.754  -5.948  1.00  0.00           H  
ATOM    283  CG  GLN A  18      16.322  -5.321  -5.354  1.00  0.00           C  
ATOM    284  HG2 GLN A  18      16.211  -4.243  -5.466  1.00  0.00           H  
ATOM    285  HG3 GLN A  18      15.645  -5.793  -6.065  1.00  0.00           H  
ATOM    286  CD  GLN A  18      15.901  -5.726  -3.936  1.00  0.00           C  
ATOM    287  OE1 GLN A  18      16.164  -6.821  -3.454  1.00  0.00           O  
ATOM    288  NE2 GLN A  18      15.263  -4.849  -3.194  1.00  0.00           N  
ATOM    289 HE21 GLN A  18      15.061  -5.073  -2.237  1.00  0.00           H  
ATOM    290 HE22 GLN A  18      15.071  -3.924  -3.579  1.00  0.00           H  
ATOM    291  C   GLN A  18      20.245  -5.755  -5.087  1.00  0.00           C  
ATOM    292  O   GLN A  18      20.578  -6.939  -5.182  1.00  0.00           O  
ATOM    293  N   LYS A  19      21.081  -4.736  -5.357  1.00  0.00           N  
ATOM    294  H   LYS A  19      20.710  -3.803  -5.204  1.00  0.00           H  
ATOM    295  CA  LYS A  19      22.509  -4.813  -5.740  1.00  0.00           C  
ATOM    296  HA  LYS A  19      22.777  -3.826  -6.122  1.00  0.00           H  
ATOM    297  CB  LYS A  19      23.415  -5.077  -4.517  1.00  0.00           C  
ATOM    298  HB2 LYS A  19      23.336  -6.127  -4.227  1.00  0.00           H  
ATOM    299  HB3 LYS A  19      24.448  -4.876  -4.808  1.00  0.00           H  
ATOM    300  CG  LYS A  19      23.041  -4.201  -3.319  1.00  0.00           C  
ATOM    301  HG2 LYS A  19      22.521  -3.315  -3.671  1.00  0.00           H  
ATOM    302  HG3 LYS A  19      22.372  -4.765  -2.672  1.00  0.00           H  
ATOM    303  CD  LYS A  19      24.228  -3.710  -2.496  1.00  0.00           C  
ATOM    304  HD2 LYS A  19      24.762  -4.557  -2.060  1.00  0.00           H  
ATOM    305  HD3 LYS A  19      24.894  -3.140  -3.149  1.00  0.00           H  
ATOM    306  CE  LYS A  19      23.650  -2.802  -1.405  1.00  0.00           C  
ATOM    307  HE2 LYS A  19      22.898  -2.148  -1.862  1.00  0.00           H  
ATOM    308  HE3 LYS A  19      23.128  -3.420  -0.665  1.00  0.00           H  
ATOM    309  NZ  LYS A  19      24.705  -1.984  -0.770  1.00  0.00           N  
ATOM    310  HZ1 LYS A  19      25.396  -2.584  -0.342  1.00  0.00           H  
ATOM    311  HZ2 LYS A  19      25.152  -1.402  -1.467  1.00  0.00           H  
ATOM    312  HZ3 LYS A  19      24.290  -1.386  -0.066  1.00  0.00           H  
ATOM    313  C   LYS A  19      22.818  -5.768  -6.901  1.00  0.00           C  
ATOM    314  O   LYS A  19      23.898  -6.352  -6.973  1.00  0.00           O  
ATOM    315  N   THR A  20      21.843  -5.997  -7.773  1.00  0.00           N  
ATOM    316  H   THR A  20      20.981  -5.491  -7.648  1.00  0.00           H  
ATOM    317  CA  THR A  20      21.948  -6.935  -8.898  1.00  0.00           C  
ATOM    318  HA  THR A  20      22.307  -7.906  -8.538  1.00  0.00           H  
ATOM    319  CB  THR A  20      20.571  -7.113  -9.552  1.00  0.00           C  
ATOM    320  HB  THR A  20      20.689  -7.682 -10.470  1.00  0.00           H  
ATOM    321  CG2 THR A  20      19.562  -7.836  -8.665  1.00  0.00           C  
ATOM    322 HG21 THR A  20      19.953  -8.813  -8.384  1.00  0.00           H  
ATOM    323 HG22 THR A  20      19.376  -7.247  -7.769  1.00  0.00           H  
ATOM    324 HG23 THR A  20      18.624  -7.963  -9.208  1.00  0.00           H  
ATOM    325  OG1 THR A  20      20.019  -5.860  -9.870  1.00  0.00           O  
ATOM    326  HG1 THR A  20      20.734  -5.279 -10.174  1.00  0.00           H  
ATOM    327  C   THR A  20      22.904  -6.410  -9.975  1.00  0.00           C  
ATOM    328  O   THR A  20      22.736  -5.289 -10.440  1.00  0.00           O  
ATOM    329  N   LEU A  21      23.785  -7.265 -10.502  1.00  0.00           N  
ATOM    330  H   LEU A  21      23.878  -8.173 -10.076  1.00  0.00           H  
ATOM    331  CA  LEU A  21      24.641  -6.968 -11.664  1.00  0.00           C  
ATOM    332  HA  LEU A  21      25.316  -6.144 -11.412  1.00  0.00           H  
ATOM    333  CB  LEU A  21      25.466  -8.224 -12.018  1.00  0.00           C  
ATOM    334  HB2 LEU A  21      24.770  -9.050 -12.188  1.00  0.00           H  
ATOM    335  HB3 LEU A  21      25.986  -8.042 -12.959  1.00  0.00           H  
ATOM    336  CG  LEU A  21      26.507  -8.661 -10.972  1.00  0.00           C  
ATOM    337  HG  LEU A  21      26.036  -8.744  -9.993  1.00  0.00           H  
ATOM    338  CD1 LEU A  21      27.063 -10.035 -11.351  1.00  0.00           C  
ATOM    339 HD11 LEU A  21      27.537  -9.986 -12.332  1.00  0.00           H  
ATOM    340 HD12 LEU A  21      27.802 -10.348 -10.614  1.00  0.00           H  
ATOM    341 HD13 LEU A  21      26.257 -10.768 -11.375  1.00  0.00           H  
ATOM    342  CD2 LEU A  21      27.685  -7.688 -10.884  1.00  0.00           C  
ATOM    343 HD21 LEU A  21      27.338  -6.722 -10.514  1.00  0.00           H  
ATOM    344 HD22 LEU A  21      28.439  -8.069 -10.196  1.00  0.00           H  
ATOM    345 HD23 LEU A  21      28.132  -7.546 -11.867  1.00  0.00           H  
ATOM    346  C   LEU A  21      23.842  -6.517 -12.906  1.00  0.00           C  
ATOM    347  O   LEU A  21      24.402  -5.976 -13.853  1.00  0.00           O  
ATOM    348  N   CYS A  22      22.523  -6.725 -12.916  1.00  0.00           N  
ATOM    349  H   CYS A  22      22.108  -7.179 -12.121  1.00  0.00           H  
ATOM    350  CA  CYS A  22      21.623  -6.248 -13.959  1.00  0.00           C  
ATOM    351  HA  CYS A  22      21.939  -6.672 -14.911  1.00  0.00           H  
ATOM    352  CB  CYS A  22      20.207  -6.745 -13.633  1.00  0.00           C  
ATOM    353  HB2 CYS A  22      19.823  -6.165 -12.794  1.00  0.00           H  
ATOM    354  HB3 CYS A  22      19.553  -6.572 -14.491  1.00  0.00           H  
ATOM    355  SG  CYS A  22      20.195  -8.508 -13.180  1.00  0.00           S  
ATOM    356  HG  CYS A  22      20.421  -9.015 -14.402  1.00  0.00           H  
ATOM    357  C   CYS A  22      21.619  -4.714 -14.121  1.00  0.00           C  
ATOM    358  O   CYS A  22      21.217  -4.241 -15.181  1.00  0.00           O  
ATOM    359  N   THR A  23      22.023  -3.927 -13.113  1.00  0.00           N  
ATOM    360  H   THR A  23      22.374  -4.325 -12.248  1.00  0.00           H  
ATOM    361  CA  THR A  23      22.014  -2.457 -13.221  1.00  0.00           C  
ATOM    362  HA  THR A  23      21.145  -2.192 -13.807  1.00  0.00           H  
ATOM    363  CB  THR A  23      21.799  -1.769 -11.870  1.00  0.00           C  
ATOM    364  HB  THR A  23      21.688  -0.704 -12.059  1.00  0.00           H  
ATOM    365  CG2 THR A  23      20.522  -2.236 -11.164  1.00  0.00           C  
ATOM    366 HG21 THR A  23      19.675  -2.129 -11.839  1.00  0.00           H  
ATOM    367 HG22 THR A  23      20.348  -1.616 -10.285  1.00  0.00           H  
ATOM    368 HG23 THR A  23      20.616  -3.273 -10.854  1.00  0.00           H  
ATOM    369  OG1 THR A  23      22.887  -1.974 -11.014  1.00  0.00           O  
ATOM    370  HG1 THR A  23      22.764  -1.313 -10.296  1.00  0.00           H  
ATOM    371  C   THR A  23      23.212  -1.880 -13.992  1.00  0.00           C  
ATOM    372  O   THR A  23      23.157  -0.731 -14.433  1.00  0.00           O  
ATOM    373  N   GLU A  24      24.234  -2.696 -14.281  1.00  0.00           N  
ATOM    374  H   GLU A  24      24.276  -3.593 -13.817  1.00  0.00           H  
ATOM    375  CA  GLU A  24      25.280  -2.415 -15.281  1.00  0.00           C  
ATOM    376  HA  GLU A  24      25.594  -1.373 -15.191  1.00  0.00           H  
ATOM    377  CB  GLU A  24      26.503  -3.322 -15.027  1.00  0.00           C  
ATOM    378  HB2 GLU A  24      26.193  -4.362 -15.157  1.00  0.00           H  
ATOM    379  HB3 GLU A  24      27.262  -3.118 -15.786  1.00  0.00           H  
ATOM    380  CG  GLU A  24      27.159  -3.185 -13.640  1.00  0.00           C  
ATOM    381  HG2 GLU A  24      26.412  -3.368 -12.864  1.00  0.00           H  
ATOM    382  HG3 GLU A  24      27.905  -3.979 -13.555  1.00  0.00           H  
ATOM    383  CD  GLU A  24      27.859  -1.833 -13.398  1.00  0.00           C  
ATOM    384  OE1 GLU A  24      27.801  -0.947 -14.285  1.00  0.00           O  
ATOM    385  OE2 GLU A  24      28.489  -1.713 -12.323  1.00  0.00           O  
ATOM    386  C   GLU A  24      24.803  -2.627 -16.735  1.00  0.00           C  
ATOM    387  O   GLU A  24      25.465  -2.209 -17.686  1.00  0.00           O  
ATOM    388  N   LEU A  25      23.654  -3.286 -16.950  1.00  0.00           N  
ATOM    389  H   LEU A  25      23.087  -3.532 -16.150  1.00  0.00           H  
ATOM    390  CA  LEU A  25      23.060  -3.399 -18.284  1.00  0.00           C  
ATOM    391  HA  LEU A  25      23.850  -3.652 -18.990  1.00  0.00           H  
ATOM    392  CB  LEU A  25      21.990  -4.504 -18.345  1.00  0.00           C  
ATOM    393  HB2 LEU A  25      21.176  -4.222 -17.681  1.00  0.00           H  
ATOM    394  HB3 LEU A  25      21.588  -4.537 -19.359  1.00  0.00           H  
ATOM    395  CG  LEU A  25      22.469  -5.919 -17.961  1.00  0.00           C  
ATOM    396  HG  LEU A  25      22.853  -5.910 -16.943  1.00  0.00           H  
ATOM    397  CD1 LEU A  25      21.302  -6.908 -18.023  1.00  0.00           C  
ATOM    398 HD11 LEU A  25      20.521  -6.599 -17.330  1.00  0.00           H  
ATOM    399 HD12 LEU A  25      20.889  -6.939 -19.031  1.00  0.00           H  
ATOM    400 HD13 LEU A  25      21.641  -7.903 -17.735  1.00  0.00           H  
ATOM    401  CD2 LEU A  25      23.560  -6.451 -18.893  1.00  0.00           C  
ATOM    402 HD21 LEU A  25      24.452  -5.831 -18.801  1.00  0.00           H  
ATOM    403 HD22 LEU A  25      23.824  -7.467 -18.602  1.00  0.00           H  
ATOM    404 HD23 LEU A  25      23.210  -6.440 -19.925  1.00  0.00           H  
ATOM    405  C   LEU A  25      22.502  -2.032 -18.703  1.00  0.00           C  
ATOM    406  O   LEU A  25      21.963  -1.281 -17.888  1.00  0.00           O  
ATOM    407  N   THR A  26      22.648  -1.690 -19.981  1.00  0.00           N  
ATOM    408  H   THR A  26      23.065  -2.338 -20.629  1.00  0.00           H  
ATOM    409  CA  THR A  26      22.280  -0.365 -20.491  1.00  0.00           C  
ATOM    410  HA  THR A  26      22.479   0.351 -19.701  1.00  0.00           H  
ATOM    411  CB  THR A  26      23.145   0.054 -21.691  1.00  0.00           C  
ATOM    412  HB  THR A  26      22.895   1.082 -21.951  1.00  0.00           H  
ATOM    413  CG2 THR A  26      24.644  -0.007 -21.391  1.00  0.00           C  
ATOM    414 HG21 THR A  26      25.199   0.385 -22.244  1.00  0.00           H  
ATOM    415 HG22 THR A  26      24.868   0.597 -20.512  1.00  0.00           H  
ATOM    416 HG23 THR A  26      24.956  -1.036 -21.211  1.00  0.00           H  
ATOM    417  OG1 THR A  26      22.908  -0.766 -22.810  1.00  0.00           O  
ATOM    418  HG1 THR A  26      22.183  -0.353 -23.314  1.00  0.00           H  
ATOM    419  C   THR A  26      20.793  -0.245 -20.824  1.00  0.00           C  
ATOM    420  O   THR A  26      20.122  -1.227 -21.144  1.00  0.00           O  
ATOM    421  N   VAL A  27      20.290   0.988 -20.785  1.00  0.00           N  
ATOM    422  H   VAL A  27      20.904   1.733 -20.470  1.00  0.00           H  
ATOM    423  CA  VAL A  27      18.993   1.401 -21.339  1.00  0.00           C  
ATOM    424  HA  VAL A  27      18.607   0.577 -21.939  1.00  0.00           H  
ATOM    425  CB  VAL A  27      17.941   1.699 -20.240  1.00  0.00           C  
ATOM    426  HB  VAL A  27      16.957   1.588 -20.697  1.00  0.00           H  
ATOM    427  CG1 VAL A  27      18.015   0.715 -19.067  1.00  0.00           C  
ATOM    428 HG11 VAL A  27      18.916   0.901 -18.482  1.00  0.00           H  
ATOM    429 HG12 VAL A  27      17.143   0.841 -18.428  1.00  0.00           H  
ATOM    430 HG13 VAL A  27      18.042  -0.309 -19.438  1.00  0.00           H  
ATOM    431  CG2 VAL A  27      18.015   3.118 -19.659  1.00  0.00           C  
ATOM    432 HG21 VAL A  27      17.304   3.223 -18.840  1.00  0.00           H  
ATOM    433 HG22 VAL A  27      17.753   3.852 -20.419  1.00  0.00           H  
ATOM    434 HG23 VAL A  27      19.021   3.325 -19.293  1.00  0.00           H  
ATOM    435  C   VAL A  27      19.200   2.586 -22.287  1.00  0.00           C  
ATOM    436  O   VAL A  27      20.205   3.298 -22.199  1.00  0.00           O  
ATOM    437  N   THR A  28      18.237   2.837 -23.178  1.00  0.00           N  
ATOM    438  H   THR A  28      17.412   2.261 -23.182  1.00  0.00           H  
ATOM    439  CA  THR A  28      18.263   4.047 -24.021  1.00  0.00           C  
ATOM    440  HA  THR A  28      19.250   4.121 -24.481  1.00  0.00           H  
ATOM    441  CB  THR A  28      17.235   3.994 -25.163  1.00  0.00           C  
ATOM    442  HB  THR A  28      16.224   4.009 -24.757  1.00  0.00           H  
ATOM    443  CG2 THR A  28      17.409   5.164 -26.130  1.00  0.00           C  
ATOM    444 HG21 THR A  28      17.144   6.098 -25.636  1.00  0.00           H  
ATOM    445 HG22 THR A  28      18.446   5.220 -26.469  1.00  0.00           H  
ATOM    446 HG23 THR A  28      16.765   5.026 -26.999  1.00  0.00           H  
ATOM    447  OG1 THR A  28      17.404   2.814 -25.919  1.00  0.00           O  
ATOM    448  HG1 THR A  28      16.690   2.210 -25.700  1.00  0.00           H  
ATOM    449  C   THR A  28      18.055   5.292 -23.155  1.00  0.00           C  
ATOM    450  O   THR A  28      17.052   5.410 -22.451  1.00  0.00           O  
ATOM    451  N   ASP A  29      18.999   6.225 -23.193  1.00  0.00           N  
ATOM    452  H   ASP A  29      19.774   6.098 -23.837  1.00  0.00           H  
ATOM    453  CA  ASP A  29      19.035   7.412 -22.349  1.00  0.00           C  
ATOM    454  HA  ASP A  29      18.675   7.132 -21.358  1.00  0.00           H  
ATOM    455  CB  ASP A  29      20.489   7.854 -22.175  1.00  0.00           C  
ATOM    456  HB2 ASP A  29      21.084   6.984 -21.891  1.00  0.00           H  
ATOM    457  HB3 ASP A  29      20.880   8.226 -23.122  1.00  0.00           H  
ATOM    458  CG  ASP A  29      20.652   8.925 -21.097  1.00  0.00           C  
ATOM    459  OD1 ASP A  29      21.780   9.056 -20.586  1.00  0.00           O  
ATOM    460  OD2 ASP A  29      19.675   9.579 -20.664  1.00  0.00           O  
ATOM    461  C   ASP A  29      18.117   8.522 -22.879  1.00  0.00           C  
ATOM    462  O   ASP A  29      18.528   9.420 -23.618  1.00  0.00           O  
ATOM    463  N   ILE A  30      16.846   8.448 -22.474  1.00  0.00           N  
ATOM    464  H   ILE A  30      16.581   7.615 -21.965  1.00  0.00           H  
ATOM    465  CA  ILE A  30      15.794   9.402 -22.856  1.00  0.00           C  
ATOM    466  HA  ILE A  30      15.761   9.415 -23.946  1.00  0.00           H  
ATOM    467  CB  ILE A  30      14.401   8.940 -22.354  1.00  0.00           C  
ATOM    468  HB  ILE A  30      13.659   9.544 -22.878  1.00  0.00           H  
ATOM    469  CG2 ILE A  30      14.131   7.478 -22.753  1.00  0.00           C  
ATOM    470 HG21 ILE A  30      13.096   7.210 -22.554  1.00  0.00           H  
ATOM    471 HG22 ILE A  30      14.327   7.341 -23.813  1.00  0.00           H  
ATOM    472 HG23 ILE A  30      14.770   6.804 -22.184  1.00  0.00           H  
ATOM    473  CG1 ILE A  30      14.156   9.105 -20.832  1.00  0.00           C  
ATOM    474 HG12 ILE A  30      13.494   8.309 -20.490  1.00  0.00           H  
ATOM    475 HG13 ILE A  30      15.095   9.006 -20.286  1.00  0.00           H  
ATOM    476  CD1 ILE A  30      13.480  10.427 -20.451  1.00  0.00           C  
ATOM    477 HD11 ILE A  30      14.146  11.267 -20.632  1.00  0.00           H  
ATOM    478 HD12 ILE A  30      12.566  10.562 -21.026  1.00  0.00           H  
ATOM    479 HD13 ILE A  30      13.224  10.405 -19.392  1.00  0.00           H  
ATOM    480  C   ILE A  30      16.102  10.843 -22.425  1.00  0.00           C  
ATOM    481  O   ILE A  30      15.516  11.763 -22.990  1.00  0.00           O  
ATOM    482  N   PHE A  31      17.004  11.045 -21.455  1.00  0.00           N  
ATOM    483  H   PHE A  31      17.500  10.244 -21.083  1.00  0.00           H  
ATOM    484  CA  PHE A  31      17.450  12.365 -20.993  1.00  0.00           C  
ATOM    485  HA  PHE A  31      16.621  13.069 -21.082  1.00  0.00           H  
ATOM    486  CB  PHE A  31      17.867  12.285 -19.514  1.00  0.00           C  
ATOM    487  HB2 PHE A  31      18.845  11.809 -19.457  1.00  0.00           H  
ATOM    488  HB3 PHE A  31      17.992  13.303 -19.140  1.00  0.00           H  
ATOM    489  CG  PHE A  31      16.922  11.549 -18.576  1.00  0.00           C  
ATOM    490  CD1 PHE A  31      15.702  12.137 -18.189  1.00  0.00           C  
ATOM    491  HD1 PHE A  31      15.415  13.101 -18.587  1.00  0.00           H  
ATOM    492  CE1 PHE A  31      14.855  11.476 -17.280  1.00  0.00           C  
ATOM    493  HE1 PHE A  31      13.921  11.931 -16.986  1.00  0.00           H  
ATOM    494  CZ  PHE A  31      15.226  10.226 -16.751  1.00  0.00           C  
ATOM    495  HZ  PHE A  31      14.580   9.721 -16.048  1.00  0.00           H  
ATOM    496  CE2 PHE A  31      16.440   9.633 -17.137  1.00  0.00           C  
ATOM    497  HE2 PHE A  31      16.728   8.672 -16.729  1.00  0.00           H  
ATOM    498  CD2 PHE A  31      17.281  10.289 -18.055  1.00  0.00           C  
ATOM    499  HD2 PHE A  31      18.210   9.824 -18.355  1.00  0.00           H  
ATOM    500  C   PHE A  31      18.617  12.927 -21.828  1.00  0.00           C  
ATOM    501  O   PHE A  31      18.724  14.139 -21.984  1.00  0.00           O  
ATOM    502  N   ALA A  32      19.471  12.065 -22.392  1.00  0.00           N  
ATOM    503  H   ALA A  32      19.357  11.077 -22.190  1.00  0.00           H  
ATOM    504  CA  ALA A  32      20.516  12.445 -23.347  1.00  0.00           C  
ATOM    505  HA  ALA A  32      20.920  13.411 -23.039  1.00  0.00           H  
ATOM    506  CB  ALA A  32      21.650  11.415 -23.263  1.00  0.00           C  
ATOM    507  HB1 ALA A  32      21.291  10.451 -23.617  1.00  0.00           H  
ATOM    508  HB2 ALA A  32      22.487  11.737 -23.882  1.00  0.00           H  
ATOM    509  HB3 ALA A  32      21.992  11.324 -22.231  1.00  0.00           H  
ATOM    510  C   ALA A  32      19.991  12.631 -24.791  1.00  0.00           C  
ATOM    511  O   ALA A  32      20.782  12.776 -25.726  1.00  0.00           O  
ATOM    512  N   ALA A  33      18.671  12.600 -25.004  1.00  0.00           N  
ATOM    513  H   ALA A  33      18.063  12.487 -24.208  1.00  0.00           H  
ATOM    514  CA  ALA A  33      18.054  12.855 -26.298  1.00  0.00           C  
ATOM    515  HA  ALA A  33      18.561  12.247 -27.049  1.00  0.00           H  
ATOM    516  CB  ALA A  33      16.589  12.409 -26.231  1.00  0.00           C  
ATOM    517  HB1 ALA A  33      16.540  11.355 -25.955  1.00  0.00           H  
ATOM    518  HB2 ALA A  33      16.058  13.001 -25.483  1.00  0.00           H  
ATOM    519  HB3 ALA A  33      16.117  12.549 -27.203  1.00  0.00           H  
ATOM    520  C   ALA A  33      18.187  14.339 -26.694  1.00  0.00           C  
ATOM    521  O   ALA A  33      17.790  15.236 -25.956  1.00  0.00           O  
ATOM    522  N   SER A  34      18.674  14.610 -27.907  1.00  0.00           N  
ATOM    523  H   SER A  34      18.941  13.834 -28.496  1.00  0.00           H  
ATOM    524  CA  SER A  34      18.948  15.957 -28.446  1.00  0.00           C  
ATOM    525  HA  SER A  34      19.548  16.494 -27.710  1.00  0.00           H  
ATOM    526  CB  SER A  34      19.787  15.806 -29.723  1.00  0.00           C  
ATOM    527  HB2 SER A  34      20.036  16.791 -30.121  1.00  0.00           H  
ATOM    528  HB3 SER A  34      20.715  15.286 -29.481  1.00  0.00           H  
ATOM    529  OG  SER A  34      19.070  15.061 -30.695  1.00  0.00           O  
ATOM    530  HG  SER A  34      19.633  14.924 -31.465  1.00  0.00           H  
ATOM    531  C   SER A  34      17.710  16.833 -28.731  1.00  0.00           C  
ATOM    532  O   SER A  34      17.818  17.849 -29.420  1.00  0.00           O  
ATOM    533  N   LYS A  35      16.521  16.453 -28.241  1.00  0.00           N  
ATOM    534  H   LYS A  35      16.528  15.716 -27.544  1.00  0.00           H  
ATOM    535  CA  LYS A  35      15.239  17.094 -28.559  1.00  0.00           C  
ATOM    536  HA  LYS A  35      15.451  18.107 -28.903  1.00  0.00           H  
ATOM    537  CB  LYS A  35      14.557  16.340 -29.711  1.00  0.00           C  
ATOM    538  HB2 LYS A  35      15.275  16.210 -30.524  1.00  0.00           H  
ATOM    539  HB3 LYS A  35      14.239  15.353 -29.367  1.00  0.00           H  
ATOM    540  CG  LYS A  35      13.346  17.126 -30.235  1.00  0.00           C  
ATOM    541  HG2 LYS A  35      12.597  17.216 -29.446  1.00  0.00           H  
ATOM    542  HG3 LYS A  35      13.673  18.125 -30.527  1.00  0.00           H  
ATOM    543  CD  LYS A  35      12.707  16.442 -31.448  1.00  0.00           C  
ATOM    544  HD2 LYS A  35      13.454  16.331 -32.236  1.00  0.00           H  
ATOM    545  HD3 LYS A  35      12.342  15.456 -31.155  1.00  0.00           H  
ATOM    546  CE  LYS A  35      11.542  17.308 -31.943  1.00  0.00           C  
ATOM    547  HE2 LYS A  35      10.814  17.405 -31.130  1.00  0.00           H  
ATOM    548  HE3 LYS A  35      11.925  18.308 -32.170  1.00  0.00           H  
ATOM    549  NZ  LYS A  35      10.896  16.724 -33.143  1.00  0.00           N  
ATOM    550  HZ1 LYS A  35      10.097  17.282 -33.421  1.00  0.00           H  
ATOM    551  HZ2 LYS A  35      11.547  16.693 -33.917  1.00  0.00           H  
ATOM    552  HZ3 LYS A  35      10.576  15.785 -32.944  1.00  0.00           H  
ATOM    553  C   LYS A  35      14.348  17.196 -27.322  1.00  0.00           C  
ATOM    554  O   LYS A  35      14.001  16.187 -26.712  1.00  0.00           O  
ATOM    555  N   ASN A  36      13.970  18.433 -27.011  1.00  0.00           N  
ATOM    556  H   ASN A  36      14.315  19.171 -27.597  1.00  0.00           H  
ATOM    557  CA  ASN A  36      13.182  18.822 -25.843  1.00  0.00           C  
ATOM    558  HA  ASN A  36      13.685  18.417 -24.961  1.00  0.00           H  
ATOM    559  CB  ASN A  36      13.208  20.365 -25.777  1.00  0.00           C  
ATOM    560  HB2 ASN A  36      14.161  20.735 -26.154  1.00  0.00           H  
ATOM    561  HB3 ASN A  36      12.411  20.781 -26.393  1.00  0.00           H  
ATOM    562  CG  ASN A  36      13.068  20.893 -24.365  1.00  0.00           C  
ATOM    563  OD1 ASN A  36      12.772  20.167 -23.437  1.00  0.00           O  
ATOM    564  ND2 ASN A  36      13.301  22.164 -24.149  1.00  0.00           N  
ATOM    565 HD21 ASN A  36      13.209  22.463 -23.195  1.00  0.00           H  
ATOM    566 HD22 ASN A  36      13.566  22.784 -24.890  1.00  0.00           H  
ATOM    567  C   ASN A  36      11.742  18.253 -25.858  1.00  0.00           C  
ATOM    568  O   ASN A  36      11.188  18.013 -26.933  1.00  0.00           O  
ATOM    569  N   THR A  37      11.133  18.079 -24.677  1.00  0.00           N  
ATOM    570  H   THR A  37      11.584  18.466 -23.850  1.00  0.00           H  
ATOM    571  CA  THR A  37       9.807  17.445 -24.474  1.00  0.00           C  
ATOM    572  HA  THR A  37       9.173  17.646 -25.339  1.00  0.00           H  
ATOM    573  CB  THR A  37       9.910  15.921 -24.308  1.00  0.00           C  
ATOM    574  HB  THR A  37       8.903  15.522 -24.234  1.00  0.00           H  
ATOM    575  CG2 THR A  37      10.602  15.189 -25.443  1.00  0.00           C  
ATOM    576 HG21 THR A  37      10.516  14.131 -25.228  1.00  0.00           H  
ATOM    577 HG22 THR A  37      10.093  15.409 -26.382  1.00  0.00           H  
ATOM    578 HG23 THR A  37      11.653  15.463 -25.507  1.00  0.00           H  
ATOM    579  OG1 THR A  37      10.572  15.564 -23.124  1.00  0.00           O  
ATOM    580  HG1 THR A  37      11.363  16.105 -23.041  1.00  0.00           H  
ATOM    581  C   THR A  37       9.084  17.981 -23.233  1.00  0.00           C  
ATOM    582  O   THR A  37       9.657  18.735 -22.451  1.00  0.00           O  
ATOM    583  N   THR A  38       7.822  17.592 -23.029  1.00  0.00           N  
ATOM    584  H   THR A  38       7.415  16.930 -23.677  1.00  0.00           H  
ATOM    585  CA  THR A  38       7.112  17.898 -21.774  1.00  0.00           C  
ATOM    586  HA  THR A  38       7.360  18.922 -21.494  1.00  0.00           H  
ATOM    587  CB  THR A  38       5.587  17.831 -21.933  1.00  0.00           C  
ATOM    588  HB  THR A  38       5.140  18.207 -21.010  1.00  0.00           H  
ATOM    589  CG2 THR A  38       5.052  18.672 -23.088  1.00  0.00           C  
ATOM    590 HG21 THR A  38       5.404  18.285 -24.042  1.00  0.00           H  
ATOM    591 HG22 THR A  38       3.962  18.652 -23.074  1.00  0.00           H  
ATOM    592 HG23 THR A  38       5.386  19.705 -22.973  1.00  0.00           H  
ATOM    593  OG1 THR A  38       5.148  16.508 -22.117  1.00  0.00           O  
ATOM    594  HG1 THR A  38       5.368  16.250 -23.022  1.00  0.00           H  
ATOM    595  C   THR A  38       7.551  16.996 -20.612  1.00  0.00           C  
ATOM    596  O   THR A  38       8.022  15.879 -20.811  1.00  0.00           O  
ATOM    597  N   GLU A  39       7.320  17.436 -19.371  1.00  0.00           N  
ATOM    598  H   GLU A  39       7.009  18.387 -19.248  1.00  0.00           H  
ATOM    599  CA  GLU A  39       7.608  16.649 -18.158  1.00  0.00           C  
ATOM    600  HA  GLU A  39       8.676  16.421 -18.138  1.00  0.00           H  
ATOM    601  CB  GLU A  39       7.251  17.517 -16.930  1.00  0.00           C  
ATOM    602  HB2 GLU A  39       7.437  18.569 -17.155  1.00  0.00           H  
ATOM    603  HB3 GLU A  39       6.188  17.399 -16.710  1.00  0.00           H  
ATOM    604  CG  GLU A  39       8.094  17.146 -15.704  1.00  0.00           C  
ATOM    605  HG2 GLU A  39       8.124  16.064 -15.620  1.00  0.00           H  
ATOM    606  HG3 GLU A  39       9.116  17.487 -15.875  1.00  0.00           H  
ATOM    607  CD  GLU A  39       7.581  17.727 -14.375  1.00  0.00           C  
ATOM    608  OE1 GLU A  39       8.406  18.104 -13.520  1.00  0.00           O  
ATOM    609  OE2 GLU A  39       6.348  17.753 -14.121  1.00  0.00           O  
ATOM    610  C   GLU A  39       6.836  15.308 -18.136  1.00  0.00           C  
ATOM    611  O   GLU A  39       7.374  14.252 -17.802  1.00  0.00           O  
ATOM    612  N   LYS A  40       5.568  15.328 -18.575  1.00  0.00           N  
ATOM    613  H   LYS A  40       5.212  16.210 -18.909  1.00  0.00           H  
ATOM    614  CA  LYS A  40       4.713  14.133 -18.693  1.00  0.00           C  
ATOM    615  HA  LYS A  40       4.742  13.580 -17.754  1.00  0.00           H  
ATOM    616  CB  LYS A  40       3.268  14.555 -18.998  1.00  0.00           C  
ATOM    617  HB2 LYS A  40       3.257  15.305 -19.793  1.00  0.00           H  
ATOM    618  HB3 LYS A  40       2.715  13.679 -19.347  1.00  0.00           H  
ATOM    619  CG  LYS A  40       2.567  15.098 -17.747  1.00  0.00           C  
ATOM    620  HG2 LYS A  40       2.603  14.325 -16.985  1.00  0.00           H  
ATOM    621  HG3 LYS A  40       3.092  15.979 -17.372  1.00  0.00           H  
ATOM    622  CD  LYS A  40       1.107  15.465 -18.054  1.00  0.00           C  
ATOM    623  HD2 LYS A  40       1.093  16.435 -18.554  1.00  0.00           H  
ATOM    624  HD3 LYS A  40       0.674  14.732 -18.737  1.00  0.00           H  
ATOM    625  CE  LYS A  40       0.238  15.535 -16.791  1.00  0.00           C  
ATOM    626  HE2 LYS A  40       0.735  16.163 -16.045  1.00  0.00           H  
ATOM    627  HE3 LYS A  40      -0.711  16.008 -17.059  1.00  0.00           H  
ATOM    628  NZ  LYS A  40      -0.021  14.182 -16.238  1.00  0.00           N  
ATOM    629  HZ1 LYS A  40       0.811  13.818 -15.773  1.00  0.00           H  
ATOM    630  HZ2 LYS A  40      -0.217  13.515 -16.981  1.00  0.00           H  
ATOM    631  HZ3 LYS A  40      -0.776  14.181 -15.566  1.00  0.00           H  
ATOM    632  C   LYS A  40       5.208  13.160 -19.761  1.00  0.00           C  
ATOM    633  O   LYS A  40       5.213  11.951 -19.530  1.00  0.00           O  
ATOM    634  N   GLU A  41       5.651  13.686 -20.902  1.00  0.00           N  
ATOM    635  H   GLU A  41       5.625  14.691 -21.013  1.00  0.00           H  
ATOM    636  CA  GLU A  41       6.291  12.895 -21.955  1.00  0.00           C  
ATOM    637  HA  GLU A  41       5.638  12.059 -22.204  1.00  0.00           H  
ATOM    638  CB  GLU A  41       6.462  13.760 -23.214  1.00  0.00           C  
ATOM    639  HB2 GLU A  41       5.505  14.226 -23.458  1.00  0.00           H  
ATOM    640  HB3 GLU A  41       7.198  14.538 -23.007  1.00  0.00           H  
ATOM    641  CG  GLU A  41       6.913  12.933 -24.426  1.00  0.00           C  
ATOM    642  HG2 GLU A  41       7.787  12.343 -24.150  1.00  0.00           H  
ATOM    643  HG3 GLU A  41       6.107  12.247 -24.692  1.00  0.00           H  
ATOM    644  CD  GLU A  41       7.285  13.781 -25.648  1.00  0.00           C  
ATOM    645  OE1 GLU A  41       7.908  13.200 -26.571  1.00  0.00           O  
ATOM    646  OE2 GLU A  41       7.021  15.006 -25.635  1.00  0.00           O  
ATOM    647  C   GLU A  41       7.626  12.307 -21.472  1.00  0.00           C  
ATOM    648  O   GLU A  41       7.872  11.124 -21.678  1.00  0.00           O  
ATOM    649  N   THR A  42       8.432  13.077 -20.735  1.00  0.00           N  
ATOM    650  H   THR A  42       8.180  14.054 -20.636  1.00  0.00           H  
ATOM    651  CA  THR A  42       9.688  12.623 -20.110  1.00  0.00           C  
ATOM    652  HA  THR A  42      10.369  12.290 -20.892  1.00  0.00           H  
ATOM    653  CB  THR A  42      10.370  13.774 -19.350  1.00  0.00           C  
ATOM    654  HB  THR A  42       9.689  14.179 -18.605  1.00  0.00           H  
ATOM    655  CG2 THR A  42      11.667  13.368 -18.647  1.00  0.00           C  
ATOM    656 HG21 THR A  42      12.354  12.930 -19.369  1.00  0.00           H  
ATOM    657 HG22 THR A  42      12.132  14.252 -18.211  1.00  0.00           H  
ATOM    658 HG23 THR A  42      11.463  12.653 -17.851  1.00  0.00           H  
ATOM    659  OG1 THR A  42      10.710  14.798 -20.244  1.00  0.00           O  
ATOM    660  HG1 THR A  42       9.916  15.091 -20.715  1.00  0.00           H  
ATOM    661  C   THR A  42       9.457  11.444 -19.163  1.00  0.00           C  
ATOM    662  O   THR A  42      10.090  10.396 -19.314  1.00  0.00           O  
ATOM    663  N   PHE A  43       8.517  11.563 -18.217  1.00  0.00           N  
ATOM    664  H   PHE A  43       8.049  12.460 -18.097  1.00  0.00           H  
ATOM    665  CA  PHE A  43       8.190  10.463 -17.302  1.00  0.00           C  
ATOM    666  HA  PHE A  43       9.113  10.110 -16.842  1.00  0.00           H  
ATOM    667  CB  PHE A  43       7.254  10.968 -16.195  1.00  0.00           C  
ATOM    668  HB2 PHE A  43       6.335  11.328 -16.662  1.00  0.00           H  
ATOM    669  HB3 PHE A  43       6.983  10.126 -15.558  1.00  0.00           H  
ATOM    670  CG  PHE A  43       7.819  12.066 -15.301  1.00  0.00           C  
ATOM    671  CD1 PHE A  43       6.971  13.097 -14.855  1.00  0.00           C  
ATOM    672  HD1 PHE A  43       5.944  13.126 -15.183  1.00  0.00           H  
ATOM    673  CE1 PHE A  43       7.460  14.103 -14.003  1.00  0.00           C  
ATOM    674  HE1 PHE A  43       6.803  14.897 -13.676  1.00  0.00           H  
ATOM    675  CZ  PHE A  43       8.814  14.109 -13.625  1.00  0.00           C  
ATOM    676  HZ  PHE A  43       9.199  14.904 -12.999  1.00  0.00           H  
ATOM    677  CE2 PHE A  43       9.672  13.094 -14.082  1.00  0.00           C  
ATOM    678  HE2 PHE A  43      10.715  13.102 -13.799  1.00  0.00           H  
ATOM    679  CD2 PHE A  43       9.172  12.064 -14.898  1.00  0.00           C  
ATOM    680  HD2 PHE A  43       9.842  11.282 -15.220  1.00  0.00           H  
ATOM    681  C   PHE A  43       7.603   9.245 -18.031  1.00  0.00           C  
ATOM    682  O   PHE A  43       7.964   8.114 -17.703  1.00  0.00           O  
ATOM    683  N   CYS A  44       6.786   9.461 -19.070  1.00  0.00           N  
ATOM    684  H   CYS A  44       6.509  10.415 -19.275  1.00  0.00           H  
ATOM    685  CA  CYS A  44       6.279   8.392 -19.936  1.00  0.00           C  
ATOM    686  HA  CYS A  44       5.805   7.634 -19.309  1.00  0.00           H  
ATOM    687  CB  CYS A  44       5.225   8.970 -20.887  1.00  0.00           C  
ATOM    688  HB2 CYS A  44       4.502   9.566 -20.335  1.00  0.00           H  
ATOM    689  HB3 CYS A  44       5.711   9.614 -21.622  1.00  0.00           H  
ATOM    690  SG  CYS A  44       4.378   7.612 -21.746  1.00  0.00           S  
ATOM    691  HG  CYS A  44       3.577   7.214 -20.741  1.00  0.00           H  
ATOM    692  C   CYS A  44       7.399   7.689 -20.724  1.00  0.00           C  
ATOM    693  O   CYS A  44       7.422   6.463 -20.779  1.00  0.00           O  
ATOM    694  N   ARG A  45       8.365   8.432 -21.280  1.00  0.00           N  
ATOM    695  H   ARG A  45       8.280   9.443 -21.208  1.00  0.00           H  
ATOM    696  CA  ARG A  45       9.553   7.896 -21.970  1.00  0.00           C  
ATOM    697  HA  ARG A  45       9.245   7.233 -22.781  1.00  0.00           H  
ATOM    698  CB  ARG A  45      10.387   9.046 -22.559  1.00  0.00           C  
ATOM    699  HB2 ARG A  45      10.467   9.851 -21.828  1.00  0.00           H  
ATOM    700  HB3 ARG A  45      11.389   8.681 -22.777  1.00  0.00           H  
ATOM    701  CG  ARG A  45       9.813   9.603 -23.863  1.00  0.00           C  
ATOM    702  HG2 ARG A  45       9.831   8.829 -24.631  1.00  0.00           H  
ATOM    703  HG3 ARG A  45       8.788   9.926 -23.709  1.00  0.00           H  
ATOM    704  CD  ARG A  45      10.648  10.797 -24.325  1.00  0.00           C  
ATOM    705  HD2 ARG A  45      10.602  11.585 -23.566  1.00  0.00           H  
ATOM    706  HD3 ARG A  45      11.681  10.472 -24.430  1.00  0.00           H  
ATOM    707  NE  ARG A  45      10.166  11.314 -25.616  1.00  0.00           N  
ATOM    708  HE  ARG A  45       9.168  11.279 -25.791  1.00  0.00           H  
ATOM    709  CZ  ARG A  45      10.874  11.960 -26.521  1.00  0.00           C  
ATOM    710  NH1 ARG A  45      12.150  12.196 -26.386  1.00  0.00           N  
ATOM    711 HH11 ARG A  45      12.588  11.916 -25.528  1.00  0.00           H  
ATOM    712 HH12 ARG A  45      12.631  12.791 -27.031  1.00  0.00           H  
ATOM    713  NH2 ARG A  45      10.284  12.448 -27.565  1.00  0.00           N  
ATOM    714 HH21 ARG A  45       9.267  12.580 -27.453  1.00  0.00           H  
ATOM    715 HH22 ARG A  45      10.767  13.043 -28.196  1.00  0.00           H  
ATOM    716  C   ARG A  45      10.411   7.064 -21.023  1.00  0.00           C  
ATOM    717  O   ARG A  45      10.790   5.950 -21.375  1.00  0.00           O  
ATOM    718  N   ALA A  46      10.663   7.558 -19.806  1.00  0.00           N  
ATOM    719  H   ALA A  46      10.354   8.501 -19.597  1.00  0.00           H  
ATOM    720  CA  ALA A  46      11.387   6.811 -18.778  1.00  0.00           C  
ATOM    721  HA  ALA A  46      12.363   6.540 -19.181  1.00  0.00           H  
ATOM    722  CB  ALA A  46      11.622   7.718 -17.565  1.00  0.00           C  
ATOM    723  HB1 ALA A  46      10.670   8.025 -17.129  1.00  0.00           H  
ATOM    724  HB2 ALA A  46      12.206   7.179 -16.816  1.00  0.00           H  
ATOM    725  HB3 ALA A  46      12.179   8.605 -17.873  1.00  0.00           H  
ATOM    726  C   ALA A  46      10.665   5.499 -18.408  1.00  0.00           C  
ATOM    727  O   ALA A  46      11.268   4.428 -18.484  1.00  0.00           O  
ATOM    728  N   ALA A  47       9.358   5.563 -18.122  1.00  0.00           N  
ATOM    729  H   ALA A  47       8.915   6.475 -18.070  1.00  0.00           H  
ATOM    730  CA  ALA A  47       8.517   4.383 -17.906  1.00  0.00           C  
ATOM    731  HA  ALA A  47       8.893   3.834 -17.040  1.00  0.00           H  
ATOM    732  CB  ALA A  47       7.089   4.854 -17.595  1.00  0.00           C  
ATOM    733  HB1 ALA A  47       7.096   5.549 -16.757  1.00  0.00           H  
ATOM    734  HB2 ALA A  47       6.649   5.346 -18.461  1.00  0.00           H  
ATOM    735  HB3 ALA A  47       6.470   3.999 -17.327  1.00  0.00           H  
ATOM    736  C   ALA A  47       8.544   3.425 -19.116  1.00  0.00           C  
ATOM    737  O   ALA A  47       8.645   2.214 -18.949  1.00  0.00           O  
ATOM    738  N   THR A  48       8.540   3.962 -20.339  1.00  0.00           N  
ATOM    739  H   THR A  48       8.440   4.968 -20.400  1.00  0.00           H  
ATOM    740  CA  THR A  48       8.559   3.190 -21.589  1.00  0.00           C  
ATOM    741  HA  THR A  48       7.768   2.444 -21.530  1.00  0.00           H  
ATOM    742  CB  THR A  48       8.243   4.078 -22.805  1.00  0.00           C  
ATOM    743  HB  THR A  48       8.970   4.884 -22.879  1.00  0.00           H  
ATOM    744  CG2 THR A  48       8.233   3.295 -24.120  1.00  0.00           C  
ATOM    745 HG21 THR A  48       7.584   2.424 -24.024  1.00  0.00           H  
ATOM    746 HG22 THR A  48       7.856   3.927 -24.921  1.00  0.00           H  
ATOM    747 HG23 THR A  48       9.242   2.972 -24.376  1.00  0.00           H  
ATOM    748  OG1 THR A  48       6.954   4.629 -22.647  1.00  0.00           O  
ATOM    749  HG1 THR A  48       7.000   5.240 -21.887  1.00  0.00           H  
ATOM    750  C   THR A  48       9.866   2.422 -21.784  1.00  0.00           C  
ATOM    751  O   THR A  48       9.806   1.221 -22.033  1.00  0.00           O  
ATOM    752  N   VAL A  49      11.044   3.039 -21.625  1.00  0.00           N  
ATOM    753  H   VAL A  49      11.065   4.032 -21.411  1.00  0.00           H  
ATOM    754  CA  VAL A  49      12.321   2.306 -21.760  1.00  0.00           C  
ATOM    755  HA  VAL A  49      12.253   1.693 -22.660  1.00  0.00           H  
ATOM    756  CB  VAL A  49      13.545   3.223 -21.956  1.00  0.00           C  
ATOM    757  HB  VAL A  49      14.413   2.582 -22.111  1.00  0.00           H  
ATOM    758  CG1 VAL A  49      13.380   4.067 -23.227  1.00  0.00           C  
ATOM    759 HG11 VAL A  49      12.554   4.769 -23.115  1.00  0.00           H  
ATOM    760 HG12 VAL A  49      14.298   4.622 -23.415  1.00  0.00           H  
ATOM    761 HG13 VAL A  49      13.185   3.415 -24.080  1.00  0.00           H  
ATOM    762  CG2 VAL A  49      13.863   4.133 -20.762  1.00  0.00           C  
ATOM    763 HG21 VAL A  49      14.762   4.712 -20.976  1.00  0.00           H  
ATOM    764 HG22 VAL A  49      14.059   3.542 -19.869  1.00  0.00           H  
ATOM    765 HG23 VAL A  49      13.035   4.812 -20.574  1.00  0.00           H  
ATOM    766  C   VAL A  49      12.559   1.331 -20.606  1.00  0.00           C  
ATOM    767  O   VAL A  49      13.094   0.253 -20.842  1.00  0.00           O  
ATOM    768  N   LEU A  50      12.129   1.653 -19.380  1.00  0.00           N  
ATOM    769  H   LEU A  50      11.695   2.559 -19.237  1.00  0.00           H  
ATOM    770  CA  LEU A  50      12.240   0.742 -18.233  1.00  0.00           C  
ATOM    771  HA  LEU A  50      13.254   0.341 -18.204  1.00  0.00           H  
ATOM    772  CB  LEU A  50      11.974   1.516 -16.927  1.00  0.00           C  
ATOM    773  HB2 LEU A  50      11.012   2.024 -17.016  1.00  0.00           H  
ATOM    774  HB3 LEU A  50      11.894   0.804 -16.106  1.00  0.00           H  
ATOM    775  CG  LEU A  50      13.065   2.551 -16.577  1.00  0.00           C  
ATOM    776  HG  LEU A  50      13.277   3.180 -17.438  1.00  0.00           H  
ATOM    777  CD1 LEU A  50      12.587   3.442 -15.431  1.00  0.00           C  
ATOM    778 HD11 LEU A  50      12.354   2.826 -14.564  1.00  0.00           H  
ATOM    779 HD12 LEU A  50      13.362   4.159 -15.166  1.00  0.00           H  
ATOM    780 HD13 LEU A  50      11.691   3.983 -15.736  1.00  0.00           H  
ATOM    781  CD2 LEU A  50      14.372   1.891 -16.133  1.00  0.00           C  
ATOM    782 HD21 LEU A  50      14.200   1.256 -15.264  1.00  0.00           H  
ATOM    783 HD22 LEU A  50      14.786   1.292 -16.943  1.00  0.00           H  
ATOM    784 HD23 LEU A  50      15.103   2.655 -15.875  1.00  0.00           H  
ATOM    785  C   LEU A  50      11.305  -0.468 -18.387  1.00  0.00           C  
ATOM    786  O   LEU A  50      11.684  -1.587 -18.041  1.00  0.00           O  
ATOM    787  N   ARG A  51      10.116  -0.276 -18.977  1.00  0.00           N  
ATOM    788  H   ARG A  51       9.820   0.681 -19.152  1.00  0.00           H  
ATOM    789  CA  ARG A  51       9.212  -1.356 -19.408  1.00  0.00           C  
ATOM    790  HA  ARG A  51       9.042  -2.028 -18.574  1.00  0.00           H  
ATOM    791  CB  ARG A  51       7.877  -0.727 -19.820  1.00  0.00           C  
ATOM    792  HB2 ARG A  51       7.557  -0.083 -19.001  1.00  0.00           H  
ATOM    793  HB3 ARG A  51       8.020  -0.112 -20.709  1.00  0.00           H  
ATOM    794  CG  ARG A  51       6.763  -1.750 -20.088  1.00  0.00           C  
ATOM    795  HG2 ARG A  51       7.084  -2.474 -20.837  1.00  0.00           H  
ATOM    796  HG3 ARG A  51       6.539  -2.281 -19.169  1.00  0.00           H  
ATOM    797  CD  ARG A  51       5.485  -1.072 -20.592  1.00  0.00           C  
ATOM    798  HD2 ARG A  51       5.660  -0.745 -21.617  1.00  0.00           H  
ATOM    799  HD3 ARG A  51       4.670  -1.799 -20.592  1.00  0.00           H  
ATOM    800  NE  ARG A  51       5.111   0.082 -19.756  1.00  0.00           N  
ATOM    801  HE  ARG A  51       5.331   0.029 -18.757  1.00  0.00           H  
ATOM    802  CZ  ARG A  51       4.575   1.211 -20.162  1.00  0.00           C  
ATOM    803  NH1 ARG A  51       4.282   1.445 -21.407  1.00  0.00           N  
ATOM    804 HH11 ARG A  51       4.477   0.754 -22.101  1.00  0.00           H  
ATOM    805 HH12 ARG A  51       3.805   2.314 -21.617  1.00  0.00           H  
ATOM    806  NH2 ARG A  51       4.325   2.168 -19.331  1.00  0.00           N  
ATOM    807 HH21 ARG A  51       4.615   2.060 -18.348  1.00  0.00           H  
ATOM    808 HH22 ARG A  51       3.904   3.015 -19.663  1.00  0.00           H  
ATOM    809  C   ARG A  51       9.811  -2.203 -20.522  1.00  0.00           C  
ATOM    810  O   ARG A  51       9.776  -3.431 -20.441  1.00  0.00           O  
ATOM    811  N   GLN A  52      10.426  -1.563 -21.515  1.00  0.00           N  
ATOM    812  H   GLN A  52      10.367  -0.550 -21.539  1.00  0.00           H  
ATOM    813  CA  GLN A  52      11.200  -2.242 -22.556  1.00  0.00           C  
ATOM    814  HA  GLN A  52      10.526  -2.928 -23.069  1.00  0.00           H  
ATOM    815  CB  GLN A  52      11.713  -1.204 -23.576  1.00  0.00           C  
ATOM    816  HB2 GLN A  52      11.006  -0.376 -23.615  1.00  0.00           H  
ATOM    817  HB3 GLN A  52      12.681  -0.812 -23.262  1.00  0.00           H  
ATOM    818  CG  GLN A  52      11.823  -1.771 -25.002  1.00  0.00           C  
ATOM    819  HG2 GLN A  52      12.669  -2.456 -25.064  1.00  0.00           H  
ATOM    820  HG3 GLN A  52      10.912  -2.329 -25.224  1.00  0.00           H  
ATOM    821  CD  GLN A  52      11.958  -0.690 -26.081  1.00  0.00           C  
ATOM    822  OE1 GLN A  52      12.212   0.480 -25.835  1.00  0.00           O  
ATOM    823  NE2 GLN A  52      11.753  -1.034 -27.336  1.00  0.00           N  
ATOM    824 HE21 GLN A  52      11.809  -0.287 -28.006  1.00  0.00           H  
ATOM    825 HE22 GLN A  52      11.523  -1.981 -27.575  1.00  0.00           H  
ATOM    826  C   GLN A  52      12.326  -3.093 -21.938  1.00  0.00           C  
ATOM    827  O   GLN A  52      12.544  -4.215 -22.387  1.00  0.00           O  
ATOM    828  N   PHE A  53      12.961  -2.629 -20.853  1.00  0.00           N  
ATOM    829  H   PHE A  53      12.798  -1.667 -20.571  1.00  0.00           H  
ATOM    830  CA  PHE A  53      13.919  -3.429 -20.087  1.00  0.00           C  
ATOM    831  HA  PHE A  53      14.630  -3.864 -20.792  1.00  0.00           H  
ATOM    832  CB  PHE A  53      14.729  -2.539 -19.130  1.00  0.00           C  
ATOM    833  HB2 PHE A  53      15.126  -1.695 -19.695  1.00  0.00           H  
ATOM    834  HB3 PHE A  53      14.080  -2.132 -18.359  1.00  0.00           H  
ATOM    835  CG  PHE A  53      15.886  -3.250 -18.448  1.00  0.00           C  
ATOM    836  CD1 PHE A  53      15.680  -4.010 -17.278  1.00  0.00           C  
ATOM    837  HD1 PHE A  53      14.692  -4.100 -16.854  1.00  0.00           H  
ATOM    838  CE1 PHE A  53      16.762  -4.655 -16.651  1.00  0.00           C  
ATOM    839  HE1 PHE A  53      16.601  -5.242 -15.757  1.00  0.00           H  
ATOM    840  CZ  PHE A  53      18.059  -4.523 -17.180  1.00  0.00           C  
ATOM    841  HZ  PHE A  53      18.898  -4.988 -16.682  1.00  0.00           H  
ATOM    842  CE2 PHE A  53      18.266  -3.760 -18.343  1.00  0.00           C  
ATOM    843  HE2 PHE A  53      19.258  -3.634 -18.750  1.00  0.00           H  
ATOM    844  CD2 PHE A  53      17.182  -3.138 -18.982  1.00  0.00           C  
ATOM    845  HD2 PHE A  53      17.359  -2.556 -19.876  1.00  0.00           H  
ATOM    846  C   PHE A  53      13.247  -4.610 -19.368  1.00  0.00           C  
ATOM    847  O   PHE A  53      13.557  -5.756 -19.686  1.00  0.00           O  
ATOM    848  N   TYR A  54      12.321  -4.389 -18.420  1.00  0.00           N  
ATOM    849  H   TYR A  54      12.049  -3.431 -18.211  1.00  0.00           H  
ATOM    850  CA  TYR A  54      11.830  -5.496 -17.574  1.00  0.00           C  
ATOM    851  HA  TYR A  54      12.709  -6.030 -17.211  1.00  0.00           H  
ATOM    852  CB  TYR A  54      11.092  -4.991 -16.316  1.00  0.00           C  
ATOM    853  HB2 TYR A  54      11.044  -5.818 -15.607  1.00  0.00           H  
ATOM    854  HB3 TYR A  54      11.702  -4.221 -15.847  1.00  0.00           H  
ATOM    855  CG  TYR A  54       9.672  -4.467 -16.472  1.00  0.00           C  
ATOM    856  CD1 TYR A  54       9.401  -3.106 -16.231  1.00  0.00           C  
ATOM    857  HD1 TYR A  54      10.208  -2.428 -15.996  1.00  0.00           H  
ATOM    858  CE1 TYR A  54       8.086  -2.613 -16.326  1.00  0.00           C  
ATOM    859  HE1 TYR A  54       7.883  -1.568 -16.151  1.00  0.00           H  
ATOM    860  CZ  TYR A  54       7.039  -3.474 -16.706  1.00  0.00           C  
ATOM    861  OH  TYR A  54       5.774  -3.004 -16.845  1.00  0.00           O  
ATOM    862  HH  TYR A  54       5.736  -2.018 -16.870  1.00  0.00           H  
ATOM    863  CE2 TYR A  54       7.302  -4.840 -16.937  1.00  0.00           C  
ATOM    864  HE2 TYR A  54       6.488  -5.487 -17.224  1.00  0.00           H  
ATOM    865  CD2 TYR A  54       8.608  -5.342 -16.785  1.00  0.00           C  
ATOM    866  HD2 TYR A  54       8.794  -6.398 -16.930  1.00  0.00           H  
ATOM    867  C   TYR A  54      11.013  -6.539 -18.354  1.00  0.00           C  
ATOM    868  O   TYR A  54      11.089  -7.724 -18.041  1.00  0.00           O  
ATOM    869  N   SER A  55      10.264  -6.133 -19.389  1.00  0.00           N  
ATOM    870  H   SER A  55      10.227  -5.139 -19.589  1.00  0.00           H  
ATOM    871  CA  SER A  55       9.489  -7.061 -20.232  1.00  0.00           C  
ATOM    872  HA  SER A  55       8.896  -7.697 -19.574  1.00  0.00           H  
ATOM    873  CB  SER A  55       8.519  -6.293 -21.135  1.00  0.00           C  
ATOM    874  HB2 SER A  55       7.911  -7.010 -21.691  1.00  0.00           H  
ATOM    875  HB3 SER A  55       7.865  -5.673 -20.520  1.00  0.00           H  
ATOM    876  OG  SER A  55       9.220  -5.477 -22.048  1.00  0.00           O  
ATOM    877  HG  SER A  55       9.573  -4.717 -21.548  1.00  0.00           H  
ATOM    878  C   SER A  55      10.371  -7.994 -21.078  1.00  0.00           C  
ATOM    879  O   SER A  55       9.926  -9.089 -21.439  1.00  0.00           O  
ATOM    880  N   HIE A  56      11.618  -7.600 -21.354  1.00  0.00           N  
ATOM    881  H   HIE A  56      11.895  -6.669 -21.066  1.00  0.00           H  
ATOM    882  CA  HIE A  56      12.677  -8.482 -21.844  1.00  0.00           C  
ATOM    883  HA  HIE A  56      12.267  -9.217 -22.537  1.00  0.00           H  
ATOM    884  CB  HIE A  56      13.694  -7.628 -22.622  1.00  0.00           C  
ATOM    885  HB2 HIE A  56      13.215  -7.250 -23.526  1.00  0.00           H  
ATOM    886  HB3 HIE A  56      13.981  -6.764 -22.022  1.00  0.00           H  
ATOM    887  CG  HIE A  56      14.951  -8.357 -23.021  1.00  0.00           C  
ATOM    888  ND1 HIE A  56      15.025  -9.371 -23.973  1.00  0.00           N  
ATOM    889  CE1 HIE A  56      16.317  -9.720 -24.039  1.00  0.00           C  
ATOM    890  HE1 HIE A  56      16.710 -10.485 -24.697  1.00  0.00           H  
ATOM    891  NE2 HIE A  56      17.049  -8.984 -23.183  1.00  0.00           N  
ATOM    892  HE2 HIE A  56      18.048  -9.057 -23.056  1.00  0.00           H  
ATOM    893  CD2 HIE A  56      16.202  -8.114 -22.532  1.00  0.00           C  
ATOM    894  HD2 HIE A  56      16.466  -7.364 -21.797  1.00  0.00           H  
ATOM    895  C   HIE A  56      13.312  -9.269 -20.686  1.00  0.00           C  
ATOM    896  O   HIE A  56      13.195 -10.492 -20.624  1.00  0.00           O  
ATOM    897  N   HIE A  57      13.931  -8.558 -19.736  1.00  0.00           N  
ATOM    898  H   HIE A  57      13.865  -7.548 -19.810  1.00  0.00           H  
ATOM    899  CA  HIE A  57      14.881  -9.085 -18.739  1.00  0.00           C  
ATOM    900  HA  HIE A  57      15.630  -9.671 -19.274  1.00  0.00           H  
ATOM    901  CB  HIE A  57      15.599  -7.898 -18.071  1.00  0.00           C  
ATOM    902  HB2 HIE A  57      15.931  -7.193 -18.834  1.00  0.00           H  
ATOM    903  HB3 HIE A  57      14.908  -7.381 -17.404  1.00  0.00           H  
ATOM    904  CG  HIE A  57      16.803  -8.341 -17.286  1.00  0.00           C  
ATOM    905  ND1 HIE A  57      16.827  -8.603 -15.918  1.00  0.00           N  
ATOM    906  CE1 HIE A  57      17.971  -9.270 -15.706  1.00  0.00           C  
ATOM    907  HE1 HIE A  57      18.247  -9.716 -14.764  1.00  0.00           H  
ATOM    908  NE2 HIE A  57      18.657  -9.433 -16.846  1.00  0.00           N  
ATOM    909  HE2 HIE A  57      19.389 -10.136 -16.984  1.00  0.00           H  
ATOM    910  CD2 HIE A  57      17.935  -8.845 -17.854  1.00  0.00           C  
ATOM    911  HD2 HIE A  57      18.137  -8.912 -18.910  1.00  0.00           H  
ATOM    912  C   HIE A  57      14.288 -10.046 -17.694  1.00  0.00           C  
ATOM    913  O   HIE A  57      14.996 -10.876 -17.127  1.00  0.00           O  
ATOM    914  N   GLU A  58      12.969 -10.037 -17.497  1.00  0.00           N  
ATOM    915  H   GLU A  58      12.421  -9.310 -17.942  1.00  0.00           H  
ATOM    916  CA  GLU A  58      12.265 -11.065 -16.713  1.00  0.00           C  
ATOM    917  HA  GLU A  58      12.659 -11.064 -15.697  1.00  0.00           H  
ATOM    918  CB  GLU A  58      10.782 -10.672 -16.663  1.00  0.00           C  
ATOM    919  HB2 GLU A  58      10.721  -9.670 -16.240  1.00  0.00           H  
ATOM    920  HB3 GLU A  58      10.381 -10.642 -17.678  1.00  0.00           H  
ATOM    921  CG  GLU A  58       9.911 -11.599 -15.807  1.00  0.00           C  
ATOM    922  HG2 GLU A  58       9.707 -12.522 -16.354  1.00  0.00           H  
ATOM    923  HG3 GLU A  58      10.448 -11.844 -14.887  1.00  0.00           H  
ATOM    924  CD  GLU A  58       8.592 -10.910 -15.452  1.00  0.00           C  
ATOM    925  OE1 GLU A  58       8.217 -10.857 -14.261  1.00  0.00           O  
ATOM    926  OE2 GLU A  58       7.931 -10.346 -16.363  1.00  0.00           O  
ATOM    927  C   GLU A  58      12.461 -12.494 -17.268  1.00  0.00           C  
ATOM    928  O   GLU A  58      12.311 -13.472 -16.537  1.00  0.00           O  
ATOM    929  N   LYS A  59      12.833 -12.615 -18.551  1.00  0.00           N  
ATOM    930  H   LYS A  59      12.971 -11.756 -19.076  1.00  0.00           H  
ATOM    931  CA  LYS A  59      13.110 -13.879 -19.254  1.00  0.00           C  
ATOM    932  HA  LYS A  59      12.666 -14.696 -18.685  1.00  0.00           H  
ATOM    933  CB  LYS A  59      12.456 -13.848 -20.650  1.00  0.00           C  
ATOM    934  HB2 LYS A  59      12.987 -13.128 -21.275  1.00  0.00           H  
ATOM    935  HB3 LYS A  59      12.554 -14.834 -21.108  1.00  0.00           H  
ATOM    936  CG  LYS A  59      10.968 -13.472 -20.596  1.00  0.00           C  
ATOM    937  HG2 LYS A  59      10.435 -14.187 -19.967  1.00  0.00           H  
ATOM    938  HG3 LYS A  59      10.870 -12.478 -20.160  1.00  0.00           H  
ATOM    939  CD  LYS A  59      10.344 -13.456 -21.997  1.00  0.00           C  
ATOM    940  HD2 LYS A  59      10.932 -12.812 -22.654  1.00  0.00           H  
ATOM    941  HD3 LYS A  59      10.361 -14.470 -22.402  1.00  0.00           H  
ATOM    942  CE  LYS A  59       8.892 -12.958 -21.952  1.00  0.00           C  
ATOM    943  HE2 LYS A  59       8.318 -13.628 -21.304  1.00  0.00           H  
ATOM    944  HE3 LYS A  59       8.473 -13.025 -22.960  1.00  0.00           H  
ATOM    945  NZ  LYS A  59       8.800 -11.563 -21.448  1.00  0.00           N  
ATOM    946  HZ1 LYS A  59       9.360 -10.911 -21.997  1.00  0.00           H  
ATOM    947  HZ2 LYS A  59       9.180 -11.491 -20.512  1.00  0.00           H  
ATOM    948  HZ3 LYS A  59       7.849 -11.226 -21.435  1.00  0.00           H  
ATOM    949  C   LYS A  59      14.610 -14.201 -19.350  1.00  0.00           C  
ATOM    950  O   LYS A  59      14.981 -15.107 -20.095  1.00  0.00           O  
ATOM    951  N   ASP A  60      15.476 -13.455 -18.657  1.00  0.00           N  
ATOM    952  H   ASP A  60      15.122 -12.728 -18.045  1.00  0.00           H  
ATOM    953  CA  ASP A  60      16.924 -13.663 -18.717  1.00  0.00           C  
ATOM    954  HA  ASP A  60      17.217 -13.687 -19.767  1.00  0.00           H  
ATOM    955  CB  ASP A  60      17.666 -12.486 -18.067  1.00  0.00           C  
ATOM    956  HB2 ASP A  60      17.382 -11.566 -18.581  1.00  0.00           H  
ATOM    957  HB3 ASP A  60      17.362 -12.409 -17.021  1.00  0.00           H  
ATOM    958  CG  ASP A  60      19.192 -12.633 -18.132  1.00  0.00           C  
ATOM    959  OD1 ASP A  60      19.690 -13.517 -18.870  1.00  0.00           O  
ATOM    960  OD2 ASP A  60      19.881 -11.858 -17.430  1.00  0.00           O  
ATOM    961  C   ASP A  60      17.337 -15.001 -18.083  1.00  0.00           C  
ATOM    962  O   ASP A  60      17.394 -15.150 -16.859  1.00  0.00           O  
ATOM    963  N   THR A  61      17.695 -15.964 -18.936  1.00  0.00           N  
ATOM    964  H   THR A  61      17.668 -15.750 -19.922  1.00  0.00           H  
ATOM    965  CA  THR A  61      18.121 -17.314 -18.545  1.00  0.00           C  
ATOM    966  HA  THR A  61      17.321 -17.776 -17.970  1.00  0.00           H  
ATOM    967  CB  THR A  61      18.376 -18.191 -19.780  1.00  0.00           C  
ATOM    968  HB  THR A  61      18.731 -19.169 -19.452  1.00  0.00           H  
ATOM    969  CG2 THR A  61      17.119 -18.400 -20.625  1.00  0.00           C  
ATOM    970 HG21 THR A  61      16.775 -17.452 -21.041  1.00  0.00           H  
ATOM    971 HG22 THR A  61      16.330 -18.822 -20.004  1.00  0.00           H  
ATOM    972 HG23 THR A  61      17.329 -19.094 -21.438  1.00  0.00           H  
ATOM    973  OG1 THR A  61      19.348 -17.612 -20.621  1.00  0.00           O  
ATOM    974  HG1 THR A  61      19.406 -18.158 -21.409  1.00  0.00           H  
ATOM    975  C   THR A  61      19.367 -17.314 -17.658  1.00  0.00           C  
ATOM    976  O   THR A  61      19.555 -18.263 -16.901  1.00  0.00           O  
ATOM    977  N   ARG A  62      20.181 -16.247 -17.673  1.00  0.00           N  
ATOM    978  H   ARG A  62      19.930 -15.463 -18.277  1.00  0.00           H  
ATOM    979  CA  ARG A  62      21.308 -16.076 -16.739  1.00  0.00           C  
ATOM    980  HA  ARG A  62      21.886 -17.001 -16.692  1.00  0.00           H  
ATOM    981  CB  ARG A  62      22.206 -14.931 -17.220  1.00  0.00           C  
ATOM    982  HB2 ARG A  62      21.614 -14.022 -17.319  1.00  0.00           H  
ATOM    983  HB3 ARG A  62      22.975 -14.746 -16.469  1.00  0.00           H  
ATOM    984  CG  ARG A  62      22.896 -15.257 -18.550  1.00  0.00           C  
ATOM    985  HG2 ARG A  62      23.651 -16.023 -18.367  1.00  0.00           H  
ATOM    986  HG3 ARG A  62      22.179 -15.639 -19.278  1.00  0.00           H  
ATOM    987  CD  ARG A  62      23.549 -13.999 -19.129  1.00  0.00           C  
ATOM    988  HD2 ARG A  62      23.971 -13.413 -18.308  1.00  0.00           H  
ATOM    989  HD3 ARG A  62      22.773 -13.406 -19.620  1.00  0.00           H  
ATOM    990  NE  ARG A  62      24.629 -14.343 -20.077  1.00  0.00           N  
ATOM    991  HE  ARG A  62      24.877 -15.316 -20.126  1.00  0.00           H  
ATOM    992  CZ  ARG A  62      25.353 -13.494 -20.783  1.00  0.00           C  
ATOM    993  NH1 ARG A  62      25.075 -12.221 -20.829  1.00  0.00           N  
ATOM    994 HH11 ARG A  62      24.249 -11.896 -20.348  1.00  0.00           H  
ATOM    995 HH12 ARG A  62      25.635 -11.572 -21.351  1.00  0.00           H  
ATOM    996  NH2 ARG A  62      26.387 -13.909 -21.459  1.00  0.00           N  
ATOM    997 HH21 ARG A  62      26.649 -14.876 -21.421  1.00  0.00           H  
ATOM    998 HH22 ARG A  62      26.943 -13.255 -21.976  1.00  0.00           H  
ATOM    999  C   ARG A  62      20.839 -15.798 -15.312  1.00  0.00           C  
ATOM   1000  O   ARG A  62      21.513 -16.204 -14.372  1.00  0.00           O  
ATOM   1001  N   CYS A  63      19.694 -15.137 -15.155  1.00  0.00           N  
ATOM   1002  H   CYS A  63      19.186 -14.863 -15.987  1.00  0.00           H  
ATOM   1003  CA  CYS A  63      19.071 -14.867 -13.861  1.00  0.00           C  
ATOM   1004  HA  CYS A  63      19.854 -14.733 -13.113  1.00  0.00           H  
ATOM   1005  CB  CYS A  63      18.293 -13.551 -13.960  1.00  0.00           C  
ATOM   1006  HB2 CYS A  63      17.544 -13.600 -14.753  1.00  0.00           H  
ATOM   1007  HB3 CYS A  63      17.781 -13.382 -13.013  1.00  0.00           H  
ATOM   1008  SG  CYS A  63      19.446 -12.174 -14.266  1.00  0.00           S  
ATOM   1009  HG  CYS A  63      19.632 -12.357 -15.588  1.00  0.00           H  
ATOM   1010  C   CYS A  63      18.199 -16.039 -13.373  1.00  0.00           C  
ATOM   1011  O   CYS A  63      18.138 -16.283 -12.169  1.00  0.00           O  
ATOM   1012  N   LEU A  64      17.595 -16.808 -14.289  1.00  0.00           N  
ATOM   1013  H   LEU A  64      17.601 -16.484 -15.250  1.00  0.00           H  
ATOM   1014  CA  LEU A  64      16.937 -18.085 -13.967  1.00  0.00           C  
ATOM   1015  HA  LEU A  64      16.263 -17.928 -13.123  1.00  0.00           H  
ATOM   1016  CB  LEU A  64      16.118 -18.589 -15.172  1.00  0.00           C  
ATOM   1017  HB2 LEU A  64      16.808 -18.816 -15.985  1.00  0.00           H  
ATOM   1018  HB3 LEU A  64      15.644 -19.527 -14.880  1.00  0.00           H  
ATOM   1019  CG  LEU A  64      15.029 -17.639 -15.706  1.00  0.00           C  
ATOM   1020  HG  LEU A  64      15.494 -16.737 -16.094  1.00  0.00           H  
ATOM   1021  CD1 LEU A  64      14.273 -18.319 -16.849  1.00  0.00           C  
ATOM   1022 HD11 LEU A  64      14.969 -18.579 -17.645  1.00  0.00           H  
ATOM   1023 HD12 LEU A  64      13.777 -19.220 -16.490  1.00  0.00           H  
ATOM   1024 HD13 LEU A  64      13.529 -17.632 -17.253  1.00  0.00           H  
ATOM   1025  CD2 LEU A  64      14.015 -17.242 -14.631  1.00  0.00           C  
ATOM   1026 HD21 LEU A  64      13.564 -18.130 -14.191  1.00  0.00           H  
ATOM   1027 HD22 LEU A  64      14.519 -16.664 -13.857  1.00  0.00           H  
ATOM   1028 HD23 LEU A  64      13.241 -16.614 -15.073  1.00  0.00           H  
ATOM   1029  C   LEU A  64      17.935 -19.176 -13.533  1.00  0.00           C  
ATOM   1030  O   LEU A  64      17.602 -20.011 -12.697  1.00  0.00           O  
ATOM   1031  N   GLY A  65      19.147 -19.171 -14.102  1.00  0.00           N  
ATOM   1032  H   GLY A  65      19.303 -18.523 -14.863  1.00  0.00           H  
ATOM   1033  CA  GLY A  65      20.254 -20.077 -13.757  1.00  0.00           C  
ATOM   1034  HA2 GLY A  65      19.849 -21.049 -13.473  1.00  0.00           H  
ATOM   1035  HA3 GLY A  65      20.879 -20.209 -14.640  1.00  0.00           H  
ATOM   1036  C   GLY A  65      21.158 -19.599 -12.612  1.00  0.00           C  
ATOM   1037  O   GLY A  65      22.188 -20.219 -12.351  1.00  0.00           O  
ATOM   1038  N   ALA A  66      20.806 -18.496 -11.946  1.00  0.00           N  
ATOM   1039  H   ALA A  66      19.928 -18.062 -12.184  1.00  0.00           H  
ATOM   1040  CA  ALA A  66      21.545 -17.943 -10.814  1.00  0.00           C  
ATOM   1041  HA  ALA A  66      22.610 -18.009 -11.036  1.00  0.00           H  
ATOM   1042  CB  ALA A  66      21.179 -16.459 -10.675  1.00  0.00           C  
ATOM   1043  HB1 ALA A  66      20.133 -16.360 -10.382  1.00  0.00           H  
ATOM   1044  HB2 ALA A  66      21.811 -15.989  -9.923  1.00  0.00           H  
ATOM   1045  HB3 ALA A  66      21.339 -15.951 -11.627  1.00  0.00           H  
ATOM   1046  C   ALA A  66      21.288 -18.724  -9.508  1.00  0.00           C  
ATOM   1047  O   ALA A  66      20.363 -19.532  -9.402  1.00  0.00           O  
ATOM   1048  N   THR A  67      22.082 -18.457  -8.464  1.00  0.00           N  
ATOM   1049  H   THR A  67      22.780 -17.734  -8.552  1.00  0.00           H  
ATOM   1050  CA  THR A  67      21.794 -19.009  -7.129  1.00  0.00           C  
ATOM   1051  HA  THR A  67      21.615 -20.078  -7.249  1.00  0.00           H  
ATOM   1052  CB  THR A  67      22.964 -18.854  -6.143  1.00  0.00           C  
ATOM   1053  HB  THR A  67      22.699 -19.358  -5.213  1.00  0.00           H  
ATOM   1054  CG2 THR A  67      24.259 -19.476  -6.664  1.00  0.00           C  
ATOM   1055 HG21 THR A  67      24.080 -20.518  -6.930  1.00  0.00           H  
ATOM   1056 HG22 THR A  67      24.615 -18.944  -7.547  1.00  0.00           H  
ATOM   1057 HG23 THR A  67      25.025 -19.443  -5.889  1.00  0.00           H  
ATOM   1058  OG1 THR A  67      23.239 -17.505  -5.850  1.00  0.00           O  
ATOM   1059  HG1 THR A  67      24.196 -17.428  -5.787  1.00  0.00           H  
ATOM   1060  C   THR A  67      20.507 -18.398  -6.561  1.00  0.00           C  
ATOM   1061  O   THR A  67      20.167 -17.251  -6.854  1.00  0.00           O  
ATOM   1062  N   ALA A  68      19.781 -19.153  -5.727  1.00  0.00           N  
ATOM   1063  H   ALA A  68      20.091 -20.096  -5.555  1.00  0.00           H  
ATOM   1064  CA  ALA A  68      18.418 -18.812  -5.295  1.00  0.00           C  
ATOM   1065  HA  ALA A  68      17.766 -18.861  -6.168  1.00  0.00           H  
ATOM   1066  CB  ALA A  68      17.959 -19.883  -4.298  1.00  0.00           C  
ATOM   1067  HB1 ALA A  68      17.992 -20.867  -4.767  1.00  0.00           H  
ATOM   1068  HB2 ALA A  68      18.602 -19.881  -3.416  1.00  0.00           H  
ATOM   1069  HB3 ALA A  68      16.933 -19.678  -3.987  1.00  0.00           H  
ATOM   1070  C   ALA A  68      18.271 -17.394  -4.700  1.00  0.00           C  
ATOM   1071  O   ALA A  68      17.301 -16.699  -4.995  1.00  0.00           O  
ATOM   1072  N   GLN A  69      19.259 -16.927  -3.929  1.00  0.00           N  
ATOM   1073  H   GLN A  69      20.034 -17.539  -3.729  1.00  0.00           H  
ATOM   1074  CA  GLN A  69      19.281 -15.564  -3.391  1.00  0.00           C  
ATOM   1075  HA  GLN A  69      18.325 -15.383  -2.899  1.00  0.00           H  
ATOM   1076  CB  GLN A  69      20.400 -15.481  -2.336  1.00  0.00           C  
ATOM   1077  HB2 GLN A  69      20.181 -16.195  -1.538  1.00  0.00           H  
ATOM   1078  HB3 GLN A  69      21.334 -15.791  -2.808  1.00  0.00           H  
ATOM   1079  CG  GLN A  69      20.640 -14.098  -1.699  1.00  0.00           C  
ATOM   1080  HG2 GLN A  69      21.531 -14.178  -1.076  1.00  0.00           H  
ATOM   1081  HG3 GLN A  69      20.855 -13.361  -2.472  1.00  0.00           H  
ATOM   1082  CD  GLN A  69      19.499 -13.572  -0.825  1.00  0.00           C  
ATOM   1083  OE1 GLN A  69      18.330 -13.856  -1.004  1.00  0.00           O  
ATOM   1084  NE2 GLN A  69      19.788 -12.754   0.164  1.00  0.00           N  
ATOM   1085 HE21 GLN A  69      19.014 -12.519   0.764  1.00  0.00           H  
ATOM   1086 HE22 GLN A  69      20.738 -12.556   0.416  1.00  0.00           H  
ATOM   1087  C   GLN A  69      19.431 -14.495  -4.490  1.00  0.00           C  
ATOM   1088  O   GLN A  69      18.824 -13.432  -4.400  1.00  0.00           O  
ATOM   1089  N   GLN A  70      20.205 -14.754  -5.546  1.00  0.00           N  
ATOM   1090  H   GLN A  70      20.606 -15.679  -5.651  1.00  0.00           H  
ATOM   1091  CA  GLN A  70      20.346 -13.830  -6.675  1.00  0.00           C  
ATOM   1092  HA  GLN A  70      20.386 -12.810  -6.289  1.00  0.00           H  
ATOM   1093  CB  GLN A  70      21.668 -14.099  -7.398  1.00  0.00           C  
ATOM   1094  HB2 GLN A  70      21.708 -15.129  -7.752  1.00  0.00           H  
ATOM   1095  HB3 GLN A  70      21.731 -13.426  -8.256  1.00  0.00           H  
ATOM   1096  CG  GLN A  70      22.853 -13.827  -6.456  1.00  0.00           C  
ATOM   1097  HG2 GLN A  70      22.997 -14.672  -5.785  1.00  0.00           H  
ATOM   1098  HG3 GLN A  70      22.636 -12.945  -5.853  1.00  0.00           H  
ATOM   1099  CD  GLN A  70      24.153 -13.570  -7.205  1.00  0.00           C  
ATOM   1100  OE1 GLN A  70      24.423 -14.106  -8.263  1.00  0.00           O  
ATOM   1101  NE2 GLN A  70      25.022 -12.736  -6.672  1.00  0.00           N  
ATOM   1102 HE21 GLN A  70      25.868 -12.601  -7.198  1.00  0.00           H  
ATOM   1103 HE22 GLN A  70      24.835 -12.271  -5.804  1.00  0.00           H  
ATOM   1104  C   GLN A  70      19.138 -13.875  -7.621  1.00  0.00           C  
ATOM   1105  O   GLN A  70      18.665 -12.820  -8.031  1.00  0.00           O  
ATOM   1106  N   PHE A  71      18.555 -15.052  -7.860  1.00  0.00           N  
ATOM   1107  H   PHE A  71      19.023 -15.897  -7.550  1.00  0.00           H  
ATOM   1108  CA  PHE A  71      17.244 -15.183  -8.509  1.00  0.00           C  
ATOM   1109  HA  PHE A  71      17.299 -14.748  -9.507  1.00  0.00           H  
ATOM   1110  CB  PHE A  71      16.944 -16.681  -8.650  1.00  0.00           C  
ATOM   1111  HB2 PHE A  71      17.672 -17.114  -9.339  1.00  0.00           H  
ATOM   1112  HB3 PHE A  71      17.097 -17.154  -7.679  1.00  0.00           H  
ATOM   1113  CG  PHE A  71      15.555 -17.044  -9.146  1.00  0.00           C  
ATOM   1114  CD1 PHE A  71      15.039 -16.466 -10.322  1.00  0.00           C  
ATOM   1115  HD1 PHE A  71      15.615 -15.728 -10.866  1.00  0.00           H  
ATOM   1116  CE1 PHE A  71      13.787 -16.873 -10.816  1.00  0.00           C  
ATOM   1117  HE1 PHE A  71      13.414 -16.438 -11.734  1.00  0.00           H  
ATOM   1118  CZ  PHE A  71      13.047 -17.863 -10.143  1.00  0.00           C  
ATOM   1119  HZ  PHE A  71      12.111 -18.209 -10.558  1.00  0.00           H  
ATOM   1120  CE2 PHE A  71      13.550 -18.428  -8.958  1.00  0.00           C  
ATOM   1121  HE2 PHE A  71      13.008 -19.218  -8.456  1.00  0.00           H  
ATOM   1122  CD2 PHE A  71      14.801 -18.017  -8.461  1.00  0.00           C  
ATOM   1123  HD2 PHE A  71      15.205 -18.485  -7.575  1.00  0.00           H  
ATOM   1124  C   PHE A  71      16.135 -14.436  -7.737  1.00  0.00           C  
ATOM   1125  O   PHE A  71      15.287 -13.773  -8.335  1.00  0.00           O  
ATOM   1126  N   HIE A  72      16.162 -14.465  -6.399  1.00  0.00           N  
ATOM   1127  H   HIE A  72      16.813 -15.100  -5.952  1.00  0.00           H  
ATOM   1128  CA  HIE A  72      15.273 -13.663  -5.550  1.00  0.00           C  
ATOM   1129  HA  HIE A  72      14.241 -13.836  -5.855  1.00  0.00           H  
ATOM   1130  CB  HIE A  72      15.398 -14.124  -4.093  1.00  0.00           C  
ATOM   1131  HB2 HIE A  72      15.065 -15.158  -4.012  1.00  0.00           H  
ATOM   1132  HB3 HIE A  72      16.440 -14.083  -3.783  1.00  0.00           H  
ATOM   1133  CG  HIE A  72      14.586 -13.282  -3.148  1.00  0.00           C  
ATOM   1134  ND1 HIE A  72      13.202 -13.110  -3.209  1.00  0.00           N  
ATOM   1135  CE1 HIE A  72      12.888 -12.309  -2.182  1.00  0.00           C  
ATOM   1136  HE1 HIE A  72      11.880 -12.011  -1.927  1.00  0.00           H  
ATOM   1137  NE2 HIE A  72      13.994 -11.963  -1.499  1.00  0.00           N  
ATOM   1138  HE2 HIE A  72      14.015 -11.396  -0.662  1.00  0.00           H  
ATOM   1139  CD2 HIE A  72      15.076 -12.576  -2.092  1.00  0.00           C  
ATOM   1140  HD2 HIE A  72      16.110 -12.539  -1.775  1.00  0.00           H  
ATOM   1141  C   HIE A  72      15.509 -12.151  -5.700  1.00  0.00           C  
ATOM   1142  O   HIE A  72      14.556 -11.411  -5.940  1.00  0.00           O  
ATOM   1143  N   ARG A  73      16.766 -11.683  -5.636  1.00  0.00           N  
ATOM   1144  H   ARG A  73      17.507 -12.339  -5.399  1.00  0.00           H  
ATOM   1145  CA  ARG A  73      17.107 -10.265  -5.875  1.00  0.00           C  
ATOM   1146  HA  ARG A  73      16.511  -9.645  -5.205  1.00  0.00           H  
ATOM   1147  CB  ARG A  73      18.598 -10.014  -5.575  1.00  0.00           C  
ATOM   1148  HB2 ARG A  73      19.196 -10.731  -6.139  1.00  0.00           H  
ATOM   1149  HB3 ARG A  73      18.861  -9.019  -5.936  1.00  0.00           H  
ATOM   1150  CG  ARG A  73      19.002 -10.095  -4.084  1.00  0.00           C  
ATOM   1151  HG2 ARG A  73      18.757 -11.072  -3.676  1.00  0.00           H  
ATOM   1152  HG3 ARG A  73      20.084  -9.968  -4.032  1.00  0.00           H  
ATOM   1153  CD  ARG A  73      18.343  -9.024  -3.205  1.00  0.00           C  
ATOM   1154  HD2 ARG A  73      18.364  -8.091  -3.763  1.00  0.00           H  
ATOM   1155  HD3 ARG A  73      17.302  -9.297  -3.027  1.00  0.00           H  
ATOM   1156  NE  ARG A  73      19.044  -8.823  -1.914  1.00  0.00           N  
ATOM   1157  HE  ARG A  73      19.790  -9.453  -1.686  1.00  0.00           H  
ATOM   1158  CZ  ARG A  73      18.880  -7.780  -1.110  1.00  0.00           C  
ATOM   1159  NH1 ARG A  73      17.931  -6.913  -1.247  1.00  0.00           N  
ATOM   1160 HH11 ARG A  73      17.294  -6.956  -2.034  1.00  0.00           H  
ATOM   1161 HH12 ARG A  73      17.999  -6.082  -0.659  1.00  0.00           H  
ATOM   1162  NH2 ARG A  73      19.671  -7.544  -0.108  1.00  0.00           N  
ATOM   1163 HH21 ARG A  73      20.461  -8.110   0.104  1.00  0.00           H  
ATOM   1164 HH22 ARG A  73      19.526  -6.640   0.371  1.00  0.00           H  
ATOM   1165  C   ARG A  73      16.720  -9.794  -7.290  1.00  0.00           C  
ATOM   1166  O   ARG A  73      16.203  -8.690  -7.432  1.00  0.00           O  
ATOM   1167  N   HIE A  74      16.863 -10.635  -8.323  1.00  0.00           N  
ATOM   1168  H   HIE A  74      17.335 -11.517  -8.153  1.00  0.00           H  
ATOM   1169  CA  HIE A  74      16.356 -10.387  -9.690  1.00  0.00           C  
ATOM   1170  HA  HIE A  74      16.754  -9.443 -10.064  1.00  0.00           H  
ATOM   1171  CB  HIE A  74      16.826 -11.506 -10.638  1.00  0.00           C  
ATOM   1172  HB2 HIE A  74      17.906 -11.432 -10.763  1.00  0.00           H  
ATOM   1173  HB3 HIE A  74      16.613 -12.475 -10.189  1.00  0.00           H  
ATOM   1174  CG  HIE A  74      16.179 -11.481 -12.006  1.00  0.00           C  
ATOM   1175  ND1 HIE A  74      15.304 -12.448 -12.512  1.00  0.00           N  
ATOM   1176  CE1 HIE A  74      15.032 -12.076 -13.774  1.00  0.00           C  
ATOM   1177  HE1 HIE A  74      14.400 -12.627 -14.459  1.00  0.00           H  
ATOM   1178  NE2 HIE A  74      15.674 -10.938 -14.078  1.00  0.00           N  
ATOM   1179  HE2 HIE A  74      15.693 -10.507 -15.003  1.00  0.00           H  
ATOM   1180  CD2 HIE A  74      16.390 -10.539 -12.970  1.00  0.00           C  
ATOM   1181  HD2 HIE A  74      17.033  -9.675 -12.890  1.00  0.00           H  
ATOM   1182  C   HIE A  74      14.831 -10.246  -9.718  1.00  0.00           C  
ATOM   1183  O   HIE A  74      14.311  -9.237 -10.192  1.00  0.00           O  
ATOM   1184  N   LYS A  75      14.095 -11.182  -9.112  1.00  0.00           N  
ATOM   1185  H   LYS A  75      14.562 -12.019  -8.768  1.00  0.00           H  
ATOM   1186  CA  LYS A  75      12.630 -11.086  -9.014  1.00  0.00           C  
ATOM   1187  HA  LYS A  75      12.233 -10.947 -10.022  1.00  0.00           H  
ATOM   1188  CB  LYS A  75      12.076 -12.398  -8.448  1.00  0.00           C  
ATOM   1189  HB2 LYS A  75      12.727 -12.765  -7.653  1.00  0.00           H  
ATOM   1190  HB3 LYS A  75      11.080 -12.223  -8.039  1.00  0.00           H  
ATOM   1191  CG  LYS A  75      11.978 -13.428  -9.587  1.00  0.00           C  
ATOM   1192  HG2 LYS A  75      11.178 -13.120 -10.263  1.00  0.00           H  
ATOM   1193  HG3 LYS A  75      12.910 -13.442 -10.155  1.00  0.00           H  
ATOM   1194  CD  LYS A  75      11.701 -14.857  -9.117  1.00  0.00           C  
ATOM   1195  HD2 LYS A  75      11.512 -15.458 -10.006  1.00  0.00           H  
ATOM   1196  HD3 LYS A  75      12.593 -15.242  -8.618  1.00  0.00           H  
ATOM   1197  CE  LYS A  75      10.498 -14.957  -8.174  1.00  0.00           C  
ATOM   1198  HE2 LYS A  75      10.755 -14.460  -7.233  1.00  0.00           H  
ATOM   1199  HE3 LYS A  75       9.655 -14.422  -8.623  1.00  0.00           H  
ATOM   1200  NZ  LYS A  75      10.140 -16.374  -7.927  1.00  0.00           N  
ATOM   1201  HZ1 LYS A  75      10.948 -16.879  -7.584  1.00  0.00           H  
ATOM   1202  HZ2 LYS A  75       9.392 -16.443  -7.248  1.00  0.00           H  
ATOM   1203  HZ3 LYS A  75       9.844 -16.812  -8.791  1.00  0.00           H  
ATOM   1204  C   LYS A  75      12.159  -9.858  -8.229  1.00  0.00           C  
ATOM   1205  O   LYS A  75      11.185  -9.231  -8.637  1.00  0.00           O  
ATOM   1206  N   GLN A  76      12.870  -9.454  -7.175  1.00  0.00           N  
ATOM   1207  H   GLN A  76      13.633 -10.040  -6.851  1.00  0.00           H  
ATOM   1208  CA  GLN A  76      12.613  -8.182  -6.493  1.00  0.00           C  
ATOM   1209  HA  GLN A  76      11.546  -8.113  -6.284  1.00  0.00           H  
ATOM   1210  CB  GLN A  76      13.363  -8.121  -5.151  1.00  0.00           C  
ATOM   1211  HB2 GLN A  76      14.418  -8.336  -5.325  1.00  0.00           H  
ATOM   1212  HB3 GLN A  76      13.289  -7.110  -4.747  1.00  0.00           H  
ATOM   1213  CG  GLN A  76      12.825  -9.102  -4.094  1.00  0.00           C  
ATOM   1214  HG2 GLN A  76      12.751 -10.105  -4.510  1.00  0.00           H  
ATOM   1215  HG3 GLN A  76      13.544  -9.144  -3.277  1.00  0.00           H  
ATOM   1216  CD  GLN A  76      11.460  -8.701  -3.530  1.00  0.00           C  
ATOM   1217  OE1 GLN A  76      10.422  -8.801  -4.167  1.00  0.00           O  
ATOM   1218  NE2 GLN A  76      11.402  -8.244  -2.299  1.00  0.00           N  
ATOM   1219 HE21 GLN A  76      10.502  -7.922  -1.987  1.00  0.00           H  
ATOM   1220 HE22 GLN A  76      12.241  -8.055  -1.782  1.00  0.00           H  
ATOM   1221  C   GLN A  76      12.946  -6.967  -7.377  1.00  0.00           C  
ATOM   1222  O   GLN A  76      12.179  -6.005  -7.375  1.00  0.00           O  
ATOM   1223  N   LEU A  77      14.013  -7.005  -8.188  1.00  0.00           N  
ATOM   1224  H   LEU A  77      14.637  -7.806  -8.148  1.00  0.00           H  
ATOM   1225  CA  LEU A  77      14.336  -5.931  -9.144  1.00  0.00           C  
ATOM   1226  HA  LEU A  77      14.412  -4.994  -8.593  1.00  0.00           H  
ATOM   1227  CB  LEU A  77      15.701  -6.225  -9.803  1.00  0.00           C  
ATOM   1228  HB2 LEU A  77      16.457  -6.379  -9.032  1.00  0.00           H  
ATOM   1229  HB3 LEU A  77      15.616  -7.154 -10.361  1.00  0.00           H  
ATOM   1230  CG  LEU A  77      16.184  -5.131 -10.777  1.00  0.00           C  
ATOM   1231  HG  LEU A  77      15.339  -4.682 -11.297  1.00  0.00           H  
ATOM   1232  CD1 LEU A  77      16.938  -4.029 -10.031  1.00  0.00           C  
ATOM   1233 HD11 LEU A  77      16.315  -3.615  -9.244  1.00  0.00           H  
ATOM   1234 HD12 LEU A  77      17.842  -4.434  -9.576  1.00  0.00           H  
ATOM   1235 HD13 LEU A  77      17.220  -3.236 -10.726  1.00  0.00           H  
ATOM   1236  CD2 LEU A  77      17.102  -5.737 -11.840  1.00  0.00           C  
ATOM   1237 HD21 LEU A  77      17.931  -6.254 -11.361  1.00  0.00           H  
ATOM   1238 HD22 LEU A  77      16.542  -6.450 -12.448  1.00  0.00           H  
ATOM   1239 HD23 LEU A  77      17.490  -4.949 -12.487  1.00  0.00           H  
ATOM   1240  C   LEU A  77      13.223  -5.761 -10.196  1.00  0.00           C  
ATOM   1241  O   LEU A  77      12.701  -4.664 -10.379  1.00  0.00           O  
ATOM   1242  N   ILE A  78      12.801  -6.859 -10.831  1.00  0.00           N  
ATOM   1243  H   ILE A  78      13.300  -7.726 -10.643  1.00  0.00           H  
ATOM   1244  CA  ILE A  78      11.698  -6.876 -11.806  1.00  0.00           C  
ATOM   1245  HA  ILE A  78      11.927  -6.163 -12.596  1.00  0.00           H  
ATOM   1246  CB  ILE A  78      11.594  -8.286 -12.434  1.00  0.00           C  
ATOM   1247  HB  ILE A  78      11.514  -9.007 -11.618  1.00  0.00           H  
ATOM   1248  CG2 ILE A  78      10.329  -8.444 -13.292  1.00  0.00           C  
ATOM   1249 HG21 ILE A  78      10.360  -9.411 -13.792  1.00  0.00           H  
ATOM   1250 HG22 ILE A  78       9.440  -8.427 -12.662  1.00  0.00           H  
ATOM   1251 HG23 ILE A  78      10.265  -7.650 -14.036  1.00  0.00           H  
ATOM   1252  CG1 ILE A  78      12.845  -8.676 -13.262  1.00  0.00           C  
ATOM   1253 HG12 ILE A  78      13.732  -8.601 -12.635  1.00  0.00           H  
ATOM   1254 HG13 ILE A  78      12.753  -9.725 -13.545  1.00  0.00           H  
ATOM   1255  CD1 ILE A  78      13.103  -7.862 -14.539  1.00  0.00           C  
ATOM   1256 HD11 ILE A  78      12.278  -7.977 -15.240  1.00  0.00           H  
ATOM   1257 HD12 ILE A  78      13.239  -6.809 -14.299  1.00  0.00           H  
ATOM   1258 HD13 ILE A  78      14.012  -8.229 -15.015  1.00  0.00           H  
ATOM   1259  C   ILE A  78      10.370  -6.406 -11.173  1.00  0.00           C  
ATOM   1260  O   ILE A  78       9.648  -5.612 -11.781  1.00  0.00           O  
ATOM   1261  N   ARG A  79      10.070  -6.825  -9.931  1.00  0.00           N  
ATOM   1262  H   ARG A  79      10.672  -7.529  -9.512  1.00  0.00           H  
ATOM   1263  CA  ARG A  79       8.914  -6.347  -9.147  1.00  0.00           C  
ATOM   1264  HA  ARG A  79       8.005  -6.517  -9.724  1.00  0.00           H  
ATOM   1265  CB  ARG A  79       8.805  -7.138  -7.831  1.00  0.00           C  
ATOM   1266  HB2 ARG A  79       8.731  -8.201  -8.059  1.00  0.00           H  
ATOM   1267  HB3 ARG A  79       9.696  -6.970  -7.227  1.00  0.00           H  
ATOM   1268  CG  ARG A  79       7.567  -6.719  -7.028  1.00  0.00           C  
ATOM   1269  HG2 ARG A  79       7.614  -5.653  -6.802  1.00  0.00           H  
ATOM   1270  HG3 ARG A  79       6.672  -6.908  -7.622  1.00  0.00           H  
ATOM   1271  CD  ARG A  79       7.459  -7.478  -5.706  1.00  0.00           C  
ATOM   1272  HD2 ARG A  79       7.332  -8.541  -5.912  1.00  0.00           H  
ATOM   1273  HD3 ARG A  79       8.369  -7.324  -5.121  1.00  0.00           H  
ATOM   1274  NE  ARG A  79       6.303  -6.969  -4.967  1.00  0.00           N  
ATOM   1275  HE  ARG A  79       5.825  -6.155  -5.366  1.00  0.00           H  
ATOM   1276  CZ  ARG A  79       5.672  -7.506  -3.949  1.00  0.00           C  
ATOM   1277  NH1 ARG A  79       6.011  -8.635  -3.397  1.00  0.00           N  
ATOM   1278 HH11 ARG A  79       6.826  -9.114  -3.717  1.00  0.00           H  
ATOM   1279 HH12 ARG A  79       5.466  -8.941  -2.614  1.00  0.00           H  
ATOM   1280  NH2 ARG A  79       4.658  -6.891  -3.452  1.00  0.00           N  
ATOM   1281 HH21 ARG A  79       4.483  -5.966  -3.836  1.00  0.00           H  
ATOM   1282 HH22 ARG A  79       3.852  -7.449  -3.169  1.00  0.00           H  
ATOM   1283  C   ARG A  79       8.964  -4.834  -8.894  1.00  0.00           C  
ATOM   1284  O   ARG A  79       7.992  -4.143  -9.194  1.00  0.00           O  
ATOM   1285  N   PHE A  80      10.072  -4.293  -8.389  1.00  0.00           N  
ATOM   1286  H   PHE A  80      10.847  -4.895  -8.124  1.00  0.00           H  
ATOM   1287  CA  PHE A  80      10.177  -2.847  -8.166  1.00  0.00           C  
ATOM   1288  HA  PHE A  80       9.253  -2.525  -7.686  1.00  0.00           H  
ATOM   1289  CB  PHE A  80      11.322  -2.530  -7.195  1.00  0.00           C  
ATOM   1290  HB2 PHE A  80      12.228  -3.009  -7.561  1.00  0.00           H  
ATOM   1291  HB3 PHE A  80      11.486  -1.453  -7.188  1.00  0.00           H  
ATOM   1292  CG  PHE A  80      11.078  -2.964  -5.757  1.00  0.00           C  
ATOM   1293  CD1 PHE A  80      11.979  -3.837  -5.118  1.00  0.00           C  
ATOM   1294  HD1 PHE A  80      12.845  -4.204  -5.650  1.00  0.00           H  
ATOM   1295  CE1 PHE A  80      11.765  -4.229  -3.785  1.00  0.00           C  
ATOM   1296  HE1 PHE A  80      12.462  -4.896  -3.300  1.00  0.00           H  
ATOM   1297  CZ  PHE A  80      10.654  -3.740  -3.077  1.00  0.00           C  
ATOM   1298  HZ  PHE A  80      10.499  -4.031  -2.047  1.00  0.00           H  
ATOM   1299  CE2 PHE A  80       9.759  -2.854  -3.703  1.00  0.00           C  
ATOM   1300  HE2 PHE A  80       8.917  -2.462  -3.150  1.00  0.00           H  
ATOM   1301  CD2 PHE A  80       9.971  -2.464  -5.038  1.00  0.00           C  
ATOM   1302  HD2 PHE A  80       9.284  -1.772  -5.502  1.00  0.00           H  
ATOM   1303  C   PHE A  80      10.252  -2.028  -9.469  1.00  0.00           C  
ATOM   1304  O   PHE A  80       9.775  -0.898  -9.469  1.00  0.00           O  
ATOM   1305  N   LEU A  81      10.762  -2.570 -10.584  1.00  0.00           N  
ATOM   1306  H   LEU A  81      11.246  -3.462 -10.513  1.00  0.00           H  
ATOM   1307  CA  LEU A  81      10.661  -1.931 -11.911  1.00  0.00           C  
ATOM   1308  HA  LEU A  81      11.007  -0.902 -11.836  1.00  0.00           H  
ATOM   1309  CB  LEU A  81      11.534  -2.679 -12.940  1.00  0.00           C  
ATOM   1310  HB2 LEU A  81      11.363  -3.750 -12.833  1.00  0.00           H  
ATOM   1311  HB3 LEU A  81      11.210  -2.396 -13.941  1.00  0.00           H  
ATOM   1312  CG  LEU A  81      13.044  -2.395 -12.849  1.00  0.00           C  
ATOM   1313  HG  LEU A  81      13.399  -2.589 -11.841  1.00  0.00           H  
ATOM   1314  CD1 LEU A  81      13.797  -3.313 -13.816  1.00  0.00           C  
ATOM   1315 HD11 LEU A  81      14.871  -3.171 -13.695  1.00  0.00           H  
ATOM   1316 HD12 LEU A  81      13.562  -4.354 -13.595  1.00  0.00           H  
ATOM   1317 HD13 LEU A  81      13.521  -3.084 -14.845  1.00  0.00           H  
ATOM   1318  CD2 LEU A  81      13.382  -0.952 -13.233  1.00  0.00           C  
ATOM   1319 HD21 LEU A  81      12.992  -0.729 -14.227  1.00  0.00           H  
ATOM   1320 HD22 LEU A  81      12.961  -0.259 -12.507  1.00  0.00           H  
ATOM   1321 HD23 LEU A  81      14.464  -0.816 -13.237  1.00  0.00           H  
ATOM   1322  C   LEU A  81       9.204  -1.854 -12.402  1.00  0.00           C  
ATOM   1323  O   LEU A  81       8.752  -0.790 -12.825  1.00  0.00           O  
ATOM   1324  N   LYS A  82       8.444  -2.948 -12.263  1.00  0.00           N  
ATOM   1325  H   LYS A  82       8.888  -3.803 -11.937  1.00  0.00           H  
ATOM   1326  CA  LYS A  82       6.991  -2.969 -12.507  1.00  0.00           C  
ATOM   1327  HA  LYS A  82       6.796  -2.628 -13.525  1.00  0.00           H  
ATOM   1328  CB  LYS A  82       6.458  -4.404 -12.346  1.00  0.00           C  
ATOM   1329  HB2 LYS A  82       6.871  -4.855 -11.443  1.00  0.00           H  
ATOM   1330  HB3 LYS A  82       5.371  -4.377 -12.253  1.00  0.00           H  
ATOM   1331  CG  LYS A  82       6.820  -5.253 -13.571  1.00  0.00           C  
ATOM   1332  HG2 LYS A  82       6.256  -4.867 -14.419  1.00  0.00           H  
ATOM   1333  HG3 LYS A  82       7.886  -5.161 -13.785  1.00  0.00           H  
ATOM   1334  CD  LYS A  82       6.479  -6.735 -13.390  1.00  0.00           C  
ATOM   1335  HD2 LYS A  82       7.068  -7.148 -12.569  1.00  0.00           H  
ATOM   1336  HD3 LYS A  82       5.417  -6.839 -13.168  1.00  0.00           H  
ATOM   1337  CE  LYS A  82       6.817  -7.463 -14.694  1.00  0.00           C  
ATOM   1338  HE2 LYS A  82       6.275  -6.986 -15.514  1.00  0.00           H  
ATOM   1339  HE3 LYS A  82       7.888  -7.356 -14.891  1.00  0.00           H  
ATOM   1340  NZ  LYS A  82       6.473  -8.900 -14.648  1.00  0.00           N  
ATOM   1341  HZ1 LYS A  82       6.751  -9.369 -15.519  1.00  0.00           H  
ATOM   1342  HZ2 LYS A  82       7.081  -9.425 -14.012  1.00  0.00           H  
ATOM   1343  HZ3 LYS A  82       5.506  -9.095 -14.450  1.00  0.00           H  
ATOM   1344  C   LYS A  82       6.248  -1.991 -11.597  1.00  0.00           C  
ATOM   1345  O   LYS A  82       5.370  -1.274 -12.069  1.00  0.00           O  
ATOM   1346  N   ARG A  83       6.610  -1.891 -10.315  1.00  0.00           N  
ATOM   1347  H   ARG A  83       7.282  -2.563  -9.959  1.00  0.00           H  
ATOM   1348  CA  ARG A  83       5.997  -0.918  -9.392  1.00  0.00           C  
ATOM   1349  HA  ARG A  83       4.918  -0.982  -9.518  1.00  0.00           H  
ATOM   1350  CB  ARG A  83       6.320  -1.310  -7.942  1.00  0.00           C  
ATOM   1351  HB2 ARG A  83       6.243  -2.395  -7.853  1.00  0.00           H  
ATOM   1352  HB3 ARG A  83       7.342  -1.016  -7.695  1.00  0.00           H  
ATOM   1353  CG  ARG A  83       5.333  -0.682  -6.940  1.00  0.00           C  
ATOM   1354  HG2 ARG A  83       5.479   0.399  -6.902  1.00  0.00           H  
ATOM   1355  HG3 ARG A  83       4.311  -0.897  -7.258  1.00  0.00           H  
ATOM   1356  CD  ARG A  83       5.557  -1.283  -5.549  1.00  0.00           C  
ATOM   1357  HD2 ARG A  83       5.494  -2.367  -5.637  1.00  0.00           H  
ATOM   1358  HD3 ARG A  83       6.562  -1.027  -5.210  1.00  0.00           H  
ATOM   1359  NE  ARG A  83       4.561  -0.821  -4.562  1.00  0.00           N  
ATOM   1360  HE  ARG A  83       3.751  -0.316  -4.898  1.00  0.00           H  
ATOM   1361  CZ  ARG A  83       4.552  -1.134  -3.279  1.00  0.00           C  
ATOM   1362  NH1 ARG A  83       5.410  -1.967  -2.761  1.00  0.00           N  
ATOM   1363 HH11 ARG A  83       5.949  -2.527  -3.395  1.00  0.00           H  
ATOM   1364 HH12 ARG A  83       5.418  -2.151  -1.780  1.00  0.00           H  
ATOM   1365  NH2 ARG A  83       3.663  -0.636  -2.477  1.00  0.00           N  
ATOM   1366 HH21 ARG A  83       2.944  -0.013  -2.840  1.00  0.00           H  
ATOM   1367 HH22 ARG A  83       3.551  -0.991  -1.549  1.00  0.00           H  
ATOM   1368  C   ARG A  83       6.369   0.535  -9.722  1.00  0.00           C  
ATOM   1369  O   ARG A  83       5.534   1.417  -9.565  1.00  0.00           O  
ATOM   1370  N   LEU A  84       7.585   0.792 -10.212  1.00  0.00           N  
ATOM   1371  H   LEU A  84       8.249   0.027 -10.234  1.00  0.00           H  
ATOM   1372  CA  LEU A  84       8.054   2.104 -10.677  1.00  0.00           C  
ATOM   1373  HA  LEU A  84       7.847   2.844  -9.901  1.00  0.00           H  
ATOM   1374  CB  LEU A  84       9.581   2.030 -10.882  1.00  0.00           C  
ATOM   1375  HB2 LEU A  84      10.056   1.864  -9.915  1.00  0.00           H  
ATOM   1376  HB3 LEU A  84       9.798   1.163 -11.503  1.00  0.00           H  
ATOM   1377  CG  LEU A  84      10.234   3.252 -11.553  1.00  0.00           C  
ATOM   1378  HG  LEU A  84       9.791   3.415 -12.535  1.00  0.00           H  
ATOM   1379  CD1 LEU A  84      10.104   4.535 -10.728  1.00  0.00           C  
ATOM   1380 HD11 LEU A  84      10.639   5.347 -11.219  1.00  0.00           H  
ATOM   1381 HD12 LEU A  84       9.056   4.817 -10.646  1.00  0.00           H  
ATOM   1382 HD13 LEU A  84      10.517   4.381  -9.730  1.00  0.00           H  
ATOM   1383  CD2 LEU A  84      11.721   2.962 -11.750  1.00  0.00           C  
ATOM   1384 HD21 LEU A  84      11.848   2.070 -12.363  1.00  0.00           H  
ATOM   1385 HD22 LEU A  84      12.197   3.804 -12.252  1.00  0.00           H  
ATOM   1386 HD23 LEU A  84      12.203   2.800 -10.786  1.00  0.00           H  
ATOM   1387  C   LEU A  84       7.315   2.557 -11.943  1.00  0.00           C  
ATOM   1388  O   LEU A  84       6.858   3.696 -11.995  1.00  0.00           O  
ATOM   1389  N   ASP A  85       7.143   1.672 -12.927  1.00  0.00           N  
ATOM   1390  H   ASP A  85       7.582   0.758 -12.834  1.00  0.00           H  
ATOM   1391  CA  ASP A  85       6.312   1.909 -14.119  1.00  0.00           C  
ATOM   1392  HA  ASP A  85       6.708   2.763 -14.670  1.00  0.00           H  
ATOM   1393  CB  ASP A  85       6.443   0.643 -14.992  1.00  0.00           C  
ATOM   1394  HB2 ASP A  85       7.508   0.460 -15.147  1.00  0.00           H  
ATOM   1395  HB3 ASP A  85       6.040  -0.205 -14.437  1.00  0.00           H  
ATOM   1396  CG  ASP A  85       5.782   0.679 -16.376  1.00  0.00           C  
ATOM   1397  OD1 ASP A  85       5.390   1.761 -16.859  1.00  0.00           O  
ATOM   1398  OD2 ASP A  85       5.676  -0.399 -17.009  1.00  0.00           O  
ATOM   1399  C   ASP A  85       4.849   2.239 -13.728  1.00  0.00           C  
ATOM   1400  O   ASP A  85       4.306   3.279 -14.108  1.00  0.00           O  
ATOM   1401  N   ARG A  86       4.258   1.417 -12.846  1.00  0.00           N  
ATOM   1402  H   ARG A  86       4.757   0.566 -12.610  1.00  0.00           H  
ATOM   1403  CA  ARG A  86       2.927   1.607 -12.227  1.00  0.00           C  
ATOM   1404  HA  ARG A  86       2.167   1.618 -13.004  1.00  0.00           H  
ATOM   1405  CB  ARG A  86       2.694   0.390 -11.317  1.00  0.00           C  
ATOM   1406  HB2 ARG A  86       2.740  -0.509 -11.932  1.00  0.00           H  
ATOM   1407  HB3 ARG A  86       3.511   0.349 -10.604  1.00  0.00           H  
ATOM   1408  CG  ARG A  86       1.385   0.362 -10.524  1.00  0.00           C  
ATOM   1409  HG2 ARG A  86       1.295   1.257  -9.911  1.00  0.00           H  
ATOM   1410  HG3 ARG A  86       0.536   0.301 -11.206  1.00  0.00           H  
ATOM   1411  CD  ARG A  86       1.416  -0.873  -9.610  1.00  0.00           C  
ATOM   1412  HD2 ARG A  86       1.466  -1.767 -10.235  1.00  0.00           H  
ATOM   1413  HD3 ARG A  86       2.303  -0.830  -8.972  1.00  0.00           H  
ATOM   1414  NE  ARG A  86       0.228  -0.936  -8.754  1.00  0.00           N  
ATOM   1415  HE  ARG A  86      -0.318  -0.074  -8.679  1.00  0.00           H  
ATOM   1416  CZ  ARG A  86      -0.290  -1.997  -8.170  1.00  0.00           C  
ATOM   1417  NH1 ARG A  86       0.257  -3.182  -8.216  1.00  0.00           N  
ATOM   1418 HH11 ARG A  86       1.180  -3.258  -8.605  1.00  0.00           H  
ATOM   1419 HH12 ARG A  86      -0.107  -3.898  -7.619  1.00  0.00           H  
ATOM   1420  NH2 ARG A  86      -1.400  -1.878  -7.517  1.00  0.00           N  
ATOM   1421 HH21 ARG A  86      -1.671  -0.917  -7.303  1.00  0.00           H  
ATOM   1422 HH22 ARG A  86      -1.921  -2.651  -7.152  1.00  0.00           H  
ATOM   1423  C   ARG A  86       2.773   2.938 -11.479  1.00  0.00           C  
ATOM   1424  O   ARG A  86       1.694   3.520 -11.476  1.00  0.00           O  
ATOM   1425  N   ASN A  87       3.841   3.435 -10.861  1.00  0.00           N  
ATOM   1426  H   ASN A  87       4.668   2.856 -10.841  1.00  0.00           H  
ATOM   1427  CA  ASN A  87       3.894   4.755 -10.227  1.00  0.00           C  
ATOM   1428  HA  ASN A  87       2.984   4.897  -9.638  1.00  0.00           H  
ATOM   1429  CB  ASN A  87       5.126   4.797  -9.300  1.00  0.00           C  
ATOM   1430  HB2 ASN A  87       5.635   3.838  -9.297  1.00  0.00           H  
ATOM   1431  HB3 ASN A  87       5.842   5.524  -9.672  1.00  0.00           H  
ATOM   1432  CG  ASN A  87       4.781   5.150  -7.868  1.00  0.00           C  
ATOM   1433  OD1 ASN A  87       3.881   5.913  -7.582  1.00  0.00           O  
ATOM   1434  ND2 ASN A  87       5.483   4.595  -6.911  1.00  0.00           N  
ATOM   1435 HD21 ASN A  87       5.215   4.870  -5.978  1.00  0.00           H  
ATOM   1436 HD22 ASN A  87       6.179   3.900  -7.111  1.00  0.00           H  
ATOM   1437  C   ASN A  87       3.944   5.899 -11.263  1.00  0.00           C  
ATOM   1438  O   ASN A  87       3.113   6.810 -11.234  1.00  0.00           O  
ATOM   1439  N   LEU A  88       4.915   5.854 -12.192  1.00  0.00           N  
ATOM   1440  H   LEU A  88       5.530   5.045 -12.177  1.00  0.00           H  
ATOM   1441  CA  LEU A  88       5.161   6.895 -13.212  1.00  0.00           C  
ATOM   1442  HA  LEU A  88       5.361   7.838 -12.702  1.00  0.00           H  
ATOM   1443  CB  LEU A  88       6.376   6.512 -14.081  1.00  0.00           C  
ATOM   1444  HB2 LEU A  88       6.244   5.479 -14.407  1.00  0.00           H  
ATOM   1445  HB3 LEU A  88       6.377   7.139 -14.973  1.00  0.00           H  
ATOM   1446  CG  LEU A  88       7.747   6.657 -13.401  1.00  0.00           C  
ATOM   1447  HG  LEU A  88       7.735   6.143 -12.442  1.00  0.00           H  
ATOM   1448  CD1 LEU A  88       8.835   6.036 -14.276  1.00  0.00           C  
ATOM   1449 HD11 LEU A  88       8.591   4.989 -14.465  1.00  0.00           H  
ATOM   1450 HD12 LEU A  88       8.905   6.563 -15.228  1.00  0.00           H  
ATOM   1451 HD13 LEU A  88       9.794   6.078 -13.760  1.00  0.00           H  
ATOM   1452  CD2 LEU A  88       8.134   8.119 -13.173  1.00  0.00           C  
ATOM   1453 HD21 LEU A  88       8.188   8.649 -14.123  1.00  0.00           H  
ATOM   1454 HD22 LEU A  88       7.406   8.601 -12.526  1.00  0.00           H  
ATOM   1455 HD23 LEU A  88       9.103   8.161 -12.676  1.00  0.00           H  
ATOM   1456  C   LEU A  88       3.951   7.131 -14.133  1.00  0.00           C  
ATOM   1457  O   LEU A  88       3.739   8.259 -14.584  1.00  0.00           O  
ATOM   1458  N   TRP A  89       3.134   6.097 -14.341  1.00  0.00           N  
ATOM   1459  H   TRP A  89       3.460   5.185 -14.027  1.00  0.00           H  
ATOM   1460  CA  TRP A  89       1.798   6.167 -14.944  1.00  0.00           C  
ATOM   1461  HA  TRP A  89       1.897   6.332 -16.016  1.00  0.00           H  
ATOM   1462  CB  TRP A  89       1.112   4.813 -14.716  1.00  0.00           C  
ATOM   1463  HB2 TRP A  89       1.634   4.063 -15.309  1.00  0.00           H  
ATOM   1464  HB3 TRP A  89       1.244   4.544 -13.670  1.00  0.00           H  
ATOM   1465  CG  TRP A  89      -0.361   4.724 -15.011  1.00  0.00           C  
ATOM   1466  CD1 TRP A  89      -1.332   4.531 -14.087  1.00  0.00           C  
ATOM   1467  HD1 TRP A  89      -1.159   4.438 -13.019  1.00  0.00           H  
ATOM   1468  NE1 TRP A  89      -2.565   4.467 -14.709  1.00  0.00           N  
ATOM   1469  HE1 TRP A  89      -3.437   4.374 -14.208  1.00  0.00           H  
ATOM   1470  CE2 TRP A  89      -2.451   4.610 -16.074  1.00  0.00           C  
ATOM   1471  CZ2 TRP A  89      -3.392   4.605 -17.115  1.00  0.00           C  
ATOM   1472  HZ2 TRP A  89      -4.442   4.462 -16.910  1.00  0.00           H  
ATOM   1473  CH2 TRP A  89      -2.945   4.781 -18.433  1.00  0.00           C  
ATOM   1474  HH2 TRP A  89      -3.652   4.773 -19.252  1.00  0.00           H  
ATOM   1475  CZ3 TRP A  89      -1.575   4.960 -18.688  1.00  0.00           C  
ATOM   1476  HZ3 TRP A  89      -1.248   5.085 -19.704  1.00  0.00           H  
ATOM   1477  CE3 TRP A  89      -0.634   4.956 -17.638  1.00  0.00           C  
ATOM   1478  HE3 TRP A  89       0.418   5.085 -17.853  1.00  0.00           H  
ATOM   1479  CD2 TRP A  89      -1.050   4.784 -16.299  1.00  0.00           C  
ATOM   1480  C   TRP A  89       0.926   7.300 -14.381  1.00  0.00           C  
ATOM   1481  O   TRP A  89       0.251   7.974 -15.161  1.00  0.00           O  
ATOM   1482  N   GLY A  90       0.961   7.557 -13.068  1.00  0.00           N  
ATOM   1483  H   GLY A  90       1.578   7.007 -12.478  1.00  0.00           H  
ATOM   1484  CA  GLY A  90       0.170   8.621 -12.439  1.00  0.00           C  
ATOM   1485  HA2 GLY A  90      -0.851   8.576 -12.819  1.00  0.00           H  
ATOM   1486  HA3 GLY A  90       0.149   8.462 -11.363  1.00  0.00           H  
ATOM   1487  C   GLY A  90       0.714  10.030 -12.686  1.00  0.00           C  
ATOM   1488  O   GLY A  90      -0.061  10.977 -12.820  1.00  0.00           O  
ATOM   1489  N   LEU A  91       2.040  10.176 -12.813  1.00  0.00           N  
ATOM   1490  H   LEU A  91       2.618   9.349 -12.734  1.00  0.00           H  
ATOM   1491  CA  LEU A  91       2.663  11.444 -13.209  1.00  0.00           C  
ATOM   1492  HA  LEU A  91       2.213  12.261 -12.644  1.00  0.00           H  
ATOM   1493  CB  LEU A  91       4.173  11.401 -12.938  1.00  0.00           C  
ATOM   1494  HB2 LEU A  91       4.562  10.437 -13.272  1.00  0.00           H  
ATOM   1495  HB3 LEU A  91       4.657  12.171 -13.537  1.00  0.00           H  
ATOM   1496  CG  LEU A  91       4.569  11.634 -11.474  1.00  0.00           C  
ATOM   1497  HG  LEU A  91       3.975  10.998 -10.817  1.00  0.00           H  
ATOM   1498  CD1 LEU A  91       6.040  11.262 -11.337  1.00  0.00           C  
ATOM   1499 HD11 LEU A  91       6.380  11.469 -10.325  1.00  0.00           H  
ATOM   1500 HD12 LEU A  91       6.161  10.202 -11.540  1.00  0.00           H  
ATOM   1501 HD13 LEU A  91       6.633  11.840 -12.045  1.00  0.00           H  
ATOM   1502  CD2 LEU A  91       4.406  13.102 -11.066  1.00  0.00           C  
ATOM   1503 HD21 LEU A  91       4.669  13.212 -10.015  1.00  0.00           H  
ATOM   1504 HD22 LEU A  91       3.368  13.412 -11.180  1.00  0.00           H  
ATOM   1505 HD23 LEU A  91       5.046  13.739 -11.676  1.00  0.00           H  
ATOM   1506  C   LEU A  91       2.431  11.736 -14.690  1.00  0.00           C  
ATOM   1507  O   LEU A  91       2.088  12.859 -15.057  1.00  0.00           O  
ATOM   1508  N   ALA A  92       2.621  10.735 -15.549  1.00  0.00           N  
ATOM   1509  H   ALA A  92       2.916   9.833 -15.182  1.00  0.00           H  
ATOM   1510  CA  ALA A  92       2.498  10.868 -16.993  1.00  0.00           C  
ATOM   1511  HA  ALA A  92       3.057  11.747 -17.316  1.00  0.00           H  
ATOM   1512  CB  ALA A  92       3.138   9.639 -17.650  1.00  0.00           C  
ATOM   1513  HB1 ALA A  92       3.028   9.711 -18.729  1.00  0.00           H  
ATOM   1514  HB2 ALA A  92       4.199   9.598 -17.399  1.00  0.00           H  
ATOM   1515  HB3 ALA A  92       2.658   8.723 -17.301  1.00  0.00           H  
ATOM   1516  C   ALA A  92       1.036  11.063 -17.425  1.00  0.00           C  
ATOM   1517  O   ALA A  92       0.704  12.075 -18.046  1.00  0.00           O  
ATOM   1518  N   GLY A  93       0.148  10.127 -17.073  1.00  0.00           N  
ATOM   1519  H   GLY A  93       0.434   9.382 -16.441  1.00  0.00           H  
ATOM   1520  CA  GLY A  93      -1.177   9.993 -17.693  1.00  0.00           C  
ATOM   1521  HA2 GLY A  93      -1.749   9.260 -17.124  1.00  0.00           H  
ATOM   1522  HA3 GLY A  93      -1.705  10.946 -17.668  1.00  0.00           H  
ATOM   1523  C   GLY A  93      -1.111   9.511 -19.151  1.00  0.00           C  
ATOM   1524  O   GLY A  93      -2.031   9.756 -19.924  1.00  0.00           O  
ATOM   1525  N   LEU A  94      -0.002   8.874 -19.546  1.00  0.00           N  
ATOM   1526  H   LEU A  94       0.689   8.666 -18.840  1.00  0.00           H  
ATOM   1527  CA  LEU A  94       0.285   8.423 -20.909  1.00  0.00           C  
ATOM   1528  HA  LEU A  94      -0.627   8.468 -21.507  1.00  0.00           H  
ATOM   1529  CB  LEU A  94       1.349   9.334 -21.551  1.00  0.00           C  
ATOM   1530  HB2 LEU A  94       2.232   9.303 -20.916  1.00  0.00           H  
ATOM   1531  HB3 LEU A  94       1.624   8.918 -22.522  1.00  0.00           H  
ATOM   1532  CG  LEU A  94       0.963  10.810 -21.744  1.00  0.00           C  
ATOM   1533  HG  LEU A  94       0.655  11.243 -20.793  1.00  0.00           H  
ATOM   1534  CD1 LEU A  94       2.182  11.584 -22.255  1.00  0.00           C  
ATOM   1535 HD11 LEU A  94       1.918  12.632 -22.397  1.00  0.00           H  
ATOM   1536 HD12 LEU A  94       2.990  11.521 -21.526  1.00  0.00           H  
ATOM   1537 HD13 LEU A  94       2.521  11.170 -23.205  1.00  0.00           H  
ATOM   1538  CD2 LEU A  94      -0.170  10.964 -22.759  1.00  0.00           C  
ATOM   1539 HD21 LEU A  94      -0.379  12.021 -22.918  1.00  0.00           H  
ATOM   1540 HD22 LEU A  94       0.108  10.511 -23.711  1.00  0.00           H  
ATOM   1541 HD23 LEU A  94      -1.078  10.495 -22.382  1.00  0.00           H  
ATOM   1542  C   LEU A  94       0.767   6.966 -20.900  1.00  0.00           C  
ATOM   1543  O   LEU A  94       1.650   6.614 -20.120  1.00  0.00           O  
ATOM   1544  N   ASN A  95       0.206   6.139 -21.792  1.00  0.00           N  
ATOM   1545  H   ASN A  95      -0.511   6.516 -22.390  1.00  0.00           H  
ATOM   1546  CA  ASN A  95       0.521   4.706 -21.884  1.00  0.00           C  
ATOM   1547  HA  ASN A  95       0.390   4.248 -20.901  1.00  0.00           H  
ATOM   1548  CB  ASN A  95      -0.418   4.025 -22.910  1.00  0.00           C  
ATOM   1549  HB2 ASN A  95      -0.810   4.757 -23.615  1.00  0.00           H  
ATOM   1550  HB3 ASN A  95       0.140   3.287 -23.485  1.00  0.00           H  
ATOM   1551  CG  ASN A  95      -1.561   3.260 -22.270  1.00  0.00           C  
ATOM   1552  OD1 ASN A  95      -1.441   2.688 -21.207  1.00  0.00           O  
ATOM   1553  ND2 ASN A  95      -2.704   3.198 -22.909  1.00  0.00           N  
ATOM   1554 HD21 ASN A  95      -3.423   2.660 -22.459  1.00  0.00           H  
ATOM   1555 HD22 ASN A  95      -2.832   3.622 -23.806  1.00  0.00           H  
ATOM   1556  C   ASN A  95       1.982   4.442 -22.263  1.00  0.00           C  
ATOM   1557  O   ASN A  95       2.669   3.672 -21.595  1.00  0.00           O  
ATOM   1558  N   SER A  96       2.447   5.024 -23.366  1.00  0.00           N  
ATOM   1559  H   SER A  96       1.874   5.699 -23.852  1.00  0.00           H  
ATOM   1560  CA  SER A  96       3.768   4.746 -23.926  1.00  0.00           C  
ATOM   1561  HA  SER A  96       4.480   4.619 -23.111  1.00  0.00           H  
ATOM   1562  CB  SER A  96       3.731   3.449 -24.740  1.00  0.00           C  
ATOM   1563  HB2 SER A  96       3.376   2.634 -24.109  1.00  0.00           H  
ATOM   1564  HB3 SER A  96       3.049   3.569 -25.584  1.00  0.00           H  
ATOM   1565  OG  SER A  96       5.020   3.130 -25.220  1.00  0.00           O  
ATOM   1566  HG  SER A  96       4.980   2.310 -25.720  1.00  0.00           H  
ATOM   1567  C   SER A  96       4.239   5.901 -24.799  1.00  0.00           C  
ATOM   1568  O   SER A  96       3.447   6.482 -25.541  1.00  0.00           O  
ATOM   1569  N   CYS A  97       5.529   6.206 -24.719  1.00  0.00           N  
ATOM   1570  H   CYS A  97       6.104   5.648 -24.094  1.00  0.00           H  
ATOM   1571  CA  CYS A  97       6.198   7.174 -25.574  1.00  0.00           C  
ATOM   1572  HA  CYS A  97       5.583   7.365 -26.451  1.00  0.00           H  
ATOM   1573  CB  CYS A  97       6.331   8.506 -24.826  1.00  0.00           C  
ATOM   1574  HB2 CYS A  97       5.351   8.836 -24.477  1.00  0.00           H  
ATOM   1575  HB3 CYS A  97       6.990   8.378 -23.966  1.00  0.00           H  
ATOM   1576  SG  CYS A  97       7.022   9.741 -25.959  1.00  0.00           S  
ATOM   1577  HG  CYS A  97       5.917   9.976 -26.678  1.00  0.00           H  
ATOM   1578  C   CYS A  97       7.539   6.563 -26.017  1.00  0.00           C  
ATOM   1579  O   CYS A  97       8.514   6.618 -25.262  1.00  0.00           O  
ATOM   1580  N   PRO A  98       7.584   5.882 -27.179  1.00  0.00           N  
ATOM   1581  CD  PRO A  98       6.486   5.659 -28.113  1.00  0.00           C  
ATOM   1582  HD2 PRO A  98       5.981   6.589 -28.371  1.00  0.00           H  
ATOM   1583  HD3 PRO A  98       5.777   4.953 -27.677  1.00  0.00           H  
ATOM   1584  CG  PRO A  98       7.117   5.061 -29.371  1.00  0.00           C  
ATOM   1585  HG2 PRO A  98       7.412   5.864 -30.048  1.00  0.00           H  
ATOM   1586  HG3 PRO A  98       6.439   4.367 -29.871  1.00  0.00           H  
ATOM   1587  CB  PRO A  98       8.361   4.355 -28.834  1.00  0.00           C  
ATOM   1588  HB2 PRO A  98       9.132   4.254 -29.599  1.00  0.00           H  
ATOM   1589  HB3 PRO A  98       8.084   3.376 -28.439  1.00  0.00           H  
ATOM   1590  CA  PRO A  98       8.803   5.263 -27.684  1.00  0.00           C  
ATOM   1591  HA  PRO A  98       9.262   4.656 -26.902  1.00  0.00           H  
ATOM   1592  C   PRO A  98       9.801   6.330 -28.139  1.00  0.00           C  
ATOM   1593  O   PRO A  98       9.422   7.362 -28.694  1.00  0.00           O  
ATOM   1594  N   VAL A  99      11.090   6.063 -27.919  1.00  0.00           N  
ATOM   1595  H   VAL A  99      11.342   5.159 -27.548  1.00  0.00           H  
ATOM   1596  CA  VAL A  99      12.185   6.973 -28.272  1.00  0.00           C  
ATOM   1597  HA  VAL A  99      11.742   7.882 -28.672  1.00  0.00           H  
ATOM   1598  CB  VAL A  99      12.991   7.376 -27.012  1.00  0.00           C  
ATOM   1599  HB  VAL A  99      12.437   7.060 -26.127  1.00  0.00           H  
ATOM   1600  CG1 VAL A  99      14.395   6.770 -26.913  1.00  0.00           C  
ATOM   1601 HG11 VAL A  99      14.846   7.047 -25.962  1.00  0.00           H  
ATOM   1602 HG12 VAL A  99      14.335   5.684 -26.972  1.00  0.00           H  
ATOM   1603 HG13 VAL A  99      15.043   7.150 -27.704  1.00  0.00           H  
ATOM   1604  CG2 VAL A  99      13.109   8.901 -26.935  1.00  0.00           C  
ATOM   1605 HG21 VAL A  99      13.661   9.287 -27.791  1.00  0.00           H  
ATOM   1606 HG22 VAL A  99      12.108   9.333 -26.923  1.00  0.00           H  
ATOM   1607 HG23 VAL A  99      13.623   9.185 -26.017  1.00  0.00           H  
ATOM   1608  C   VAL A  99      13.017   6.397 -29.415  1.00  0.00           C  
ATOM   1609  O   VAL A  99      12.962   5.200 -29.699  1.00  0.00           O  
ATOM   1610  N   LYS A 100      13.785   7.269 -30.071  1.00  0.00           N  
ATOM   1611  H   LYS A 100      13.826   8.222 -29.738  1.00  0.00           H  
ATOM   1612  CA  LYS A 100      14.627   6.946 -31.222  1.00  0.00           C  
ATOM   1613  HA  LYS A 100      14.950   5.904 -31.158  1.00  0.00           H  
ATOM   1614  CB  LYS A 100      13.806   7.147 -32.505  1.00  0.00           C  
ATOM   1615  HB2 LYS A 100      13.044   7.915 -32.367  1.00  0.00           H  
ATOM   1616  HB3 LYS A 100      14.466   7.497 -33.293  1.00  0.00           H  
ATOM   1617  CG  LYS A 100      13.165   5.826 -32.939  1.00  0.00           C  
ATOM   1618  HG2 LYS A 100      13.926   5.045 -32.874  1.00  0.00           H  
ATOM   1619  HG3 LYS A 100      12.337   5.576 -32.275  1.00  0.00           H  
ATOM   1620  CD  LYS A 100      12.661   5.906 -34.382  1.00  0.00           C  
ATOM   1621  HD2 LYS A 100      11.709   6.439 -34.426  1.00  0.00           H  
ATOM   1622  HD3 LYS A 100      13.396   6.444 -34.985  1.00  0.00           H  
ATOM   1623  CE  LYS A 100      12.518   4.480 -34.915  1.00  0.00           C  
ATOM   1624  HE2 LYS A 100      11.495   4.131 -34.749  1.00  0.00           H  
ATOM   1625  HE3 LYS A 100      13.189   3.830 -34.346  1.00  0.00           H  
ATOM   1626  NZ  LYS A 100      12.906   4.424 -36.339  1.00  0.00           N  
ATOM   1627  HZ1 LYS A 100      12.876   3.474 -36.681  1.00  0.00           H  
ATOM   1628  HZ2 LYS A 100      13.859   4.774 -36.420  1.00  0.00           H  
ATOM   1629  HZ3 LYS A 100      12.300   5.011 -36.893  1.00  0.00           H  
ATOM   1630  C   LYS A 100      15.897   7.787 -31.257  1.00  0.00           C  
ATOM   1631  O   LYS A 100      15.911   8.897 -30.732  1.00  0.00           O  
ATOM   1632  N   GLU A 101      16.923   7.237 -31.904  1.00  0.00           N  
ATOM   1633  H   GLU A 101      16.756   6.347 -32.354  1.00  0.00           H  
ATOM   1634  CA  GLU A 101      18.176   7.902 -32.285  1.00  0.00           C  
ATOM   1635  HA  GLU A 101      18.876   7.113 -32.568  1.00  0.00           H  
ATOM   1636  CB  GLU A 101      17.966   8.752 -33.557  1.00  0.00           C  
ATOM   1637  HB2 GLU A 101      17.504   9.700 -33.273  1.00  0.00           H  
ATOM   1638  HB3 GLU A 101      18.957   8.983 -33.951  1.00  0.00           H  
ATOM   1639  CG  GLU A 101      17.123   8.145 -34.713  1.00  0.00           C  
ATOM   1640  HG2 GLU A 101      16.116   8.564 -34.630  1.00  0.00           H  
ATOM   1641  HG3 GLU A 101      17.534   8.508 -35.657  1.00  0.00           H  
ATOM   1642  CD  GLU A 101      17.005   6.604 -34.775  1.00  0.00           C  
ATOM   1643  OE1 GLU A 101      15.856   6.101 -34.887  1.00  0.00           O  
ATOM   1644  OE2 GLU A 101      18.045   5.924 -34.662  1.00  0.00           O  
ATOM   1645  C   GLU A 101      18.859   8.641 -31.108  1.00  0.00           C  
ATOM   1646  O   GLU A 101      19.238   9.808 -31.203  1.00  0.00           O  
ATOM   1647  N   ALA A 102      18.975   7.944 -29.972  1.00  0.00           N  
ATOM   1648  H   ALA A 102      18.695   6.975 -29.993  1.00  0.00           H  
ATOM   1649  CA  ALA A 102      19.499   8.445 -28.700  1.00  0.00           C  
ATOM   1650  HA  ALA A 102      19.997   9.401 -28.877  1.00  0.00           H  
ATOM   1651  CB  ALA A 102      18.322   8.689 -27.744  1.00  0.00           C  
ATOM   1652  HB1 ALA A 102      17.803   7.750 -27.554  1.00  0.00           H  
ATOM   1653  HB2 ALA A 102      18.687   9.090 -26.797  1.00  0.00           H  
ATOM   1654  HB3 ALA A 102      17.624   9.401 -28.187  1.00  0.00           H  
ATOM   1655  C   ALA A 102      20.536   7.479 -28.091  1.00  0.00           C  
ATOM   1656  O   ALA A 102      20.515   6.277 -28.359  1.00  0.00           O  
ATOM   1657  N   ASN A 103      21.444   8.011 -27.265  1.00  0.00           N  
ATOM   1658  H   ASN A 103      21.347   8.986 -27.034  1.00  0.00           H  
ATOM   1659  CA  ASN A 103      22.553   7.265 -26.651  1.00  0.00           C  
ATOM   1660  HA  ASN A 103      23.077   6.725 -27.444  1.00  0.00           H  
ATOM   1661  CB  ASN A 103      23.536   8.270 -26.013  1.00  0.00           C  
ATOM   1662  HB2 ASN A 103      22.990   9.016 -25.437  1.00  0.00           H  
ATOM   1663  HB3 ASN A 103      24.205   7.752 -25.327  1.00  0.00           H  
ATOM   1664  CG  ASN A 103      24.417   8.939 -27.053  1.00  0.00           C  
ATOM   1665  OD1 ASN A 103      25.089   8.280 -27.823  1.00  0.00           O  
ATOM   1666  ND2 ASN A 103      24.458  10.249 -27.119  1.00  0.00           N  
ATOM   1667 HD21 ASN A 103      25.043  10.630 -27.842  1.00  0.00           H  
ATOM   1668 HD22 ASN A 103      23.933  10.822 -26.483  1.00  0.00           H  
ATOM   1669  C   ASN A 103      22.097   6.193 -25.638  1.00  0.00           C  
ATOM   1670  O   ASN A 103      20.968   6.206 -25.158  1.00  0.00           O  
ATOM   1671  N   GLN A 104      23.001   5.279 -25.270  1.00  0.00           N  
ATOM   1672  H   GLN A 104      23.929   5.355 -25.659  1.00  0.00           H  
ATOM   1673  CA  GLN A 104      22.822   4.307 -24.177  1.00  0.00           C  
ATOM   1674  HA  GLN A 104      21.759   4.153 -23.995  1.00  0.00           H  
ATOM   1675  CB  GLN A 104      23.454   2.963 -24.585  1.00  0.00           C  
ATOM   1676  HB2 GLN A 104      24.468   3.142 -24.946  1.00  0.00           H  
ATOM   1677  HB3 GLN A 104      23.531   2.316 -23.712  1.00  0.00           H  
ATOM   1678  CG  GLN A 104      22.662   2.224 -25.675  1.00  0.00           C  
ATOM   1679  HG2 GLN A 104      22.469   2.895 -26.512  1.00  0.00           H  
ATOM   1680  HG3 GLN A 104      23.264   1.396 -26.047  1.00  0.00           H  
ATOM   1681  CD  GLN A 104      21.346   1.643 -25.159  1.00  0.00           C  
ATOM   1682  OE1 GLN A 104      21.274   1.005 -24.116  1.00  0.00           O  
ATOM   1683  NE2 GLN A 104      20.264   1.807 -25.880  1.00  0.00           N  
ATOM   1684 HE21 GLN A 104      19.401   1.468 -25.498  1.00  0.00           H  
ATOM   1685 HE22 GLN A 104      20.283   2.337 -26.734  1.00  0.00           H  
ATOM   1686  C   GLN A 104      23.453   4.808 -22.865  1.00  0.00           C  
ATOM   1687  O   GLN A 104      24.445   5.537 -22.894  1.00  0.00           O  
ATOM   1688  N   SER A 105      22.928   4.373 -21.717  1.00  0.00           N  
ATOM   1689  H   SER A 105      22.063   3.834 -21.754  1.00  0.00           H  
ATOM   1690  CA  SER A 105      23.528   4.596 -20.391  1.00  0.00           C  
ATOM   1691  HA  SER A 105      24.611   4.658 -20.501  1.00  0.00           H  
ATOM   1692  CB  SER A 105      23.022   5.926 -19.823  1.00  0.00           C  
ATOM   1693  HB2 SER A 105      23.060   6.690 -20.600  1.00  0.00           H  
ATOM   1694  HB3 SER A 105      21.987   5.809 -19.495  1.00  0.00           H  
ATOM   1695  OG  SER A 105      23.826   6.352 -18.738  1.00  0.00           O  
ATOM   1696  HG  SER A 105      24.564   6.850 -19.108  1.00  0.00           H  
ATOM   1697  C   SER A 105      23.210   3.426 -19.449  1.00  0.00           C  
ATOM   1698  O   SER A 105      22.212   2.742 -19.668  1.00  0.00           O  
ATOM   1699  N   THR A 106      24.033   3.148 -18.430  1.00  0.00           N  
ATOM   1700  H   THR A 106      24.790   3.777 -18.207  1.00  0.00           H  
ATOM   1701  CA  THR A 106      23.765   2.051 -17.475  1.00  0.00           C  
ATOM   1702  HA  THR A 106      23.617   1.131 -18.038  1.00  0.00           H  
ATOM   1703  CB  THR A 106      24.932   1.789 -16.506  1.00  0.00           C  
ATOM   1704  HB  THR A 106      24.613   1.064 -15.758  1.00  0.00           H  
ATOM   1705  CG2 THR A 106      26.164   1.238 -17.216  1.00  0.00           C  
ATOM   1706 HG21 THR A 106      26.571   1.975 -17.905  1.00  0.00           H  
ATOM   1707 HG22 THR A 106      26.921   0.970 -16.476  1.00  0.00           H  
ATOM   1708 HG23 THR A 106      25.897   0.338 -17.766  1.00  0.00           H  
ATOM   1709  OG1 THR A 106      25.343   2.961 -15.847  1.00  0.00           O  
ATOM   1710  HG1 THR A 106      26.042   2.667 -15.250  1.00  0.00           H  
ATOM   1711  C   THR A 106      22.482   2.302 -16.684  1.00  0.00           C  
ATOM   1712  O   THR A 106      22.149   3.442 -16.347  1.00  0.00           O  
ATOM   1713  N   LEU A 107      21.757   1.226 -16.368  1.00  0.00           N  
ATOM   1714  H   LEU A 107      22.066   0.312 -16.686  1.00  0.00           H  
ATOM   1715  CA  LEU A 107      20.503   1.281 -15.619  1.00  0.00           C  
ATOM   1716  HA  LEU A 107      19.823   1.936 -16.161  1.00  0.00           H  
ATOM   1717  CB  LEU A 107      19.886  -0.133 -15.617  1.00  0.00           C  
ATOM   1718  HB2 LEU A 107      19.618  -0.394 -16.641  1.00  0.00           H  
ATOM   1719  HB3 LEU A 107      20.654  -0.837 -15.310  1.00  0.00           H  
ATOM   1720  CG  LEU A 107      18.650  -0.337 -14.720  1.00  0.00           C  
ATOM   1721  HG  LEU A 107      18.905  -0.101 -13.687  1.00  0.00           H  
ATOM   1722  CD1 LEU A 107      17.461   0.518 -15.165  1.00  0.00           C  
ATOM   1723 HD11 LEU A 107      16.628   0.373 -14.480  1.00  0.00           H  
ATOM   1724 HD12 LEU A 107      17.737   1.570 -15.169  1.00  0.00           H  
ATOM   1725 HD13 LEU A 107      17.153   0.226 -16.167  1.00  0.00           H  
ATOM   1726  CD2 LEU A 107      18.195  -1.795 -14.786  1.00  0.00           C  
ATOM   1727 HD21 LEU A 107      17.894  -2.043 -15.803  1.00  0.00           H  
ATOM   1728 HD22 LEU A 107      19.011  -2.456 -14.497  1.00  0.00           H  
ATOM   1729 HD23 LEU A 107      17.357  -1.953 -14.109  1.00  0.00           H  
ATOM   1730  C   LEU A 107      20.680   1.900 -14.217  1.00  0.00           C  
ATOM   1731  O   LEU A 107      19.847   2.719 -13.838  1.00  0.00           O  
ATOM   1732  N   GLU A 108      21.767   1.622 -13.484  1.00  0.00           N  
ATOM   1733  H   GLU A 108      22.420   0.921 -13.831  1.00  0.00           H  
ATOM   1734  CA  GLU A 108      22.032   2.268 -12.176  1.00  0.00           C  
ATOM   1735  HA  GLU A 108      21.181   2.080 -11.520  1.00  0.00           H  
ATOM   1736  CB  GLU A 108      23.292   1.684 -11.497  1.00  0.00           C  
ATOM   1737  HB2 GLU A 108      23.333   0.608 -11.641  1.00  0.00           H  
ATOM   1738  HB3 GLU A 108      24.174   2.091 -11.996  1.00  0.00           H  
ATOM   1739  CG  GLU A 108      23.387   2.000  -9.982  1.00  0.00           C  
ATOM   1740  HG2 GLU A 108      24.395   1.727  -9.657  1.00  0.00           H  
ATOM   1741  HG3 GLU A 108      23.288   3.077  -9.835  1.00  0.00           H  
ATOM   1742  CD  GLU A 108      22.367   1.233  -9.101  1.00  0.00           C  
ATOM   1743  OE1 GLU A 108      21.802   1.823  -8.141  1.00  0.00           O  
ATOM   1744  OE2 GLU A 108      22.164   0.029  -9.380  1.00  0.00           O  
ATOM   1745  C   GLU A 108      22.173   3.795 -12.325  1.00  0.00           C  
ATOM   1746  O   GLU A 108      21.542   4.566 -11.602  1.00  0.00           O  
ATOM   1747  N   ASN A 109      22.935   4.255 -13.325  1.00  0.00           N  
ATOM   1748  H   ASN A 109      23.363   3.584 -13.950  1.00  0.00           H  
ATOM   1749  CA  ASN A 109      23.128   5.680 -13.597  1.00  0.00           C  
ATOM   1750  HA  ASN A 109      23.474   6.167 -12.684  1.00  0.00           H  
ATOM   1751  CB  ASN A 109      24.208   5.798 -14.680  1.00  0.00           C  
ATOM   1752  HB2 ASN A 109      25.117   5.298 -14.345  1.00  0.00           H  
ATOM   1753  HB3 ASN A 109      23.873   5.307 -15.594  1.00  0.00           H  
ATOM   1754  CG  ASN A 109      24.518   7.238 -15.012  1.00  0.00           C  
ATOM   1755  OD1 ASN A 109      23.839   7.896 -15.786  1.00  0.00           O  
ATOM   1756  ND2 ASN A 109      25.542   7.794 -14.414  1.00  0.00           N  
ATOM   1757 HD21 ASN A 109      25.758   8.741 -14.664  1.00  0.00           H  
ATOM   1758 HD22 ASN A 109      26.097   7.258 -13.769  1.00  0.00           H  
ATOM   1759  C   ASN A 109      21.827   6.378 -14.028  1.00  0.00           C  
ATOM   1760  O   ASN A 109      21.523   7.485 -13.573  1.00  0.00           O  
ATOM   1761  N   PHE A 110      21.049   5.715 -14.885  1.00  0.00           N  
ATOM   1762  H   PHE A 110      21.385   4.821 -15.237  1.00  0.00           H  
ATOM   1763  CA  PHE A 110      19.747   6.183 -15.348  1.00  0.00           C  
ATOM   1764  HA  PHE A 110      19.866   7.173 -15.787  1.00  0.00           H  
ATOM   1765  CB  PHE A 110      19.263   5.220 -16.443  1.00  0.00           C  
ATOM   1766  HB2 PHE A 110      20.046   5.127 -17.197  1.00  0.00           H  
ATOM   1767  HB3 PHE A 110      19.116   4.229 -16.011  1.00  0.00           H  
ATOM   1768  CG  PHE A 110      17.986   5.645 -17.137  1.00  0.00           C  
ATOM   1769  CD1 PHE A 110      16.737   5.212 -16.653  1.00  0.00           C  
ATOM   1770  HD1 PHE A 110      16.686   4.581 -15.776  1.00  0.00           H  
ATOM   1771  CE1 PHE A 110      15.557   5.584 -17.321  1.00  0.00           C  
ATOM   1772  HE1 PHE A 110      14.597   5.246 -16.961  1.00  0.00           H  
ATOM   1773  CZ  PHE A 110      15.624   6.386 -18.473  1.00  0.00           C  
ATOM   1774  HZ  PHE A 110      14.717   6.660 -18.991  1.00  0.00           H  
ATOM   1775  CE2 PHE A 110      16.869   6.821 -18.954  1.00  0.00           C  
ATOM   1776  HE2 PHE A 110      16.921   7.445 -19.832  1.00  0.00           H  
ATOM   1777  CD2 PHE A 110      18.051   6.454 -18.287  1.00  0.00           C  
ATOM   1778  HD2 PHE A 110      19.008   6.782 -18.670  1.00  0.00           H  
ATOM   1779  C   PHE A 110      18.744   6.299 -14.187  1.00  0.00           C  
ATOM   1780  O   PHE A 110      18.048   7.312 -14.076  1.00  0.00           O  
ATOM   1781  N   LEU A 111      18.713   5.310 -13.286  1.00  0.00           N  
ATOM   1782  H   LEU A 111      19.321   4.504 -13.428  1.00  0.00           H  
ATOM   1783  CA  LEU A 111      17.893   5.342 -12.075  1.00  0.00           C  
ATOM   1784  HA  LEU A 111      16.876   5.614 -12.354  1.00  0.00           H  
ATOM   1785  CB  LEU A 111      17.857   3.949 -11.422  1.00  0.00           C  
ATOM   1786  HB2 LEU A 111      18.885   3.606 -11.276  1.00  0.00           H  
ATOM   1787  HB3 LEU A 111      17.397   4.032 -10.436  1.00  0.00           H  
ATOM   1788  CG  LEU A 111      17.080   2.885 -12.225  1.00  0.00           C  
ATOM   1789  HG  LEU A 111      17.439   2.859 -13.249  1.00  0.00           H  
ATOM   1790  CD1 LEU A 111      17.301   1.513 -11.585  1.00  0.00           C  
ATOM   1791 HD11 LEU A 111      16.753   0.746 -12.127  1.00  0.00           H  
ATOM   1792 HD12 LEU A 111      18.364   1.270 -11.617  1.00  0.00           H  
ATOM   1793 HD13 LEU A 111      16.975   1.532 -10.546  1.00  0.00           H  
ATOM   1794  CD2 LEU A 111      15.574   3.151 -12.278  1.00  0.00           C  
ATOM   1795 HD21 LEU A 111      15.082   2.342 -12.817  1.00  0.00           H  
ATOM   1796 HD22 LEU A 111      15.177   3.199 -11.268  1.00  0.00           H  
ATOM   1797 HD23 LEU A 111      15.376   4.082 -12.804  1.00  0.00           H  
ATOM   1798  C   LEU A 111      18.364   6.412 -11.081  1.00  0.00           C  
ATOM   1799  O   LEU A 111      17.515   7.123 -10.552  1.00  0.00           O  
ATOM   1800  N   GLU A 112      19.666   6.610 -10.854  1.00  0.00           N  
ATOM   1801  H   GLU A 112      20.344   5.957 -11.247  1.00  0.00           H  
ATOM   1802  CA  GLU A 112      20.141   7.698  -9.982  1.00  0.00           C  
ATOM   1803  HA  GLU A 112      19.604   7.616  -9.038  1.00  0.00           H  
ATOM   1804  CB  GLU A 112      21.640   7.555  -9.663  1.00  0.00           C  
ATOM   1805  HB2 GLU A 112      21.832   6.544  -9.298  1.00  0.00           H  
ATOM   1806  HB3 GLU A 112      22.215   7.695 -10.580  1.00  0.00           H  
ATOM   1807  CG  GLU A 112      22.129   8.571  -8.606  1.00  0.00           C  
ATOM   1808  HG2 GLU A 112      23.192   8.399  -8.433  1.00  0.00           H  
ATOM   1809  HG3 GLU A 112      22.029   9.581  -9.005  1.00  0.00           H  
ATOM   1810  CD  GLU A 112      21.383   8.460  -7.264  1.00  0.00           C  
ATOM   1811  OE1 GLU A 112      20.693   9.425  -6.845  1.00  0.00           O  
ATOM   1812  OE2 GLU A 112      21.435   7.376  -6.643  1.00  0.00           O  
ATOM   1813  C   GLU A 112      19.816   9.089 -10.557  1.00  0.00           C  
ATOM   1814  O   GLU A 112      19.448   9.995  -9.809  1.00  0.00           O  
ATOM   1815  N   ARG A 113      19.843   9.273 -11.885  1.00  0.00           N  
ATOM   1816  H   ARG A 113      20.180   8.510 -12.468  1.00  0.00           H  
ATOM   1817  CA  ARG A 113      19.374  10.519 -12.526  1.00  0.00           C  
ATOM   1818  HA  ARG A 113      19.802  11.363 -11.987  1.00  0.00           H  
ATOM   1819  CB  ARG A 113      19.840  10.584 -13.986  1.00  0.00           C  
ATOM   1820  HB2 ARG A 113      19.704   9.615 -14.469  1.00  0.00           H  
ATOM   1821  HB3 ARG A 113      19.236  11.322 -14.517  1.00  0.00           H  
ATOM   1822  CG  ARG A 113      21.311  11.020 -14.053  1.00  0.00           C  
ATOM   1823  HG2 ARG A 113      21.422  11.966 -13.522  1.00  0.00           H  
ATOM   1824  HG3 ARG A 113      21.949  10.274 -13.575  1.00  0.00           H  
ATOM   1825  CD  ARG A 113      21.753  11.236 -15.502  1.00  0.00           C  
ATOM   1826  HD2 ARG A 113      21.018  11.868 -16.004  1.00  0.00           H  
ATOM   1827  HD3 ARG A 113      22.709  11.761 -15.495  1.00  0.00           H  
ATOM   1828  NE  ARG A 113      21.930   9.961 -16.208  1.00  0.00           N  
ATOM   1829  HE  ARG A 113      22.468   9.236 -15.746  1.00  0.00           H  
ATOM   1830  CZ  ARG A 113      21.620   9.683 -17.455  1.00  0.00           C  
ATOM   1831  NH1 ARG A 113      20.955  10.487 -18.231  1.00  0.00           N  
ATOM   1832 HH11 ARG A 113      20.641  11.373 -17.898  1.00  0.00           H  
ATOM   1833 HH12 ARG A 113      20.799  10.194 -19.205  1.00  0.00           H  
ATOM   1834  NH2 ARG A 113      22.024   8.568 -17.962  1.00  0.00           N  
ATOM   1835 HH21 ARG A 113      22.644   7.957 -17.443  1.00  0.00           H  
ATOM   1836 HH22 ARG A 113      21.989   8.517 -18.980  1.00  0.00           H  
ATOM   1837  C   ARG A 113      17.863  10.706 -12.415  1.00  0.00           C  
ATOM   1838  O   ARG A 113      17.423  11.799 -12.067  1.00  0.00           O  
ATOM   1839  N   LEU A 114      17.070   9.654 -12.618  1.00  0.00           N  
ATOM   1840  H   LEU A 114      17.498   8.797 -12.958  1.00  0.00           H  
ATOM   1841  CA  LEU A 114      15.619   9.669 -12.378  1.00  0.00           C  
ATOM   1842  HA  LEU A 114      15.182  10.466 -12.982  1.00  0.00           H  
ATOM   1843  CB  LEU A 114      15.036   8.322 -12.846  1.00  0.00           C  
ATOM   1844  HB2 LEU A 114      15.225   8.221 -13.915  1.00  0.00           H  
ATOM   1845  HB3 LEU A 114      15.584   7.525 -12.343  1.00  0.00           H  
ATOM   1846  CG  LEU A 114      13.535   8.093 -12.579  1.00  0.00           C  
ATOM   1847  HG  LEU A 114      13.352   8.115 -11.505  1.00  0.00           H  
ATOM   1848  CD1 LEU A 114      12.622   9.120 -13.255  1.00  0.00           C  
ATOM   1849 HD11 LEU A 114      12.813  10.111 -12.844  1.00  0.00           H  
ATOM   1850 HD12 LEU A 114      12.802   9.133 -14.329  1.00  0.00           H  
ATOM   1851 HD13 LEU A 114      11.579   8.865 -13.067  1.00  0.00           H  
ATOM   1852  CD2 LEU A 114      13.155   6.709 -13.103  1.00  0.00           C  
ATOM   1853 HD21 LEU A 114      12.113   6.499 -12.864  1.00  0.00           H  
ATOM   1854 HD22 LEU A 114      13.296   6.663 -14.182  1.00  0.00           H  
ATOM   1855 HD23 LEU A 114      13.780   5.951 -12.631  1.00  0.00           H  
ATOM   1856  C   LEU A 114      15.287   9.983 -10.905  1.00  0.00           C  
ATOM   1857  O   LEU A 114      14.404  10.793 -10.635  1.00  0.00           O  
ATOM   1858  N   LYS A 115      16.036   9.411  -9.956  1.00  0.00           N  
ATOM   1859  H   LYS A 115      16.721   8.724 -10.265  1.00  0.00           H  
ATOM   1860  CA  LYS A 115      15.931   9.676  -8.509  1.00  0.00           C  
ATOM   1861  HA  LYS A 115      14.888   9.595  -8.209  1.00  0.00           H  
ATOM   1862  CB  LYS A 115      16.755   8.607  -7.770  1.00  0.00           C  
ATOM   1863  HB2 LYS A 115      16.493   7.625  -8.165  1.00  0.00           H  
ATOM   1864  HB3 LYS A 115      17.810   8.787  -7.981  1.00  0.00           H  
ATOM   1865  CG  LYS A 115      16.534   8.574  -6.247  1.00  0.00           C  
ATOM   1866  HG2 LYS A 115      16.935   9.489  -5.806  1.00  0.00           H  
ATOM   1867  HG3 LYS A 115      15.463   8.533  -6.041  1.00  0.00           H  
ATOM   1868  CD  LYS A 115      17.204   7.357  -5.578  1.00  0.00           C  
ATOM   1869  HD2 LYS A 115      17.079   7.444  -4.499  1.00  0.00           H  
ATOM   1870  HD3 LYS A 115      16.721   6.440  -5.910  1.00  0.00           H  
ATOM   1871  CE  LYS A 115      18.696   7.299  -5.913  1.00  0.00           C  
ATOM   1872  HE2 LYS A 115      18.830   7.386  -6.993  1.00  0.00           H  
ATOM   1873  HE3 LYS A 115      19.200   8.168  -5.476  1.00  0.00           H  
ATOM   1874  NZ  LYS A 115      19.392   6.064  -5.481  1.00  0.00           N  
ATOM   1875  HZ1 LYS A 115      19.065   5.243  -5.974  1.00  0.00           H  
ATOM   1876  HZ2 LYS A 115      20.375   6.205  -5.751  1.00  0.00           H  
ATOM   1877  HZ3 LYS A 115      19.335   5.926  -4.485  1.00  0.00           H  
ATOM   1878  C   LYS A 115      16.368  11.094  -8.149  1.00  0.00           C  
ATOM   1879  O   LYS A 115      15.719  11.735  -7.327  1.00  0.00           O  
ATOM   1880  N   THR A 116      17.404  11.611  -8.809  1.00  0.00           N  
ATOM   1881  H   THR A 116      17.930  10.991  -9.418  1.00  0.00           H  
ATOM   1882  CA  THR A 116      17.842  13.007  -8.692  1.00  0.00           C  
ATOM   1883  HA  THR A 116      18.038  13.226  -7.643  1.00  0.00           H  
ATOM   1884  CB  THR A 116      19.155  13.240  -9.462  1.00  0.00           C  
ATOM   1885  HB  THR A 116      19.036  12.935 -10.500  1.00  0.00           H  
ATOM   1886  CG2 THR A 116      19.615  14.697  -9.433  1.00  0.00           C  
ATOM   1887 HG21 THR A 116      18.913  15.328  -9.976  1.00  0.00           H  
ATOM   1888 HG22 THR A 116      19.694  15.040  -8.403  1.00  0.00           H  
ATOM   1889 HG23 THR A 116      20.590  14.778  -9.913  1.00  0.00           H  
ATOM   1890  OG1 THR A 116      20.199  12.491  -8.879  1.00  0.00           O  
ATOM   1891  HG1 THR A 116      20.054  11.546  -9.077  1.00  0.00           H  
ATOM   1892  C   THR A 116      16.744  13.962  -9.158  1.00  0.00           C  
ATOM   1893  O   THR A 116      16.368  14.854  -8.404  1.00  0.00           O  
ATOM   1894  N   ILE A 117      16.160  13.737 -10.342  1.00  0.00           N  
ATOM   1895  H   ILE A 117      16.530  12.992 -10.926  1.00  0.00           H  
ATOM   1896  CA  ILE A 117      15.045  14.535 -10.889  1.00  0.00           C  
ATOM   1897  HA  ILE A 117      15.343  15.585 -10.911  1.00  0.00           H  
ATOM   1898  CB  ILE A 117      14.744  14.098 -12.345  1.00  0.00           C  
ATOM   1899  HB  ILE A 117      14.640  13.012 -12.360  1.00  0.00           H  
ATOM   1900  CG2 ILE A 117      13.430  14.712 -12.870  1.00  0.00           C  
ATOM   1901 HG21 ILE A 117      12.578  14.365 -12.288  1.00  0.00           H  
ATOM   1902 HG22 ILE A 117      13.480  15.801 -12.819  1.00  0.00           H  
ATOM   1903 HG23 ILE A 117      13.257  14.418 -13.904  1.00  0.00           H  
ATOM   1904  CG1 ILE A 117      15.914  14.496 -13.279  1.00  0.00           C  
ATOM   1905 HG12 ILE A 117      15.893  15.573 -13.453  1.00  0.00           H  
ATOM   1906 HG13 ILE A 117      16.865  14.268 -12.799  1.00  0.00           H  
ATOM   1907  CD1 ILE A 117      15.905  13.766 -14.629  1.00  0.00           C  
ATOM   1908 HD11 ILE A 117      15.043  14.068 -15.222  1.00  0.00           H  
ATOM   1909 HD12 ILE A 117      16.810  14.019 -15.181  1.00  0.00           H  
ATOM   1910 HD13 ILE A 117      15.880  12.688 -14.469  1.00  0.00           H  
ATOM   1911  C   ILE A 117      13.798  14.450  -9.993  1.00  0.00           C  
ATOM   1912  O   ILE A 117      13.174  15.471  -9.703  1.00  0.00           O  
ATOM   1913  N   MET A 118      13.464  13.259  -9.480  1.00  0.00           N  
ATOM   1914  H   MET A 118      13.961  12.431  -9.795  1.00  0.00           H  
ATOM   1915  CA  MET A 118      12.404  13.094  -8.479  1.00  0.00           C  
ATOM   1916  HA  MET A 118      11.473  13.497  -8.881  1.00  0.00           H  
ATOM   1917  CB  MET A 118      12.198  11.607  -8.157  1.00  0.00           C  
ATOM   1918  HB2 MET A 118      13.162  11.136  -7.968  1.00  0.00           H  
ATOM   1919  HB3 MET A 118      11.593  11.529  -7.256  1.00  0.00           H  
ATOM   1920  CG  MET A 118      11.471  10.852  -9.269  1.00  0.00           C  
ATOM   1921  HG2 MET A 118      11.946  11.068 -10.224  1.00  0.00           H  
ATOM   1922  HG3 MET A 118      11.565   9.784  -9.080  1.00  0.00           H  
ATOM   1923  SD  MET A 118       9.709  11.264  -9.362  1.00  0.00           S  
ATOM   1924  CE  MET A 118       9.599  11.703 -11.109  1.00  0.00           C  
ATOM   1925  HE1 MET A 118       8.649  12.197 -11.295  1.00  0.00           H  
ATOM   1926  HE2 MET A 118      10.405  12.390 -11.365  1.00  0.00           H  
ATOM   1927  HE3 MET A 118       9.670  10.803 -11.721  1.00  0.00           H  
ATOM   1928  C   MET A 118      12.695  13.862  -7.184  1.00  0.00           C  
ATOM   1929  O   MET A 118      11.774  14.438  -6.614  1.00  0.00           O  
ATOM   1930  N   ARG A 119      13.949  13.905  -6.711  1.00  0.00           N  
ATOM   1931  H   ARG A 119      14.667  13.375  -7.200  1.00  0.00           H  
ATOM   1932  CA  ARG A 119      14.330  14.643  -5.493  1.00  0.00           C  
ATOM   1933  HA  ARG A 119      13.578  14.438  -4.735  1.00  0.00           H  
ATOM   1934  CB  ARG A 119      15.677  14.103  -4.981  1.00  0.00           C  
ATOM   1935  HB2 ARG A 119      15.649  13.012  -5.020  1.00  0.00           H  
ATOM   1936  HB3 ARG A 119      16.486  14.450  -5.626  1.00  0.00           H  
ATOM   1937  CG  ARG A 119      15.952  14.511  -3.526  1.00  0.00           C  
ATOM   1938  HG2 ARG A 119      16.047  15.596  -3.450  1.00  0.00           H  
ATOM   1939  HG3 ARG A 119      15.104  14.198  -2.912  1.00  0.00           H  
ATOM   1940  CD  ARG A 119      17.220  13.837  -2.969  1.00  0.00           C  
ATOM   1941  HD2 ARG A 119      17.250  14.024  -1.894  1.00  0.00           H  
ATOM   1942  HD3 ARG A 119      17.138  12.761  -3.116  1.00  0.00           H  
ATOM   1943  NE  ARG A 119      18.456  14.376  -3.579  1.00  0.00           N  
ATOM   1944  HE  ARG A 119      18.549  15.378  -3.552  1.00  0.00           H  
ATOM   1945  CZ  ARG A 119      19.456  13.715  -4.148  1.00  0.00           C  
ATOM   1946  NH1 ARG A 119      19.469  12.416  -4.281  1.00  0.00           N  
ATOM   1947 HH11 ARG A 119      18.690  11.877  -3.959  1.00  0.00           H  
ATOM   1948 HH12 ARG A 119      20.201  11.948  -4.797  1.00  0.00           H  
ATOM   1949  NH2 ARG A 119      20.494  14.367  -4.591  1.00  0.00           N  
ATOM   1950 HH21 ARG A 119      20.543  15.366  -4.501  1.00  0.00           H  
ATOM   1951 HH22 ARG A 119      21.237  13.869  -5.051  1.00  0.00           H  
ATOM   1952  C   ARG A 119      14.329  16.164  -5.695  1.00  0.00           C  
ATOM   1953  O   ARG A 119      13.857  16.887  -4.821  1.00  0.00           O  
ATOM   1954  N   GLU A 120      14.775  16.644  -6.850  1.00  0.00           N  
ATOM   1955  H   GLU A 120      15.177  15.987  -7.511  1.00  0.00           H  
ATOM   1956  CA  GLU A 120      14.641  18.040  -7.292  1.00  0.00           C  
ATOM   1957  HA  GLU A 120      15.162  18.707  -6.602  1.00  0.00           H  
ATOM   1958  CB  GLU A 120      15.330  18.151  -8.671  1.00  0.00           C  
ATOM   1959  HB2 GLU A 120      16.406  18.239  -8.506  1.00  0.00           H  
ATOM   1960  HB3 GLU A 120      15.170  17.216  -9.208  1.00  0.00           H  
ATOM   1961  CG  GLU A 120      14.887  19.260  -9.636  1.00  0.00           C  
ATOM   1962  HG2 GLU A 120      15.489  19.168 -10.542  1.00  0.00           H  
ATOM   1963  HG3 GLU A 120      13.850  19.074  -9.920  1.00  0.00           H  
ATOM   1964  CD  GLU A 120      15.001  20.698  -9.126  1.00  0.00           C  
ATOM   1965  OE1 GLU A 120      14.682  21.599  -9.936  1.00  0.00           O  
ATOM   1966  OE2 GLU A 120      15.266  20.918  -7.928  1.00  0.00           O  
ATOM   1967  C   GLU A 120      13.162  18.470  -7.289  1.00  0.00           C  
ATOM   1968  O   GLU A 120      12.792  19.447  -6.635  1.00  0.00           O  
ATOM   1969  N   LYS A 121      12.266  17.684  -7.907  1.00  0.00           N  
ATOM   1970  H   LYS A 121      12.608  16.885  -8.437  1.00  0.00           H  
ATOM   1971  CA  LYS A 121      10.822  17.978  -7.910  1.00  0.00           C  
ATOM   1972  HA  LYS A 121      10.697  19.012  -8.229  1.00  0.00           H  
ATOM   1973  CB  LYS A 121      10.126  17.064  -8.934  1.00  0.00           C  
ATOM   1974  HB2 LYS A 121      10.718  17.059  -9.853  1.00  0.00           H  
ATOM   1975  HB3 LYS A 121      10.085  16.043  -8.549  1.00  0.00           H  
ATOM   1976  CG  LYS A 121       8.709  17.556  -9.278  1.00  0.00           C  
ATOM   1977  HG2 LYS A 121       8.091  17.560  -8.380  1.00  0.00           H  
ATOM   1978  HG3 LYS A 121       8.775  18.574  -9.664  1.00  0.00           H  
ATOM   1979  CD  LYS A 121       8.062  16.647 -10.335  1.00  0.00           C  
ATOM   1980  HD2 LYS A 121       8.697  16.619 -11.223  1.00  0.00           H  
ATOM   1981  HD3 LYS A 121       8.000  15.635  -9.934  1.00  0.00           H  
ATOM   1982  CE  LYS A 121       6.650  17.092 -10.744  1.00  0.00           C  
ATOM   1983  HE2 LYS A 121       6.236  16.311 -11.390  1.00  0.00           H  
ATOM   1984  HE3 LYS A 121       6.011  17.186  -9.862  1.00  0.00           H  
ATOM   1985  NZ  LYS A 121       6.674  18.353 -11.516  1.00  0.00           N  
ATOM   1986  HZ1 LYS A 121       6.000  18.319 -12.282  1.00  0.00           H  
ATOM   1987  HZ2 LYS A 121       6.594  19.187 -10.960  1.00  0.00           H  
ATOM   1988  HZ3 LYS A 121       7.530  18.388 -12.080  1.00  0.00           H  
ATOM   1989  C   LYS A 121      10.193  17.886  -6.510  1.00  0.00           C  
ATOM   1990  O   LYS A 121       9.407  18.752  -6.135  1.00  0.00           O  
ATOM   1991  N   TYR A 122      10.562  16.872  -5.722  1.00  0.00           N  
ATOM   1992  H   TYR A 122      11.175  16.172  -6.125  1.00  0.00           H  
ATOM   1993  CA  TYR A 122      10.065  16.646  -4.356  1.00  0.00           C  
ATOM   1994  HA  TYR A 122       8.976  16.608  -4.377  1.00  0.00           H  
ATOM   1995  CB  TYR A 122      10.583  15.288  -3.854  1.00  0.00           C  
ATOM   1996  HB2 TYR A 122      10.127  14.496  -4.449  1.00  0.00           H  
ATOM   1997  HB3 TYR A 122      11.659  15.242  -4.016  1.00  0.00           H  
ATOM   1998  CG  TYR A 122      10.322  15.011  -2.385  1.00  0.00           C  
ATOM   1999  CD1 TYR A 122      11.317  15.275  -1.421  1.00  0.00           C  
ATOM   2000  HD1 TYR A 122      12.277  15.671  -1.724  1.00  0.00           H  
ATOM   2001  CE1 TYR A 122      11.056  15.048  -0.055  1.00  0.00           C  
ATOM   2002  HE1 TYR A 122      11.817  15.256   0.682  1.00  0.00           H  
ATOM   2003  CZ  TYR A 122       9.798  14.553   0.347  1.00  0.00           C  
ATOM   2004  OH  TYR A 122       9.538  14.318   1.659  1.00  0.00           O  
ATOM   2005  HH  TYR A 122      10.112  14.839   2.228  1.00  0.00           H  
ATOM   2006  CE2 TYR A 122       8.798  14.307  -0.614  1.00  0.00           C  
ATOM   2007  HE2 TYR A 122       7.821  13.964  -0.303  1.00  0.00           H  
ATOM   2008  CD2 TYR A 122       9.065  14.531  -1.977  1.00  0.00           C  
ATOM   2009  HD2 TYR A 122       8.296  14.342  -2.711  1.00  0.00           H  
ATOM   2010  C   TYR A 122      10.455  17.749  -3.361  1.00  0.00           C  
ATOM   2011  O   TYR A 122       9.662  18.081  -2.479  1.00  0.00           O  
ATOM   2012  N   SER A 123      11.660  18.311  -3.482  1.00  0.00           N  
ATOM   2013  H   SER A 123      12.265  17.991  -4.231  1.00  0.00           H  
ATOM   2014  CA  SER A 123      12.202  19.279  -2.511  1.00  0.00           C  
ATOM   2015  HA  SER A 123      12.104  18.864  -1.508  1.00  0.00           H  
ATOM   2016  CB  SER A 123      13.694  19.517  -2.768  1.00  0.00           C  
ATOM   2017  HB2 SER A 123      13.842  19.921  -3.772  1.00  0.00           H  
ATOM   2018  HB3 SER A 123      14.079  20.232  -2.039  1.00  0.00           H  
ATOM   2019  OG  SER A 123      14.392  18.294  -2.640  1.00  0.00           O  
ATOM   2020  HG  SER A 123      14.265  17.809  -3.477  1.00  0.00           H  
ATOM   2021  C   SER A 123      11.472  20.625  -2.505  1.00  0.00           C  
ATOM   2022  O   SER A 123      11.645  21.410  -1.577  1.00  0.00           O  
ATOM   2023  N   LYS A 124      10.661  20.915  -3.526  1.00  0.00           N  
ATOM   2024  H   LYS A 124      10.531  20.212  -4.241  1.00  0.00           H  
ATOM   2025  CA  LYS A 124       9.971  22.199  -3.691  1.00  0.00           C  
ATOM   2026  HA  LYS A 124      10.634  22.988  -3.336  1.00  0.00           H  
ATOM   2027  CB  LYS A 124       9.709  22.425  -5.194  1.00  0.00           C  
ATOM   2028  HB2 LYS A 124       9.167  21.570  -5.604  1.00  0.00           H  
ATOM   2029  HB3 LYS A 124       9.104  23.322  -5.336  1.00  0.00           H  
ATOM   2030  CG  LYS A 124      11.042  22.615  -5.937  1.00  0.00           C  
ATOM   2031  HG2 LYS A 124      11.514  23.531  -5.580  1.00  0.00           H  
ATOM   2032  HG3 LYS A 124      11.706  21.779  -5.716  1.00  0.00           H  
ATOM   2033  CD  LYS A 124      10.896  22.692  -7.459  1.00  0.00           C  
ATOM   2034  HD2 LYS A 124      10.450  21.765  -7.824  1.00  0.00           H  
ATOM   2035  HD3 LYS A 124      10.267  23.539  -7.736  1.00  0.00           H  
ATOM   2036  CE  LYS A 124      12.310  22.855  -8.030  1.00  0.00           C  
ATOM   2037  HE2 LYS A 124      12.958  22.084  -7.591  1.00  0.00           H  
ATOM   2038  HE3 LYS A 124      12.713  23.827  -7.730  1.00  0.00           H  
ATOM   2039  NZ  LYS A 124      12.351  22.727  -9.502  1.00  0.00           N  
ATOM   2040  HZ1 LYS A 124      13.337  22.613  -9.772  1.00  0.00           H  
ATOM   2041  HZ2 LYS A 124      11.940  21.856  -9.798  1.00  0.00           H  
ATOM   2042  HZ3 LYS A 124      11.959  23.518  -9.986  1.00  0.00           H  
ATOM   2043  C   LYS A 124       8.693  22.295  -2.845  1.00  0.00           C  
ATOM   2044  O   LYS A 124       8.103  21.288  -2.438  1.00  0.00           O  
ATOM   2045  N   CYS A 125       8.214  23.526  -2.656  1.00  0.00           N  
ATOM   2046  H   CYS A 125       8.754  24.294  -3.017  1.00  0.00           H  
ATOM   2047  CA  CYS A 125       6.782  23.759  -2.443  1.00  0.00           C  
ATOM   2048  HA  CYS A 125       6.460  23.211  -1.556  1.00  0.00           H  
ATOM   2049  CB  CYS A 125       6.522  25.251  -2.195  1.00  0.00           C  
ATOM   2050  HB2 CYS A 125       6.938  25.852  -3.006  1.00  0.00           H  
ATOM   2051  HB3 CYS A 125       5.445  25.434  -2.149  1.00  0.00           H  
ATOM   2052  SG  CYS A 125       7.262  25.736  -0.607  1.00  0.00           S  
ATOM   2053  HG  CYS A 125       8.542  25.522  -0.919  1.00  0.00           H  
ATOM   2054  C   CYS A 125       5.981  23.203  -3.638  1.00  0.00           C  
ATOM   2055  O   CYS A 125       6.536  23.004  -4.722  1.00  0.00           O  
ATOM   2056  N   SER A 126       4.708  22.882  -3.420  1.00  0.00           N  
ATOM   2057  H   SER A 126       4.237  23.191  -2.580  1.00  0.00           H  
ATOM   2058  CA  SER A 126       3.884  22.086  -4.343  1.00  0.00           C  
ATOM   2059  HA  SER A 126       4.328  22.071  -5.338  1.00  0.00           H  
ATOM   2060  CB  SER A 126       3.733  20.653  -3.828  1.00  0.00           C  
ATOM   2061  HB2 SER A 126       3.179  20.659  -2.886  1.00  0.00           H  
ATOM   2062  HB3 SER A 126       3.170  20.066  -4.558  1.00  0.00           H  
ATOM   2063  OG  SER A 126       5.034  20.111  -3.642  1.00  0.00           O  
ATOM   2064  HG  SER A 126       5.535  20.441  -4.404  1.00  0.00           H  
ATOM   2065  C   SER A 126       2.522  22.732  -4.524  1.00  0.00           C  
ATOM   2066  O   SER A 126       1.935  23.055  -3.470  1.00  0.00           O  
ATOM   2067  OXT SER A 126       2.148  22.919  -5.697  1.00  0.00           O  
TER    2068      SER   126                                                      
ATOM   2068  N   MET B 127     -31.396 -19.381 -15.855  1.00  0.00           N  
ATOM   2069  H1  MET B 127     -30.854 -20.234 -15.864  1.00  0.00           H  
ATOM   2070  H2  MET B 127     -31.182 -18.832 -16.677  1.00  0.00           H  
ATOM   2071  H3  MET B 127     -32.377 -19.630 -15.852  1.00  0.00           H  
ATOM   2072  CA  MET B 127     -31.098 -18.610 -14.630  1.00  0.00           C  
ATOM   2073  HA  MET B 127     -30.029 -18.405 -14.590  1.00  0.00           H  
ATOM   2074  CB  MET B 127     -31.850 -17.270 -14.604  1.00  0.00           C  
ATOM   2075  HB2 MET B 127     -32.915 -17.458 -14.744  1.00  0.00           H  
ATOM   2076  HB3 MET B 127     -31.715 -16.793 -13.635  1.00  0.00           H  
ATOM   2077  CG  MET B 127     -31.360 -16.316 -15.698  1.00  0.00           C  
ATOM   2078  HG2 MET B 127     -30.358 -15.961 -15.452  1.00  0.00           H  
ATOM   2079  HG3 MET B 127     -31.300 -16.862 -16.640  1.00  0.00           H  
ATOM   2080  SD  MET B 127     -32.444 -14.894 -15.990  1.00  0.00           S  
ATOM   2081  CE  MET B 127     -32.003 -13.819 -14.599  1.00  0.00           C  
ATOM   2082  HE1 MET B 127     -32.567 -12.889 -14.674  1.00  0.00           H  
ATOM   2083  HE2 MET B 127     -32.245 -14.309 -13.656  1.00  0.00           H  
ATOM   2084  HE3 MET B 127     -30.937 -13.593 -14.635  1.00  0.00           H  
ATOM   2085  C   MET B 127     -31.467 -19.442 -13.410  1.00  0.00           C  
ATOM   2086  O   MET B 127     -32.432 -20.194 -13.487  1.00  0.00           O  
ATOM   2087  N   HIE B 128     -30.707 -19.324 -12.324  1.00  0.00           N  
ATOM   2088  H   HIE B 128     -29.947 -18.651 -12.366  1.00  0.00           H  
ATOM   2089  CA  HIE B 128     -31.083 -19.734 -10.964  1.00  0.00           C  
ATOM   2090  HA  HIE B 128     -31.619 -20.685 -10.991  1.00  0.00           H  
ATOM   2091  CB  HIE B 128     -29.784 -19.898 -10.148  1.00  0.00           C  
ATOM   2092  HB2 HIE B 128     -29.361 -18.909  -9.980  1.00  0.00           H  
ATOM   2093  HB3 HIE B 128     -29.067 -20.458 -10.752  1.00  0.00           H  
ATOM   2094  CG  HIE B 128     -29.866 -20.586  -8.802  1.00  0.00           C  
ATOM   2095  ND1 HIE B 128     -30.743 -20.263  -7.762  1.00  0.00           N  
ATOM   2096  CE1 HIE B 128     -30.277 -20.897  -6.673  1.00  0.00           C  
ATOM   2097  HE1 HIE B 128     -30.684 -20.794  -5.675  1.00  0.00           H  
ATOM   2098  NE2 HIE B 128     -29.173 -21.596  -6.971  1.00  0.00           N  
ATOM   2099  HE2 HIE B 128     -28.549 -22.014  -6.278  1.00  0.00           H  
ATOM   2100  CD2 HIE B 128     -28.899 -21.414  -8.309  1.00  0.00           C  
ATOM   2101  HD2 HIE B 128     -28.006 -21.734  -8.832  1.00  0.00           H  
ATOM   2102  C   HIE B 128     -31.995 -18.654 -10.356  1.00  0.00           C  
ATOM   2103  O   HIE B 128     -31.957 -17.502 -10.788  1.00  0.00           O  
ATOM   2104  N   HIE B 129     -32.774 -18.995  -9.330  1.00  0.00           N  
ATOM   2105  H   HIE B 129     -32.651 -19.927  -8.957  1.00  0.00           H  
ATOM   2106  CA  HIE B 129     -33.552 -18.043  -8.519  1.00  0.00           C  
ATOM   2107  HA  HIE B 129     -34.290 -17.549  -9.152  1.00  0.00           H  
ATOM   2108  CB  HIE B 129     -34.312 -18.861  -7.450  1.00  0.00           C  
ATOM   2109  HB2 HIE B 129     -33.797 -19.811  -7.298  1.00  0.00           H  
ATOM   2110  HB3 HIE B 129     -35.300 -19.094  -7.846  1.00  0.00           H  
ATOM   2111  CG  HIE B 129     -34.493 -18.245  -6.085  1.00  0.00           C  
ATOM   2112  ND1 HIE B 129     -35.130 -17.038  -5.806  1.00  0.00           N  
ATOM   2113  CE1 HIE B 129     -35.201 -16.950  -4.471  1.00  0.00           C  
ATOM   2114  HE1 HIE B 129     -35.664 -16.132  -3.935  1.00  0.00           H  
ATOM   2115  NE2 HIE B 129     -34.659 -18.041  -3.902  1.00  0.00           N  
ATOM   2116  HE2 HIE B 129     -34.674 -18.249  -2.914  1.00  0.00           H  
ATOM   2117  CD2 HIE B 129     -34.215 -18.874  -4.905  1.00  0.00           C  
ATOM   2118  HD2 HIE B 129     -33.800 -19.867  -4.799  1.00  0.00           H  
ATOM   2119  C   HIE B 129     -32.678 -16.907  -7.948  1.00  0.00           C  
ATOM   2120  O   HIE B 129     -33.058 -15.740  -8.026  1.00  0.00           O  
ATOM   2121  N   HIE B 130     -31.454 -17.212  -7.499  1.00  0.00           N  
ATOM   2122  H   HIE B 130     -31.175 -18.186  -7.482  1.00  0.00           H  
ATOM   2123  CA  HIE B 130     -30.487 -16.207  -7.020  1.00  0.00           C  
ATOM   2124  HA  HIE B 130     -30.938 -15.645  -6.203  1.00  0.00           H  
ATOM   2125  CB  HIE B 130     -29.223 -16.915  -6.506  1.00  0.00           C  
ATOM   2126  HB2 HIE B 130     -28.499 -16.155  -6.211  1.00  0.00           H  
ATOM   2127  HB3 HIE B 130     -28.792 -17.476  -7.333  1.00  0.00           H  
ATOM   2128  CG  HIE B 130     -29.381 -17.862  -5.338  1.00  0.00           C  
ATOM   2129  ND1 HIE B 130     -28.379 -18.723  -4.876  1.00  0.00           N  
ATOM   2130  CE1 HIE B 130     -28.891 -19.366  -3.819  1.00  0.00           C  
ATOM   2131  HE1 HIE B 130     -28.359 -20.109  -3.237  1.00  0.00           H  
ATOM   2132  NE2 HIE B 130     -30.142 -18.938  -3.579  1.00  0.00           N  
ATOM   2133  HE2 HIE B 130     -30.712 -19.223  -2.795  1.00  0.00           H  
ATOM   2134  CD2 HIE B 130     -30.472 -17.992  -4.527  1.00  0.00           C  
ATOM   2135  HD2 HIE B 130     -31.398 -17.441  -4.612  1.00  0.00           H  
ATOM   2136  C   HIE B 130     -30.072 -15.154  -8.064  1.00  0.00           C  
ATOM   2137  O   HIE B 130     -29.641 -14.073  -7.674  1.00  0.00           O  
ATOM   2138  N   HIE B 131     -30.208 -15.424  -9.371  1.00  0.00           N  
ATOM   2139  H   HIE B 131     -30.647 -16.296  -9.640  1.00  0.00           H  
ATOM   2140  CA  HIE B 131     -29.800 -14.490 -10.437  1.00  0.00           C  
ATOM   2141  HA  HIE B 131     -28.791 -14.136 -10.218  1.00  0.00           H  
ATOM   2142  CB  HIE B 131     -29.778 -15.205 -11.803  1.00  0.00           C  
ATOM   2143  HB2 HIE B 131     -29.481 -14.483 -12.565  1.00  0.00           H  
ATOM   2144  HB3 HIE B 131     -30.790 -15.528 -12.037  1.00  0.00           H  
ATOM   2145  CG  HIE B 131     -28.847 -16.392 -11.926  1.00  0.00           C  
ATOM   2146  ND1 HIE B 131     -28.766 -17.254 -13.030  1.00  0.00           N  
ATOM   2147  CE1 HIE B 131     -27.776 -18.122 -12.745  1.00  0.00           C  
ATOM   2148  HE1 HIE B 131     -27.439 -18.925 -13.387  1.00  0.00           H  
ATOM   2149  NE2 HIE B 131     -27.258 -17.864 -11.539  1.00  0.00           N  
ATOM   2150  HE2 HIE B 131     -26.541 -18.440 -11.079  1.00  0.00           H  
ATOM   2151  CD2 HIE B 131     -27.910 -16.772 -11.013  1.00  0.00           C  
ATOM   2152  HD2 HIE B 131     -27.723 -16.301 -10.059  1.00  0.00           H  
ATOM   2153  C   HIE B 131     -30.675 -13.227 -10.516  1.00  0.00           C  
ATOM   2154  O   HIE B 131     -30.290 -12.276 -11.194  1.00  0.00           O  
ATOM   2155  N   HIE B 132     -31.830 -13.205  -9.840  1.00  0.00           N  
ATOM   2156  H   HIE B 132     -32.084 -14.033  -9.316  1.00  0.00           H  
ATOM   2157  CA  HIE B 132     -32.712 -12.033  -9.731  1.00  0.00           C  
ATOM   2158  HA  HIE B 132     -32.613 -11.429 -10.634  1.00  0.00           H  
ATOM   2159  CB  HIE B 132     -34.167 -12.505  -9.642  1.00  0.00           C  
ATOM   2160  HB2 HIE B 132     -34.820 -11.639  -9.534  1.00  0.00           H  
ATOM   2161  HB3 HIE B 132     -34.293 -13.133  -8.758  1.00  0.00           H  
ATOM   2162  CG  HIE B 132     -34.606 -13.265 -10.861  1.00  0.00           C  
ATOM   2163  ND1 HIE B 132     -34.809 -12.710 -12.127  1.00  0.00           N  
ATOM   2164  CE1 HIE B 132     -35.202 -13.727 -12.907  1.00  0.00           C  
ATOM   2165  HE1 HIE B 132     -35.459 -13.626 -13.953  1.00  0.00           H  
ATOM   2166  NE2 HIE B 132     -35.250 -14.873 -12.205  1.00  0.00           N  
ATOM   2167  HE2 HIE B 132     -35.563 -15.764 -12.557  1.00  0.00           H  
ATOM   2168  CD2 HIE B 132     -34.867 -14.602 -10.910  1.00  0.00           C  
ATOM   2169  HD2 HIE B 132     -34.789 -15.292 -10.079  1.00  0.00           H  
ATOM   2170  C   HIE B 132     -32.385 -11.108  -8.552  1.00  0.00           C  
ATOM   2171  O   HIE B 132     -32.946 -10.010  -8.476  1.00  0.00           O  
ATOM   2172  N   HIE B 133     -31.513 -11.531  -7.627  1.00  0.00           N  
ATOM   2173  H   HIE B 133     -31.057 -12.427  -7.750  1.00  0.00           H  
ATOM   2174  CA  HIE B 133     -31.156 -10.731  -6.453  1.00  0.00           C  
ATOM   2175  HA  HIE B 133     -32.077 -10.482  -5.926  1.00  0.00           H  
ATOM   2176  CB  HIE B 133     -30.265 -11.516  -5.479  1.00  0.00           C  
ATOM   2177  HB2 HIE B 133     -30.001 -10.857  -4.652  1.00  0.00           H  
ATOM   2178  HB3 HIE B 133     -29.344 -11.794  -5.994  1.00  0.00           H  
ATOM   2179  CG  HIE B 133     -30.862 -12.761  -4.871  1.00  0.00           C  
ATOM   2180  ND1 HIE B 133     -32.180 -13.213  -4.982  1.00  0.00           N  
ATOM   2181  CE1 HIE B 133     -32.248 -14.332  -4.243  1.00  0.00           C  
ATOM   2182  HE1 HIE B 133     -33.135 -14.943  -4.144  1.00  0.00           H  
ATOM   2183  NE2 HIE B 133     -31.063 -14.586  -3.660  1.00  0.00           N  
ATOM   2184  HE2 HIE B 133     -30.838 -15.364  -3.041  1.00  0.00           H  
ATOM   2185  CD2 HIE B 133     -30.187 -13.595  -4.034  1.00  0.00           C  
ATOM   2186  HD2 HIE B 133     -29.166 -13.469  -3.706  1.00  0.00           H  
ATOM   2187  C   HIE B 133     -30.479  -9.416  -6.859  1.00  0.00           C  
ATOM   2188  O   HIE B 133     -29.772  -9.335  -7.864  1.00  0.00           O  
ATOM   2189  N   LYS B 134     -30.680  -8.371  -6.054  1.00  0.00           N  
ATOM   2190  H   LYS B 134     -31.239  -8.534  -5.222  1.00  0.00           H  
ATOM   2191  CA  LYS B 134     -30.214  -7.004  -6.323  1.00  0.00           C  
ATOM   2192  HA  LYS B 134     -29.538  -7.033  -7.179  1.00  0.00           H  
ATOM   2193  CB  LYS B 134     -31.400  -6.092  -6.688  1.00  0.00           C  
ATOM   2194  HB2 LYS B 134     -32.024  -5.927  -5.807  1.00  0.00           H  
ATOM   2195  HB3 LYS B 134     -31.009  -5.129  -7.022  1.00  0.00           H  
ATOM   2196  CG  LYS B 134     -32.257  -6.714  -7.802  1.00  0.00           C  
ATOM   2197  HG2 LYS B 134     -31.599  -7.152  -8.555  1.00  0.00           H  
ATOM   2198  HG3 LYS B 134     -32.871  -7.507  -7.371  1.00  0.00           H  
ATOM   2199  CD  LYS B 134     -33.175  -5.711  -8.504  1.00  0.00           C  
ATOM   2200  HD2 LYS B 134     -33.831  -5.227  -7.777  1.00  0.00           H  
ATOM   2201  HD3 LYS B 134     -32.561  -4.959  -9.003  1.00  0.00           H  
ATOM   2202  CE  LYS B 134     -34.002  -6.499  -9.528  1.00  0.00           C  
ATOM   2203  HE2 LYS B 134     -33.339  -7.213 -10.030  1.00  0.00           H  
ATOM   2204  HE3 LYS B 134     -34.756  -7.085  -8.993  1.00  0.00           H  
ATOM   2205  NZ  LYS B 134     -34.635  -5.614 -10.533  1.00  0.00           N  
ATOM   2206  HZ1 LYS B 134     -33.924  -5.107 -11.046  1.00  0.00           H  
ATOM   2207  HZ2 LYS B 134     -35.260  -4.954 -10.090  1.00  0.00           H  
ATOM   2208  HZ3 LYS B 134     -35.165  -6.169 -11.194  1.00  0.00           H  
ATOM   2209  C   LYS B 134     -29.411  -6.450  -5.152  1.00  0.00           C  
ATOM   2210  O   LYS B 134     -29.634  -6.838  -4.005  1.00  0.00           O  
ATOM   2211  N   VAL B 135     -28.484  -5.546  -5.459  1.00  0.00           N  
ATOM   2212  H   VAL B 135     -28.373  -5.280  -6.425  1.00  0.00           H  
ATOM   2213  CA  VAL B 135     -27.684  -4.828  -4.459  1.00  0.00           C  
ATOM   2214  HA  VAL B 135     -27.167  -5.560  -3.839  1.00  0.00           H  
ATOM   2215  CB  VAL B 135     -26.613  -3.958  -5.148  1.00  0.00           C  
ATOM   2216  HB  VAL B 135     -27.100  -3.292  -5.862  1.00  0.00           H  
ATOM   2217  CG1 VAL B 135     -25.815  -3.103  -4.158  1.00  0.00           C  
ATOM   2218 HG11 VAL B 135     -25.343  -3.736  -3.406  1.00  0.00           H  
ATOM   2219 HG12 VAL B 135     -25.049  -2.549  -4.701  1.00  0.00           H  
ATOM   2220 HG13 VAL B 135     -26.468  -2.375  -3.674  1.00  0.00           H  
ATOM   2221  CG2 VAL B 135     -25.615  -4.840  -5.912  1.00  0.00           C  
ATOM   2222 HG21 VAL B 135     -26.116  -5.396  -6.702  1.00  0.00           H  
ATOM   2223 HG22 VAL B 135     -24.852  -4.212  -6.371  1.00  0.00           H  
ATOM   2224 HG23 VAL B 135     -25.134  -5.539  -5.226  1.00  0.00           H  
ATOM   2225  C   VAL B 135     -28.611  -4.001  -3.558  1.00  0.00           C  
ATOM   2226  O   VAL B 135     -29.347  -3.140  -4.032  1.00  0.00           O  
ATOM   2227  N   LEU B 136     -28.603  -4.310  -2.261  1.00  0.00           N  
ATOM   2228  H   LEU B 136     -27.987  -5.061  -1.975  1.00  0.00           H  
ATOM   2229  CA  LEU B 136     -29.368  -3.613  -1.220  1.00  0.00           C  
ATOM   2230  HA  LEU B 136     -30.196  -3.085  -1.693  1.00  0.00           H  
ATOM   2231  CB  LEU B 136     -29.938  -4.678  -0.260  1.00  0.00           C  
ATOM   2232  HB2 LEU B 136     -30.425  -5.455  -0.848  1.00  0.00           H  
ATOM   2233  HB3 LEU B 136     -29.105  -5.138   0.273  1.00  0.00           H  
ATOM   2234  CG  LEU B 136     -30.954  -4.142   0.769  1.00  0.00           C  
ATOM   2235  HG  LEU B 136     -30.549  -3.273   1.281  1.00  0.00           H  
ATOM   2236  CD1 LEU B 136     -32.281  -3.763   0.107  1.00  0.00           C  
ATOM   2237 HD11 LEU B 136     -32.994  -3.441   0.866  1.00  0.00           H  
ATOM   2238 HD12 LEU B 136     -32.126  -2.936  -0.585  1.00  0.00           H  
ATOM   2239 HD13 LEU B 136     -32.692  -4.616  -0.432  1.00  0.00           H  
ATOM   2240  CD2 LEU B 136     -31.239  -5.199   1.835  1.00  0.00           C  
ATOM   2241 HD21 LEU B 136     -31.693  -6.077   1.381  1.00  0.00           H  
ATOM   2242 HD22 LEU B 136     -30.311  -5.492   2.325  1.00  0.00           H  
ATOM   2243 HD23 LEU B 136     -31.920  -4.790   2.581  1.00  0.00           H  
ATOM   2244  C   LEU B 136     -28.524  -2.552  -0.484  1.00  0.00           C  
ATOM   2245  O   LEU B 136     -29.067  -1.621   0.101  1.00  0.00           O  
ATOM   2246  N   GLN B 137     -27.197  -2.690  -0.503  1.00  0.00           N  
ATOM   2247  H   GLN B 137     -26.815  -3.481  -1.004  1.00  0.00           H  
ATOM   2248  CA  GLN B 137     -26.233  -1.694  -0.022  1.00  0.00           C  
ATOM   2249  HA  GLN B 137     -26.622  -0.698  -0.240  1.00  0.00           H  
ATOM   2250  CB  GLN B 137     -26.034  -1.827   1.501  1.00  0.00           C  
ATOM   2251  HB2 GLN B 137     -27.011  -1.800   1.986  1.00  0.00           H  
ATOM   2252  HB3 GLN B 137     -25.563  -2.786   1.718  1.00  0.00           H  
ATOM   2253  CG  GLN B 137     -25.163  -0.703   2.088  1.00  0.00           C  
ATOM   2254  HG2 GLN B 137     -24.171  -0.743   1.637  1.00  0.00           H  
ATOM   2255  HG3 GLN B 137     -25.612   0.261   1.842  1.00  0.00           H  
ATOM   2256  CD  GLN B 137     -25.007  -0.780   3.608  1.00  0.00           C  
ATOM   2257  OE1 GLN B 137     -25.714  -1.486   4.321  1.00  0.00           O  
ATOM   2258  NE2 GLN B 137     -24.066  -0.056   4.172  1.00  0.00           N  
ATOM   2259 HE21 GLN B 137     -23.916  -0.148   5.161  1.00  0.00           H  
ATOM   2260 HE22 GLN B 137     -23.429   0.475   3.599  1.00  0.00           H  
ATOM   2261  C   GLN B 137     -24.927  -1.897  -0.797  1.00  0.00           C  
ATOM   2262  O   GLN B 137     -24.475  -3.035  -0.908  1.00  0.00           O  
ATOM   2263  N   GLU B 138     -24.374  -0.831  -1.380  1.00  0.00           N  
ATOM   2264  H   GLU B 138     -24.792   0.074  -1.223  1.00  0.00           H  
ATOM   2265  CA  GLU B 138     -23.317  -0.879  -2.405  1.00  0.00           C  
ATOM   2266  HA  GLU B 138     -23.626  -1.618  -3.135  1.00  0.00           H  
ATOM   2267  CB  GLU B 138     -23.251   0.475  -3.126  1.00  0.00           C  
ATOM   2268  HB2 GLU B 138     -23.083   1.262  -2.389  1.00  0.00           H  
ATOM   2269  HB3 GLU B 138     -22.407   0.469  -3.817  1.00  0.00           H  
ATOM   2270  CG  GLU B 138     -24.525   0.785  -3.921  1.00  0.00           C  
ATOM   2271  HG2 GLU B 138     -24.675   0.005  -4.672  1.00  0.00           H  
ATOM   2272  HG3 GLU B 138     -25.391   0.785  -3.254  1.00  0.00           H  
ATOM   2273  CD  GLU B 138     -24.389   2.152  -4.597  1.00  0.00           C  
ATOM   2274  OE1 GLU B 138     -24.731   3.154  -3.933  1.00  0.00           O  
ATOM   2275  OE2 GLU B 138     -23.896   2.174  -5.749  1.00  0.00           O  
ATOM   2276  C   GLU B 138     -21.904  -1.257  -1.893  1.00  0.00           C  
ATOM   2277  O   GLU B 138     -21.589  -0.948  -0.741  1.00  0.00           O  
ATOM   2278  N   PRO B 139     -21.045  -1.874  -2.745  1.00  0.00           N  
ATOM   2279  CD  PRO B 139     -21.406  -2.440  -4.043  1.00  0.00           C  
ATOM   2280  HD2 PRO B 139     -21.372  -1.656  -4.797  1.00  0.00           H  
ATOM   2281  HD3 PRO B 139     -22.386  -2.914  -4.033  1.00  0.00           H  
ATOM   2282  CG  PRO B 139     -20.359  -3.504  -4.347  1.00  0.00           C  
ATOM   2283  HG2 PRO B 139     -20.240  -3.668  -5.416  1.00  0.00           H  
ATOM   2284  HG3 PRO B 139     -20.617  -4.432  -3.839  1.00  0.00           H  
ATOM   2285  CB  PRO B 139     -19.111  -2.917  -3.712  1.00  0.00           C  
ATOM   2286  HB2 PRO B 139     -18.691  -2.166  -4.380  1.00  0.00           H  
ATOM   2287  HB3 PRO B 139     -18.375  -3.689  -3.492  1.00  0.00           H  
ATOM   2288  CA  PRO B 139     -19.662  -2.272  -2.433  1.00  0.00           C  
ATOM   2289  HA  PRO B 139     -19.703  -3.051  -1.680  1.00  0.00           H  
ATOM   2290  C   PRO B 139     -18.743  -1.169  -1.890  1.00  0.00           C  
ATOM   2291  O   PRO B 139     -17.994  -0.518  -2.622  1.00  0.00           O  
ATOM   2292  N   THR B 140     -18.734  -1.011  -0.568  1.00  0.00           N  
ATOM   2293  H   THR B 140     -19.331  -1.639  -0.033  1.00  0.00           H  
ATOM   2294  CA  THR B 140     -17.736  -0.206   0.150  1.00  0.00           C  
ATOM   2295  HA  THR B 140     -17.590   0.732  -0.385  1.00  0.00           H  
ATOM   2296  CB  THR B 140     -18.242   0.124   1.562  1.00  0.00           C  
ATOM   2297  HB  THR B 140     -18.462  -0.802   2.095  1.00  0.00           H  
ATOM   2298  CG2 THR B 140     -17.260   0.958   2.383  1.00  0.00           C  
ATOM   2299 HG21 THR B 140     -16.995   1.861   1.833  1.00  0.00           H  
ATOM   2300 HG22 THR B 140     -17.736   1.239   3.322  1.00  0.00           H  
ATOM   2301 HG23 THR B 140     -16.364   0.380   2.607  1.00  0.00           H  
ATOM   2302  OG1 THR B 140     -19.422   0.891   1.453  1.00  0.00           O  
ATOM   2303  HG1 THR B 140     -20.004   0.421   0.843  1.00  0.00           H  
ATOM   2304  C   THR B 140     -16.406  -0.967   0.169  1.00  0.00           C  
ATOM   2305  O   THR B 140     -16.403  -2.193   0.281  1.00  0.00           O  
ATOM   2306  N   CYS B 141     -15.265  -0.281   0.019  1.00  0.00           N  
ATOM   2307  H   CYS B 141     -15.303   0.725  -0.049  1.00  0.00           H  
ATOM   2308  CA  CYS B 141     -13.963  -0.924  -0.206  1.00  0.00           C  
ATOM   2309  HA  CYS B 141     -13.969  -1.900   0.276  1.00  0.00           H  
ATOM   2310  CB  CYS B 141     -13.806  -1.136  -1.722  1.00  0.00           C  
ATOM   2311  HB2 CYS B 141     -14.701  -1.631  -2.105  1.00  0.00           H  
ATOM   2312  HB3 CYS B 141     -13.707  -0.169  -2.219  1.00  0.00           H  
ATOM   2313  SG  CYS B 141     -12.368  -2.173  -2.113  1.00  0.00           S  
ATOM   2314  HG  CYS B 141     -11.427  -1.217  -2.102  1.00  0.00           H  
ATOM   2315  C   CYS B 141     -12.803  -0.113   0.398  1.00  0.00           C  
ATOM   2316  O   CYS B 141     -12.781   1.107   0.265  1.00  0.00           O  
ATOM   2317  N   VAL B 142     -11.836  -0.783   1.038  1.00  0.00           N  
ATOM   2318  H   VAL B 142     -11.926  -1.795   1.061  1.00  0.00           H  
ATOM   2319  CA  VAL B 142     -10.692  -0.193   1.776  1.00  0.00           C  
ATOM   2320  HA  VAL B 142     -10.537   0.822   1.418  1.00  0.00           H  
ATOM   2321  CB  VAL B 142     -10.966  -0.104   3.295  1.00  0.00           C  
ATOM   2322  HB  VAL B 142     -10.096   0.349   3.769  1.00  0.00           H  
ATOM   2323  CG1 VAL B 142     -12.162   0.796   3.614  1.00  0.00           C  
ATOM   2324 HG11 VAL B 142     -13.085   0.344   3.253  1.00  0.00           H  
ATOM   2325 HG12 VAL B 142     -12.233   0.945   4.691  1.00  0.00           H  
ATOM   2326 HG13 VAL B 142     -12.026   1.766   3.132  1.00  0.00           H  
ATOM   2327  CG2 VAL B 142     -11.180  -1.471   3.963  1.00  0.00           C  
ATOM   2328 HG21 VAL B 142     -10.311  -2.111   3.809  1.00  0.00           H  
ATOM   2329 HG22 VAL B 142     -11.325  -1.338   5.034  1.00  0.00           H  
ATOM   2330 HG23 VAL B 142     -12.064  -1.956   3.547  1.00  0.00           H  
ATOM   2331  C   VAL B 142      -9.385  -0.960   1.529  1.00  0.00           C  
ATOM   2332  O   VAL B 142      -9.423  -2.063   0.982  1.00  0.00           O  
ATOM   2333  N   SER B 143      -8.233  -0.422   1.946  1.00  0.00           N  
ATOM   2334  H   SER B 143      -8.271   0.498   2.381  1.00  0.00           H  
ATOM   2335  CA  SER B 143      -6.905  -1.047   1.786  1.00  0.00           C  
ATOM   2336  HA  SER B 143      -7.016  -2.054   1.395  1.00  0.00           H  
ATOM   2337  CB  SER B 143      -6.093  -0.235   0.770  1.00  0.00           C  
ATOM   2338  HB2 SER B 143      -6.639  -0.180  -0.171  1.00  0.00           H  
ATOM   2339  HB3 SER B 143      -5.958   0.779   1.151  1.00  0.00           H  
ATOM   2340  OG  SER B 143      -4.821  -0.814   0.548  1.00  0.00           O  
ATOM   2341  HG  SER B 143      -4.916  -1.601  -0.002  1.00  0.00           H  
ATOM   2342  C   SER B 143      -6.132  -1.139   3.109  1.00  0.00           C  
ATOM   2343  O   SER B 143      -6.109  -0.168   3.860  1.00  0.00           O  
ATOM   2344  N   ASP B 144      -5.440  -2.253   3.385  1.00  0.00           N  
ATOM   2345  H   ASP B 144      -5.536  -3.081   2.804  1.00  0.00           H  
ATOM   2346  CA  ASP B 144      -4.400  -2.288   4.434  1.00  0.00           C  
ATOM   2347  HA  ASP B 144      -4.764  -1.714   5.286  1.00  0.00           H  
ATOM   2348  CB  ASP B 144      -4.183  -3.732   4.932  1.00  0.00           C  
ATOM   2349  HB2 ASP B 144      -3.656  -3.689   5.886  1.00  0.00           H  
ATOM   2350  HB3 ASP B 144      -5.157  -4.185   5.123  1.00  0.00           H  
ATOM   2351  CG  ASP B 144      -3.382  -4.646   3.994  1.00  0.00           C  
ATOM   2352  OD1 ASP B 144      -3.133  -4.289   2.824  1.00  0.00           O  
ATOM   2353  OD2 ASP B 144      -2.942  -5.727   4.451  1.00  0.00           O  
ATOM   2354  C   ASP B 144      -3.063  -1.626   4.002  1.00  0.00           C  
ATOM   2355  O   ASP B 144      -2.161  -1.467   4.826  1.00  0.00           O  
ATOM   2356  N   TYR B 145      -2.944  -1.248   2.726  1.00  0.00           N  
ATOM   2357  H   TYR B 145      -3.770  -1.342   2.153  1.00  0.00           H  
ATOM   2358  CA  TYR B 145      -1.758  -0.713   2.045  1.00  0.00           C  
ATOM   2359  HA  TYR B 145      -2.026  -0.720   0.992  1.00  0.00           H  
ATOM   2360  CB  TYR B 145      -1.545   0.766   2.418  1.00  0.00           C  
ATOM   2361  HB2 TYR B 145      -2.486   1.174   2.786  1.00  0.00           H  
ATOM   2362  HB3 TYR B 145      -0.825   0.835   3.235  1.00  0.00           H  
ATOM   2363  CG  TYR B 145      -1.113   1.643   1.253  1.00  0.00           C  
ATOM   2364  CD1 TYR B 145      -2.040   1.953   0.238  1.00  0.00           C  
ATOM   2365  HD1 TYR B 145      -3.046   1.555   0.282  1.00  0.00           H  
ATOM   2366  CE1 TYR B 145      -1.663   2.778  -0.838  1.00  0.00           C  
ATOM   2367  HE1 TYR B 145      -2.360   3.012  -1.625  1.00  0.00           H  
ATOM   2368  CZ  TYR B 145      -0.359   3.310  -0.897  1.00  0.00           C  
ATOM   2369  OH  TYR B 145      -0.022   4.125  -1.929  1.00  0.00           O  
ATOM   2370  HH  TYR B 145       0.856   4.546  -1.804  1.00  0.00           H  
ATOM   2371  CE2 TYR B 145       0.571   2.998   0.117  1.00  0.00           C  
ATOM   2372  HE2 TYR B 145       1.568   3.404   0.065  1.00  0.00           H  
ATOM   2373  CD2 TYR B 145       0.195   2.159   1.186  1.00  0.00           C  
ATOM   2374  HD2 TYR B 145       0.908   1.904   1.957  1.00  0.00           H  
ATOM   2375  C   TYR B 145      -0.504  -1.614   2.119  1.00  0.00           C  
ATOM   2376  O   TYR B 145       0.628  -1.126   2.119  1.00  0.00           O  
ATOM   2377  N   MET B 146      -0.692  -2.938   2.198  1.00  0.00           N  
ATOM   2378  H   MET B 146      -1.651  -3.273   2.245  1.00  0.00           H  
ATOM   2379  CA  MET B 146       0.400  -3.912   2.334  1.00  0.00           C  
ATOM   2380  HA  MET B 146       1.289  -3.509   1.847  1.00  0.00           H  
ATOM   2381  CB  MET B 146       0.707  -4.081   3.832  1.00  0.00           C  
ATOM   2382  HB2 MET B 146       1.127  -3.147   4.192  1.00  0.00           H  
ATOM   2383  HB3 MET B 146      -0.221  -4.280   4.371  1.00  0.00           H  
ATOM   2384  CG  MET B 146       1.706  -5.198   4.160  1.00  0.00           C  
ATOM   2385  HG2 MET B 146       1.270  -6.157   3.881  1.00  0.00           H  
ATOM   2386  HG3 MET B 146       2.608  -5.043   3.569  1.00  0.00           H  
ATOM   2387  SD  MET B 146       2.162  -5.282   5.909  1.00  0.00           S  
ATOM   2388  CE  MET B 146       3.326  -6.668   5.843  1.00  0.00           C  
ATOM   2389  HE1 MET B 146       3.720  -6.857   6.842  1.00  0.00           H  
ATOM   2390  HE2 MET B 146       2.814  -7.559   5.482  1.00  0.00           H  
ATOM   2391  HE3 MET B 146       4.148  -6.424   5.170  1.00  0.00           H  
ATOM   2392  C   MET B 146       0.146  -5.274   1.674  1.00  0.00           C  
ATOM   2393  O   MET B 146       1.115  -5.911   1.268  1.00  0.00           O  
ATOM   2394  N   SER B 147      -1.098  -5.757   1.599  1.00  0.00           N  
ATOM   2395  H   SER B 147      -1.855  -5.183   1.960  1.00  0.00           H  
ATOM   2396  CA  SER B 147      -1.431  -7.084   1.059  1.00  0.00           C  
ATOM   2397  HA  SER B 147      -0.890  -7.234   0.131  1.00  0.00           H  
ATOM   2398  CB  SER B 147      -0.966  -8.142   2.072  1.00  0.00           C  
ATOM   2399  HB2 SER B 147       0.120  -8.104   2.163  1.00  0.00           H  
ATOM   2400  HB3 SER B 147      -1.400  -7.900   3.040  1.00  0.00           H  
ATOM   2401  OG  SER B 147      -1.341  -9.463   1.734  1.00  0.00           O  
ATOM   2402  HG  SER B 147      -1.029  -9.644   0.841  1.00  0.00           H  
ATOM   2403  C   SER B 147      -2.919  -7.280   0.742  1.00  0.00           C  
ATOM   2404  O   SER B 147      -3.244  -7.961  -0.232  1.00  0.00           O  
ATOM   2405  N   ILE B 148      -3.828  -6.724   1.547  1.00  0.00           N  
ATOM   2406  H   ILE B 148      -3.502  -6.076   2.259  1.00  0.00           H  
ATOM   2407  CA  ILE B 148      -5.260  -7.044   1.540  1.00  0.00           C  
ATOM   2408  HA  ILE B 148      -5.490  -7.632   0.652  1.00  0.00           H  
ATOM   2409  CB  ILE B 148      -5.620  -7.906   2.779  1.00  0.00           C  
ATOM   2410  HB  ILE B 148      -5.290  -7.367   3.669  1.00  0.00           H  
ATOM   2411  CG2 ILE B 148      -7.141  -8.110   2.913  1.00  0.00           C  
ATOM   2412 HG21 ILE B 148      -7.623  -7.182   3.220  1.00  0.00           H  
ATOM   2413 HG22 ILE B 148      -7.561  -8.425   1.960  1.00  0.00           H  
ATOM   2414 HG23 ILE B 148      -7.360  -8.864   3.670  1.00  0.00           H  
ATOM   2415  CG1 ILE B 148      -4.903  -9.278   2.794  1.00  0.00           C  
ATOM   2416 HG12 ILE B 148      -3.827  -9.119   2.775  1.00  0.00           H  
ATOM   2417 HG13 ILE B 148      -5.128  -9.774   3.739  1.00  0.00           H  
ATOM   2418  CD1 ILE B 148      -5.270 -10.243   1.657  1.00  0.00           C  
ATOM   2419 HD11 ILE B 148      -4.683 -11.156   1.758  1.00  0.00           H  
ATOM   2420 HD12 ILE B 148      -6.326 -10.504   1.712  1.00  0.00           H  
ATOM   2421 HD13 ILE B 148      -5.055  -9.801   0.685  1.00  0.00           H  
ATOM   2422  C   ILE B 148      -6.111  -5.772   1.458  1.00  0.00           C  
ATOM   2423  O   ILE B 148      -6.206  -4.986   2.402  1.00  0.00           O  
ATOM   2424  N   SER B 149      -6.825  -5.614   0.345  1.00  0.00           N  
ATOM   2425  H   SER B 149      -6.742  -6.337  -0.363  1.00  0.00           H  
ATOM   2426  CA  SER B 149      -8.013  -4.768   0.287  1.00  0.00           C  
ATOM   2427  HA  SER B 149      -7.860  -3.919   0.946  1.00  0.00           H  
ATOM   2428  CB  SER B 149      -8.187  -4.228  -1.135  1.00  0.00           C  
ATOM   2429  HB2 SER B 149      -7.379  -3.523  -1.338  1.00  0.00           H  
ATOM   2430  HB3 SER B 149      -8.112  -5.048  -1.846  1.00  0.00           H  
ATOM   2431  OG  SER B 149      -9.427  -3.575  -1.306  1.00  0.00           O  
ATOM   2432  HG  SER B 149      -9.514  -2.891  -0.620  1.00  0.00           H  
ATOM   2433  C   SER B 149      -9.231  -5.541   0.804  1.00  0.00           C  
ATOM   2434  O   SER B 149      -9.356  -6.740   0.566  1.00  0.00           O  
ATOM   2435  N   THR B 150     -10.124  -4.876   1.542  1.00  0.00           N  
ATOM   2436  H   THR B 150     -10.009  -3.872   1.636  1.00  0.00           H  
ATOM   2437  CA  THR B 150     -11.362  -5.472   2.085  1.00  0.00           C  
ATOM   2438  HA  THR B 150     -11.415  -6.524   1.810  1.00  0.00           H  
ATOM   2439  CB  THR B 150     -11.398  -5.398   3.620  1.00  0.00           C  
ATOM   2440  HB  THR B 150     -11.434  -4.352   3.925  1.00  0.00           H  
ATOM   2441  CG2 THR B 150     -12.601  -6.129   4.221  1.00  0.00           C  
ATOM   2442 HG21 THR B 150     -12.504  -6.154   5.306  1.00  0.00           H  
ATOM   2443 HG22 THR B 150     -13.525  -5.604   3.973  1.00  0.00           H  
ATOM   2444 HG23 THR B 150     -12.656  -7.148   3.840  1.00  0.00           H  
ATOM   2445  OG1 THR B 150     -10.229  -5.981   4.160  1.00  0.00           O  
ATOM   2446  HG1 THR B 150      -9.475  -5.510   3.798  1.00  0.00           H  
ATOM   2447  C   THR B 150     -12.584  -4.776   1.489  1.00  0.00           C  
ATOM   2448  O   THR B 150     -12.577  -3.550   1.372  1.00  0.00           O  
ATOM   2449  N   CYS B 151     -13.620  -5.533   1.123  1.00  0.00           N  
ATOM   2450  H   CYS B 151     -13.574  -6.536   1.273  1.00  0.00           H  
ATOM   2451  CA  CYS B 151     -14.811  -5.015   0.445  1.00  0.00           C  
ATOM   2452  HA  CYS B 151     -14.886  -3.954   0.663  1.00  0.00           H  
ATOM   2453  CB  CYS B 151     -14.602  -5.175  -1.068  1.00  0.00           C  
ATOM   2454  HB2 CYS B 151     -13.670  -4.685  -1.355  1.00  0.00           H  
ATOM   2455  HB3 CYS B 151     -14.529  -6.236  -1.312  1.00  0.00           H  
ATOM   2456  SG  CYS B 151     -15.969  -4.437  -2.002  1.00  0.00           S  
ATOM   2457  HG  CYS B 151     -15.925  -3.227  -1.418  1.00  0.00           H  
ATOM   2458  C   CYS B 151     -16.108  -5.662   0.966  1.00  0.00           C  
ATOM   2459  O   CYS B 151     -16.098  -6.837   1.338  1.00  0.00           O  
ATOM   2460  N   GLU B 152     -17.200  -4.893   1.015  1.00  0.00           N  
ATOM   2461  H   GLU B 152     -17.132  -3.952   0.641  1.00  0.00           H  
ATOM   2462  CA  GLU B 152     -18.420  -5.192   1.774  1.00  0.00           C  
ATOM   2463  HA  GLU B 152     -18.524  -6.270   1.877  1.00  0.00           H  
ATOM   2464  CB  GLU B 152     -18.264  -4.590   3.182  1.00  0.00           C  
ATOM   2465  HB2 GLU B 152     -17.398  -5.060   3.648  1.00  0.00           H  
ATOM   2466  HB3 GLU B 152     -18.058  -3.522   3.090  1.00  0.00           H  
ATOM   2467  CG  GLU B 152     -19.491  -4.771   4.090  1.00  0.00           C  
ATOM   2468  HG2 GLU B 152     -20.340  -4.239   3.654  1.00  0.00           H  
ATOM   2469  HG3 GLU B 152     -19.745  -5.832   4.135  1.00  0.00           H  
ATOM   2470  CD  GLU B 152     -19.243  -4.248   5.516  1.00  0.00           C  
ATOM   2471  OE1 GLU B 152     -18.095  -4.371   5.999  1.00  0.00           O  
ATOM   2472  OE2 GLU B 152     -20.215  -3.737   6.122  1.00  0.00           O  
ATOM   2473  C   GLU B 152     -19.679  -4.647   1.074  1.00  0.00           C  
ATOM   2474  O   GLU B 152     -19.705  -3.490   0.655  1.00  0.00           O  
ATOM   2475  N   TRP B 153     -20.732  -5.466   0.966  1.00  0.00           N  
ATOM   2476  H   TRP B 153     -20.665  -6.382   1.403  1.00  0.00           H  
ATOM   2477  CA  TRP B 153     -22.027  -5.096   0.378  1.00  0.00           C  
ATOM   2478  HA  TRP B 153     -22.239  -4.059   0.642  1.00  0.00           H  
ATOM   2479  CB  TRP B 153     -21.957  -5.173  -1.160  1.00  0.00           C  
ATOM   2480  HB2 TRP B 153     -22.822  -4.675  -1.588  1.00  0.00           H  
ATOM   2481  HB3 TRP B 153     -21.094  -4.604  -1.487  1.00  0.00           H  
ATOM   2482  CG  TRP B 153     -21.867  -6.523  -1.798  1.00  0.00           C  
ATOM   2483  CD1 TRP B 153     -22.911  -7.251  -2.254  1.00  0.00           C  
ATOM   2484  HD1 TRP B 153     -23.949  -6.943  -2.204  1.00  0.00           H  
ATOM   2485  NE1 TRP B 153     -22.448  -8.429  -2.804  1.00  0.00           N  
ATOM   2486  HE1 TRP B 153     -23.057  -9.140  -3.188  1.00  0.00           H  
ATOM   2487  CE2 TRP B 153     -21.071  -8.504  -2.758  1.00  0.00           C  
ATOM   2488  CZ2 TRP B 153     -20.143  -9.458  -3.202  1.00  0.00           C  
ATOM   2489  HZ2 TRP B 153     -20.478 -10.366  -3.679  1.00  0.00           H  
ATOM   2490  CH2 TRP B 153     -18.770  -9.211  -3.020  1.00  0.00           C  
ATOM   2491  HH2 TRP B 153     -18.035  -9.929  -3.355  1.00  0.00           H  
ATOM   2492  CZ3 TRP B 153     -18.348  -8.023  -2.397  1.00  0.00           C  
ATOM   2493  HZ3 TRP B 153     -17.294  -7.829  -2.258  1.00  0.00           H  
ATOM   2494  CE3 TRP B 153     -19.287  -7.078  -1.947  1.00  0.00           C  
ATOM   2495  HE3 TRP B 153     -18.947  -6.167  -1.473  1.00  0.00           H  
ATOM   2496  CD2 TRP B 153     -20.671  -7.295  -2.112  1.00  0.00           C  
ATOM   2497  C   TRP B 153     -23.181  -5.960   0.922  1.00  0.00           C  
ATOM   2498  O   TRP B 153     -22.990  -6.893   1.707  1.00  0.00           O  
ATOM   2499  N   LYS B 154     -24.412  -5.669   0.486  1.00  0.00           N  
ATOM   2500  H   LYS B 154     -24.505  -4.868  -0.137  1.00  0.00           H  
ATOM   2501  CA  LYS B 154     -25.604  -6.496   0.761  1.00  0.00           C  
ATOM   2502  HA  LYS B 154     -25.290  -7.453   1.179  1.00  0.00           H  
ATOM   2503  CB  LYS B 154     -26.536  -5.803   1.769  1.00  0.00           C  
ATOM   2504  HB2 LYS B 154     -26.769  -4.803   1.401  1.00  0.00           H  
ATOM   2505  HB3 LYS B 154     -27.470  -6.365   1.835  1.00  0.00           H  
ATOM   2506  CG  LYS B 154     -25.930  -5.711   3.176  1.00  0.00           C  
ATOM   2507  HG2 LYS B 154     -25.871  -6.710   3.609  1.00  0.00           H  
ATOM   2508  HG3 LYS B 154     -24.926  -5.290   3.117  1.00  0.00           H  
ATOM   2509  CD  LYS B 154     -26.770  -4.810   4.087  1.00  0.00           C  
ATOM   2510  HD2 LYS B 154     -26.848  -3.826   3.621  1.00  0.00           H  
ATOM   2511  HD3 LYS B 154     -27.774  -5.222   4.206  1.00  0.00           H  
ATOM   2512  CE  LYS B 154     -26.083  -4.688   5.454  1.00  0.00           C  
ATOM   2513  HE2 LYS B 154     -26.352  -5.553   6.068  1.00  0.00           H  
ATOM   2514  HE3 LYS B 154     -24.999  -4.709   5.297  1.00  0.00           H  
ATOM   2515  NZ  LYS B 154     -26.447  -3.422   6.132  1.00  0.00           N  
ATOM   2516  HZ1 LYS B 154     -26.168  -2.639   5.536  1.00  0.00           H  
ATOM   2517  HZ2 LYS B 154     -27.444  -3.355   6.274  1.00  0.00           H  
ATOM   2518  HZ3 LYS B 154     -25.955  -3.324   7.009  1.00  0.00           H  
ATOM   2519  C   LYS B 154     -26.366  -6.813  -0.518  1.00  0.00           C  
ATOM   2520  O   LYS B 154     -26.518  -5.947  -1.376  1.00  0.00           O  
ATOM   2521  N   MET B 155     -26.920  -8.017  -0.594  1.00  0.00           N  
ATOM   2522  H   MET B 155     -26.720  -8.675   0.152  1.00  0.00           H  
ATOM   2523  CA  MET B 155     -27.979  -8.394  -1.530  1.00  0.00           C  
ATOM   2524  HA  MET B 155     -27.979  -7.707  -2.377  1.00  0.00           H  
ATOM   2525  CB  MET B 155     -27.710  -9.811  -2.056  1.00  0.00           C  
ATOM   2526  HB2 MET B 155     -27.704 -10.500  -1.212  1.00  0.00           H  
ATOM   2527  HB3 MET B 155     -28.512 -10.103  -2.734  1.00  0.00           H  
ATOM   2528  CG  MET B 155     -26.361  -9.933  -2.780  1.00  0.00           C  
ATOM   2529  HG2 MET B 155     -25.562  -9.799  -2.050  1.00  0.00           H  
ATOM   2530  HG3 MET B 155     -26.278 -10.948  -3.167  1.00  0.00           H  
ATOM   2531  SD  MET B 155     -26.075  -8.766  -4.147  1.00  0.00           S  
ATOM   2532  CE  MET B 155     -27.333  -9.328  -5.321  1.00  0.00           C  
ATOM   2533  HE1 MET B 155     -27.124 -10.353  -5.629  1.00  0.00           H  
ATOM   2534  HE2 MET B 155     -28.313  -9.281  -4.854  1.00  0.00           H  
ATOM   2535  HE3 MET B 155     -27.334  -8.679  -6.194  1.00  0.00           H  
ATOM   2536  C   MET B 155     -29.352  -8.303  -0.846  1.00  0.00           C  
ATOM   2537  O   MET B 155     -29.439  -8.357   0.381  1.00  0.00           O  
ATOM   2538  N   ASN B 156     -30.440  -8.193  -1.611  1.00  0.00           N  
ATOM   2539  H   ASN B 156     -30.329  -8.081  -2.614  1.00  0.00           H  
ATOM   2540  CA  ASN B 156     -31.808  -8.251  -1.071  1.00  0.00           C  
ATOM   2541  HA  ASN B 156     -31.819  -7.694  -0.135  1.00  0.00           H  
ATOM   2542  CB  ASN B 156     -32.788  -7.553  -2.035  1.00  0.00           C  
ATOM   2543  HB2 ASN B 156     -33.726  -7.395  -1.503  1.00  0.00           H  
ATOM   2544  HB3 ASN B 156     -32.395  -6.579  -2.326  1.00  0.00           H  
ATOM   2545  CG  ASN B 156     -33.077  -8.357  -3.289  1.00  0.00           C  
ATOM   2546  OD1 ASN B 156     -32.233  -9.056  -3.819  1.00  0.00           O  
ATOM   2547  ND2 ASN B 156     -34.271  -8.287  -3.825  1.00  0.00           N  
ATOM   2548 HD21 ASN B 156     -34.444  -8.921  -4.585  1.00  0.00           H  
ATOM   2549 HD22 ASN B 156     -35.000  -7.768  -3.372  1.00  0.00           H  
ATOM   2550  C   ASN B 156     -32.266  -9.681  -0.706  1.00  0.00           C  
ATOM   2551  O   ASN B 156     -33.369  -9.850  -0.194  1.00  0.00           O  
ATOM   2552  N   GLY B 157     -31.434 -10.696  -0.957  1.00  0.00           N  
ATOM   2553  H   GLY B 157     -30.560 -10.490  -1.416  1.00  0.00           H  
ATOM   2554  CA  GLY B 157     -31.661 -12.093  -0.589  1.00  0.00           C  
ATOM   2555  HA2 GLY B 157     -32.129 -12.126   0.394  1.00  0.00           H  
ATOM   2556  HA3 GLY B 157     -32.333 -12.556  -1.313  1.00  0.00           H  
ATOM   2557  C   GLY B 157     -30.347 -12.891  -0.558  1.00  0.00           C  
ATOM   2558  O   GLY B 157     -29.368 -12.464  -1.174  1.00  0.00           O  
ATOM   2559  N   PRO B 158     -30.282 -14.025   0.167  1.00  0.00           N  
ATOM   2560  CD  PRO B 158     -31.360 -14.598   0.961  1.00  0.00           C  
ATOM   2561  HD2 PRO B 158     -32.284 -14.671   0.385  1.00  0.00           H  
ATOM   2562  HD3 PRO B 158     -31.517 -13.988   1.852  1.00  0.00           H  
ATOM   2563  CG  PRO B 158     -30.886 -15.992   1.373  1.00  0.00           C  
ATOM   2564  HG2 PRO B 158     -31.179 -16.720   0.616  1.00  0.00           H  
ATOM   2565  HG3 PRO B 158     -31.275 -16.279   2.350  1.00  0.00           H  
ATOM   2566  CB  PRO B 158     -29.365 -15.851   1.391  1.00  0.00           C  
ATOM   2567  HB2 PRO B 158     -28.872 -16.812   1.234  1.00  0.00           H  
ATOM   2568  HB3 PRO B 158     -29.049 -15.413   2.339  1.00  0.00           H  
ATOM   2569  CA  PRO B 158     -29.087 -14.867   0.251  1.00  0.00           C  
ATOM   2570  HA  PRO B 158     -28.218 -14.261   0.506  1.00  0.00           H  
ATOM   2571  C   PRO B 158     -28.804 -15.605  -1.065  1.00  0.00           C  
ATOM   2572  O   PRO B 158     -29.722 -16.127  -1.705  1.00  0.00           O  
ATOM   2573  N   THR B 159     -27.527 -15.679  -1.441  1.00  0.00           N  
ATOM   2574  H   THR B 159     -26.821 -15.288  -0.829  1.00  0.00           H  
ATOM   2575  CA  THR B 159     -27.030 -16.307  -2.677  1.00  0.00           C  
ATOM   2576  HA  THR B 159     -27.807 -16.959  -3.070  1.00  0.00           H  
ATOM   2577  CB  THR B 159     -26.723 -15.270  -3.777  1.00  0.00           C  
ATOM   2578  HB  THR B 159     -27.667 -14.910  -4.178  1.00  0.00           H  
ATOM   2579  CG2 THR B 159     -25.906 -14.071  -3.298  1.00  0.00           C  
ATOM   2580 HG21 THR B 159     -26.452 -13.521  -2.531  1.00  0.00           H  
ATOM   2581 HG22 THR B 159     -24.950 -14.403  -2.894  1.00  0.00           H  
ATOM   2582 HG23 THR B 159     -25.730 -13.402  -4.137  1.00  0.00           H  
ATOM   2583  OG1 THR B 159     -25.992 -15.854  -4.831  1.00  0.00           O  
ATOM   2584  HG1 THR B 159     -26.167 -15.356  -5.644  1.00  0.00           H  
ATOM   2585  C   THR B 159     -25.811 -17.181  -2.392  1.00  0.00           C  
ATOM   2586  O   THR B 159     -25.001 -16.864  -1.524  1.00  0.00           O  
ATOM   2587  N   GLN B 160     -25.692 -18.283  -3.138  1.00  0.00           N  
ATOM   2588  H   GLN B 160     -26.386 -18.423  -3.863  1.00  0.00           H  
ATOM   2589  CA  GLN B 160     -24.561 -19.225  -3.098  1.00  0.00           C  
ATOM   2590  HA  GLN B 160     -24.272 -19.352  -2.053  1.00  0.00           H  
ATOM   2591  CB  GLN B 160     -25.032 -20.601  -3.617  1.00  0.00           C  
ATOM   2592  HB2 GLN B 160     -24.255 -21.341  -3.422  1.00  0.00           H  
ATOM   2593  HB3 GLN B 160     -25.915 -20.892  -3.046  1.00  0.00           H  
ATOM   2594  CG  GLN B 160     -25.365 -20.624  -5.121  1.00  0.00           C  
ATOM   2595  HG2 GLN B 160     -25.935 -19.736  -5.370  1.00  0.00           H  
ATOM   2596  HG3 GLN B 160     -24.437 -20.597  -5.693  1.00  0.00           H  
ATOM   2597  CD  GLN B 160     -26.198 -21.834  -5.555  1.00  0.00           C  
ATOM   2598  OE1 GLN B 160     -27.181 -22.224  -4.937  1.00  0.00           O  
ATOM   2599  NE2 GLN B 160     -25.888 -22.448  -6.676  1.00  0.00           N  
ATOM   2600 HE21 GLN B 160     -26.370 -23.289  -6.916  1.00  0.00           H  
ATOM   2601 HE22 GLN B 160     -25.230 -21.990  -7.322  1.00  0.00           H  
ATOM   2602  C   GLN B 160     -23.299 -18.714  -3.831  1.00  0.00           C  
ATOM   2603  O   GLN B 160     -22.287 -19.414  -3.867  1.00  0.00           O  
ATOM   2604  N   CYS B 161     -23.341 -17.498  -4.393  1.00  0.00           N  
ATOM   2605  H   CYS B 161     -24.211 -16.986  -4.333  1.00  0.00           H  
ATOM   2606  CA  CYS B 161     -22.231 -16.844  -5.093  1.00  0.00           C  
ATOM   2607  HA  CYS B 161     -22.634 -15.950  -5.541  1.00  0.00           H  
ATOM   2608  CB  CYS B 161     -21.188 -16.369  -4.066  1.00  0.00           C  
ATOM   2609  HB2 CYS B 161     -20.700 -17.230  -3.609  1.00  0.00           H  
ATOM   2610  HB3 CYS B 161     -20.436 -15.758  -4.566  1.00  0.00           H  
ATOM   2611  SG  CYS B 161     -21.998 -15.364  -2.779  1.00  0.00           S  
ATOM   2612  HG  CYS B 161     -22.697 -16.364  -2.211  1.00  0.00           H  
ATOM   2613  C   CYS B 161     -21.696 -17.651  -6.300  1.00  0.00           C  
ATOM   2614  O   CYS B 161     -22.435 -18.441  -6.886  1.00  0.00           O  
ATOM   2615  N   BCN B 162     -20.455 -17.438  -6.761  1.00  0.00           N  
ATOM   2616  H27 BCN B 162     -19.895 -16.709  -6.329  1.00  0.00           H  
ATOM   2617  C2  BCN B 162     -19.955 -18.127  -7.942  1.00  0.00           C  
ATOM   2618  H   BCN B 162     -20.200 -19.175  -7.769  1.00  0.00           H  
ATOM   2619  C4  BCN B 162     -18.422 -18.115  -8.057  1.00  0.00           C  
ATOM   2620  H1  BCN B 162     -17.996 -18.221  -7.051  1.00  0.00           H  
ATOM   2621  H2  BCN B 162     -18.101 -19.004  -8.614  1.00  0.00           H  
ATOM   2622  C5  BCN B 162     -17.829 -16.868  -8.765  1.00  0.00           C  
ATOM   2623  H3  BCN B 162     -18.054 -16.933  -9.836  1.00  0.00           H  
ATOM   2624  H4  BCN B 162     -18.329 -15.960  -8.407  1.00  0.00           H  
ATOM   2625  C6  BCN B 162     -16.294 -16.740  -8.601  1.00  0.00           C  
ATOM   2626  H8  BCN B 162     -15.920 -15.989  -9.308  1.00  0.00           H  
ATOM   2627  H9  BCN B 162     -15.818 -17.690  -8.876  1.00  0.00           H  
ATOM   2628  C7  BCN B 162     -15.843 -16.340  -7.178  1.00  0.00           C  
ATOM   2629  H5  BCN B 162     -14.746 -16.325  -7.137  1.00  0.00           H  
ATOM   2630  H6  BCN B 162     -16.185 -17.081  -6.443  1.00  0.00           H  
ATOM   2631  N2  BCN B 162     -16.339 -15.011  -6.810  1.00  0.00           N  
ATOM   2632  H7  BCN B 162     -15.782 -14.195  -7.034  1.00  0.00           H  
ATOM   2633  C8  BCN B 162     -17.482 -14.802  -6.089  1.00  0.00           C  
ATOM   2634  O1  BCN B 162     -18.205 -15.692  -5.679  1.00  0.00           O  
ATOM   2635  O2  BCN B 162     -17.662 -13.463  -5.928  1.00  0.00           O  
ATOM   2636  C9  BCN B 162     -18.664 -13.023  -4.988  1.00  0.00           C  
ATOM   2637  H21 BCN B 162     -19.543 -13.680  -4.991  1.00  0.00           H  
ATOM   2638  H22 BCN B 162     -18.999 -12.013  -5.251  1.00  0.00           H  
ATOM   2639  C10 BCN B 162     -18.020 -12.982  -3.603  1.00  0.00           C  
ATOM   2640  H23 BCN B 162     -17.256 -12.216  -3.526  1.00  0.00           H  
ATOM   2641  C11 BCN B 162     -17.783 -14.248  -2.801  1.00  0.00           C  
ATOM   2642  H12 BCN B 162     -18.200 -15.176  -3.184  1.00  0.00           H  
ATOM   2643  C12 BCN B 162     -16.388 -14.491  -2.162  1.00  0.00           C  
ATOM   2644  H13 BCN B 162     -15.937 -13.527  -1.890  1.00  0.00           H  
ATOM   2645  H14 BCN B 162     -15.724 -14.933  -2.915  1.00  0.00           H  
ATOM   2646  C13 BCN B 162     -16.395 -15.416  -0.903  1.00  0.00           C  
ATOM   2647  H19 BCN B 162     -16.725 -16.432  -1.152  1.00  0.00           H  
ATOM   2648  H20 BCN B 162     -15.400 -15.466  -0.442  1.00  0.00           H  
ATOM   2649  C14 BCN B 162     -17.346 -14.790  -0.001  1.00  0.00           C  
ATOM   2650  C15 BCN B 162     -18.186 -14.028   0.342  1.00  0.00           C  
ATOM   2651  C16 BCN B 162     -19.122 -12.923   0.215  1.00  0.00           C  
ATOM   2652  H17 BCN B 162     -18.988 -12.218   1.042  1.00  0.00           H  
ATOM   2653  H18 BCN B 162     -20.154 -13.294   0.223  1.00  0.00           H  
ATOM   2654  C17 BCN B 162     -18.766 -12.267  -1.156  1.00  0.00           C  
ATOM   2655  H15 BCN B 162     -19.449 -11.434  -1.333  1.00  0.00           H  
ATOM   2656  H16 BCN B 162     -17.764 -11.826  -1.100  1.00  0.00           H  
ATOM   2657  C18 BCN B 162     -18.847 -13.234  -2.362  1.00  0.00           C  
ATOM   2658  H11 BCN B 162     -19.871 -13.559  -2.522  1.00  0.00           H  
ATOM   2659  C3  BCN B 162     -20.682 -17.711  -9.216  1.00  0.00           C  
ATOM   2660  O3  BCN B 162     -20.678 -16.564  -9.642  1.00  0.00           O  
ATOM   2661  N   THR B 163     -21.391 -18.652  -9.846  1.00  0.00           N  
ATOM   2662  H   THR B 163     -21.444 -19.589  -9.462  1.00  0.00           H  
ATOM   2663  CA  THR B 163     -22.323 -18.343 -10.946  1.00  0.00           C  
ATOM   2664  HA  THR B 163     -21.810 -17.723 -11.679  1.00  0.00           H  
ATOM   2665  CB  THR B 163     -22.787 -19.630 -11.651  1.00  0.00           C  
ATOM   2666  HB  THR B 163     -23.708 -19.439 -12.206  1.00  0.00           H  
ATOM   2667  CG2 THR B 163     -21.718 -20.105 -12.635  1.00  0.00           C  
ATOM   2668 HG21 THR B 163     -21.540 -19.339 -13.389  1.00  0.00           H  
ATOM   2669 HG22 THR B 163     -20.791 -20.317 -12.102  1.00  0.00           H  
ATOM   2670 HG23 THR B 163     -22.061 -21.015 -13.128  1.00  0.00           H  
ATOM   2671  OG1 THR B 163     -22.984 -20.690 -10.744  1.00  0.00           O  
ATOM   2672  HG1 THR B 163     -23.836 -20.577 -10.274  1.00  0.00           H  
ATOM   2673  C   THR B 163     -23.532 -17.532 -10.479  1.00  0.00           C  
ATOM   2674  O   THR B 163     -24.095 -16.768 -11.262  1.00  0.00           O  
ATOM   2675  N   GLU B 164     -23.907 -17.630  -9.201  1.00  0.00           N  
ATOM   2676  H   GLU B 164     -23.403 -18.283  -8.602  1.00  0.00           H  
ATOM   2677  CA  GLU B 164     -25.081 -16.970  -8.618  1.00  0.00           C  
ATOM   2678  HA  GLU B 164     -25.804 -16.802  -9.408  1.00  0.00           H  
ATOM   2679  CB  GLU B 164     -25.736 -17.894  -7.576  1.00  0.00           C  
ATOM   2680  HB2 GLU B 164     -24.979 -18.271  -6.892  1.00  0.00           H  
ATOM   2681  HB3 GLU B 164     -26.445 -17.313  -6.991  1.00  0.00           H  
ATOM   2682  CG  GLU B 164     -26.513 -19.064  -8.194  1.00  0.00           C  
ATOM   2683  HG2 GLU B 164     -26.959 -19.653  -7.393  1.00  0.00           H  
ATOM   2684  HG3 GLU B 164     -27.333 -18.650  -8.782  1.00  0.00           H  
ATOM   2685  CD  GLU B 164     -25.659 -19.966  -9.090  1.00  0.00           C  
ATOM   2686  OE1 GLU B 164     -24.835 -20.746  -8.575  1.00  0.00           O  
ATOM   2687  OE2 GLU B 164     -25.797 -19.850 -10.327  1.00  0.00           O  
ATOM   2688  C   GLU B 164     -24.799 -15.579  -8.032  1.00  0.00           C  
ATOM   2689  O   GLU B 164     -25.749 -14.850  -7.748  1.00  0.00           O  
ATOM   2690  N   LEU B 165     -23.523 -15.205  -7.881  1.00  0.00           N  
ATOM   2691  H   LEU B 165     -22.828 -15.900  -8.121  1.00  0.00           H  
ATOM   2692  CA  LEU B 165     -23.032 -13.843  -7.632  1.00  0.00           C  
ATOM   2693  HA  LEU B 165     -23.451 -13.190  -8.394  1.00  0.00           H  
ATOM   2694  CB  LEU B 165     -23.496 -13.322  -6.245  1.00  0.00           C  
ATOM   2695  HB2 LEU B 165     -24.578 -13.189  -6.260  1.00  0.00           H  
ATOM   2696  HB3 LEU B 165     -23.276 -14.059  -5.481  1.00  0.00           H  
ATOM   2697  CG  LEU B 165     -22.861 -11.997  -5.790  1.00  0.00           C  
ATOM   2698  HG  LEU B 165     -21.775 -12.081  -5.776  1.00  0.00           H  
ATOM   2699  CD1 LEU B 165     -23.265 -10.844  -6.708  1.00  0.00           C  
ATOM   2700 HD11 LEU B 165     -24.335 -10.886  -6.911  1.00  0.00           H  
ATOM   2701 HD12 LEU B 165     -23.037  -9.891  -6.236  1.00  0.00           H  
ATOM   2702 HD13 LEU B 165     -22.718 -10.909  -7.647  1.00  0.00           H  
ATOM   2703  CD2 LEU B 165     -23.312 -11.656  -4.373  1.00  0.00           C  
ATOM   2704 HD21 LEU B 165     -23.088 -12.486  -3.701  1.00  0.00           H  
ATOM   2705 HD22 LEU B 165     -24.384 -11.468  -4.368  1.00  0.00           H  
ATOM   2706 HD23 LEU B 165     -22.781 -10.777  -4.025  1.00  0.00           H  
ATOM   2707  C   LEU B 165     -21.498 -13.827  -7.750  1.00  0.00           C  
ATOM   2708  O   LEU B 165     -20.819 -14.486  -6.970  1.00  0.00           O  
ATOM   2709  N   ARG B 166     -20.954 -13.012  -8.658  1.00  0.00           N  
ATOM   2710  H   ARG B 166     -21.599 -12.474  -9.229  1.00  0.00           H  
ATOM   2711  CA  ARG B 166     -19.514 -12.783  -8.853  1.00  0.00           C  
ATOM   2712  HA  ARG B 166     -18.963 -13.390  -8.135  1.00  0.00           H  
ATOM   2713  CB  ARG B 166     -19.130 -13.237 -10.272  1.00  0.00           C  
ATOM   2714  HB2 ARG B 166     -19.455 -14.268 -10.416  1.00  0.00           H  
ATOM   2715  HB3 ARG B 166     -19.652 -12.606 -10.991  1.00  0.00           H  
ATOM   2716  CG  ARG B 166     -17.617 -13.164 -10.541  1.00  0.00           C  
ATOM   2717  HG2 ARG B 166     -17.246 -12.162 -10.336  1.00  0.00           H  
ATOM   2718  HG3 ARG B 166     -17.105 -13.861  -9.877  1.00  0.00           H  
ATOM   2719  CD  ARG B 166     -17.276 -13.504 -11.997  1.00  0.00           C  
ATOM   2720  HD2 ARG B 166     -16.192 -13.617 -12.071  1.00  0.00           H  
ATOM   2721  HD3 ARG B 166     -17.725 -14.465 -12.256  1.00  0.00           H  
ATOM   2722  NE  ARG B 166     -17.698 -12.422 -12.921  1.00  0.00           N  
ATOM   2723  HE  ARG B 166     -17.272 -11.523 -12.758  1.00  0.00           H  
ATOM   2724  CZ  ARG B 166     -18.559 -12.484 -13.925  1.00  0.00           C  
ATOM   2725  NH1 ARG B 166     -19.147 -13.595 -14.262  1.00  0.00           N  
ATOM   2726 HH11 ARG B 166     -18.959 -14.413 -13.715  1.00  0.00           H  
ATOM   2727 HH12 ARG B 166     -19.884 -13.618 -14.949  1.00  0.00           H  
ATOM   2728  NH2 ARG B 166     -18.876 -11.419 -14.609  1.00  0.00           N  
ATOM   2729 HH21 ARG B 166     -18.398 -10.547 -14.437  1.00  0.00           H  
ATOM   2730 HH22 ARG B 166     -19.621 -11.462 -15.286  1.00  0.00           H  
ATOM   2731  C   ARG B 166     -19.156 -11.313  -8.622  1.00  0.00           C  
ATOM   2732  O   ARG B 166     -19.823 -10.441  -9.173  1.00  0.00           O  
ATOM   2733  N   LEU B 167     -18.074 -11.046  -7.888  1.00  0.00           N  
ATOM   2734  H   LEU B 167     -17.603 -11.818  -7.435  1.00  0.00           H  
ATOM   2735  CA  LEU B 167     -17.348  -9.767  -7.928  1.00  0.00           C  
ATOM   2736  HA  LEU B 167     -17.995  -8.990  -8.333  1.00  0.00           H  
ATOM   2737  CB  LEU B 167     -16.945  -9.368  -6.494  1.00  0.00           C  
ATOM   2738  HB2 LEU B 167     -17.834  -9.329  -5.865  1.00  0.00           H  
ATOM   2739  HB3 LEU B 167     -16.305 -10.160  -6.105  1.00  0.00           H  
ATOM   2740  CG  LEU B 167     -16.187  -8.023  -6.369  1.00  0.00           C  
ATOM   2741  HG  LEU B 167     -15.435  -7.938  -7.150  1.00  0.00           H  
ATOM   2742  CD1 LEU B 167     -17.109  -6.808  -6.434  1.00  0.00           C  
ATOM   2743 HD11 LEU B 167     -17.804  -6.817  -5.594  1.00  0.00           H  
ATOM   2744 HD12 LEU B 167     -16.510  -5.899  -6.385  1.00  0.00           H  
ATOM   2745 HD13 LEU B 167     -17.659  -6.808  -7.372  1.00  0.00           H  
ATOM   2746  CD2 LEU B 167     -15.449  -7.980  -5.036  1.00  0.00           C  
ATOM   2747 HD21 LEU B 167     -14.939  -7.022  -4.923  1.00  0.00           H  
ATOM   2748 HD22 LEU B 167     -16.145  -8.121  -4.212  1.00  0.00           H  
ATOM   2749 HD23 LEU B 167     -14.710  -8.776  -5.027  1.00  0.00           H  
ATOM   2750  C   LEU B 167     -16.119  -9.896  -8.843  1.00  0.00           C  
ATOM   2751  O   LEU B 167     -15.473 -10.951  -8.841  1.00  0.00           O  
ATOM   2752  N   LEU B 168     -15.777  -8.846  -9.586  1.00  0.00           N  
ATOM   2753  H   LEU B 168     -16.404  -8.044  -9.600  1.00  0.00           H  
ATOM   2754  CA  LEU B 168     -14.455  -8.665 -10.194  1.00  0.00           C  
ATOM   2755  HA  LEU B 168     -13.793  -9.448  -9.834  1.00  0.00           H  
ATOM   2756  CB  LEU B 168     -14.548  -8.768 -11.727  1.00  0.00           C  
ATOM   2757  HB2 LEU B 168     -15.267  -8.024 -12.076  1.00  0.00           H  
ATOM   2758  HB3 LEU B 168     -13.578  -8.513 -12.154  1.00  0.00           H  
ATOM   2759  CG  LEU B 168     -14.963 -10.149 -12.262  1.00  0.00           C  
ATOM   2760  HG  LEU B 168     -15.921 -10.438 -11.830  1.00  0.00           H  
ATOM   2761  CD1 LEU B 168     -15.133 -10.087 -13.780  1.00  0.00           C  
ATOM   2762 HD11 LEU B 168     -15.881  -9.332 -14.030  1.00  0.00           H  
ATOM   2763 HD12 LEU B 168     -15.435 -11.057 -14.172  1.00  0.00           H  
ATOM   2764 HD13 LEU B 168     -14.187  -9.801 -14.242  1.00  0.00           H  
ATOM   2765  CD2 LEU B 168     -13.935 -11.240 -11.956  1.00  0.00           C  
ATOM   2766 HD21 LEU B 168     -12.957 -10.953 -12.347  1.00  0.00           H  
ATOM   2767 HD22 LEU B 168     -13.852 -11.382 -10.882  1.00  0.00           H  
ATOM   2768 HD23 LEU B 168     -14.232 -12.184 -12.409  1.00  0.00           H  
ATOM   2769  C   LEU B 168     -13.814  -7.336  -9.764  1.00  0.00           C  
ATOM   2770  O   LEU B 168     -14.513  -6.370  -9.448  1.00  0.00           O  
ATOM   2771  N   TYR B 169     -12.478  -7.299  -9.799  1.00  0.00           N  
ATOM   2772  H   TYR B 169     -11.983  -8.157 -10.034  1.00  0.00           H  
ATOM   2773  CA  TYR B 169     -11.657  -6.098  -9.646  1.00  0.00           C  
ATOM   2774  HA  TYR B 169     -12.298  -5.245  -9.863  1.00  0.00           H  
ATOM   2775  CB  TYR B 169     -11.163  -5.937  -8.194  1.00  0.00           C  
ATOM   2776  HB2 TYR B 169     -10.887  -4.890  -8.064  1.00  0.00           H  
ATOM   2777  HB3 TYR B 169     -12.002  -6.116  -7.521  1.00  0.00           H  
ATOM   2778  CG  TYR B 169      -9.986  -6.796  -7.737  1.00  0.00           C  
ATOM   2779  CD1 TYR B 169     -10.162  -8.162  -7.446  1.00  0.00           C  
ATOM   2780  HD1 TYR B 169     -11.129  -8.620  -7.601  1.00  0.00           H  
ATOM   2781  CE1 TYR B 169      -9.091  -8.927  -6.941  1.00  0.00           C  
ATOM   2782  HE1 TYR B 169      -9.225  -9.975  -6.719  1.00  0.00           H  
ATOM   2783  CZ  TYR B 169      -7.836  -8.328  -6.712  1.00  0.00           C  
ATOM   2784  OH  TYR B 169      -6.822  -9.066  -6.189  1.00  0.00           O  
ATOM   2785  HH  TYR B 169      -6.089  -8.511  -5.870  1.00  0.00           H  
ATOM   2786  CE2 TYR B 169      -7.648  -6.962  -7.008  1.00  0.00           C  
ATOM   2787  HE2 TYR B 169      -6.685  -6.506  -6.836  1.00  0.00           H  
ATOM   2788  CD2 TYR B 169      -8.720  -6.208  -7.528  1.00  0.00           C  
ATOM   2789  HD2 TYR B 169      -8.585  -5.163  -7.748  1.00  0.00           H  
ATOM   2790  C   TYR B 169     -10.512  -6.085 -10.671  1.00  0.00           C  
ATOM   2791  O   TYR B 169      -9.896  -7.115 -10.938  1.00  0.00           O  
ATOM   2792  N   GLN B 170     -10.211  -4.913 -11.239  1.00  0.00           N  
ATOM   2793  H   GLN B 170     -10.781  -4.113 -10.977  1.00  0.00           H  
ATOM   2794  CA  GLN B 170      -9.308  -4.720 -12.388  1.00  0.00           C  
ATOM   2795  HA  GLN B 170      -8.626  -5.569 -12.472  1.00  0.00           H  
ATOM   2796  CB  GLN B 170     -10.164  -4.655 -13.671  1.00  0.00           C  
ATOM   2797  HB2 GLN B 170     -10.398  -5.675 -13.978  1.00  0.00           H  
ATOM   2798  HB3 GLN B 170     -11.104  -4.144 -13.459  1.00  0.00           H  
ATOM   2799  CG  GLN B 170      -9.470  -3.918 -14.829  1.00  0.00           C  
ATOM   2800  HG2 GLN B 170      -9.478  -2.846 -14.641  1.00  0.00           H  
ATOM   2801  HG3 GLN B 170      -8.437  -4.240 -14.887  1.00  0.00           H  
ATOM   2802  CD  GLN B 170     -10.148  -4.161 -16.172  1.00  0.00           C  
ATOM   2803  OE1 GLN B 170     -11.294  -3.788 -16.378  1.00  0.00           O  
ATOM   2804  NE2 GLN B 170      -9.467  -4.742 -17.133  1.00  0.00           N  
ATOM   2805 HE21 GLN B 170      -9.934  -4.927 -17.998  1.00  0.00           H  
ATOM   2806 HE22 GLN B 170      -8.502  -5.034 -16.969  1.00  0.00           H  
ATOM   2807  C   GLN B 170      -8.471  -3.443 -12.222  1.00  0.00           C  
ATOM   2808  O   GLN B 170      -9.031  -2.397 -11.905  1.00  0.00           O  
ATOM   2809  N   LEU B 171      -7.152  -3.496 -12.453  1.00  0.00           N  
ATOM   2810  H   LEU B 171      -6.767  -4.364 -12.805  1.00  0.00           H  
ATOM   2811  CA  LEU B 171      -6.248  -2.339 -12.335  1.00  0.00           C  
ATOM   2812  HA  LEU B 171      -6.630  -1.689 -11.545  1.00  0.00           H  
ATOM   2813  CB  LEU B 171      -4.860  -2.844 -11.882  1.00  0.00           C  
ATOM   2814  HB2 LEU B 171      -4.961  -3.342 -10.919  1.00  0.00           H  
ATOM   2815  HB3 LEU B 171      -4.526  -3.595 -12.596  1.00  0.00           H  
ATOM   2816  CG  LEU B 171      -3.749  -1.781 -11.767  1.00  0.00           C  
ATOM   2817  HG  LEU B 171      -3.681  -1.249 -12.711  1.00  0.00           H  
ATOM   2818  CD1 LEU B 171      -3.998  -0.768 -10.649  1.00  0.00           C  
ATOM   2819 HD11 LEU B 171      -3.987  -1.269  -9.683  1.00  0.00           H  
ATOM   2820 HD12 LEU B 171      -3.214  -0.009 -10.658  1.00  0.00           H  
ATOM   2821 HD13 LEU B 171      -4.959  -0.282 -10.781  1.00  0.00           H  
ATOM   2822  CD2 LEU B 171      -2.401  -2.443 -11.478  1.00  0.00           C  
ATOM   2823 HD21 LEU B 171      -2.148  -3.128 -12.289  1.00  0.00           H  
ATOM   2824 HD22 LEU B 171      -1.624  -1.680 -11.408  1.00  0.00           H  
ATOM   2825 HD23 LEU B 171      -2.450  -2.993 -10.540  1.00  0.00           H  
ATOM   2826  C   LEU B 171      -6.206  -1.508 -13.637  1.00  0.00           C  
ATOM   2827  O   LEU B 171      -5.978  -2.042 -14.720  1.00  0.00           O  
ATOM   2828  N   VAL B 172      -6.374  -0.183 -13.523  1.00  0.00           N  
ATOM   2829  H   VAL B 172      -6.571   0.196 -12.603  1.00  0.00           H  
ATOM   2830  CA  VAL B 172      -6.419   0.746 -14.672  1.00  0.00           C  
ATOM   2831  HA  VAL B 172      -7.085   0.328 -15.426  1.00  0.00           H  
ATOM   2832  CB  VAL B 172      -7.014   2.102 -14.220  1.00  0.00           C  
ATOM   2833  HB  VAL B 172      -6.486   2.433 -13.326  1.00  0.00           H  
ATOM   2834  CG1 VAL B 172      -6.909   3.222 -15.259  1.00  0.00           C  
ATOM   2835 HG11 VAL B 172      -7.368   2.909 -16.196  1.00  0.00           H  
ATOM   2836 HG12 VAL B 172      -7.407   4.120 -14.892  1.00  0.00           H  
ATOM   2837 HG13 VAL B 172      -5.863   3.467 -15.436  1.00  0.00           H  
ATOM   2838  CG2 VAL B 172      -8.506   1.946 -13.886  1.00  0.00           C  
ATOM   2839 HG21 VAL B 172      -9.059   1.669 -14.784  1.00  0.00           H  
ATOM   2840 HG22 VAL B 172      -8.651   1.177 -13.129  1.00  0.00           H  
ATOM   2841 HG23 VAL B 172      -8.898   2.887 -13.501  1.00  0.00           H  
ATOM   2842  C   VAL B 172      -5.057   0.908 -15.368  1.00  0.00           C  
ATOM   2843  O   VAL B 172      -5.010   1.120 -16.580  1.00  0.00           O  
ATOM   2844  N   PHE B 173      -3.944   0.768 -14.635  1.00  0.00           N  
ATOM   2845  H   PHE B 173      -4.044   0.536 -13.662  1.00  0.00           H  
ATOM   2846  CA  PHE B 173      -2.590   0.758 -15.204  1.00  0.00           C  
ATOM   2847  HA  PHE B 173      -2.418   1.719 -15.690  1.00  0.00           H  
ATOM   2848  CB  PHE B 173      -1.553   0.611 -14.078  1.00  0.00           C  
ATOM   2849  HB2 PHE B 173      -1.520   1.541 -13.508  1.00  0.00           H  
ATOM   2850  HB3 PHE B 173      -1.882  -0.168 -13.395  1.00  0.00           H  
ATOM   2851  CG  PHE B 173      -0.140   0.266 -14.518  1.00  0.00           C  
ATOM   2852  CD1 PHE B 173       0.655   1.224 -15.174  1.00  0.00           C  
ATOM   2853  HD1 PHE B 173       0.249   2.195 -15.398  1.00  0.00           H  
ATOM   2854  CE1 PHE B 173       1.982   0.920 -15.533  1.00  0.00           C  
ATOM   2855  HE1 PHE B 173       2.600   1.663 -16.020  1.00  0.00           H  
ATOM   2856  CZ  PHE B 173       2.507  -0.353 -15.254  1.00  0.00           C  
ATOM   2857  HZ  PHE B 173       3.520  -0.595 -15.538  1.00  0.00           H  
ATOM   2858  CE2 PHE B 173       1.710  -1.322 -14.624  1.00  0.00           C  
ATOM   2859  HE2 PHE B 173       2.113  -2.308 -14.438  1.00  0.00           H  
ATOM   2860  CD2 PHE B 173       0.388  -1.014 -14.258  1.00  0.00           C  
ATOM   2861  HD2 PHE B 173      -0.223  -1.768 -13.783  1.00  0.00           H  
ATOM   2862  C   PHE B 173      -2.451  -0.342 -16.270  1.00  0.00           C  
ATOM   2863  O   PHE B 173      -2.711  -1.518 -16.007  1.00  0.00           O  
ATOM   2864  N   LEU B 174      -2.070   0.069 -17.487  1.00  0.00           N  
ATOM   2865  H   LEU B 174      -1.901   1.057 -17.608  1.00  0.00           H  
ATOM   2866  CA  LEU B 174      -1.944  -0.773 -18.689  1.00  0.00           C  
ATOM   2867  HA  LEU B 174      -1.769  -0.096 -19.525  1.00  0.00           H  
ATOM   2868  CB  LEU B 174      -0.700  -1.691 -18.585  1.00  0.00           C  
ATOM   2869  HB2 LEU B 174      -0.857  -2.387 -17.759  1.00  0.00           H  
ATOM   2870  HB3 LEU B 174      -0.624  -2.286 -19.496  1.00  0.00           H  
ATOM   2871  CG  LEU B 174       0.647  -0.973 -18.377  1.00  0.00           C  
ATOM   2872  HG  LEU B 174       0.582  -0.341 -17.497  1.00  0.00           H  
ATOM   2873  CD1 LEU B 174       1.748  -2.011 -18.152  1.00  0.00           C  
ATOM   2874 HD11 LEU B 174       2.705  -1.511 -18.000  1.00  0.00           H  
ATOM   2875 HD12 LEU B 174       1.818  -2.681 -19.007  1.00  0.00           H  
ATOM   2876 HD13 LEU B 174       1.517  -2.592 -17.259  1.00  0.00           H  
ATOM   2877  CD2 LEU B 174       1.066  -0.111 -19.571  1.00  0.00           C  
ATOM   2878 HD21 LEU B 174       0.331   0.677 -19.736  1.00  0.00           H  
ATOM   2879 HD22 LEU B 174       1.146  -0.726 -20.465  1.00  0.00           H  
ATOM   2880 HD23 LEU B 174       2.022   0.357 -19.352  1.00  0.00           H  
ATOM   2881  C   LEU B 174      -3.223  -1.545 -19.091  1.00  0.00           C  
ATOM   2882  O   LEU B 174      -3.135  -2.444 -19.921  1.00  0.00           O  
ATOM   2883  N   LEU B 175      -4.399  -1.204 -18.535  1.00  0.00           N  
ATOM   2884  H   LEU B 175      -4.408  -0.417 -17.898  1.00  0.00           H  
ATOM   2885  CA  LEU B 175      -5.653  -1.973 -18.674  1.00  0.00           C  
ATOM   2886  HA  LEU B 175      -6.361  -1.559 -17.955  1.00  0.00           H  
ATOM   2887  CB  LEU B 175      -6.264  -1.807 -20.084  1.00  0.00           C  
ATOM   2888  HB2 LEU B 175      -5.590  -2.270 -20.808  1.00  0.00           H  
ATOM   2889  HB3 LEU B 175      -7.201  -2.365 -20.117  1.00  0.00           H  
ATOM   2890  CG  LEU B 175      -6.545  -0.363 -20.531  1.00  0.00           C  
ATOM   2891  HG  LEU B 175      -5.627   0.223 -20.498  1.00  0.00           H  
ATOM   2892  CD1 LEU B 175      -7.056  -0.363 -21.973  1.00  0.00           C  
ATOM   2893 HD11 LEU B 175      -6.291  -0.786 -22.624  1.00  0.00           H  
ATOM   2894 HD12 LEU B 175      -7.273   0.655 -22.293  1.00  0.00           H  
ATOM   2895 HD13 LEU B 175      -7.960  -0.969 -22.047  1.00  0.00           H  
ATOM   2896  CD2 LEU B 175      -7.594   0.316 -19.646  1.00  0.00           C  
ATOM   2897 HD21 LEU B 175      -8.506  -0.281 -19.626  1.00  0.00           H  
ATOM   2898 HD22 LEU B 175      -7.209   0.423 -18.631  1.00  0.00           H  
ATOM   2899 HD23 LEU B 175      -7.820   1.309 -20.035  1.00  0.00           H  
ATOM   2900  C   LEU B 175      -5.498  -3.449 -18.248  1.00  0.00           C  
ATOM   2901  O   LEU B 175      -5.989  -4.359 -18.913  1.00  0.00           O  
ATOM   2902  N   SER B 176      -4.808  -3.663 -17.124  1.00  0.00           N  
ATOM   2903  H   SER B 176      -4.524  -2.850 -16.599  1.00  0.00           H  
ATOM   2904  CA  SER B 176      -4.450  -4.980 -16.587  1.00  0.00           C  
ATOM   2905  HA  SER B 176      -3.816  -5.482 -17.319  1.00  0.00           H  
ATOM   2906  CB  SER B 176      -3.647  -4.807 -15.293  1.00  0.00           C  
ATOM   2907  HB2 SER B 176      -4.240  -4.226 -14.591  1.00  0.00           H  
ATOM   2908  HB3 SER B 176      -3.453  -5.788 -14.857  1.00  0.00           H  
ATOM   2909  OG  SER B 176      -2.402  -4.162 -15.504  1.00  0.00           O  
ATOM   2910  HG  SER B 176      -2.559  -3.227 -15.742  1.00  0.00           H  
ATOM   2911  C   SER B 176      -5.658  -5.893 -16.312  1.00  0.00           C  
ATOM   2912  O   SER B 176      -6.792  -5.440 -16.159  1.00  0.00           O  
ATOM   2913  N   GLU B 177      -5.381  -7.194 -16.210  1.00  0.00           N  
ATOM   2914  H   GLU B 177      -4.438  -7.486 -16.402  1.00  0.00           H  
ATOM   2915  CA  GLU B 177      -6.366  -8.273 -16.066  1.00  0.00           C  
ATOM   2916  HA  GLU B 177      -6.990  -8.247 -16.961  1.00  0.00           H  
ATOM   2917  CB  GLU B 177      -5.610  -9.619 -16.020  1.00  0.00           C  
ATOM   2918  HB2 GLU B 177      -4.629  -9.510 -16.486  1.00  0.00           H  
ATOM   2919  HB3 GLU B 177      -5.441  -9.908 -14.981  1.00  0.00           H  
ATOM   2920  CG  GLU B 177      -6.349 -10.749 -16.743  1.00  0.00           C  
ATOM   2921  HG2 GLU B 177      -5.789 -11.678 -16.614  1.00  0.00           H  
ATOM   2922  HG3 GLU B 177      -7.333 -10.886 -16.289  1.00  0.00           H  
ATOM   2923  CD  GLU B 177      -6.483 -10.437 -18.236  1.00  0.00           C  
ATOM   2924  OE1 GLU B 177      -7.637 -10.217 -18.664  1.00  0.00           O  
ATOM   2925  OE2 GLU B 177      -5.431 -10.354 -18.908  1.00  0.00           O  
ATOM   2926  C   GLU B 177      -7.301  -8.140 -14.842  1.00  0.00           C  
ATOM   2927  O   GLU B 177      -6.933  -7.573 -13.805  1.00  0.00           O  
ATOM   2928  N   ALA B 178      -8.513  -8.690 -14.962  1.00  0.00           N  
ATOM   2929  H   ALA B 178      -8.724  -9.192 -15.813  1.00  0.00           H  
ATOM   2930  CA  ALA B 178      -9.507  -8.717 -13.892  1.00  0.00           C  
ATOM   2931  HA  ALA B 178      -9.332  -7.859 -13.243  1.00  0.00           H  
ATOM   2932  CB  ALA B 178     -10.903  -8.562 -14.507  1.00  0.00           C  
ATOM   2933  HB1 ALA B 178     -11.177  -9.476 -15.037  1.00  0.00           H  
ATOM   2934  HB2 ALA B 178     -11.629  -8.371 -13.717  1.00  0.00           H  
ATOM   2935  HB3 ALA B 178     -10.910  -7.727 -15.209  1.00  0.00           H  
ATOM   2936  C   ALA B 178      -9.404  -9.994 -13.037  1.00  0.00           C  
ATOM   2937  O   ALA B 178      -9.364 -11.104 -13.567  1.00  0.00           O  
ATOM   2938  N   HIE B 179      -9.448  -9.857 -11.710  1.00  0.00           N  
ATOM   2939  H   HIE B 179      -9.525  -8.915 -11.336  1.00  0.00           H  
ATOM   2940  CA  HIE B 179      -9.440 -10.980 -10.761  1.00  0.00           C  
ATOM   2941  HA  HIE B 179      -9.542 -11.915 -11.317  1.00  0.00           H  
ATOM   2942  CB  HIE B 179      -8.067 -11.040 -10.067  1.00  0.00           C  
ATOM   2943  HB2 HIE B 179      -7.289 -11.081 -10.830  1.00  0.00           H  
ATOM   2944  HB3 HIE B 179      -7.922 -10.129  -9.487  1.00  0.00           H  
ATOM   2945  CG  HIE B 179      -7.887 -12.236  -9.164  1.00  0.00           C  
ATOM   2946  ND1 HIE B 179      -8.269 -13.544  -9.471  1.00  0.00           N  
ATOM   2947  CE1 HIE B 179      -7.941 -14.285  -8.401  1.00  0.00           C  
ATOM   2948  HE1 HIE B 179      -8.107 -15.352  -8.314  1.00  0.00           H  
ATOM   2949  NE2 HIE B 179      -7.389 -13.513  -7.449  1.00  0.00           N  
ATOM   2950  HE2 HIE B 179      -7.102 -13.825  -6.533  1.00  0.00           H  
ATOM   2951  CD2 HIE B 179      -7.344 -12.218  -7.914  1.00  0.00           C  
ATOM   2952  HD2 HIE B 179      -6.963 -11.348  -7.397  1.00  0.00           H  
ATOM   2953  C   HIE B 179     -10.643 -10.927  -9.804  1.00  0.00           C  
ATOM   2954  O   HIE B 179     -11.419  -9.972  -9.819  1.00  0.00           O  
ATOM   2955  N   THR B 180     -10.841 -11.966  -8.990  1.00  0.00           N  
ATOM   2956  H   THR B 180     -10.119 -12.681  -8.980  1.00  0.00           H  
ATOM   2957  CA  THR B 180     -11.947 -12.091  -8.024  1.00  0.00           C  
ATOM   2958  HA  THR B 180     -12.508 -11.160  -8.022  1.00  0.00           H  
ATOM   2959  CB  THR B 180     -12.929 -13.188  -8.486  1.00  0.00           C  
ATOM   2960  HB  THR B 180     -13.103 -13.064  -9.555  1.00  0.00           H  
ATOM   2961  CG2 THR B 180     -12.405 -14.608  -8.259  1.00  0.00           C  
ATOM   2962 HG21 THR B 180     -13.093 -15.324  -8.709  1.00  0.00           H  
ATOM   2963 HG22 THR B 180     -11.428 -14.722  -8.728  1.00  0.00           H  
ATOM   2964 HG23 THR B 180     -12.321 -14.818  -7.193  1.00  0.00           H  
ATOM   2965  OG1 THR B 180     -14.179 -13.076  -7.828  1.00  0.00           O  
ATOM   2966  HG1 THR B 180     -14.615 -12.271  -8.180  1.00  0.00           H  
ATOM   2967  C   THR B 180     -11.432 -12.268  -6.586  1.00  0.00           C  
ATOM   2968  O   THR B 180     -10.227 -12.238  -6.325  1.00  0.00           O  
ATOM   2969  N   CYS B 181     -12.352 -12.387  -5.631  1.00  0.00           N  
ATOM   2970  H   CYS B 181     -13.322 -12.432  -5.910  1.00  0.00           H  
ATOM   2971  CA  CYS B 181     -12.063 -12.505  -4.206  1.00  0.00           C  
ATOM   2972  HA  CYS B 181     -11.577 -11.591  -3.870  1.00  0.00           H  
ATOM   2973  CB  CYS B 181     -13.387 -12.670  -3.447  1.00  0.00           C  
ATOM   2974  HB2 CYS B 181     -13.788 -13.664  -3.655  1.00  0.00           H  
ATOM   2975  HB3 CYS B 181     -13.207 -12.593  -2.373  1.00  0.00           H  
ATOM   2976  SG  CYS B 181     -14.601 -11.426  -3.964  1.00  0.00           S  
ATOM   2977  HG  CYS B 181     -14.397 -10.567  -2.954  1.00  0.00           H  
ATOM   2978  C   CYS B 181     -11.134 -13.678  -3.864  1.00  0.00           C  
ATOM   2979  O   CYS B 181     -11.145 -14.725  -4.518  1.00  0.00           O  
ATOM   2980  N   ILE B 182     -10.417 -13.539  -2.747  1.00  0.00           N  
ATOM   2981  H   ILE B 182     -10.510 -12.668  -2.235  1.00  0.00           H  
ATOM   2982  CA  ILE B 182      -9.923 -14.705  -2.011  1.00  0.00           C  
ATOM   2983  HA  ILE B 182      -9.292 -15.286  -2.680  1.00  0.00           H  
ATOM   2984  CB  ILE B 182      -9.068 -14.248  -0.805  1.00  0.00           C  
ATOM   2985  HB  ILE B 182      -9.656 -13.535  -0.224  1.00  0.00           H  
ATOM   2986  CG2 ILE B 182      -8.698 -15.420   0.124  1.00  0.00           C  
ATOM   2987 HG21 ILE B 182      -8.167 -15.056   1.003  1.00  0.00           H  
ATOM   2988 HG22 ILE B 182      -9.597 -15.919   0.491  1.00  0.00           H  
ATOM   2989 HG23 ILE B 182      -8.074 -16.143  -0.399  1.00  0.00           H  
ATOM   2990  CG1 ILE B 182      -7.792 -13.536  -1.323  1.00  0.00           C  
ATOM   2991 HG12 ILE B 182      -7.174 -14.254  -1.864  1.00  0.00           H  
ATOM   2992 HG13 ILE B 182      -8.075 -12.748  -2.022  1.00  0.00           H  
ATOM   2993  CD1 ILE B 182      -6.938 -12.873  -0.236  1.00  0.00           C  
ATOM   2994 HD11 ILE B 182      -7.552 -12.191   0.349  1.00  0.00           H  
ATOM   2995 HD12 ILE B 182      -6.499 -13.623   0.420  1.00  0.00           H  
ATOM   2996 HD13 ILE B 182      -6.132 -12.308  -0.706  1.00  0.00           H  
ATOM   2997  C   ILE B 182     -11.155 -15.549  -1.607  1.00  0.00           C  
ATOM   2998  O   ILE B 182     -12.144 -14.964  -1.151  1.00  0.00           O  
ATOM   2999  N   PRO B 183     -11.155 -16.878  -1.824  1.00  0.00           N  
ATOM   3000  CD  PRO B 183     -10.096 -17.676  -2.423  1.00  0.00           C  
ATOM   3001  HD2 PRO B 183      -9.127 -17.461  -1.974  1.00  0.00           H  
ATOM   3002  HD3 PRO B 183     -10.067 -17.484  -3.497  1.00  0.00           H  
ATOM   3003  CG  PRO B 183     -10.477 -19.133  -2.165  1.00  0.00           C  
ATOM   3004  HG2 PRO B 183     -10.097 -19.444  -1.191  1.00  0.00           H  
ATOM   3005  HG3 PRO B 183     -10.110 -19.792  -2.952  1.00  0.00           H  
ATOM   3006  CB  PRO B 183     -12.004 -19.084  -2.131  1.00  0.00           C  
ATOM   3007  HB2 PRO B 183     -12.423 -19.912  -1.558  1.00  0.00           H  
ATOM   3008  HB3 PRO B 183     -12.391 -19.094  -3.152  1.00  0.00           H  
ATOM   3009  CA  PRO B 183     -12.297 -17.724  -1.489  1.00  0.00           C  
ATOM   3010  HA  PRO B 183     -13.202 -17.307  -1.932  1.00  0.00           H  
ATOM   3011  C   PRO B 183     -12.498 -17.834   0.028  1.00  0.00           C  
ATOM   3012  O   PRO B 183     -11.537 -17.926   0.786  1.00  0.00           O  
ATOM   3013  N   GLU B 184     -13.764 -17.881   0.439  1.00  0.00           N  
ATOM   3014  H   GLU B 184     -14.494 -17.852  -0.256  1.00  0.00           H  
ATOM   3015  CA  GLU B 184     -14.257 -18.009   1.817  1.00  0.00           C  
ATOM   3016  HA  GLU B 184     -13.621 -18.705   2.370  1.00  0.00           H  
ATOM   3017  CB  GLU B 184     -14.193 -16.626   2.509  1.00  0.00           C  
ATOM   3018  HB2 GLU B 184     -13.159 -16.283   2.480  1.00  0.00           H  
ATOM   3019  HB3 GLU B 184     -14.786 -15.918   1.929  1.00  0.00           H  
ATOM   3020  CG  GLU B 184     -14.662 -16.545   3.973  1.00  0.00           C  
ATOM   3021  HG2 GLU B 184     -14.427 -15.549   4.354  1.00  0.00           H  
ATOM   3022  HG3 GLU B 184     -15.748 -16.645   4.005  1.00  0.00           H  
ATOM   3023  CD  GLU B 184     -14.013 -17.601   4.879  1.00  0.00           C  
ATOM   3024  OE1 GLU B 184     -14.684 -18.624   5.154  1.00  0.00           O  
ATOM   3025  OE2 GLU B 184     -12.842 -17.407   5.263  1.00  0.00           O  
ATOM   3026  C   GLU B 184     -15.690 -18.590   1.763  1.00  0.00           C  
ATOM   3027  O   GLU B 184     -16.314 -18.627   0.695  1.00  0.00           O  
ATOM   3028  N   ASN B 185     -16.208 -19.088   2.884  1.00  0.00           N  
ATOM   3029  H   ASN B 185     -15.664 -18.994   3.743  1.00  0.00           H  
ATOM   3030  CA  ASN B 185     -17.564 -19.616   3.022  1.00  0.00           C  
ATOM   3031  HA  ASN B 185     -17.722 -20.336   2.217  1.00  0.00           H  
ATOM   3032  CB  ASN B 185     -17.639 -20.339   4.383  1.00  0.00           C  
ATOM   3033  HB2 ASN B 185     -16.633 -20.628   4.691  1.00  0.00           H  
ATOM   3034  HB3 ASN B 185     -18.022 -19.659   5.143  1.00  0.00           H  
ATOM   3035  CG  ASN B 185     -18.475 -21.603   4.368  1.00  0.00           C  
ATOM   3036  OD1 ASN B 185     -19.259 -21.873   3.474  1.00  0.00           O  
ATOM   3037  ND2 ASN B 185     -18.307 -22.455   5.353  1.00  0.00           N  
ATOM   3038 HD21 ASN B 185     -18.867 -23.286   5.317  1.00  0.00           H  
ATOM   3039 HD22 ASN B 185     -17.631 -22.256   6.068  1.00  0.00           H  
ATOM   3040  C   ASN B 185     -18.621 -18.497   2.891  1.00  0.00           C  
ATOM   3041  O   ASN B 185     -18.416 -17.379   3.361  1.00  0.00           O  
ATOM   3042  N   ASN B 186     -19.779 -18.790   2.287  1.00  0.00           N  
ATOM   3043  H   ASN B 186     -19.971 -19.758   2.063  1.00  0.00           H  
ATOM   3044  CA  ASN B 186     -20.841 -17.801   2.033  1.00  0.00           C  
ATOM   3045  HA  ASN B 186     -20.710 -16.979   2.739  1.00  0.00           H  
ATOM   3046  CB  ASN B 186     -20.649 -17.201   0.618  1.00  0.00           C  
ATOM   3047  HB2 ASN B 186     -21.226 -16.281   0.536  1.00  0.00           H  
ATOM   3048  HB3 ASN B 186     -19.602 -16.925   0.488  1.00  0.00           H  
ATOM   3049  CG  ASN B 186     -21.082 -18.109  -0.521  1.00  0.00           C  
ATOM   3050  OD1 ASN B 186     -22.249 -18.407  -0.688  1.00  0.00           O  
ATOM   3051  ND2 ASN B 186     -20.181 -18.558  -1.359  1.00  0.00           N  
ATOM   3052 HD21 ASN B 186     -20.537 -19.110  -2.126  1.00  0.00           H  
ATOM   3053 HD22 ASN B 186     -19.211 -18.335  -1.235  1.00  0.00           H  
ATOM   3054  C   ASN B 186     -22.257 -18.360   2.321  1.00  0.00           C  
ATOM   3055  O   ASN B 186     -22.396 -19.453   2.863  1.00  0.00           O  
ATOM   3056  N   GLY B 187     -23.314 -17.593   2.011  1.00  0.00           N  
ATOM   3057  H   GLY B 187     -23.133 -16.761   1.469  1.00  0.00           H  
ATOM   3058  CA  GLY B 187     -24.717 -18.033   2.135  1.00  0.00           C  
ATOM   3059  HA2 GLY B 187     -25.108 -18.203   1.132  1.00  0.00           H  
ATOM   3060  HA3 GLY B 187     -24.765 -18.977   2.679  1.00  0.00           H  
ATOM   3061  C   GLY B 187     -25.658 -17.052   2.847  1.00  0.00           C  
ATOM   3062  O   GLY B 187     -26.866 -17.280   2.898  1.00  0.00           O  
ATOM   3063  N   GLY B 188     -25.131 -15.951   3.389  1.00  0.00           N  
ATOM   3064  H   GLY B 188     -24.134 -15.826   3.307  1.00  0.00           H  
ATOM   3065  CA  GLY B 188     -25.927 -14.821   3.873  1.00  0.00           C  
ATOM   3066  HA2 GLY B 188     -26.828 -15.192   4.364  1.00  0.00           H  
ATOM   3067  HA3 GLY B 188     -25.347 -14.266   4.611  1.00  0.00           H  
ATOM   3068  C   GLY B 188     -26.334 -13.856   2.751  1.00  0.00           C  
ATOM   3069  O   GLY B 188     -25.812 -13.907   1.643  1.00  0.00           O  
ATOM   3070  N   ALA B 189     -27.263 -12.939   3.038  1.00  0.00           N  
ATOM   3071  H   ALA B 189     -27.727 -12.984   3.930  1.00  0.00           H  
ATOM   3072  CA  ALA B 189     -27.550 -11.799   2.154  1.00  0.00           C  
ATOM   3073  HA  ALA B 189     -27.555 -12.139   1.116  1.00  0.00           H  
ATOM   3074  CB  ALA B 189     -28.951 -11.276   2.490  1.00  0.00           C  
ATOM   3075  HB1 ALA B 189     -29.221 -10.491   1.784  1.00  0.00           H  
ATOM   3076  HB2 ALA B 189     -29.681 -12.082   2.407  1.00  0.00           H  
ATOM   3077  HB3 ALA B 189     -28.972 -10.868   3.500  1.00  0.00           H  
ATOM   3078  C   ALA B 189     -26.484 -10.684   2.266  1.00  0.00           C  
ATOM   3079  O   ALA B 189     -26.189  -9.995   1.290  1.00  0.00           O  
ATOM   3080  N   GLY B 190     -25.896 -10.503   3.455  1.00  0.00           N  
ATOM   3081  H   GLY B 190     -26.165 -11.116   4.206  1.00  0.00           H  
ATOM   3082  CA  GLY B 190     -24.709  -9.668   3.663  1.00  0.00           C  
ATOM   3083  HA2 GLY B 190     -24.819  -8.733   3.115  1.00  0.00           H  
ATOM   3084  HA3 GLY B 190     -24.598  -9.435   4.721  1.00  0.00           H  
ATOM   3085  C   GLY B 190     -23.434 -10.371   3.190  1.00  0.00           C  
ATOM   3086  O   GLY B 190     -23.292 -11.580   3.364  1.00  0.00           O  
ATOM   3087  N   CYS B 191     -22.531  -9.603   2.584  1.00  0.00           N  
ATOM   3088  H   CYS B 191     -22.710  -8.606   2.504  1.00  0.00           H  
ATOM   3089  CA  CYS B 191     -21.350 -10.083   1.877  1.00  0.00           C  
ATOM   3090  HA  CYS B 191     -21.161 -11.133   2.110  1.00  0.00           H  
ATOM   3091  CB  CYS B 191     -21.616  -9.933   0.370  1.00  0.00           C  
ATOM   3092  HB2 CYS B 191     -21.904  -8.902   0.155  1.00  0.00           H  
ATOM   3093  HB3 CYS B 191     -20.699 -10.134  -0.180  1.00  0.00           H  
ATOM   3094  SG  CYS B 191     -22.925 -11.062  -0.201  1.00  0.00           S  
ATOM   3095  HG  CYS B 191     -23.909 -10.614   0.589  1.00  0.00           H  
ATOM   3096  C   CYS B 191     -20.130  -9.250   2.288  1.00  0.00           C  
ATOM   3097  O   CYS B 191     -20.164  -8.027   2.180  1.00  0.00           O  
ATOM   3098  N   VAL B 192     -19.037  -9.898   2.696  1.00  0.00           N  
ATOM   3099  H   VAL B 192     -19.050 -10.908   2.758  1.00  0.00           H  
ATOM   3100  CA  VAL B 192     -17.735  -9.262   2.955  1.00  0.00           C  
ATOM   3101  HA  VAL B 192     -17.681  -8.351   2.364  1.00  0.00           H  
ATOM   3102  CB  VAL B 192     -17.586  -8.860   4.439  1.00  0.00           C  
ATOM   3103  HB  VAL B 192     -18.459  -8.266   4.713  1.00  0.00           H  
ATOM   3104  CG1 VAL B 192     -17.512 -10.061   5.395  1.00  0.00           C  
ATOM   3105 HG11 VAL B 192     -17.491  -9.704   6.425  1.00  0.00           H  
ATOM   3106 HG12 VAL B 192     -18.387 -10.698   5.263  1.00  0.00           H  
ATOM   3107 HG13 VAL B 192     -16.613 -10.648   5.205  1.00  0.00           H  
ATOM   3108  CG2 VAL B 192     -16.344  -7.990   4.674  1.00  0.00           C  
ATOM   3109 HG21 VAL B 192     -16.367  -7.133   4.003  1.00  0.00           H  
ATOM   3110 HG22 VAL B 192     -16.350  -7.616   5.698  1.00  0.00           H  
ATOM   3111 HG23 VAL B 192     -15.432  -8.561   4.505  1.00  0.00           H  
ATOM   3112  C   VAL B 192     -16.629 -10.194   2.465  1.00  0.00           C  
ATOM   3113  O   VAL B 192     -16.796 -11.412   2.500  1.00  0.00           O  
ATOM   3114  N   CYS B 193     -15.527  -9.653   1.942  1.00  0.00           N  
ATOM   3115  H   CYS B 193     -15.449  -8.640   1.901  1.00  0.00           H  
ATOM   3116  CA  CYS B 193     -14.457 -10.454   1.340  1.00  0.00           C  
ATOM   3117  HA  CYS B 193     -14.302 -11.342   1.958  1.00  0.00           H  
ATOM   3118  CB  CYS B 193     -14.913 -10.914  -0.056  1.00  0.00           C  
ATOM   3119  HB2 CYS B 193     -14.159 -11.571  -0.490  1.00  0.00           H  
ATOM   3120  HB3 CYS B 193     -15.839 -11.485   0.041  1.00  0.00           H  
ATOM   3121  SG  CYS B 193     -15.175  -9.485  -1.149  1.00  0.00           S  
ATOM   3122  HG  CYS B 193     -16.070  -8.858  -0.368  1.00  0.00           H  
ATOM   3123  C   CYS B 193     -13.119  -9.703   1.264  1.00  0.00           C  
ATOM   3124  O   CYS B 193     -13.055  -8.482   1.437  1.00  0.00           O  
ATOM   3125  N   HIE B 194     -12.046 -10.444   0.975  1.00  0.00           N  
ATOM   3126  H   HIE B 194     -12.173 -11.438   0.849  1.00  0.00           H  
ATOM   3127  CA  HIE B 194     -10.695  -9.919   0.756  1.00  0.00           C  
ATOM   3128  HA  HIE B 194     -10.665  -8.870   1.057  1.00  0.00           H  
ATOM   3129  CB  HIE B 194      -9.685 -10.682   1.629  1.00  0.00           C  
ATOM   3130  HB2 HIE B 194      -9.726 -11.739   1.367  1.00  0.00           H  
ATOM   3131  HB3 HIE B 194      -8.684 -10.324   1.400  1.00  0.00           H  
ATOM   3132  CG  HIE B 194      -9.888 -10.571   3.123  1.00  0.00           C  
ATOM   3133  ND1 HIE B 194      -9.299 -11.416   4.064  1.00  0.00           N  
ATOM   3134  CE1 HIE B 194      -9.802 -11.054   5.253  1.00  0.00           C  
ATOM   3135  HE1 HIE B 194      -9.588 -11.557   6.187  1.00  0.00           H  
ATOM   3136  NE2 HIE B 194     -10.630 -10.005   5.114  1.00  0.00           N  
ATOM   3137  HE2 HIE B 194     -11.177  -9.587   5.853  1.00  0.00           H  
ATOM   3138  CD2 HIE B 194     -10.678  -9.671   3.780  1.00  0.00           C  
ATOM   3139  HD2 HIE B 194     -11.259  -8.879   3.334  1.00  0.00           H  
ATOM   3140  C   HIE B 194     -10.299  -9.967  -0.725  1.00  0.00           C  
ATOM   3141  O   HIE B 194     -10.684 -10.869  -1.475  1.00  0.00           O  
ATOM   3142  N   LEU B 195      -9.494  -8.984  -1.124  1.00  0.00           N  
ATOM   3143  H   LEU B 195      -9.258  -8.274  -0.435  1.00  0.00           H  
ATOM   3144  CA  LEU B 195      -9.001  -8.735  -2.478  1.00  0.00           C  
ATOM   3145  HA  LEU B 195      -9.195  -9.600  -3.113  1.00  0.00           H  
ATOM   3146  CB  LEU B 195      -9.717  -7.496  -3.059  1.00  0.00           C  
ATOM   3147  HB2 LEU B 195      -9.440  -6.637  -2.450  1.00  0.00           H  
ATOM   3148  HB3 LEU B 195      -9.352  -7.317  -4.071  1.00  0.00           H  
ATOM   3149  CG  LEU B 195     -11.255  -7.569  -3.082  1.00  0.00           C  
ATOM   3150  HG  LEU B 195     -11.628  -7.884  -2.108  1.00  0.00           H  
ATOM   3151  CD1 LEU B 195     -11.853  -6.195  -3.376  1.00  0.00           C  
ATOM   3152 HD11 LEU B 195     -11.572  -5.496  -2.585  1.00  0.00           H  
ATOM   3153 HD12 LEU B 195     -11.484  -5.819  -4.330  1.00  0.00           H  
ATOM   3154 HD13 LEU B 195     -12.940  -6.265  -3.411  1.00  0.00           H  
ATOM   3155  CD2 LEU B 195     -11.746  -8.556  -4.135  1.00  0.00           C  
ATOM   3156 HD21 LEU B 195     -12.799  -8.761  -3.962  1.00  0.00           H  
ATOM   3157 HD22 LEU B 195     -11.611  -8.135  -5.130  1.00  0.00           H  
ATOM   3158 HD23 LEU B 195     -11.193  -9.487  -4.064  1.00  0.00           H  
ATOM   3159  C   LEU B 195      -7.485  -8.512  -2.398  1.00  0.00           C  
ATOM   3160  O   LEU B 195      -7.015  -7.673  -1.629  1.00  0.00           O  
ATOM   3161  N   LEU B 196      -6.702  -9.277  -3.158  1.00  0.00           N  
ATOM   3162  H   LEU B 196      -7.133  -9.893  -3.831  1.00  0.00           H  
ATOM   3163  CA  LEU B 196      -5.240  -9.246  -3.082  1.00  0.00           C  
ATOM   3164  HA  LEU B 196      -4.960  -9.271  -2.027  1.00  0.00           H  
ATOM   3165  CB  LEU B 196      -4.697 -10.514  -3.767  1.00  0.00           C  
ATOM   3166  HB2 LEU B 196      -5.251 -11.383  -3.407  1.00  0.00           H  
ATOM   3167  HB3 LEU B 196      -4.877 -10.429  -4.839  1.00  0.00           H  
ATOM   3168  CG  LEU B 196      -3.196 -10.759  -3.536  1.00  0.00           C  
ATOM   3169  HG  LEU B 196      -2.635  -9.846  -3.731  1.00  0.00           H  
ATOM   3170  CD1 LEU B 196      -2.924 -11.228  -2.103  1.00  0.00           C  
ATOM   3171 HD11 LEU B 196      -3.174 -10.440  -1.394  1.00  0.00           H  
ATOM   3172 HD12 LEU B 196      -1.868 -11.468  -1.990  1.00  0.00           H  
ATOM   3173 HD13 LEU B 196      -3.517 -12.114  -1.878  1.00  0.00           H  
ATOM   3174  CD2 LEU B 196      -2.711 -11.844  -4.498  1.00  0.00           C  
ATOM   3175 HD21 LEU B 196      -2.874 -11.524  -5.527  1.00  0.00           H  
ATOM   3176 HD22 LEU B 196      -3.249 -12.775  -4.318  1.00  0.00           H  
ATOM   3177 HD23 LEU B 196      -1.643 -12.012  -4.355  1.00  0.00           H  
ATOM   3178  C   LEU B 196      -4.681  -7.947  -3.694  1.00  0.00           C  
ATOM   3179  O   LEU B 196      -4.868  -7.696  -4.890  1.00  0.00           O  
ATOM   3180  N   MET B 197      -4.032  -7.113  -2.877  1.00  0.00           N  
ATOM   3181  H   MET B 197      -3.902  -7.408  -1.913  1.00  0.00           H  
ATOM   3182  CA  MET B 197      -3.540  -5.773  -3.243  1.00  0.00           C  
ATOM   3183  HA  MET B 197      -3.230  -5.784  -4.287  1.00  0.00           H  
ATOM   3184  CB  MET B 197      -4.661  -4.722  -3.092  1.00  0.00           C  
ATOM   3185  HB2 MET B 197      -5.049  -4.746  -2.072  1.00  0.00           H  
ATOM   3186  HB3 MET B 197      -4.218  -3.742  -3.257  1.00  0.00           H  
ATOM   3187  CG  MET B 197      -5.835  -4.850  -4.070  1.00  0.00           C  
ATOM   3188  HG2 MET B 197      -5.454  -5.053  -5.071  1.00  0.00           H  
ATOM   3189  HG3 MET B 197      -6.458  -5.690  -3.757  1.00  0.00           H  
ATOM   3190  SD  MET B 197      -6.849  -3.344  -4.132  1.00  0.00           S  
ATOM   3191  CE  MET B 197      -8.367  -3.985  -4.882  1.00  0.00           C  
ATOM   3192  HE1 MET B 197      -8.249  -4.001  -5.963  1.00  0.00           H  
ATOM   3193  HE2 MET B 197      -8.571  -4.989  -4.513  1.00  0.00           H  
ATOM   3194  HE3 MET B 197      -9.208  -3.341  -4.624  1.00  0.00           H  
ATOM   3195  C   MET B 197      -2.307  -5.368  -2.407  1.00  0.00           C  
ATOM   3196  O   MET B 197      -2.401  -4.569  -1.476  1.00  0.00           O  
ATOM   3197  N   ASP B 198      -1.136  -5.923  -2.731  1.00  0.00           N  
ATOM   3198  H   ASP B 198      -1.080  -6.578  -3.507  1.00  0.00           H  
ATOM   3199  CA  ASP B 198       0.139  -5.641  -2.050  1.00  0.00           C  
ATOM   3200  HA  ASP B 198      -0.072  -5.361  -1.021  1.00  0.00           H  
ATOM   3201  CB  ASP B 198       1.010  -6.913  -2.002  1.00  0.00           C  
ATOM   3202  HB2 ASP B 198       1.944  -6.670  -1.491  1.00  0.00           H  
ATOM   3203  HB3 ASP B 198       0.500  -7.669  -1.407  1.00  0.00           H  
ATOM   3204  CG  ASP B 198       1.341  -7.546  -3.357  1.00  0.00           C  
ATOM   3205  OD1 ASP B 198       2.348  -8.292  -3.378  1.00  0.00           O  
ATOM   3206  OD2 ASP B 198       0.632  -7.255  -4.351  1.00  0.00           O  
ATOM   3207  C   ASP B 198       0.928  -4.466  -2.663  1.00  0.00           C  
ATOM   3208  O   ASP B 198       1.265  -3.513  -1.961  1.00  0.00           O  
ATOM   3209  N   ASP B 199       1.219  -4.498  -3.970  1.00  0.00           N  
ATOM   3210  H   ASP B 199       0.951  -5.351  -4.463  1.00  0.00           H  
ATOM   3211  CA  ASP B 199       2.088  -3.530  -4.673  1.00  0.00           C  
ATOM   3212  HA  ASP B 199       2.924  -3.338  -4.005  1.00  0.00           H  
ATOM   3213  CB  ASP B 199       2.628  -4.156  -5.984  1.00  0.00           C  
ATOM   3214  HB2 ASP B 199       1.919  -4.896  -6.357  1.00  0.00           H  
ATOM   3215  HB3 ASP B 199       2.736  -3.402  -6.760  1.00  0.00           H  
ATOM   3216  CG  ASP B 199       4.005  -4.794  -5.831  1.00  0.00           C  
ATOM   3217  OD1 ASP B 199       4.433  -5.543  -6.728  1.00  0.00           O  
ATOM   3218  OD2 ASP B 199       4.712  -4.528  -4.832  1.00  0.00           O  
ATOM   3219  C   ASP B 199       1.482  -2.129  -4.890  1.00  0.00           C  
ATOM   3220  O   ASP B 199       1.905  -1.380  -5.772  1.00  0.00           O  
ATOM   3221  N   VAL B 200       0.495  -1.746  -4.086  1.00  0.00           N  
ATOM   3222  H   VAL B 200       0.283  -2.340  -3.292  1.00  0.00           H  
ATOM   3223  CA  VAL B 200      -0.284  -0.516  -4.255  1.00  0.00           C  
ATOM   3224  HA  VAL B 200      -0.639  -0.539  -5.276  1.00  0.00           H  
ATOM   3225  CB  VAL B 200      -1.524  -0.509  -3.346  1.00  0.00           C  
ATOM   3226  HB  VAL B 200      -2.037   0.444  -3.471  1.00  0.00           H  
ATOM   3227  CG1 VAL B 200      -2.491  -1.619  -3.777  1.00  0.00           C  
ATOM   3228 HG11 VAL B 200      -2.032  -2.597  -3.632  1.00  0.00           H  
ATOM   3229 HG12 VAL B 200      -2.748  -1.495  -4.828  1.00  0.00           H  
ATOM   3230 HG13 VAL B 200      -3.399  -1.560  -3.177  1.00  0.00           H  
ATOM   3231  CG2 VAL B 200      -1.203  -0.693  -1.858  1.00  0.00           C  
ATOM   3232 HG21 VAL B 200      -0.493   0.069  -1.532  1.00  0.00           H  
ATOM   3233 HG22 VAL B 200      -0.780  -1.680  -1.669  1.00  0.00           H  
ATOM   3234 HG23 VAL B 200      -2.120  -0.589  -1.280  1.00  0.00           H  
ATOM   3235  C   VAL B 200       0.528   0.778  -4.119  1.00  0.00           C  
ATOM   3236  O   VAL B 200       1.491   0.845  -3.350  1.00  0.00           O  
ATOM   3237  N   VAL B 201       0.146   1.801  -4.890  1.00  0.00           N  
ATOM   3238  H   VAL B 201      -0.626   1.628  -5.532  1.00  0.00           H  
ATOM   3239  CA  VAL B 201       0.764   3.143  -4.958  1.00  0.00           C  
ATOM   3240  HA  VAL B 201       1.251   3.358  -4.007  1.00  0.00           H  
ATOM   3241  CB  VAL B 201       1.837   3.217  -6.067  1.00  0.00           C  
ATOM   3242  HB  VAL B 201       2.253   4.223  -6.060  1.00  0.00           H  
ATOM   3243  CG1 VAL B 201       2.985   2.240  -5.797  1.00  0.00           C  
ATOM   3244 HG11 VAL B 201       2.644   1.215  -5.935  1.00  0.00           H  
ATOM   3245 HG12 VAL B 201       3.803   2.433  -6.489  1.00  0.00           H  
ATOM   3246 HG13 VAL B 201       3.324   2.377  -4.774  1.00  0.00           H  
ATOM   3247  CG2 VAL B 201       1.287   2.937  -7.472  1.00  0.00           C  
ATOM   3248 HG21 VAL B 201       0.911   1.916  -7.536  1.00  0.00           H  
ATOM   3249 HG22 VAL B 201       0.475   3.621  -7.710  1.00  0.00           H  
ATOM   3250 HG23 VAL B 201       2.075   3.076  -8.211  1.00  0.00           H  
ATOM   3251  C   VAL B 201      -0.299   4.227  -5.187  1.00  0.00           C  
ATOM   3252  O   VAL B 201      -1.383   3.932  -5.688  1.00  0.00           O  
ATOM   3253  N   SER B 202      -0.003   5.497  -4.907  1.00  0.00           N  
ATOM   3254  H   SER B 202       0.889   5.707  -4.460  1.00  0.00           H  
ATOM   3255  CA  SER B 202      -0.983   6.594  -4.995  1.00  0.00           C  
ATOM   3256  HA  SER B 202      -1.805   6.346  -4.338  1.00  0.00           H  
ATOM   3257  CB  SER B 202      -0.376   7.900  -4.482  1.00  0.00           C  
ATOM   3258  HB2 SER B 202       0.491   8.158  -5.090  1.00  0.00           H  
ATOM   3259  HB3 SER B 202      -1.118   8.697  -4.567  1.00  0.00           H  
ATOM   3260  OG  SER B 202       0.015   7.762  -3.128  1.00  0.00           O  
ATOM   3261  HG  SER B 202       0.837   7.227  -3.121  1.00  0.00           H  
ATOM   3262  C   SER B 202      -1.575   6.819  -6.392  1.00  0.00           C  
ATOM   3263  O   SER B 202      -2.714   7.281  -6.503  1.00  0.00           O  
ATOM   3264  N   ALA B 203      -0.824   6.470  -7.443  1.00  0.00           N  
ATOM   3265  H   ALA B 203       0.104   6.125  -7.244  1.00  0.00           H  
ATOM   3266  CA  ALA B 203      -1.241   6.480  -8.846  1.00  0.00           C  
ATOM   3267  HA  ALA B 203      -1.626   7.467  -9.097  1.00  0.00           H  
ATOM   3268  CB  ALA B 203       0.015   6.214  -9.687  1.00  0.00           C  
ATOM   3269  HB1 ALA B 203       0.770   6.976  -9.488  1.00  0.00           H  
ATOM   3270  HB2 ALA B 203       0.429   5.234  -9.449  1.00  0.00           H  
ATOM   3271  HB3 ALA B 203      -0.240   6.227 -10.745  1.00  0.00           H  
ATOM   3272  C   ALA B 203      -2.341   5.453  -9.191  1.00  0.00           C  
ATOM   3273  O   ALA B 203      -2.999   5.591 -10.223  1.00  0.00           O  
ATOM   3274  N   ASP B 204      -2.540   4.416  -8.370  1.00  0.00           N  
ATOM   3275  H   ASP B 204      -2.014   4.364  -7.504  1.00  0.00           H  
ATOM   3276  CA  ASP B 204      -3.470   3.329  -8.672  1.00  0.00           C  
ATOM   3277  HA  ASP B 204      -3.231   2.949  -9.665  1.00  0.00           H  
ATOM   3278  CB  ASP B 204      -3.343   2.180  -7.676  1.00  0.00           C  
ATOM   3279  HB2 ASP B 204      -3.409   2.567  -6.659  1.00  0.00           H  
ATOM   3280  HB3 ASP B 204      -4.179   1.491  -7.819  1.00  0.00           H  
ATOM   3281  CG  ASP B 204      -2.079   1.367  -7.825  1.00  0.00           C  
ATOM   3282  OD1 ASP B 204      -1.516   1.243  -8.931  1.00  0.00           O  
ATOM   3283  OD2 ASP B 204      -1.743   0.705  -6.824  1.00  0.00           O  
ATOM   3284  C   ASP B 204      -4.936   3.738  -8.660  1.00  0.00           C  
ATOM   3285  O   ASP B 204      -5.420   4.423  -7.759  1.00  0.00           O  
ATOM   3286  N   GLN B 205      -5.678   3.134  -9.584  1.00  0.00           N  
ATOM   3287  H   GLN B 205      -5.207   2.572 -10.280  1.00  0.00           H  
ATOM   3288  CA  GLN B 205      -7.131   3.081  -9.568  1.00  0.00           C  
ATOM   3289  HA  GLN B 205      -7.474   3.192  -8.540  1.00  0.00           H  
ATOM   3290  CB  GLN B 205      -7.675   4.256 -10.395  1.00  0.00           C  
ATOM   3291  HB2 GLN B 205      -7.216   5.167 -10.010  1.00  0.00           H  
ATOM   3292  HB3 GLN B 205      -7.375   4.143 -11.438  1.00  0.00           H  
ATOM   3293  CG  GLN B 205      -9.201   4.404 -10.323  1.00  0.00           C  
ATOM   3294  HG2 GLN B 205      -9.666   3.606 -10.904  1.00  0.00           H  
ATOM   3295  HG3 GLN B 205      -9.531   4.309  -9.289  1.00  0.00           H  
ATOM   3296  CD  GLN B 205      -9.685   5.758 -10.838  1.00  0.00           C  
ATOM   3297  OE1 GLN B 205      -9.006   6.771 -10.821  1.00  0.00           O  
ATOM   3298  NE2 GLN B 205     -10.904   5.846 -11.300  1.00  0.00           N  
ATOM   3299 HE21 GLN B 205     -11.173   6.753 -11.636  1.00  0.00           H  
ATOM   3300 HE22 GLN B 205     -11.554   5.072 -11.218  1.00  0.00           H  
ATOM   3301  C   GLN B 205      -7.584   1.707 -10.061  1.00  0.00           C  
ATOM   3302  O   GLN B 205      -7.010   1.166 -11.007  1.00  0.00           O  
ATOM   3303  N   TYR B 206      -8.596   1.138  -9.413  1.00  0.00           N  
ATOM   3304  H   TYR B 206      -9.030   1.646  -8.648  1.00  0.00           H  
ATOM   3305  CA  TYR B 206      -9.214  -0.129  -9.783  1.00  0.00           C  
ATOM   3306  HA  TYR B 206      -8.682  -0.526 -10.639  1.00  0.00           H  
ATOM   3307  CB  TYR B 206      -9.109  -1.155  -8.640  1.00  0.00           C  
ATOM   3308  HB2 TYR B 206      -9.477  -0.692  -7.724  1.00  0.00           H  
ATOM   3309  HB3 TYR B 206      -9.787  -1.981  -8.867  1.00  0.00           H  
ATOM   3310  CG  TYR B 206      -7.731  -1.741  -8.369  1.00  0.00           C  
ATOM   3311  CD1 TYR B 206      -6.783  -1.029  -7.608  1.00  0.00           C  
ATOM   3312  HD1 TYR B 206      -7.016  -0.034  -7.261  1.00  0.00           H  
ATOM   3313  CE1 TYR B 206      -5.536  -1.613  -7.296  1.00  0.00           C  
ATOM   3314  HE1 TYR B 206      -4.797  -1.068  -6.731  1.00  0.00           H  
ATOM   3315  CZ  TYR B 206      -5.234  -2.920  -7.731  1.00  0.00           C  
ATOM   3316  OH  TYR B 206      -4.036  -3.488  -7.417  1.00  0.00           O  
ATOM   3317  HH  TYR B 206      -4.044  -4.425  -7.632  1.00  0.00           H  
ATOM   3318  CE2 TYR B 206      -6.179  -3.630  -8.507  1.00  0.00           C  
ATOM   3319  HE2 TYR B 206      -5.952  -4.622  -8.872  1.00  0.00           H  
ATOM   3320  CD2 TYR B 206      -7.415  -3.034  -8.831  1.00  0.00           C  
ATOM   3321  HD2 TYR B 206      -8.131  -3.578  -9.432  1.00  0.00           H  
ATOM   3322  C   TYR B 206     -10.679   0.086 -10.181  1.00  0.00           C  
ATOM   3323  O   TYR B 206     -11.420   0.782  -9.485  1.00  0.00           O  
ATOM   3324  N   THR B 207     -11.100  -0.555 -11.271  1.00  0.00           N  
ATOM   3325  H   THR B 207     -10.419  -1.148 -11.734  1.00  0.00           H  
ATOM   3326  CA  THR B 207     -12.514  -0.780 -11.615  1.00  0.00           C  
ATOM   3327  HA  THR B 207     -13.105   0.094 -11.341  1.00  0.00           H  
ATOM   3328  CB  THR B 207     -12.669  -1.028 -13.123  1.00  0.00           C  
ATOM   3329  HB  THR B 207     -12.104  -1.917 -13.404  1.00  0.00           H  
ATOM   3330  CG2 THR B 207     -14.117  -1.202 -13.573  1.00  0.00           C  
ATOM   3331 HG21 THR B 207     -14.142  -1.205 -14.661  1.00  0.00           H  
ATOM   3332 HG22 THR B 207     -14.722  -0.378 -13.193  1.00  0.00           H  
ATOM   3333 HG23 THR B 207     -14.511  -2.150 -13.205  1.00  0.00           H  
ATOM   3334  OG1 THR B 207     -12.179   0.063 -13.860  1.00  0.00           O  
ATOM   3335  HG1 THR B 207     -11.328  -0.201 -14.218  1.00  0.00           H  
ATOM   3336  C   THR B 207     -13.040  -2.000 -10.853  1.00  0.00           C  
ATOM   3337  O   THR B 207     -12.284  -2.955 -10.677  1.00  0.00           O  
ATOM   3338  N   LEU B 208     -14.309  -2.001 -10.440  1.00  0.00           N  
ATOM   3339  H   LEU B 208     -14.891  -1.193 -10.645  1.00  0.00           H  
ATOM   3340  CA  LEU B 208     -14.978  -3.167  -9.849  1.00  0.00           C  
ATOM   3341  HA  LEU B 208     -14.412  -4.063 -10.095  1.00  0.00           H  
ATOM   3342  CB  LEU B 208     -15.080  -3.054  -8.314  1.00  0.00           C  
ATOM   3343  HB2 LEU B 208     -15.674  -2.175  -8.058  1.00  0.00           H  
ATOM   3344  HB3 LEU B 208     -15.641  -3.925  -7.973  1.00  0.00           H  
ATOM   3345  CG  LEU B 208     -13.738  -3.017  -7.556  1.00  0.00           C  
ATOM   3346  HG  LEU B 208     -12.948  -3.432  -8.178  1.00  0.00           H  
ATOM   3347  CD1 LEU B 208     -13.363  -1.588  -7.151  1.00  0.00           C  
ATOM   3348 HD11 LEU B 208     -12.395  -1.597  -6.651  1.00  0.00           H  
ATOM   3349 HD12 LEU B 208     -13.298  -0.956  -8.035  1.00  0.00           H  
ATOM   3350 HD13 LEU B 208     -14.115  -1.186  -6.473  1.00  0.00           H  
ATOM   3351  CD2 LEU B 208     -13.815  -3.856  -6.277  1.00  0.00           C  
ATOM   3352 HD21 LEU B 208     -14.026  -4.894  -6.538  1.00  0.00           H  
ATOM   3353 HD22 LEU B 208     -12.862  -3.821  -5.751  1.00  0.00           H  
ATOM   3354 HD23 LEU B 208     -14.602  -3.482  -5.621  1.00  0.00           H  
ATOM   3355  C   LEU B 208     -16.380  -3.344 -10.434  1.00  0.00           C  
ATOM   3356  O   LEU B 208     -17.032  -2.354 -10.765  1.00  0.00           O  
ATOM   3357  N   ASP B 209     -16.881  -4.579 -10.482  1.00  0.00           N  
ATOM   3358  H   ASP B 209     -16.288  -5.354 -10.196  1.00  0.00           H  
ATOM   3359  CA  ASP B 209     -18.282  -4.865 -10.817  1.00  0.00           C  
ATOM   3360  HA  ASP B 209     -18.878  -4.056 -10.394  1.00  0.00           H  
ATOM   3361  CB  ASP B 209     -18.564  -4.867 -12.334  1.00  0.00           C  
ATOM   3362  HB2 ASP B 209     -19.377  -5.563 -12.540  1.00  0.00           H  
ATOM   3363  HB3 ASP B 209     -18.930  -3.879 -12.611  1.00  0.00           H  
ATOM   3364  CG  ASP B 209     -17.387  -5.224 -13.241  1.00  0.00           C  
ATOM   3365  OD1 ASP B 209     -17.100  -6.434 -13.380  1.00  0.00           O  
ATOM   3366  OD2 ASP B 209     -16.844  -4.289 -13.883  1.00  0.00           O  
ATOM   3367  C   ASP B 209     -18.834  -6.146 -10.177  1.00  0.00           C  
ATOM   3368  O   ASP B 209     -18.116  -7.118  -9.934  1.00  0.00           O  
ATOM   3369  N   LEU B 210     -20.145  -6.119  -9.917  1.00  0.00           N  
ATOM   3370  H   LEU B 210     -20.649  -5.296 -10.232  1.00  0.00           H  
ATOM   3371  CA  LEU B 210     -20.960  -7.253  -9.485  1.00  0.00           C  
ATOM   3372  HA  LEU B 210     -20.303  -8.057  -9.165  1.00  0.00           H  
ATOM   3373  CB  LEU B 210     -21.874  -6.853  -8.309  1.00  0.00           C  
ATOM   3374  HB2 LEU B 210     -22.436  -5.965  -8.600  1.00  0.00           H  
ATOM   3375  HB3 LEU B 210     -22.593  -7.656  -8.147  1.00  0.00           H  
ATOM   3376  CG  LEU B 210     -21.167  -6.575  -6.970  1.00  0.00           C  
ATOM   3377  HG  LEU B 210     -20.424  -5.788  -7.099  1.00  0.00           H  
ATOM   3378  CD1 LEU B 210     -22.207  -6.112  -5.948  1.00  0.00           C  
ATOM   3379 HD11 LEU B 210     -23.032  -6.821  -5.898  1.00  0.00           H  
ATOM   3380 HD12 LEU B 210     -21.753  -6.045  -4.961  1.00  0.00           H  
ATOM   3381 HD13 LEU B 210     -22.582  -5.128  -6.228  1.00  0.00           H  
ATOM   3382  CD2 LEU B 210     -20.482  -7.818  -6.405  1.00  0.00           C  
ATOM   3383 HD21 LEU B 210     -20.029  -7.582  -5.444  1.00  0.00           H  
ATOM   3384 HD22 LEU B 210     -21.200  -8.622  -6.266  1.00  0.00           H  
ATOM   3385 HD23 LEU B 210     -19.698  -8.151  -7.078  1.00  0.00           H  
ATOM   3386  C   LEU B 210     -21.803  -7.781 -10.651  1.00  0.00           C  
ATOM   3387  O   LEU B 210     -22.310  -7.016 -11.474  1.00  0.00           O  
ATOM   3388  N   TRP B 211     -22.009  -9.095 -10.681  1.00  0.00           N  
ATOM   3389  H   TRP B 211     -21.525  -9.658  -9.987  1.00  0.00           H  
ATOM   3390  CA  TRP B 211     -22.711  -9.820 -11.745  1.00  0.00           C  
ATOM   3391  HA  TRP B 211     -23.502  -9.199 -12.163  1.00  0.00           H  
ATOM   3392  CB  TRP B 211     -21.668 -10.111 -12.836  1.00  0.00           C  
ATOM   3393  HB2 TRP B 211     -21.321  -9.158 -13.238  1.00  0.00           H  
ATOM   3394  HB3 TRP B 211     -20.807 -10.585 -12.360  1.00  0.00           H  
ATOM   3395  CG  TRP B 211     -22.064 -10.986 -13.985  1.00  0.00           C  
ATOM   3396  CD1 TRP B 211     -22.378 -10.555 -15.226  1.00  0.00           C  
ATOM   3397  HD1 TRP B 211     -22.431  -9.513 -15.524  1.00  0.00           H  
ATOM   3398  NE1 TRP B 211     -22.629 -11.638 -16.047  1.00  0.00           N  
ATOM   3399  HE1 TRP B 211     -22.954 -11.545 -17.004  1.00  0.00           H  
ATOM   3400  CE2 TRP B 211     -22.457 -12.830 -15.375  1.00  0.00           C  
ATOM   3401  CZ2 TRP B 211     -22.522 -14.174 -15.769  1.00  0.00           C  
ATOM   3402  HZ2 TRP B 211     -22.757 -14.441 -16.789  1.00  0.00           H  
ATOM   3403  CH2 TRP B 211     -22.324 -15.180 -14.809  1.00  0.00           C  
ATOM   3404  HH2 TRP B 211     -22.417 -16.221 -15.092  1.00  0.00           H  
ATOM   3405  CZ3 TRP B 211     -22.053 -14.835 -13.474  1.00  0.00           C  
ATOM   3406  HZ3 TRP B 211     -21.935 -15.614 -12.730  1.00  0.00           H  
ATOM   3407  CE3 TRP B 211     -21.961 -13.482 -13.095  1.00  0.00           C  
ATOM   3408  HE3 TRP B 211     -21.741 -13.235 -12.067  1.00  0.00           H  
ATOM   3409  CD2 TRP B 211     -22.149 -12.444 -14.036  1.00  0.00           C  
ATOM   3410  C   TRP B 211     -23.353 -11.101 -11.190  1.00  0.00           C  
ATOM   3411  O   TRP B 211     -22.839 -11.653 -10.219  1.00  0.00           O  
ATOM   3412  N   ALA B 212     -24.421 -11.610 -11.806  1.00  0.00           N  
ATOM   3413  H   ALA B 212     -24.826 -11.097 -12.585  1.00  0.00           H  
ATOM   3414  CA  ALA B 212     -24.994 -12.919 -11.480  1.00  0.00           C  
ATOM   3415  HA  ALA B 212     -24.201 -13.581 -11.126  1.00  0.00           H  
ATOM   3416  CB  ALA B 212     -26.013 -12.764 -10.345  1.00  0.00           C  
ATOM   3417  HB1 ALA B 212     -26.818 -12.093 -10.653  1.00  0.00           H  
ATOM   3418  HB2 ALA B 212     -26.437 -13.737 -10.098  1.00  0.00           H  
ATOM   3419  HB3 ALA B 212     -25.524 -12.364  -9.456  1.00  0.00           H  
ATOM   3420  C   ALA B 212     -25.633 -13.569 -12.715  1.00  0.00           C  
ATOM   3421  O   ALA B 212     -26.369 -12.909 -13.451  1.00  0.00           O  
ATOM   3422  N   GLY B 213     -25.366 -14.859 -12.939  1.00  0.00           N  
ATOM   3423  H   GLY B 213     -24.746 -15.326 -12.285  1.00  0.00           H  
ATOM   3424  CA  GLY B 213     -25.963 -15.722 -13.967  1.00  0.00           C  
ATOM   3425  HA2 GLY B 213     -25.658 -16.751 -13.779  1.00  0.00           H  
ATOM   3426  HA3 GLY B 213     -27.043 -15.651 -13.873  1.00  0.00           H  
ATOM   3427  C   GLY B 213     -25.632 -15.388 -15.421  1.00  0.00           C  
ATOM   3428  O   GLY B 213     -25.064 -16.201 -16.146  1.00  0.00           O  
ATOM   3429  N   GLN B 214     -26.016 -14.187 -15.837  1.00  0.00           N  
ATOM   3430  H   GLN B 214     -26.454 -13.606 -15.133  1.00  0.00           H  
ATOM   3431  CA  GLN B 214     -25.807 -13.622 -17.170  1.00  0.00           C  
ATOM   3432  HA  GLN B 214     -24.838 -13.956 -17.538  1.00  0.00           H  
ATOM   3433  CB  GLN B 214     -26.881 -14.168 -18.130  1.00  0.00           C  
ATOM   3434  HB2 GLN B 214     -26.632 -13.867 -19.150  1.00  0.00           H  
ATOM   3435  HB3 GLN B 214     -26.852 -15.258 -18.094  1.00  0.00           H  
ATOM   3436  CG  GLN B 214     -28.313 -13.694 -17.819  1.00  0.00           C  
ATOM   3437  HG2 GLN B 214     -28.515 -13.782 -16.752  1.00  0.00           H  
ATOM   3438  HG3 GLN B 214     -28.422 -12.648 -18.101  1.00  0.00           H  
ATOM   3439  CD  GLN B 214     -29.346 -14.543 -18.553  1.00  0.00           C  
ATOM   3440  OE1 GLN B 214     -29.569 -15.705 -18.241  1.00  0.00           O  
ATOM   3441  NE2 GLN B 214     -30.013 -14.014 -19.555  1.00  0.00           N  
ATOM   3442 HE21 GLN B 214     -30.684 -14.608 -20.000  1.00  0.00           H  
ATOM   3443 HE22 GLN B 214     -29.860 -13.066 -19.848  1.00  0.00           H  
ATOM   3444  C   GLN B 214     -25.786 -12.081 -17.177  1.00  0.00           C  
ATOM   3445  O   GLN B 214     -25.441 -11.501 -18.203  1.00  0.00           O  
ATOM   3446  N   GLN B 215     -26.125 -11.413 -16.064  1.00  0.00           N  
ATOM   3447  H   GLN B 215     -26.279 -11.926 -15.203  1.00  0.00           H  
ATOM   3448  CA  GLN B 215     -26.388  -9.968 -16.017  1.00  0.00           C  
ATOM   3449  HA  GLN B 215     -26.134  -9.544 -16.989  1.00  0.00           H  
ATOM   3450  CB  GLN B 215     -27.898  -9.722 -15.835  1.00  0.00           C  
ATOM   3451  HB2 GLN B 215     -28.095  -8.654 -15.939  1.00  0.00           H  
ATOM   3452  HB3 GLN B 215     -28.403 -10.229 -16.658  1.00  0.00           H  
ATOM   3453  CG  GLN B 215     -28.520 -10.204 -14.508  1.00  0.00           C  
ATOM   3454  HG2 GLN B 215     -28.176 -11.213 -14.283  1.00  0.00           H  
ATOM   3455  HG3 GLN B 215     -28.203  -9.549 -13.695  1.00  0.00           H  
ATOM   3456  CD  GLN B 215     -30.047 -10.237 -14.559  1.00  0.00           C  
ATOM   3457  OE1 GLN B 215     -30.682  -9.873 -15.532  1.00  0.00           O  
ATOM   3458  NE2 GLN B 215     -30.718 -10.709 -13.535  1.00  0.00           N  
ATOM   3459 HE21 GLN B 215     -31.718 -10.723 -13.633  1.00  0.00           H  
ATOM   3460 HE22 GLN B 215     -30.263 -11.081 -12.704  1.00  0.00           H  
ATOM   3461  C   GLN B 215     -25.524  -9.230 -14.983  1.00  0.00           C  
ATOM   3462  O   GLN B 215     -25.244  -9.742 -13.898  1.00  0.00           O  
ATOM   3463  N   LEU B 216     -25.093  -8.014 -15.339  1.00  0.00           N  
ATOM   3464  H   LEU B 216     -25.428  -7.646 -16.215  1.00  0.00           H  
ATOM   3465  CA  LEU B 216     -24.376  -7.077 -14.464  1.00  0.00           C  
ATOM   3466  HA  LEU B 216     -23.614  -7.620 -13.904  1.00  0.00           H  
ATOM   3467  CB  LEU B 216     -23.682  -6.021 -15.349  1.00  0.00           C  
ATOM   3468  HB2 LEU B 216     -23.135  -6.529 -16.144  1.00  0.00           H  
ATOM   3469  HB3 LEU B 216     -24.463  -5.428 -15.829  1.00  0.00           H  
ATOM   3470  CG  LEU B 216     -22.718  -5.077 -14.591  1.00  0.00           C  
ATOM   3471  HG  LEU B 216     -22.887  -5.141 -13.517  1.00  0.00           H  
ATOM   3472  CD1 LEU B 216     -21.262  -5.443 -14.880  1.00  0.00           C  
ATOM   3473 HD11 LEU B 216     -20.604  -4.736 -14.377  1.00  0.00           H  
ATOM   3474 HD12 LEU B 216     -21.052  -6.443 -14.498  1.00  0.00           H  
ATOM   3475 HD13 LEU B 216     -21.066  -5.408 -15.951  1.00  0.00           H  
ATOM   3476  CD2 LEU B 216     -22.931  -3.624 -15.016  1.00  0.00           C  
ATOM   3477 HD21 LEU B 216     -22.731  -3.506 -16.081  1.00  0.00           H  
ATOM   3478 HD22 LEU B 216     -23.960  -3.333 -14.804  1.00  0.00           H  
ATOM   3479 HD23 LEU B 216     -22.268  -2.979 -14.445  1.00  0.00           H  
ATOM   3480  C   LEU B 216     -25.359  -6.437 -13.469  1.00  0.00           C  
ATOM   3481  O   LEU B 216     -26.471  -6.078 -13.850  1.00  0.00           O  
ATOM   3482  N   LEU B 217     -24.947  -6.291 -12.208  1.00  0.00           N  
ATOM   3483  H   LEU B 217     -24.006  -6.597 -11.984  1.00  0.00           H  
ATOM   3484  CA  LEU B 217     -25.787  -5.804 -11.104  1.00  0.00           C  
ATOM   3485  HA  LEU B 217     -26.823  -5.716 -11.439  1.00  0.00           H  
ATOM   3486  CB  LEU B 217     -25.721  -6.824  -9.950  1.00  0.00           C  
ATOM   3487  HB2 LEU B 217     -24.693  -6.869  -9.591  1.00  0.00           H  
ATOM   3488  HB3 LEU B 217     -26.337  -6.452  -9.131  1.00  0.00           H  
ATOM   3489  CG  LEU B 217     -26.178  -8.253 -10.298  1.00  0.00           C  
ATOM   3490  HG  LEU B 217     -25.582  -8.650 -11.117  1.00  0.00           H  
ATOM   3491  CD1 LEU B 217     -25.962  -9.142  -9.076  1.00  0.00           C  
ATOM   3492 HD11 LEU B 217     -26.506  -8.736  -8.225  1.00  0.00           H  
ATOM   3493 HD12 LEU B 217     -26.336 -10.144  -9.276  1.00  0.00           H  
ATOM   3494 HD13 LEU B 217     -24.899  -9.199  -8.839  1.00  0.00           H  
ATOM   3495  CD2 LEU B 217     -27.657  -8.306 -10.684  1.00  0.00           C  
ATOM   3496 HD21 LEU B 217     -27.959  -9.341 -10.847  1.00  0.00           H  
ATOM   3497 HD22 LEU B 217     -28.269  -7.886  -9.886  1.00  0.00           H  
ATOM   3498 HD23 LEU B 217     -27.821  -7.751 -11.608  1.00  0.00           H  
ATOM   3499  C   LEU B 217     -25.381  -4.416 -10.590  1.00  0.00           C  
ATOM   3500  O   LEU B 217     -26.231  -3.662 -10.124  1.00  0.00           O  
ATOM   3501  N   TRP B 218     -24.085  -4.098 -10.645  1.00  0.00           N  
ATOM   3502  H   TRP B 218     -23.444  -4.781 -11.029  1.00  0.00           H  
ATOM   3503  CA  TRP B 218     -23.489  -2.840 -10.186  1.00  0.00           C  
ATOM   3504  HA  TRP B 218     -24.081  -2.000 -10.549  1.00  0.00           H  
ATOM   3505  CB  TRP B 218     -23.494  -2.815  -8.648  1.00  0.00           C  
ATOM   3506  HB2 TRP B 218     -24.529  -2.774  -8.306  1.00  0.00           H  
ATOM   3507  HB3 TRP B 218     -23.066  -3.747  -8.280  1.00  0.00           H  
ATOM   3508  CG  TRP B 218     -22.751  -1.696  -7.996  1.00  0.00           C  
ATOM   3509  CD1 TRP B 218     -23.303  -0.553  -7.536  1.00  0.00           C  
ATOM   3510  HD1 TRP B 218     -24.354  -0.290  -7.574  1.00  0.00           H  
ATOM   3511  NE1 TRP B 218     -22.329   0.244  -6.974  1.00  0.00           N  
ATOM   3512  HE1 TRP B 218     -22.572   1.134  -6.520  1.00  0.00           H  
ATOM   3513  CE2 TRP B 218     -21.084  -0.345  -7.044  1.00  0.00           C  
ATOM   3514  CZ2 TRP B 218     -19.814   0.024  -6.581  1.00  0.00           C  
ATOM   3515  HZ2 TRP B 218     -19.685   0.953  -6.046  1.00  0.00           H  
ATOM   3516  CH2 TRP B 218     -18.728  -0.844  -6.790  1.00  0.00           C  
ATOM   3517  HH2 TRP B 218     -17.749  -0.588  -6.408  1.00  0.00           H  
ATOM   3518  CZ3 TRP B 218     -18.923  -2.059  -7.470  1.00  0.00           C  
ATOM   3519  HZ3 TRP B 218     -18.088  -2.730  -7.622  1.00  0.00           H  
ATOM   3520  CE3 TRP B 218     -20.204  -2.427  -7.923  1.00  0.00           C  
ATOM   3521  HE3 TRP B 218     -20.346  -3.379  -8.413  1.00  0.00           H  
ATOM   3522  CD2 TRP B 218     -21.321  -1.587  -7.709  1.00  0.00           C  
ATOM   3523  C   TRP B 218     -22.066  -2.721 -10.750  1.00  0.00           C  
ATOM   3524  O   TRP B 218     -21.422  -3.745 -10.998  1.00  0.00           O  
ATOM   3525  N   LYS B 219     -21.567  -1.496 -10.949  1.00  0.00           N  
ATOM   3526  H   LYS B 219     -22.123  -0.706 -10.643  1.00  0.00           H  
ATOM   3527  CA  LYS B 219     -20.184  -1.213 -11.368  1.00  0.00           C  
ATOM   3528  HA  LYS B 219     -19.544  -2.025 -11.022  1.00  0.00           H  
ATOM   3529  CB  LYS B 219     -20.095  -1.144 -12.906  1.00  0.00           C  
ATOM   3530  HB2 LYS B 219     -20.521  -2.062 -13.310  1.00  0.00           H  
ATOM   3531  HB3 LYS B 219     -20.692  -0.302 -13.260  1.00  0.00           H  
ATOM   3532  CG  LYS B 219     -18.656  -1.012 -13.443  1.00  0.00           C  
ATOM   3533  HG2 LYS B 219     -18.214  -0.083 -13.083  1.00  0.00           H  
ATOM   3534  HG3 LYS B 219     -18.058  -1.844 -13.082  1.00  0.00           H  
ATOM   3535  CD  LYS B 219     -18.628  -1.008 -14.980  1.00  0.00           C  
ATOM   3536  HD2 LYS B 219     -19.133  -1.897 -15.363  1.00  0.00           H  
ATOM   3537  HD3 LYS B 219     -19.171  -0.128 -15.328  1.00  0.00           H  
ATOM   3538  CE  LYS B 219     -17.191  -0.945 -15.525  1.00  0.00           C  
ATOM   3539  HE2 LYS B 219     -17.225  -0.565 -16.551  1.00  0.00           H  
ATOM   3540  HE3 LYS B 219     -16.622  -0.230 -14.923  1.00  0.00           H  
ATOM   3541  NZ  LYS B 219     -16.524  -2.272 -15.516  1.00  0.00           N  
ATOM   3542  HZ1 LYS B 219     -15.539  -2.233 -15.736  1.00  0.00           H  
ATOM   3543  HZ2 LYS B 219     -16.598  -2.736 -14.604  1.00  0.00           H  
ATOM   3544  HZ3 LYS B 219     -16.970  -2.938 -16.126  1.00  0.00           H  
ATOM   3545  C   LYS B 219     -19.689   0.064 -10.694  1.00  0.00           C  
ATOM   3546  O   LYS B 219     -20.429   1.039 -10.591  1.00  0.00           O  
ATOM   3547  N   GLY B 220     -18.426   0.062 -10.286  1.00  0.00           N  
ATOM   3548  H   GLY B 220     -17.877  -0.778 -10.441  1.00  0.00           H  
ATOM   3549  CA  GLY B 220     -17.802   1.168  -9.575  1.00  0.00           C  
ATOM   3550  HA2 GLY B 220     -18.249   2.109  -9.895  1.00  0.00           H  
ATOM   3551  HA3 GLY B 220     -17.992   1.057  -8.509  1.00  0.00           H  
ATOM   3552  C   GLY B 220     -16.297   1.264  -9.801  1.00  0.00           C  
ATOM   3553  O   GLY B 220     -15.718   0.648 -10.698  1.00  0.00           O  
ATOM   3554  N   SER B 221     -15.663   2.108  -8.995  1.00  0.00           N  
ATOM   3555  H   SER B 221     -16.180   2.533  -8.235  1.00  0.00           H  
ATOM   3556  CA  SER B 221     -14.276   2.535  -9.160  1.00  0.00           C  
ATOM   3557  HA  SER B 221     -13.676   1.691  -9.493  1.00  0.00           H  
ATOM   3558  CB  SER B 221     -14.219   3.634 -10.229  1.00  0.00           C  
ATOM   3559  HB2 SER B 221     -14.299   3.170 -11.215  1.00  0.00           H  
ATOM   3560  HB3 SER B 221     -15.059   4.317 -10.089  1.00  0.00           H  
ATOM   3561  OG  SER B 221     -13.023   4.383 -10.152  1.00  0.00           O  
ATOM   3562  HG  SER B 221     -13.152   5.074  -9.488  1.00  0.00           H  
ATOM   3563  C   SER B 221     -13.739   3.029  -7.820  1.00  0.00           C  
ATOM   3564  O   SER B 221     -14.415   3.787  -7.129  1.00  0.00           O  
ATOM   3565  N   PHE B 222     -12.526   2.612  -7.467  1.00  0.00           N  
ATOM   3566  H   PHE B 222     -12.018   2.020  -8.121  1.00  0.00           H  
ATOM   3567  CA  PHE B 222     -11.904   2.857  -6.162  1.00  0.00           C  
ATOM   3568  HA  PHE B 222     -12.269   3.812  -5.780  1.00  0.00           H  
ATOM   3569  CB  PHE B 222     -12.360   1.751  -5.180  1.00  0.00           C  
ATOM   3570  HB2 PHE B 222     -13.182   2.150  -4.584  1.00  0.00           H  
ATOM   3571  HB3 PHE B 222     -12.779   0.920  -5.751  1.00  0.00           H  
ATOM   3572  CG  PHE B 222     -11.320   1.150  -4.248  1.00  0.00           C  
ATOM   3573  CD1 PHE B 222     -11.304   1.466  -2.876  1.00  0.00           C  
ATOM   3574  HD1 PHE B 222     -12.021   2.163  -2.460  1.00  0.00           H  
ATOM   3575  CE1 PHE B 222     -10.376   0.841  -2.024  1.00  0.00           C  
ATOM   3576  HE1 PHE B 222     -10.387   1.060  -0.968  1.00  0.00           H  
ATOM   3577  CZ  PHE B 222      -9.447  -0.081  -2.535  1.00  0.00           C  
ATOM   3578  HZ  PHE B 222      -8.741  -0.564  -1.875  1.00  0.00           H  
ATOM   3579  CE2 PHE B 222      -9.455  -0.389  -3.904  1.00  0.00           C  
ATOM   3580  HE2 PHE B 222      -8.750  -1.106  -4.297  1.00  0.00           H  
ATOM   3581  CD2 PHE B 222     -10.398   0.214  -4.754  1.00  0.00           C  
ATOM   3582  HD2 PHE B 222     -10.426  -0.051  -5.799  1.00  0.00           H  
ATOM   3583  C   PHE B 222     -10.378   2.987  -6.293  1.00  0.00           C  
ATOM   3584  O   PHE B 222      -9.770   2.486  -7.240  1.00  0.00           O  
ATOM   3585  N   LYS B 223      -9.741   3.639  -5.318  1.00  0.00           N  
ATOM   3586  H   LYS B 223     -10.284   3.981  -4.536  1.00  0.00           H  
ATOM   3587  CA  LYS B 223      -8.282   3.781  -5.226  1.00  0.00           C  
ATOM   3588  HA  LYS B 223      -7.798   3.207  -6.011  1.00  0.00           H  
ATOM   3589  CB  LYS B 223      -7.888   5.249  -5.431  1.00  0.00           C  
ATOM   3590  HB2 LYS B 223      -8.440   5.829  -4.700  1.00  0.00           H  
ATOM   3591  HB3 LYS B 223      -6.823   5.333  -5.213  1.00  0.00           H  
ATOM   3592  CG  LYS B 223      -8.184   5.833  -6.826  1.00  0.00           C  
ATOM   3593  HG2 LYS B 223      -7.830   5.151  -7.592  1.00  0.00           H  
ATOM   3594  HG3 LYS B 223      -9.264   5.930  -6.945  1.00  0.00           H  
ATOM   3595  CD  LYS B 223      -7.539   7.214  -7.054  1.00  0.00           C  
ATOM   3596  HD2 LYS B 223      -7.877   7.609  -8.013  1.00  0.00           H  
ATOM   3597  HD3 LYS B 223      -7.883   7.891  -6.273  1.00  0.00           H  
ATOM   3598  CE  LYS B 223      -6.001   7.150  -7.061  1.00  0.00           C  
ATOM   3599  HE2 LYS B 223      -5.670   6.432  -6.310  1.00  0.00           H  
ATOM   3600  HE3 LYS B 223      -5.660   6.767  -8.027  1.00  0.00           H  
ATOM   3601  NZ  LYS B 223      -5.362   8.448  -6.760  1.00  0.00           N  
ATOM   3602  HZ1 LYS B 223      -5.735   8.835  -5.884  1.00  0.00           H  
ATOM   3603  HZ2 LYS B 223      -4.362   8.318  -6.635  1.00  0.00           H  
ATOM   3604  HZ3 LYS B 223      -5.540   9.131  -7.476  1.00  0.00           H  
ATOM   3605  C   LYS B 223      -7.801   3.292  -3.851  1.00  0.00           C  
ATOM   3606  O   LYS B 223      -8.324   3.787  -2.851  1.00  0.00           O  
ATOM   3607  N   PRO B 224      -6.804   2.386  -3.761  1.00  0.00           N  
ATOM   3608  CD  PRO B 224      -6.132   1.707  -4.857  1.00  0.00           C  
ATOM   3609  HD2 PRO B 224      -5.354   2.353  -5.266  1.00  0.00           H  
ATOM   3610  HD3 PRO B 224      -6.833   1.416  -5.636  1.00  0.00           H  
ATOM   3611  CG  PRO B 224      -5.509   0.457  -4.245  1.00  0.00           C  
ATOM   3612  HG2 PRO B 224      -4.610   0.159  -4.780  1.00  0.00           H  
ATOM   3613  HG3 PRO B 224      -6.243  -0.349  -4.233  1.00  0.00           H  
ATOM   3614  CB  PRO B 224      -5.193   0.888  -2.816  1.00  0.00           C  
ATOM   3615  HB2 PRO B 224      -4.224   1.387  -2.800  1.00  0.00           H  
ATOM   3616  HB3 PRO B 224      -5.189   0.037  -2.135  1.00  0.00           H  
ATOM   3617  CA  PRO B 224      -6.311   1.882  -2.475  1.00  0.00           C  
ATOM   3618  HA  PRO B 224      -7.121   1.361  -1.967  1.00  0.00           H  
ATOM   3619  C   PRO B 224      -5.788   2.991  -1.558  1.00  0.00           C  
ATOM   3620  O   PRO B 224      -6.027   2.966  -0.356  1.00  0.00           O  
ATOM   3621  N   SER B 225      -5.107   3.976  -2.143  1.00  0.00           N  
ATOM   3622  H   SER B 225      -4.981   3.946  -3.146  1.00  0.00           H  
ATOM   3623  CA  SER B 225      -4.486   5.127  -1.483  1.00  0.00           C  
ATOM   3624  HA  SER B 225      -3.833   4.774  -0.683  1.00  0.00           H  
ATOM   3625  CB  SER B 225      -3.617   5.839  -2.528  1.00  0.00           C  
ATOM   3626  HB2 SER B 225      -3.343   6.832  -2.172  1.00  0.00           H  
ATOM   3627  HB3 SER B 225      -2.705   5.256  -2.671  1.00  0.00           H  
ATOM   3628  OG  SER B 225      -4.301   5.931  -3.777  1.00  0.00           O  
ATOM   3629  HG  SER B 225      -3.727   6.361  -4.423  1.00  0.00           H  
ATOM   3630  C   SER B 225      -5.472   6.115  -0.854  1.00  0.00           C  
ATOM   3631  O   SER B 225      -5.197   6.649   0.215  1.00  0.00           O  
ATOM   3632  N   GLU B 226      -6.641   6.334  -1.456  1.00  0.00           N  
ATOM   3633  H   GLU B 226      -6.834   5.835  -2.309  1.00  0.00           H  
ATOM   3634  CA  GLU B 226      -7.676   7.249  -0.925  1.00  0.00           C  
ATOM   3635  HA  GLU B 226      -7.190   8.120  -0.480  1.00  0.00           H  
ATOM   3636  CB  GLU B 226      -8.607   7.760  -2.050  1.00  0.00           C  
ATOM   3637  HB2 GLU B 226      -9.333   6.971  -2.234  1.00  0.00           H  
ATOM   3638  HB3 GLU B 226      -9.176   8.617  -1.688  1.00  0.00           H  
ATOM   3639  CG  GLU B 226      -7.997   8.084  -3.431  1.00  0.00           C  
ATOM   3640  HG2 GLU B 226      -7.251   7.333  -3.688  1.00  0.00           H  
ATOM   3641  HG3 GLU B 226      -8.812   7.987  -4.152  1.00  0.00           H  
ATOM   3642  CD  GLU B 226      -7.378   9.467  -3.660  1.00  0.00           C  
ATOM   3643  OE1 GLU B 226      -7.688  10.411  -2.912  1.00  0.00           O  
ATOM   3644  OE2 GLU B 226      -6.631   9.563  -4.667  1.00  0.00           O  
ATOM   3645  C   GLU B 226      -8.525   6.582   0.185  1.00  0.00           C  
ATOM   3646  O   GLU B 226      -9.306   7.250   0.851  1.00  0.00           O  
ATOM   3647  N   HIE B 227      -8.390   5.260   0.385  1.00  0.00           N  
ATOM   3648  H   HIE B 227      -7.702   4.780  -0.185  1.00  0.00           H  
ATOM   3649  CA  HIE B 227      -9.249   4.432   1.259  1.00  0.00           C  
ATOM   3650  HA  HIE B 227      -9.823   5.095   1.911  1.00  0.00           H  
ATOM   3651  CB  HIE B 227     -10.262   3.655   0.401  1.00  0.00           C  
ATOM   3652  HB2 HIE B 227      -9.719   3.090  -0.356  1.00  0.00           H  
ATOM   3653  HB3 HIE B 227     -10.802   2.957   1.036  1.00  0.00           H  
ATOM   3654  CG  HIE B 227     -11.309   4.505  -0.269  1.00  0.00           C  
ATOM   3655  ND1 HIE B 227     -12.519   4.886   0.308  1.00  0.00           N  
ATOM   3656  CE1 HIE B 227     -13.121   5.680  -0.586  1.00  0.00           C  
ATOM   3657  HE1 HIE B 227     -14.076   6.162  -0.425  1.00  0.00           H  
ATOM   3658  NE2 HIE B 227     -12.360   5.810  -1.687  1.00  0.00           N  
ATOM   3659  HE2 HIE B 227     -12.566   6.417  -2.465  1.00  0.00           H  
ATOM   3660  CD2 HIE B 227     -11.215   5.063  -1.509  1.00  0.00           C  
ATOM   3661  HD2 HIE B 227     -10.371   4.974  -2.173  1.00  0.00           H  
ATOM   3662  C   HIE B 227      -8.440   3.511   2.195  1.00  0.00           C  
ATOM   3663  O   HIE B 227      -8.821   2.371   2.484  1.00  0.00           O  
ATOM   3664  N   VAL B 228      -7.291   3.982   2.684  1.00  0.00           N  
ATOM   3665  H   VAL B 228      -6.993   4.905   2.393  1.00  0.00           H  
ATOM   3666  CA  VAL B 228      -6.434   3.214   3.605  1.00  0.00           C  
ATOM   3667  HA  VAL B 228      -6.340   2.208   3.197  1.00  0.00           H  
ATOM   3668  CB  VAL B 228      -5.008   3.793   3.689  1.00  0.00           C  
ATOM   3669  HB  VAL B 228      -5.082   4.828   4.009  1.00  0.00           H  
ATOM   3670  CG1 VAL B 228      -4.117   3.020   4.678  1.00  0.00           C  
ATOM   3671 HG11 VAL B 228      -4.106   1.959   4.425  1.00  0.00           H  
ATOM   3672 HG12 VAL B 228      -3.099   3.408   4.631  1.00  0.00           H  
ATOM   3673 HG13 VAL B 228      -4.475   3.149   5.697  1.00  0.00           H  
ATOM   3674  CG2 VAL B 228      -4.322   3.759   2.321  1.00  0.00           C  
ATOM   3675 HG21 VAL B 228      -4.312   2.741   1.934  1.00  0.00           H  
ATOM   3676 HG22 VAL B 228      -4.858   4.401   1.624  1.00  0.00           H  
ATOM   3677 HG23 VAL B 228      -3.300   4.130   2.398  1.00  0.00           H  
ATOM   3678  C   VAL B 228      -7.057   3.093   5.002  1.00  0.00           C  
ATOM   3679  O   VAL B 228      -7.518   4.076   5.590  1.00  0.00           O  
ATOM   3680  N   LYS B 229      -6.998   1.878   5.559  1.00  0.00           N  
ATOM   3681  H   LYS B 229      -6.627   1.133   4.972  1.00  0.00           H  
ATOM   3682  CA  LYS B 229      -7.295   1.520   6.953  1.00  0.00           C  
ATOM   3683  HA  LYS B 229      -7.395   2.424   7.551  1.00  0.00           H  
ATOM   3684  CB  LYS B 229      -8.633   0.764   7.018  1.00  0.00           C  
ATOM   3685  HB2 LYS B 229      -9.419   1.385   6.587  1.00  0.00           H  
ATOM   3686  HB3 LYS B 229      -8.571  -0.159   6.436  1.00  0.00           H  
ATOM   3687  CG  LYS B 229      -8.978   0.430   8.478  1.00  0.00           C  
ATOM   3688  HG2 LYS B 229      -8.273  -0.311   8.858  1.00  0.00           H  
ATOM   3689  HG3 LYS B 229      -8.890   1.333   9.084  1.00  0.00           H  
ATOM   3690  CD  LYS B 229     -10.397  -0.124   8.622  1.00  0.00           C  
ATOM   3691  HD2 LYS B 229     -11.115   0.636   8.310  1.00  0.00           H  
ATOM   3692  HD3 LYS B 229     -10.513  -1.010   7.995  1.00  0.00           H  
ATOM   3693  CE  LYS B 229     -10.625  -0.488  10.092  1.00  0.00           C  
ATOM   3694  HE2 LYS B 229      -9.920  -1.276  10.369  1.00  0.00           H  
ATOM   3695  HE3 LYS B 229     -10.408   0.386  10.717  1.00  0.00           H  
ATOM   3696  NZ  LYS B 229     -12.006  -0.962  10.337  1.00  0.00           N  
ATOM   3697  HZ1 LYS B 229     -12.236  -1.770   9.777  1.00  0.00           H  
ATOM   3698  HZ2 LYS B 229     -12.075  -1.272  11.314  1.00  0.00           H  
ATOM   3699  HZ3 LYS B 229     -12.690  -0.233  10.214  1.00  0.00           H  
ATOM   3700  C   LYS B 229      -6.129   0.678   7.499  1.00  0.00           C  
ATOM   3701  O   LYS B 229      -6.053  -0.506   7.162  1.00  0.00           O  
ATOM   3702  N   PRO B 230      -5.201   1.247   8.294  1.00  0.00           N  
ATOM   3703  CD  PRO B 230      -5.076   2.645   8.672  1.00  0.00           C  
ATOM   3704  HD2 PRO B 230      -5.543   2.795   9.645  1.00  0.00           H  
ATOM   3705  HD3 PRO B 230      -5.510   3.312   7.931  1.00  0.00           H  
ATOM   3706  CG  PRO B 230      -3.578   2.906   8.788  1.00  0.00           C  
ATOM   3707  HG2 PRO B 230      -3.356   3.735   9.456  1.00  0.00           H  
ATOM   3708  HG3 PRO B 230      -3.152   3.079   7.799  1.00  0.00           H  
ATOM   3709  CB  PRO B 230      -3.075   1.582   9.350  1.00  0.00           C  
ATOM   3710  HB2 PRO B 230      -3.245   1.554  10.428  1.00  0.00           H  
ATOM   3711  HB3 PRO B 230      -2.022   1.426   9.121  1.00  0.00           H  
ATOM   3712  CA  PRO B 230      -3.965   0.558   8.637  1.00  0.00           C  
ATOM   3713  HA  PRO B 230      -3.498   0.291   7.694  1.00  0.00           H  
ATOM   3714  C   PRO B 230      -4.160  -0.714   9.466  1.00  0.00           C  
ATOM   3715  O   PRO B 230      -5.184  -0.919  10.124  1.00  0.00           O  
ATOM   3716  N   ARG B 231      -3.141  -1.575   9.455  1.00  0.00           N  
ATOM   3717  H   ARG B 231      -2.343  -1.342   8.870  1.00  0.00           H  
ATOM   3718  CA  ARG B 231      -3.055  -2.741  10.345  1.00  0.00           C  
ATOM   3719  HA  ARG B 231      -3.984  -3.304  10.249  1.00  0.00           H  
ATOM   3720  CB  ARG B 231      -1.879  -3.631   9.900  1.00  0.00           C  
ATOM   3721  HB2 ARG B 231      -0.965  -3.036   9.855  1.00  0.00           H  
ATOM   3722  HB3 ARG B 231      -1.745  -4.430  10.630  1.00  0.00           H  
ATOM   3723  CG  ARG B 231      -2.143  -4.259   8.520  1.00  0.00           C  
ATOM   3724  HG2 ARG B 231      -3.074  -4.828   8.570  1.00  0.00           H  
ATOM   3725  HG3 ARG B 231      -2.251  -3.478   7.768  1.00  0.00           H  
ATOM   3726  CD  ARG B 231      -1.014  -5.199   8.087  1.00  0.00           C  
ATOM   3727  HD2 ARG B 231      -0.135  -4.605   7.825  1.00  0.00           H  
ATOM   3728  HD3 ARG B 231      -0.758  -5.844   8.930  1.00  0.00           H  
ATOM   3729  NE  ARG B 231      -1.440  -6.005   6.926  1.00  0.00           N  
ATOM   3730  HE  ARG B 231      -1.966  -5.536   6.191  1.00  0.00           H  
ATOM   3731  CZ  ARG B 231      -1.197  -7.277   6.684  1.00  0.00           C  
ATOM   3732  NH1 ARG B 231      -0.441  -8.017   7.443  1.00  0.00           N  
ATOM   3733 HH11 ARG B 231       0.049  -7.561   8.192  1.00  0.00           H  
ATOM   3734 HH12 ARG B 231      -0.232  -8.955   7.170  1.00  0.00           H  
ATOM   3735  NH2 ARG B 231      -1.695  -7.819   5.622  1.00  0.00           N  
ATOM   3736 HH21 ARG B 231      -2.249  -7.205   5.014  1.00  0.00           H  
ATOM   3737 HH22 ARG B 231      -1.532  -8.770   5.366  1.00  0.00           H  
ATOM   3738  C   ARG B 231      -2.947  -2.294  11.812  1.00  0.00           C  
ATOM   3739  O   ARG B 231      -2.361  -1.252  12.101  1.00  0.00           O  
ATOM   3740  N   ALA B 232      -3.513  -3.063  12.742  1.00  0.00           N  
ATOM   3741  H   ALA B 232      -3.948  -3.924  12.461  1.00  0.00           H  
ATOM   3742  CA  ALA B 232      -3.461  -2.754  14.175  1.00  0.00           C  
ATOM   3743  HA  ALA B 232      -3.758  -1.717  14.306  1.00  0.00           H  
ATOM   3744  CB  ALA B 232      -4.490  -3.621  14.909  1.00  0.00           C  
ATOM   3745  HB1 ALA B 232      -4.501  -3.364  15.968  1.00  0.00           H  
ATOM   3746  HB2 ALA B 232      -5.483  -3.446  14.497  1.00  0.00           H  
ATOM   3747  HB3 ALA B 232      -4.236  -4.675  14.806  1.00  0.00           H  
ATOM   3748  C   ALA B 232      -2.039  -2.959  14.745  1.00  0.00           C  
ATOM   3749  O   ALA B 232      -1.391  -3.942  14.376  1.00  0.00           O  
ATOM   3750  N   PRO B 233      -1.535  -2.091  15.648  1.00  0.00           N  
ATOM   3751  CD  PRO B 233      -2.074  -0.798  16.039  1.00  0.00           C  
ATOM   3752  HD2 PRO B 233      -2.744  -0.919  16.891  1.00  0.00           H  
ATOM   3753  HD3 PRO B 233      -2.582  -0.301  15.214  1.00  0.00           H  
ATOM   3754  CG  PRO B 233      -0.852   0.025  16.438  1.00  0.00           C  
ATOM   3755  HG2 PRO B 233      -1.107   0.818  17.141  1.00  0.00           H  
ATOM   3756  HG3 PRO B 233      -0.387   0.434  15.541  1.00  0.00           H  
ATOM   3757  CB  PRO B 233       0.085  -1.012  17.054  1.00  0.00           C  
ATOM   3758  HB2 PRO B 233      -0.161  -1.162  18.105  1.00  0.00           H  
ATOM   3759  HB3 PRO B 233       1.129  -0.718  16.947  1.00  0.00           H  
ATOM   3760  CA  PRO B 233      -0.220  -2.285  16.261  1.00  0.00           C  
ATOM   3761  HA  PRO B 233       0.517  -2.381  15.464  1.00  0.00           H  
ATOM   3762  C   PRO B 233      -0.155  -3.537  17.147  1.00  0.00           C  
ATOM   3763  O   PRO B 233      -1.142  -3.931  17.772  1.00  0.00           O  
ATOM   3764  N   GLY B 234       1.028  -4.150  17.220  1.00  0.00           N  
ATOM   3765  H   GLY B 234       1.814  -3.718  16.754  1.00  0.00           H  
ATOM   3766  CA  GLY B 234       1.271  -5.392  17.962  1.00  0.00           C  
ATOM   3767  HA2 GLY B 234       0.325  -5.823  18.292  1.00  0.00           H  
ATOM   3768  HA3 GLY B 234       1.743  -6.114  17.296  1.00  0.00           H  
ATOM   3769  C   GLY B 234       2.172  -5.218  19.187  1.00  0.00           C  
ATOM   3770  O   GLY B 234       2.783  -4.168  19.379  1.00  0.00           O  
ATOM   3771  N   ASN B 235       2.294  -6.284  19.985  1.00  0.00           N  
ATOM   3772  H   ASN B 235       1.828  -7.131  19.693  1.00  0.00           H  
ATOM   3773  CA  ASN B 235       3.309  -6.434  21.039  1.00  0.00           C  
ATOM   3774  HA  ASN B 235       3.031  -7.316  21.618  1.00  0.00           H  
ATOM   3775  CB  ASN B 235       4.690  -6.738  20.407  1.00  0.00           C  
ATOM   3776  HB2 ASN B 235       5.021  -5.873  19.836  1.00  0.00           H  
ATOM   3777  HB3 ASN B 235       5.406  -6.885  21.216  1.00  0.00           H  
ATOM   3778  CG  ASN B 235       4.749  -7.960  19.496  1.00  0.00           C  
ATOM   3779  OD1 ASN B 235       3.776  -8.412  18.912  1.00  0.00           O  
ATOM   3780  ND2 ASN B 235       5.912  -8.548  19.340  1.00  0.00           N  
ATOM   3781 HD21 ASN B 235       5.930  -9.352  18.737  1.00  0.00           H  
ATOM   3782 HD22 ASN B 235       6.726  -8.195  19.809  1.00  0.00           H  
ATOM   3783  C   ASN B 235       3.336  -5.275  22.062  1.00  0.00           C  
ATOM   3784  O   ASN B 235       4.408  -4.838  22.475  1.00  0.00           O  
ATOM   3785  N   LEU B 236       2.161  -4.754  22.436  1.00  0.00           N  
ATOM   3786  H   LEU B 236       1.323  -5.153  22.049  1.00  0.00           H  
ATOM   3787  CA  LEU B 236       2.007  -3.681  23.420  1.00  0.00           C  
ATOM   3788  HA  LEU B 236       2.644  -2.851  23.119  1.00  0.00           H  
ATOM   3789  CB  LEU B 236       0.540  -3.208  23.409  1.00  0.00           C  
ATOM   3790  HB2 LEU B 236       0.300  -2.820  22.418  1.00  0.00           H  
ATOM   3791  HB3 LEU B 236      -0.092  -4.079  23.588  1.00  0.00           H  
ATOM   3792  CG  LEU B 236       0.188  -2.142  24.466  1.00  0.00           C  
ATOM   3793  HG  LEU B 236       0.479  -2.494  25.452  1.00  0.00           H  
ATOM   3794  CD1 LEU B 236       0.855  -0.795  24.204  1.00  0.00           C  
ATOM   3795 HD11 LEU B 236       0.624  -0.446  23.198  1.00  0.00           H  
ATOM   3796 HD12 LEU B 236       0.511  -0.061  24.932  1.00  0.00           H  
ATOM   3797 HD13 LEU B 236       1.929  -0.896  24.320  1.00  0.00           H  
ATOM   3798  CD2 LEU B 236      -1.317  -1.915  24.473  1.00  0.00           C  
ATOM   3799 HD21 LEU B 236      -1.574  -1.194  25.246  1.00  0.00           H  
ATOM   3800 HD22 LEU B 236      -1.629  -1.537  23.501  1.00  0.00           H  
ATOM   3801 HD23 LEU B 236      -1.830  -2.854  24.679  1.00  0.00           H  
ATOM   3802  C   LEU B 236       2.452  -4.153  24.815  1.00  0.00           C  
ATOM   3803  O   LEU B 236       1.997  -5.191  25.300  1.00  0.00           O  
ATOM   3804  N   THR B 237       3.285  -3.358  25.483  1.00  0.00           N  
ATOM   3805  H   THR B 237       3.624  -2.518  25.021  1.00  0.00           H  
ATOM   3806  CA  THR B 237       3.809  -3.628  26.827  1.00  0.00           C  
ATOM   3807  HA  THR B 237       3.113  -4.289  27.339  1.00  0.00           H  
ATOM   3808  CB  THR B 237       5.151  -4.374  26.727  1.00  0.00           C  
ATOM   3809  HB  THR B 237       5.060  -5.166  25.983  1.00  0.00           H  
ATOM   3810  CG2 THR B 237       6.335  -3.485  26.346  1.00  0.00           C  
ATOM   3811 HG21 THR B 237       6.518  -2.732  27.114  1.00  0.00           H  
ATOM   3812 HG22 THR B 237       7.227  -4.104  26.244  1.00  0.00           H  
ATOM   3813 HG23 THR B 237       6.135  -2.994  25.394  1.00  0.00           H  
ATOM   3814  OG1 THR B 237       5.450  -4.974  27.966  1.00  0.00           O  
ATOM   3815  HG1 THR B 237       5.046  -5.845  27.979  1.00  0.00           H  
ATOM   3816  C   THR B 237       3.896  -2.348  27.666  1.00  0.00           C  
ATOM   3817  O   THR B 237       3.712  -1.243  27.146  1.00  0.00           O  
ATOM   3818  N   VAL B 238       4.157  -2.486  28.967  1.00  0.00           N  
ATOM   3819  H   VAL B 238       4.447  -3.401  29.294  1.00  0.00           H  
ATOM   3820  CA  VAL B 238       4.153  -1.400  29.960  1.00  0.00           C  
ATOM   3821  HA  VAL B 238       4.318  -0.461  29.435  1.00  0.00           H  
ATOM   3822  CB  VAL B 238       2.782  -1.304  30.663  1.00  0.00           C  
ATOM   3823  HB  VAL B 238       2.020  -1.200  29.893  1.00  0.00           H  
ATOM   3824  CG1 VAL B 238       2.425  -2.542  31.493  1.00  0.00           C  
ATOM   3825 HG11 VAL B 238       1.424  -2.429  31.900  1.00  0.00           H  
ATOM   3826 HG12 VAL B 238       2.442  -3.433  30.867  1.00  0.00           H  
ATOM   3827 HG13 VAL B 238       3.125  -2.667  32.318  1.00  0.00           H  
ATOM   3828  CG2 VAL B 238       2.688  -0.072  31.572  1.00  0.00           C  
ATOM   3829 HG21 VAL B 238       1.664   0.047  31.923  1.00  0.00           H  
ATOM   3830 HG22 VAL B 238       3.342  -0.188  32.437  1.00  0.00           H  
ATOM   3831 HG23 VAL B 238       2.974   0.821  31.017  1.00  0.00           H  
ATOM   3832  C   VAL B 238       5.309  -1.580  30.946  1.00  0.00           C  
ATOM   3833  O   VAL B 238       5.631  -2.705  31.323  1.00  0.00           O  
ATOM   3834  N   HIE B 239       5.956  -0.479  31.337  1.00  0.00           N  
ATOM   3835  H   HIE B 239       5.637   0.415  30.978  1.00  0.00           H  
ATOM   3836  CA  HIE B 239       7.221  -0.482  32.077  1.00  0.00           C  
ATOM   3837  HA  HIE B 239       7.257  -1.360  32.724  1.00  0.00           H  
ATOM   3838  CB  HIE B 239       8.361  -0.604  31.053  1.00  0.00           C  
ATOM   3839  HB2 HIE B 239       8.299   0.232  30.355  1.00  0.00           H  
ATOM   3840  HB3 HIE B 239       8.232  -1.528  30.487  1.00  0.00           H  
ATOM   3841  CG  HIE B 239       9.739  -0.624  31.658  1.00  0.00           C  
ATOM   3842  ND1 HIE B 239      10.117  -1.377  32.769  1.00  0.00           N  
ATOM   3843  CE1 HIE B 239      11.426  -1.151  32.937  1.00  0.00           C  
ATOM   3844  HE1 HIE B 239      12.024  -1.583  33.729  1.00  0.00           H  
ATOM   3845  NE2 HIE B 239      11.887  -0.323  31.984  1.00  0.00           N  
ATOM   3846  HE2 HIE B 239      12.845  -0.020  31.895  1.00  0.00           H  
ATOM   3847  CD2 HIE B 239      10.836   0.017  31.160  1.00  0.00           C  
ATOM   3848  HD2 HIE B 239      10.861   0.633  30.272  1.00  0.00           H  
ATOM   3849  C   HIE B 239       7.369   0.761  32.969  1.00  0.00           C  
ATOM   3850  O   HIE B 239       6.888   1.843  32.626  1.00  0.00           O  
ATOM   3851  N   THR B 240       8.042   0.624  34.111  1.00  0.00           N  
ATOM   3852  H   THR B 240       8.488  -0.264  34.301  1.00  0.00           H  
ATOM   3853  CA  THR B 240       8.202   1.709  35.098  1.00  0.00           C  
ATOM   3854  HA  THR B 240       7.369   2.405  34.986  1.00  0.00           H  
ATOM   3855  CB  THR B 240       8.139   1.167  36.540  1.00  0.00           C  
ATOM   3856  HB  THR B 240       9.063   0.635  36.772  1.00  0.00           H  
ATOM   3857  CG2 THR B 240       7.916   2.269  37.578  1.00  0.00           C  
ATOM   3858 HG21 THR B 240       7.013   2.833  37.342  1.00  0.00           H  
ATOM   3859 HG22 THR B 240       7.818   1.829  38.570  1.00  0.00           H  
ATOM   3860 HG23 THR B 240       8.767   2.949  37.596  1.00  0.00           H  
ATOM   3861  OG1 THR B 240       7.056   0.271  36.670  1.00  0.00           O  
ATOM   3862  HG1 THR B 240       6.711   0.321  37.565  1.00  0.00           H  
ATOM   3863  C   THR B 240       9.501   2.489  34.862  1.00  0.00           C  
ATOM   3864  O   THR B 240      10.529   1.916  34.499  1.00  0.00           O  
ATOM   3865  N   GLN B 241       9.488   3.803  35.091  1.00  0.00           N  
ATOM   3866  H   GLN B 241       8.608   4.244  35.346  1.00  0.00           H  
ATOM   3867  CA  GLN B 241      10.653   4.692  35.031  1.00  0.00           C  
ATOM   3868  HA  GLN B 241      11.555   4.084  34.952  1.00  0.00           H  
ATOM   3869  CB  GLN B 241      10.586   5.603  33.788  1.00  0.00           C  
ATOM   3870  HB2 GLN B 241       9.751   6.298  33.876  1.00  0.00           H  
ATOM   3871  HB3 GLN B 241      11.506   6.190  33.758  1.00  0.00           H  
ATOM   3872  CG  GLN B 241      10.459   4.823  32.468  1.00  0.00           C  
ATOM   3873  HG2 GLN B 241      10.951   3.857  32.583  1.00  0.00           H  
ATOM   3874  HG3 GLN B 241       9.406   4.638  32.251  1.00  0.00           H  
ATOM   3875  CD  GLN B 241      11.108   5.541  31.285  1.00  0.00           C  
ATOM   3876  OE1 GLN B 241      11.020   6.747  31.090  1.00  0.00           O  
ATOM   3877  NE2 GLN B 241      11.819   4.825  30.442  1.00  0.00           N  
ATOM   3878 HE21 GLN B 241      12.253   5.297  29.669  1.00  0.00           H  
ATOM   3879 HE22 GLN B 241      11.901   3.833  30.580  1.00  0.00           H  
ATOM   3880  C   GLN B 241      10.793   5.531  36.313  1.00  0.00           C  
ATOM   3881  O   GLN B 241       9.846   5.698  37.081  1.00  0.00           O  
ATOM   3882  N   VAL B 242      11.999   6.069  36.527  1.00  0.00           N  
ATOM   3883  H   VAL B 242      12.717   5.907  35.841  1.00  0.00           H  
ATOM   3884  CA  VAL B 242      12.304   7.014  37.616  1.00  0.00           C  
ATOM   3885  HA  VAL B 242      12.082   6.518  38.562  1.00  0.00           H  
ATOM   3886  CB  VAL B 242      13.797   7.408  37.622  1.00  0.00           C  
ATOM   3887  HB  VAL B 242      13.967   8.075  38.467  1.00  0.00           H  
ATOM   3888  CG1 VAL B 242      14.694   6.179  37.821  1.00  0.00           C  
ATOM   3889 HG11 VAL B 242      14.621   5.505  36.968  1.00  0.00           H  
ATOM   3890 HG12 VAL B 242      15.731   6.497  37.932  1.00  0.00           H  
ATOM   3891 HG13 VAL B 242      14.395   5.648  38.725  1.00  0.00           H  
ATOM   3892  CG2 VAL B 242      14.239   8.139  36.346  1.00  0.00           C  
ATOM   3893 HG21 VAL B 242      13.674   9.065  36.233  1.00  0.00           H  
ATOM   3894 HG22 VAL B 242      15.296   8.395  36.417  1.00  0.00           H  
ATOM   3895 HG23 VAL B 242      14.080   7.515  35.468  1.00  0.00           H  
ATOM   3896  C   VAL B 242      11.422   8.266  37.544  1.00  0.00           C  
ATOM   3897  O   VAL B 242      10.949   8.630  36.467  1.00  0.00           O  
ATOM   3898  N   SER B 243      11.230   8.929  38.689  1.00  0.00           N  
ATOM   3899  H   SER B 243      11.674   8.583  39.523  1.00  0.00           H  
ATOM   3900  CA  SER B 243      10.320  10.077  38.837  1.00  0.00           C  
ATOM   3901  HA  SER B 243      10.283  10.326  39.899  1.00  0.00           H  
ATOM   3902  CB  SER B 243      10.849  11.313  38.098  1.00  0.00           C  
ATOM   3903  HB2 SER B 243      10.861  11.124  37.024  1.00  0.00           H  
ATOM   3904  HB3 SER B 243      10.190  12.161  38.294  1.00  0.00           H  
ATOM   3905  OG  SER B 243      12.160  11.627  38.536  1.00  0.00           O  
ATOM   3906  HG  SER B 243      12.099  11.980  39.427  1.00  0.00           H  
ATOM   3907  C   SER B 243       8.880   9.724  38.444  1.00  0.00           C  
ATOM   3908  O   SER B 243       8.279  10.353  37.573  1.00  0.00           O  
ATOM   3909  N   ASP B 244       8.360   8.673  39.083  1.00  0.00           N  
ATOM   3910  H   ASP B 244       8.882   8.323  39.880  1.00  0.00           H  
ATOM   3911  CA  ASP B 244       6.948   8.271  39.122  1.00  0.00           C  
ATOM   3912  HA  ASP B 244       6.942   7.241  39.476  1.00  0.00           H  
ATOM   3913  CB  ASP B 244       6.193   9.083  40.193  1.00  0.00           C  
ATOM   3914  HB2 ASP B 244       6.098  10.112  39.842  1.00  0.00           H  
ATOM   3915  HB3 ASP B 244       5.188   8.670  40.298  1.00  0.00           H  
ATOM   3916  CG  ASP B 244       6.859   9.103  41.584  1.00  0.00           C  
ATOM   3917  OD1 ASP B 244       7.930   8.469  41.767  1.00  0.00           O  
ATOM   3918  OD2 ASP B 244       6.277   9.773  42.463  1.00  0.00           O  
ATOM   3919  C   ASP B 244       6.272   8.229  37.741  1.00  0.00           C  
ATOM   3920  O   ASP B 244       5.132   8.657  37.556  1.00  0.00           O  
ATOM   3921  N   THR B 245       7.009   7.734  36.743  1.00  0.00           N  
ATOM   3922  H   THR B 245       7.924   7.370  36.978  1.00  0.00           H  
ATOM   3923  CA  THR B 245       6.652   7.815  35.324  1.00  0.00           C  
ATOM   3924  HA  THR B 245       5.699   8.331  35.219  1.00  0.00           H  
ATOM   3925  CB  THR B 245       7.697   8.654  34.570  1.00  0.00           C  
ATOM   3926  HB  THR B 245       8.696   8.311  34.839  1.00  0.00           H  
ATOM   3927  CG2 THR B 245       7.557   8.610  33.045  1.00  0.00           C  
ATOM   3928 HG21 THR B 245       8.263   9.311  32.602  1.00  0.00           H  
ATOM   3929 HG22 THR B 245       6.542   8.889  32.762  1.00  0.00           H  
ATOM   3930 HG23 THR B 245       7.780   7.610  32.675  1.00  0.00           H  
ATOM   3931  OG1 THR B 245       7.556  10.010  34.929  1.00  0.00           O  
ATOM   3932  HG1 THR B 245       7.785  10.096  35.876  1.00  0.00           H  
ATOM   3933  C   THR B 245       6.483   6.421  34.730  1.00  0.00           C  
ATOM   3934  O   THR B 245       7.361   5.570  34.841  1.00  0.00           O  
ATOM   3935  N   LEU B 246       5.361   6.186  34.055  1.00  0.00           N  
ATOM   3936  H   LEU B 246       4.703   6.952  33.962  1.00  0.00           H  
ATOM   3937  CA  LEU B 246       5.140   5.016  33.208  1.00  0.00           C  
ATOM   3938  HA  LEU B 246       5.696   4.169  33.611  1.00  0.00           H  
ATOM   3939  CB  LEU B 246       3.640   4.670  33.170  1.00  0.00           C  
ATOM   3940  HB2 LEU B 246       3.072   5.594  33.047  1.00  0.00           H  
ATOM   3941  HB3 LEU B 246       3.437   4.045  32.299  1.00  0.00           H  
ATOM   3942  CG  LEU B 246       3.142   3.924  34.417  1.00  0.00           C  
ATOM   3943  HG  LEU B 246       3.446   4.461  35.314  1.00  0.00           H  
ATOM   3944  CD1 LEU B 246       1.616   3.853  34.386  1.00  0.00           C  
ATOM   3945 HD11 LEU B 246       1.195   4.858  34.371  1.00  0.00           H  
ATOM   3946 HD12 LEU B 246       1.280   3.298  33.509  1.00  0.00           H  
ATOM   3947 HD13 LEU B 246       1.263   3.342  35.283  1.00  0.00           H  
ATOM   3948  CD2 LEU B 246       3.695   2.496  34.466  1.00  0.00           C  
ATOM   3949 HD21 LEU B 246       3.452   1.969  33.544  1.00  0.00           H  
ATOM   3950 HD22 LEU B 246       3.251   1.961  35.306  1.00  0.00           H  
ATOM   3951 HD23 LEU B 246       4.775   2.503  34.607  1.00  0.00           H  
ATOM   3952  C   LEU B 246       5.655   5.254  31.788  1.00  0.00           C  
ATOM   3953  O   LEU B 246       5.563   6.363  31.252  1.00  0.00           O  
ATOM   3954  N   LEU B 247       6.109   4.169  31.162  1.00  0.00           N  
ATOM   3955  H   LEU B 247       6.197   3.313  31.705  1.00  0.00           H  
ATOM   3956  CA  LEU B 247       6.330   4.046  29.727  1.00  0.00           C  
ATOM   3957  HA  LEU B 247       6.053   4.981  29.242  1.00  0.00           H  
ATOM   3958  CB  LEU B 247       7.827   3.784  29.491  1.00  0.00           C  
ATOM   3959  HB2 LEU B 247       8.404   4.592  29.940  1.00  0.00           H  
ATOM   3960  HB3 LEU B 247       8.092   2.856  30.003  1.00  0.00           H  
ATOM   3961  CG  LEU B 247       8.221   3.654  28.008  1.00  0.00           C  
ATOM   3962  HG  LEU B 247       7.584   2.923  27.511  1.00  0.00           H  
ATOM   3963  CD1 LEU B 247       8.106   4.999  27.289  1.00  0.00           C  
ATOM   3964 HD11 LEU B 247       8.463   4.897  26.263  1.00  0.00           H  
ATOM   3965 HD12 LEU B 247       7.065   5.317  27.253  1.00  0.00           H  
ATOM   3966 HD13 LEU B 247       8.704   5.751  27.800  1.00  0.00           H  
ATOM   3967  CD2 LEU B 247       9.670   3.178  27.902  1.00  0.00           C  
ATOM   3968 HD21 LEU B 247       9.939   3.070  26.849  1.00  0.00           H  
ATOM   3969 HD22 LEU B 247      10.335   3.900  28.370  1.00  0.00           H  
ATOM   3970 HD23 LEU B 247       9.771   2.206  28.383  1.00  0.00           H  
ATOM   3971  C   LEU B 247       5.447   2.924  29.157  1.00  0.00           C  
ATOM   3972  O   LEU B 247       5.493   1.787  29.627  1.00  0.00           O  
ATOM   3973  N   LEU B 248       4.670   3.242  28.124  1.00  0.00           N  
ATOM   3974  H   LEU B 248       4.682   4.206  27.805  1.00  0.00           H  
ATOM   3975  CA  LEU B 248       3.986   2.282  27.256  1.00  0.00           C  
ATOM   3976  HA  LEU B 248       4.036   1.280  27.688  1.00  0.00           H  
ATOM   3977  CB  LEU B 248       2.509   2.693  27.109  1.00  0.00           C  
ATOM   3978  HB2 LEU B 248       2.479   3.761  26.889  1.00  0.00           H  
ATOM   3979  HB3 LEU B 248       2.070   2.170  26.258  1.00  0.00           H  
ATOM   3980  CG  LEU B 248       1.668   2.401  28.370  1.00  0.00           C  
ATOM   3981  HG  LEU B 248       2.291   2.455  29.262  1.00  0.00           H  
ATOM   3982  CD1 LEU B 248       0.533   3.413  28.520  1.00  0.00           C  
ATOM   3983 HD11 LEU B 248      -0.049   3.177  29.412  1.00  0.00           H  
ATOM   3984 HD12 LEU B 248       0.951   4.413  28.631  1.00  0.00           H  
ATOM   3985 HD13 LEU B 248      -0.110   3.380  27.641  1.00  0.00           H  
ATOM   3986  CD2 LEU B 248       1.020   1.018  28.286  1.00  0.00           C  
ATOM   3987 HD21 LEU B 248       1.793   0.269  28.122  1.00  0.00           H  
ATOM   3988 HD22 LEU B 248       0.498   0.794  29.218  1.00  0.00           H  
ATOM   3989 HD23 LEU B 248       0.318   0.981  27.455  1.00  0.00           H  
ATOM   3990  C   LEU B 248       4.697   2.255  25.897  1.00  0.00           C  
ATOM   3991  O   LEU B 248       5.101   3.308  25.399  1.00  0.00           O  
ATOM   3992  N   THR B 249       4.839   1.077  25.286  1.00  0.00           N  
ATOM   3993  H   THR B 249       4.503   0.241  25.756  1.00  0.00           H  
ATOM   3994  CA  THR B 249       5.405   0.928  23.929  1.00  0.00           C  
ATOM   3995  HA  THR B 249       5.071   1.779  23.337  1.00  0.00           H  
ATOM   3996  CB  THR B 249       6.941   0.997  23.958  1.00  0.00           C  
ATOM   3997  HB  THR B 249       7.245   1.922  24.447  1.00  0.00           H  
ATOM   3998  CG2 THR B 249       7.593  -0.178  24.691  1.00  0.00           C  
ATOM   3999 HG21 THR B 249       8.674  -0.039  24.697  1.00  0.00           H  
ATOM   4000 HG22 THR B 249       7.238  -0.226  25.720  1.00  0.00           H  
ATOM   4001 HG23 THR B 249       7.363  -1.114  24.181  1.00  0.00           H  
ATOM   4002  OG1 THR B 249       7.455   0.995  22.649  1.00  0.00           O  
ATOM   4003  HG1 THR B 249       7.024   1.686  22.113  1.00  0.00           H  
ATOM   4004  C   THR B 249       4.874  -0.319  23.210  1.00  0.00           C  
ATOM   4005  O   THR B 249       4.305  -1.209  23.842  1.00  0.00           O  
ATOM   4006  N   TRP B 250       4.989  -0.349  21.883  1.00  0.00           N  
ATOM   4007  H   TRP B 250       5.552   0.376  21.446  1.00  0.00           H  
ATOM   4008  CA  TRP B 250       4.397  -1.323  20.960  1.00  0.00           C  
ATOM   4009  HA  TRP B 250       4.398  -2.314  21.416  1.00  0.00           H  
ATOM   4010  CB  TRP B 250       2.943  -0.906  20.663  1.00  0.00           C  
ATOM   4011  HB2 TRP B 250       2.518  -1.582  19.923  1.00  0.00           H  
ATOM   4012  HB3 TRP B 250       2.363  -1.040  21.575  1.00  0.00           H  
ATOM   4013  CG  TRP B 250       2.736   0.507  20.196  1.00  0.00           C  
ATOM   4014  CD1 TRP B 250       2.737   0.911  18.906  1.00  0.00           C  
ATOM   4015  HD1 TRP B 250       2.884   0.258  18.052  1.00  0.00           H  
ATOM   4016  NE1 TRP B 250       2.571   2.282  18.847  1.00  0.00           N  
ATOM   4017  HE1 TRP B 250       2.532   2.802  17.976  1.00  0.00           H  
ATOM   4018  CE2 TRP B 250       2.504   2.839  20.105  1.00  0.00           C  
ATOM   4019  CZ2 TRP B 250       2.401   4.162  20.563  1.00  0.00           C  
ATOM   4020  HZ2 TRP B 250       2.411   4.982  19.864  1.00  0.00           H  
ATOM   4021  CH2 TRP B 250       2.324   4.411  21.940  1.00  0.00           C  
ATOM   4022  HH2 TRP B 250       2.259   5.430  22.299  1.00  0.00           H  
ATOM   4023  CZ3 TRP B 250       2.353   3.336  22.845  1.00  0.00           C  
ATOM   4024  HZ3 TRP B 250       2.318   3.533  23.907  1.00  0.00           H  
ATOM   4025  CE3 TRP B 250       2.467   2.012  22.376  1.00  0.00           C  
ATOM   4026  HE3 TRP B 250       2.501   1.197  23.081  1.00  0.00           H  
ATOM   4027  CD2 TRP B 250       2.564   1.726  20.995  1.00  0.00           C  
ATOM   4028  C   TRP B 250       5.241  -1.403  19.673  1.00  0.00           C  
ATOM   4029  O   TRP B 250       6.168  -0.620  19.488  1.00  0.00           O  
ATOM   4030  N   SER B 251       4.945  -2.352  18.780  1.00  0.00           N  
ATOM   4031  H   SER B 251       4.144  -2.948  18.962  1.00  0.00           H  
ATOM   4032  CA  SER B 251       5.631  -2.476  17.483  1.00  0.00           C  
ATOM   4033  HA  SER B 251       6.605  -1.990  17.560  1.00  0.00           H  
ATOM   4034  CB  SER B 251       5.902  -3.946  17.163  1.00  0.00           C  
ATOM   4035  HB2 SER B 251       6.362  -4.428  18.029  1.00  0.00           H  
ATOM   4036  HB3 SER B 251       4.962  -4.448  16.930  1.00  0.00           H  
ATOM   4037  OG  SER B 251       6.786  -4.038  16.062  1.00  0.00           O  
ATOM   4038  HG  SER B 251       6.840  -4.952  15.769  1.00  0.00           H  
ATOM   4039  C   SER B 251       4.871  -1.794  16.336  1.00  0.00           C  
ATOM   4040  O   SER B 251       3.637  -1.740  16.344  1.00  0.00           O  
ATOM   4041  N   ASN B 252       5.608  -1.327  15.322  1.00  0.00           N  
ATOM   4042  H   ASN B 252       6.599  -1.516  15.354  1.00  0.00           H  
ATOM   4043  CA  ASN B 252       5.054  -0.825  14.057  1.00  0.00           C  
ATOM   4044  HA  ASN B 252       4.246  -0.135  14.298  1.00  0.00           H  
ATOM   4045  CB  ASN B 252       6.151  -0.029  13.313  1.00  0.00           C  
ATOM   4046  HB2 ASN B 252       6.618   0.657  14.019  1.00  0.00           H  
ATOM   4047  HB3 ASN B 252       6.918  -0.712  12.945  1.00  0.00           H  
ATOM   4048  CG  ASN B 252       5.634   0.788  12.134  1.00  0.00           C  
ATOM   4049  OD1 ASN B 252       4.720   0.406  11.422  1.00  0.00           O  
ATOM   4050  ND2 ASN B 252       6.185   1.964  11.917  1.00  0.00           N  
ATOM   4051 HD21 ASN B 252       5.846   2.513  11.139  1.00  0.00           H  
ATOM   4052 HD22 ASN B 252       6.997   2.249  12.435  1.00  0.00           H  
ATOM   4053  C   ASN B 252       4.517  -2.010  13.210  1.00  0.00           C  
ATOM   4054  O   ASN B 252       5.283  -2.931  12.916  1.00  0.00           O  
ATOM   4055  N   PRO B 253       3.232  -2.032  12.804  1.00  0.00           N  
ATOM   4056  CD  PRO B 253       2.209  -1.058  13.160  1.00  0.00           C  
ATOM   4057  HD2 PRO B 253       2.474  -0.065  12.804  1.00  0.00           H  
ATOM   4058  HD3 PRO B 253       2.080  -1.044  14.243  1.00  0.00           H  
ATOM   4059  CG  PRO B 253       0.917  -1.534  12.501  1.00  0.00           C  
ATOM   4060  HG2 PRO B 253       0.820  -1.092  11.510  1.00  0.00           H  
ATOM   4061  HG3 PRO B 253       0.049  -1.296  13.116  1.00  0.00           H  
ATOM   4062  CB  PRO B 253       1.128  -3.040  12.377  1.00  0.00           C  
ATOM   4063  HB2 PRO B 253       0.507  -3.481  11.599  1.00  0.00           H  
ATOM   4064  HB3 PRO B 253       0.916  -3.513  13.336  1.00  0.00           H  
ATOM   4065  CA  PRO B 253       2.628  -3.168  12.097  1.00  0.00           C  
ATOM   4066  HA  PRO B 253       2.979  -4.093  12.556  1.00  0.00           H  
ATOM   4067  C   PRO B 253       2.973  -3.278  10.594  1.00  0.00           C  
ATOM   4068  O   PRO B 253       2.320  -4.034   9.871  1.00  0.00           O  
ATOM   4069  N   TYR B 254       4.004  -2.566  10.121  1.00  0.00           N  
ATOM   4070  H   TYR B 254       4.531  -2.003  10.775  1.00  0.00           H  
ATOM   4071  CA  TYR B 254       4.506  -2.595   8.742  1.00  0.00           C  
ATOM   4072  HA  TYR B 254       4.010  -3.399   8.199  1.00  0.00           H  
ATOM   4073  CB  TYR B 254       4.176  -1.267   8.047  1.00  0.00           C  
ATOM   4074  HB2 TYR B 254       4.562  -0.438   8.643  1.00  0.00           H  
ATOM   4075  HB3 TYR B 254       4.684  -1.237   7.084  1.00  0.00           H  
ATOM   4076  CG  TYR B 254       2.699  -1.063   7.813  1.00  0.00           C  
ATOM   4077  CD1 TYR B 254       2.127  -1.476   6.596  1.00  0.00           C  
ATOM   4078  HD1 TYR B 254       2.741  -1.923   5.832  1.00  0.00           H  
ATOM   4079  CE1 TYR B 254       0.747  -1.327   6.382  1.00  0.00           C  
ATOM   4080  HE1 TYR B 254       0.301  -1.620   5.446  1.00  0.00           H  
ATOM   4081  CZ  TYR B 254      -0.062  -0.804   7.406  1.00  0.00           C  
ATOM   4082  OH  TYR B 254      -1.399  -0.736   7.223  1.00  0.00           O  
ATOM   4083  HH  TYR B 254      -1.625  -0.982   6.301  1.00  0.00           H  
ATOM   4084  CE2 TYR B 254       0.504  -0.389   8.628  1.00  0.00           C  
ATOM   4085  HE2 TYR B 254      -0.129   0.011   9.403  1.00  0.00           H  
ATOM   4086  CD2 TYR B 254       1.893  -0.504   8.823  1.00  0.00           C  
ATOM   4087  HD2 TYR B 254       2.341  -0.191   9.756  1.00  0.00           H  
ATOM   4088  C   TYR B 254       6.025  -2.836   8.697  1.00  0.00           C  
ATOM   4089  O   TYR B 254       6.733  -2.385   9.599  1.00  0.00           O  
ATOM   4090  N   PRO B 255       6.561  -3.501   7.657  1.00  0.00           N  
ATOM   4091  CD  PRO B 255       5.852  -4.168   6.575  1.00  0.00           C  
ATOM   4092  HD2 PRO B 255       5.109  -3.516   6.114  1.00  0.00           H  
ATOM   4093  HD3 PRO B 255       5.373  -5.064   6.969  1.00  0.00           H  
ATOM   4094  CG  PRO B 255       6.920  -4.559   5.552  1.00  0.00           C  
ATOM   4095  HG2 PRO B 255       7.051  -3.753   4.828  1.00  0.00           H  
ATOM   4096  HG3 PRO B 255       6.674  -5.494   5.046  1.00  0.00           H  
ATOM   4097  CB  PRO B 255       8.182  -4.690   6.404  1.00  0.00           C  
ATOM   4098  HB2 PRO B 255       9.088  -4.563   5.813  1.00  0.00           H  
ATOM   4099  HB3 PRO B 255       8.189  -5.662   6.902  1.00  0.00           H  
ATOM   4100  CA  PRO B 255       8.005  -3.585   7.447  1.00  0.00           C  
ATOM   4101  HA  PRO B 255       8.481  -3.890   8.376  1.00  0.00           H  
ATOM   4102  C   PRO B 255       8.580  -2.228   6.976  1.00  0.00           C  
ATOM   4103  O   PRO B 255       7.843  -1.450   6.361  1.00  0.00           O  
ATOM   4104  N   PRO B 256       9.877  -1.934   7.208  1.00  0.00           N  
ATOM   4105  CD  PRO B 256      10.825  -2.731   7.974  1.00  0.00           C  
ATOM   4106  HD2 PRO B 256      11.262  -3.497   7.330  1.00  0.00           H  
ATOM   4107  HD3 PRO B 256      10.366  -3.186   8.852  1.00  0.00           H  
ATOM   4108  CG  PRO B 256      11.904  -1.751   8.426  1.00  0.00           C  
ATOM   4109  HG2 PRO B 256      12.861  -2.250   8.585  1.00  0.00           H  
ATOM   4110  HG3 PRO B 256      11.579  -1.241   9.334  1.00  0.00           H  
ATOM   4111  CB  PRO B 256      11.961  -0.762   7.265  1.00  0.00           C  
ATOM   4112  HB2 PRO B 256      12.580  -1.180   6.469  1.00  0.00           H  
ATOM   4113  HB3 PRO B 256      12.347   0.207   7.581  1.00  0.00           H  
ATOM   4114  CA  PRO B 256      10.502  -0.666   6.806  1.00  0.00           C  
ATOM   4115  HA  PRO B 256      10.014   0.141   7.345  1.00  0.00           H  
ATOM   4116  C   PRO B 256      10.409  -0.367   5.302  1.00  0.00           C  
ATOM   4117  O   PRO B 256      10.364   0.796   4.902  1.00  0.00           O  
ATOM   4118  N   ASP B 257      10.323  -1.412   4.480  1.00  0.00           N  
ATOM   4119  H   ASP B 257      10.475  -2.339   4.877  1.00  0.00           H  
ATOM   4120  CA  ASP B 257      10.108  -1.379   3.032  1.00  0.00           C  
ATOM   4121  HA  ASP B 257      10.936  -0.841   2.569  1.00  0.00           H  
ATOM   4122  CB  ASP B 257      10.091  -2.829   2.504  1.00  0.00           C  
ATOM   4123  HB2 ASP B 257       9.114  -3.263   2.724  1.00  0.00           H  
ATOM   4124  HB3 ASP B 257      10.202  -2.806   1.419  1.00  0.00           H  
ATOM   4125  CG  ASP B 257      11.141  -3.772   3.109  1.00  0.00           C  
ATOM   4126  OD1 ASP B 257      11.060  -4.043   4.332  1.00  0.00           O  
ATOM   4127  OD2 ASP B 257      11.982  -4.250   2.321  1.00  0.00           O  
ATOM   4128  C   ASP B 257       8.784  -0.707   2.613  1.00  0.00           C  
ATOM   4129  O   ASP B 257       8.647  -0.239   1.479  1.00  0.00           O  
ATOM   4130  N   ASN B 258       7.779  -0.689   3.501  1.00  0.00           N  
ATOM   4131  H   ASN B 258       7.973  -1.006   4.446  1.00  0.00           H  
ATOM   4132  CA  ASN B 258       6.452  -0.166   3.194  1.00  0.00           C  
ATOM   4133  HA  ASN B 258       6.200  -0.495   2.185  1.00  0.00           H  
ATOM   4134  CB  ASN B 258       5.413  -0.771   4.155  1.00  0.00           C  
ATOM   4135  HB2 ASN B 258       5.544  -1.849   4.192  1.00  0.00           H  
ATOM   4136  HB3 ASN B 258       5.571  -0.369   5.156  1.00  0.00           H  
ATOM   4137  CG  ASN B 258       3.991  -0.452   3.718  1.00  0.00           C  
ATOM   4138  OD1 ASN B 258       3.565   0.690   3.740  1.00  0.00           O  
ATOM   4139  ND2 ASN B 258       3.230  -1.423   3.264  1.00  0.00           N  
ATOM   4140 HD21 ASN B 258       2.307  -1.156   2.920  1.00  0.00           H  
ATOM   4141 HD22 ASN B 258       3.571  -2.362   3.175  1.00  0.00           H  
ATOM   4142  C   ASN B 258       6.444   1.374   3.178  1.00  0.00           C  
ATOM   4143  O   ASN B 258       6.991   2.055   4.049  1.00  0.00           O  
ATOM   4144  N   TYR B 259       5.777   1.953   2.181  1.00  0.00           N  
ATOM   4145  H   TYR B 259       5.354   1.374   1.472  1.00  0.00           H  
ATOM   4146  CA  TYR B 259       5.764   3.399   1.992  1.00  0.00           C  
ATOM   4147  HA  TYR B 259       6.797   3.739   2.037  1.00  0.00           H  
ATOM   4148  CB  TYR B 259       5.226   3.730   0.597  1.00  0.00           C  
ATOM   4149  HB2 TYR B 259       4.162   3.489   0.575  1.00  0.00           H  
ATOM   4150  HB3 TYR B 259       5.321   4.805   0.453  1.00  0.00           H  
ATOM   4151  CG  TYR B 259       5.903   3.029  -0.581  1.00  0.00           C  
ATOM   4152  CD1 TYR B 259       5.222   2.970  -1.815  1.00  0.00           C  
ATOM   4153  HD1 TYR B 259       4.239   3.422  -1.910  1.00  0.00           H  
ATOM   4154  CE1 TYR B 259       5.801   2.301  -2.912  1.00  0.00           C  
ATOM   4155  HE1 TYR B 259       5.285   2.251  -3.856  1.00  0.00           H  
ATOM   4156  CZ  TYR B 259       7.048   1.656  -2.774  1.00  0.00           C  
ATOM   4157  OH  TYR B 259       7.594   0.979  -3.815  1.00  0.00           O  
ATOM   4158  HH  TYR B 259       7.761   1.577  -4.560  1.00  0.00           H  
ATOM   4159  CE2 TYR B 259       7.735   1.722  -1.548  1.00  0.00           C  
ATOM   4160  HE2 TYR B 259       8.686   1.218  -1.441  1.00  0.00           H  
ATOM   4161  CD2 TYR B 259       7.174   2.415  -0.462  1.00  0.00           C  
ATOM   4162  HD2 TYR B 259       7.724   2.419   0.468  1.00  0.00           H  
ATOM   4163  C   TYR B 259       5.018   4.150   3.105  1.00  0.00           C  
ATOM   4164  O   TYR B 259       5.364   5.301   3.369  1.00  0.00           O  
ATOM   4165  N   LEU B 260       4.099   3.498   3.818  1.00  0.00           N  
ATOM   4166  H   LEU B 260       3.888   2.539   3.558  1.00  0.00           H  
ATOM   4167  CA  LEU B 260       3.361   4.029   4.967  1.00  0.00           C  
ATOM   4168  HA  LEU B 260       3.070   5.055   4.740  1.00  0.00           H  
ATOM   4169  CB  LEU B 260       2.099   3.149   5.094  1.00  0.00           C  
ATOM   4170  HB2 LEU B 260       1.736   2.905   4.094  1.00  0.00           H  
ATOM   4171  HB3 LEU B 260       2.376   2.210   5.576  1.00  0.00           H  
ATOM   4172  CG  LEU B 260       0.923   3.764   5.864  1.00  0.00           C  
ATOM   4173  HG  LEU B 260       1.230   4.010   6.878  1.00  0.00           H  
ATOM   4174  CD1 LEU B 260       0.407   5.023   5.168  1.00  0.00           C  
ATOM   4175 HD11 LEU B 260       0.297   4.847   4.097  1.00  0.00           H  
ATOM   4176 HD12 LEU B 260       1.097   5.848   5.337  1.00  0.00           H  
ATOM   4177 HD13 LEU B 260      -0.565   5.298   5.569  1.00  0.00           H  
ATOM   4178  CD2 LEU B 260      -0.216   2.746   5.927  1.00  0.00           C  
ATOM   4179 HD21 LEU B 260      -0.559   2.506   4.921  1.00  0.00           H  
ATOM   4180 HD22 LEU B 260       0.135   1.839   6.418  1.00  0.00           H  
ATOM   4181 HD23 LEU B 260      -1.045   3.155   6.504  1.00  0.00           H  
ATOM   4182  C   LEU B 260       4.182   4.043   6.277  1.00  0.00           C  
ATOM   4183  O   LEU B 260       3.862   4.792   7.200  1.00  0.00           O  
ATOM   4184  N   TYR B 261       5.274   3.268   6.350  1.00  0.00           N  
ATOM   4185  H   TYR B 261       5.549   2.757   5.519  1.00  0.00           H  
ATOM   4186  CA  TYR B 261       6.000   2.944   7.591  1.00  0.00           C  
ATOM   4187  HA  TYR B 261       5.344   2.353   8.233  1.00  0.00           H  
ATOM   4188  CB  TYR B 261       7.209   2.069   7.225  1.00  0.00           C  
ATOM   4189  HB2 TYR B 261       6.847   1.138   6.783  1.00  0.00           H  
ATOM   4190  HB3 TYR B 261       7.794   2.583   6.462  1.00  0.00           H  
ATOM   4191  CG  TYR B 261       8.138   1.728   8.374  1.00  0.00           C  
ATOM   4192  CD1 TYR B 261       9.319   2.472   8.575  1.00  0.00           C  
ATOM   4193  HD1 TYR B 261       9.552   3.299   7.921  1.00  0.00           H  
ATOM   4194  CE1 TYR B 261      10.211   2.118   9.606  1.00  0.00           C  
ATOM   4195  HE1 TYR B 261      11.120   2.681   9.756  1.00  0.00           H  
ATOM   4196  CZ  TYR B 261       9.924   1.010  10.433  1.00  0.00           C  
ATOM   4197  OH  TYR B 261      10.780   0.652  11.424  1.00  0.00           O  
ATOM   4198  HH  TYR B 261      11.473   1.299  11.564  1.00  0.00           H  
ATOM   4199  CE2 TYR B 261       8.743   0.268  10.231  1.00  0.00           C  
ATOM   4200  HE2 TYR B 261       8.531  -0.587  10.858  1.00  0.00           H  
ATOM   4201  CD2 TYR B 261       7.849   0.634   9.209  1.00  0.00           C  
ATOM   4202  HD2 TYR B 261       6.947   0.060   9.057  1.00  0.00           H  
ATOM   4203  C   TYR B 261       6.439   4.169   8.408  1.00  0.00           C  
ATOM   4204  O   TYR B 261       6.196   4.220   9.611  1.00  0.00           O  
ATOM   4205  N   ASN B 262       7.047   5.178   7.766  1.00  0.00           N  
ATOM   4206  H   ASN B 262       7.187   5.083   6.771  1.00  0.00           H  
ATOM   4207  CA  ASN B 262       7.510   6.408   8.434  1.00  0.00           C  
ATOM   4208  HA  ASN B 262       7.747   6.148   9.468  1.00  0.00           H  
ATOM   4209  CB  ASN B 262       8.814   6.918   7.793  1.00  0.00           C  
ATOM   4210  HB2 ASN B 262       9.299   7.608   8.485  1.00  0.00           H  
ATOM   4211  HB3 ASN B 262       9.497   6.087   7.619  1.00  0.00           H  
ATOM   4212  CG  ASN B 262       8.566   7.641   6.483  1.00  0.00           C  
ATOM   4213  OD1 ASN B 262       8.353   7.016   5.462  1.00  0.00           O  
ATOM   4214  ND2 ASN B 262       8.552   8.953   6.465  1.00  0.00           N  
ATOM   4215 HD21 ASN B 262       8.287   9.402   5.607  1.00  0.00           H  
ATOM   4216 HD22 ASN B 262       8.508   9.441   7.348  1.00  0.00           H  
ATOM   4217  C   ASN B 262       6.455   7.532   8.525  1.00  0.00           C  
ATOM   4218  O   ASN B 262       6.808   8.668   8.836  1.00  0.00           O  
ATOM   4219  N   HIE B 263       5.192   7.246   8.202  1.00  0.00           N  
ATOM   4220  H   HIE B 263       4.973   6.299   7.912  1.00  0.00           H  
ATOM   4221  CA  HIE B 263       4.061   8.176   8.342  1.00  0.00           C  
ATOM   4222  HA  HIE B 263       4.425   9.159   8.646  1.00  0.00           H  
ATOM   4223  CB  HIE B 263       3.366   8.337   6.983  1.00  0.00           C  
ATOM   4224  HB2 HIE B 263       3.017   7.365   6.634  1.00  0.00           H  
ATOM   4225  HB3 HIE B 263       2.496   8.982   7.108  1.00  0.00           H  
ATOM   4226  CG  HIE B 263       4.237   8.963   5.929  1.00  0.00           C  
ATOM   4227  ND1 HIE B 263       4.439  10.334   5.773  1.00  0.00           N  
ATOM   4228  CE1 HIE B 263       5.251  10.465   4.718  1.00  0.00           C  
ATOM   4229  HE1 HIE B 263       5.581  11.414   4.318  1.00  0.00           H  
ATOM   4230  NE2 HIE B 263       5.579   9.261   4.222  1.00  0.00           N  
ATOM   4231  HE2 HIE B 263       6.190   9.114   3.423  1.00  0.00           H  
ATOM   4232  CD2 HIE B 263       4.949   8.296   4.977  1.00  0.00           C  
ATOM   4233  HD2 HIE B 263       4.986   7.225   4.850  1.00  0.00           H  
ATOM   4234  C   HIE B 263       3.059   7.738   9.419  1.00  0.00           C  
ATOM   4235  O   HIE B 263       2.124   8.481   9.707  1.00  0.00           O  
ATOM   4236  N   LEU B 264       3.222   6.536   9.986  1.00  0.00           N  
ATOM   4237  H   LEU B 264       4.017   5.979   9.712  1.00  0.00           H  
ATOM   4238  CA  LEU B 264       2.327   5.975  10.994  1.00  0.00           C  
ATOM   4239  HA  LEU B 264       1.306   6.150  10.652  1.00  0.00           H  
ATOM   4240  CB  LEU B 264       2.577   4.455  11.096  1.00  0.00           C  
ATOM   4241  HB2 LEU B 264       3.180   4.104  10.257  1.00  0.00           H  
ATOM   4242  HB3 LEU B 264       3.149   4.256  12.004  1.00  0.00           H  
ATOM   4243  CG  LEU B 264       1.267   3.652  11.132  1.00  0.00           C  
ATOM   4244  HG  LEU B 264       0.531   4.195  11.722  1.00  0.00           H  
ATOM   4245  CD1 LEU B 264       0.709   3.424   9.726  1.00  0.00           C  
ATOM   4246 HD11 LEU B 264       1.418   2.851   9.129  1.00  0.00           H  
ATOM   4247 HD12 LEU B 264      -0.233   2.881   9.786  1.00  0.00           H  
ATOM   4248 HD13 LEU B 264       0.528   4.382   9.242  1.00  0.00           H  
ATOM   4249  CD2 LEU B 264       1.491   2.283  11.767  1.00  0.00           C  
ATOM   4250 HD21 LEU B 264       2.246   1.737  11.202  1.00  0.00           H  
ATOM   4251 HD22 LEU B 264       0.558   1.718  11.771  1.00  0.00           H  
ATOM   4252 HD23 LEU B 264       1.835   2.408  12.792  1.00  0.00           H  
ATOM   4253  C   LEU B 264       2.502   6.658  12.364  1.00  0.00           C  
ATOM   4254  O   LEU B 264       3.614   6.789  12.869  1.00  0.00           O  
ATOM   4255  N   THR B 265       1.393   7.033  13.000  1.00  0.00           N  
ATOM   4256  H   THR B 265       0.505   6.905  12.521  1.00  0.00           H  
ATOM   4257  CA  THR B 265       1.338   7.654  14.335  1.00  0.00           C  
ATOM   4258  HA  THR B 265       2.193   7.301  14.911  1.00  0.00           H  
ATOM   4259  CB  THR B 265       1.476   9.181  14.219  1.00  0.00           C  
ATOM   4260  HB  THR B 265       2.376   9.423  13.654  1.00  0.00           H  
ATOM   4261  CG2 THR B 265       0.272   9.847  13.556  1.00  0.00           C  
ATOM   4262 HG21 THR B 265      -0.603   9.721  14.189  1.00  0.00           H  
ATOM   4263 HG22 THR B 265       0.473  10.912  13.435  1.00  0.00           H  
ATOM   4264 HG23 THR B 265       0.089   9.408  12.575  1.00  0.00           H  
ATOM   4265  OG1 THR B 265       1.568   9.754  15.495  1.00  0.00           O  
ATOM   4266  HG1 THR B 265       2.502   9.719  15.780  1.00  0.00           H  
ATOM   4267  C   THR B 265       0.074   7.208  15.094  1.00  0.00           C  
ATOM   4268  O   THR B 265      -0.824   6.596  14.503  1.00  0.00           O  
ATOM   4269  N   TYR B 266       0.004   7.436  16.411  1.00  0.00           N  
ATOM   4270  H   TYR B 266       0.667   8.092  16.810  1.00  0.00           H  
ATOM   4271  CA  TYR B 266      -0.755   6.560  17.317  1.00  0.00           C  
ATOM   4272  HA  TYR B 266      -1.387   5.911  16.712  1.00  0.00           H  
ATOM   4273  CB  TYR B 266       0.221   5.643  18.072  1.00  0.00           C  
ATOM   4274  HB2 TYR B 266       0.794   6.245  18.777  1.00  0.00           H  
ATOM   4275  HB3 TYR B 266      -0.355   4.929  18.660  1.00  0.00           H  
ATOM   4276  CG  TYR B 266       1.187   4.866  17.193  1.00  0.00           C  
ATOM   4277  CD1 TYR B 266       0.756   3.689  16.550  1.00  0.00           C  
ATOM   4278  HD1 TYR B 266      -0.261   3.351  16.686  1.00  0.00           H  
ATOM   4279  CE1 TYR B 266       1.645   2.964  15.732  1.00  0.00           C  
ATOM   4280  HE1 TYR B 266       1.328   2.062  15.230  1.00  0.00           H  
ATOM   4281  CZ  TYR B 266       2.966   3.423  15.544  1.00  0.00           C  
ATOM   4282  OH  TYR B 266       3.821   2.712  14.767  1.00  0.00           O  
ATOM   4283  HH  TYR B 266       4.604   3.233  14.571  1.00  0.00           H  
ATOM   4284  CE2 TYR B 266       3.398   4.598  16.191  1.00  0.00           C  
ATOM   4285  HE2 TYR B 266       4.411   4.955  16.054  1.00  0.00           H  
ATOM   4286  CD2 TYR B 266       2.512   5.315  17.016  1.00  0.00           C  
ATOM   4287  HD2 TYR B 266       2.859   6.216  17.509  1.00  0.00           H  
ATOM   4288  C   TYR B 266      -1.689   7.274  18.307  1.00  0.00           C  
ATOM   4289  O   TYR B 266      -1.396   8.358  18.817  1.00  0.00           O  
ATOM   4290  N   ALA B 267      -2.786   6.590  18.646  1.00  0.00           N  
ATOM   4291  H   ALA B 267      -2.957   5.704  18.181  1.00  0.00           H  
ATOM   4292  CA  ALA B 267      -3.654   6.932  19.768  1.00  0.00           C  
ATOM   4293  HA  ALA B 267      -3.216   7.766  20.317  1.00  0.00           H  
ATOM   4294  CB  ALA B 267      -5.022   7.388  19.254  1.00  0.00           C  
ATOM   4295  HB1 ALA B 267      -5.490   6.592  18.674  1.00  0.00           H  
ATOM   4296  HB2 ALA B 267      -5.661   7.643  20.101  1.00  0.00           H  
ATOM   4297  HB3 ALA B 267      -4.902   8.271  18.627  1.00  0.00           H  
ATOM   4298  C   ALA B 267      -3.761   5.744  20.734  1.00  0.00           C  
ATOM   4299  O   ALA B 267      -4.053   4.616  20.329  1.00  0.00           O  
ATOM   4300  N   VAL B 268      -3.539   6.016  22.020  1.00  0.00           N  
ATOM   4301  H   VAL B 268      -3.414   6.995  22.264  1.00  0.00           H  
ATOM   4302  CA  VAL B 268      -3.577   5.064  23.138  1.00  0.00           C  
ATOM   4303  HA  VAL B 268      -3.555   4.047  22.751  1.00  0.00           H  
ATOM   4304  CB  VAL B 268      -2.335   5.254  24.040  1.00  0.00           C  
ATOM   4305  HB  VAL B 268      -2.335   6.277  24.418  1.00  0.00           H  
ATOM   4306  CG1 VAL B 268      -2.324   4.310  25.250  1.00  0.00           C  
ATOM   4307 HG11 VAL B 268      -3.174   4.521  25.895  1.00  0.00           H  
ATOM   4308 HG12 VAL B 268      -2.362   3.270  24.921  1.00  0.00           H  
ATOM   4309 HG13 VAL B 268      -1.414   4.466  25.830  1.00  0.00           H  
ATOM   4310  CG2 VAL B 268      -1.017   5.032  23.283  1.00  0.00           C  
ATOM   4311 HG21 VAL B 268      -0.964   4.010  22.910  1.00  0.00           H  
ATOM   4312 HG22 VAL B 268      -0.934   5.727  22.448  1.00  0.00           H  
ATOM   4313 HG23 VAL B 268      -0.174   5.206  23.952  1.00  0.00           H  
ATOM   4314  C   VAL B 268      -4.881   5.263  23.920  1.00  0.00           C  
ATOM   4315  O   VAL B 268      -5.273   6.394  24.202  1.00  0.00           O  
ATOM   4316  N   ASN B 269      -5.552   4.175  24.298  1.00  0.00           N  
ATOM   4317  H   ASN B 269      -5.167   3.275  24.029  1.00  0.00           H  
ATOM   4318  CA  ASN B 269      -6.694   4.155  25.221  1.00  0.00           C  
ATOM   4319  HA  ASN B 269      -6.934   5.177  25.519  1.00  0.00           H  
ATOM   4320  CB  ASN B 269      -7.922   3.569  24.492  1.00  0.00           C  
ATOM   4321  HB2 ASN B 269      -8.273   4.310  23.781  1.00  0.00           H  
ATOM   4322  HB3 ASN B 269      -7.611   2.682  23.941  1.00  0.00           H  
ATOM   4323  CG  ASN B 269      -9.114   3.175  25.360  1.00  0.00           C  
ATOM   4324  OD1 ASN B 269      -9.797   2.197  25.080  1.00  0.00           O  
ATOM   4325  ND2 ASN B 269      -9.417   3.874  26.428  1.00  0.00           N  
ATOM   4326 HD21 ASN B 269     -10.159   3.532  27.014  1.00  0.00           H  
ATOM   4327 HD22 ASN B 269      -8.913   4.712  26.699  1.00  0.00           H  
ATOM   4328  C   ASN B 269      -6.320   3.370  26.488  1.00  0.00           C  
ATOM   4329  O   ASN B 269      -5.891   2.220  26.392  1.00  0.00           O  
ATOM   4330  N   ILE B 270      -6.500   3.991  27.657  1.00  0.00           N  
ATOM   4331  H   ILE B 270      -6.901   4.923  27.646  1.00  0.00           H  
ATOM   4332  CA  ILE B 270      -6.245   3.411  28.987  1.00  0.00           C  
ATOM   4333  HA  ILE B 270      -5.903   2.386  28.866  1.00  0.00           H  
ATOM   4334  CB  ILE B 270      -5.131   4.210  29.705  1.00  0.00           C  
ATOM   4335  HB  ILE B 270      -5.356   5.270  29.580  1.00  0.00           H  
ATOM   4336  CG2 ILE B 270      -5.030   3.937  31.220  1.00  0.00           C  
ATOM   4337 HG21 ILE B 270      -4.858   2.874  31.402  1.00  0.00           H  
ATOM   4338 HG22 ILE B 270      -4.211   4.508  31.656  1.00  0.00           H  
ATOM   4339 HG23 ILE B 270      -5.945   4.245  31.726  1.00  0.00           H  
ATOM   4340  CG1 ILE B 270      -3.771   3.907  29.041  1.00  0.00           C  
ATOM   4341 HG12 ILE B 270      -3.388   2.961  29.418  1.00  0.00           H  
ATOM   4342 HG13 ILE B 270      -3.896   3.808  27.965  1.00  0.00           H  
ATOM   4343  CD1 ILE B 270      -2.727   4.999  29.274  1.00  0.00           C  
ATOM   4344 HD11 ILE B 270      -3.124   5.962  28.959  1.00  0.00           H  
ATOM   4345 HD12 ILE B 270      -2.445   5.043  30.325  1.00  0.00           H  
ATOM   4346 HD13 ILE B 270      -1.844   4.784  28.678  1.00  0.00           H  
ATOM   4347  C   ILE B 270      -7.546   3.362  29.795  1.00  0.00           C  
ATOM   4348  O   ILE B 270      -8.387   4.249  29.648  1.00  0.00           O  
ATOM   4349  N   TRP B 271      -7.712   2.345  30.640  1.00  0.00           N  
ATOM   4350  H   TRP B 271      -6.992   1.629  30.689  1.00  0.00           H  
ATOM   4351  CA  TRP B 271      -8.829   2.220  31.584  1.00  0.00           C  
ATOM   4352  HA  TRP B 271      -9.106   3.217  31.922  1.00  0.00           H  
ATOM   4353  CB  TRP B 271     -10.053   1.600  30.891  1.00  0.00           C  
ATOM   4354  HB2 TRP B 271     -10.918   1.768  31.535  1.00  0.00           H  
ATOM   4355  HB3 TRP B 271     -10.240   2.140  29.964  1.00  0.00           H  
ATOM   4356  CG  TRP B 271      -9.995   0.135  30.567  1.00  0.00           C  
ATOM   4357  CD1 TRP B 271     -10.640  -0.834  31.255  1.00  0.00           C  
ATOM   4358  HD1 TRP B 271     -11.261  -0.663  32.131  1.00  0.00           H  
ATOM   4359  NE1 TRP B 271     -10.398  -2.064  30.678  1.00  0.00           N  
ATOM   4360  HE1 TRP B 271     -10.708  -2.935  31.096  1.00  0.00           H  
ATOM   4361  CE2 TRP B 271      -9.640  -1.939  29.535  1.00  0.00           C  
ATOM   4362  CZ2 TRP B 271      -9.209  -2.861  28.569  1.00  0.00           C  
ATOM   4363  HZ2 TRP B 271      -9.524  -3.891  28.634  1.00  0.00           H  
ATOM   4364  CH2 TRP B 271      -8.339  -2.434  27.554  1.00  0.00           C  
ATOM   4365  HH2 TRP B 271      -7.977  -3.136  26.819  1.00  0.00           H  
ATOM   4366  CZ3 TRP B 271      -7.918  -1.094  27.518  1.00  0.00           C  
ATOM   4367  HZ3 TRP B 271      -7.211  -0.769  26.773  1.00  0.00           H  
ATOM   4368  CE3 TRP B 271      -8.415  -0.161  28.448  1.00  0.00           C  
ATOM   4369  HE3 TRP B 271      -8.108   0.871  28.384  1.00  0.00           H  
ATOM   4370  CD2 TRP B 271      -9.293  -0.555  29.483  1.00  0.00           C  
ATOM   4371  C   TRP B 271      -8.437   1.423  32.835  1.00  0.00           C  
ATOM   4372  O   TRP B 271      -7.428   0.709  32.836  1.00  0.00           O  
ATOM   4373  N   SER B 272      -9.218   1.567  33.909  1.00  0.00           N  
ATOM   4374  H   SER B 272      -9.999   2.211  33.850  1.00  0.00           H  
ATOM   4375  CA  SER B 272      -9.077   0.773  35.136  1.00  0.00           C  
ATOM   4376  HA  SER B 272      -8.020   0.584  35.306  1.00  0.00           H  
ATOM   4377  CB  SER B 272      -9.600   1.560  36.339  1.00  0.00           C  
ATOM   4378  HB2 SER B 272      -9.074   2.510  36.424  1.00  0.00           H  
ATOM   4379  HB3 SER B 272     -10.661   1.761  36.196  1.00  0.00           H  
ATOM   4380  OG  SER B 272      -9.416   0.802  37.523  1.00  0.00           O  
ATOM   4381  HG  SER B 272      -8.462   0.724  37.675  1.00  0.00           H  
ATOM   4382  C   SER B 272      -9.799  -0.578  35.051  1.00  0.00           C  
ATOM   4383  O   SER B 272     -10.913  -0.665  34.542  1.00  0.00           O  
ATOM   4384  N   GLU B 273      -9.201  -1.631  35.613  1.00  0.00           N  
ATOM   4385  H   GLU B 273      -8.303  -1.480  36.062  1.00  0.00           H  
ATOM   4386  CA  GLU B 273      -9.868  -2.932  35.822  1.00  0.00           C  
ATOM   4387  HA  GLU B 273     -10.597  -3.087  35.026  1.00  0.00           H  
ATOM   4388  CB  GLU B 273      -8.840  -4.074  35.726  1.00  0.00           C  
ATOM   4389  HB2 GLU B 273      -8.057  -3.874  36.454  1.00  0.00           H  
ATOM   4390  HB3 GLU B 273      -9.304  -5.023  36.002  1.00  0.00           H  
ATOM   4391  CG  GLU B 273      -8.189  -4.221  34.338  1.00  0.00           C  
ATOM   4392  HG2 GLU B 273      -8.223  -3.274  33.795  1.00  0.00           H  
ATOM   4393  HG3 GLU B 273      -7.134  -4.454  34.488  1.00  0.00           H  
ATOM   4394  CD  GLU B 273      -8.804  -5.346  33.492  1.00  0.00           C  
ATOM   4395  OE1 GLU B 273      -9.437  -5.046  32.458  1.00  0.00           O  
ATOM   4396  OE2 GLU B 273      -8.497  -6.536  33.745  1.00  0.00           O  
ATOM   4397  C   GLU B 273     -10.678  -2.984  37.141  1.00  0.00           C  
ATOM   4398  O   GLU B 273     -11.238  -4.023  37.483  1.00  0.00           O  
ATOM   4399  N   ASN B 274     -10.766  -1.862  37.869  1.00  0.00           N  
ATOM   4400  H   ASN B 274     -10.237  -1.058  37.551  1.00  0.00           H  
ATOM   4401  CA  ASN B 274     -11.658  -1.667  39.017  1.00  0.00           C  
ATOM   4402  HA  ASN B 274     -12.187  -2.597  39.233  1.00  0.00           H  
ATOM   4403  CB  ASN B 274     -10.823  -1.272  40.247  1.00  0.00           C  
ATOM   4404  HB2 ASN B 274     -10.182  -0.432  39.992  1.00  0.00           H  
ATOM   4405  HB3 ASN B 274     -11.497  -0.939  41.037  1.00  0.00           H  
ATOM   4406  CG  ASN B 274      -9.990  -2.412  40.799  1.00  0.00           C  
ATOM   4407  OD1 ASN B 274      -8.804  -2.563  40.540  1.00  0.00           O  
ATOM   4408  ND2 ASN B 274     -10.590  -3.243  41.616  1.00  0.00           N  
ATOM   4409 HD21 ASN B 274     -10.039  -4.003  41.970  1.00  0.00           H  
ATOM   4410 HD22 ASN B 274     -11.570  -3.133  41.814  1.00  0.00           H  
ATOM   4411  C   ASN B 274     -12.748  -0.606  38.785  1.00  0.00           C  
ATOM   4412  O   ASN B 274     -13.775  -0.658  39.460  1.00  0.00           O  
ATOM   4413  N   ASP B 275     -12.534   0.365  37.889  1.00  0.00           N  
ATOM   4414  H   ASP B 275     -11.666   0.375  37.374  1.00  0.00           H  
ATOM   4415  CA  ASP B 275     -13.394   1.547  37.753  1.00  0.00           C  
ATOM   4416  HA  ASP B 275     -14.311   1.407  38.323  1.00  0.00           H  
ATOM   4417  CB  ASP B 275     -12.693   2.742  38.414  1.00  0.00           C  
ATOM   4418  HB2 ASP B 275     -12.479   2.489  39.455  1.00  0.00           H  
ATOM   4419  HB3 ASP B 275     -11.740   2.924  37.919  1.00  0.00           H  
ATOM   4420  CG  ASP B 275     -13.513   4.031  38.391  1.00  0.00           C  
ATOM   4421  OD1 ASP B 275     -13.053   4.980  39.062  1.00  0.00           O  
ATOM   4422  OD2 ASP B 275     -14.571   4.088  37.723  1.00  0.00           O  
ATOM   4423  C   ASP B 275     -13.781   1.810  36.284  1.00  0.00           C  
ATOM   4424  O   ASP B 275     -13.000   2.414  35.544  1.00  0.00           O  
ATOM   4425  N   PRO B 276     -14.997   1.409  35.858  1.00  0.00           N  
ATOM   4426  CD  PRO B 276     -15.910   0.534  36.581  1.00  0.00           C  
ATOM   4427  HD2 PRO B 276     -16.583   1.137  37.194  1.00  0.00           H  
ATOM   4428  HD3 PRO B 276     -15.377  -0.190  37.197  1.00  0.00           H  
ATOM   4429  CG  PRO B 276     -16.700  -0.200  35.504  1.00  0.00           C  
ATOM   4430  HG2 PRO B 276     -17.676  -0.525  35.868  1.00  0.00           H  
ATOM   4431  HG3 PRO B 276     -16.120  -1.048  35.132  1.00  0.00           H  
ATOM   4432  CB  PRO B 276     -16.820   0.864  34.415  1.00  0.00           C  
ATOM   4433  HB2 PRO B 276     -17.650   1.530  34.660  1.00  0.00           H  
ATOM   4434  HB3 PRO B 276     -16.971   0.418  33.431  1.00  0.00           H  
ATOM   4435  CA  PRO B 276     -15.491   1.626  34.496  1.00  0.00           C  
ATOM   4436  HA  PRO B 276     -14.782   1.174  33.802  1.00  0.00           H  
ATOM   4437  C   PRO B 276     -15.693   3.094  34.080  1.00  0.00           C  
ATOM   4438  O   PRO B 276     -15.946   3.342  32.902  1.00  0.00           O  
ATOM   4439  N   ALA B 277     -15.620   4.061  35.003  1.00  0.00           N  
ATOM   4440  H   ALA B 277     -15.368   3.815  35.959  1.00  0.00           H  
ATOM   4441  CA  ALA B 277     -15.672   5.489  34.682  1.00  0.00           C  
ATOM   4442  HA  ALA B 277     -16.238   5.627  33.759  1.00  0.00           H  
ATOM   4443  CB  ALA B 277     -16.424   6.214  35.805  1.00  0.00           C  
ATOM   4444  HB1 ALA B 277     -16.532   7.267  35.547  1.00  0.00           H  
ATOM   4445  HB2 ALA B 277     -17.414   5.772  35.929  1.00  0.00           H  
ATOM   4446  HB3 ALA B 277     -15.871   6.129  36.741  1.00  0.00           H  
ATOM   4447  C   ALA B 277     -14.274   6.090  34.445  1.00  0.00           C  
ATOM   4448  O   ALA B 277     -14.141   7.036  33.668  1.00  0.00           O  
ATOM   4449  N   ASP B 278     -13.226   5.549  35.073  1.00  0.00           N  
ATOM   4450  H   ASP B 278     -13.396   4.756  35.682  1.00  0.00           H  
ATOM   4451  CA  ASP B 278     -11.842   5.990  34.873  1.00  0.00           C  
ATOM   4452  HA  ASP B 278     -11.866   7.069  34.716  1.00  0.00           H  
ATOM   4453  CB  ASP B 278     -11.018   5.758  36.152  1.00  0.00           C  
ATOM   4454  HB2 ASP B 278     -11.602   6.098  37.009  1.00  0.00           H  
ATOM   4455  HB3 ASP B 278     -10.823   4.693  36.279  1.00  0.00           H  
ATOM   4456  CG  ASP B 278      -9.696   6.534  36.168  1.00  0.00           C  
ATOM   4457  OD1 ASP B 278      -8.962   6.453  37.181  1.00  0.00           O  
ATOM   4458  OD2 ASP B 278      -9.382   7.301  35.230  1.00  0.00           O  
ATOM   4459  C   ASP B 278     -11.221   5.379  33.602  1.00  0.00           C  
ATOM   4460  O   ASP B 278     -10.301   4.555  33.658  1.00  0.00           O  
ATOM   4461  N   PHE B 279     -11.744   5.782  32.437  1.00  0.00           N  
ATOM   4462  H   PHE B 279     -12.533   6.423  32.479  1.00  0.00           H  
ATOM   4463  CA  PHE B 279     -11.162   5.506  31.120  1.00  0.00           C  
ATOM   4464  HA  PHE B 279     -10.225   4.979  31.282  1.00  0.00           H  
ATOM   4465  CB  PHE B 279     -12.048   4.567  30.288  1.00  0.00           C  
ATOM   4466  HB2 PHE B 279     -11.429   4.138  29.500  1.00  0.00           H  
ATOM   4467  HB3 PHE B 279     -12.376   3.741  30.920  1.00  0.00           H  
ATOM   4468  CG  PHE B 279     -13.256   5.201  29.625  1.00  0.00           C  
ATOM   4469  CD1 PHE B 279     -13.132   5.825  28.368  1.00  0.00           C  
ATOM   4470  HD1 PHE B 279     -12.168   5.888  27.888  1.00  0.00           H  
ATOM   4471  CE1 PHE B 279     -14.258   6.390  27.743  1.00  0.00           C  
ATOM   4472  HE1 PHE B 279     -14.155   6.889  26.791  1.00  0.00           H  
ATOM   4473  CZ  PHE B 279     -15.516   6.321  28.368  1.00  0.00           C  
ATOM   4474  HZ  PHE B 279     -16.384   6.757  27.893  1.00  0.00           H  
ATOM   4475  CE2 PHE B 279     -15.644   5.695  29.621  1.00  0.00           C  
ATOM   4476  HE2 PHE B 279     -16.606   5.643  30.112  1.00  0.00           H  
ATOM   4477  CD2 PHE B 279     -14.514   5.141  30.249  1.00  0.00           C  
ATOM   4478  HD2 PHE B 279     -14.616   4.672  31.217  1.00  0.00           H  
ATOM   4479  C   PHE B 279     -10.797   6.796  30.373  1.00  0.00           C  
ATOM   4480  O   PHE B 279     -11.390   7.855  30.566  1.00  0.00           O  
ATOM   4481  N   ARG B 280      -9.743   6.714  29.551  1.00  0.00           N  
ATOM   4482  H   ARG B 280      -9.313   5.799  29.452  1.00  0.00           H  
ATOM   4483  CA  ARG B 280      -9.019   7.866  28.992  1.00  0.00           C  
ATOM   4484  HA  ARG B 280      -9.724   8.692  28.876  1.00  0.00           H  
ATOM   4485  CB  ARG B 280      -7.905   8.300  29.968  1.00  0.00           C  
ATOM   4486  HB2 ARG B 280      -7.137   7.524  29.994  1.00  0.00           H  
ATOM   4487  HB3 ARG B 280      -7.449   9.222  29.599  1.00  0.00           H  
ATOM   4488  CG  ARG B 280      -8.412   8.532  31.401  1.00  0.00           C  
ATOM   4489  HG2 ARG B 280      -9.239   9.244  31.396  1.00  0.00           H  
ATOM   4490  HG3 ARG B 280      -8.751   7.585  31.822  1.00  0.00           H  
ATOM   4491  CD  ARG B 280      -7.311   9.060  32.307  1.00  0.00           C  
ATOM   4492  HD2 ARG B 280      -6.400   8.487  32.126  1.00  0.00           H  
ATOM   4493  HD3 ARG B 280      -7.127  10.109  32.069  1.00  0.00           H  
ATOM   4494  NE  ARG B 280      -7.688   8.907  33.719  1.00  0.00           N  
ATOM   4495  HE  ARG B 280      -8.495   8.327  33.966  1.00  0.00           H  
ATOM   4496  CZ  ARG B 280      -6.949   9.258  34.741  1.00  0.00           C  
ATOM   4497  NH1 ARG B 280      -5.872   9.967  34.585  1.00  0.00           N  
ATOM   4498 HH11 ARG B 280      -5.593  10.233  33.665  1.00  0.00           H  
ATOM   4499 HH12 ARG B 280      -5.310  10.121  35.410  1.00  0.00           H  
ATOM   4500  NH2 ARG B 280      -7.245   8.874  35.943  1.00  0.00           N  
ATOM   4501 HH21 ARG B 280      -8.038   8.227  36.047  1.00  0.00           H  
ATOM   4502 HH22 ARG B 280      -6.620   9.082  36.706  1.00  0.00           H  
ATOM   4503  C   ARG B 280      -8.430   7.554  27.619  1.00  0.00           C  
ATOM   4504  O   ARG B 280      -8.237   6.384  27.264  1.00  0.00           O  
ATOM   4505  N   ILE B 281      -8.104   8.601  26.866  1.00  0.00           N  
ATOM   4506  H   ILE B 281      -8.215   9.523  27.265  1.00  0.00           H  
ATOM   4507  CA  ILE B 281      -7.423   8.541  25.565  1.00  0.00           C  
ATOM   4508  HA  ILE B 281      -6.961   7.561  25.468  1.00  0.00           H  
ATOM   4509  CB  ILE B 281      -8.438   8.713  24.400  1.00  0.00           C  
ATOM   4510  HB  ILE B 281      -9.267   9.326  24.759  1.00  0.00           H  
ATOM   4511  CG2 ILE B 281      -7.866   9.415  23.150  1.00  0.00           C  
ATOM   4512 HG21 ILE B 281      -8.641   9.536  22.395  1.00  0.00           H  
ATOM   4513 HG22 ILE B 281      -7.521  10.418  23.406  1.00  0.00           H  
ATOM   4514 HG23 ILE B 281      -7.039   8.842  22.729  1.00  0.00           H  
ATOM   4515  CG1 ILE B 281      -8.988   7.317  24.020  1.00  0.00           C  
ATOM   4516 HG12 ILE B 281      -8.200   6.750  23.520  1.00  0.00           H  
ATOM   4517 HG13 ILE B 281      -9.260   6.780  24.928  1.00  0.00           H  
ATOM   4518  CD1 ILE B 281     -10.233   7.335  23.126  1.00  0.00           C  
ATOM   4519 HD11 ILE B 281     -11.023   7.910  23.608  1.00  0.00           H  
ATOM   4520 HD12 ILE B 281     -10.002   7.769  22.154  1.00  0.00           H  
ATOM   4521 HD13 ILE B 281     -10.578   6.312  22.977  1.00  0.00           H  
ATOM   4522  C   ILE B 281      -6.277   9.554  25.544  1.00  0.00           C  
ATOM   4523  O   ILE B 281      -6.368  10.617  26.155  1.00  0.00           O  
ATOM   4524  N   TYR B 282      -5.205   9.198  24.843  1.00  0.00           N  
ATOM   4525  H   TYR B 282      -5.227   8.294  24.380  1.00  0.00           H  
ATOM   4526  CA  TYR B 282      -4.001  10.000  24.654  1.00  0.00           C  
ATOM   4527  HA  TYR B 282      -4.225  11.047  24.865  1.00  0.00           H  
ATOM   4528  CB  TYR B 282      -2.903   9.522  25.621  1.00  0.00           C  
ATOM   4529  HB2 TYR B 282      -2.646   8.495  25.361  1.00  0.00           H  
ATOM   4530  HB3 TYR B 282      -2.010  10.126  25.451  1.00  0.00           H  
ATOM   4531  CG  TYR B 282      -3.241   9.564  27.108  1.00  0.00           C  
ATOM   4532  CD1 TYR B 282      -3.909   8.482  27.719  1.00  0.00           C  
ATOM   4533  HD1 TYR B 282      -4.189   7.622  27.127  1.00  0.00           H  
ATOM   4534  CE1 TYR B 282      -4.217   8.521  29.095  1.00  0.00           C  
ATOM   4535  HE1 TYR B 282      -4.727   7.696  29.568  1.00  0.00           H  
ATOM   4536  CZ  TYR B 282      -3.830   9.630  29.876  1.00  0.00           C  
ATOM   4537  OH  TYR B 282      -4.087   9.645  31.213  1.00  0.00           O  
ATOM   4538  HH  TYR B 282      -3.452  10.199  31.673  1.00  0.00           H  
ATOM   4539  CE2 TYR B 282      -3.144  10.705  29.270  1.00  0.00           C  
ATOM   4540  HE2 TYR B 282      -2.850  11.562  29.857  1.00  0.00           H  
ATOM   4541  CD2 TYR B 282      -2.859  10.673  27.889  1.00  0.00           C  
ATOM   4542  HD2 TYR B 282      -2.347  11.507  27.427  1.00  0.00           H  
ATOM   4543  C   TYR B 282      -3.538   9.876  23.194  1.00  0.00           C  
ATOM   4544  O   TYR B 282      -3.694   8.816  22.585  1.00  0.00           O  
ATOM   4545  N   GLN B 283      -2.919  10.915  22.636  1.00  0.00           N  
ATOM   4546  H   GLN B 283      -2.770  11.747  23.189  1.00  0.00           H  
ATOM   4547  CA  GLN B 283      -2.267  10.883  21.317  1.00  0.00           C  
ATOM   4548  HA  GLN B 283      -2.353   9.888  20.880  1.00  0.00           H  
ATOM   4549  CB  GLN B 283      -2.921  11.889  20.349  1.00  0.00           C  
ATOM   4550  HB2 GLN B 283      -3.326  12.724  20.925  1.00  0.00           H  
ATOM   4551  HB3 GLN B 283      -2.167  12.293  19.671  1.00  0.00           H  
ATOM   4552  CG  GLN B 283      -4.028  11.246  19.497  1.00  0.00           C  
ATOM   4553  HG2 GLN B 283      -3.572  10.688  18.677  1.00  0.00           H  
ATOM   4554  HG3 GLN B 283      -4.600  10.549  20.110  1.00  0.00           H  
ATOM   4555  CD  GLN B 283      -5.007  12.281  18.947  1.00  0.00           C  
ATOM   4556  OE1 GLN B 283      -5.736  12.923  19.681  1.00  0.00           O  
ATOM   4557  NE2 GLN B 283      -5.115  12.458  17.646  1.00  0.00           N  
ATOM   4558 HE21 GLN B 283      -5.731  13.204  17.368  1.00  0.00           H  
ATOM   4559 HE22 GLN B 283      -4.517  11.969  17.006  1.00  0.00           H  
ATOM   4560  C   GLN B 283      -0.772  11.164  21.468  1.00  0.00           C  
ATOM   4561  O   GLN B 283      -0.368  11.995  22.284  1.00  0.00           O  
ATOM   4562  N   VAL B 284       0.051  10.491  20.662  1.00  0.00           N  
ATOM   4563  H   VAL B 284      -0.348   9.837  19.997  1.00  0.00           H  
ATOM   4564  CA  VAL B 284       1.442  10.916  20.453  1.00  0.00           C  
ATOM   4565  HA  VAL B 284       1.821  11.318  21.391  1.00  0.00           H  
ATOM   4566  CB  VAL B 284       2.376   9.751  20.068  1.00  0.00           C  
ATOM   4567  HB  VAL B 284       3.386  10.153  19.978  1.00  0.00           H  
ATOM   4568  CG1 VAL B 284       2.397   8.667  21.149  1.00  0.00           C  
ATOM   4569 HG11 VAL B 284       2.729   9.094  22.095  1.00  0.00           H  
ATOM   4570 HG12 VAL B 284       1.409   8.226  21.278  1.00  0.00           H  
ATOM   4571 HG13 VAL B 284       3.098   7.884  20.861  1.00  0.00           H  
ATOM   4572  CG2 VAL B 284       2.023   9.090  18.740  1.00  0.00           C  
ATOM   4573 HG21 VAL B 284       1.937   9.845  17.966  1.00  0.00           H  
ATOM   4574 HG22 VAL B 284       2.811   8.388  18.464  1.00  0.00           H  
ATOM   4575 HG23 VAL B 284       1.082   8.561  18.831  1.00  0.00           H  
ATOM   4576  C   VAL B 284       1.486  12.049  19.421  1.00  0.00           C  
ATOM   4577  O   VAL B 284       0.656  12.125  18.519  1.00  0.00           O  
ATOM   4578  N   THR B 285       2.482  12.928  19.539  1.00  0.00           N  
ATOM   4579  H   THR B 285       3.115  12.812  20.315  1.00  0.00           H  
ATOM   4580  CA  THR B 285       2.786  13.992  18.553  1.00  0.00           C  
ATOM   4581  HA  THR B 285       1.899  14.186  17.949  1.00  0.00           H  
ATOM   4582  CB  THR B 285       3.102  15.292  19.322  1.00  0.00           C  
ATOM   4583  HB  THR B 285       3.933  15.103  20.004  1.00  0.00           H  
ATOM   4584  CG2 THR B 285       3.420  16.544  18.505  1.00  0.00           C  
ATOM   4585 HG21 THR B 285       4.431  16.487  18.104  1.00  0.00           H  
ATOM   4586 HG22 THR B 285       2.707  16.647  17.688  1.00  0.00           H  
ATOM   4587 HG23 THR B 285       3.365  17.425  19.145  1.00  0.00           H  
ATOM   4588  OG1 THR B 285       1.962  15.623  20.086  1.00  0.00           O  
ATOM   4589  HG1 THR B 285       1.552  14.809  20.390  1.00  0.00           H  
ATOM   4590  C   THR B 285       3.886  13.556  17.561  1.00  0.00           C  
ATOM   4591  O   THR B 285       4.446  14.358  16.825  1.00  0.00           O  
ATOM   4592  N   TYR B 286       4.228  12.265  17.552  1.00  0.00           N  
ATOM   4593  H   TYR B 286       3.637  11.622  18.055  1.00  0.00           H  
ATOM   4594  CA  TYR B 286       5.436  11.697  16.950  1.00  0.00           C  
ATOM   4595  HA  TYR B 286       5.842  12.392  16.215  1.00  0.00           H  
ATOM   4596  CB  TYR B 286       6.479  11.451  18.069  1.00  0.00           C  
ATOM   4597  HB2 TYR B 286       5.998  11.545  19.043  1.00  0.00           H  
ATOM   4598  HB3 TYR B 286       6.809  10.415  18.008  1.00  0.00           H  
ATOM   4599  CG  TYR B 286       7.734  12.316  18.098  1.00  0.00           C  
ATOM   4600  CD1 TYR B 286       8.881  11.803  18.738  1.00  0.00           C  
ATOM   4601  HD1 TYR B 286       8.859  10.818  19.185  1.00  0.00           H  
ATOM   4602  CE1 TYR B 286      10.066  12.559  18.804  1.00  0.00           C  
ATOM   4603  HE1 TYR B 286      10.938  12.150  19.291  1.00  0.00           H  
ATOM   4604  CZ  TYR B 286      10.109  13.845  18.225  1.00  0.00           C  
ATOM   4605  OH  TYR B 286      11.253  14.575  18.255  1.00  0.00           O  
ATOM   4606  HH  TYR B 286      11.986  14.064  18.601  1.00  0.00           H  
ATOM   4607  CE2 TYR B 286       8.960  14.371  17.601  1.00  0.00           C  
ATOM   4608  HE2 TYR B 286       9.001  15.361  17.172  1.00  0.00           H  
ATOM   4609  CD2 TYR B 286       7.775  13.613  17.540  1.00  0.00           C  
ATOM   4610  HD2 TYR B 286       6.908  14.044  17.062  1.00  0.00           H  
ATOM   4611  C   TYR B 286       5.131  10.400  16.188  1.00  0.00           C  
ATOM   4612  O   TYR B 286       4.087   9.775  16.366  1.00  0.00           O  
ATOM   4613  N   LEU B 287       6.085   9.979  15.357  1.00  0.00           N  
ATOM   4614  H   LEU B 287       6.901  10.562  15.249  1.00  0.00           H  
ATOM   4615  CA  LEU B 287       6.116   8.671  14.681  1.00  0.00           C  
ATOM   4616  HA  LEU B 287       5.115   8.409  14.332  1.00  0.00           H  
ATOM   4617  CB  LEU B 287       7.064   8.786  13.471  1.00  0.00           C  
ATOM   4618  HB2 LEU B 287       8.079   8.928  13.847  1.00  0.00           H  
ATOM   4619  HB3 LEU B 287       7.046   7.842  12.923  1.00  0.00           H  
ATOM   4620  CG  LEU B 287       6.740   9.935  12.494  1.00  0.00           C  
ATOM   4621  HG  LEU B 287       6.658  10.877  13.036  1.00  0.00           H  
ATOM   4622  CD1 LEU B 287       7.884  10.099  11.497  1.00  0.00           C  
ATOM   4623 HD11 LEU B 287       7.627  10.870  10.771  1.00  0.00           H  
ATOM   4624 HD12 LEU B 287       8.792  10.395  12.023  1.00  0.00           H  
ATOM   4625 HD13 LEU B 287       8.061   9.158  10.980  1.00  0.00           H  
ATOM   4626  CD2 LEU B 287       5.428   9.692  11.751  1.00  0.00           C  
ATOM   4627 HD21 LEU B 287       5.260  10.486  11.024  1.00  0.00           H  
ATOM   4628 HD22 LEU B 287       5.465   8.732  11.238  1.00  0.00           H  
ATOM   4629 HD23 LEU B 287       4.598   9.682  12.457  1.00  0.00           H  
ATOM   4630  C   LEU B 287       6.580   7.536  15.619  1.00  0.00           C  
ATOM   4631  O   LEU B 287       6.481   6.358  15.289  1.00  0.00           O  
ATOM   4632  N   GLU B 288       7.091   7.910  16.792  1.00  0.00           N  
ATOM   4633  H   GLU B 288       7.114   8.893  16.986  1.00  0.00           H  
ATOM   4634  CA  GLU B 288       7.590   7.025  17.842  1.00  0.00           C  
ATOM   4635  HA  GLU B 288       8.396   6.421  17.424  1.00  0.00           H  
ATOM   4636  CB  GLU B 288       8.182   7.910  18.954  1.00  0.00           C  
ATOM   4637  HB2 GLU B 288       8.845   8.648  18.503  1.00  0.00           H  
ATOM   4638  HB3 GLU B 288       7.373   8.457  19.441  1.00  0.00           H  
ATOM   4639  CG  GLU B 288       8.956   7.135  20.027  1.00  0.00           C  
ATOM   4640  HG2 GLU B 288       9.235   7.831  20.822  1.00  0.00           H  
ATOM   4641  HG3 GLU B 288       8.299   6.381  20.466  1.00  0.00           H  
ATOM   4642  CD  GLU B 288      10.226   6.480  19.472  1.00  0.00           C  
ATOM   4643  OE1 GLU B 288      10.419   5.288  19.786  1.00  0.00           O  
ATOM   4644  OE2 GLU B 288      10.957   7.168  18.726  1.00  0.00           O  
ATOM   4645  C   GLU B 288       6.471   6.124  18.408  1.00  0.00           C  
ATOM   4646  O   GLU B 288       5.443   6.642  18.864  1.00  0.00           O  
ATOM   4647  N   PRO B 289       6.637   4.788  18.426  1.00  0.00           N  
ATOM   4648  CD  PRO B 289       7.716   4.033  17.795  1.00  0.00           C  
ATOM   4649  HD2 PRO B 289       8.687   4.300  18.212  1.00  0.00           H  
ATOM   4650  HD3 PRO B 289       7.706   4.219  16.720  1.00  0.00           H  
ATOM   4651  CG  PRO B 289       7.424   2.555  18.063  1.00  0.00           C  
ATOM   4652  HG2 PRO B 289       7.918   2.241  18.984  1.00  0.00           H  
ATOM   4653  HG3 PRO B 289       7.727   1.923  17.228  1.00  0.00           H  
ATOM   4654  CB  PRO B 289       5.909   2.547  18.259  1.00  0.00           C  
ATOM   4655  HB2 PRO B 289       5.562   1.680  18.814  1.00  0.00           H  
ATOM   4656  HB3 PRO B 289       5.419   2.582  17.286  1.00  0.00           H  
ATOM   4657  CA  PRO B 289       5.665   3.862  19.003  1.00  0.00           C  
ATOM   4658  HA  PRO B 289       4.658   4.207  18.778  1.00  0.00           H  
ATOM   4659  C   PRO B 289       5.789   3.761  20.539  1.00  0.00           C  
ATOM   4660  O   PRO B 289       5.921   2.669  21.103  1.00  0.00           O  
ATOM   4661  N   SER B 290       5.757   4.897  21.246  1.00  0.00           N  
ATOM   4662  H   SER B 290       5.641   5.775  20.749  1.00  0.00           H  
ATOM   4663  CA  SER B 290       5.733   4.915  22.716  1.00  0.00           C  
ATOM   4664  HA  SER B 290       5.172   4.041  23.041  1.00  0.00           H  
ATOM   4665  CB  SER B 290       7.152   4.779  23.289  1.00  0.00           C  
ATOM   4666  HB2 SER B 290       7.081   4.537  24.351  1.00  0.00           H  
ATOM   4667  HB3 SER B 290       7.682   3.968  22.784  1.00  0.00           H  
ATOM   4668  OG  SER B 290       7.887   5.976  23.148  1.00  0.00           O  
ATOM   4669  HG  SER B 290       8.227   6.010  22.243  1.00  0.00           H  
ATOM   4670  C   SER B 290       5.009   6.131  23.309  1.00  0.00           C  
ATOM   4671  O   SER B 290       4.798   7.151  22.651  1.00  0.00           O  
ATOM   4672  N   LEU B 291       4.620   6.026  24.583  1.00  0.00           N  
ATOM   4673  H   LEU B 291       4.822   5.149  25.058  1.00  0.00           H  
ATOM   4674  CA  LEU B 291       3.968   7.092  25.342  1.00  0.00           C  
ATOM   4675  HA  LEU B 291       4.245   8.045  24.891  1.00  0.00           H  
ATOM   4676  CB  LEU B 291       2.436   6.931  25.231  1.00  0.00           C  
ATOM   4677  HB2 LEU B 291       2.151   6.956  24.178  1.00  0.00           H  
ATOM   4678  HB3 LEU B 291       2.174   5.948  25.629  1.00  0.00           H  
ATOM   4679  CG  LEU B 291       1.628   8.001  25.992  1.00  0.00           C  
ATOM   4680  HG  LEU B 291       2.000   8.086  27.011  1.00  0.00           H  
ATOM   4681  CD1 LEU B 291       1.703   9.371  25.316  1.00  0.00           C  
ATOM   4682 HD11 LEU B 291       1.122  10.093  25.889  1.00  0.00           H  
ATOM   4683 HD12 LEU B 291       2.734   9.715  25.276  1.00  0.00           H  
ATOM   4684 HD13 LEU B 291       1.309   9.314  24.300  1.00  0.00           H  
ATOM   4685  CD2 LEU B 291       0.157   7.603  26.078  1.00  0.00           C  
ATOM   4686 HD21 LEU B 291       0.066   6.633  26.565  1.00  0.00           H  
ATOM   4687 HD22 LEU B 291      -0.385   8.341  26.667  1.00  0.00           H  
ATOM   4688 HD23 LEU B 291      -0.270   7.551  25.077  1.00  0.00           H  
ATOM   4689  C   LEU B 291       4.451   7.098  26.799  1.00  0.00           C  
ATOM   4690  O   LEU B 291       4.442   6.065  27.468  1.00  0.00           O  
ATOM   4691  N   ARG B 292       4.818   8.278  27.310  1.00  0.00           N  
ATOM   4692  H   ARG B 292       4.738   9.089  26.713  1.00  0.00           H  
ATOM   4693  CA  ARG B 292       5.039   8.503  28.747  1.00  0.00           C  
ATOM   4694  HA  ARG B 292       5.254   7.549  29.229  1.00  0.00           H  
ATOM   4695  CB  ARG B 292       6.228   9.445  28.966  1.00  0.00           C  
ATOM   4696  HB2 ARG B 292       6.211  10.237  28.216  1.00  0.00           H  
ATOM   4697  HB3 ARG B 292       6.134   9.907  29.951  1.00  0.00           H  
ATOM   4698  CG  ARG B 292       7.568   8.702  28.926  1.00  0.00           C  
ATOM   4699  HG2 ARG B 292       7.613   8.014  29.771  1.00  0.00           H  
ATOM   4700  HG3 ARG B 292       7.670   8.140  27.996  1.00  0.00           H  
ATOM   4701  CD  ARG B 292       8.691   9.740  29.033  1.00  0.00           C  
ATOM   4702  HD2 ARG B 292       8.904  10.126  28.035  1.00  0.00           H  
ATOM   4703  HD3 ARG B 292       8.345  10.567  29.658  1.00  0.00           H  
ATOM   4704  NE  ARG B 292       9.917   9.185  29.631  1.00  0.00           N  
ATOM   4705  HE  ARG B 292       9.936   8.196  29.849  1.00  0.00           H  
ATOM   4706  CZ  ARG B 292      10.964   9.888  30.013  1.00  0.00           C  
ATOM   4707  NH1 ARG B 292      11.049  11.176  29.822  1.00  0.00           N  
ATOM   4708 HH11 ARG B 292      10.309  11.637  29.327  1.00  0.00           H  
ATOM   4709 HH12 ARG B 292      11.847  11.687  30.146  1.00  0.00           H  
ATOM   4710  NH2 ARG B 292      11.957   9.300  30.603  1.00  0.00           N  
ATOM   4711 HH21 ARG B 292      11.837   8.317  30.836  1.00  0.00           H  
ATOM   4712 HH22 ARG B 292      12.743   9.814  30.946  1.00  0.00           H  
ATOM   4713  C   ARG B 292       3.786   9.059  29.420  1.00  0.00           C  
ATOM   4714  O   ARG B 292       3.089   9.879  28.828  1.00  0.00           O  
ATOM   4715  N   ILE B 293       3.554   8.655  30.666  1.00  0.00           N  
ATOM   4716  H   ILE B 293       4.199   7.976  31.062  1.00  0.00           H  
ATOM   4717  CA  ILE B 293       2.466   9.122  31.539  1.00  0.00           C  
ATOM   4718  HA  ILE B 293       2.143  10.113  31.217  1.00  0.00           H  
ATOM   4719  CB  ILE B 293       1.260   8.142  31.429  1.00  0.00           C  
ATOM   4720  HB  ILE B 293       1.652   7.141  31.231  1.00  0.00           H  
ATOM   4721  CG2 ILE B 293       0.409   8.035  32.709  1.00  0.00           C  
ATOM   4722 HG21 ILE B 293      -0.403   7.322  32.576  1.00  0.00           H  
ATOM   4723 HG22 ILE B 293      -0.007   9.007  32.971  1.00  0.00           H  
ATOM   4724 HG23 ILE B 293       1.017   7.661  33.533  1.00  0.00           H  
ATOM   4725  CG1 ILE B 293       0.367   8.557  30.236  1.00  0.00           C  
ATOM   4726 HG12 ILE B 293      -0.111   9.514  30.454  1.00  0.00           H  
ATOM   4727 HG13 ILE B 293       0.986   8.687  29.352  1.00  0.00           H  
ATOM   4728  CD1 ILE B 293      -0.711   7.540  29.858  1.00  0.00           C  
ATOM   4729 HD11 ILE B 293      -1.198   7.861  28.939  1.00  0.00           H  
ATOM   4730 HD12 ILE B 293      -0.254   6.564  29.697  1.00  0.00           H  
ATOM   4731 HD13 ILE B 293      -1.467   7.473  30.639  1.00  0.00           H  
ATOM   4732  C   ILE B 293       3.025   9.265  32.960  1.00  0.00           C  
ATOM   4733  O   ILE B 293       3.765   8.398  33.413  1.00  0.00           O  
ATOM   4734  N   ALA B 294       2.662  10.319  33.694  1.00  0.00           N  
ATOM   4735  H   ALA B 294       2.055  11.016  33.299  1.00  0.00           H  
ATOM   4736  CA  ALA B 294       2.905  10.365  35.135  1.00  0.00           C  
ATOM   4737  HA  ALA B 294       3.937  10.068  35.337  1.00  0.00           H  
ATOM   4738  CB  ALA B 294       2.728  11.804  35.634  1.00  0.00           C  
ATOM   4739  HB1 ALA B 294       3.462  12.453  35.154  1.00  0.00           H  
ATOM   4740  HB2 ALA B 294       1.729  12.165  35.403  1.00  0.00           H  
ATOM   4741  HB3 ALA B 294       2.881  11.842  36.713  1.00  0.00           H  
ATOM   4742  C   ALA B 294       1.964   9.366  35.833  1.00  0.00           C  
ATOM   4743  O   ALA B 294       0.744   9.418  35.642  1.00  0.00           O  
ATOM   4744  N   ALA B 295       2.512   8.438  36.618  1.00  0.00           N  
ATOM   4745  H   ALA B 295       3.516   8.470  36.782  1.00  0.00           H  
ATOM   4746  CA  ALA B 295       1.755   7.380  37.292  1.00  0.00           C  
ATOM   4747  HA  ALA B 295       1.215   6.801  36.542  1.00  0.00           H  
ATOM   4748  CB  ALA B 295       2.752   6.451  37.995  1.00  0.00           C  
ATOM   4749  HB1 ALA B 295       3.290   6.996  38.774  1.00  0.00           H  
ATOM   4750  HB2 ALA B 295       2.217   5.616  38.451  1.00  0.00           H  
ATOM   4751  HB3 ALA B 295       3.471   6.059  37.274  1.00  0.00           H  
ATOM   4752  C   ALA B 295       0.720   7.951  38.274  1.00  0.00           C  
ATOM   4753  O   ALA B 295      -0.388   7.433  38.367  1.00  0.00           O  
ATOM   4754  N   SER B 296       1.030   9.086  38.906  1.00  0.00           N  
ATOM   4755  H   SER B 296       1.952   9.464  38.747  1.00  0.00           H  
ATOM   4756  CA  SER B 296       0.141   9.885  39.765  1.00  0.00           C  
ATOM   4757  HA  SER B 296      -0.236   9.249  40.566  1.00  0.00           H  
ATOM   4758  CB  SER B 296       0.972  11.006  40.393  1.00  0.00           C  
ATOM   4759  HB2 SER B 296       0.333  11.657  40.992  1.00  0.00           H  
ATOM   4760  HB3 SER B 296       1.734  10.568  41.038  1.00  0.00           H  
ATOM   4761  OG  SER B 296       1.605  11.757  39.373  1.00  0.00           O  
ATOM   4762  HG  SER B 296       2.268  12.321  39.787  1.00  0.00           H  
ATOM   4763  C   SER B 296      -1.087  10.485  39.053  1.00  0.00           C  
ATOM   4764  O   SER B 296      -1.913  11.132  39.695  1.00  0.00           O  
ATOM   4765  N   THR B 297      -1.251  10.276  37.740  1.00  0.00           N  
ATOM   4766  H   THR B 297      -0.534   9.756  37.250  1.00  0.00           H  
ATOM   4767  CA  THR B 297      -2.536  10.527  37.059  1.00  0.00           C  
ATOM   4768  HA  THR B 297      -2.991  11.415  37.498  1.00  0.00           H  
ATOM   4769  CB  THR B 297      -2.361  10.798  35.556  1.00  0.00           C  
ATOM   4770  HB  THR B 297      -3.348  11.001  35.142  1.00  0.00           H  
ATOM   4771  CG2 THR B 297      -1.492  12.017  35.260  1.00  0.00           C  
ATOM   4772 HG21 THR B 297      -1.960  12.906  35.683  1.00  0.00           H  
ATOM   4773 HG22 THR B 297      -0.503  11.896  35.700  1.00  0.00           H  
ATOM   4774 HG23 THR B 297      -1.398  12.148  34.182  1.00  0.00           H  
ATOM   4775  OG1 THR B 297      -1.842   9.684  34.867  1.00  0.00           O  
ATOM   4776  HG1 THR B 297      -0.905   9.572  35.125  1.00  0.00           H  
ATOM   4777  C   THR B 297      -3.537   9.381  37.256  1.00  0.00           C  
ATOM   4778  O   THR B 297      -4.735   9.588  37.061  1.00  0.00           O  
ATOM   4779  N   LEU B 298      -3.079   8.186  37.632  1.00  0.00           N  
ATOM   4780  H   LEU B 298      -2.093   8.114  37.864  1.00  0.00           H  
ATOM   4781  CA  LEU B 298      -3.870   6.982  37.894  1.00  0.00           C  
ATOM   4782  HA  LEU B 298      -4.857   7.079  37.440  1.00  0.00           H  
ATOM   4783  CB  LEU B 298      -3.155   5.762  37.275  1.00  0.00           C  
ATOM   4784  HB2 LEU B 298      -2.273   5.548  37.882  1.00  0.00           H  
ATOM   4785  HB3 LEU B 298      -3.818   4.901  37.344  1.00  0.00           H  
ATOM   4786  CG  LEU B 298      -2.696   5.911  35.811  1.00  0.00           C  
ATOM   4787  HG  LEU B 298      -2.035   6.770  35.715  1.00  0.00           H  
ATOM   4788  CD1 LEU B 298      -1.903   4.675  35.388  1.00  0.00           C  
ATOM   4789 HD11 LEU B 298      -2.542   3.793  35.429  1.00  0.00           H  
ATOM   4790 HD12 LEU B 298      -1.526   4.811  34.375  1.00  0.00           H  
ATOM   4791 HD13 LEU B 298      -1.057   4.534  36.064  1.00  0.00           H  
ATOM   4792  CD2 LEU B 298      -3.873   6.085  34.848  1.00  0.00           C  
ATOM   4793 HD21 LEU B 298      -4.423   6.991  35.100  1.00  0.00           H  
ATOM   4794 HD22 LEU B 298      -3.501   6.173  33.828  1.00  0.00           H  
ATOM   4795 HD23 LEU B 298      -4.537   5.225  34.917  1.00  0.00           H  
ATOM   4796  C   LEU B 298      -4.063   6.781  39.408  1.00  0.00           C  
ATOM   4797  O   LEU B 298      -3.368   7.379  40.229  1.00  0.00           O  
ATOM   4798  N   LYS B 299      -4.996   5.908  39.794  1.00  0.00           N  
ATOM   4799  H   LYS B 299      -5.551   5.449  39.080  1.00  0.00           H  
ATOM   4800  CA  LYS B 299      -5.202   5.502  41.193  1.00  0.00           C  
ATOM   4801  HA  LYS B 299      -5.035   6.368  41.837  1.00  0.00           H  
ATOM   4802  CB  LYS B 299      -6.652   5.019  41.387  1.00  0.00           C  
ATOM   4803  HB2 LYS B 299      -6.837   4.169  40.729  1.00  0.00           H  
ATOM   4804  HB3 LYS B 299      -6.782   4.686  42.418  1.00  0.00           H  
ATOM   4805  CG  LYS B 299      -7.669   6.137  41.085  1.00  0.00           C  
ATOM   4806  HG2 LYS B 299      -7.614   6.884  41.879  1.00  0.00           H  
ATOM   4807  HG3 LYS B 299      -7.409   6.627  40.147  1.00  0.00           H  
ATOM   4808  CD  LYS B 299      -9.112   5.633  40.963  1.00  0.00           C  
ATOM   4809  HD2 LYS B 299      -9.155   4.813  40.245  1.00  0.00           H  
ATOM   4810  HD3 LYS B 299      -9.468   5.290  41.938  1.00  0.00           H  
ATOM   4811  CE  LYS B 299      -9.963   6.798  40.442  1.00  0.00           C  
ATOM   4812  HE2 LYS B 299      -9.810   7.654  41.100  1.00  0.00           H  
ATOM   4813  HE3 LYS B 299      -9.607   7.070  39.439  1.00  0.00           H  
ATOM   4814  NZ  LYS B 299     -11.405   6.475  40.393  1.00  0.00           N  
ATOM   4815  HZ1 LYS B 299     -11.620   5.748  39.705  1.00  0.00           H  
ATOM   4816  HZ2 LYS B 299     -11.780   6.131  41.265  1.00  0.00           H  
ATOM   4817  HZ3 LYS B 299     -11.963   7.244  40.056  1.00  0.00           H  
ATOM   4818  C   LYS B 299      -4.180   4.428  41.585  1.00  0.00           C  
ATOM   4819  O   LYS B 299      -4.040   3.429  40.878  1.00  0.00           O  
ATOM   4820  N   SER B 300      -3.483   4.637  42.704  1.00  0.00           N  
ATOM   4821  H   SER B 300      -3.652   5.488  43.212  1.00  0.00           H  
ATOM   4822  CA  SER B 300      -2.612   3.629  43.335  1.00  0.00           C  
ATOM   4823  HA  SER B 300      -2.030   3.154  42.555  1.00  0.00           H  
ATOM   4824  CB  SER B 300      -1.597   4.286  44.280  1.00  0.00           C  
ATOM   4825  HB2 SER B 300      -0.998   5.002  43.716  1.00  0.00           H  
ATOM   4826  HB3 SER B 300      -2.129   4.815  45.071  1.00  0.00           H  
ATOM   4827  OG  SER B 300      -0.734   3.334  44.869  1.00  0.00           O  
ATOM   4828  HG  SER B 300      -0.353   2.761  44.156  1.00  0.00           H  
ATOM   4829  C   SER B 300      -3.433   2.532  44.030  1.00  0.00           C  
ATOM   4830  O   SER B 300      -4.597   2.756  44.372  1.00  0.00           O  
ATOM   4831  N   GLY B 301      -2.856   1.338  44.194  1.00  0.00           N  
ATOM   4832  H   GLY B 301      -1.893   1.217  43.867  1.00  0.00           H  
ATOM   4833  CA  GLY B 301      -3.501   0.155  44.777  1.00  0.00           C  
ATOM   4834  HA2 GLY B 301      -2.724  -0.579  44.994  1.00  0.00           H  
ATOM   4835  HA3 GLY B 301      -3.988   0.436  45.711  1.00  0.00           H  
ATOM   4836  C   GLY B 301      -4.541  -0.516  43.871  1.00  0.00           C  
ATOM   4837  O   GLY B 301      -5.257  -1.412  44.321  1.00  0.00           O  
ATOM   4838  N   ILE B 302      -4.628  -0.092  42.606  1.00  0.00           N  
ATOM   4839  H   ILE B 302      -3.919   0.563  42.309  1.00  0.00           H  
ATOM   4840  CA  ILE B 302      -5.676  -0.435  41.631  1.00  0.00           C  
ATOM   4841  HA  ILE B 302      -6.273  -1.256  42.027  1.00  0.00           H  
ATOM   4842  CB  ILE B 302      -6.616   0.788  41.428  1.00  0.00           C  
ATOM   4843  HB  ILE B 302      -6.004   1.687  41.346  1.00  0.00           H  
ATOM   4844  CG2 ILE B 302      -7.443   0.698  40.132  1.00  0.00           C  
ATOM   4845 HG21 ILE B 302      -8.042  -0.203  40.141  1.00  0.00           H  
ATOM   4846 HG22 ILE B 302      -8.083   1.572  40.015  1.00  0.00           H  
ATOM   4847 HG23 ILE B 302      -6.788   0.667  39.266  1.00  0.00           H  
ATOM   4848  CG1 ILE B 302      -7.519   0.934  42.679  1.00  0.00           C  
ATOM   4849 HG12 ILE B 302      -7.938  -0.039  42.935  1.00  0.00           H  
ATOM   4850 HG13 ILE B 302      -6.893   1.254  43.515  1.00  0.00           H  
ATOM   4851  CD1 ILE B 302      -8.686   1.924  42.564  1.00  0.00           C  
ATOM   4852 HD11 ILE B 302      -9.452   1.526  41.898  1.00  0.00           H  
ATOM   4853 HD12 ILE B 302      -9.127   2.075  43.549  1.00  0.00           H  
ATOM   4854 HD13 ILE B 302      -8.331   2.879  42.185  1.00  0.00           H  
ATOM   4855  C   ILE B 302      -5.059  -0.947  40.322  1.00  0.00           C  
ATOM   4856  O   ILE B 302      -4.007  -0.478  39.883  1.00  0.00           O  
ATOM   4857  N   SER B 303      -5.743  -1.882  39.656  1.00  0.00           N  
ATOM   4858  H   SER B 303      -6.643  -2.178  40.016  1.00  0.00           H  
ATOM   4859  CA  SER B 303      -5.305  -2.398  38.358  1.00  0.00           C  
ATOM   4860  HA  SER B 303      -4.221  -2.418  38.364  1.00  0.00           H  
ATOM   4861  CB  SER B 303      -5.742  -3.849  38.185  1.00  0.00           C  
ATOM   4862  HB2 SER B 303      -5.338  -4.446  39.002  1.00  0.00           H  
ATOM   4863  HB3 SER B 303      -6.830  -3.910  38.218  1.00  0.00           H  
ATOM   4864  OG  SER B 303      -5.256  -4.358  36.959  1.00  0.00           O  
ATOM   4865  HG  SER B 303      -4.294  -4.180  36.925  1.00  0.00           H  
ATOM   4866  C   SER B 303      -5.727  -1.496  37.192  1.00  0.00           C  
ATOM   4867  O   SER B 303      -6.844  -0.969  37.155  1.00  0.00           O  
ATOM   4868  N   TYR B 304      -4.826  -1.330  36.220  1.00  0.00           N  
ATOM   4869  H   TYR B 304      -3.950  -1.830  36.298  1.00  0.00           H  
ATOM   4870  CA  TYR B 304      -5.043  -0.573  34.985  1.00  0.00           C  
ATOM   4871  HA  TYR B 304      -6.115  -0.457  34.824  1.00  0.00           H  
ATOM   4872  CB  TYR B 304      -4.432   0.836  35.079  1.00  0.00           C  
ATOM   4873  HB2 TYR B 304      -3.436   0.760  35.517  1.00  0.00           H  
ATOM   4874  HB3 TYR B 304      -4.305   1.238  34.073  1.00  0.00           H  
ATOM   4875  CG  TYR B 304      -5.243   1.847  35.869  1.00  0.00           C  
ATOM   4876  CD1 TYR B 304      -6.056   2.794  35.209  1.00  0.00           C  
ATOM   4877  HD1 TYR B 304      -6.148   2.767  34.131  1.00  0.00           H  
ATOM   4878  CE1 TYR B 304      -6.748   3.782  35.944  1.00  0.00           C  
ATOM   4879  HE1 TYR B 304      -7.373   4.507  35.441  1.00  0.00           H  
ATOM   4880  CZ  TYR B 304      -6.614   3.825  37.347  1.00  0.00           C  
ATOM   4881  OH  TYR B 304      -7.198   4.801  38.089  1.00  0.00           O  
ATOM   4882  HH  TYR B 304      -7.860   5.353  37.608  1.00  0.00           H  
ATOM   4883  CE2 TYR B 304      -5.823   2.863  38.005  1.00  0.00           C  
ATOM   4884  HE2 TYR B 304      -5.735   2.891  39.078  1.00  0.00           H  
ATOM   4885  CD2 TYR B 304      -5.148   1.872  37.270  1.00  0.00           C  
ATOM   4886  HD2 TYR B 304      -4.546   1.134  37.787  1.00  0.00           H  
ATOM   4887  C   TYR B 304      -4.515  -1.332  33.762  1.00  0.00           C  
ATOM   4888  O   TYR B 304      -3.781  -2.325  33.853  1.00  0.00           O  
ATOM   4889  N   ARG B 305      -4.988  -0.879  32.598  1.00  0.00           N  
ATOM   4890  H   ARG B 305      -5.629  -0.089  32.641  1.00  0.00           H  
ATOM   4891  CA  ARG B 305      -4.925  -1.594  31.323  1.00  0.00           C  
ATOM   4892  HA  ARG B 305      -4.008  -2.181  31.298  1.00  0.00           H  
ATOM   4893  CB  ARG B 305      -6.146  -2.523  31.313  1.00  0.00           C  
ATOM   4894  HB2 ARG B 305      -6.200  -3.023  32.282  1.00  0.00           H  
ATOM   4895  HB3 ARG B 305      -7.057  -1.932  31.192  1.00  0.00           H  
ATOM   4896  CG  ARG B 305      -6.092  -3.606  30.240  1.00  0.00           C  
ATOM   4897  HG2 ARG B 305      -6.241  -3.169  29.253  1.00  0.00           H  
ATOM   4898  HG3 ARG B 305      -5.137  -4.118  30.282  1.00  0.00           H  
ATOM   4899  CD  ARG B 305      -7.181  -4.624  30.553  1.00  0.00           C  
ATOM   4900  HD2 ARG B 305      -6.987  -5.038  31.543  1.00  0.00           H  
ATOM   4901  HD3 ARG B 305      -8.146  -4.120  30.574  1.00  0.00           H  
ATOM   4902  NE  ARG B 305      -7.207  -5.716  29.577  1.00  0.00           N  
ATOM   4903  HE  ARG B 305      -6.632  -5.624  28.751  1.00  0.00           H  
ATOM   4904  CZ  ARG B 305      -7.933  -6.809  29.669  1.00  0.00           C  
ATOM   4905  NH1 ARG B 305      -8.791  -7.029  30.625  1.00  0.00           N  
ATOM   4906 HH11 ARG B 305      -8.943  -6.311  31.352  1.00  0.00           H  
ATOM   4907 HH12 ARG B 305      -9.343  -7.859  30.682  1.00  0.00           H  
ATOM   4908  NH2 ARG B 305      -7.783  -7.711  28.747  1.00  0.00           N  
ATOM   4909 HH21 ARG B 305      -7.109  -7.525  28.019  1.00  0.00           H  
ATOM   4910 HH22 ARG B 305      -8.308  -8.563  28.785  1.00  0.00           H  
ATOM   4911  C   ARG B 305      -4.911  -0.630  30.137  1.00  0.00           C  
ATOM   4912  O   ARG B 305      -5.484   0.455  30.217  1.00  0.00           O  
ATOM   4913  N   ALA B 306      -4.271  -1.028  29.036  1.00  0.00           N  
ATOM   4914  H   ALA B 306      -3.812  -1.933  29.055  1.00  0.00           H  
ATOM   4915  CA  ALA B 306      -4.075  -0.188  27.853  1.00  0.00           C  
ATOM   4916  HA  ALA B 306      -4.817   0.608  27.865  1.00  0.00           H  
ATOM   4917  CB  ALA B 306      -2.686   0.460  27.932  1.00  0.00           C  
ATOM   4918  HB1 ALA B 306      -2.565   1.180  27.123  1.00  0.00           H  
ATOM   4919  HB2 ALA B 306      -2.566   0.974  28.883  1.00  0.00           H  
ATOM   4920  HB3 ALA B 306      -1.913  -0.304  27.850  1.00  0.00           H  
ATOM   4921  C   ALA B 306      -4.241  -0.953  26.529  1.00  0.00           C  
ATOM   4922  O   ALA B 306      -3.954  -2.148  26.452  1.00  0.00           O  
ATOM   4923  N   ARG B 307      -4.641  -0.237  25.470  1.00  0.00           N  
ATOM   4924  H   ARG B 307      -4.912   0.727  25.658  1.00  0.00           H  
ATOM   4925  CA  ARG B 307      -4.639  -0.648  24.050  1.00  0.00           C  
ATOM   4926  HA  ARG B 307      -3.856  -1.391  23.901  1.00  0.00           H  
ATOM   4927  CB  ARG B 307      -5.971  -1.326  23.673  1.00  0.00           C  
ATOM   4928  HB2 ARG B 307      -5.900  -1.708  22.652  1.00  0.00           H  
ATOM   4929  HB3 ARG B 307      -6.117  -2.180  24.336  1.00  0.00           H  
ATOM   4930  CG  ARG B 307      -7.193  -0.398  23.775  1.00  0.00           C  
ATOM   4931  HG2 ARG B 307      -7.223   0.063  24.761  1.00  0.00           H  
ATOM   4932  HG3 ARG B 307      -7.103   0.399  23.041  1.00  0.00           H  
ATOM   4933  CD  ARG B 307      -8.502  -1.159  23.538  1.00  0.00           C  
ATOM   4934  HD2 ARG B 307      -8.534  -1.505  22.506  1.00  0.00           H  
ATOM   4935  HD3 ARG B 307      -8.537  -2.025  24.203  1.00  0.00           H  
ATOM   4936  NE  ARG B 307      -9.657  -0.293  23.813  1.00  0.00           N  
ATOM   4937  HE  ARG B 307      -9.464   0.575  24.305  1.00  0.00           H
[truncated: 31,429 more chars]
