# Supplementary material for: Insights into receptor structure and dynamics at the surface of living cells
Source: Nat Commun. 2023 Mar 22;14:1596. doi: 10.1038/s41467-023-37284-4 (PMC10033668; doi:10.1038/s41467-023-37284-4)
Supplement: Supplementary file 15 — Source Data [file 41467_2023_37284_MOESM15_ESM.zip › Source data/Main/Figure 5/b/Average structures of MD sub-trajectories/S44B/MD_sub-average_3bpn_S44B_1.pdb]

ATOM      1  N   CYS A   1      17.988   1.622   5.240  1.00  0.00           N  
ATOM      2  H1  CYS A   1      18.264   2.590   5.224  1.00  0.00           H  
ATOM      3  H2  CYS A   1      18.765   1.061   5.590  1.00  0.00           H  
ATOM      4  H3  CYS A   1      17.241   1.492   5.903  1.00  0.00           H  
ATOM      5  CA  CYS A   1      17.587   1.143   3.901  1.00  0.00           C  
ATOM      6  HA  CYS A   1      18.454   1.235   3.249  1.00  0.00           H  
ATOM      7  CB  CYS A   1      17.184  -0.343   3.936  1.00  0.00           C  
ATOM      8  HB2 CYS A   1      17.973  -0.909   4.424  1.00  0.00           H  
ATOM      9  HB3 CYS A   1      16.265  -0.479   4.510  1.00  0.00           H  
ATOM     10  SG  CYS A   1      16.980  -1.006   2.256  1.00  0.00           S  
ATOM     11  HG  CYS A   1      15.761  -0.484   2.000  1.00  0.00           H  
ATOM     12  C   CYS A   1      16.485   2.013   3.314  1.00  0.00           C  
ATOM     13  O   CYS A   1      15.748   2.647   4.059  1.00  0.00           O  
ATOM     14  N   ASP A   2      16.364   2.017   1.988  1.00  0.00           N  
ATOM     15  H   ASP A   2      17.005   1.453   1.450  1.00  0.00           H  
ATOM     16  CA  ASP A   2      15.202   2.517   1.244  1.00  0.00           C  
ATOM     17  HA  ASP A   2      14.959   3.522   1.587  1.00  0.00           H  
ATOM     18  CB  ASP A   2      15.628   2.585  -0.231  1.00  0.00           C  
ATOM     19  HB2 ASP A   2      16.642   2.994  -0.292  1.00  0.00           H  
ATOM     20  HB3 ASP A   2      15.656   1.572  -0.634  1.00  0.00           H  
ATOM     21  CG  ASP A   2      14.696   3.435  -1.092  1.00  0.00           C  
ATOM     22  OD1 ASP A   2      15.198   4.411  -1.674  1.00  0.00           O  
ATOM     23  OD2 ASP A   2      13.488   3.113  -1.161  1.00  0.00           O  
ATOM     24  C   ASP A   2      13.970   1.601   1.442  1.00  0.00           C  
ATOM     25  O   ASP A   2      14.134   0.376   1.507  1.00  0.00           O  
ATOM     26  N   ILE A   3      12.751   2.154   1.512  1.00  0.00           N  
ATOM     27  H   ILE A   3      12.665   3.153   1.382  1.00  0.00           H  
ATOM     28  CA  ILE A   3      11.511   1.358   1.589  1.00  0.00           C  
ATOM     29  HA  ILE A   3      11.653   0.627   2.385  1.00  0.00           H  
ATOM     30  CB  ILE A   3      10.309   2.254   1.986  1.00  0.00           C  
ATOM     31  HB  ILE A   3      10.558   2.739   2.931  1.00  0.00           H  
ATOM     32  CG2 ILE A   3      10.017   3.369   0.964  1.00  0.00           C  
ATOM     33 HG21 ILE A   3       9.223   4.014   1.345  1.00  0.00           H  
ATOM     34 HG22 ILE A   3      10.900   3.983   0.789  1.00  0.00           H  
ATOM     35 HG23 ILE A   3       9.685   2.940   0.018  1.00  0.00           H  
ATOM     36  CG1 ILE A   3       9.004   1.458   2.206  1.00  0.00           C  
ATOM     37 HG12 ILE A   3       8.214   2.158   2.477  1.00  0.00           H  
ATOM     38 HG13 ILE A   3       8.703   0.959   1.284  1.00  0.00           H  
ATOM     39  CD1 ILE A   3       9.106   0.421   3.330  1.00  0.00           C  
ATOM     40 HD11 ILE A   3       8.133  -0.040   3.489  1.00  0.00           H  
ATOM     41 HD12 ILE A   3       9.815  -0.363   3.070  1.00  0.00           H  
ATOM     42 HD13 ILE A   3       9.419   0.912   4.249  1.00  0.00           H  
ATOM     43  C   ILE A   3      11.245   0.554   0.302  1.00  0.00           C  
ATOM     44  O   ILE A   3      10.829  -0.603   0.364  1.00  0.00           O  
ATOM     45  N   THR A   4      11.588   1.106  -0.863  1.00  0.00           N  
ATOM     46  H   THR A   4      11.999   2.037  -0.844  1.00  0.00           H  
ATOM     47  CA  THR A   4      11.398   0.496  -2.192  1.00  0.00           C  
ATOM     48  HA  THR A   4      10.332   0.388  -2.395  1.00  0.00           H  
ATOM     49  CB  THR A   4      12.035   1.398  -3.269  1.00  0.00           C  
ATOM     50  HB  THR A   4      13.121   1.351  -3.174  1.00  0.00           H  
ATOM     51  CG2 THR A   4      11.669   0.992  -4.694  1.00  0.00           C  
ATOM     52 HG21 THR A   4      11.991  -0.027  -4.899  1.00  0.00           H  
ATOM     53 HG22 THR A   4      10.592   1.072  -4.828  1.00  0.00           H  
ATOM     54 HG23 THR A   4      12.165   1.663  -5.397  1.00  0.00           H  
ATOM     55  OG1 THR A   4      11.644   2.737  -3.088  1.00  0.00           O  
ATOM     56  HG1 THR A   4      12.299   3.122  -2.467  1.00  0.00           H  
ATOM     57  C   THR A   4      12.063  -0.879  -2.269  1.00  0.00           C  
ATOM     58  O   THR A   4      11.529  -1.827  -2.839  1.00  0.00           O  
ATOM     59  N   LEU A   5      13.239  -1.003  -1.649  1.00  0.00           N  
ATOM     60  H   LEU A   5      13.593  -0.193  -1.159  1.00  0.00           H  
ATOM     61  CA  LEU A   5      14.035  -2.230  -1.641  1.00  0.00           C  
ATOM     62  HA  LEU A   5      14.035  -2.621  -2.659  1.00  0.00           H  
ATOM     63  CB  LEU A   5      15.474  -1.836  -1.265  1.00  0.00           C  
ATOM     64  HB2 LEU A   5      15.666  -0.839  -1.665  1.00  0.00           H  
ATOM     65  HB3 LEU A   5      15.571  -1.767  -0.182  1.00  0.00           H  
ATOM     66  CG  LEU A   5      16.529  -2.796  -1.849  1.00  0.00           C  
ATOM     67  HG  LEU A   5      16.119  -3.315  -2.715  1.00  0.00           H  
ATOM     68  CD1 LEU A   5      16.985  -3.828  -0.822  1.00  0.00           C  
ATOM     69 HD11 LEU A   5      17.692  -4.519  -1.283  1.00  0.00           H  
ATOM     70 HD12 LEU A   5      17.467  -3.328   0.018  1.00  0.00           H  
ATOM     71 HD13 LEU A   5      16.127  -4.399  -0.467  1.00  0.00           H  
ATOM     72  CD2 LEU A   5      17.754  -2.011  -2.317  1.00  0.00           C  
ATOM     73 HD21 LEU A   5      18.269  -1.563  -1.466  1.00  0.00           H  
ATOM     74 HD22 LEU A   5      18.417  -2.684  -2.851  1.00  0.00           H  
ATOM     75 HD23 LEU A   5      17.450  -1.227  -3.009  1.00  0.00           H  
ATOM     76  C   LEU A   5      13.436  -3.321  -0.732  1.00  0.00           C  
ATOM     77  O   LEU A   5      13.470  -4.500  -1.080  1.00  0.00           O  
ATOM     78  N   GLN A   6      12.802  -2.941   0.385  1.00  0.00           N  
ATOM     79  H   GLN A   6      12.757  -1.954   0.603  1.00  0.00           H  
ATOM     80  CA  GLN A   6      11.975  -3.862   1.179  1.00  0.00           C  
ATOM     81  HA  GLN A   6      12.544  -4.766   1.390  1.00  0.00           H  
ATOM     82  CB  GLN A   6      11.552  -3.205   2.499  1.00  0.00           C  
ATOM     83  HB2 GLN A   6      11.199  -2.191   2.320  1.00  0.00           H  
ATOM     84  HB3 GLN A   6      10.701  -3.772   2.882  1.00  0.00           H  
ATOM     85  CG  GLN A   6      12.677  -3.174   3.543  1.00  0.00           C  
ATOM     86  HG2 GLN A   6      13.406  -3.949   3.315  1.00  0.00           H  
ATOM     87  HG3 GLN A   6      13.173  -2.206   3.503  1.00  0.00           H  
ATOM     88  CD  GLN A   6      12.154  -3.437   4.959  1.00  0.00           C  
ATOM     89  OE1 GLN A   6      11.317  -4.293   5.193  1.00  0.00           O  
ATOM     90  NE2 GLN A   6      12.611  -2.719   5.961  1.00  0.00           N  
ATOM     91 HE21 GLN A   6      12.252  -2.956   6.869  1.00  0.00           H  
ATOM     92 HE22 GLN A   6      13.345  -2.053   5.829  1.00  0.00           H  
ATOM     93  C   GLN A   6      10.709  -4.289   0.428  1.00  0.00           C  
ATOM     94  O   GLN A   6      10.342  -5.465   0.428  1.00  0.00           O  
ATOM     95  N   GLU A   7      10.049  -3.340  -0.229  1.00  0.00           N  
ATOM     96  H   GLU A   7      10.373  -2.379  -0.140  1.00  0.00           H  
ATOM     97  CA  GLU A   7       8.840  -3.592  -1.006  1.00  0.00           C  
ATOM     98  HA  GLU A   7       8.114  -4.065  -0.349  1.00  0.00           H  
ATOM     99  CB  GLU A   7       8.272  -2.243  -1.439  1.00  0.00           C  
ATOM    100  HB2 GLU A   7       8.328  -1.550  -0.597  1.00  0.00           H  
ATOM    101  HB3 GLU A   7       8.857  -1.837  -2.267  1.00  0.00           H  
ATOM    102  CG  GLU A   7       6.805  -2.368  -1.839  1.00  0.00           C  
ATOM    103  HG2 GLU A   7       6.720  -2.946  -2.762  1.00  0.00           H  
ATOM    104  HG3 GLU A   7       6.254  -2.886  -1.049  1.00  0.00           H  
ATOM    105  CD  GLU A   7       6.248  -0.967  -2.048  1.00  0.00           C  
ATOM    106  OE1 GLU A   7       5.435  -0.492  -1.222  1.00  0.00           O  
ATOM    107  OE2 GLU A   7       6.684  -0.315  -3.023  1.00  0.00           O  
ATOM    108  C   GLU A   7       9.089  -4.539  -2.196  1.00  0.00           C  
ATOM    109  O   GLU A   7       8.259  -5.404  -2.491  1.00  0.00           O  
ATOM    110  N   ILE A   8      10.270  -4.462  -2.824  1.00  0.00           N  
ATOM    111  H   ILE A   8      10.882  -3.682  -2.593  1.00  0.00           H  
ATOM    112  CA  ILE A   8      10.738  -5.462  -3.797  1.00  0.00           C  
ATOM    113  HA  ILE A   8       9.986  -5.548  -4.581  1.00  0.00           H  
ATOM    114  CB  ILE A   8      12.062  -5.015  -4.465  1.00  0.00           C  
ATOM    115  HB  ILE A   8      12.740  -4.665  -3.686  1.00  0.00           H  
ATOM    116  CG2 ILE A   8      12.743  -6.184  -5.201  1.00  0.00           C  
ATOM    117 HG21 ILE A   8      12.040  -6.665  -5.879  1.00  0.00           H  
ATOM    118 HG22 ILE A   8      13.599  -5.827  -5.768  1.00  0.00           H  
ATOM    119 HG23 ILE A   8      13.118  -6.907  -4.479  1.00  0.00           H  
ATOM    120  CG1 ILE A   8      11.801  -3.856  -5.454  1.00  0.00           C  
ATOM    121 HG12 ILE A   8      11.321  -4.239  -6.356  1.00  0.00           H  
ATOM    122 HG13 ILE A   8      11.117  -3.143  -4.998  1.00  0.00           H  
ATOM    123  CD1 ILE A   8      13.071  -3.085  -5.850  1.00  0.00           C  
ATOM    124 HD11 ILE A   8      12.802  -2.223  -6.459  1.00  0.00           H  
ATOM    125 HD12 ILE A   8      13.741  -3.716  -6.431  1.00  0.00           H  
ATOM    126 HD13 ILE A   8      13.587  -2.734  -4.956  1.00  0.00           H  
ATOM    127  C   ILE A   8      10.855  -6.850  -3.147  1.00  0.00           C  
ATOM    128  O   ILE A   8      10.321  -7.816  -3.693  1.00  0.00           O  
ATOM    129  N   ILE A   9      11.484  -6.984  -1.971  1.00  0.00           N  
ATOM    130  H   ILE A   9      11.895  -6.163  -1.537  1.00  0.00           H  
ATOM    131  CA  ILE A   9      11.597  -8.284  -1.276  1.00  0.00           C  
ATOM    132  HA  ILE A   9      12.011  -9.002  -1.981  1.00  0.00           H  
ATOM    133  CB  ILE A   9      12.569  -8.187  -0.077  1.00  0.00           C  
ATOM    134  HB  ILE A   9      12.288  -7.326   0.531  1.00  0.00           H  
ATOM    135  CG2 ILE A   9      12.509  -9.446   0.814  1.00  0.00           C  
ATOM    136 HG21 ILE A   9      11.522  -9.548   1.264  1.00  0.00           H  
ATOM    137 HG22 ILE A   9      12.723 -10.338   0.224  1.00  0.00           H  
ATOM    138 HG23 ILE A   9      13.221  -9.371   1.634  1.00  0.00           H  
ATOM    139  CG1 ILE A   9      14.005  -7.982  -0.607  1.00  0.00           C  
ATOM    140 HG12 ILE A   9      14.327  -8.877  -1.142  1.00  0.00           H  
ATOM    141 HG13 ILE A   9      14.015  -7.150  -1.312  1.00  0.00           H  
ATOM    142  CD1 ILE A   9      15.032  -7.658   0.480  1.00  0.00           C  
ATOM    143 HD11 ILE A   9      15.196  -8.514   1.133  1.00  0.00           H  
ATOM    144 HD12 ILE A   9      15.973  -7.417  -0.003  1.00  0.00           H  
ATOM    145 HD13 ILE A   9      14.701  -6.801   1.068  1.00  0.00           H  
ATOM    146  C   ILE A   9      10.219  -8.830  -0.872  1.00  0.00           C  
ATOM    147  O   ILE A   9       9.957 -10.020  -1.038  1.00  0.00           O  
ATOM    148  N   LYS A  10       9.295  -7.969  -0.430  1.00  0.00           N  
ATOM    149  H   LYS A  10       9.590  -7.007  -0.272  1.00  0.00           H  
ATOM    150  CA  LYS A  10       7.885  -8.315  -0.199  1.00  0.00           C  
ATOM    151  HA  LYS A  10       7.845  -9.147   0.505  1.00  0.00           H  
ATOM    152  CB  LYS A  10       7.194  -7.089   0.424  1.00  0.00           C  
ATOM    153  HB2 LYS A  10       7.622  -6.906   1.412  1.00  0.00           H  
ATOM    154  HB3 LYS A  10       7.406  -6.215  -0.189  1.00  0.00           H  
ATOM    155  CG  LYS A  10       5.670  -7.193   0.550  1.00  0.00           C  
ATOM    156  HG2 LYS A  10       5.317  -6.256   0.978  1.00  0.00           H  
ATOM    157  HG3 LYS A  10       5.230  -7.292  -0.443  1.00  0.00           H  
ATOM    158  CD  LYS A  10       5.191  -8.349   1.435  1.00  0.00           C  
ATOM    159  HD2 LYS A  10       5.510  -9.308   1.027  1.00  0.00           H  
ATOM    160  HD3 LYS A  10       5.604  -8.219   2.436  1.00  0.00           H  
ATOM    161  CE  LYS A  10       3.664  -8.308   1.489  1.00  0.00           C  
ATOM    162  HE2 LYS A  10       3.354  -7.290   1.734  1.00  0.00           H  
ATOM    163  HE3 LYS A  10       3.253  -8.560   0.506  1.00  0.00           H  
ATOM    164  NZ  LYS A  10       3.123  -9.220   2.515  1.00  0.00           N  
ATOM    165  HZ1 LYS A  10       2.128  -9.053   2.663  1.00  0.00           H  
ATOM    166  HZ2 LYS A  10       3.192 -10.189   2.243  1.00  0.00           H  
ATOM    167  HZ3 LYS A  10       3.589  -9.077   3.410  1.00  0.00           H  
ATOM    168  C   LYS A  10       7.187  -8.777  -1.481  1.00  0.00           C  
ATOM    169  O   LYS A  10       6.437  -9.751  -1.460  1.00  0.00           O  
ATOM    170  N   THR A  11       7.432  -8.115  -2.607  1.00  0.00           N  
ATOM    171  H   THR A  11       8.030  -7.295  -2.553  1.00  0.00           H  
ATOM    172  CA  THR A  11       6.859  -8.489  -3.912  1.00  0.00           C  
ATOM    173  HA  THR A  11       5.783  -8.624  -3.795  1.00  0.00           H  
ATOM    174  CB  THR A  11       7.074  -7.373  -4.943  1.00  0.00           C  
ATOM    175  HB  THR A  11       8.138  -7.239  -5.139  1.00  0.00           H  
ATOM    176  CG2 THR A  11       6.352  -7.659  -6.255  1.00  0.00           C  
ATOM    177 HG21 THR A  11       6.790  -8.527  -6.747  1.00  0.00           H  
ATOM    178 HG22 THR A  11       5.295  -7.849  -6.069  1.00  0.00           H  
ATOM    179 HG23 THR A  11       6.443  -6.798  -6.915  1.00  0.00           H  
ATOM    180  OG1 THR A  11       6.531  -6.170  -4.458  1.00  0.00           O  
ATOM    181  HG1 THR A  11       7.100  -5.843  -3.731  1.00  0.00           H  
ATOM    182  C   THR A  11       7.429  -9.817  -4.423  1.00  0.00           C  
ATOM    183  O   THR A  11       6.673 -10.666  -4.876  1.00  0.00           O  
ATOM    184  N   LEU A  12       8.736 -10.053  -4.285  1.00  0.00           N  
ATOM    185  H   LEU A  12       9.320  -9.306  -3.919  1.00  0.00           H  
ATOM    186  CA  LEU A  12       9.388 -11.327  -4.616  1.00  0.00           C  
ATOM    187  HA  LEU A  12       9.095 -11.618  -5.622  1.00  0.00           H  
ATOM    188  CB  LEU A  12      10.919 -11.140  -4.583  1.00  0.00           C  
ATOM    189  HB2 LEU A  12      11.193 -10.717  -3.616  1.00  0.00           H  
ATOM    190  HB3 LEU A  12      11.400 -12.112  -4.676  1.00  0.00           H  
ATOM    191  CG  LEU A  12      11.450 -10.229  -5.709  1.00  0.00           C  
ATOM    192  HG  LEU A  12      10.825  -9.342  -5.797  1.00  0.00           H  
ATOM    193  CD1 LEU A  12      12.883  -9.775  -5.433  1.00  0.00           C  
ATOM    194 HD11 LEU A  12      13.171  -9.029  -6.172  1.00  0.00           H  
ATOM    195 HD12 LEU A  12      12.952  -9.334  -4.439  1.00  0.00           H  
ATOM    196 HD13 LEU A  12      13.554 -10.623  -5.510  1.00  0.00           H  
ATOM    197  CD2 LEU A  12      11.453 -10.964  -7.052  1.00  0.00           C  
ATOM    198 HD21 LEU A  12      11.785 -10.284  -7.834  1.00  0.00           H  
ATOM    199 HD22 LEU A  12      12.117 -11.830  -7.017  1.00  0.00           H  
ATOM    200 HD23 LEU A  12      10.448 -11.298  -7.298  1.00  0.00           H  
ATOM    201  C   LEU A  12       8.917 -12.467  -3.703  1.00  0.00           C  
ATOM    202  O   LEU A  12       8.668 -13.574  -4.186  1.00  0.00           O  
ATOM    203  N   ASN A  13       8.690 -12.198  -2.415  1.00  0.00           N  
ATOM    204  H   ASN A  13       9.011 -11.313  -2.039  1.00  0.00           H  
ATOM    205  CA  ASN A  13       7.985 -13.128  -1.527  1.00  0.00           C  
ATOM    206  HA  ASN A  13       8.502 -14.089  -1.547  1.00  0.00           H  
ATOM    207  CB  ASN A  13       8.011 -12.605  -0.078  1.00  0.00           C  
ATOM    208  HB2 ASN A  13       7.643 -11.582  -0.050  1.00  0.00           H  
ATOM    209  HB3 ASN A  13       7.331 -13.220   0.515  1.00  0.00           H  
ATOM    210  CG  ASN A  13       9.370 -12.650   0.609  1.00  0.00           C  
ATOM    211  OD1 ASN A  13      10.384 -13.074   0.077  1.00  0.00           O  
ATOM    212  ND2 ASN A  13       9.410 -12.249   1.859  1.00  0.00           N  
ATOM    213 HD21 ASN A  13      10.309 -12.267   2.305  1.00  0.00           H  
ATOM    214 HD22 ASN A  13       8.577 -11.942   2.323  1.00  0.00           H  
ATOM    215  C   ASN A  13       6.541 -13.392  -2.011  1.00  0.00           C  
ATOM    216  O   ASN A  13       6.156 -14.546  -2.139  1.00  0.00           O  
ATOM    217  N   SER A  14       5.769 -12.358  -2.373  1.00  0.00           N  
ATOM    218  H   SER A  14       6.158 -11.429  -2.286  1.00  0.00           H  
ATOM    219  CA  SER A  14       4.376 -12.491  -2.854  1.00  0.00           C  
ATOM    220  HA  SER A  14       3.791 -13.018  -2.098  1.00  0.00           H  
ATOM    221  CB  SER A  14       3.723 -11.115  -3.076  1.00  0.00           C  
ATOM    222  HB2 SER A  14       4.203 -10.606  -3.913  1.00  0.00           H  
ATOM    223  HB3 SER A  14       2.669 -11.263  -3.320  1.00  0.00           H  
ATOM    224  OG  SER A  14       3.811 -10.294  -1.922  1.00  0.00           O  
ATOM    225  HG  SER A  14       4.748 -10.123  -1.738  1.00  0.00           H  
ATOM    226  C   SER A  14       4.268 -13.302  -4.156  1.00  0.00           C  
ATOM    227  O   SER A  14       3.343 -14.099  -4.314  1.00  0.00           O  
ATOM    228  N   LEU A  15       5.233 -13.129  -5.070  1.00  0.00           N  
ATOM    229  H   LEU A  15       5.901 -12.387  -4.898  1.00  0.00           H  
ATOM    230  CA  LEU A  15       5.408 -13.920  -6.299  1.00  0.00           C  
ATOM    231  HA  LEU A  15       4.477 -13.927  -6.865  1.00  0.00           H  
ATOM    232  CB  LEU A  15       6.535 -13.294  -7.148  1.00  0.00           C  
ATOM    233  HB2 LEU A  15       7.389 -13.102  -6.500  1.00  0.00           H  
ATOM    234  HB3 LEU A  15       6.856 -14.015  -7.901  1.00  0.00           H  
ATOM    235  CG  LEU A  15       6.141 -11.991  -7.861  1.00  0.00           C  
ATOM    236  HG  LEU A  15       5.572 -11.363  -7.180  1.00  0.00           H  
ATOM    237  CD1 LEU A  15       7.376 -11.213  -8.312  1.00  0.00           C  
ATOM    238 HD11 LEU A  15       7.967 -10.933  -7.444  1.00  0.00           H  
ATOM    239 HD12 LEU A  15       7.977 -11.822  -8.987  1.00  0.00           H  
ATOM    240 HD13 LEU A  15       7.061 -10.303  -8.824  1.00  0.00           H  
ATOM    241  CD2 LEU A  15       5.305 -12.270  -9.107  1.00  0.00           C  
ATOM    242 HD21 LEU A  15       4.378 -12.765  -8.826  1.00  0.00           H  
ATOM    243 HD22 LEU A  15       5.066 -11.339  -9.622  1.00  0.00           H  
ATOM    244 HD23 LEU A  15       5.861 -12.912  -9.791  1.00  0.00           H  
ATOM    245  C   LEU A  15       5.758 -15.384  -6.004  1.00  0.00           C  
ATOM    246  O   LEU A  15       5.284 -16.272  -6.706  1.00  0.00           O  
ATOM    247  N   THR A  16       6.546 -15.637  -4.952  1.00  0.00           N  
ATOM    248  H   THR A  16       6.835 -14.857  -4.376  1.00  0.00           H  
ATOM    249  CA  THR A  16       6.895 -17.000  -4.518  1.00  0.00           C  
ATOM    250  HA  THR A  16       7.358 -17.526  -5.353  1.00  0.00           H  
ATOM    251  CB  THR A  16       7.907 -16.971  -3.354  1.00  0.00           C  
ATOM    252  HB  THR A  16       7.453 -16.532  -2.467  1.00  0.00           H  
ATOM    253  CG2 THR A  16       8.429 -18.358  -2.983  1.00  0.00           C  
ATOM    254 HG21 THR A  16       9.198 -18.269  -2.217  1.00  0.00           H  
ATOM    255 HG22 THR A  16       7.615 -18.958  -2.575  1.00  0.00           H  
ATOM    256 HG23 THR A  16       8.845 -18.846  -3.865  1.00  0.00           H  
ATOM    257  OG1 THR A  16       9.045 -16.204  -3.710  1.00  0.00           O  
ATOM    258  HG1 THR A  16       8.719 -15.323  -3.980  1.00  0.00           H  
ATOM    259  C   THR A  16       5.637 -17.789  -4.137  1.00  0.00           C  
ATOM    260  O   THR A  16       5.581 -18.998  -4.372  1.00  0.00           O  
ATOM    261  N   GLU A  17       4.607 -17.105  -3.636  1.00  0.00           N  
ATOM    262  H   GLU A  17       4.742 -16.128  -3.410  1.00  0.00           H  
ATOM    263  CA  GLU A  17       3.324 -17.703  -3.269  1.00  0.00           C  
ATOM    264  HA  GLU A  17       3.530 -18.648  -2.767  1.00  0.00           H  
ATOM    265  CB  GLU A  17       2.605 -16.745  -2.296  1.00  0.00           C  
ATOM    266  HB2 GLU A  17       3.323 -16.043  -1.863  1.00  0.00           H  
ATOM    267  HB3 GLU A  17       1.864 -16.153  -2.841  1.00  0.00           H  
ATOM    268  CG  GLU A  17       1.917 -17.483  -1.138  1.00  0.00           C  
ATOM    269  HG2 GLU A  17       1.518 -16.741  -0.445  1.00  0.00           H  
ATOM    270  HG3 GLU A  17       1.076 -18.046  -1.547  1.00  0.00           H  
ATOM    271  CD  GLU A  17       2.865 -18.437  -0.388  1.00  0.00           C  
ATOM    272  OE1 GLU A  17       4.060 -18.089  -0.248  1.00  0.00           O  
ATOM    273  OE2 GLU A  17       2.407 -19.546  -0.035  1.00  0.00           O  
ATOM    274  C   GLU A  17       2.425 -18.033  -4.475  1.00  0.00           C  
ATOM    275  O   GLU A  17       1.615 -18.959  -4.412  1.00  0.00           O  
ATOM    276  N   GLN A  18       2.579 -17.341  -5.613  1.00  0.00           N  
ATOM    277  H   GLN A  18       3.329 -16.664  -5.655  1.00  0.00           H  
ATOM    278  CA  GLN A  18       1.728 -17.509  -6.803  1.00  0.00           C  
ATOM    279  HA  GLN A  18       0.720 -17.669  -6.436  1.00  0.00           H  
ATOM    280  CB  GLN A  18       1.691 -16.232  -7.660  1.00  0.00           C  
ATOM    281  HB2 GLN A  18       2.688 -16.030  -8.054  1.00  0.00           H  
ATOM    282  HB3 GLN A  18       1.018 -16.410  -8.500  1.00  0.00           H  
ATOM    283  CG  GLN A  18       1.182 -14.986  -6.924  1.00  0.00           C  
ATOM    284  HG2 GLN A  18       1.982 -14.610  -6.295  1.00  0.00           H  
ATOM    285  HG3 GLN A  18       0.955 -14.212  -7.654  1.00  0.00           H  
ATOM    286  CD  GLN A  18      -0.061 -15.229  -6.071  1.00  0.00           C  
ATOM    287  OE1 GLN A  18      -1.038 -15.840  -6.482  1.00  0.00           O  
ATOM    288  NE2 GLN A  18      -0.068 -14.750  -4.847  1.00  0.00           N  
ATOM    289 HE21 GLN A  18      -0.876 -14.938  -4.280  1.00  0.00           H  
ATOM    290 HE22 GLN A  18       0.773 -14.342  -4.461  1.00  0.00           H  
ATOM    291  C   GLN A  18       2.047 -18.763  -7.638  1.00  0.00           C  
ATOM    292  O   GLN A  18       2.113 -18.710  -8.865  1.00  0.00           O  
ATOM    293  N   LYS A  19       2.218 -19.917  -6.982  1.00  0.00           N  
ATOM    294  H   LYS A  19       2.156 -19.865  -5.967  1.00  0.00           H  
ATOM    295  CA  LYS A  19       2.604 -21.190  -7.609  1.00  0.00           C  
ATOM    296  HA  LYS A  19       3.557 -21.027  -8.120  1.00  0.00           H  
ATOM    297  CB  LYS A  19       2.838 -22.264  -6.533  1.00  0.00           C  
ATOM    298  HB2 LYS A  19       1.909 -22.483  -6.003  1.00  0.00           H  
ATOM    299  HB3 LYS A  19       3.181 -23.174  -7.028  1.00  0.00           H  
ATOM    300  CG  LYS A  19       3.904 -21.786  -5.530  1.00  0.00           C  
ATOM    301  HG2 LYS A  19       4.631 -21.173  -6.064  1.00  0.00           H  
ATOM    302  HG3 LYS A  19       3.428 -21.171  -4.764  1.00  0.00           H  
ATOM    303  CD  LYS A  19       4.650 -22.945  -4.856  1.00  0.00           C  
ATOM    304  HD2 LYS A  19       3.935 -23.555  -4.302  1.00  0.00           H  
ATOM    305  HD3 LYS A  19       5.118 -23.568  -5.621  1.00  0.00           H  
ATOM    306  CE  LYS A  19       5.731 -22.440  -3.886  1.00  0.00           C  
ATOM    307  HE2 LYS A  19       5.239 -21.903  -3.068  1.00  0.00           H  
ATOM    308  HE3 LYS A  19       6.237 -23.309  -3.454  1.00  0.00           H  
ATOM    309  NZ  LYS A  19       6.722 -21.542  -4.542  1.00  0.00           N  
ATOM    310  HZ1 LYS A  19       6.270 -20.666  -4.808  1.00  0.00           H  
ATOM    311  HZ2 LYS A  19       7.457 -21.290  -3.899  1.00  0.00           H  
ATOM    312  HZ3 LYS A  19       7.142 -21.944  -5.377  1.00  0.00           H  
ATOM    313  C   LYS A  19       1.599 -21.628  -8.680  1.00  0.00           C  
ATOM    314  O   LYS A  19       0.466 -22.023  -8.381  1.00  0.00           O  
ATOM    315  N   THR A  20       2.004 -21.510  -9.938  1.00  0.00           N  
ATOM    316  H   THR A  20       2.949 -21.180 -10.102  1.00  0.00           H  
ATOM    317  CA  THR A  20       1.165 -21.639 -11.135  1.00  0.00           C  
ATOM    318  HA  THR A  20       0.493 -22.487 -11.013  1.00  0.00           H  
ATOM    319  CB  THR A  20       0.317 -20.360 -11.327  1.00  0.00           C  
ATOM    320  HB  THR A  20       0.319 -19.780 -10.404  1.00  0.00           H  
ATOM    321  CG2 THR A  20       0.726 -19.433 -12.465  1.00  0.00           C  
ATOM    322 HG21 THR A  20       0.114 -18.536 -12.443  1.00  0.00           H  
ATOM    323 HG22 THR A  20       0.604 -19.923 -13.431  1.00  0.00           H  
ATOM    324 HG23 THR A  20       1.765 -19.136 -12.326  1.00  0.00           H  
ATOM    325  OG1 THR A  20      -1.010 -20.734 -11.585  1.00  0.00           O  
ATOM    326  HG1 THR A  20      -1.467 -19.962 -11.940  1.00  0.00           H  
ATOM    327  C   THR A  20       2.086 -21.924 -12.322  1.00  0.00           C  
ATOM    328  O   THR A  20       3.224 -21.463 -12.327  1.00  0.00           O  
ATOM    329  N   LEU A  21       1.631 -22.679 -13.322  1.00  0.00           N  
ATOM    330  H   LEU A  21       0.661 -22.975 -13.308  1.00  0.00           H  
ATOM    331  CA  LEU A  21       2.519 -23.283 -14.333  1.00  0.00           C  
ATOM    332  HA  LEU A  21       3.330 -23.790 -13.808  1.00  0.00           H  
ATOM    333  CB  LEU A  21       1.716 -24.334 -15.119  1.00  0.00           C  
ATOM    334  HB2 LEU A  21       0.832 -23.846 -15.529  1.00  0.00           H  
ATOM    335  HB3 LEU A  21       2.314 -24.690 -15.959  1.00  0.00           H  
ATOM    336  CG  LEU A  21       1.281 -25.558 -14.291  1.00  0.00           C  
ATOM    337  HG  LEU A  21       0.738 -25.233 -13.406  1.00  0.00           H  
ATOM    338  CD1 LEU A  21       0.345 -26.432 -15.123  1.00  0.00           C  
ATOM    339 HD11 LEU A  21      -0.513 -25.844 -15.436  1.00  0.00           H  
ATOM    340 HD12 LEU A  21       0.012 -27.290 -14.541  1.00  0.00           H  
ATOM    341 HD13 LEU A  21       0.867 -26.776 -16.016  1.00  0.00           H  
ATOM    342  CD2 LEU A  21       2.461 -26.417 -13.837  1.00  0.00           C  
ATOM    343 HD21 LEU A  21       3.083 -25.867 -13.130  1.00  0.00           H  
ATOM    344 HD22 LEU A  21       3.071 -26.691 -14.699  1.00  0.00           H  
ATOM    345 HD23 LEU A  21       2.105 -27.325 -13.351  1.00  0.00           H  
ATOM    346  C   LEU A  21       3.244 -22.300 -15.281  1.00  0.00           C  
ATOM    347  O   LEU A  21       4.020 -22.742 -16.123  1.00  0.00           O  
ATOM    348  N   CYS A  22       3.031 -20.986 -15.168  1.00  0.00           N  
ATOM    349  H   CYS A  22       2.450 -20.652 -14.416  1.00  0.00           H  
ATOM    350  CA  CYS A  22       3.788 -20.008 -15.947  1.00  0.00           C  
ATOM    351  HA  CYS A  22       3.920 -20.421 -16.944  1.00  0.00           H  
ATOM    352  CB  CYS A  22       2.963 -18.727 -16.110  1.00  0.00           C  
ATOM    353  HB2 CYS A  22       3.417 -18.106 -16.885  1.00  0.00           H  
ATOM    354  HB3 CYS A  22       1.954 -18.995 -16.429  1.00  0.00           H  
ATOM    355  SG  CYS A  22       2.887 -17.779 -14.566  1.00  0.00           S  
ATOM    356  HG  CYS A  22       1.692 -17.213 -14.813  1.00  0.00           H  
ATOM    357  C   CYS A  22       5.210 -19.742 -15.409  1.00  0.00           C  
ATOM    358  O   CYS A  22       6.017 -19.174 -16.141  1.00  0.00           O  
ATOM    359  N   THR A  23       5.557 -20.135 -14.176  1.00  0.00           N  
ATOM    360  H   THR A  23       4.878 -20.606 -13.587  1.00  0.00           H  
ATOM    361  CA  THR A  23       6.896 -19.881 -13.599  1.00  0.00           C  
ATOM    362  HA  THR A  23       7.188 -18.865 -13.855  1.00  0.00           H  
ATOM    363  CB  THR A  23       6.870 -19.960 -12.070  1.00  0.00           C  
ATOM    364  HB  THR A  23       7.873 -19.741 -11.708  1.00  0.00           H  
ATOM    365  CG2 THR A  23       5.920 -18.951 -11.428  1.00  0.00           C  
ATOM    366 HG21 THR A  23       4.889 -19.156 -11.713  1.00  0.00           H  
ATOM    367 HG22 THR A  23       6.195 -17.947 -11.745  1.00  0.00           H  
ATOM    368 HG23 THR A  23       6.011 -19.018 -10.343  1.00  0.00           H  
ATOM    369  OG1 THR A  23       6.505 -21.242 -11.636  1.00  0.00           O  
ATOM    370  HG1 THR A  23       7.046 -21.382 -10.822  1.00  0.00           H  
ATOM    371  C   THR A  23       8.002 -20.788 -14.158  1.00  0.00           C  
ATOM    372  O   THR A  23       9.178 -20.416 -14.128  1.00  0.00           O  
ATOM    373  N   GLU A  24       7.632 -21.915 -14.771  1.00  0.00           N  
ATOM    374  H   GLU A  24       6.672 -22.203 -14.682  1.00  0.00           H  
ATOM    375  CA  GLU A  24       8.500 -22.725 -15.640  1.00  0.00           C  
ATOM    376  HA  GLU A  24       9.401 -23.028 -15.104  1.00  0.00           H  
ATOM    377  CB  GLU A  24       7.719 -23.979 -16.083  1.00  0.00           C  
ATOM    378  HB2 GLU A  24       6.757 -23.670 -16.494  1.00  0.00           H  
ATOM    379  HB3 GLU A  24       8.261 -24.482 -16.885  1.00  0.00           H  
ATOM    380  CG  GLU A  24       7.465 -24.995 -14.958  1.00  0.00           C  
ATOM    381  HG2 GLU A  24       6.897 -24.508 -14.161  1.00  0.00           H  
ATOM    382  HG3 GLU A  24       6.839 -25.797 -15.357  1.00  0.00           H  
ATOM    383  CD  GLU A  24       8.751 -25.609 -14.379  1.00  0.00           C  
ATOM    384  OE1 GLU A  24       8.648 -26.227 -13.298  1.00  0.00           O  
ATOM    385  OE2 GLU A  24       9.824 -25.477 -15.011  1.00  0.00           O  
ATOM    386  C   GLU A  24       8.943 -21.970 -16.906  1.00  0.00           C  
ATOM    387  O   GLU A  24       9.989 -22.263 -17.484  1.00  0.00           O  
ATOM    388  N   LEU A  25       8.147 -20.999 -17.372  1.00  0.00           N  
ATOM    389  H   LEU A  25       7.370 -20.683 -16.802  1.00  0.00           H  
ATOM    390  CA  LEU A  25       8.340 -20.399 -18.688  1.00  0.00           C  
ATOM    391  HA  LEU A  25       8.539 -21.218 -19.381  1.00  0.00           H  
ATOM    392  CB  LEU A  25       7.076 -19.678 -19.181  1.00  0.00           C  
ATOM    393  HB2 LEU A  25       6.884 -18.834 -18.521  1.00  0.00           H  
ATOM    394  HB3 LEU A  25       7.259 -19.282 -20.180  1.00  0.00           H  
ATOM    395  CG  LEU A  25       5.830 -20.577 -19.226  1.00  0.00           C  
ATOM    396  HG  LEU A  25       5.626 -20.976 -18.234  1.00  0.00           H  
ATOM    397  CD1 LEU A  25       4.634 -19.740 -19.663  1.00  0.00           C  
ATOM    398 HD11 LEU A  25       3.733 -20.330 -19.568  1.00  0.00           H  
ATOM    399 HD12 LEU A  25       4.539 -18.857 -19.028  1.00  0.00           H  
ATOM    400 HD13 LEU A  25       4.752 -19.427 -20.697  1.00  0.00           H  
ATOM    401  CD2 LEU A  25       5.971 -21.748 -20.202  1.00  0.00           C  
ATOM    402 HD21 LEU A  25       6.746 -22.431 -19.856  1.00  0.00           H  
ATOM    403 HD22 LEU A  25       5.035 -22.304 -20.243  1.00  0.00           H  
ATOM    404 HD23 LEU A  25       6.222 -21.382 -21.197  1.00  0.00           H  
ATOM    405  C   LEU A  25       9.573 -19.499 -18.741  1.00  0.00           C  
ATOM    406  O   LEU A  25      10.005 -18.892 -17.758  1.00  0.00           O  
ATOM    407  N   THR A  26      10.152 -19.447 -19.935  1.00  0.00           N  
ATOM    408  H   THR A  26       9.736 -19.967 -20.691  1.00  0.00           H  
ATOM    409  CA  THR A  26      11.515 -18.965 -20.146  1.00  0.00           C  
ATOM    410  HA  THR A  26      12.128 -19.395 -19.358  1.00  0.00           H  
ATOM    411  CB  THR A  26      12.049 -19.467 -21.498  1.00  0.00           C  
ATOM    412  HB  THR A  26      11.638 -18.854 -22.301  1.00  0.00           H  
ATOM    413  CG2 THR A  26      13.572 -19.465 -21.581  1.00  0.00           C  
ATOM    414 HG21 THR A  26      13.950 -18.444 -21.613  1.00  0.00           H  
ATOM    415 HG22 THR A  26      14.002 -19.986 -20.725  1.00  0.00           H  
ATOM    416 HG23 THR A  26      13.881 -19.970 -22.497  1.00  0.00           H  
ATOM    417  OG1 THR A  26      11.649 -20.802 -21.703  1.00  0.00           O  
ATOM    418  HG1 THR A  26      12.143 -21.354 -21.090  1.00  0.00           H  
ATOM    419  C   THR A  26      11.626 -17.442 -20.062  1.00  0.00           C  
ATOM    420  O   THR A  26      10.724 -16.708 -20.473  1.00  0.00           O  
ATOM    421  N   VAL A  27      12.782 -16.972 -19.600  1.00  0.00           N  
ATOM    422  H   VAL A  27      13.445 -17.653 -19.239  1.00  0.00           H  
ATOM    423  CA  VAL A  27      13.206 -15.570 -19.580  1.00  0.00           C  
ATOM    424  HA  VAL A  27      12.667 -15.046 -20.370  1.00  0.00           H  
ATOM    425  CB  VAL A  27      12.804 -14.916 -18.236  1.00  0.00           C  
ATOM    426  HB  VAL A  27      11.732 -15.059 -18.106  1.00  0.00           H  
ATOM    427  CG1 VAL A  27      13.505 -15.525 -17.014  1.00  0.00           C  
ATOM    428 HG11 VAL A  27      14.585 -15.386 -17.081  1.00  0.00           H  
ATOM    429 HG12 VAL A  27      13.139 -15.041 -16.108  1.00  0.00           H  
ATOM    430 HG13 VAL A  27      13.282 -16.589 -16.948  1.00  0.00           H  
ATOM    431  CG2 VAL A  27      13.061 -13.404 -18.231  1.00  0.00           C  
ATOM    432 HG21 VAL A  27      14.132 -13.199 -18.250  1.00  0.00           H  
ATOM    433 HG22 VAL A  27      12.639 -12.969 -17.325  1.00  0.00           H  
ATOM    434 HG23 VAL A  27      12.578 -12.941 -19.091  1.00  0.00           H  
ATOM    435  C   VAL A  27      14.706 -15.484 -19.910  1.00  0.00           C  
ATOM    436  O   VAL A  27      15.475 -16.394 -19.596  1.00  0.00           O  
ATOM    437  N   THR A  28      15.131 -14.408 -20.578  1.00  0.00           N  
ATOM    438  H   THR A  28      14.469 -13.675 -20.771  1.00  0.00           H  
ATOM    439  CA  THR A  28      16.558 -14.162 -20.866  1.00  0.00           C  
ATOM    440  HA  THR A  28      16.996 -15.066 -21.294  1.00  0.00           H  
ATOM    441  CB  THR A  28      16.734 -13.038 -21.895  1.00  0.00           C  
ATOM    442  HB  THR A  28      16.165 -12.162 -21.582  1.00  0.00           H  
ATOM    443  CG2 THR A  28      18.190 -12.626 -22.123  1.00  0.00           C  
ATOM    444 HG21 THR A  28      18.591 -12.153 -21.227  1.00  0.00           H  
ATOM    445 HG22 THR A  28      18.791 -13.502 -22.372  1.00  0.00           H  
ATOM    446 HG23 THR A  28      18.241 -11.910 -22.943  1.00  0.00           H  
ATOM    447  OG1 THR A  28      16.241 -13.497 -23.132  1.00  0.00           O  
ATOM    448  HG1 THR A  28      15.294 -13.631 -23.051  1.00  0.00           H  
ATOM    449  C   THR A  28      17.310 -13.855 -19.573  1.00  0.00           C  
ATOM    450  O   THR A  28      16.946 -12.945 -18.830  1.00  0.00           O  
ATOM    451  N   ASP A  29      18.371 -14.608 -19.306  1.00  0.00           N  
ATOM    452  H   ASP A  29      18.684 -15.266 -20.013  1.00  0.00           H  
ATOM    453  CA  ASP A  29      19.130 -14.564 -18.064  1.00  0.00           C  
ATOM    454  HA  ASP A  29      18.429 -14.370 -17.250  1.00  0.00           H  
ATOM    455  CB  ASP A  29      19.756 -15.936 -17.781  1.00  0.00           C  
ATOM    456  HB2 ASP A  29      18.986 -16.704 -17.892  1.00  0.00           H  
ATOM    457  HB3 ASP A  29      20.544 -16.142 -18.506  1.00  0.00           H  
ATOM    458  CG  ASP A  29      20.330 -16.009 -16.364  1.00  0.00           C  
ATOM    459  OD1 ASP A  29      20.551 -17.136 -15.880  1.00  0.00           O  
ATOM    460  OD2 ASP A  29      20.467 -14.974 -15.674  1.00  0.00           O  
ATOM    461  C   ASP A  29      20.153 -13.422 -18.073  1.00  0.00           C  
ATOM    462  O   ASP A  29      21.341 -13.604 -18.358  1.00  0.00           O  
ATOM    463  N   ILE A  30      19.674 -12.220 -17.743  1.00  0.00           N  
ATOM    464  H   ILE A  30      18.671 -12.135 -17.638  1.00  0.00           H  
ATOM    465  CA  ILE A  30      20.491 -10.999 -17.680  1.00  0.00           C  
ATOM    466  HA  ILE A  30      20.961 -10.878 -18.656  1.00  0.00           H  
ATOM    467  CB  ILE A  30      19.616  -9.748 -17.421  1.00  0.00           C  
ATOM    468  HB  ILE A  30      20.245  -8.873 -17.596  1.00  0.00           H  
ATOM    469  CG2 ILE A  30      18.472  -9.672 -18.445  1.00  0.00           C  
ATOM    470 HG21 ILE A  30      17.740 -10.455 -18.256  1.00  0.00           H  
ATOM    471 HG22 ILE A  30      17.968  -8.709 -18.377  1.00  0.00           H  
ATOM    472 HG23 ILE A  30      18.867  -9.790 -19.453  1.00  0.00           H  
ATOM    473  CG1 ILE A  30      19.040  -9.651 -15.988  1.00  0.00           C  
ATOM    474 HG12 ILE A  30      18.045  -9.211 -16.028  1.00  0.00           H  
ATOM    475 HG13 ILE A  30      18.943 -10.644 -15.552  1.00  0.00           H  
ATOM    476  CD1 ILE A  30      19.876  -8.773 -15.053  1.00  0.00           C  
ATOM    477 HD11 ILE A  30      19.980  -7.774 -15.471  1.00  0.00           H  
ATOM    478 HD12 ILE A  30      19.375  -8.696 -14.088  1.00  0.00           H  
ATOM    479 HD13 ILE A  30      20.864  -9.203 -14.902  1.00  0.00           H  
ATOM    480  C   ILE A  30      21.643 -11.085 -16.669  1.00  0.00           C  
ATOM    481  O   ILE A  30      22.572 -10.287 -16.763  1.00  0.00           O  
ATOM    482  N   PHE A  31      21.612 -12.034 -15.724  1.00  0.00           N  
ATOM    483  H   PHE A  31      20.854 -12.709 -15.733  1.00  0.00           H  
ATOM    484  CA  PHE A  31      22.694 -12.264 -14.759  1.00  0.00           C  
ATOM    485  HA  PHE A  31      23.141 -11.303 -14.495  1.00  0.00           H  
ATOM    486  CB  PHE A  31      22.112 -12.897 -13.486  1.00  0.00           C  
ATOM    487  HB2 PHE A  31      21.869 -13.938 -13.700  1.00  0.00           H  
ATOM    488  HB3 PHE A  31      22.888 -12.901 -12.720  1.00  0.00           H  
ATOM    489  CG  PHE A  31      20.882 -12.217 -12.912  1.00  0.00           C  
ATOM    490  CD1 PHE A  31      20.984 -10.931 -12.349  1.00  0.00           C  
ATOM    491  HD1 PHE A  31      21.935 -10.416 -12.340  1.00  0.00           H  
ATOM    492  CE1 PHE A  31      19.850 -10.312 -11.795  1.00  0.00           C  
ATOM    493  HE1 PHE A  31      19.931  -9.325 -11.362  1.00  0.00           H  
ATOM    494  CZ  PHE A  31      18.613 -10.979 -11.795  1.00  0.00           C  
ATOM    495  HZ  PHE A  31      17.745 -10.508 -11.364  1.00  0.00           H  
ATOM    496  CE2 PHE A  31      18.505 -12.262 -12.358  1.00  0.00           C  
ATOM    497  HE2 PHE A  31      17.550 -12.772 -12.357  1.00  0.00           H  
ATOM    498  CD2 PHE A  31      19.635 -12.875 -12.928  1.00  0.00           C  
ATOM    499  HD2 PHE A  31      19.543 -13.853 -13.379  1.00  0.00           H  
ATOM    500  C   PHE A  31      23.815 -13.161 -15.313  1.00  0.00           C  
ATOM    501  O   PHE A  31      24.916 -13.167 -14.771  1.00  0.00           O  
ATOM    502  N   ALA A  32      23.547 -13.914 -16.384  1.00  0.00           N  
ATOM    503  H   ALA A  32      22.606 -13.884 -16.759  1.00  0.00           H  
ATOM    504  CA  ALA A  32      24.503 -14.796 -17.059  1.00  0.00           C  
ATOM    505  HA  ALA A  32      25.285 -15.068 -16.350  1.00  0.00           H  
ATOM    506  CB  ALA A  32      23.761 -16.077 -17.457  1.00  0.00           C  
ATOM    507  HB1 ALA A  32      24.464 -16.788 -17.890  1.00  0.00           H  
ATOM    508  HB2 ALA A  32      23.302 -16.530 -16.576  1.00  0.00           H  
ATOM    509  HB3 ALA A  32      22.988 -15.842 -18.187  1.00  0.00           H  
ATOM    510  C   ALA A  32      25.211 -14.130 -18.259  1.00  0.00           C  
ATOM    511  O   ALA A  32      25.896 -14.805 -19.023  1.00  0.00           O  
ATOM    512  N   ALA A  33      25.026 -12.821 -18.459  1.00  0.00           N  
ATOM    513  H   ALA A  33      24.475 -12.316 -17.784  1.00  0.00           H  
ATOM    514  CA  ALA A  33      25.638 -12.054 -19.542  1.00  0.00           C  
ATOM    515  HA  ALA A  33      25.406 -12.539 -20.486  1.00  0.00           H  
ATOM    516  CB  ALA A  33      25.009 -10.654 -19.561  1.00  0.00           C  
ATOM    517  HB1 ALA A  33      23.928 -10.736 -19.677  1.00  0.00           H  
ATOM    518  HB2 ALA A  33      25.231 -10.132 -18.628  1.00  0.00           H  
ATOM    519  HB3 ALA A  33      25.412 -10.083 -20.397  1.00  0.00           H  
ATOM    520  C   ALA A  33      27.170 -11.983 -19.397  1.00  0.00           C  
ATOM    521  O   ALA A  33      27.682 -11.611 -18.344  1.00  0.00           O  
ATOM    522  N   SER A  34      27.922 -12.255 -20.472  1.00  0.00           N  
ATOM    523  H   SER A  34      27.443 -12.603 -21.295  1.00  0.00           H  
ATOM    524  CA  SER A  34      29.404 -12.291 -20.454  1.00  0.00           C  
ATOM    525  HA  SER A  34      29.683 -12.910 -19.601  1.00  0.00           H  
ATOM    526  CB  SER A  34      29.942 -13.000 -21.708  1.00  0.00           C  
ATOM    527  HB2 SER A  34      30.939 -13.386 -21.491  1.00  0.00           H  
ATOM    528  HB3 SER A  34      29.292 -13.842 -21.953  1.00  0.00           H  
ATOM    529  OG  SER A  34      30.036 -12.131 -22.825  1.00  0.00           O  
ATOM    530  HG  SER A  34      29.684 -12.592 -23.595  1.00  0.00           H  
ATOM    531  C   SER A  34      30.114 -10.934 -20.244  1.00  0.00           C  
ATOM    532  O   SER A  34      31.327 -10.822 -20.454  1.00  0.00           O  
ATOM    533  N   LYS A  35      29.381  -9.881 -19.856  1.00  0.00           N  
ATOM    534  H   LYS A  35      28.438 -10.078 -19.541  1.00  0.00           H  
ATOM    535  CA  LYS A  35      29.864  -8.495 -19.764  1.00  0.00           C  
ATOM    536  HA  LYS A  35      30.951  -8.507 -19.768  1.00  0.00           H  
ATOM    537  CB  LYS A  35      29.374  -7.669 -20.969  1.00  0.00           C  
ATOM    538  HB2 LYS A  35      28.284  -7.637 -20.945  1.00  0.00           H  
ATOM    539  HB3 LYS A  35      29.735  -6.644 -20.865  1.00  0.00           H  
ATOM    540  CG  LYS A  35      29.803  -8.210 -22.344  1.00  0.00           C  
ATOM    541  HG2 LYS A  35      29.444  -9.234 -22.447  1.00  0.00           H  
ATOM    542  HG3 LYS A  35      29.318  -7.610 -23.115  1.00  0.00           H  
ATOM    543  CD  LYS A  35      31.320  -8.177 -22.585  1.00  0.00           C  
ATOM    544  HD2 LYS A  35      31.652  -7.139 -22.642  1.00  0.00           H  
ATOM    545  HD3 LYS A  35      31.841  -8.673 -21.767  1.00  0.00           H  
ATOM    546  CE  LYS A  35      31.631  -8.915 -23.891  1.00  0.00           C  
ATOM    547  HE2 LYS A  35      31.223  -9.930 -23.813  1.00  0.00           H  
ATOM    548  HE3 LYS A  35      31.108  -8.418 -24.714  1.00  0.00           H  
ATOM    549  NZ  LYS A  35      33.091  -8.974 -24.158  1.00  0.00           N  
ATOM    550  HZ1 LYS A  35      33.484  -8.045 -24.226  1.00  0.00           H  
ATOM    551  HZ2 LYS A  35      33.559  -9.479 -23.415  1.00  0.00           H  
ATOM    552  HZ3 LYS A  35      33.263  -9.465 -25.027  1.00  0.00           H  
ATOM    553  C   LYS A  35      29.427  -7.847 -18.452  1.00  0.00           C  
ATOM    554  O   LYS A  35      28.236  -7.766 -18.153  1.00  0.00           O  
ATOM    555  N   ASN A  36      30.420  -7.340 -17.717  1.00  0.00           N  
ATOM    556  H   ASN A  36      31.358  -7.462 -18.053  1.00  0.00           H  
ATOM    557  CA  ASN A  36      30.238  -6.611 -16.463  1.00  0.00           C  
ATOM    558  HA  ASN A  36      29.744  -7.296 -15.768  1.00  0.00           H  
ATOM    559  CB  ASN A  36      31.624  -6.196 -15.909  1.00  0.00           C  
ATOM    560  HB2 ASN A  36      32.416  -6.767 -16.392  1.00  0.00           H  
ATOM    561  HB3 ASN A  36      31.794  -5.139 -16.122  1.00  0.00           H  
ATOM    562  CG  ASN A  36      31.773  -6.426 -14.413  1.00  0.00           C  
ATOM    563  OD1 ASN A  36      31.047  -7.175 -13.791  1.00  0.00           O  
ATOM    564  ND2 ASN A  36      32.732  -5.798 -13.776  1.00  0.00           N  
ATOM    565 HD21 ASN A  36      32.812  -6.009 -12.796  1.00  0.00           H  
ATOM    566 HD22 ASN A  36      33.358  -5.180 -14.257  1.00  0.00           H  
ATOM    567  C   ASN A  36      29.313  -5.395 -16.650  1.00  0.00           C  
ATOM    568  O   ASN A  36      29.310  -4.760 -17.706  1.00  0.00           O  
ATOM    569  N   THR A  37      28.537  -5.073 -15.618  1.00  0.00           N  
ATOM    570  H   THR A  37      28.629  -5.593 -14.754  1.00  0.00           H  
ATOM    571  CA  THR A  37      27.424  -4.114 -15.676  1.00  0.00           C  
ATOM    572  HA  THR A  37      27.687  -3.295 -16.348  1.00  0.00           H  
ATOM    573  CB  THR A  37      26.180  -4.814 -16.254  1.00  0.00           C  
ATOM    574  HB  THR A  37      26.392  -5.054 -17.297  1.00  0.00           H  
ATOM    575  CG2 THR A  37      25.794  -6.112 -15.542  1.00  0.00           C  
ATOM    576 HG21 THR A  37      25.776  -5.956 -14.465  1.00  0.00           H  
ATOM    577 HG22 THR A  37      24.806  -6.436 -15.865  1.00  0.00           H  
ATOM    578 HG23 THR A  37      26.513  -6.897 -15.777  1.00  0.00           H  
ATOM    579  OG1 THR A  37      25.047  -3.987 -16.228  1.00  0.00           O  
ATOM    580  HG1 THR A  37      25.297  -3.114 -16.609  1.00  0.00           H  
ATOM    581  C   THR A  37      27.164  -3.514 -14.293  1.00  0.00           C  
ATOM    582  O   THR A  37      27.528  -4.107 -13.276  1.00  0.00           O  
ATOM    583  N   THR A  38      26.598  -2.306 -14.231  1.00  0.00           N  
ATOM    584  H   THR A  38      26.254  -1.899 -15.095  1.00  0.00           H  
ATOM    585  CA  THR A  38      26.336  -1.632 -12.944  1.00  0.00           C  
ATOM    586  HA  THR A  38      27.189  -1.824 -12.294  1.00  0.00           H  
ATOM    587  CB  THR A  38      26.222  -0.106 -13.093  1.00  0.00           C  
ATOM    588  HB  THR A  38      26.209   0.326 -12.092  1.00  0.00           H  
ATOM    589  CG2 THR A  38      27.388   0.522 -13.856  1.00  0.00           C  
ATOM    590 HG21 THR A  38      27.393   0.190 -14.894  1.00  0.00           H  
ATOM    591 HG22 THR A  38      27.300   1.608 -13.831  1.00  0.00           H  
ATOM    592 HG23 THR A  38      28.329   0.236 -13.385  1.00  0.00           H  
ATOM    593  OG1 THR A  38      25.030   0.275 -13.733  1.00  0.00           O  
ATOM    594  HG1 THR A  38      25.106  -0.010 -14.655  1.00  0.00           H  
ATOM    595  C   THR A  38      25.097  -2.194 -12.229  1.00  0.00           C  
ATOM    596  O   THR A  38      24.228  -2.798 -12.854  1.00  0.00           O  
ATOM    597  N   GLU A  39      24.955  -1.940 -10.920  1.00  0.00           N  
ATOM    598  H   GLU A  39      25.722  -1.513 -10.423  1.00  0.00           H  
ATOM    599  CA  GLU A  39      23.762  -2.329 -10.138  1.00  0.00           C  
ATOM    600  HA  GLU A  39      23.689  -3.416 -10.088  1.00  0.00           H  
ATOM    601  CB  GLU A  39      23.840  -1.761  -8.709  1.00  0.00           C  
ATOM    602  HB2 GLU A  39      24.133  -0.711  -8.768  1.00  0.00           H  
ATOM    603  HB3 GLU A  39      22.838  -1.803  -8.282  1.00  0.00           H  
ATOM    604  CG  GLU A  39      24.778  -2.493  -7.737  1.00  0.00           C  
ATOM    605  HG2 GLU A  39      24.537  -3.558  -7.760  1.00  0.00           H  
ATOM    606  HG3 GLU A  39      25.812  -2.359  -8.064  1.00  0.00           H  
ATOM    607  CD  GLU A  39      24.603  -1.954  -6.303  1.00  0.00           C  
ATOM    608  OE1 GLU A  39      24.849  -2.692  -5.316  1.00  0.00           O  
ATOM    609  OE2 GLU A  39      24.166  -0.802  -6.116  1.00  0.00           O  
ATOM    610  C   GLU A  39      22.454  -1.811 -10.759  1.00  0.00           C  
ATOM    611  O   GLU A  39      21.541  -2.582 -11.048  1.00  0.00           O  
ATOM    612  N   LYS A  40      22.361  -0.494 -10.989  1.00  0.00           N  
ATOM    613  H   LYS A  40      23.141   0.089 -10.723  1.00  0.00           H  
ATOM    614  CA  LYS A  40      21.144   0.118 -11.541  1.00  0.00           C  
ATOM    615  HA  LYS A  40      20.294  -0.256 -10.970  1.00  0.00           H  
ATOM    616  CB  LYS A  40      21.155   1.642 -11.384  1.00  0.00           C  
ATOM    617  HB2 LYS A  40      20.298   2.016 -11.937  1.00  0.00           H  
ATOM    618  HB3 LYS A  40      21.005   1.874 -10.329  1.00  0.00           H  
ATOM    619  CG  LYS A  40      22.390   2.402 -11.887  1.00  0.00           C  
ATOM    620  HG2 LYS A  40      23.266   2.121 -11.299  1.00  0.00           H  
ATOM    621  HG3 LYS A  40      22.567   2.180 -12.940  1.00  0.00           H  
ATOM    622  CD  LYS A  40      22.111   3.904 -11.717  1.00  0.00           C  
ATOM    623  HD2 LYS A  40      21.276   4.180 -12.364  1.00  0.00           H  
ATOM    624  HD3 LYS A  40      21.827   4.097 -10.680  1.00  0.00           H  
ATOM    625  CE  LYS A  40      23.320   4.767 -12.077  1.00  0.00           C  
ATOM    626  HE2 LYS A  40      24.169   4.460 -11.459  1.00  0.00           H  
ATOM    627  HE3 LYS A  40      23.579   4.584 -13.125  1.00  0.00           H  
ATOM    628  NZ  LYS A  40      23.015   6.204 -11.858  1.00  0.00           N  
ATOM    629  HZ1 LYS A  40      22.797   6.374 -10.884  1.00  0.00           H  
ATOM    630  HZ2 LYS A  40      23.805   6.778 -12.120  1.00  0.00           H  
ATOM    631  HZ3 LYS A  40      22.212   6.483 -12.409  1.00  0.00           H  
ATOM    632  C   LYS A  40      20.850  -0.311 -12.976  1.00  0.00           C  
ATOM    633  O   LYS A  40      19.693  -0.502 -13.335  1.00  0.00           O  
ATOM    634  N   GLU A  41      21.885  -0.532 -13.779  1.00  0.00           N  
ATOM    635  H   GLU A  41      22.817  -0.402 -13.413  1.00  0.00           H  
ATOM    636  CA  GLU A  41      21.744  -1.120 -15.110  1.00  0.00           C  
ATOM    637  HA  GLU A  41      21.018  -0.544 -15.686  1.00  0.00           H  
ATOM    638  CB  GLU A  41      23.103  -1.017 -15.802  1.00  0.00           C  
ATOM    639  HB2 GLU A  41      23.443   0.017 -15.749  1.00  0.00           H  
ATOM    640  HB3 GLU A  41      23.800  -1.651 -15.256  1.00  0.00           H  
ATOM    641  CG  GLU A  41      23.091  -1.414 -17.276  1.00  0.00           C  
ATOM    642  HG2 GLU A  41      22.624  -2.394 -17.383  1.00  0.00           H  
ATOM    643  HG3 GLU A  41      22.496  -0.678 -17.822  1.00  0.00           H  
ATOM    644  CD  GLU A  41      24.507  -1.483 -17.864  1.00  0.00           C  
ATOM    645  OE1 GLU A  41      24.598  -1.597 -19.105  1.00  0.00           O  
ATOM    646  OE2 GLU A  41      25.485  -1.574 -17.076  1.00  0.00           O  
ATOM    647  C   GLU A  41      21.222  -2.567 -15.027  1.00  0.00           C  
ATOM    648  O   GLU A  41      20.293  -2.921 -15.747  1.00  0.00           O  
ATOM    649  N   THR A  42      21.725  -3.368 -14.080  1.00  0.00           N  
ATOM    650  H   THR A  42      22.490  -3.014 -13.515  1.00  0.00           H  
ATOM    651  CA  THR A  42      21.264  -4.740 -13.808  1.00  0.00           C  
ATOM    652  HA  THR A  42      21.353  -5.325 -14.722  1.00  0.00           H  
ATOM    653  CB  THR A  42      22.132  -5.417 -12.734  1.00  0.00           C  
ATOM    654  HB  THR A  42      22.100  -4.845 -11.811  1.00  0.00           H  
ATOM    655  CG2 THR A  42      21.718  -6.855 -12.427  1.00  0.00           C  
ATOM    656 HG21 THR A  42      21.755  -7.449 -13.339  1.00  0.00           H  
ATOM    657 HG22 THR A  42      22.414  -7.282 -11.703  1.00  0.00           H  
ATOM    658 HG23 THR A  42      20.714  -6.883 -12.006  1.00  0.00           H  
ATOM    659  OG1 THR A  42      23.460  -5.489 -13.178  1.00  0.00           O  
ATOM    660  HG1 THR A  42      23.817  -4.588 -13.208  1.00  0.00           H  
ATOM    661  C   THR A  42      19.796  -4.768 -13.388  1.00  0.00           C  
ATOM    662  O   THR A  42      19.011  -5.524 -13.962  1.00  0.00           O  
ATOM    663  N   PHE A  43      19.385  -3.915 -12.442  1.00  0.00           N  
ATOM    664  H   PHE A  43      20.078  -3.338 -11.970  1.00  0.00           H  
ATOM    665  CA  PHE A  43      17.980  -3.796 -12.037  1.00  0.00           C  
ATOM    666  HA  PHE A  43      17.623  -4.775 -11.719  1.00  0.00           H  
ATOM    667  CB  PHE A  43      17.858  -2.817 -10.855  1.00  0.00           C  
ATOM    668  HB2 PHE A  43      18.161  -1.830 -11.206  1.00  0.00           H  
ATOM    669  HB3 PHE A  43      16.809  -2.754 -10.564  1.00  0.00           H  
ATOM    670  CG  PHE A  43      18.671  -3.153  -9.609  1.00  0.00           C  
ATOM    671  CD1 PHE A  43      19.229  -2.110  -8.844  1.00  0.00           C  
ATOM    672  HD1 PHE A  43      19.068  -1.081  -9.134  1.00  0.00           H  
ATOM    673  CE1 PHE A  43      19.997  -2.397  -7.701  1.00  0.00           C  
ATOM    674  HE1 PHE A  43      20.429  -1.591  -7.126  1.00  0.00           H  
ATOM    675  CZ  PHE A  43      20.208  -3.731  -7.311  1.00  0.00           C  
ATOM    676  HZ  PHE A  43      20.805  -3.951  -6.437  1.00  0.00           H  
ATOM    677  CE2 PHE A  43      19.638  -4.776  -8.057  1.00  0.00           C  
ATOM    678  HE2 PHE A  43      19.797  -5.802  -7.753  1.00  0.00           H  
ATOM    679  CD2 PHE A  43      18.869  -4.490  -9.199  1.00  0.00           C  
ATOM    680  HD2 PHE A  43      18.436  -5.305  -9.758  1.00  0.00           H  
ATOM    681  C   PHE A  43      17.086  -3.377 -13.215  1.00  0.00           C  
ATOM    682  O   PHE A  43      16.017  -3.955 -13.409  1.00  0.00           O  
ATOM    683  N   CYS A  44      17.555  -2.450 -14.056  1.00  0.00           N  
ATOM    684  H   CYS A  44      18.433  -1.997 -13.821  1.00  0.00           H  
ATOM    685  CA  CYS A  44      16.871  -2.020 -15.276  1.00  0.00           C  
ATOM    686  HA  CYS A  44      15.853  -1.718 -15.017  1.00  0.00           H  
ATOM    687  CB  CYS A  44      17.623  -0.796 -15.809  1.00  0.00           C  
ATOM    688  HB2 CYS A  44      17.729  -0.050 -15.022  1.00  0.00           H  
ATOM    689  HB3 CYS A  44      18.615  -1.094 -16.149  1.00  0.00           H  
ATOM    690  SG  CYS A  44      16.714  -0.075 -17.191  1.00  0.00           S  
ATOM    691  HG  CYS A  44      15.770   0.543 -16.457  1.00  0.00           H  
ATOM    692  C   CYS A  44      16.760  -3.133 -16.340  1.00  0.00           C  
ATOM    693  O   CYS A  44      15.692  -3.319 -16.924  1.00  0.00           O  
ATOM    694  N   ARG A  45      17.818  -3.923 -16.567  1.00  0.00           N  
ATOM    695  H   ARG A  45      18.687  -3.689 -16.092  1.00  0.00           H  
ATOM    696  CA  ARG A  45      17.806  -5.118 -17.435  1.00  0.00           C  
ATOM    697  HA  ARG A  45      17.466  -4.846 -18.437  1.00  0.00           H  
ATOM    698  CB  ARG A  45      19.226  -5.705 -17.545  1.00  0.00           C  
ATOM    699  HB2 ARG A  45      19.647  -5.788 -16.543  1.00  0.00           H  
ATOM    700  HB3 ARG A  45      19.155  -6.708 -17.965  1.00  0.00           H  
ATOM    701  CG  ARG A  45      20.196  -4.899 -18.427  1.00  0.00           C  
ATOM    702  HG2 ARG A  45      19.846  -4.909 -19.461  1.00  0.00           H  
ATOM    703  HG3 ARG A  45      20.238  -3.871 -18.078  1.00  0.00           H  
ATOM    704  CD  ARG A  45      21.599  -5.520 -18.345  1.00  0.00           C  
ATOM    705  HD2 ARG A  45      21.888  -5.583 -17.293  1.00  0.00           H  
ATOM    706  HD3 ARG A  45      21.557  -6.529 -18.756  1.00  0.00           H  
ATOM    707  NE  ARG A  45      22.620  -4.736 -19.069  1.00  0.00           N  
ATOM    708  HE  ARG A  45      22.324  -3.862 -19.489  1.00  0.00           H  
ATOM    709  CZ  ARG A  45      23.906  -5.042 -19.174  1.00  0.00           C  
ATOM    710  NH1 ARG A  45      24.386  -6.183 -18.754  1.00  0.00           N  
ATOM    711 HH11 ARG A  45      23.779  -6.802 -18.253  1.00  0.00           H  
ATOM    712 HH12 ARG A  45      25.371  -6.363 -18.785  1.00  0.00           H  
ATOM    713  NH2 ARG A  45      24.761  -4.227 -19.710  1.00  0.00           N  
ATOM    714 HH21 ARG A  45      24.514  -3.227 -19.773  1.00  0.00           H  
ATOM    715 HH22 ARG A  45      25.741  -4.422 -19.683  1.00  0.00           H  
ATOM    716  C   ARG A  45      16.823  -6.170 -16.907  1.00  0.00           C  
ATOM    717  O   ARG A  45      16.076  -6.747 -17.694  1.00  0.00           O  
ATOM    718  N   ALA A  46      16.770  -6.384 -15.588  1.00  0.00           N  
ATOM    719  H   ALA A  46      17.431  -5.889 -15.000  1.00  0.00           H  
ATOM    720  CA  ALA A  46      15.806  -7.286 -14.952  1.00  0.00           C  
ATOM    721  HA  ALA A  46      15.879  -8.261 -15.432  1.00  0.00           H  
ATOM    722  CB  ALA A  46      16.171  -7.469 -13.472  1.00  0.00           C  
ATOM    723  HB1 ALA A  46      15.483  -8.179 -13.010  1.00  0.00           H  
ATOM    724  HB2 ALA A  46      17.185  -7.860 -13.392  1.00  0.00           H  
ATOM    725  HB3 ALA A  46      16.113  -6.519 -12.941  1.00  0.00           H  
ATOM    726  C   ALA A  46      14.358  -6.791 -15.144  1.00  0.00           C  
ATOM    727  O   ALA A  46      13.524  -7.547 -15.638  1.00  0.00           O  
ATOM    728  N   ALA A  47      14.097  -5.510 -14.861  1.00  0.00           N  
ATOM    729  H   ALA A  47      14.827  -4.948 -14.432  1.00  0.00           H  
ATOM    730  CA  ALA A  47      12.826  -4.857 -15.171  1.00  0.00           C  
ATOM    731  HA  ALA A  47      12.040  -5.315 -14.566  1.00  0.00           H  
ATOM    732  CB  ALA A  47      12.932  -3.376 -14.788  1.00  0.00           C  
ATOM    733  HB1 ALA A  47      13.296  -3.277 -13.769  1.00  0.00           H  
ATOM    734  HB2 ALA A  47      13.614  -2.853 -15.456  1.00  0.00           H  
ATOM    735  HB3 ALA A  47      11.952  -2.907 -14.849  1.00  0.00           H  
ATOM    736  C   ALA A  47      12.448  -5.036 -16.653  1.00  0.00           C  
ATOM    737  O   ALA A  47      11.345  -5.470 -16.955  1.00  0.00           O  
ATOM    738  N   THR A  48      13.387  -4.805 -17.574  1.00  0.00           N  
ATOM    739  H   THR A  48      14.284  -4.469 -17.244  1.00  0.00           H  
ATOM    740  CA  THR A  48      13.179  -4.918 -19.029  1.00  0.00           C  
ATOM    741  HA  THR A  48      12.375  -4.237 -19.300  1.00  0.00           H  
ATOM    742  CB  THR A  48      14.437  -4.480 -19.802  1.00  0.00           C  
ATOM    743  HB  THR A  48      15.265  -5.144 -19.557  1.00  0.00           H  
ATOM    744  CG2 THR A  48      14.238  -4.479 -21.317  1.00  0.00           C  
ATOM    745 HG21 THR A  48      14.070  -5.493 -21.680  1.00  0.00           H  
ATOM    746 HG22 THR A  48      13.389  -3.849 -21.578  1.00  0.00           H  
ATOM    747 HG23 THR A  48      15.135  -4.084 -21.795  1.00  0.00           H  
ATOM    748  OG1 THR A  48      14.791  -3.160 -19.452  1.00  0.00           O  
ATOM    749  HG1 THR A  48      15.095  -3.175 -18.527  1.00  0.00           H  
ATOM    750  C   THR A  48      12.738  -6.323 -19.460  1.00  0.00           C  
ATOM    751  O   THR A  48      11.724  -6.451 -20.147  1.00  0.00           O  
ATOM    752  N   VAL A  49      13.438  -7.387 -19.039  1.00  0.00           N  
ATOM    753  H   VAL A  49      14.269  -7.245 -18.475  1.00  0.00           H  
ATOM    754  CA  VAL A  49      13.040  -8.764 -19.399  1.00  0.00           C  
ATOM    755  HA  VAL A  49      12.811  -8.764 -20.465  1.00  0.00           H  
ATOM    756  CB  VAL A  49      14.161  -9.804 -19.207  1.00  0.00           C  
ATOM    757  HB  VAL A  49      13.773 -10.765 -19.542  1.00  0.00           H  
ATOM    758  CG1 VAL A  49      15.353  -9.472 -20.109  1.00  0.00           C  
ATOM    759 HG11 VAL A  49      15.018  -9.389 -21.144  1.00  0.00           H  
ATOM    760 HG12 VAL A  49      15.815  -8.534 -19.803  1.00  0.00           H  
ATOM    761 HG13 VAL A  49      16.091 -10.272 -20.048  1.00  0.00           H  
ATOM    762  CG2 VAL A  49      14.636  -9.988 -17.761  1.00  0.00           C  
ATOM    763 HG21 VAL A  49      13.811 -10.297 -17.121  1.00  0.00           H  
ATOM    764 HG22 VAL A  49      15.062  -9.063 -17.386  1.00  0.00           H  
ATOM    765 HG23 VAL A  49      15.396 -10.770 -17.725  1.00  0.00           H  
ATOM    766  C   VAL A  49      11.753  -9.211 -18.699  1.00  0.00           C  
ATOM    767  O   VAL A  49      10.928  -9.868 -19.328  1.00  0.00           O  
ATOM    768  N   LEU A  50      11.526  -8.822 -17.439  1.00  0.00           N  
ATOM    769  H   LEU A  50      12.232  -8.262 -16.966  1.00  0.00           H  
ATOM    770  CA  LEU A  50      10.287  -9.141 -16.720  1.00  0.00           C  
ATOM    771  HA  LEU A  50      10.071 -10.200 -16.851  1.00  0.00           H  
ATOM    772  CB  LEU A  50      10.467  -8.856 -15.217  1.00  0.00           C  
ATOM    773  HB2 LEU A  50      10.790  -7.820 -15.099  1.00  0.00           H  
ATOM    774  HB3 LEU A  50       9.500  -8.957 -14.723  1.00  0.00           H  
ATOM    775  CG  LEU A  50      11.480  -9.785 -14.512  1.00  0.00           C  
ATOM    776  HG  LEU A  50      12.426  -9.781 -15.049  1.00  0.00           H  
ATOM    777  CD1 LEU A  50      11.735  -9.289 -13.090  1.00  0.00           C  
ATOM    778 HD11 LEU A  50      12.459  -9.933 -12.595  1.00  0.00           H  
ATOM    779 HD12 LEU A  50      12.134  -8.274 -13.128  1.00  0.00           H  
ATOM    780 HD13 LEU A  50      10.804  -9.294 -12.527  1.00  0.00           H  
ATOM    781  CD2 LEU A  50      10.990 -11.232 -14.429  1.00  0.00           C  
ATOM    782 HD21 LEU A  50      10.017 -11.274 -13.942  1.00  0.00           H  
ATOM    783 HD22 LEU A  50      10.915 -11.657 -15.429  1.00  0.00           H  
ATOM    784 HD23 LEU A  50      11.699 -11.834 -13.862  1.00  0.00           H  
ATOM    785  C   LEU A  50       9.079  -8.389 -17.305  1.00  0.00           C  
ATOM    786  O   LEU A  50       7.982  -8.942 -17.359  1.00  0.00           O  
ATOM    787  N   ARG A  51       9.275  -7.163 -17.802  1.00  0.00           N  
ATOM    788  H   ARG A  51      10.175  -6.724 -17.626  1.00  0.00           H  
ATOM    789  CA  ARG A  51       8.284  -6.403 -18.579  1.00  0.00           C  
ATOM    790  HA  ARG A  51       7.355  -6.365 -18.022  1.00  0.00           H  
ATOM    791  CB  ARG A  51       8.807  -4.973 -18.760  1.00  0.00           C  
ATOM    792  HB2 ARG A  51       9.112  -4.614 -17.778  1.00  0.00           H  
ATOM    793  HB3 ARG A  51       9.681  -4.978 -19.413  1.00  0.00           H  
ATOM    794  CG  ARG A  51       7.762  -3.993 -19.312  1.00  0.00           C  
ATOM    795  HG2 ARG A  51       7.360  -4.365 -20.254  1.00  0.00           H  
ATOM    796  HG3 ARG A  51       6.946  -3.909 -18.602  1.00  0.00           H  
ATOM    797  CD  ARG A  51       8.361  -2.599 -19.554  1.00  0.00           C  
ATOM    798  HD2 ARG A  51       9.010  -2.660 -20.427  1.00  0.00           H  
ATOM    799  HD3 ARG A  51       7.550  -1.903 -19.775  1.00  0.00           H  
ATOM    800  NE  ARG A  51       9.120  -2.112 -18.386  1.00  0.00           N  
ATOM    801  HE  ARG A  51       8.731  -2.324 -17.463  1.00  0.00           H  
ATOM    802  CZ  ARG A  51      10.316  -1.556 -18.379  1.00  0.00           C  
ATOM    803  NH1 ARG A  51      10.963  -1.232 -19.462  1.00  0.00           N  
ATOM    804 HH11 ARG A  51      10.549  -1.377 -20.357  1.00  0.00           H  
ATOM    805 HH12 ARG A  51      11.838  -0.734 -19.342  1.00  0.00           H  
ATOM    806  NH2 ARG A  51      10.919  -1.309 -17.265  1.00  0.00           N  
ATOM    807 HH21 ARG A  51      10.490  -1.662 -16.403  1.00  0.00           H  
ATOM    808 HH22 ARG A  51      11.812  -0.844 -17.276  1.00  0.00           H  
ATOM    809  C   ARG A  51       7.960  -7.077 -19.908  1.00  0.00           C  
ATOM    810  O   ARG A  51       6.785  -7.224 -20.239  1.00  0.00           O  
ATOM    811  N   GLN A  52       8.979  -7.557 -20.622  1.00  0.00           N  
ATOM    812  H   GLN A  52       9.921  -7.366 -20.297  1.00  0.00           H  
ATOM    813  CA  GLN A  52       8.806  -8.404 -21.806  1.00  0.00           C  
ATOM    814  HA  GLN A  52       8.242  -7.842 -22.551  1.00  0.00           H  
ATOM    815  CB  GLN A  52      10.184  -8.780 -22.388  1.00  0.00           C  
ATOM    816  HB2 GLN A  52      10.979  -8.378 -21.763  1.00  0.00           H  
ATOM    817  HB3 GLN A  52      10.296  -9.865 -22.406  1.00  0.00           H  
ATOM    818  CG  GLN A  52      10.366  -8.247 -23.815  1.00  0.00           C  
ATOM    819  HG2 GLN A  52       9.561  -8.638 -24.440  1.00  0.00           H  
ATOM    820  HG3 GLN A  52      10.305  -7.157 -23.808  1.00  0.00           H  
ATOM    821  CD  GLN A  52      11.701  -8.658 -24.430  1.00  0.00           C  
ATOM    822  OE1 GLN A  52      12.658  -9.021 -23.769  1.00  0.00           O  
ATOM    823  NE2 GLN A  52      11.821  -8.627 -25.737  1.00  0.00           N  
ATOM    824 HE21 GLN A  52      12.710  -8.932 -26.099  1.00  0.00           H  
ATOM    825 HE22 GLN A  52      11.043  -8.392 -26.323  1.00  0.00           H  
ATOM    826  C   GLN A  52       7.987  -9.663 -21.481  1.00  0.00           C  
ATOM    827  O   GLN A  52       7.075  -9.999 -22.234  1.00  0.00           O  
ATOM    828  N   PHE A  53       8.244 -10.304 -20.335  1.00  0.00           N  
ATOM    829  H   PHE A  53       9.044 -10.004 -19.789  1.00  0.00           H  
ATOM    830  CA  PHE A  53       7.495 -11.476 -19.881  1.00  0.00           C  
ATOM    831  HA  PHE A  53       7.508 -12.212 -20.686  1.00  0.00           H  
ATOM    832  CB  PHE A  53       8.193 -12.106 -18.662  1.00  0.00           C  
ATOM    833  HB2 PHE A  53       9.254 -12.221 -18.889  1.00  0.00           H  
ATOM    834  HB3 PHE A  53       8.116 -11.438 -17.808  1.00  0.00           H  
ATOM    835  CG  PHE A  53       7.638 -13.460 -18.259  1.00  0.00           C  
ATOM    836  CD1 PHE A  53       6.433 -13.551 -17.533  1.00  0.00           C  
ATOM    837  HD1 PHE A  53       5.913 -12.656 -17.226  1.00  0.00           H  
ATOM    838  CE1 PHE A  53       5.890 -14.809 -17.217  1.00  0.00           C  
ATOM    839  HE1 PHE A  53       4.962 -14.881 -16.667  1.00  0.00           H  
ATOM    840  CZ  PHE A  53       6.567 -15.980 -17.598  1.00  0.00           C  
ATOM    841  HZ  PHE A  53       6.156 -16.947 -17.344  1.00  0.00           H  
ATOM    842  CE2 PHE A  53       7.790 -15.894 -18.287  1.00  0.00           C  
ATOM    843  HE2 PHE A  53       8.331 -16.791 -18.557  1.00  0.00           H  
ATOM    844  CD2 PHE A  53       8.320 -14.637 -18.624  1.00  0.00           C  
ATOM    845  HD2 PHE A  53       9.253 -14.588 -19.168  1.00  0.00           H  
ATOM    846  C   PHE A  53       6.017 -11.151 -19.607  1.00  0.00           C  
ATOM    847  O   PHE A  53       5.139 -11.774 -20.209  1.00  0.00           O  
ATOM    848  N   TYR A  54       5.702 -10.176 -18.740  1.00  0.00           N  
ATOM    849  H   TYR A  54       6.440  -9.650 -18.278  1.00  0.00           H  
ATOM    850  CA  TYR A  54       4.292  -9.902 -18.415  1.00  0.00           C  
ATOM    851  HA  TYR A  54       3.823 -10.872 -18.241  1.00  0.00           H  
ATOM    852  CB  TYR A  54       4.133  -9.120 -17.100  1.00  0.00           C  
ATOM    853  HB2 TYR A  54       3.105  -9.255 -16.768  1.00  0.00           H  
ATOM    854  HB3 TYR A  54       4.764  -9.592 -16.346  1.00  0.00           H  
ATOM    855  CG  TYR A  54       4.396  -7.622 -17.109  1.00  0.00           C  
ATOM    856  CD1 TYR A  54       5.472  -7.103 -16.366  1.00  0.00           C  
ATOM    857  HD1 TYR A  54       6.153  -7.770 -15.860  1.00  0.00           H  
ATOM    858  CE1 TYR A  54       5.672  -5.714 -16.279  1.00  0.00           C  
ATOM    859  HE1 TYR A  54       6.491  -5.322 -15.701  1.00  0.00           H  
ATOM    860  CZ  TYR A  54       4.818  -4.828 -16.966  1.00  0.00           C  
ATOM    861  OH  TYR A  54       5.010  -3.485 -16.883  1.00  0.00           O  
ATOM    862  HH  TYR A  54       5.904  -3.265 -16.536  1.00  0.00           H  
ATOM    863  CE2 TYR A  54       3.746  -5.344 -17.723  1.00  0.00           C  
ATOM    864  HE2 TYR A  54       3.104  -4.660 -18.258  1.00  0.00           H  
ATOM    865  CD2 TYR A  54       3.518  -6.734 -17.769  1.00  0.00           C  
ATOM    866  HD2 TYR A  54       2.669  -7.115 -18.321  1.00  0.00           H  
ATOM    867  C   TYR A  54       3.512  -9.287 -19.583  1.00  0.00           C  
ATOM    868  O   TYR A  54       2.307  -9.506 -19.673  1.00  0.00           O  
ATOM    869  N   SER A  55       4.176  -8.588 -20.510  1.00  0.00           N  
ATOM    870  H   SER A  55       5.163  -8.417 -20.366  1.00  0.00           H  
ATOM    871  CA  SER A  55       3.535  -8.075 -21.735  1.00  0.00           C  
ATOM    872  HA  SER A  55       2.692  -7.442 -21.456  1.00  0.00           H  
ATOM    873  CB  SER A  55       4.515  -7.236 -22.559  1.00  0.00           C  
ATOM    874  HB2 SER A  55       5.374  -7.843 -22.849  1.00  0.00           H  
ATOM    875  HB3 SER A  55       4.011  -6.886 -23.461  1.00  0.00           H  
ATOM    876  OG  SER A  55       4.955  -6.116 -21.822  1.00  0.00           O  
ATOM    877  HG  SER A  55       5.584  -6.442 -21.151  1.00  0.00           H  
ATOM    878  C   SER A  55       2.990  -9.190 -22.637  1.00  0.00           C  
ATOM    879  O   SER A  55       2.010  -8.971 -23.346  1.00  0.00           O  
ATOM    880  N   HIE A  56       3.614 -10.375 -22.619  1.00  0.00           N  
ATOM    881  H   HIE A  56       4.436 -10.468 -22.034  1.00  0.00           H  
ATOM    882  CA  HIE A  56       3.166 -11.554 -23.373  1.00  0.00           C  
ATOM    883  HA  HIE A  56       2.624 -11.234 -24.264  1.00  0.00           H  
ATOM    884  CB  HIE A  56       4.408 -12.329 -23.840  1.00  0.00           C  
ATOM    885  HB2 HIE A  56       5.070 -11.649 -24.379  1.00  0.00           H  
ATOM    886  HB3 HIE A  56       4.953 -12.706 -22.972  1.00  0.00           H  
ATOM    887  CG  HIE A  56       4.086 -13.484 -24.751  1.00  0.00           C  
ATOM    888  ND1 HIE A  56       4.019 -13.428 -26.145  1.00  0.00           N  
ATOM    889  CE1 HIE A  56       3.620 -14.648 -26.538  1.00  0.00           C  
ATOM    890  HE1 HIE A  56       3.446 -14.932 -27.567  1.00  0.00           H  
ATOM    891  NE2 HIE A  56       3.433 -15.451 -25.479  1.00  0.00           N  
ATOM    892  HE2 HIE A  56       3.045 -16.399 -25.503  1.00  0.00           H  
ATOM    893  CD2 HIE A  56       3.718 -14.731 -24.343  1.00  0.00           C  
ATOM    894  HD2 HIE A  56       3.608 -15.061 -23.322  1.00  0.00           H  
ATOM    895  C   HIE A  56       2.207 -12.446 -22.565  1.00  0.00           C  
ATOM    896  O   HIE A  56       1.096 -12.759 -23.005  1.00  0.00           O  
ATOM    897  N   HIE A  57       2.611 -12.849 -21.358  1.00  0.00           N  
ATOM    898  H   HIE A  57       3.514 -12.531 -21.020  1.00  0.00           H  
ATOM    899  CA  HIE A  57       1.872 -13.837 -20.556  1.00  0.00           C  
ATOM    900  HA  HIE A  57       1.482 -14.595 -21.239  1.00  0.00           H  
ATOM    901  CB  HIE A  57       2.834 -14.571 -19.615  1.00  0.00           C  
ATOM    902  HB2 HIE A  57       3.334 -13.851 -18.968  1.00  0.00           H  
ATOM    903  HB3 HIE A  57       2.266 -15.263 -18.992  1.00  0.00           H  
ATOM    904  CG  HIE A  57       3.860 -15.373 -20.377  1.00  0.00           C  
ATOM    905  ND1 HIE A  57       3.595 -16.524 -21.121  1.00  0.00           N  
ATOM    906  CE1 HIE A  57       4.755 -16.876 -21.691  1.00  0.00           C  
ATOM    907  HE1 HIE A  57       4.879 -17.723 -22.356  1.00  0.00           H  
ATOM    908  NE2 HIE A  57       5.726 -16.020 -21.336  1.00  0.00           N  
ATOM    909  HE2 HIE A  57       6.697 -16.087 -21.603  1.00  0.00           H  
ATOM    910  CD2 HIE A  57       5.175 -15.056 -20.524  1.00  0.00           C  
ATOM    911  HD2 HIE A  57       5.676 -14.209 -20.083  1.00  0.00           H  
ATOM    912  C   HIE A  57       0.632 -13.282 -19.840  1.00  0.00           C  
ATOM    913  O   HIE A  57      -0.169 -14.055 -19.324  1.00  0.00           O  
ATOM    914  N   GLU A  58       0.383 -11.968 -19.861  1.00  0.00           N  
ATOM    915  H   GLU A  58       1.089 -11.334 -20.218  1.00  0.00           H  
ATOM    916  CA  GLU A  58      -0.939 -11.413 -19.505  1.00  0.00           C  
ATOM    917  HA  GLU A  58      -1.196 -11.765 -18.506  1.00  0.00           H  
ATOM    918  CB  GLU A  58      -0.876  -9.874 -19.449  1.00  0.00           C  
ATOM    919  HB2 GLU A  58      -0.104  -9.600 -18.731  1.00  0.00           H  
ATOM    920  HB3 GLU A  58      -0.602  -9.476 -20.428  1.00  0.00           H  
ATOM    921  CG  GLU A  58      -2.201  -9.241 -18.986  1.00  0.00           C  
ATOM    922  HG2 GLU A  58      -2.872  -9.142 -19.843  1.00  0.00           H  
ATOM    923  HG3 GLU A  58      -2.675  -9.907 -18.260  1.00  0.00           H  
ATOM    924  CD  GLU A  58      -1.998  -7.874 -18.324  1.00  0.00           C  
ATOM    925  OE1 GLU A  58      -2.333  -7.711 -17.124  1.00  0.00           O  
ATOM    926  OE2 GLU A  58      -1.494  -6.933 -18.986  1.00  0.00           O  
ATOM    927  C   GLU A  58      -2.065 -11.916 -20.435  1.00  0.00           C  
ATOM    928  O   GLU A  58      -3.237 -11.895 -20.052  1.00  0.00           O  
ATOM    929  N   LYS A  59      -1.722 -12.430 -21.631  1.00  0.00           N  
ATOM    930  H   LYS A  59      -0.740 -12.409 -21.883  1.00  0.00           H  
ATOM    931  CA  LYS A  59      -2.675 -13.046 -22.573  1.00  0.00           C  
ATOM    932  HA  LYS A  59      -3.668 -13.039 -22.118  1.00  0.00           H  
ATOM    933  CB  LYS A  59      -2.761 -12.226 -23.872  1.00  0.00           C  
ATOM    934  HB2 LYS A  59      -1.873 -12.409 -24.481  1.00  0.00           H  
ATOM    935  HB3 LYS A  59      -3.636 -12.566 -24.428  1.00  0.00           H  
ATOM    936  CG  LYS A  59      -2.877 -10.715 -23.613  1.00  0.00           C  
ATOM    937  HG2 LYS A  59      -3.579 -10.534 -22.798  1.00  0.00           H  
ATOM    938  HG3 LYS A  59      -1.896 -10.333 -23.322  1.00  0.00           H  
ATOM    939  CD  LYS A  59      -3.363  -9.954 -24.849  1.00  0.00           C  
ATOM    940  HD2 LYS A  59      -2.792 -10.268 -25.725  1.00  0.00           H  
ATOM    941  HD3 LYS A  59      -4.420 -10.178 -25.004  1.00  0.00           H  
ATOM    942  CE  LYS A  59      -3.159  -8.453 -24.611  1.00  0.00           C  
ATOM    943  HE2 LYS A  59      -2.082  -8.250 -24.634  1.00  0.00           H  
ATOM    944  HE3 LYS A  59      -3.522  -8.202 -23.609  1.00  0.00           H  
ATOM    945  NZ  LYS A  59      -3.861  -7.636 -25.632  1.00  0.00           N  
ATOM    946  HZ1 LYS A  59      -3.638  -6.656 -25.507  1.00  0.00           H  
ATOM    947  HZ2 LYS A  59      -4.863  -7.756 -25.547  1.00  0.00           H  
ATOM    948  HZ3 LYS A  59      -3.574  -7.926 -26.558  1.00  0.00           H  
ATOM    949  C   LYS A  59      -2.387 -14.519 -22.875  1.00  0.00           C  
ATOM    950  O   LYS A  59      -3.333 -15.288 -23.026  1.00  0.00           O  
ATOM    951  N   ASP A  60      -1.119 -14.930 -22.968  1.00  0.00           N  
ATOM    952  H   ASP A  60      -0.380 -14.241 -22.901  1.00  0.00           H  
ATOM    953  CA  ASP A  60      -0.753 -16.315 -23.308  1.00  0.00           C  
ATOM    954  HA  ASP A  60      -1.452 -16.641 -24.081  1.00  0.00           H  
ATOM    955  CB  ASP A  60       0.638 -16.368 -23.948  1.00  0.00           C  
ATOM    956  HB2 ASP A  60       0.706 -15.572 -24.691  1.00  0.00           H  
ATOM    957  HB3 ASP A  60       1.402 -16.196 -23.190  1.00  0.00           H  
ATOM    958  CG  ASP A  60       0.896 -17.704 -24.658  1.00  0.00           C  
ATOM    959  OD1 ASP A  60       0.014 -18.595 -24.650  1.00  0.00           O  
ATOM    960  OD2 ASP A  60       1.928 -17.816 -25.360  1.00  0.00           O  
ATOM    961  C   ASP A  60      -0.915 -17.316 -22.145  1.00  0.00           C  
ATOM    962  O   ASP A  60       0.039 -17.828 -21.559  1.00  0.00           O  
ATOM    963  N   THR A  61      -2.165 -17.617 -21.796  1.00  0.00           N  
ATOM    964  H   THR A  61      -2.921 -17.110 -22.248  1.00  0.00           H  
ATOM    965  CA  THR A  61      -2.507 -18.534 -20.696  1.00  0.00           C  
ATOM    966  HA  THR A  61      -1.744 -18.426 -19.926  1.00  0.00           H  
ATOM    967  CB  THR A  61      -3.844 -18.143 -20.039  1.00  0.00           C  
ATOM    968  HB  THR A  61      -4.011 -18.789 -19.179  1.00  0.00           H  
ATOM    969  CG2 THR A  61      -3.870 -16.690 -19.537  1.00  0.00           C  
ATOM    970 HG21 THR A  61      -3.142 -16.066 -20.056  1.00  0.00           H  
ATOM    971 HG22 THR A  61      -4.853 -16.253 -19.702  1.00  0.00           H  
ATOM    972 HG23 THR A  61      -3.637 -16.674 -18.474  1.00  0.00           H  
ATOM    973  OG1 THR A  61      -4.926 -18.334 -20.923  1.00  0.00           O  
ATOM    974  HG1 THR A  61      -5.098 -19.279 -20.985  1.00  0.00           H  
ATOM    975  C   THR A  61      -2.483 -20.015 -21.110  1.00  0.00           C  
ATOM    976  O   THR A  61      -2.961 -20.859 -20.354  1.00  0.00           O  
ATOM    977  N   ARG A  62      -1.924 -20.370 -22.282  1.00  0.00           N  
ATOM    978  H   ARG A  62      -1.498 -19.631 -22.835  1.00  0.00           H  
ATOM    979  CA  ARG A  62      -1.851 -21.759 -22.801  1.00  0.00           C  
ATOM    980  HA  ARG A  62      -2.852 -22.195 -22.784  1.00  0.00           H  
ATOM    981  CB  ARG A  62      -1.340 -21.744 -24.253  1.00  0.00           C  
ATOM    982  HB2 ARG A  62      -0.370 -21.245 -24.275  1.00  0.00           H  
ATOM    983  HB3 ARG A  62      -1.196 -22.773 -24.589  1.00  0.00           H  
ATOM    984  CG  ARG A  62      -2.308 -21.063 -25.236  1.00  0.00           C  
ATOM    985  HG2 ARG A  62      -3.255 -21.603 -25.231  1.00  0.00           H  
ATOM    986  HG3 ARG A  62      -2.496 -20.034 -24.926  1.00  0.00           H  
ATOM    987  CD  ARG A  62      -1.747 -21.058 -26.667  1.00  0.00           C  
ATOM    988  HD2 ARG A  62      -1.517 -22.084 -26.960  1.00  0.00           H  
ATOM    989  HD3 ARG A  62      -2.509 -20.659 -27.339  1.00  0.00           H  
ATOM    990  NE  ARG A  62      -0.536 -20.224 -26.747  1.00  0.00           N  
ATOM    991  HE  ARG A  62      -0.331 -19.659 -25.921  1.00  0.00           H  
ATOM    992  CZ  ARG A  62       0.345 -20.107 -27.715  1.00  0.00           C  
ATOM    993  NH1 ARG A  62       0.202 -20.732 -28.851  1.00  0.00           N  
ATOM    994 HH11 ARG A  62      -0.610 -21.312 -28.963  1.00  0.00           H  
ATOM    995 HH12 ARG A  62       0.874 -20.608 -29.584  1.00  0.00           H  
ATOM    996  NH2 ARG A  62       1.397 -19.361 -27.552  1.00  0.00           N  
ATOM    997 HH21 ARG A  62       1.522 -18.877 -26.651  1.00  0.00           H  
ATOM    998 HH22 ARG A  62       2.112 -19.273 -28.240  1.00  0.00           H  
ATOM    999  C   ARG A  62      -0.983 -22.712 -21.960  1.00  0.00           C  
ATOM   1000  O   ARG A  62      -0.929 -23.902 -22.248  1.00  0.00           O  
ATOM   1001  N   CYS A  63      -0.289 -22.194 -20.950  1.00  0.00           N  
ATOM   1002  H   CYS A  63      -0.354 -21.199 -20.816  1.00  0.00           H  
ATOM   1003  CA  CYS A  63       0.509 -22.943 -19.978  1.00  0.00           C  
ATOM   1004  HA  CYS A  63       0.953 -23.816 -20.459  1.00  0.00           H  
ATOM   1005  CB  CYS A  63       1.635 -22.006 -19.517  1.00  0.00           C  
ATOM   1006  HB2 CYS A  63       2.210 -22.499 -18.727  1.00  0.00           H  
ATOM   1007  HB3 CYS A  63       2.303 -21.817 -20.358  1.00  0.00           H  
ATOM   1008  SG  CYS A  63       0.973 -20.420 -18.890  1.00  0.00           S  
ATOM   1009  HG  CYS A  63       1.193 -19.660 -19.979  1.00  0.00           H  
ATOM   1010  C   CYS A  63      -0.284 -23.468 -18.763  1.00  0.00           C  
ATOM   1011  O   CYS A  63       0.205 -24.351 -18.063  1.00  0.00           O  
ATOM   1012  N   LEU A  64      -1.470 -22.923 -18.474  1.00  0.00           N  
ATOM   1013  H   LEU A  64      -1.881 -22.268 -19.126  1.00  0.00           H  
ATOM   1014  CA  LEU A  64      -2.172 -23.158 -17.208  1.00  0.00           C  
ATOM   1015  HA  LEU A  64      -1.428 -23.245 -16.415  1.00  0.00           H  
ATOM   1016  CB  LEU A  64      -3.077 -21.957 -16.891  1.00  0.00           C  
ATOM   1017  HB2 LEU A  64      -3.855 -21.904 -17.654  1.00  0.00           H  
ATOM   1018  HB3 LEU A  64      -3.565 -22.138 -15.934  1.00  0.00           H  
ATOM   1019  CG  LEU A  64      -2.357 -20.597 -16.838  1.00  0.00           C  
ATOM   1020  HG  LEU A  64      -1.991 -20.334 -17.829  1.00  0.00           H  
ATOM   1021  CD1 LEU A  64      -3.358 -19.531 -16.397  1.00  0.00           C  
ATOM   1022 HD11 LEU A  64      -2.900 -18.548 -16.491  1.00  0.00           H  
ATOM   1023 HD12 LEU A  64      -4.243 -19.574 -17.031  1.00  0.00           H  
ATOM   1024 HD13 LEU A  64      -3.641 -19.713 -15.363  1.00  0.00           H  
ATOM   1025  CD2 LEU A  64      -1.186 -20.581 -15.852  1.00  0.00           C  
ATOM   1026 HD21 LEU A  64      -1.512 -20.893 -14.860  1.00  0.00           H  
ATOM   1027 HD22 LEU A  64      -0.396 -21.245 -16.202  1.00  0.00           H  
ATOM   1028 HD23 LEU A  64      -0.770 -19.577 -15.798  1.00  0.00           H  
ATOM   1029  C   LEU A  64      -2.985 -24.460 -17.201  1.00  0.00           C  
ATOM   1030  O   LEU A  64      -3.631 -24.814 -18.183  1.00  0.00           O  
ATOM   1031  N   GLY A  65      -3.022 -25.143 -16.054  1.00  0.00           N  
ATOM   1032  H   GLY A  65      -2.477 -24.793 -15.283  1.00  0.00           H  
ATOM   1033  CA  GLY A  65      -3.891 -26.308 -15.849  1.00  0.00           C  
ATOM   1034  HA2 GLY A  65      -3.759 -26.995 -16.687  1.00  0.00           H  
ATOM   1035  HA3 GLY A  65      -3.605 -26.824 -14.935  1.00  0.00           H  
ATOM   1036  C   GLY A  65      -5.376 -25.927 -15.758  1.00  0.00           C  
ATOM   1037  O   GLY A  65      -5.703 -24.804 -15.373  1.00  0.00           O  
ATOM   1038  N   ALA A  66      -6.274 -26.872 -16.064  1.00  0.00           N  
ATOM   1039  H   ALA A  66      -5.922 -27.764 -16.375  1.00  0.00           H  
ATOM   1040  CA  ALA A  66      -7.732 -26.686 -16.142  1.00  0.00           C  
ATOM   1041  HA  ALA A  66      -7.912 -25.778 -16.722  1.00  0.00           H  
ATOM   1042  CB  ALA A  66      -8.309 -27.861 -16.945  1.00  0.00           C  
ATOM   1043  HB1 ALA A  66      -7.806 -27.941 -17.910  1.00  0.00           H  
ATOM   1044  HB2 ALA A  66      -8.180 -28.790 -16.389  1.00  0.00           H  
ATOM   1045  HB3 ALA A  66      -9.374 -27.698 -17.118  1.00  0.00           H  
ATOM   1046  C   ALA A  66      -8.441 -26.477 -14.777  1.00  0.00           C  
ATOM   1047  O   ALA A  66      -9.390 -27.177 -14.427  1.00  0.00           O  
ATOM   1048  N   THR A  67      -7.977 -25.513 -13.980  1.00  0.00           N  
ATOM   1049  H   THR A  67      -7.189 -24.973 -14.324  1.00  0.00           H  
ATOM   1050  CA  THR A  67      -8.515 -25.146 -12.661  1.00  0.00           C  
ATOM   1051  HA  THR A  67      -9.574 -25.397 -12.647  1.00  0.00           H  
ATOM   1052  CB  THR A  67      -7.855 -25.947 -11.509  1.00  0.00           C  
ATOM   1053  HB  THR A  67      -8.444 -26.846 -11.327  1.00  0.00           H  
ATOM   1054  CG2 THR A  67      -6.410 -26.379 -11.766  1.00  0.00           C  
ATOM   1055 HG21 THR A  67      -5.994 -26.823 -10.862  1.00  0.00           H  
ATOM   1056 HG22 THR A  67      -6.380 -27.125 -12.559  1.00  0.00           H  
ATOM   1057 HG23 THR A  67      -5.821 -25.512 -12.053  1.00  0.00           H  
ATOM   1058  OG1 THR A  67      -7.786 -25.200 -10.312  1.00  0.00           O  
ATOM   1059  HG1 THR A  67      -8.651 -25.168  -9.877  1.00  0.00           H  
ATOM   1060  C   THR A  67      -8.401 -23.633 -12.474  1.00  0.00           C  
ATOM   1061  O   THR A  67      -7.338 -23.039 -12.664  1.00  0.00           O  
ATOM   1062  N   ALA A  68      -9.505 -22.986 -12.086  1.00  0.00           N  
ATOM   1063  H   ALA A  68     -10.348 -23.521 -11.947  1.00  0.00           H  
ATOM   1064  CA  ALA A  68      -9.599 -21.527 -11.973  1.00  0.00           C  
ATOM   1065  HA  ALA A  68      -9.397 -21.095 -12.955  1.00  0.00           H  
ATOM   1066  CB  ALA A  68     -11.038 -21.179 -11.578  1.00  0.00           C  
ATOM   1067  HB1 ALA A  68     -11.152 -20.095 -11.528  1.00  0.00           H  
ATOM   1068  HB2 ALA A  68     -11.733 -21.569 -12.323  1.00  0.00           H  
ATOM   1069  HB3 ALA A  68     -11.273 -21.607 -10.602  1.00  0.00           H  
ATOM   1070  C   ALA A  68      -8.582 -20.914 -10.988  1.00  0.00           C  
ATOM   1071  O   ALA A  68      -8.182 -19.761 -11.150  1.00  0.00           O  
ATOM   1072  N   GLN A  69      -8.102 -21.693 -10.014  1.00  0.00           N  
ATOM   1073  H   GLN A  69      -8.491 -22.624  -9.910  1.00  0.00           H  
ATOM   1074  CA  GLN A  69      -7.016 -21.306  -9.114  1.00  0.00           C  
ATOM   1075  HA  GLN A  69      -7.310 -20.395  -8.593  1.00  0.00           H  
ATOM   1076  CB  GLN A  69      -6.773 -22.410  -8.069  1.00  0.00           C  
ATOM   1077  HB2 GLN A  69      -6.626 -23.373  -8.560  1.00  0.00           H  
ATOM   1078  HB3 GLN A  69      -5.849 -22.166  -7.544  1.00  0.00           H  
ATOM   1079  CG  GLN A  69      -7.878 -22.520  -7.003  1.00  0.00           C  
ATOM   1080  HG2 GLN A  69      -7.457 -23.032  -6.138  1.00  0.00           H  
ATOM   1081  HG3 GLN A  69      -8.170 -21.522  -6.676  1.00  0.00           H  
ATOM   1082  CD  GLN A  69      -9.134 -23.292  -7.414  1.00  0.00           C  
ATOM   1083  OE1 GLN A  69      -9.321 -23.753  -8.530  1.00  0.00           O  
ATOM   1084  NE2 GLN A  69     -10.061 -23.468  -6.504  1.00  0.00           N  
ATOM   1085 HE21 GLN A  69      -9.953 -23.103  -5.576  1.00  0.00           H  
ATOM   1086 HE22 GLN A  69     -10.879 -23.981  -6.786  1.00  0.00           H  
ATOM   1087  C   GLN A  69      -5.712 -20.990  -9.863  1.00  0.00           C  
ATOM   1088  O   GLN A  69      -5.043 -20.024  -9.495  1.00  0.00           O  
ATOM   1089  N   GLN A  70      -5.366 -21.732 -10.926  1.00  0.00           N  
ATOM   1090  H   GLN A  70      -5.995 -22.466 -11.241  1.00  0.00           H  
ATOM   1091  CA  GLN A  70      -4.195 -21.407 -11.756  1.00  0.00           C  
ATOM   1092  HA  GLN A  70      -3.312 -21.396 -11.122  1.00  0.00           H  
ATOM   1093  CB  GLN A  70      -3.992 -22.445 -12.877  1.00  0.00           C  
ATOM   1094  HB2 GLN A  70      -4.924 -22.541 -13.434  1.00  0.00           H  
ATOM   1095  HB3 GLN A  70      -3.249 -22.068 -13.579  1.00  0.00           H  
ATOM   1096  CG  GLN A  70      -3.577 -23.843 -12.390  1.00  0.00           C  
ATOM   1097  HG2 GLN A  70      -4.010 -24.038 -11.409  1.00  0.00           H  
ATOM   1098  HG3 GLN A  70      -3.984 -24.576 -13.086  1.00  0.00           H  
ATOM   1099  CD  GLN A  70      -2.070 -24.081 -12.343  1.00  0.00           C  
ATOM   1100  OE1 GLN A  70      -1.276 -23.532 -13.087  1.00  0.00           O  
ATOM   1101  NE2 GLN A  70      -1.609 -24.976 -11.495  1.00  0.00           N  
ATOM   1102 HE21 GLN A  70      -0.623 -25.170 -11.550  1.00  0.00           H  
ATOM   1103 HE22 GLN A  70      -2.237 -25.524 -10.937  1.00  0.00           H  
ATOM   1104  C   GLN A  70      -4.354 -20.016 -12.381  1.00  0.00           C  
ATOM   1105  O   GLN A  70      -3.480 -19.162 -12.249  1.00  0.00           O  
ATOM   1106  N   PHE A  71      -5.512 -19.785 -13.005  1.00  0.00           N  
ATOM   1107  H   PHE A  71      -6.166 -20.555 -13.030  1.00  0.00           H  
ATOM   1108  CA  PHE A  71      -5.900 -18.567 -13.728  1.00  0.00           C  
ATOM   1109  HA  PHE A  71      -5.150 -18.370 -14.492  1.00  0.00           H  
ATOM   1110  CB  PHE A  71      -7.255 -18.890 -14.393  1.00  0.00           C  
ATOM   1111  HB2 PHE A  71      -7.230 -19.930 -14.726  1.00  0.00           H  
ATOM   1112  HB3 PHE A  71      -8.029 -18.830 -13.627  1.00  0.00           H  
ATOM   1113  CG  PHE A  71      -7.724 -18.097 -15.602  1.00  0.00           C  
ATOM   1114  CD1 PHE A  71      -9.103 -18.101 -15.898  1.00  0.00           C  
ATOM   1115  HD1 PHE A  71      -9.796 -18.597 -15.234  1.00  0.00           H  
ATOM   1116  CE1 PHE A  71      -9.583 -17.528 -17.089  1.00  0.00           C  
ATOM   1117  HE1 PHE A  71     -10.636 -17.576 -17.331  1.00  0.00           H  
ATOM   1118  CZ  PHE A  71      -8.685 -16.947 -17.997  1.00  0.00           C  
ATOM   1119  HZ  PHE A  71      -9.043 -16.545 -18.936  1.00  0.00           H  
ATOM   1120  CE2 PHE A  71      -7.311 -16.931 -17.706  1.00  0.00           C  
ATOM   1121  HE2 PHE A  71      -6.625 -16.515 -18.427  1.00  0.00           H  
ATOM   1122  CD2 PHE A  71      -6.826 -17.505 -16.517  1.00  0.00           C  
ATOM   1123  HD2 PHE A  71      -5.760 -17.528 -16.351  1.00  0.00           H  
ATOM   1124  C   PHE A  71      -5.975 -17.328 -12.811  1.00  0.00           C  
ATOM   1125  O   PHE A  71      -5.627 -16.218 -13.219  1.00  0.00           O  
ATOM   1126  N   HIE A  72      -6.369 -17.528 -11.549  1.00  0.00           N  
ATOM   1127  H   HIE A  72      -6.737 -18.448 -11.328  1.00  0.00           H  
ATOM   1128  CA  HIE A  72      -6.324 -16.541 -10.464  1.00  0.00           C  
ATOM   1129  HA  HIE A  72      -6.809 -15.619 -10.785  1.00  0.00           H  
ATOM   1130  CB  HIE A  72      -7.101 -17.091  -9.258  1.00  0.00           C  
ATOM   1131  HB2 HIE A  72      -8.137 -17.264  -9.552  1.00  0.00           H  
ATOM   1132  HB3 HIE A  72      -6.681 -18.046  -8.945  1.00  0.00           H  
ATOM   1133  CG  HIE A  72      -7.096 -16.155  -8.079  1.00  0.00           C  
ATOM   1134  ND1 HIE A  72      -7.906 -15.030  -7.963  1.00  0.00           N  
ATOM   1135  CE1 HIE A  72      -7.563 -14.451  -6.800  1.00  0.00           C  
ATOM   1136  HE1 HIE A  72      -8.020 -13.554  -6.403  1.00  0.00           H  
ATOM   1137  NE2 HIE A  72      -6.579 -15.145  -6.199  1.00  0.00           N  
ATOM   1138  HE2 HIE A  72      -6.153 -14.904  -5.311  1.00  0.00           H  
ATOM   1139  CD2 HIE A  72      -6.267 -16.225  -6.995  1.00  0.00           C  
ATOM   1140  HD2 HIE A  72      -5.509 -16.973  -6.812  1.00  0.00           H  
ATOM   1141  C   HIE A  72      -4.887 -16.168 -10.072  1.00  0.00           C  
ATOM   1142  O   HIE A  72      -4.492 -15.010 -10.213  1.00  0.00           O  
ATOM   1143  N   ARG A  73      -4.082 -17.151  -9.635  1.00  0.00           N  
ATOM   1144  H   ARG A  73      -4.442 -18.101  -9.604  1.00  0.00           H  
ATOM   1145  CA  ARG A  73      -2.695 -16.904  -9.197  1.00  0.00           C  
ATOM   1146  HA  ARG A  73      -2.694 -16.115  -8.442  1.00  0.00           H  
ATOM   1147  CB  ARG A  73      -2.079 -18.161  -8.564  1.00  0.00           C  
ATOM   1148  HB2 ARG A  73      -2.169 -19.009  -9.244  1.00  0.00           H  
ATOM   1149  HB3 ARG A  73      -1.018 -17.969  -8.395  1.00  0.00           H  
ATOM   1150  CG  ARG A  73      -2.737 -18.495  -7.213  1.00  0.00           C  
ATOM   1151  HG2 ARG A  73      -2.914 -17.576  -6.654  1.00  0.00           H  
ATOM   1152  HG3 ARG A  73      -3.702 -18.975  -7.381  1.00  0.00           H  
ATOM   1153  CD  ARG A  73      -1.851 -19.404  -6.351  1.00  0.00           C  
ATOM   1154  HD2 ARG A  73      -0.890 -18.919  -6.198  1.00  0.00           H  
ATOM   1155  HD3 ARG A  73      -2.303 -19.511  -5.363  1.00  0.00           H  
ATOM   1156  NE  ARG A  73      -1.632 -20.722  -6.978  1.00  0.00           N  
ATOM   1157  HE  ARG A  73      -0.837 -20.813  -7.600  1.00  0.00           H  
ATOM   1158  CZ  ARG A  73      -2.319 -21.826  -6.783  1.00  0.00           C  
ATOM   1159  NH1 ARG A  73      -3.312 -21.882  -5.939  1.00  0.00           N  
ATOM   1160 HH11 ARG A  73      -3.497 -21.051  -5.402  1.00  0.00           H  
ATOM   1161 HH12 ARG A  73      -3.749 -22.753  -5.706  1.00  0.00           H  
ATOM   1162  NH2 ARG A  73      -1.997 -22.905  -7.433  1.00  0.00           N  
ATOM   1163 HH21 ARG A  73      -1.156 -22.868  -8.008  1.00  0.00           H  
ATOM   1164 HH22 ARG A  73      -2.479 -23.765  -7.284  1.00  0.00           H  
ATOM   1165  C   ARG A  73      -1.814 -16.367 -10.321  1.00  0.00           C  
ATOM   1166  O   ARG A  73      -0.958 -15.530 -10.072  1.00  0.00           O  
ATOM   1167  N   HIE A  74      -2.096 -16.754 -11.567  1.00  0.00           N  
ATOM   1168  H   HIE A  74      -2.788 -17.484 -11.681  1.00  0.00           H  
ATOM   1169  CA  HIE A  74      -1.488 -16.194 -12.779  1.00  0.00           C  
ATOM   1170  HA  HIE A  74      -0.405 -16.332 -12.742  1.00  0.00           H  
ATOM   1171  CB  HIE A  74      -2.021 -16.949 -14.000  1.00  0.00           C  
ATOM   1172  HB2 HIE A  74      -1.853 -18.016 -13.863  1.00  0.00           H  
ATOM   1173  HB3 HIE A  74      -3.093 -16.781 -14.109  1.00  0.00           H  
ATOM   1174  CG  HIE A  74      -1.325 -16.551 -15.264  1.00  0.00           C  
ATOM   1175  ND1 HIE A  74      -0.056 -16.990 -15.621  1.00  0.00           N  
ATOM   1176  CE1 HIE A  74       0.194 -16.448 -16.821  1.00  0.00           C  
ATOM   1177  HE1 HIE A  74       1.097 -16.606 -17.398  1.00  0.00           H  
ATOM   1178  NE2 HIE A  74      -0.837 -15.683 -17.208  1.00  0.00           N  
ATOM   1179  HE2 HIE A  74      -0.851 -15.137 -18.070  1.00  0.00           H  
ATOM   1180  CD2 HIE A  74      -1.806 -15.724 -16.234  1.00  0.00           C  
ATOM   1181  HD2 HIE A  74      -2.757 -15.212 -16.239  1.00  0.00           H  
ATOM   1182  C   HIE A  74      -1.739 -14.691 -12.925  1.00  0.00           C  
ATOM   1183  O   HIE A  74      -0.791 -13.921 -13.059  1.00  0.00           O  
ATOM   1184  N   LYS A  75      -2.997 -14.246 -12.802  1.00  0.00           N  
ATOM   1185  H   LYS A  75      -3.739 -14.918 -12.655  1.00  0.00           H  
ATOM   1186  CA  LYS A  75      -3.310 -12.811 -12.775  1.00  0.00           C  
ATOM   1187  HA  LYS A  75      -2.873 -12.345 -13.661  1.00  0.00           H  
ATOM   1188  CB  LYS A  75      -4.830 -12.586 -12.807  1.00  0.00           C  
ATOM   1189  HB2 LYS A  75      -5.332 -13.325 -12.182  1.00  0.00           H  
ATOM   1190  HB3 LYS A  75      -5.050 -11.591 -12.416  1.00  0.00           H  
ATOM   1191  CG  LYS A  75      -5.341 -12.661 -14.257  1.00  0.00           C  
ATOM   1192  HG2 LYS A  75      -4.841 -11.882 -14.834  1.00  0.00           H  
ATOM   1193  HG3 LYS A  75      -5.080 -13.626 -14.696  1.00  0.00           H  
ATOM   1194  CD  LYS A  75      -6.855 -12.440 -14.375  1.00  0.00           C  
ATOM   1195  HD2 LYS A  75      -7.149 -11.603 -13.738  1.00  0.00           H  
ATOM   1196  HD3 LYS A  75      -7.082 -12.184 -15.412  1.00  0.00           H  
ATOM   1197  CE  LYS A  75      -7.629 -13.707 -13.994  1.00  0.00           C  
ATOM   1198  HE2 LYS A  75      -7.326 -14.512 -14.673  1.00  0.00           H  
ATOM   1199  HE3 LYS A  75      -7.344 -14.007 -12.982  1.00  0.00           H  
ATOM   1200  NZ  LYS A  75      -9.095 -13.492 -14.077  1.00  0.00           N  
ATOM   1201  HZ1 LYS A  75      -9.378 -12.754 -13.444  1.00  0.00           H  
ATOM   1202  HZ2 LYS A  75      -9.585 -14.344 -13.834  1.00  0.00           H  
ATOM   1203  HZ3 LYS A  75      -9.359 -13.230 -15.018  1.00  0.00           H  
ATOM   1204  C   LYS A  75      -2.630 -12.113 -11.593  1.00  0.00           C  
ATOM   1205  O   LYS A  75      -2.038 -11.060 -11.798  1.00  0.00           O  
ATOM   1206  N   GLN A  76      -2.628 -12.699 -10.396  1.00  0.00           N  
ATOM   1207  H   GLN A  76      -3.133 -13.568 -10.275  1.00  0.00           H  
ATOM   1208  CA  GLN A  76      -1.907 -12.123  -9.254  1.00  0.00           C  
ATOM   1209  HA  GLN A  76      -2.253 -11.098  -9.113  1.00  0.00           H  
ATOM   1210  CB  GLN A  76      -2.228 -12.905  -7.971  1.00  0.00           C  
ATOM   1211  HB2 GLN A  76      -1.944 -13.945  -8.121  1.00  0.00           H  
ATOM   1212  HB3 GLN A  76      -1.625 -12.510  -7.152  1.00  0.00           H  
ATOM   1213  CG  GLN A  76      -3.713 -12.853  -7.558  1.00  0.00           C  
ATOM   1214  HG2 GLN A  76      -4.348 -13.178  -8.380  1.00  0.00           H  
ATOM   1215  HG3 GLN A  76      -3.858 -13.562  -6.742  1.00  0.00           H  
ATOM   1216  CD  GLN A  76      -4.177 -11.474  -7.096  1.00  0.00           C  
ATOM   1217  OE1 GLN A  76      -4.581 -10.614  -7.873  1.00  0.00           O  
ATOM   1218  NE2 GLN A  76      -4.146 -11.209  -5.804  1.00  0.00           N  
ATOM   1219 HE21 GLN A  76      -4.358 -10.273  -5.506  1.00  0.00           H  
ATOM   1220 HE22 GLN A  76      -3.796 -11.886  -5.140  1.00  0.00           H  
ATOM   1221  C   GLN A  76      -0.388 -12.037  -9.512  1.00  0.00           C  
ATOM   1222  O   GLN A  76       0.223 -11.023  -9.188  1.00  0.00           O  
ATOM   1223  N   LEU A  77       0.223 -13.025 -10.172  1.00  0.00           N  
ATOM   1224  H   LEU A  77      -0.304 -13.864 -10.381  1.00  0.00           H  
ATOM   1225  CA  LEU A  77       1.625 -12.984 -10.602  1.00  0.00           C  
ATOM   1226  HA  LEU A  77       2.236 -12.764  -9.727  1.00  0.00           H  
ATOM   1227  CB  LEU A  77       2.037 -14.378 -11.117  1.00  0.00           C  
ATOM   1228  HB2 LEU A  77       1.923 -15.073 -10.286  1.00  0.00           H  
ATOM   1229  HB3 LEU A  77       1.359 -14.710 -11.903  1.00  0.00           H  
ATOM   1230  CG  LEU A  77       3.490 -14.458 -11.634  1.00  0.00           C  
ATOM   1231  HG  LEU A  77       4.088 -13.683 -11.162  1.00  0.00           H  
ATOM   1232  CD1 LEU A  77       4.110 -15.805 -11.272  1.00  0.00           C  
ATOM   1233 HD11 LEU A  77       5.135 -15.849 -11.640  1.00  0.00           H  
ATOM   1234 HD12 LEU A  77       4.129 -15.930 -10.188  1.00  0.00           H  
ATOM   1235 HD13 LEU A  77       3.538 -16.621 -11.717  1.00  0.00           H  
ATOM   1236  CD2 LEU A  77       3.579 -14.287 -13.153  1.00  0.00           C  
ATOM   1237 HD21 LEU A  77       3.235 -13.298 -13.446  1.00  0.00           H  
ATOM   1238 HD22 LEU A  77       4.612 -14.409 -13.478  1.00  0.00           H  
ATOM   1239 HD23 LEU A  77       2.966 -15.039 -13.646  1.00  0.00           H  
ATOM   1240  C   LEU A  77       1.890 -11.858 -11.616  1.00  0.00           C  
ATOM   1241  O   LEU A  77       2.844 -11.108 -11.435  1.00  0.00           O  
ATOM   1242  N   ILE A  78       1.034 -11.662 -12.622  1.00  0.00           N  
ATOM   1243  H   ILE A  78       0.259 -12.312 -12.732  1.00  0.00           H  
ATOM   1244  CA  ILE A  78       1.166 -10.556 -13.590  1.00  0.00           C  
ATOM   1245  HA  ILE A  78       2.158 -10.595 -14.037  1.00  0.00           H  
ATOM   1246  CB  ILE A  78       0.113 -10.735 -14.710  1.00  0.00           C  
ATOM   1247  HB  ILE A  78      -0.853 -10.894 -14.229  1.00  0.00           H  
ATOM   1248  CG2 ILE A  78      -0.037  -9.482 -15.585  1.00  0.00           C  
ATOM   1249 HG21 ILE A  78      -0.469  -8.664 -15.008  1.00  0.00           H  
ATOM   1250 HG22 ILE A  78       0.927  -9.173 -15.986  1.00  0.00           H  
ATOM   1251 HG23 ILE A  78      -0.719  -9.696 -16.406  1.00  0.00           H  
ATOM   1252  CG1 ILE A  78       0.386 -11.980 -15.592  1.00  0.00           C  
ATOM   1253 HG12 ILE A  78       0.487 -12.859 -14.959  1.00  0.00           H  
ATOM   1254 HG13 ILE A  78      -0.485 -12.149 -16.227  1.00  0.00           H  
ATOM   1255  CD1 ILE A  78       1.626 -11.919 -16.494  1.00  0.00           C  
ATOM   1256 HD11 ILE A  78       1.520 -11.123 -17.231  1.00  0.00           H  
ATOM   1257 HD12 ILE A  78       2.525 -11.758 -15.901  1.00  0.00           H  
ATOM   1258 HD13 ILE A  78       1.726 -12.867 -17.024  1.00  0.00           H  
ATOM   1259  C   ILE A  78       1.066  -9.189 -12.884  1.00  0.00           C  
ATOM   1260  O   ILE A  78       1.833  -8.271 -13.181  1.00  0.00           O  
ATOM   1261  N   ARG A  79       0.173  -9.058 -11.894  1.00  0.00           N  
ATOM   1262  H   ARG A  79      -0.438  -9.848 -11.704  1.00  0.00           H  
ATOM   1263  CA  ARG A  79       0.050  -7.846 -11.064  1.00  0.00           C  
ATOM   1264  HA  ARG A  79      -0.055  -6.972 -11.709  1.00  0.00           H  
ATOM   1265  CB  ARG A  79      -1.194  -7.947 -10.182  1.00  0.00           C  
ATOM   1266  HB2 ARG A  79      -1.176  -8.880  -9.617  1.00  0.00           H  
ATOM   1267  HB3 ARG A  79      -1.179  -7.118  -9.471  1.00  0.00           H  
ATOM   1268  CG  ARG A  79      -2.491  -7.871 -11.005  1.00  0.00           C  
ATOM   1269  HG2 ARG A  79      -2.574  -6.885 -11.466  1.00  0.00           H  
ATOM   1270  HG3 ARG A  79      -2.487  -8.612 -11.801  1.00  0.00           H  
ATOM   1271  CD  ARG A  79      -3.695  -8.114 -10.099  1.00  0.00           C  
ATOM   1272  HD2 ARG A  79      -4.599  -8.155 -10.710  1.00  0.00           H  
ATOM   1273  HD3 ARG A  79      -3.570  -9.067  -9.585  1.00  0.00           H  
ATOM   1274  NE  ARG A  79      -3.801  -7.014  -9.134  1.00  0.00           N  
ATOM   1275  HE  ARG A  79      -3.206  -6.197  -9.303  1.00  0.00           H  
ATOM   1276  CZ  ARG A  79      -4.667  -6.833  -8.170  1.00  0.00           C  
ATOM   1277  NH1 ARG A  79      -5.498  -7.761  -7.783  1.00  0.00           N  
ATOM   1278 HH11 ARG A  79      -5.303  -8.718  -8.052  1.00  0.00           H  
ATOM   1279 HH12 ARG A  79      -6.075  -7.536  -6.998  1.00  0.00           H  
ATOM   1280  NH2 ARG A  79      -4.662  -5.700  -7.556  1.00  0.00           N  
ATOM   1281 HH21 ARG A  79      -3.865  -5.093  -7.747  1.00  0.00           H  
ATOM   1282 HH22 ARG A  79      -5.518  -5.201  -7.306  1.00  0.00           H  
ATOM   1283  C   ARG A  79       1.297  -7.599 -10.215  1.00  0.00           C  
ATOM   1284  O   ARG A  79       1.855  -6.501 -10.259  1.00  0.00           O  
ATOM   1285  N   PHE A  80       1.801  -8.608  -9.503  1.00  0.00           N  
ATOM   1286  H   PHE A  80       1.306  -9.493  -9.479  1.00  0.00           H  
ATOM   1287  CA  PHE A  80       3.044  -8.463  -8.747  1.00  0.00           C  
ATOM   1288  HA  PHE A  80       2.958  -7.576  -8.121  1.00  0.00           H  
ATOM   1289  CB  PHE A  80       3.255  -9.671  -7.828  1.00  0.00           C  
ATOM   1290  HB2 PHE A  80       3.194 -10.573  -8.434  1.00  0.00           H  
ATOM   1291  HB3 PHE A  80       4.257  -9.606  -7.410  1.00  0.00           H  
ATOM   1292  CG  PHE A  80       2.290  -9.794  -6.660  1.00  0.00           C  
ATOM   1293  CD1 PHE A  80       1.613 -11.008  -6.436  1.00  0.00           C  
ATOM   1294  HD1 PHE A  80       1.763 -11.843  -7.104  1.00  0.00           H  
ATOM   1295  CE1 PHE A  80       0.720 -11.134  -5.358  1.00  0.00           C  
ATOM   1296  HE1 PHE A  80       0.192 -12.062  -5.195  1.00  0.00           H  
ATOM   1297  CZ  PHE A  80       0.505 -10.051  -4.489  1.00  0.00           C  
ATOM   1298  HZ  PHE A  80      -0.188 -10.151  -3.664  1.00  0.00           H  
ATOM   1299  CE2 PHE A  80       1.204  -8.848  -4.687  1.00  0.00           C  
ATOM   1300  HE2 PHE A  80       1.051  -8.021  -4.007  1.00  0.00           H  
ATOM   1301  CD2 PHE A  80       2.099  -8.721  -5.765  1.00  0.00           C  
ATOM   1302  HD2 PHE A  80       2.632  -7.792  -5.897  1.00  0.00           H  
ATOM   1303  C   PHE A  80       4.262  -8.213  -9.653  1.00  0.00           C  
ATOM   1304  O   PHE A  80       5.136  -7.453  -9.247  1.00  0.00           O  
ATOM   1305  N   LEU A  81       4.315  -8.752 -10.880  1.00  0.00           N  
ATOM   1306  H   LEU A  81       3.600  -9.427 -11.135  1.00  0.00           H  
ATOM   1307  CA  LEU A  81       5.347  -8.403 -11.878  1.00  0.00           C  
ATOM   1308  HA  LEU A  81       6.323  -8.512 -11.410  1.00  0.00           H  
ATOM   1309  CB  LEU A  81       5.284  -9.340 -13.101  1.00  0.00           C  
ATOM   1310  HB2 LEU A  81       4.250  -9.417 -13.435  1.00  0.00           H  
ATOM   1311  HB3 LEU A  81       5.850  -8.871 -13.906  1.00  0.00           H  
ATOM   1312  CG  LEU A  81       5.859 -10.760 -12.920  1.00  0.00           C  
ATOM   1313  HG  LEU A  81       5.317 -11.286 -12.138  1.00  0.00           H  
ATOM   1314  CD1 LEU A  81       5.714 -11.537 -14.231  1.00  0.00           C  
ATOM   1315 HD11 LEU A  81       4.663 -11.579 -14.520  1.00  0.00           H  
ATOM   1316 HD12 LEU A  81       6.291 -11.058 -15.025  1.00  0.00           H  
ATOM   1317 HD13 LEU A  81       6.075 -12.556 -14.098  1.00  0.00           H  
ATOM   1318  CD2 LEU A  81       7.349 -10.753 -12.568  1.00  0.00           C  
ATOM   1319 HD21 LEU A  81       7.490 -10.340 -11.572  1.00  0.00           H  
ATOM   1320 HD22 LEU A  81       7.731 -11.774 -12.559  1.00  0.00           H  
ATOM   1321 HD23 LEU A  81       7.906 -10.171 -13.300  1.00  0.00           H  
ATOM   1322  C   LEU A  81       5.254  -6.937 -12.342  1.00  0.00           C  
ATOM   1323  O   LEU A  81       6.283  -6.277 -12.469  1.00  0.00           O  
ATOM   1324  N   LYS A  82       4.045  -6.388 -12.517  1.00  0.00           N  
ATOM   1325  H   LYS A  82       3.239  -7.008 -12.479  1.00  0.00           H  
ATOM   1326  CA  LYS A  82       3.818  -4.962 -12.830  1.00  0.00           C  
ATOM   1327  HA  LYS A  82       4.441  -4.678 -13.683  1.00  0.00           H  
ATOM   1328  CB  LYS A  82       2.343  -4.746 -13.198  1.00  0.00           C  
ATOM   1329  HB2 LYS A  82       1.697  -5.280 -12.501  1.00  0.00           H  
ATOM   1330  HB3 LYS A  82       2.105  -3.682 -13.136  1.00  0.00           H  
ATOM   1331  CG  LYS A  82       2.071  -5.215 -14.627  1.00  0.00           C  
ATOM   1332  HG2 LYS A  82       2.599  -4.545 -15.306  1.00  0.00           H  
ATOM   1333  HG3 LYS A  82       2.446  -6.228 -14.772  1.00  0.00           H  
ATOM   1334  CD  LYS A  82       0.577  -5.178 -14.944  1.00  0.00           C  
ATOM   1335  HD2 LYS A  82       0.056  -5.926 -14.340  1.00  0.00           H  
ATOM   1336  HD3 LYS A  82       0.184  -4.183 -14.728  1.00  0.00           H  
ATOM   1337  CE  LYS A  82       0.401  -5.486 -16.428  1.00  0.00           C  
ATOM   1338  HE2 LYS A  82       0.981  -4.766 -17.013  1.00  0.00           H  
ATOM   1339  HE3 LYS A  82       0.796  -6.484 -16.638  1.00  0.00           H  
ATOM   1340  NZ  LYS A  82      -1.018  -5.427 -16.823  1.00  0.00           N  
ATOM   1341  HZ1 LYS A  82      -1.124  -5.653 -17.816  1.00  0.00           H  
ATOM   1342  HZ2 LYS A  82      -1.553  -6.208 -16.430  1.00  0.00           H  
ATOM   1343  HZ3 LYS A  82      -1.458  -4.549 -16.620  1.00  0.00           H  
ATOM   1344  C   LYS A  82       4.220  -4.017 -11.697  1.00  0.00           C  
ATOM   1345  O   LYS A  82       4.711  -2.920 -11.965  1.00  0.00           O  
ATOM   1346  N   ARG A  83       4.038  -4.433 -10.438  1.00  0.00           N  
ATOM   1347  H   ARG A  83       3.543  -5.311 -10.312  1.00  0.00           H  
ATOM   1348  CA  ARG A  83       4.560  -3.730  -9.250  1.00  0.00           C  
ATOM   1349  HA  ARG A  83       4.377  -2.658  -9.344  1.00  0.00           H  
ATOM   1350  CB  ARG A  83       3.821  -4.229  -7.982  1.00  0.00           C  
ATOM   1351  HB2 ARG A  83       3.914  -5.315  -7.914  1.00  0.00           H  
ATOM   1352  HB3 ARG A  83       4.290  -3.795  -7.099  1.00  0.00           H  
ATOM   1353  CG  ARG A  83       2.323  -3.843  -7.985  1.00  0.00           C  
ATOM   1354  HG2 ARG A  83       2.223  -2.757  -7.979  1.00  0.00           H  
ATOM   1355  HG3 ARG A  83       1.874  -4.201  -8.911  1.00  0.00           H  
ATOM   1356  CD  ARG A  83       1.496  -4.440  -6.826  1.00  0.00           C  
ATOM   1357  HD2 ARG A  83       0.508  -4.672  -7.220  1.00  0.00           H  
ATOM   1358  HD3 ARG A  83       1.945  -5.380  -6.503  1.00  0.00           H  
ATOM   1359  NE  ARG A  83       1.352  -3.517  -5.676  1.00  0.00           N  
ATOM   1360  HE  ARG A  83       2.064  -2.813  -5.547  1.00  0.00           H  
ATOM   1361  CZ  ARG A  83       0.348  -3.453  -4.812  1.00  0.00           C  
ATOM   1362  NH1 ARG A  83      -0.714  -4.209  -4.870  1.00  0.00           N  
ATOM   1363 HH11 ARG A  83      -0.906  -4.696  -5.746  1.00  0.00           H  
ATOM   1364 HH12 ARG A  83      -1.530  -3.887  -4.380  1.00  0.00           H  
ATOM   1365  NH2 ARG A  83       0.340  -2.529  -3.893  1.00  0.00           N  
ATOM   1366 HH21 ARG A  83       1.055  -1.810  -3.924  1.00  0.00           H  
ATOM   1367 HH22 ARG A  83      -0.530  -2.321  -3.431  1.00  0.00           H  
ATOM   1368  C   ARG A  83       6.093  -3.869  -9.163  1.00  0.00           C  
ATOM   1369  O   ARG A  83       6.784  -2.874  -8.958  1.00  0.00           O  
ATOM   1370  N   LEU A  84       6.635  -5.072  -9.394  1.00  0.00           N  
ATOM   1371  H   LEU A  84       6.007  -5.855  -9.537  1.00  0.00           H  
ATOM   1372  CA  LEU A  84       8.077  -5.359  -9.341  1.00  0.00           C  
ATOM   1373  HA  LEU A  84       8.443  -5.067  -8.354  1.00  0.00           H  
ATOM   1374  CB  LEU A  84       8.289  -6.878  -9.517  1.00  0.00           C  
ATOM   1375  HB2 LEU A  84       7.758  -7.411  -8.730  1.00  0.00           H  
ATOM   1376  HB3 LEU A  84       7.852  -7.173 -10.470  1.00  0.00           H  
ATOM   1377  CG  LEU A  84       9.756  -7.337  -9.512  1.00  0.00           C  
ATOM   1378  HG  LEU A  84      10.302  -6.831 -10.306  1.00  0.00           H  
ATOM   1379  CD1 LEU A  84      10.439  -7.056  -8.171  1.00  0.00           C  
ATOM   1380 HD11 LEU A  84      11.446  -7.471  -8.179  1.00  0.00           H  
ATOM   1381 HD12 LEU A  84      10.514  -5.980  -8.016  1.00  0.00           H  
ATOM   1382 HD13 LEU A  84       9.866  -7.500  -7.357  1.00  0.00           H  
ATOM   1383  CD2 LEU A  84       9.826  -8.837  -9.777  1.00  0.00           C  
ATOM   1384 HD21 LEU A  84       9.316  -9.069 -10.710  1.00  0.00           H  
ATOM   1385 HD22 LEU A  84      10.868  -9.146  -9.863  1.00  0.00           H  
ATOM   1386 HD23 LEU A  84       9.356  -9.383  -8.963  1.00  0.00           H  
ATOM   1387  C   LEU A  84       8.874  -4.558 -10.385  1.00  0.00           C  
ATOM   1388  O   LEU A  84       9.885  -3.953 -10.042  1.00  0.00           O  
ATOM   1389  N   ASP A  85       8.408  -4.526 -11.637  1.00  0.00           N  
ATOM   1390  H   ASP A  85       7.585  -5.084 -11.850  1.00  0.00           H  
ATOM   1391  CA  ASP A  85       8.991  -3.747 -12.739  1.00  0.00           C  
ATOM   1392  HA  ASP A  85       9.992  -4.115 -12.968  1.00  0.00           H  
ATOM   1393  CB  ASP A  85       8.095  -3.974 -13.971  1.00  0.00           C  
ATOM   1394  HB2 ASP A  85       8.200  -5.020 -14.258  1.00  0.00           H  
ATOM   1395  HB3 ASP A  85       7.053  -3.804 -13.688  1.00  0.00           H  
ATOM   1396  CG  ASP A  85       8.394  -3.117 -15.206  1.00  0.00           C  
ATOM   1397  OD1 ASP A  85       9.495  -2.545 -15.328  1.00  0.00           O  
ATOM   1398  OD2 ASP A  85       7.509  -3.027 -16.084  1.00  0.00           O  
ATOM   1399  C   ASP A  85       9.114  -2.257 -12.375  1.00  0.00           C  
ATOM   1400  O   ASP A  85      10.212  -1.701 -12.378  1.00  0.00           O  
ATOM   1401  N   ARG A  86       8.001  -1.639 -11.963  1.00  0.00           N  
ATOM   1402  H   ARG A  86       7.147  -2.183 -11.933  1.00  0.00           H  
ATOM   1403  CA  ARG A  86       7.932  -0.210 -11.621  1.00  0.00           C  
ATOM   1404  HA  ARG A  86       8.304   0.342 -12.486  1.00  0.00           H  
ATOM   1405  CB  ARG A  86       6.447   0.159 -11.385  1.00  0.00           C  
ATOM   1406  HB2 ARG A  86       5.825  -0.604 -11.852  1.00  0.00           H  
ATOM   1407  HB3 ARG A  86       6.220   0.145 -10.321  1.00  0.00           H  
ATOM   1408  CG  ARG A  86       6.036   1.510 -11.998  1.00  0.00           C  
ATOM   1409  HG2 ARG A  86       6.370   2.329 -11.359  1.00  0.00           H  
ATOM   1410  HG3 ARG A  86       6.515   1.609 -12.973  1.00  0.00           H  
ATOM   1411  CD  ARG A  86       4.514   1.609 -12.232  1.00  0.00           C  
ATOM   1412  HD2 ARG A  86       4.317   2.481 -12.857  1.00  0.00           H  
ATOM   1413  HD3 ARG A  86       4.182   0.737 -12.796  1.00  0.00           H  
ATOM   1414  NE  ARG A  86       3.739   1.760 -10.984  1.00  0.00           N  
ATOM   1415  HE  ARG A  86       3.897   2.603 -10.426  1.00  0.00           H  
ATOM   1416  CZ  ARG A  86       2.790   0.978 -10.498  1.00  0.00           C  
ATOM   1417  NH1 ARG A  86       2.431  -0.156 -11.025  1.00  0.00           N  
ATOM   1418 HH11 ARG A  86       2.926  -0.522 -11.812  1.00  0.00           H  
ATOM   1419 HH12 ARG A  86       1.692  -0.662 -10.572  1.00  0.00           H  
ATOM   1420  NH2 ARG A  86       2.139   1.296  -9.427  1.00  0.00           N  
ATOM   1421 HH21 ARG A  86       2.367   2.161  -8.924  1.00  0.00           H  
ATOM   1422 HH22 ARG A  86       1.473   0.671  -8.990  1.00  0.00           H  
ATOM   1423  C   ARG A  86       8.874   0.171 -10.463  1.00  0.00           C  
ATOM   1424  O   ARG A  86       9.518   1.215 -10.534  1.00  0.00           O  
ATOM   1425  N   ASN A  87       9.030  -0.687  -9.447  1.00  0.00           N  
ATOM   1426  H   ASN A  87       8.448  -1.515  -9.415  1.00  0.00           H  
ATOM   1427  CA  ASN A  87      10.035  -0.485  -8.394  1.00  0.00           C  
ATOM   1428  HA  ASN A  87      10.036   0.573  -8.127  1.00  0.00           H  
ATOM   1429  CB  ASN A  87       9.654  -1.295  -7.145  1.00  0.00           C  
ATOM   1430  HB2 ASN A  87       9.205  -2.247  -7.435  1.00  0.00           H  
ATOM   1431  HB3 ASN A  87      10.560  -1.505  -6.582  1.00  0.00           H  
ATOM   1432  CG  ASN A  87       8.731  -0.558  -6.194  1.00  0.00           C  
ATOM   1433  OD1 ASN A  87       8.454   0.624  -6.319  1.00  0.00           O  
ATOM   1434  ND2 ASN A  87       8.268  -1.245  -5.178  1.00  0.00           N  
ATOM   1435 HD21 ASN A  87       7.695  -0.760  -4.482  1.00  0.00           H  
ATOM   1436 HD22 ASN A  87       8.536  -2.196  -5.033  1.00  0.00           H  
ATOM   1437  C   ASN A  87      11.490  -0.779  -8.813  1.00  0.00           C  
ATOM   1438  O   ASN A  87      12.387  -0.078  -8.348  1.00  0.00           O  
ATOM   1439  N   LEU A  88      11.768  -1.760  -9.681  1.00  0.00           N  
ATOM   1440  H   LEU A  88      11.009  -2.334 -10.035  1.00  0.00           H  
ATOM   1441  CA  LEU A  88      13.128  -1.984 -10.203  1.00  0.00           C  
ATOM   1442  HA  LEU A  88      13.823  -2.026  -9.364  1.00  0.00           H  
ATOM   1443  CB  LEU A  88      13.187  -3.305 -10.987  1.00  0.00           C  
ATOM   1444  HB2 LEU A  88      12.322  -3.348 -11.651  1.00  0.00           H  
ATOM   1445  HB3 LEU A  88      14.086  -3.298 -11.604  1.00  0.00           H  
ATOM   1446  CG  LEU A  88      13.221  -4.575 -10.127  1.00  0.00           C  
ATOM   1447  HG  LEU A  88      12.428  -4.545  -9.379  1.00  0.00           H  
ATOM   1448  CD1 LEU A  88      13.015  -5.795 -11.025  1.00  0.00           C  
ATOM   1449 HD11 LEU A  88      12.968  -6.697 -10.418  1.00  0.00           H  
ATOM   1450 HD12 LEU A  88      12.071  -5.691 -11.563  1.00  0.00           H  
ATOM   1451 HD13 LEU A  88      13.826  -5.878 -11.747  1.00  0.00           H  
ATOM   1452  CD2 LEU A  88      14.566  -4.752  -9.424  1.00  0.00           C  
ATOM   1453 HD21 LEU A  88      15.372  -4.794 -10.157  1.00  0.00           H  
ATOM   1454 HD22 LEU A  88      14.746  -3.926  -8.737  1.00  0.00           H  
ATOM   1455 HD23 LEU A  88      14.547  -5.685  -8.863  1.00  0.00           H  
ATOM   1456  C   LEU A  88      13.593  -0.830 -11.104  1.00  0.00           C  
ATOM   1457  O   LEU A  88      14.729  -0.373 -10.991  1.00  0.00           O  
ATOM   1458  N   TRP A  89      12.688  -0.328 -11.950  1.00  0.00           N  
ATOM   1459  H   TRP A  89      11.793  -0.806 -12.011  1.00  0.00           H  
ATOM   1460  CA  TRP A  89      12.828   0.916 -12.714  1.00  0.00           C  
ATOM   1461  HA  TRP A  89      13.698   0.846 -13.369  1.00  0.00           H  
ATOM   1462  CB  TRP A  89      11.568   1.066 -13.590  1.00  0.00           C  
ATOM   1463  HB2 TRP A  89      11.542   0.222 -14.282  1.00  0.00           H  
ATOM   1464  HB3 TRP A  89      10.701   0.959 -12.940  1.00  0.00           H  
ATOM   1465  CG  TRP A  89      11.324   2.314 -14.397  1.00  0.00           C  
ATOM   1466  CD1 TRP A  89      12.107   3.416 -14.496  1.00  0.00           C  
ATOM   1467  HD1 TRP A  89      13.071   3.551 -14.029  1.00  0.00           H  
ATOM   1468  NE1 TRP A  89      11.476   4.375 -15.256  1.00  0.00           N  
ATOM   1469  HE1 TRP A  89      11.848   5.306 -15.387  1.00  0.00           H  
ATOM   1470  CE2 TRP A  89      10.272   3.925 -15.739  1.00  0.00           C  
ATOM   1471  CZ2 TRP A  89       9.287   4.515 -16.541  1.00  0.00           C  
ATOM   1472  HZ2 TRP A  89       9.396   5.538 -16.861  1.00  0.00           H  
ATOM   1473  CH2 TRP A  89       8.155   3.764 -16.898  1.00  0.00           C  
ATOM   1474  HH2 TRP A  89       7.371   4.206 -17.501  1.00  0.00           H  
ATOM   1475  CZ3 TRP A  89       8.029   2.437 -16.449  1.00  0.00           C  
ATOM   1476  HZ3 TRP A  89       7.147   1.866 -16.710  1.00  0.00           H  
ATOM   1477  CE3 TRP A  89       9.020   1.858 -15.630  1.00  0.00           C  
ATOM   1478  HE3 TRP A  89       8.908   0.837 -15.286  1.00  0.00           H  
ATOM   1479  CD2 TRP A  89      10.162   2.593 -15.240  1.00  0.00           C  
ATOM   1480  C   TRP A  89      13.063   2.106 -11.770  1.00  0.00           C  
ATOM   1481  O   TRP A  89      13.981   2.887 -12.018  1.00  0.00           O  
ATOM   1482  N   GLY A  90      12.325   2.215 -10.659  1.00  0.00           N  
ATOM   1483  H   GLY A  90      11.543   1.584 -10.521  1.00  0.00           H  
ATOM   1484  CA  GLY A  90      12.560   3.259  -9.652  1.00  0.00           C  
ATOM   1485  HA2 GLY A  90      12.505   4.234 -10.128  1.00  0.00           H  
ATOM   1486  HA3 GLY A  90      11.808   3.187  -8.867  1.00  0.00           H  
ATOM   1487  C   GLY A  90      13.942   3.188  -9.020  1.00  0.00           C  
ATOM   1488  O   GLY A  90      14.727   4.122  -9.168  1.00  0.00           O  
ATOM   1489  N   LEU A  91      14.281   2.051  -8.412  1.00  0.00           N  
ATOM   1490  H   LEU A  91      13.581   1.317  -8.352  1.00  0.00           H  
ATOM   1491  CA  LEU A  91      15.600   1.793  -7.825  1.00  0.00           C  
ATOM   1492  HA  LEU A  91      15.750   2.491  -7.002  1.00  0.00           H  
ATOM   1493  CB  LEU A  91      15.571   0.356  -7.275  1.00  0.00           C  
ATOM   1494  HB2 LEU A  91      14.743   0.264  -6.570  1.00  0.00           H  
ATOM   1495  HB3 LEU A  91      15.372  -0.320  -8.109  1.00  0.00           H  
ATOM   1496  CG  LEU A  91      16.867  -0.095  -6.580  1.00  0.00           C  
ATOM   1497  HG  LEU A  91      17.708   0.001  -7.264  1.00  0.00           H  
ATOM   1498  CD1 LEU A  91      17.160   0.702  -5.308  1.00  0.00           C  
ATOM   1499 HD11 LEU A  91      17.334   1.749  -5.559  1.00  0.00           H  
ATOM   1500 HD12 LEU A  91      18.058   0.313  -4.831  1.00  0.00           H  
ATOM   1501 HD13 LEU A  91      16.318   0.633  -4.621  1.00  0.00           H  
ATOM   1502  CD2 LEU A  91      16.734  -1.571  -6.219  1.00  0.00           C  
ATOM   1503 HD21 LEU A  91      17.659  -1.923  -5.761  1.00  0.00           H  
ATOM   1504 HD22 LEU A  91      15.906  -1.721  -5.528  1.00  0.00           H  
ATOM   1505 HD23 LEU A  91      16.557  -2.144  -7.129  1.00  0.00           H  
ATOM   1506  C   LEU A  91      16.762   2.001  -8.818  1.00  0.00           C  
ATOM   1507  O   LEU A  91      17.867   2.367  -8.417  1.00  0.00           O  
ATOM   1508  N   ALA A  92      16.531   1.765 -10.115  1.00  0.00           N  
ATOM   1509  H   ALA A  92      15.626   1.392 -10.380  1.00  0.00           H  
ATOM   1510  CA  ALA A  92      17.512   2.007 -11.170  1.00  0.00           C  
ATOM   1511  HA  ALA A  92      18.479   1.664 -10.810  1.00  0.00           H  
ATOM   1512  CB  ALA A  92      17.124   1.168 -12.395  1.00  0.00           C  
ATOM   1513  HB1 ALA A  92      16.123   1.433 -12.738  1.00  0.00           H  
ATOM   1514  HB2 ALA A  92      17.834   1.353 -13.201  1.00  0.00           H  
ATOM   1515  HB3 ALA A  92      17.141   0.108 -12.140  1.00  0.00           H  
ATOM   1516  C   ALA A  92      17.658   3.490 -11.577  1.00  0.00           C  
ATOM   1517  O   ALA A  92      18.754   3.937 -11.926  1.00  0.00           O  
ATOM   1518  N   GLY A  93      16.552   4.235 -11.632  1.00  0.00           N  
ATOM   1519  H   GLY A  93      15.683   3.849 -11.269  1.00  0.00           H  
ATOM   1520  CA  GLY A  93      16.494   5.531 -12.316  1.00  0.00           C  
ATOM   1521  HA2 GLY A  93      15.548   6.010 -12.063  1.00  0.00           H  
ATOM   1522  HA3 GLY A  93      17.307   6.166 -11.964  1.00  0.00           H  
ATOM   1523  C   GLY A  93      16.588   5.426 -13.849  1.00  0.00           C  
ATOM   1524  O   GLY A  93      16.961   6.397 -14.502  1.00  0.00           O  
ATOM   1525  N   LEU A  94      16.275   4.261 -14.436  1.00  0.00           N  
ATOM   1526  H   LEU A  94      15.959   3.509 -13.838  1.00  0.00           H  
ATOM   1527  CA  LEU A  94      16.315   3.995 -15.883  1.00  0.00           C  
ATOM   1528  HA  LEU A  94      16.247   4.937 -16.430  1.00  0.00           H  
ATOM   1529  CB  LEU A  94      17.631   3.285 -16.260  1.00  0.00           C  
ATOM   1530  HB2 LEU A  94      17.710   2.382 -15.654  1.00  0.00           H  
ATOM   1531  HB3 LEU A  94      17.569   2.975 -17.304  1.00  0.00           H  
ATOM   1532  CG  LEU A  94      18.926   4.095 -16.081  1.00  0.00           C  
ATOM   1533  HG  LEU A  94      19.014   4.434 -15.050  1.00  0.00           H  
ATOM   1534  CD1 LEU A  94      20.131   3.208 -16.401  1.00  0.00           C  
ATOM   1535 HD11 LEU A  94      20.094   2.882 -17.441  1.00  0.00           H  
ATOM   1536 HD12 LEU A  94      21.054   3.763 -16.235  1.00  0.00           H  
ATOM   1537 HD13 LEU A  94      20.125   2.333 -15.749  1.00  0.00           H  
ATOM   1538  CD2 LEU A  94      18.983   5.301 -17.020  1.00  0.00           C  
ATOM   1539 HD21 LEU A  94      19.938   5.811 -16.903  1.00  0.00           H  
ATOM   1540 HD22 LEU A  94      18.876   4.980 -18.056  1.00  0.00           H  
ATOM   1541 HD23 LEU A  94      18.191   6.006 -16.773  1.00  0.00           H  
ATOM   1542  C   LEU A  94      15.131   3.114 -16.306  1.00  0.00           C  
ATOM   1543  O   LEU A  94      14.895   2.074 -15.695  1.00  0.00           O  
ATOM   1544  N   ASN A  95      14.408   3.499 -17.365  1.00  0.00           N  
ATOM   1545  H   ASN A  95      14.650   4.363 -17.824  1.00  0.00           H  
ATOM   1546  CA  ASN A  95      13.249   2.735 -17.857  1.00  0.00           C  
ATOM   1547  HA  ASN A  95      12.622   2.460 -17.006  1.00  0.00           H  
ATOM   1548  CB  ASN A  95      12.420   3.630 -18.802  1.00  0.00           C  
ATOM   1549  HB2 ASN A  95      11.931   4.415 -18.227  1.00  0.00           H  
ATOM   1550  HB3 ASN A  95      13.078   4.094 -19.539  1.00  0.00           H  
ATOM   1551  CG  ASN A  95      11.370   2.841 -19.575  1.00  0.00           C  
ATOM   1552  OD1 ASN A  95      11.625   2.330 -20.651  1.00  0.00           O  
ATOM   1553  ND2 ASN A  95      10.170   2.693 -19.070  1.00  0.00           N  
ATOM   1554 HD21 ASN A  95       9.528   2.145 -19.611  1.00  0.00           H  
ATOM   1555 HD22 ASN A  95       9.921   3.050 -18.156  1.00  0.00           H  
ATOM   1556  C   ASN A  95      13.623   1.410 -18.548  1.00  0.00           C  
ATOM   1557  O   ASN A  95      12.938   0.408 -18.346  1.00  0.00           O  
ATOM   1558  N   SER A  96      14.660   1.400 -19.389  1.00  0.00           N  
ATOM   1559  H   SER A  96      15.232   2.225 -19.490  1.00  0.00           H  
ATOM   1560  CA  SER A  96      15.000   0.244 -20.225  1.00  0.00           C  
ATOM   1561  HA  SER A  96      14.737  -0.667 -19.690  1.00  0.00           H  
ATOM   1562  CB  SER A  96      14.172   0.289 -21.515  1.00  0.00           C  
ATOM   1563  HB2 SER A  96      13.113   0.287 -21.260  1.00  0.00           H  
ATOM   1564  HB3 SER A  96      14.405   1.201 -22.066  1.00  0.00           H  
ATOM   1565  OG  SER A  96      14.447  -0.833 -22.327  1.00  0.00           O  
ATOM   1566  HG  SER A  96      13.914  -0.777 -23.125  1.00  0.00           H  
ATOM   1567  C   SER A  96      16.497   0.180 -20.528  1.00  0.00           C  
ATOM   1568  O   SER A  96      17.145   1.215 -20.698  1.00  0.00           O  
ATOM   1569  N   CYS A  97      17.037  -1.037 -20.594  1.00  0.00           N  
ATOM   1570  H   CYS A  97      16.427  -1.835 -20.457  1.00  0.00           H  
ATOM   1571  CA  CYS A  97      18.424  -1.313 -20.946  1.00  0.00           C  
ATOM   1572  HA  CYS A  97      18.801  -0.486 -21.544  1.00  0.00           H  
ATOM   1573  CB  CYS A  97      19.256  -1.390 -19.660  1.00  0.00           C  
ATOM   1574  HB2 CYS A  97      19.203  -0.439 -19.127  1.00  0.00           H  
ATOM   1575  HB3 CYS A  97      18.850  -2.175 -19.020  1.00  0.00           H  
ATOM   1576  SG  CYS A  97      20.988  -1.777 -20.052  1.00  0.00           S  
ATOM   1577  HG  CYS A  97      21.362  -0.554 -20.446  1.00  0.00           H  
ATOM   1578  C   CYS A  97      18.489  -2.622 -21.756  1.00  0.00           C  
ATOM   1579  O   CYS A  97      17.987  -3.644 -21.278  1.00  0.00           O  
ATOM   1580  N   PRO A  98      19.070  -2.624 -22.974  1.00  0.00           N  
ATOM   1581  CD  PRO A  98      19.645  -1.486 -23.679  1.00  0.00           C  
ATOM   1582  HD2 PRO A  98      20.331  -0.925 -23.044  1.00  0.00           H  
ATOM   1583  HD3 PRO A  98      18.840  -0.839 -24.032  1.00  0.00           H  
ATOM   1584  CG  PRO A  98      20.404  -2.065 -24.873  1.00  0.00           C  
ATOM   1585  HG2 PRO A  98      21.432  -2.283 -24.583  1.00  0.00           H  
ATOM   1586  HG3 PRO A  98      20.379  -1.391 -25.731  1.00  0.00           H  
ATOM   1587  CB  PRO A  98      19.657  -3.367 -25.155  1.00  0.00           C  
ATOM   1588  HB2 PRO A  98      20.286  -4.088 -25.679  1.00  0.00           H  
ATOM   1589  HB3 PRO A  98      18.758  -3.152 -25.735  1.00  0.00           H  
ATOM   1590  CA  PRO A  98      19.260  -3.843 -23.754  1.00  0.00           C  
ATOM   1591  HA  PRO A  98      18.320  -4.395 -23.812  1.00  0.00           H  
ATOM   1592  C   PRO A  98      20.328  -4.755 -23.133  1.00  0.00           C  
ATOM   1593  O   PRO A  98      21.153  -4.338 -22.320  1.00  0.00           O  
ATOM   1594  N   VAL A  99      20.356  -6.015 -23.572  1.00  0.00           N  
ATOM   1595  H   VAL A  99      19.708  -6.298 -24.293  1.00  0.00           H  
ATOM   1596  CA  VAL A  99      21.305  -7.031 -23.101  1.00  0.00           C  
ATOM   1597  HA  VAL A  99      22.154  -6.514 -22.652  1.00  0.00           H  
ATOM   1598  CB  VAL A  99      20.653  -7.892 -21.995  1.00  0.00           C  
ATOM   1599  HB  VAL A  99      20.104  -7.224 -21.328  1.00  0.00           H  
ATOM   1600  CG1 VAL A  99      19.664  -8.932 -22.537  1.00  0.00           C  
ATOM   1601 HG11 VAL A  99      20.181  -9.683 -23.136  1.00  0.00           H  
ATOM   1602 HG12 VAL A  99      18.909  -8.442 -23.152  1.00  0.00           H  
ATOM   1603 HG13 VAL A  99      19.164  -9.434 -21.710  1.00  0.00           H  
ATOM   1604  CG2 VAL A  99      21.696  -8.613 -21.135  1.00  0.00           C  
ATOM   1605 HG21 VAL A  99      22.415  -7.894 -20.743  1.00  0.00           H  
ATOM   1606 HG22 VAL A  99      21.201  -9.096 -20.293  1.00  0.00           H  
ATOM   1607 HG23 VAL A  99      22.219  -9.377 -21.708  1.00  0.00           H  
ATOM   1608  C   VAL A  99      21.851  -7.839 -24.280  1.00  0.00           C  
ATOM   1609  O   VAL A  99      21.222  -7.918 -25.336  1.00  0.00           O  
ATOM   1610  N   LYS A 100      23.034  -8.426 -24.093  1.00  0.00           N  
ATOM   1611  H   LYS A 100      23.435  -8.378 -23.165  1.00  0.00           H  
ATOM   1612  CA  LYS A 100      23.741  -9.293 -25.046  1.00  0.00           C  
ATOM   1613  HA  LYS A 100      23.027  -9.750 -25.734  1.00  0.00           H  
ATOM   1614  CB  LYS A 100      24.782  -8.494 -25.848  1.00  0.00           C  
ATOM   1615  HB2 LYS A 100      25.506  -8.054 -25.160  1.00  0.00           H  
ATOM   1616  HB3 LYS A 100      25.312  -9.196 -26.488  1.00  0.00           H  
ATOM   1617  CG  LYS A 100      24.218  -7.395 -26.753  1.00  0.00           C  
ATOM   1618  HG2 LYS A 100      23.391  -7.793 -27.343  1.00  0.00           H  
ATOM   1619  HG3 LYS A 100      23.864  -6.561 -26.145  1.00  0.00           H  
ATOM   1620  CD  LYS A 100      25.335  -6.924 -27.694  1.00  0.00           C  
ATOM   1621  HD2 LYS A 100      26.187  -6.585 -27.100  1.00  0.00           H  
ATOM   1622  HD3 LYS A 100      25.653  -7.770 -28.309  1.00  0.00           H  
ATOM   1623  CE  LYS A 100      24.853  -5.788 -28.598  1.00  0.00           C  
ATOM   1624  HE2 LYS A 100      23.921  -6.098 -29.083  1.00  0.00           H  
ATOM   1625  HE3 LYS A 100      24.635  -4.915 -27.974  1.00  0.00           H  
ATOM   1626  NZ  LYS A 100      25.876  -5.456 -29.619  1.00  0.00           N  
ATOM   1627  HZ1 LYS A 100      26.046  -6.257 -30.216  1.00  0.00           H  
ATOM   1628  HZ2 LYS A 100      26.750  -5.203 -29.174  1.00  0.00           H  
ATOM   1629  HZ3 LYS A 100      25.566  -4.683 -30.194  1.00  0.00           H  
ATOM   1630  C   LYS A 100      24.442 -10.416 -24.284  1.00  0.00           C  
ATOM   1631  O   LYS A 100      24.534 -10.358 -23.059  1.00  0.00           O  
ATOM   1632  N   GLU A 101      24.971 -11.396 -25.012  1.00  0.00           N  
ATOM   1633  H   GLU A 101      25.023 -11.263 -26.017  1.00  0.00           H  
ATOM   1634  CA  GLU A 101      25.843 -12.449 -24.479  1.00  0.00           C  
ATOM   1635  HA  GLU A 101      25.999 -13.163 -25.290  1.00  0.00           H  
ATOM   1636  CB  GLU A 101      27.233 -11.876 -24.114  1.00  0.00           C  
ATOM   1637  HB2 GLU A 101      27.216 -11.628 -23.053  1.00  0.00           H  
ATOM   1638  HB3 GLU A 101      27.956 -12.680 -24.251  1.00  0.00           H  
ATOM   1639  CG  GLU A 101      27.774 -10.606 -24.806  1.00  0.00           C  
ATOM   1640  HG2 GLU A 101      27.131  -9.763 -24.550  1.00  0.00           H  
ATOM   1641  HG3 GLU A 101      28.748 -10.385 -24.366  1.00  0.00           H  
ATOM   1642  CD  GLU A 101      27.932 -10.658 -26.332  1.00  0.00           C  
ATOM   1643  OE1 GLU A 101      26.946 -11.014 -27.017  1.00  0.00           O  
ATOM   1644  OE2 GLU A 101      29.017 -10.228 -26.789  1.00  0.00           O  
ATOM   1645  C   GLU A 101      25.231 -13.259 -23.309  1.00  0.00           C  
ATOM   1646  O   GLU A 101      25.967 -13.795 -22.483  1.00  0.00           O  
ATOM   1647  N   ALA A 102      23.896 -13.273 -23.200  1.00  0.00           N  
ATOM   1648  H   ALA A 102      23.368 -12.860 -23.949  1.00  0.00           H  
ATOM   1649  CA  ALA A 102      23.124 -13.765 -22.059  1.00  0.00           C  
ATOM   1650  HA  ALA A 102      23.779 -13.842 -21.191  1.00  0.00           H  
ATOM   1651  CB  ALA A 102      22.033 -12.734 -21.738  1.00  0.00           C  
ATOM   1652  HB1 ALA A 102      22.494 -11.785 -21.467  1.00  0.00           H  
ATOM   1653  HB2 ALA A 102      21.386 -12.588 -22.604  1.00  0.00           H  
ATOM   1654  HB3 ALA A 102      21.427 -13.084 -20.903  1.00  0.00           H  
ATOM   1655  C   ALA A 102      22.526 -15.157 -22.314  1.00  0.00           C  
ATOM   1656  O   ALA A 102      22.122 -15.482 -23.432  1.00  0.00           O  
ATOM   1657  N   ASN A 103      22.440 -15.966 -21.257  1.00  0.00           N  
ATOM   1658  H   ASN A 103      22.755 -15.603 -20.371  1.00  0.00           H  
ATOM   1659  CA  ASN A 103      21.838 -17.303 -21.287  1.00  0.00           C  
ATOM   1660  HA  ASN A 103      22.056 -17.754 -22.258  1.00  0.00           H  
ATOM   1661  CB  ASN A 103      22.527 -18.142 -20.187  1.00  0.00           C  
ATOM   1662  HB2 ASN A 103      23.555 -17.798 -20.074  1.00  0.00           H  
ATOM   1663  HB3 ASN A 103      22.014 -18.011 -19.233  1.00  0.00           H  
ATOM   1664  CG  ASN A 103      22.594 -19.625 -20.510  1.00  0.00           C  
ATOM   1665  OD1 ASN A 103      21.858 -20.159 -21.321  1.00  0.00           O  
ATOM   1666  ND2 ASN A 103      23.494 -20.343 -19.887  1.00  0.00           N  
ATOM   1667 HD21 ASN A 103      23.517 -21.321 -20.113  1.00  0.00           H  
ATOM   1668 HD22 ASN A 103      24.089 -19.918 -19.202  1.00  0.00           H  
ATOM   1669  C   ASN A 103      20.296 -17.247 -21.148  1.00  0.00           C  
ATOM   1670  O   ASN A 103      19.691 -16.176 -21.210  1.00  0.00           O  
ATOM   1671  N   GLN A 104      19.641 -18.392 -20.944  1.00  0.00           N  
ATOM   1672  H   GLN A 104      20.182 -19.251 -20.916  1.00  0.00           H  
ATOM   1673  CA  GLN A 104      18.196 -18.507 -20.704  1.00  0.00           C  
ATOM   1674  HA  GLN A 104      17.760 -17.510 -20.634  1.00  0.00           H  
ATOM   1675  CB  GLN A 104      17.515 -19.222 -21.886  1.00  0.00           C  
ATOM   1676  HB2 GLN A 104      17.808 -20.274 -21.885  1.00  0.00           H  
ATOM   1677  HB3 GLN A 104      16.439 -19.179 -21.725  1.00  0.00           H  
ATOM   1678  CG  GLN A 104      17.872 -18.616 -23.265  1.00  0.00           C  
ATOM   1679  HG2 GLN A 104      18.426 -17.688 -23.133  1.00  0.00           H  
ATOM   1680  HG3 GLN A 104      18.522 -19.310 -23.800  1.00  0.00           H  
ATOM   1681  CD  GLN A 104      16.681 -18.289 -24.160  1.00  0.00           C  
ATOM   1682  OE1 GLN A 104      15.618 -18.882 -24.109  1.00  0.00           O  
ATOM   1683  NE2 GLN A 104      16.815 -17.321 -25.039  1.00  0.00           N  
ATOM   1684 HE21 GLN A 104      16.022 -17.149 -25.628  1.00  0.00           H  
ATOM   1685 HE22 GLN A 104      17.668 -16.790 -25.088  1.00  0.00           H  
ATOM   1686  C   GLN A 104      17.918 -19.215 -19.366  1.00  0.00           C  
ATOM   1687  O   GLN A 104      18.715 -20.038 -18.921  1.00  0.00           O  
ATOM   1688  N   SER A 105      16.789 -18.902 -18.725  1.00  0.00           N  
ATOM   1689  H   SER A 105      16.200 -18.174 -19.124  1.00  0.00           H  
ATOM   1690  CA  SER A 105      16.371 -19.449 -17.422  1.00  0.00           C  
ATOM   1691  HA  SER A 105      16.852 -20.414 -17.260  1.00  0.00           H  
ATOM   1692  CB  SER A 105      16.823 -18.486 -16.312  1.00  0.00           C  
ATOM   1693  HB2 SER A 105      17.909 -18.393 -16.355  1.00  0.00           H  
ATOM   1694  HB3 SER A 105      16.387 -17.501 -16.491  1.00  0.00           H  
ATOM   1695  OG  SER A 105      16.452 -18.932 -15.015  1.00  0.00           O  
ATOM   1696  HG  SER A 105      15.499 -18.765 -14.880  1.00  0.00           H  
ATOM   1697  C   SER A 105      14.853 -19.647 -17.372  1.00  0.00           C  
ATOM   1698  O   SER A 105      14.133 -18.973 -18.104  1.00  0.00           O  
ATOM   1699  N   THR A 106      14.345 -20.494 -16.472  1.00  0.00           N  
ATOM   1700  H   THR A 106      14.969 -21.034 -15.890  1.00  0.00           H  
ATOM   1701  CA  THR A 106      12.944 -20.385 -16.026  1.00  0.00           C  
ATOM   1702  HA  THR A 106      12.294 -20.331 -16.900  1.00  0.00           H  
ATOM   1703  CB  THR A 106      12.482 -21.593 -15.191  1.00  0.00           C  
ATOM   1704  HB  THR A 106      11.407 -21.511 -15.039  1.00  0.00           H  
ATOM   1705  CG2 THR A 106      12.776 -22.940 -15.849  1.00  0.00           C  
ATOM   1706 HG21 THR A 106      13.845 -23.152 -15.844  1.00  0.00           H  
ATOM   1707 HG22 THR A 106      12.246 -23.730 -15.314  1.00  0.00           H  
ATOM   1708 HG23 THR A 106      12.419 -22.932 -16.879  1.00  0.00           H  
ATOM   1709  OG1 THR A 106      13.113 -21.615 -13.929  1.00  0.00           O  
ATOM   1710  HG1 THR A 106      12.717 -22.372 -13.481  1.00  0.00           H  
ATOM   1711  C   THR A 106      12.752 -19.097 -15.216  1.00  0.00           C  
ATOM   1712  O   THR A 106      13.711 -18.575 -14.623  1.00  0.00           O  
ATOM   1713  N   LEU A 107      11.520 -18.587 -15.176  1.00  0.00           N  
ATOM   1714  H   LEU A 107      10.793 -19.012 -15.746  1.00  0.00           H  
ATOM   1715  CA  LEU A 107      11.149 -17.429 -14.362  1.00  0.00           C  
ATOM   1716  HA  LEU A 107      11.850 -16.627 -14.591  1.00  0.00           H  
ATOM   1717  CB  LEU A 107       9.739 -16.969 -14.779  1.00  0.00           C  
ATOM   1718  HB2 LEU A 107       9.749 -16.701 -15.837  1.00  0.00           H  
ATOM   1719  HB3 LEU A 107       9.057 -17.808 -14.659  1.00  0.00           H  
ATOM   1720  CG  LEU A 107       9.205 -15.780 -13.961  1.00  0.00           C  
ATOM   1721  HG  LEU A 107       9.256 -16.019 -12.902  1.00  0.00           H  
ATOM   1722  CD1 LEU A 107       9.990 -14.492 -14.228  1.00  0.00           C  
ATOM   1723 HD11 LEU A 107      11.036 -14.628 -13.959  1.00  0.00           H  
ATOM   1724 HD12 LEU A 107       9.923 -14.227 -15.283  1.00  0.00           H  
ATOM   1725 HD13 LEU A 107       9.574 -13.689 -13.621  1.00  0.00           H  
ATOM   1726  CD2 LEU A 107       7.742 -15.508 -14.290  1.00  0.00           C  
ATOM   1727 HD21 LEU A 107       7.335 -14.782 -13.589  1.00  0.00           H  
ATOM   1728 HD22 LEU A 107       7.670 -15.116 -15.300  1.00  0.00           H  
ATOM   1729 HD23 LEU A 107       7.161 -16.429 -14.219  1.00  0.00           H  
ATOM   1730  C   LEU A 107      11.266 -17.718 -12.851  1.00  0.00           C  
ATOM   1731  O   LEU A 107      11.748 -16.861 -12.117  1.00  0.00           O  
ATOM   1732  N   GLU A 108      10.897 -18.916 -12.387  1.00  0.00           N  
ATOM   1733  H   GLU A 108      10.468 -19.563 -13.047  1.00  0.00           H  
ATOM   1734  CA  GLU A 108      11.046 -19.348 -10.982  1.00  0.00           C  
ATOM   1735  HA  GLU A 108      10.408 -18.729 -10.350  1.00  0.00           H  
ATOM   1736  CB  GLU A 108      10.593 -20.821 -10.844  1.00  0.00           C  
ATOM   1737  HB2 GLU A 108       9.662 -20.976 -11.379  1.00  0.00           H  
ATOM   1738  HB3 GLU A 108      11.328 -21.442 -11.356  1.00  0.00           H  
ATOM   1739  CG  GLU A 108      10.480 -21.338  -9.388  1.00  0.00           C  
ATOM   1740  HG2 GLU A 108      10.840 -22.369  -9.378  1.00  0.00           H  
ATOM   1741  HG3 GLU A 108      11.153 -20.766  -8.745  1.00  0.00           H  
ATOM   1742  CD  GLU A 108       9.059 -21.337  -8.776  1.00  0.00           C  
ATOM   1743  OE1 GLU A 108       8.944 -21.513  -7.537  1.00  0.00           O  
ATOM   1744  OE2 GLU A 108       8.074 -21.176  -9.529  1.00  0.00           O  
ATOM   1745  C   GLU A 108      12.504 -19.189 -10.501  1.00  0.00           C  
ATOM   1746  O   GLU A 108      12.785 -18.515  -9.506  1.00  0.00           O  
ATOM   1747  N   ASN A 109      13.450 -19.756 -11.259  1.00  0.00           N  
ATOM   1748  H   ASN A 109      13.151 -20.249 -12.092  1.00  0.00           H  
ATOM   1749  CA  ASN A 109      14.880 -19.713 -10.950  1.00  0.00           C  
ATOM   1750  HA  ASN A 109      15.028 -20.064  -9.927  1.00  0.00           H  
ATOM   1751  CB  ASN A 109      15.577 -20.680 -11.923  1.00  0.00           C  
ATOM   1752  HB2 ASN A 109      15.133 -21.671 -11.825  1.00  0.00           H  
ATOM   1753  HB3 ASN A 109      15.424 -20.347 -12.948  1.00  0.00           H  
ATOM   1754  CG  ASN A 109      17.067 -20.777 -11.682  1.00  0.00           C  
ATOM   1755  OD1 ASN A 109      17.836 -19.883 -11.999  1.00  0.00           O  
ATOM   1756  ND2 ASN A 109      17.535 -21.852 -11.096  1.00  0.00           N  
ATOM   1757 HD21 ASN A 109      18.523 -21.884 -10.926  1.00  0.00           H  
ATOM   1758 HD22 ASN A 109      16.916 -22.603 -10.842  1.00  0.00           H  
ATOM   1759  C   ASN A 109      15.445 -18.281 -11.030  1.00  0.00           C  
ATOM   1760  O   ASN A 109      16.204 -17.855 -10.153  1.00  0.00           O  
ATOM   1761  N   PHE A 110      15.035 -17.530 -12.057  1.00  0.00           N  
ATOM   1762  H   PHE A 110      14.399 -17.949 -12.729  1.00  0.00           H  
ATOM   1763  CA  PHE A 110      15.426 -16.135 -12.259  1.00  0.00           C  
ATOM   1764  HA  PHE A 110      16.516 -16.078 -12.283  1.00  0.00           H  
ATOM   1765  CB  PHE A 110      14.885 -15.682 -13.622  1.00  0.00           C  
ATOM   1766  HB2 PHE A 110      15.239 -16.375 -14.387  1.00  0.00           H  
ATOM   1767  HB3 PHE A 110      13.797 -15.739 -13.607  1.00  0.00           H  
ATOM   1768  CG  PHE A 110      15.291 -14.283 -14.036  1.00  0.00           C  
ATOM   1769  CD1 PHE A 110      16.468 -14.087 -14.782  1.00  0.00           C  
ATOM   1770  HD1 PHE A 110      17.091 -14.929 -15.051  1.00  0.00           H  
ATOM   1771  CE1 PHE A 110      16.834 -12.794 -15.190  1.00  0.00           C  
ATOM   1772  HE1 PHE A 110      17.742 -12.649 -15.755  1.00  0.00           H  
ATOM   1773  CZ  PHE A 110      16.030 -11.692 -14.852  1.00  0.00           C  
ATOM   1774  HZ  PHE A 110      16.312 -10.699 -15.169  1.00  0.00           H  
ATOM   1775  CE2 PHE A 110      14.856 -11.885 -14.105  1.00  0.00           C  
ATOM   1776  HE2 PHE A 110      14.239 -11.037 -13.853  1.00  0.00           H  
ATOM   1777  CD2 PHE A 110      14.485 -13.179 -13.697  1.00  0.00           C  
ATOM   1778  HD2 PHE A 110      13.577 -13.327 -13.128  1.00  0.00           H  
ATOM   1779  C   PHE A 110      14.937 -15.229 -11.116  1.00  0.00           C  
ATOM   1780  O   PHE A 110      15.684 -14.366 -10.650  1.00  0.00           O  
ATOM   1781  N   LEU A 111      13.717 -15.460 -10.613  1.00  0.00           N  
ATOM   1782  H   LEU A 111      13.140 -16.172 -11.058  1.00  0.00           H  
ATOM   1783  CA  LEU A 111      13.155 -14.762  -9.455  1.00  0.00           C  
ATOM   1784  HA  LEU A 111      13.361 -13.699  -9.572  1.00  0.00           H  
ATOM   1785  CB  LEU A 111      11.628 -14.954  -9.400  1.00  0.00           C  
ATOM   1786  HB2 LEU A 111      11.415 -16.023  -9.461  1.00  0.00           H  
ATOM   1787  HB3 LEU A 111      11.273 -14.603  -8.430  1.00  0.00           H  
ATOM   1788  CG  LEU A 111      10.826 -14.217 -10.495  1.00  0.00           C  
ATOM   1789  HG  LEU A 111      11.183 -14.504 -11.480  1.00  0.00           H  
ATOM   1790  CD1 LEU A 111       9.346 -14.587 -10.369  1.00  0.00           C  
ATOM   1791 HD11 LEU A 111       8.959 -14.281  -9.398  1.00  0.00           H  
ATOM   1792 HD12 LEU A 111       8.771 -14.102 -11.157  1.00  0.00           H  
ATOM   1793 HD13 LEU A 111       9.237 -15.667 -10.473  1.00  0.00           H  
ATOM   1794  CD2 LEU A 111      10.922 -12.694 -10.382  1.00  0.00           C  
ATOM   1795 HD21 LEU A 111      10.283 -12.233 -11.135  1.00  0.00           H  
ATOM   1796 HD22 LEU A 111      10.602 -12.370  -9.394  1.00  0.00           H  
ATOM   1797 HD23 LEU A 111      11.944 -12.374 -10.568  1.00  0.00           H  
ATOM   1798  C   LEU A 111      13.802 -15.171  -8.122  1.00  0.00           C  
ATOM   1799  O   LEU A 111      14.016 -14.285  -7.297  1.00  0.00           O  
ATOM   1800  N   GLU A 112      14.164 -16.438  -7.866  1.00  0.00           N  
ATOM   1801  H   GLU A 112      13.891 -17.175  -8.515  1.00  0.00           H  
ATOM   1802  CA  GLU A 112      14.919 -16.773  -6.637  1.00  0.00           C  
ATOM   1803  HA  GLU A 112      14.397 -16.313  -5.800  1.00  0.00           H  
ATOM   1804  CB  GLU A 112      14.955 -18.287  -6.363  1.00  0.00           C  
ATOM   1805  HB2 GLU A 112      13.932 -18.665  -6.348  1.00  0.00           H  
ATOM   1806  HB3 GLU A 112      15.482 -18.775  -7.183  1.00  0.00           H  
ATOM   1807  CG  GLU A 112      15.655 -18.666  -5.032  1.00  0.00           C  
ATOM   1808  HG2 GLU A 112      15.628 -19.754  -4.942  1.00  0.00           H  
ATOM   1809  HG3 GLU A 112      16.708 -18.380  -5.084  1.00  0.00           H  
ATOM   1810  CD  GLU A 112      15.009 -18.054  -3.770  1.00  0.00           C  
ATOM   1811  OE1 GLU A 112      13.789 -18.257  -3.577  1.00  0.00           O  
ATOM   1812  OE2 GLU A 112      15.682 -17.320  -3.000  1.00  0.00           O  
ATOM   1813  C   GLU A 112      16.339 -16.180  -6.649  1.00  0.00           C  
ATOM   1814  O   GLU A 112      16.808 -15.684  -5.623  1.00  0.00           O  
ATOM   1815  N   ARG A 113      17.020 -16.143  -7.803  1.00  0.00           N  
ATOM   1816  H   ARG A 113      16.612 -16.589  -8.625  1.00  0.00           H  
ATOM   1817  CA  ARG A 113      18.314 -15.444  -7.929  1.00  0.00           C  
ATOM   1818  HA  ARG A 113      18.962 -15.764  -7.112  1.00  0.00           H  
ATOM   1819  CB  ARG A 113      18.997 -15.788  -9.254  1.00  0.00           C  
ATOM   1820  HB2 ARG A 113      18.274 -15.754 -10.072  1.00  0.00           H  
ATOM   1821  HB3 ARG A 113      19.779 -15.051  -9.450  1.00  0.00           H  
ATOM   1822  CG  ARG A 113      19.650 -17.173  -9.160  1.00  0.00           C  
ATOM   1823  HG2 ARG A 113      20.327 -17.192  -8.304  1.00  0.00           H  
ATOM   1824  HG3 ARG A 113      18.887 -17.941  -9.021  1.00  0.00           H  
ATOM   1825  CD  ARG A 113      20.464 -17.476 -10.415  1.00  0.00           C  
ATOM   1826  HD2 ARG A 113      21.147 -16.647 -10.608  1.00  0.00           H  
ATOM   1827  HD3 ARG A 113      21.063 -18.370 -10.232  1.00  0.00           H  
ATOM   1828  NE  ARG A 113      19.585 -17.729 -11.566  1.00  0.00           N  
ATOM   1829  HE  ARG A 113      18.851 -18.420 -11.446  1.00  0.00           H  
ATOM   1830  CZ  ARG A 113      19.741 -17.311 -12.804  1.00  0.00           C  
ATOM   1831  NH1 ARG A 113      20.631 -16.432 -13.161  1.00  0.00           N  
ATOM   1832 HH11 ARG A 113      21.261 -16.047 -12.493  1.00  0.00           H  
ATOM   1833 HH12 ARG A 113      20.715 -16.202 -14.162  1.00  0.00           H  
ATOM   1834  NH2 ARG A 113      19.012 -17.823 -13.740  1.00  0.00           N  
ATOM   1835 HH21 ARG A 113      18.326 -18.540 -13.540  1.00  0.00           H  
ATOM   1836 HH22 ARG A 113      19.377 -17.689 -14.686  1.00  0.00           H  
ATOM   1837  C   ARG A 113      18.179 -13.933  -7.768  1.00  0.00           C  
ATOM   1838  O   ARG A 113      18.953 -13.353  -7.011  1.00  0.00           O  
ATOM   1839  N   LEU A 114      17.165 -13.307  -8.368  1.00  0.00           N  
ATOM   1840  H   LEU A 114      16.595 -13.833  -9.022  1.00  0.00           H  
ATOM   1841  CA  LEU A 114      16.863 -11.883  -8.154  1.00  0.00           C  
ATOM   1842  HA  LEU A 114      17.746 -11.305  -8.426  1.00  0.00           H  
ATOM   1843  CB  LEU A 114      15.707 -11.477  -9.087  1.00  0.00           C  
ATOM   1844  HB2 LEU A 114      16.031 -11.602 -10.119  1.00  0.00           H  
ATOM   1845  HB3 LEU A 114      14.882 -12.167  -8.917  1.00  0.00           H  
ATOM   1846  CG  LEU A 114      15.162 -10.046  -8.904  1.00  0.00           C  
ATOM   1847  HG  LEU A 114      14.782  -9.933  -7.890  1.00  0.00           H  
ATOM   1848  CD1 LEU A 114      16.188  -8.939  -9.167  1.00  0.00           C  
ATOM   1849 HD11 LEU A 114      16.524  -8.974 -10.203  1.00  0.00           H  
ATOM   1850 HD12 LEU A 114      15.735  -7.967  -8.971  1.00  0.00           H  
ATOM   1851 HD13 LEU A 114      17.043  -9.060  -8.503  1.00  0.00           H  
ATOM   1852  CD2 LEU A 114      13.998  -9.841  -9.870  1.00  0.00           C  
ATOM   1853 HD21 LEU A 114      13.556  -8.858  -9.710  1.00  0.00           H  
ATOM   1854 HD22 LEU A 114      14.349  -9.922 -10.899  1.00  0.00           H  
ATOM   1855 HD23 LEU A 114      13.237 -10.599  -9.697  1.00  0.00           H  
ATOM   1856  C   LEU A 114      16.551 -11.582  -6.679  1.00  0.00           C  
ATOM   1857  O   LEU A 114      17.051 -10.598  -6.144  1.00  0.00           O  
ATOM   1858  N   LYS A 115      15.789 -12.449  -5.997  1.00  0.00           N  
ATOM   1859  H   LYS A 115      15.380 -13.215  -6.528  1.00  0.00           H  
ATOM   1860  CA  LYS A 115      15.487 -12.367  -4.555  1.00  0.00           C  
ATOM   1861  HA  LYS A 115      15.142 -11.363  -4.323  1.00  0.00           H  
ATOM   1862  CB  LYS A 115      14.353 -13.366  -4.261  1.00  0.00           C  
ATOM   1863  HB2 LYS A 115      13.539 -13.176  -4.962  1.00  0.00           H  
ATOM   1864  HB3 LYS A 115      14.738 -14.368  -4.454  1.00  0.00           H  
ATOM   1865  CG  LYS A 115      13.765 -13.311  -2.837  1.00  0.00           C  
ATOM   1866  HG2 LYS A 115      14.532 -13.629  -2.133  1.00  0.00           H  
ATOM   1867  HG3 LYS A 115      13.485 -12.283  -2.600  1.00  0.00           H  
ATOM   1868  CD  LYS A 115      12.529 -14.218  -2.647  1.00  0.00           C  
ATOM   1869  HD2 LYS A 115      12.293 -14.277  -1.583  1.00  0.00           H  
ATOM   1870  HD3 LYS A 115      11.671 -13.795  -3.168  1.00  0.00           H  
ATOM   1871  CE  LYS A 115      12.817 -15.616  -3.198  1.00  0.00           C  
ATOM   1872  HE2 LYS A 115      12.992 -15.548  -4.275  1.00  0.00           H  
ATOM   1873  HE3 LYS A 115      13.744 -15.984  -2.746  1.00  0.00           H  
ATOM   1874  NZ  LYS A 115      11.756 -16.618  -2.958  1.00  0.00           N  
ATOM   1875  HZ1 LYS A 115      12.142 -17.513  -3.284  1.00  0.00           H  
ATOM   1876  HZ2 LYS A 115      11.552 -16.723  -1.978  1.00  0.00           H  
ATOM   1877  HZ3 LYS A 115      10.896 -16.422  -3.465  1.00  0.00           H  
ATOM   1878  C   LYS A 115      16.729 -12.589  -3.684  1.00  0.00           C  
ATOM   1879  O   LYS A 115      16.887 -11.902  -2.681  1.00  0.00           O  
ATOM   1880  N   THR A 116      17.623 -13.496  -4.073  1.00  0.00           N  
ATOM   1881  H   THR A 116      17.397 -14.057  -4.887  1.00  0.00           H  
ATOM   1882  CA  THR A 116      18.928 -13.714  -3.425  1.00  0.00           C  
ATOM   1883  HA  THR A 116      18.774 -13.921  -2.367  1.00  0.00           H  
ATOM   1884  CB  THR A 116      19.655 -14.929  -4.029  1.00  0.00           C  
ATOM   1885  HB  THR A 116      19.788 -14.792  -5.102  1.00  0.00           H  
ATOM   1886  CG2 THR A 116      21.020 -15.192  -3.396  1.00  0.00           C  
ATOM   1887 HG21 THR A 116      21.445 -16.103  -3.818  1.00  0.00           H  
ATOM   1888 HG22 THR A 116      21.704 -14.368  -3.596  1.00  0.00           H  
ATOM   1889 HG23 THR A 116      20.908 -15.318  -2.319  1.00  0.00           H  
ATOM   1890  OG1 THR A 116      18.889 -16.089  -3.805  1.00  0.00           O  
ATOM   1891  HG1 THR A 116      18.108 -16.062  -4.385  1.00  0.00           H  
ATOM   1892  C   THR A 116      19.787 -12.454  -3.524  1.00  0.00           C  
ATOM   1893  O   THR A 116      20.236 -11.936  -2.504  1.00  0.00           O  
ATOM   1894  N   ILE A 117      19.934 -11.903  -4.734  1.00  0.00           N  
ATOM   1895  H   ILE A 117      19.541 -12.393  -5.535  1.00  0.00           H  
ATOM   1896  CA  ILE A 117      20.648 -10.640  -4.992  1.00  0.00           C  
ATOM   1897  HA  ILE A 117      21.674 -10.743  -4.634  1.00  0.00           H  
ATOM   1898  CB  ILE A 117      20.695 -10.359  -6.517  1.00  0.00           C  
ATOM   1899  HB  ILE A 117      19.683 -10.463  -6.910  1.00  0.00           H  
ATOM   1900  CG2 ILE A 117      21.177  -8.929  -6.838  1.00  0.00           C  
ATOM   1901 HG21 ILE A 117      20.489  -8.189  -6.431  1.00  0.00           H  
ATOM   1902 HG22 ILE A 117      22.170  -8.766  -6.415  1.00  0.00           H  
ATOM   1903 HG23 ILE A 117      21.223  -8.773  -7.915  1.00  0.00           H  
ATOM   1904  CG1 ILE A 117      21.608 -11.389  -7.226  1.00  0.00           C  
ATOM   1905 HG12 ILE A 117      22.653 -11.154  -7.018  1.00  0.00           H  
ATOM   1906 HG13 ILE A 117      21.416 -12.385  -6.831  1.00  0.00           H  
ATOM   1907  CD1 ILE A 117      21.398 -11.459  -8.745  1.00  0.00           C  
ATOM   1908 HD11 ILE A 117      21.713 -10.530  -9.219  1.00  0.00           H  
ATOM   1909 HD12 ILE A 117      21.996 -12.274  -9.154  1.00  0.00           H  
ATOM   1910 HD13 ILE A 117      20.348 -11.645  -8.969  1.00  0.00           H  
ATOM   1911  C   ILE A 117      20.022  -9.479  -4.204  1.00  0.00           C  
ATOM   1912  O   ILE A 117      20.746  -8.681  -3.616  1.00  0.00           O  
ATOM   1913  N   MET A 118      18.689  -9.401  -4.124  1.00  0.00           N  
ATOM   1914  H   MET A 118      18.134 -10.037  -4.687  1.00  0.00           H  
ATOM   1915  CA  MET A 118      18.002  -8.372  -3.333  1.00  0.00           C  
ATOM   1916  HA  MET A 118      18.450  -7.410  -3.577  1.00  0.00           H  
ATOM   1917  CB  MET A 118      16.509  -8.315  -3.690  1.00  0.00           C  
ATOM   1918  HB2 MET A 118      16.109  -9.323  -3.778  1.00  0.00           H  
ATOM   1919  HB3 MET A 118      15.962  -7.793  -2.905  1.00  0.00           H  
ATOM   1920  CG  MET A 118      16.300  -7.554  -5.000  1.00  0.00           C  
ATOM   1921  HG2 MET A 118      16.934  -7.990  -5.772  1.00  0.00           H  
ATOM   1922  HG3 MET A 118      15.262  -7.669  -5.311  1.00  0.00           H  
ATOM   1923  SD  MET A 118      16.674  -5.780  -4.858  1.00  0.00           S  
ATOM   1924  CE  MET A 118      16.604  -5.323  -6.600  1.00  0.00           C  
ATOM   1925  HE1 MET A 118      17.232  -5.994  -7.184  1.00  0.00           H  
ATOM   1926  HE2 MET A 118      15.575  -5.395  -6.940  1.00  0.00           H  
ATOM   1927  HE3 MET A 118      16.959  -4.302  -6.726  1.00  0.00           H  
ATOM   1928  C   MET A 118      18.182  -8.530  -1.818  1.00  0.00           C  
ATOM   1929  O   MET A 118      18.296  -7.522  -1.126  1.00  0.00           O  
ATOM   1930  N   ARG A 119      18.236  -9.759  -1.285  1.00  0.00           N  
ATOM   1931  H   ARG A 119      18.113 -10.555  -1.906  1.00  0.00           H  
ATOM   1932  CA  ARG A 119      18.534 -10.012   0.139  1.00  0.00           C  
ATOM   1933  HA  ARG A 119      17.905  -9.370   0.757  1.00  0.00           H  
ATOM   1934  CB  ARG A 119      18.238 -11.486   0.471  1.00  0.00           C  
ATOM   1935  HB2 ARG A 119      18.525 -12.113  -0.375  1.00  0.00           H  
ATOM   1936  HB3 ARG A 119      18.830 -11.793   1.334  1.00  0.00           H  
ATOM   1937  CG  ARG A 119      16.748 -11.689   0.812  1.00  0.00           C  
ATOM   1938  HG2 ARG A 119      16.615 -11.581   1.890  1.00  0.00           H  
ATOM   1939  HG3 ARG A 119      16.155 -10.912   0.324  1.00  0.00           H  
ATOM   1940  CD  ARG A 119      16.174 -13.036   0.358  1.00  0.00           C  
ATOM   1941  HD2 ARG A 119      16.142 -13.022  -0.727  1.00  0.00           H  
ATOM   1942  HD3 ARG A 119      15.148 -13.119   0.722  1.00  0.00           H  
ATOM   1943  NE  ARG A 119      16.945 -14.215   0.808  1.00  0.00           N  
ATOM   1944  HE  ARG A 119      17.454 -14.129   1.672  1.00  0.00           H  
ATOM   1945  CZ  ARG A 119      17.027 -15.367   0.155  1.00  0.00           C  
ATOM   1946  NH1 ARG A 119      16.414 -15.562  -0.981  1.00  0.00           N  
ATOM   1947 HH11 ARG A 119      15.876 -14.828  -1.393  1.00  0.00           H  
ATOM   1948 HH12 ARG A 119      16.457 -16.436  -1.521  1.00  0.00           H  
ATOM   1949  NH2 ARG A 119      17.717 -16.357   0.638  1.00  0.00           N  
ATOM   1950 HH21 ARG A 119      18.219 -16.271   1.499  1.00  0.00           H  
ATOM   1951 HH22 ARG A 119      17.790 -17.193   0.086  1.00  0.00           H  
ATOM   1952  C   ARG A 119      19.966  -9.612   0.489  1.00  0.00           C  
ATOM   1953  O   ARG A 119      20.173  -8.957   1.502  1.00  0.00           O  
ATOM   1954  N   GLU A 120      20.928  -9.933  -0.372  1.00  0.00           N  
ATOM   1955  H   GLU A 120      20.685 -10.507  -1.171  1.00  0.00           H  
ATOM   1956  CA  GLU A 120      22.315  -9.471  -0.244  1.00  0.00           C  
ATOM   1957  HA  GLU A 120      22.713  -9.773   0.725  1.00  0.00           H  
ATOM   1958  CB  GLU A 120      23.141 -10.166  -1.346  1.00  0.00           C  
ATOM   1959  HB2 GLU A 120      23.191 -11.234  -1.126  1.00  0.00           H  
ATOM   1960  HB3 GLU A 120      22.614 -10.060  -2.298  1.00  0.00           H  
ATOM   1961  CG  GLU A 120      24.568  -9.646  -1.563  1.00  0.00           C  
ATOM   1962  HG2 GLU A 120      25.001 -10.201  -2.395  1.00  0.00           H  
ATOM   1963  HG3 GLU A 120      24.520  -8.606  -1.885  1.00  0.00           H  
ATOM   1964  CD  GLU A 120      25.507  -9.769  -0.359  1.00  0.00           C  
ATOM   1965  OE1 GLU A 120      26.676  -9.347  -0.537  1.00  0.00           O  
ATOM   1966  OE2 GLU A 120      25.080 -10.237   0.716  1.00  0.00           O  
ATOM   1967  C   GLU A 120      22.413  -7.936  -0.313  1.00  0.00           C  
ATOM   1968  O   GLU A 120      23.058  -7.301   0.525  1.00  0.00           O  
ATOM   1969  N   LYS A 121      21.711  -7.306  -1.268  1.00  0.00           N  
ATOM   1970  H   LYS A 121      21.240  -7.870  -1.970  1.00  0.00           H  
ATOM   1971  CA  LYS A 121      21.644  -5.842  -1.375  1.00  0.00           C  
ATOM   1972  HA  LYS A 121      22.670  -5.479  -1.418  1.00  0.00           H  
ATOM   1973  CB  LYS A 121      20.925  -5.447  -2.679  1.00  0.00           C  
ATOM   1974  HB2 LYS A 121      21.416  -5.938  -3.521  1.00  0.00           H  
ATOM   1975  HB3 LYS A 121      19.896  -5.805  -2.640  1.00  0.00           H  
ATOM   1976  CG  LYS A 121      20.896  -3.933  -2.941  1.00  0.00           C  
ATOM   1977  HG2 LYS A 121      20.312  -3.755  -3.844  1.00  0.00           H  
ATOM   1978  HG3 LYS A 121      20.399  -3.441  -2.107  1.00  0.00           H  
ATOM   1979  CD  LYS A 121      22.280  -3.296  -3.127  1.00  0.00           C  
ATOM   1980  HD2 LYS A 121      22.879  -3.439  -2.226  1.00  0.00           H  
ATOM   1981  HD3 LYS A 121      22.787  -3.769  -3.972  1.00  0.00           H  
ATOM   1982  CE  LYS A 121      22.129  -1.793  -3.392  1.00  0.00           C  
ATOM   1983  HE2 LYS A 121      21.555  -1.654  -4.312  1.00  0.00           H  
ATOM   1984  HE3 LYS A 121      21.574  -1.341  -2.567  1.00  0.00           H  
ATOM   1985  NZ  LYS A 121      23.451  -1.145  -3.529  1.00  0.00           N  
ATOM   1986  HZ1 LYS A 121      23.379  -0.172  -3.787  1.00  0.00           H  
ATOM   1987  HZ2 LYS A 121      24.034  -1.268  -2.719  1.00  0.00           H  
ATOM   1988  HZ3 LYS A 121      23.948  -1.564  -4.324  1.00  0.00           H  
ATOM   1989  C   LYS A 121      21.012  -5.208  -0.131  1.00  0.00           C  
ATOM   1990  O   LYS A 121      21.542  -4.215   0.360  1.00  0.00           O  
ATOM   1991  N   TYR A 122      19.938  -5.788   0.405  1.00  0.00           N  
ATOM   1992  H   TYR A 122      19.539  -6.585  -0.078  1.00  0.00           H  
ATOM   1993  CA  TYR A 122      19.278  -5.323   1.628  1.00  0.00           C  
ATOM   1994  HA  TYR A 122      19.021  -4.270   1.503  1.00  0.00           H  
ATOM   1995  CB  TYR A 122      17.976  -6.102   1.841  1.00  0.00           C  
ATOM   1996  HB2 TYR A 122      17.334  -5.940   0.980  1.00  0.00           H  
ATOM   1997  HB3 TYR A 122      18.192  -7.169   1.903  1.00  0.00           H  
ATOM   1998  CG  TYR A 122      17.223  -5.672   3.083  1.00  0.00           C  
ATOM   1999  CD1 TYR A 122      17.248  -6.472   4.241  1.00  0.00           C  
ATOM   2000  HD1 TYR A 122      17.770  -7.419   4.235  1.00  0.00           H  
ATOM   2001  CE1 TYR A 122      16.634  -6.016   5.423  1.00  0.00           C  
ATOM   2002  HE1 TYR A 122      16.674  -6.617   6.318  1.00  0.00           H  
ATOM   2003  CZ  TYR A 122      16.010  -4.752   5.450  1.00  0.00           C  
ATOM   2004  OH  TYR A 122      15.463  -4.279   6.598  1.00  0.00           O  
ATOM   2005  HH  TYR A 122      15.840  -4.711   7.367  1.00  0.00           H  
ATOM   2006  CE2 TYR A 122      15.966  -3.964   4.283  1.00  0.00           C  
ATOM   2007  HE2 TYR A 122      15.499  -2.995   4.317  1.00  0.00           H  
ATOM   2008  CD2 TYR A 122      16.566  -4.428   3.099  1.00  0.00           C  
ATOM   2009  HD2 TYR A 122      16.562  -3.811   2.212  1.00  0.00           H  
ATOM   2010  C   TYR A 122      20.189  -5.411   2.860  1.00  0.00           C  
ATOM   2011  O   TYR A 122      20.291  -4.438   3.611  1.00  0.00           O  
ATOM   2012  N   SER A 123      20.937  -6.509   3.027  1.00  0.00           N  
ATOM   2013  H   SER A 123      20.786  -7.315   2.428  1.00  0.00           H  
ATOM   2014  CA  SER A 123      21.986  -6.610   4.061  1.00  0.00           C  
ATOM   2015  HA  SER A 123      21.525  -6.531   5.047  1.00  0.00           H  
ATOM   2016  CB  SER A 123      22.708  -7.958   3.966  1.00  0.00           C  
ATOM   2017  HB2 SER A 123      23.166  -8.057   2.982  1.00  0.00           H  
ATOM   2018  HB3 SER A 123      23.492  -7.999   4.723  1.00  0.00           H  
ATOM   2019  OG  SER A 123      21.812  -9.032   4.170  1.00  0.00           O  
ATOM   2020  HG  SER A 123      22.209  -9.812   3.772  1.00  0.00           H  
ATOM   2021  C   SER A 123      23.026  -5.491   3.933  1.00  0.00           C  
ATOM   2022  O   SER A 123      23.463  -4.938   4.935  1.00  0.00           O  
ATOM   2023  N   LYS A 124      23.382  -5.105   2.701  1.00  0.00           N  
ATOM   2024  H   LYS A 124      23.011  -5.643   1.924  1.00  0.00           H  
ATOM   2025  CA  LYS A 124      24.293  -3.990   2.388  1.00  0.00           C  
ATOM   2026  HA  LYS A 124      25.050  -3.939   3.173  1.00  0.00           H  
ATOM   2027  CB  LYS A 124      24.999  -4.298   1.054  1.00  0.00           C  
ATOM   2028  HB2 LYS A 124      24.272  -4.658   0.322  1.00  0.00           H  
ATOM   2029  HB3 LYS A 124      25.468  -3.395   0.658  1.00  0.00           H  
ATOM   2030  CG  LYS A 124      26.100  -5.344   1.268  1.00  0.00           C  
ATOM   2031  HG2 LYS A 124      26.873  -4.908   1.902  1.00  0.00           H  
ATOM   2032  HG3 LYS A 124      25.690  -6.218   1.774  1.00  0.00           H  
ATOM   2033  CD  LYS A 124      26.721  -5.794  -0.055  1.00  0.00           C  
ATOM   2034  HD2 LYS A 124      25.994  -6.407  -0.588  1.00  0.00           H  
ATOM   2035  HD3 LYS A 124      26.983  -4.926  -0.663  1.00  0.00           H  
ATOM   2036  CE  LYS A 124      27.974  -6.618   0.260  1.00  0.00           C  
ATOM   2037  HE2 LYS A 124      28.766  -5.943   0.583  1.00  0.00           H  
ATOM   2038  HE3 LYS A 124      27.735  -7.307   1.085  1.00  0.00           H  
ATOM   2039  NZ  LYS A 124      28.424  -7.397  -0.915  1.00  0.00           N  
ATOM   2040  HZ1 LYS A 124      29.257  -7.930  -0.707  1.00  0.00           H  
ATOM   2041  HZ2 LYS A 124      27.715  -8.120  -1.049  1.00  0.00           H  
ATOM   2042  HZ3 LYS A 124      28.488  -6.855  -1.767  1.00  0.00           H  
ATOM   2043  C   LYS A 124      23.656  -2.588   2.394  1.00  0.00           C  
ATOM   2044  O   LYS A 124      24.347  -1.626   2.068  1.00  0.00           O  
ATOM   2045  N   CYS A 125      22.377  -2.445   2.750  1.00  0.00           N  
ATOM   2046  H   CYS A 125      21.852  -3.282   2.965  1.00  0.00           H  
ATOM   2047  CA  CYS A 125      21.668  -1.153   2.772  1.00  0.00           C  
ATOM   2048  HA  CYS A 125      22.391  -0.340   2.690  1.00  0.00           H  
ATOM   2049  CB  CYS A 125      20.718  -1.073   1.563  1.00  0.00           C  
ATOM   2050  HB2 CYS A 125      19.998  -1.893   1.612  1.00  0.00           H  
ATOM   2051  HB3 CYS A 125      20.170  -0.130   1.600  1.00  0.00           H  
ATOM   2052  SG  CYS A 125      21.617  -1.151  -0.011  1.00  0.00           S  
ATOM   2053  HG  CYS A 125      21.913  -2.456   0.111  1.00  0.00           H  
ATOM   2054  C   CYS A 125      20.874  -0.875   4.061  1.00  0.00           C  
ATOM   2055  O   CYS A 125      20.270   0.199   4.153  1.00  0.00           O  
ATOM   2056  N   SER A 126      20.806  -1.842   4.986  1.00  0.00           N  
ATOM   2057  H   SER A 126      21.395  -2.648   4.852  1.00  0.00           H  
ATOM   2058  CA  SER A 126      19.920  -1.869   6.170  1.00  0.00           C  
ATOM   2059  HA  SER A 126      18.887  -1.974   5.858  1.00  0.00           H  
ATOM   2060  CB  SER A 126      20.225  -3.092   7.023  1.00  0.00           C  
ATOM   2061  HB2 SER A 126      21.302  -3.201   7.160  1.00  0.00           H  
ATOM   2062  HB3 SER A 126      19.752  -2.981   8.001  1.00  0.00           H  
ATOM   2063  OG  SER A 126      19.667  -4.206   6.352  1.00  0.00           O  
ATOM   2064  HG  SER A 126      19.976  -4.225   5.432  1.00  0.00           H  
ATOM   2065  C   SER A 126      19.963  -0.592   7.002  1.00  0.00           C  
ATOM   2066  O   SER A 126      21.055  -0.215   7.459  1.00  0.00           O  
ATOM   2067  OXT SER A 126      18.878   0.028   7.090  1.00  0.00           O  
TER    2068      SER   126                                                      
ATOM   2068  N   MET B 127     -25.205  29.114 -15.312  1.00  0.00           N  
ATOM   2069  H1  MET B 127     -25.450  29.660 -16.127  1.00  0.00           H  
ATOM   2070  H2  MET B 127     -26.035  28.711 -14.900  1.00  0.00           H  
ATOM   2071  H3  MET B 127     -24.584  28.372 -15.616  1.00  0.00           H  
ATOM   2072  CA  MET B 127     -24.482  29.958 -14.332  1.00  0.00           C  
ATOM   2073  HA  MET B 127     -25.100  30.812 -14.055  1.00  0.00           H  
ATOM   2074  CB  MET B 127     -24.193  29.129 -13.073  1.00  0.00           C  
ATOM   2075  HB2 MET B 127     -25.146  28.822 -12.643  1.00  0.00           H  
ATOM   2076  HB3 MET B 127     -23.639  28.231 -13.354  1.00  0.00           H  
ATOM   2077  CG  MET B 127     -23.390  29.877 -12.008  1.00  0.00           C  
ATOM   2078  HG2 MET B 127     -22.392  30.061 -12.399  1.00  0.00           H  
ATOM   2079  HG3 MET B 127     -23.865  30.834 -11.791  1.00  0.00           H  
ATOM   2080  SD  MET B 127     -23.193  28.960 -10.468  1.00  0.00           S  
ATOM   2081  CE  MET B 127     -24.850  29.062  -9.747  1.00  0.00           C  
ATOM   2082  HE1 MET B 127     -25.132  30.108  -9.625  1.00  0.00           H  
ATOM   2083  HE2 MET B 127     -25.569  28.553 -10.387  1.00  0.00           H  
ATOM   2084  HE3 MET B 127     -24.840  28.577  -8.771  1.00  0.00           H  
ATOM   2085  C   MET B 127     -23.208  30.480 -14.989  1.00  0.00           C  
ATOM   2086  O   MET B 127     -22.740  29.814 -15.903  1.00  0.00           O  
ATOM   2087  N   HIE B 128     -22.671  31.641 -14.592  1.00  0.00           N  
ATOM   2088  H   HIE B 128     -23.078  32.155 -13.822  1.00  0.00           H  
ATOM   2089  CA  HIE B 128     -21.345  32.095 -15.056  1.00  0.00           C  
ATOM   2090  HA  HIE B 128     -21.168  31.713 -16.064  1.00  0.00           H  
ATOM   2091  CB  HIE B 128     -21.299  33.630 -15.124  1.00  0.00           C  
ATOM   2092  HB2 HIE B 128     -20.989  34.042 -14.161  1.00  0.00           H  
ATOM   2093  HB3 HIE B 128     -22.295  34.013 -15.346  1.00  0.00           H  
ATOM   2094  CG  HIE B 128     -20.366  34.124 -16.201  1.00  0.00           C  
ATOM   2095  ND1 HIE B 128     -19.042  33.721 -16.368  1.00  0.00           N  
ATOM   2096  CE1 HIE B 128     -18.587  34.382 -17.442  1.00  0.00           C  
ATOM   2097  HE1 HIE B 128     -17.582  34.298 -17.837  1.00  0.00           H  
ATOM   2098  NE2 HIE B 128     -19.556  35.158 -17.959  1.00  0.00           N  
ATOM   2099  HE2 HIE B 128     -19.456  35.755 -18.768  1.00  0.00           H  
ATOM   2100  CD2 HIE B 128     -20.688  35.007 -17.189  1.00  0.00           C  
ATOM   2101  HD2 HIE B 128     -21.645  35.490 -17.335  1.00  0.00           H  
ATOM   2102  C   HIE B 128     -20.227  31.542 -14.154  1.00  0.00           C  
ATOM   2103  O   HIE B 128     -20.429  31.426 -12.946  1.00  0.00           O  
ATOM   2104  N   HIE B 129     -19.053  31.213 -14.698  1.00  0.00           N  
ATOM   2105  H   HIE B 129     -18.915  31.366 -15.690  1.00  0.00           H  
ATOM   2106  CA  HIE B 129     -17.988  30.541 -13.937  1.00  0.00           C  
ATOM   2107  HA  HIE B 129     -18.385  29.592 -13.569  1.00  0.00           H  
ATOM   2108  CB  HIE B 129     -16.809  30.207 -14.860  1.00  0.00           C  
ATOM   2109  HB2 HIE B 129     -16.320  31.128 -15.180  1.00  0.00           H  
ATOM   2110  HB3 HIE B 129     -17.182  29.692 -15.745  1.00  0.00           H  
ATOM   2111  CG  HIE B 129     -15.802  29.302 -14.194  1.00  0.00           C  
ATOM   2112  ND1 HIE B 129     -16.086  28.026 -13.713  1.00  0.00           N  
ATOM   2113  CE1 HIE B 129     -14.937  27.551 -13.210  1.00  0.00           C  
ATOM   2114  HE1 HIE B 129     -14.809  26.570 -12.770  1.00  0.00           H  
ATOM   2115  NE2 HIE B 129     -13.956  28.457 -13.352  1.00  0.00           N  
ATOM   2116  HE2 HIE B 129     -12.981  28.294 -13.127  1.00  0.00           H  
ATOM   2117  CD2 HIE B 129     -14.483  29.571 -13.970  1.00  0.00           C  
ATOM   2118  HD2 HIE B 129     -13.957  30.474 -14.246  1.00  0.00           H  
ATOM   2119  C   HIE B 129     -17.515  31.320 -12.698  1.00  0.00           C  
ATOM   2120  O   HIE B 129     -17.186  30.705 -11.684  1.00  0.00           O  
ATOM   2121  N   HIE B 130     -17.521  32.659 -12.708  1.00  0.00           N  
ATOM   2122  H   HIE B 130     -17.821  33.154 -13.541  1.00  0.00           H  
ATOM   2123  CA  HIE B 130     -17.147  33.447 -11.518  1.00  0.00           C  
ATOM   2124  HA  HIE B 130     -16.345  32.920 -11.005  1.00  0.00           H  
ATOM   2125  CB  HIE B 130     -16.566  34.804 -11.931  1.00  0.00           C  
ATOM   2126  HB2 HIE B 130     -15.871  34.663 -12.760  1.00  0.00           H  
ATOM   2127  HB3 HIE B 130     -15.991  35.196 -11.090  1.00  0.00           H  
ATOM   2128  CG  HIE B 130     -17.587  35.836 -12.324  1.00  0.00           C  
ATOM   2129  ND1 HIE B 130     -18.351  35.823 -13.490  1.00  0.00           N  
ATOM   2130  CE1 HIE B 130     -19.046  36.970 -13.484  1.00  0.00           C  
ATOM   2131  HE1 HIE B 130     -19.710  37.289 -14.278  1.00  0.00           H  
ATOM   2132  NE2 HIE B 130     -18.773  37.679 -12.373  1.00  0.00           N  
ATOM   2133  HE2 HIE B 130     -19.117  38.606 -12.168  1.00  0.00           H  
ATOM   2134  CD2 HIE B 130     -17.860  36.973 -11.623  1.00  0.00           C  
ATOM   2135  HD2 HIE B 130     -17.405  37.266 -10.685  1.00  0.00           H  
ATOM   2136  C   HIE B 130     -18.267  33.585 -10.471  1.00  0.00           C  
ATOM   2137  O   HIE B 130     -17.996  34.020  -9.357  1.00  0.00           O  
ATOM   2138  N   HIE B 131     -19.504  33.186 -10.794  1.00  0.00           N  
ATOM   2139  H   HIE B 131     -19.661  32.841 -11.733  1.00  0.00           H  
ATOM   2140  CA  HIE B 131     -20.591  32.987  -9.816  1.00  0.00           C  
ATOM   2141  HA  HIE B 131     -20.476  33.685  -8.984  1.00  0.00           H  
ATOM   2142  CB  HIE B 131     -21.959  33.234 -10.481  1.00  0.00           C  
ATOM   2143  HB2 HIE B 131     -22.734  33.028  -9.742  1.00  0.00           H  
ATOM   2144  HB3 HIE B 131     -22.093  32.520 -11.291  1.00  0.00           H  
ATOM   2145  CG  HIE B 131     -22.229  34.617 -11.030  1.00  0.00           C  
ATOM   2146  ND1 HIE B 131     -23.429  34.997 -11.640  1.00  0.00           N  
ATOM   2147  CE1 HIE B 131     -23.324  36.311 -11.881  1.00  0.00           C  
ATOM   2148  HE1 HIE B 131     -24.114  36.923 -12.299  1.00  0.00           H  
ATOM   2149  NE2 HIE B 131     -22.121  36.764 -11.493  1.00  0.00           N  
ATOM   2150  HE2 HIE B 131     -21.822  37.726 -11.527  1.00  0.00           H  
ATOM   2151  CD2 HIE B 131     -21.415  35.712 -10.951  1.00  0.00           C  
ATOM   2152  HD2 HIE B 131     -20.427  35.749 -10.511  1.00  0.00           H  
ATOM   2153  C   HIE B 131     -20.583  31.576  -9.202  1.00  0.00           C  
ATOM   2154  O   HIE B 131     -21.163  31.365  -8.141  1.00  0.00           O  
ATOM   2155  N   HIE B 132     -19.945  30.608  -9.872  1.00  0.00           N  
ATOM   2156  H   HIE B 132     -19.502  30.854 -10.744  1.00  0.00           H  
ATOM   2157  CA  HIE B 132     -19.861  29.209  -9.433  1.00  0.00           C  
ATOM   2158  HA  HIE B 132     -20.862  28.875  -9.158  1.00  0.00           H  
ATOM   2159  CB  HIE B 132     -19.370  28.353 -10.614  1.00  0.00           C  
ATOM   2160  HB2 HIE B 132     -18.315  28.544 -10.793  1.00  0.00           H  
ATOM   2161  HB3 HIE B 132     -19.921  28.635 -11.513  1.00  0.00           H  
ATOM   2162  CG  HIE B 132     -19.550  26.875 -10.411  1.00  0.00           C  
ATOM   2163  ND1 HIE B 132     -18.636  26.016  -9.801  1.00  0.00           N  
ATOM   2164  CE1 HIE B 132     -19.238  24.813  -9.764  1.00  0.00           C  
ATOM   2165  HE1 HIE B 132     -18.809  23.908  -9.348  1.00  0.00           H  
ATOM   2166  NE2 HIE B 132     -20.454  24.886 -10.326  1.00  0.00           N  
ATOM   2167  HE2 HIE B 132     -21.115  24.109 -10.459  1.00  0.00           H  
ATOM   2168  CD2 HIE B 132     -20.675  26.178 -10.727  1.00  0.00           C  
ATOM   2169  HD2 HIE B 132     -21.577  26.563 -11.181  1.00  0.00           H  
ATOM   2170  C   HIE B 132     -19.003  29.039  -8.172  1.00  0.00           C  
ATOM   2171  O   HIE B 132     -18.167  29.893  -7.858  1.00  0.00           O  
ATOM   2172  N   HIE B 133     -19.167  27.929  -7.456  1.00  0.00           N  
ATOM   2173  H   HIE B 133     -19.817  27.228  -7.792  1.00  0.00           H  
ATOM   2174  CA  HIE B 133     -18.408  27.627  -6.242  1.00  0.00           C  
ATOM   2175  HA  HIE B 133     -18.577  28.446  -5.542  1.00  0.00           H  
ATOM   2176  CB  HIE B 133     -18.944  26.348  -5.589  1.00  0.00           C  
ATOM   2177  HB2 HIE B 133     -18.404  26.165  -4.660  1.00  0.00           H  
ATOM   2178  HB3 HIE B 133     -18.774  25.503  -6.258  1.00  0.00           H  
ATOM   2179  CG  HIE B 133     -20.413  26.422  -5.272  1.00  0.00           C  
ATOM   2180  ND1 HIE B 133     -21.444  26.110  -6.159  1.00  0.00           N  
ATOM   2181  CE1 HIE B 133     -22.586  26.308  -5.484  1.00  0.00           C  
ATOM   2182  HE1 HIE B 133     -23.575  26.107  -5.879  1.00  0.00           H  
ATOM   2183  NE2 HIE B 133     -22.320  26.696  -4.226  1.00  0.00           N  
ATOM   2184  HE2 HIE B 133     -23.005  26.727  -3.474  1.00  0.00           H  
ATOM   2185  CD2 HIE B 133     -20.953  26.795  -4.077  1.00  0.00           C  
ATOM   2186  HD2 HIE B 133     -20.409  27.072  -3.184  1.00  0.00           H  
ATOM   2187  C   HIE B 133     -16.893  27.546  -6.479  1.00  0.00           C  
ATOM   2188  O   HIE B 133     -16.398  27.281  -7.579  1.00  0.00           O  
ATOM   2189  N   LYS B 134     -16.135  27.815  -5.416  1.00  0.00           N  
ATOM   2190  H   LYS B 134     -16.618  28.010  -4.541  1.00  0.00           H  
ATOM   2191  CA  LYS B 134     -14.667  27.879  -5.399  1.00  0.00           C  
ATOM   2192  HA  LYS B 134     -14.285  27.359  -6.274  1.00  0.00           H  
ATOM   2193  CB  LYS B 134     -14.209  29.355  -5.427  1.00  0.00           C  
ATOM   2194  HB2 LYS B 134     -14.585  29.850  -4.529  1.00  0.00           H  
ATOM   2195  HB3 LYS B 134     -13.118  29.392  -5.390  1.00  0.00           H  
ATOM   2196  CG  LYS B 134     -14.688  30.158  -6.656  1.00  0.00           C  
ATOM   2197  HG2 LYS B 134     -15.773  30.114  -6.720  1.00  0.00           H  
ATOM   2198  HG3 LYS B 134     -14.417  31.205  -6.513  1.00  0.00           H  
ATOM   2199  CD  LYS B 134     -14.059  29.670  -7.973  1.00  0.00           C  
ATOM   2200  HD2 LYS B 134     -13.017  29.992  -7.992  1.00  0.00           H  
ATOM   2201  HD3 LYS B 134     -14.084  28.585  -8.014  1.00  0.00           H  
ATOM   2202  CE  LYS B 134     -14.763  30.200  -9.227  1.00  0.00           C  
ATOM   2203  HE2 LYS B 134     -14.978  31.265  -9.099  1.00  0.00           H  
ATOM   2204  HE3 LYS B 134     -14.085  30.089 -10.078  1.00  0.00           H  
ATOM   2205  NZ  LYS B 134     -16.014  29.456  -9.505  1.00  0.00           N  
ATOM   2206  HZ1 LYS B 134     -16.709  29.663  -8.792  1.00  0.00           H  
ATOM   2207  HZ2 LYS B 134     -16.426  29.738 -10.393  1.00  0.00           H  
ATOM   2208  HZ3 LYS B 134     -15.892  28.449  -9.489  1.00  0.00           H  
ATOM   2209  C   LYS B 134     -14.127  27.128  -4.183  1.00  0.00           C  
ATOM   2210  O   LYS B 134     -14.864  26.902  -3.224  1.00  0.00           O  
ATOM   2211  N   VAL B 135     -12.856  26.735  -4.214  1.00  0.00           N  
ATOM   2212  H   VAL B 135     -12.272  27.008  -4.987  1.00  0.00           H  
ATOM   2213  CA  VAL B 135     -12.198  26.151  -3.036  1.00  0.00           C  
ATOM   2214  HA  VAL B 135     -12.824  25.347  -2.647  1.00  0.00           H  
ATOM   2215  CB  VAL B 135     -10.834  25.537  -3.412  1.00  0.00           C  
ATOM   2216  HB  VAL B 135     -10.210  26.308  -3.863  1.00  0.00           H  
ATOM   2217  CG1 VAL B 135     -10.109  24.965  -2.192  1.00  0.00           C  
ATOM   2218 HG11 VAL B 135      -9.172  24.508  -2.511  1.00  0.00           H  
ATOM   2219 HG12 VAL B 135      -9.857  25.758  -1.490  1.00  0.00           H  
ATOM   2220 HG13 VAL B 135     -10.725  24.209  -1.703  1.00  0.00           H  
ATOM   2221  CG2 VAL B 135     -11.004  24.387  -4.416  1.00  0.00           C  
ATOM   2222 HG21 VAL B 135     -11.438  24.755  -5.340  1.00  0.00           H  
ATOM   2223 HG22 VAL B 135     -10.030  23.953  -4.647  1.00  0.00           H  
ATOM   2224 HG23 VAL B 135     -11.649  23.613  -3.999  1.00  0.00           H  
ATOM   2225  C   VAL B 135     -12.069  27.225  -1.944  1.00  0.00           C  
ATOM   2226  O   VAL B 135     -11.739  28.372  -2.240  1.00  0.00           O  
ATOM   2227  N   LEU B 136     -12.352  26.850  -0.695  1.00  0.00           N  
ATOM   2228  H   LEU B 136     -12.667  25.896  -0.567  1.00  0.00           H  
ATOM   2229  CA  LEU B 136     -12.130  27.641   0.523  1.00  0.00           C  
ATOM   2230  HA  LEU B 136     -11.874  28.667   0.250  1.00  0.00           H  
ATOM   2231  CB  LEU B 136     -13.443  27.641   1.326  1.00  0.00           C  
ATOM   2232  HB2 LEU B 136     -14.207  28.081   0.697  1.00  0.00           H  
ATOM   2233  HB3 LEU B 136     -13.718  26.604   1.529  1.00  0.00           H  
ATOM   2234  CG  LEU B 136     -13.424  28.404   2.666  1.00  0.00           C  
ATOM   2235  HG  LEU B 136     -12.609  28.046   3.290  1.00  0.00           H  
ATOM   2236  CD1 LEU B 136     -13.269  29.907   2.445  1.00  0.00           C  
ATOM   2237 HD11 LEU B 136     -14.080  30.286   1.825  1.00  0.00           H  
ATOM   2238 HD12 LEU B 136     -13.278  30.423   3.405  1.00  0.00           H  
ATOM   2239 HD13 LEU B 136     -12.315  30.114   1.958  1.00  0.00           H  
ATOM   2240  CD2 LEU B 136     -14.718  28.159   3.441  1.00  0.00           C  
ATOM   2241 HD21 LEU B 136     -14.674  28.675   4.401  1.00  0.00           H  
ATOM   2242 HD22 LEU B 136     -15.573  28.525   2.874  1.00  0.00           H  
ATOM   2243 HD23 LEU B 136     -14.842  27.090   3.615  1.00  0.00           H  
ATOM   2244  C   LEU B 136     -10.976  27.090   1.374  1.00  0.00           C  
ATOM   2245  O   LEU B 136     -10.364  27.832   2.135  1.00  0.00           O  
ATOM   2246  N   GLN B 137     -10.695  25.789   1.271  1.00  0.00           N  
ATOM   2247  H   GLN B 137     -11.222  25.221   0.622  1.00  0.00           H  
ATOM   2248  CA  GLN B 137      -9.662  25.118   2.054  1.00  0.00           C  
ATOM   2249  HA  GLN B 137      -8.908  25.855   2.332  1.00  0.00           H  
ATOM   2250  CB  GLN B 137     -10.297  24.559   3.340  1.00  0.00           C  
ATOM   2251  HB2 GLN B 137     -11.043  25.271   3.696  1.00  0.00           H  
ATOM   2252  HB3 GLN B 137     -10.793  23.618   3.112  1.00  0.00           H  
ATOM   2253  CG  GLN B 137      -9.292  24.324   4.472  1.00  0.00           C  
ATOM   2254  HG2 GLN B 137      -8.630  23.500   4.198  1.00  0.00           H  
ATOM   2255  HG3 GLN B 137      -8.686  25.223   4.601  1.00  0.00           H  
ATOM   2256  CD  GLN B 137      -9.954  24.011   5.819  1.00  0.00           C  
ATOM   2257  OE1 GLN B 137     -11.164  24.058   6.019  1.00  0.00           O  
ATOM   2258  NE2 GLN B 137      -9.168  23.670   6.814  1.00  0.00           N  
ATOM   2259 HE21 GLN B 137      -9.606  23.424   7.683  1.00  0.00           H  
ATOM   2260 HE22 GLN B 137      -8.181  23.568   6.655  1.00  0.00           H  
ATOM   2261  C   GLN B 137      -8.985  24.045   1.193  1.00  0.00           C  
ATOM   2262  O   GLN B 137      -9.676  23.238   0.567  1.00  0.00           O  
ATOM   2263  N   GLU B 138      -7.652  24.092   1.143  1.00  0.00           N  
ATOM   2264  H   GLU B 138      -7.173  24.789   1.688  1.00  0.00           H  
ATOM   2265  CA  GLU B 138      -6.811  23.356   0.188  1.00  0.00           C  
ATOM   2266  HA  GLU B 138      -7.049  23.741  -0.799  1.00  0.00           H  
ATOM   2267  CB  GLU B 138      -5.340  23.706   0.488  1.00  0.00           C  
ATOM   2268  HB2 GLU B 138      -5.234  24.790   0.553  1.00  0.00           H  
ATOM   2269  HB3 GLU B 138      -5.087  23.302   1.468  1.00  0.00           H  
ATOM   2270  CG  GLU B 138      -4.305  23.180  -0.521  1.00  0.00           C  
ATOM   2271  HG2 GLU B 138      -3.313  23.304  -0.079  1.00  0.00           H  
ATOM   2272  HG3 GLU B 138      -4.457  22.111  -0.678  1.00  0.00           H  
ATOM   2273  CD  GLU B 138      -4.330  23.907  -1.876  1.00  0.00           C  
ATOM   2274  OE1 GLU B 138      -3.337  23.771  -2.625  1.00  0.00           O  
ATOM   2275  OE2 GLU B 138      -5.352  24.546  -2.209  1.00  0.00           O  
ATOM   2276  C   GLU B 138      -7.041  21.828   0.219  1.00  0.00           C  
ATOM   2277  O   GLU B 138      -7.091  21.258   1.314  1.00  0.00           O  
ATOM   2278  N   PRO B 139      -7.170  21.143  -0.937  1.00  0.00           N  
ATOM   2279  CD  PRO B 139      -7.354  21.702  -2.269  1.00  0.00           C  
ATOM   2280  HD2 PRO B 139      -6.379  21.876  -2.718  1.00  0.00           H  
ATOM   2281  HD3 PRO B 139      -7.934  22.622  -2.256  1.00  0.00           H  
ATOM   2282  CG  PRO B 139      -8.120  20.644  -3.058  1.00  0.00           C  
ATOM   2283  HG2 PRO B 139      -7.914  20.703  -4.125  1.00  0.00           H  
ATOM   2284  HG3 PRO B 139      -9.188  20.756  -2.880  1.00  0.00           H  
ATOM   2285  CB  PRO B 139      -7.615  19.338  -2.452  1.00  0.00           C  
ATOM   2286  HB2 PRO B 139      -6.686  19.053  -2.947  1.00  0.00           H  
ATOM   2287  HB3 PRO B 139      -8.350  18.537  -2.544  1.00  0.00           H  
ATOM   2288  CA  PRO B 139      -7.342  19.695  -0.983  1.00  0.00           C  
ATOM   2289  HA  PRO B 139      -8.213  19.455  -0.383  1.00  0.00           H  
ATOM   2290  C   PRO B 139      -6.156  18.903  -0.428  1.00  0.00           C  
ATOM   2291  O   PRO B 139      -5.011  19.091  -0.842  1.00  0.00           O  
ATOM   2292  N   THR B 140      -6.441  17.938   0.448  1.00  0.00           N  
ATOM   2293  H   THR B 140      -7.418  17.825   0.712  1.00  0.00           H  
ATOM   2294  CA  THR B 140      -5.475  16.930   0.911  1.00  0.00           C  
ATOM   2295  HA  THR B 140      -4.507  17.153   0.464  1.00  0.00           H  
ATOM   2296  CB  THR B 140      -5.279  17.015   2.432  1.00  0.00           C  
ATOM   2297  HB  THR B 140      -5.091  18.055   2.704  1.00  0.00           H  
ATOM   2298  CG2 THR B 140      -6.467  16.500   3.244  1.00  0.00           C  
ATOM   2299 HG21 THR B 140      -6.624  15.437   3.062  1.00  0.00           H  
ATOM   2300 HG22 THR B 140      -6.265  16.652   4.304  1.00  0.00           H  
ATOM   2301 HG23 THR B 140      -7.368  17.052   2.976  1.00  0.00           H  
ATOM   2302  OG1 THR B 140      -4.151  16.250   2.798  1.00  0.00           O  
ATOM   2303  HG1 THR B 140      -3.377  16.765   2.552  1.00  0.00           H  
ATOM   2304  C   THR B 140      -5.864  15.533   0.417  1.00  0.00           C  
ATOM   2305  O   THR B 140      -6.985  15.327  -0.053  1.00  0.00           O  
ATOM   2306  N   CYS B 141      -4.946  14.563   0.463  1.00  0.00           N  
ATOM   2307  H   CYS B 141      -4.066  14.751   0.924  1.00  0.00           H  
ATOM   2308  CA  CYS B 141      -5.176  13.207  -0.036  1.00  0.00           C  
ATOM   2309  HA  CYS B 141      -6.208  12.945   0.166  1.00  0.00           H  
ATOM   2310  CB  CYS B 141      -4.968  13.205  -1.559  1.00  0.00           C  
ATOM   2311  HB2 CYS B 141      -5.610  13.967  -2.005  1.00  0.00           H  
ATOM   2312  HB3 CYS B 141      -3.928  13.445  -1.787  1.00  0.00           H  
ATOM   2313  SG  CYS B 141      -5.394  11.592  -2.274  1.00  0.00           S  
ATOM   2314  HG  CYS B 141      -4.269  10.958  -1.921  1.00  0.00           H  
ATOM   2315  C   CYS B 141      -4.283  12.185   0.685  1.00  0.00           C  
ATOM   2316  O   CYS B 141      -3.082  12.407   0.801  1.00  0.00           O  
ATOM   2317  N   VAL B 142      -4.862  11.083   1.166  1.00  0.00           N  
ATOM   2318  H   VAL B 142      -5.860  10.970   1.004  1.00  0.00           H  
ATOM   2319  CA  VAL B 142      -4.159  10.024   1.914  1.00  0.00           C  
ATOM   2320  HA  VAL B 142      -3.088  10.171   1.782  1.00  0.00           H  
ATOM   2321  CB  VAL B 142      -4.429  10.089   3.432  1.00  0.00           C  
ATOM   2322  HB  VAL B 142      -3.811   9.330   3.912  1.00  0.00           H  
ATOM   2323  CG1 VAL B 142      -4.022  11.445   4.023  1.00  0.00           C  
ATOM   2324 HG11 VAL B 142      -2.996  11.678   3.732  1.00  0.00           H  
ATOM   2325 HG12 VAL B 142      -4.682  12.233   3.660  1.00  0.00           H  
ATOM   2326 HG13 VAL B 142      -4.077  11.406   5.111  1.00  0.00           H  
ATOM   2327  CG2 VAL B 142      -5.889   9.799   3.808  1.00  0.00           C  
ATOM   2328 HG21 VAL B 142      -6.153   8.779   3.531  1.00  0.00           H  
ATOM   2329 HG22 VAL B 142      -6.020   9.911   4.884  1.00  0.00           H  
ATOM   2330 HG23 VAL B 142      -6.554  10.496   3.295  1.00  0.00           H  
ATOM   2331  C   VAL B 142      -4.492   8.646   1.351  1.00  0.00           C  
ATOM   2332  O   VAL B 142      -5.595   8.426   0.856  1.00  0.00           O  
ATOM   2333  N   SER B 143      -3.554   7.701   1.422  1.00  0.00           N  
ATOM   2334  H   SER B 143      -2.676   7.944   1.873  1.00  0.00           H  
ATOM   2335  CA  SER B 143      -3.719   6.331   0.911  1.00  0.00           C  
ATOM   2336  HA  SER B 143      -4.534   6.315   0.194  1.00  0.00           H  
ATOM   2337  CB  SER B 143      -2.452   5.876   0.188  1.00  0.00           C  
ATOM   2338  HB2 SER B 143      -2.114   6.647  -0.501  1.00  0.00           H  
ATOM   2339  HB3 SER B 143      -1.662   5.686   0.915  1.00  0.00           H  
ATOM   2340  OG  SER B 143      -2.733   4.691  -0.526  1.00  0.00           O  
ATOM   2341  HG  SER B 143      -3.303   4.927  -1.269  1.00  0.00           H  
ATOM   2342  C   SER B 143      -4.032   5.320   2.013  1.00  0.00           C  
ATOM   2343  O   SER B 143      -3.398   5.363   3.063  1.00  0.00           O  
ATOM   2344  N   ASP B 144      -4.915   4.347   1.763  1.00  0.00           N  
ATOM   2345  H   ASP B 144      -5.434   4.341   0.889  1.00  0.00           H  
ATOM   2346  CA  ASP B 144      -5.007   3.145   2.610  1.00  0.00           C  
ATOM   2347  HA  ASP B 144      -4.830   3.441   3.646  1.00  0.00           H  
ATOM   2348  CB  ASP B 144      -6.426   2.549   2.540  1.00  0.00           C  
ATOM   2349  HB2 ASP B 144      -6.547   1.864   3.381  1.00  0.00           H  
ATOM   2350  HB3 ASP B 144      -7.158   3.347   2.680  1.00  0.00           H  
ATOM   2351  CG  ASP B 144      -6.758   1.793   1.242  1.00  0.00           C  
ATOM   2352  OD1 ASP B 144      -5.977   1.808   0.265  1.00  0.00           O  
ATOM   2353  OD2 ASP B 144      -7.816   1.126   1.214  1.00  0.00           O  
ATOM   2354  C   ASP B 144      -3.948   2.073   2.263  1.00  0.00           C  
ATOM   2355  O   ASP B 144      -3.851   1.065   2.969  1.00  0.00           O  
ATOM   2356  N   TYR B 145      -3.181   2.280   1.184  1.00  0.00           N  
ATOM   2357  H   TYR B 145      -3.321   3.150   0.686  1.00  0.00           H  
ATOM   2358  CA  TYR B 145      -2.189   1.365   0.611  1.00  0.00           C  
ATOM   2359  HA  TYR B 145      -1.940   1.799  -0.357  1.00  0.00           H  
ATOM   2360  CB  TYR B 145      -0.900   1.400   1.456  1.00  0.00           C  
ATOM   2361  HB2 TYR B 145      -0.897   2.303   2.068  1.00  0.00           H  
ATOM   2362  HB3 TYR B 145      -0.898   0.553   2.141  1.00  0.00           H  
ATOM   2363  CG  TYR B 145       0.379   1.425   0.639  1.00  0.00           C  
ATOM   2364  CD1 TYR B 145       0.656   2.540  -0.176  1.00  0.00           C  
ATOM   2365  HD1 TYR B 145      -0.039   3.369  -0.212  1.00  0.00           H  
ATOM   2366  CE1 TYR B 145       1.824   2.568  -0.961  1.00  0.00           C  
ATOM   2367  HE1 TYR B 145       2.026   3.400  -1.614  1.00  0.00           H  
ATOM   2368  CZ  TYR B 145       2.745   1.505  -0.901  1.00  0.00           C  
ATOM   2369  OH  TYR B 145       3.864   1.542  -1.671  1.00  0.00           O  
ATOM   2370  HH  TYR B 145       4.439   0.756  -1.521  1.00  0.00           H  
ATOM   2371  CE2 TYR B 145       2.487   0.407  -0.052  1.00  0.00           C  
ATOM   2372  HE2 TYR B 145       3.203  -0.396   0.010  1.00  0.00           H  
ATOM   2373  CD2 TYR B 145       1.299   0.362   0.703  1.00  0.00           C  
ATOM   2374  HD2 TYR B 145       1.097  -0.489   1.334  1.00  0.00           H  
ATOM   2375  C   TYR B 145      -2.731  -0.046   0.271  1.00  0.00           C  
ATOM   2376  O   TYR B 145      -2.005  -1.040   0.340  1.00  0.00           O  
ATOM   2377  N   MET B 146      -4.015  -0.159  -0.086  1.00  0.00           N  
ATOM   2378  H   MET B 146      -4.575   0.691  -0.086  1.00  0.00           H  
ATOM   2379  CA  MET B 146      -4.696  -1.433  -0.352  1.00  0.00           C  
ATOM   2380  HA  MET B 146      -3.956  -2.159  -0.688  1.00  0.00           H  
ATOM   2381  CB  MET B 146      -5.308  -1.956   0.958  1.00  0.00           C  
ATOM   2382  HB2 MET B 146      -4.487  -2.276   1.594  1.00  0.00           H  
ATOM   2383  HB3 MET B 146      -5.852  -1.152   1.459  1.00  0.00           H  
ATOM   2384  CG  MET B 146      -6.259  -3.148   0.789  1.00  0.00           C  
ATOM   2385  HG2 MET B 146      -7.140  -2.820   0.236  1.00  0.00           H  
ATOM   2386  HG3 MET B 146      -5.754  -3.920   0.207  1.00  0.00           H  
ATOM   2387  SD  MET B 146      -6.818  -3.879   2.353  1.00  0.00           S  
ATOM   2388  CE  MET B 146      -7.962  -5.123   1.701  1.00  0.00           C  
ATOM   2389  HE1 MET B 146      -8.755  -4.631   1.137  1.00  0.00           H  
ATOM   2390  HE2 MET B 146      -7.424  -5.807   1.044  1.00  0.00           H  
ATOM   2391  HE3 MET B 146      -8.400  -5.684   2.527  1.00  0.00           H  
ATOM   2392  C   MET B 146      -5.738  -1.365  -1.470  1.00  0.00           C  
ATOM   2393  O   MET B 146      -5.842  -2.335  -2.218  1.00  0.00           O  
ATOM   2394  N   SER B 147      -6.505  -0.280  -1.594  1.00  0.00           N  
ATOM   2395  H   SER B 147      -6.374   0.485  -0.935  1.00  0.00           H  
ATOM   2396  CA  SER B 147      -7.466  -0.118  -2.694  1.00  0.00           C  
ATOM   2397  HA  SER B 147      -6.981  -0.432  -3.615  1.00  0.00           H  
ATOM   2398  CB  SER B 147      -8.695  -1.019  -2.467  1.00  0.00           C  
ATOM   2399  HB2 SER B 147      -9.342  -0.962  -3.344  1.00  0.00           H  
ATOM   2400  HB3 SER B 147      -8.376  -2.057  -2.352  1.00  0.00           H  
ATOM   2401  OG  SER B 147      -9.436  -0.628  -1.319  1.00  0.00           O  
ATOM   2402  HG  SER B 147      -9.737   0.275  -1.468  1.00  0.00           H  
ATOM   2403  C   SER B 147      -7.944   1.316  -2.925  1.00  0.00           C  
ATOM   2404  O   SER B 147      -8.364   1.631  -4.040  1.00  0.00           O  
ATOM   2405  N   ILE B 148      -7.972   2.168  -1.894  1.00  0.00           N  
ATOM   2406  H   ILE B 148      -7.518   1.899  -1.022  1.00  0.00           H  
ATOM   2407  CA  ILE B 148      -8.587   3.501  -1.964  1.00  0.00           C  
ATOM   2408  HA  ILE B 148      -8.676   3.792  -3.010  1.00  0.00           H  
ATOM   2409  CB  ILE B 148     -10.025   3.504  -1.378  1.00  0.00           C  
ATOM   2410  HB  ILE B 148     -10.011   3.002  -0.408  1.00  0.00           H  
ATOM   2411  CG2 ILE B 148     -10.545   4.942  -1.161  1.00  0.00           C  
ATOM   2412 HG21 ILE B 148     -10.500   5.501  -2.096  1.00  0.00           H  
ATOM   2413 HG22 ILE B 148     -11.570   4.936  -0.792  1.00  0.00           H  
ATOM   2414 HG23 ILE B 148      -9.947   5.454  -0.408  1.00  0.00           H  
ATOM   2415  CG1 ILE B 148     -10.977   2.730  -2.324  1.00  0.00           C  
ATOM   2416 HG12 ILE B 148     -10.978   3.213  -3.301  1.00  0.00           H  
ATOM   2417 HG13 ILE B 148     -10.601   1.718  -2.456  1.00  0.00           H  
ATOM   2418  CD1 ILE B 148     -12.431   2.597  -1.850  1.00  0.00           C  
ATOM   2419 HD11 ILE B 148     -12.459   2.210  -0.831  1.00  0.00           H  
ATOM   2420 HD12 ILE B 148     -12.939   3.561  -1.894  1.00  0.00           H  
ATOM   2421 HD13 ILE B 148     -12.959   1.905  -2.508  1.00  0.00           H  
ATOM   2422  C   ILE B 148      -7.680   4.534  -1.301  1.00  0.00           C  
ATOM   2423  O   ILE B 148      -7.432   4.503  -0.094  1.00  0.00           O  
ATOM   2424  N   SER B 149      -7.282   5.535  -2.081  1.00  0.00           N  
ATOM   2425  H   SER B 149      -7.578   5.519  -3.053  1.00  0.00           H  
ATOM   2426  CA  SER B 149      -6.834   6.811  -1.529  1.00  0.00           C  
ATOM   2427  HA  SER B 149      -6.453   6.641  -0.527  1.00  0.00           H  
ATOM   2428  CB  SER B 149      -5.688   7.393  -2.356  1.00  0.00           C  
ATOM   2429  HB2 SER B 149      -6.034   7.629  -3.361  1.00  0.00           H  
ATOM   2430  HB3 SER B 149      -5.332   8.307  -1.880  1.00  0.00           H  
ATOM   2431  OG  SER B 149      -4.635   6.444  -2.428  1.00  0.00           O  
ATOM   2432  HG  SER B 149      -4.959   5.717  -2.971  1.00  0.00           H  
ATOM   2433  C   SER B 149      -8.030   7.759  -1.406  1.00  0.00           C  
ATOM   2434  O   SER B 149      -8.863   7.833  -2.308  1.00  0.00           O  
ATOM   2435  N   THR B 150      -8.165   8.459  -0.280  1.00  0.00           N  
ATOM   2436  H   THR B 150      -7.395   8.449   0.384  1.00  0.00           H  
ATOM   2437  CA  THR B 150      -9.233   9.449  -0.067  1.00  0.00           C  
ATOM   2438  HA  THR B 150     -10.007   9.339  -0.828  1.00  0.00           H  
ATOM   2439  CB  THR B 150      -9.919   9.268   1.294  1.00  0.00           C  
ATOM   2440  HB  THR B 150      -9.187   9.379   2.095  1.00  0.00           H  
ATOM   2441  CG2 THR B 150     -11.073  10.244   1.518  1.00  0.00           C  
ATOM   2442 HG21 THR B 150     -11.781  10.181   0.692  1.00  0.00           H  
ATOM   2443 HG22 THR B 150     -11.582  10.000   2.451  1.00  0.00           H  
ATOM   2444 HG23 THR B 150     -10.696  11.265   1.592  1.00  0.00           H  
ATOM   2445  OG1 THR B 150     -10.466   7.972   1.345  1.00  0.00           O  
ATOM   2446  HG1 THR B 150      -9.742   7.365   1.174  1.00  0.00           H  
ATOM   2447  C   THR B 150      -8.655  10.847  -0.189  1.00  0.00           C  
ATOM   2448  O   THR B 150      -7.705  11.178   0.521  1.00  0.00           O  
ATOM   2449  N   CYS B 151      -9.239  11.649  -1.079  1.00  0.00           N  
ATOM   2450  H   CYS B 151     -10.003  11.273  -1.632  1.00  0.00           H  
ATOM   2451  CA  CYS B 151      -9.027  13.088  -1.191  1.00  0.00           C  
ATOM   2452  HA  CYS B 151      -8.127  13.348  -0.645  1.00  0.00           H  
ATOM   2453  CB  CYS B 151      -8.798  13.422  -2.672  1.00  0.00           C  
ATOM   2454  HB2 CYS B 151      -7.958  12.833  -3.042  1.00  0.00           H  
ATOM   2455  HB3 CYS B 151      -9.688  13.161  -3.246  1.00  0.00           H  
ATOM   2456  SG  CYS B 151      -8.429  15.182  -2.910  1.00  0.00           S  
ATOM   2457  HG  CYS B 151      -7.516  15.295  -1.929  1.00  0.00           H  
ATOM   2458  C   CYS B 151     -10.196  13.860  -0.548  1.00  0.00           C  
ATOM   2459  O   CYS B 151     -11.353  13.459  -0.683  1.00  0.00           O  
ATOM   2460  N   GLU B 152      -9.904  14.960   0.145  1.00  0.00           N  
ATOM   2461  H   GLU B 152      -8.937  15.273   0.177  1.00  0.00           H  
ATOM   2462  CA  GLU B 152     -10.872  15.774   0.888  1.00  0.00           C  
ATOM   2463  HA  GLU B 152     -11.864  15.631   0.461  1.00  0.00           H  
ATOM   2464  CB  GLU B 152     -10.917  15.296   2.350  1.00  0.00           C  
ATOM   2465  HB2 GLU B 152     -11.121  14.224   2.363  1.00  0.00           H  
ATOM   2466  HB3 GLU B 152      -9.940  15.463   2.807  1.00  0.00           H  
ATOM   2467  CG  GLU B 152     -11.989  16.005   3.185  1.00  0.00           C  
ATOM   2468  HG2 GLU B 152     -11.822  17.084   3.166  1.00  0.00           H  
ATOM   2469  HG3 GLU B 152     -12.970  15.809   2.745  1.00  0.00           H  
ATOM   2470  CD  GLU B 152     -11.965  15.516   4.636  1.00  0.00           C  
ATOM   2471  OE1 GLU B 152     -12.716  14.555   4.927  1.00  0.00           O  
ATOM   2472  OE2 GLU B 152     -11.230  16.131   5.441  1.00  0.00           O  
ATOM   2473  C   GLU B 152     -10.523  17.268   0.775  1.00  0.00           C  
ATOM   2474  O   GLU B 152      -9.348  17.637   0.818  1.00  0.00           O  
ATOM   2475  N   TRP B 153     -11.536  18.124   0.611  1.00  0.00           N  
ATOM   2476  H   TRP B 153     -12.481  17.748   0.611  1.00  0.00           H  
ATOM   2477  CA  TRP B 153     -11.400  19.586   0.544  1.00  0.00           C  
ATOM   2478  HA  TRP B 153     -10.597  19.889   1.219  1.00  0.00           H  
ATOM   2479  CB  TRP B 153     -11.006  20.016  -0.876  1.00  0.00           C  
ATOM   2480  HB2 TRP B 153     -10.712  21.066  -0.866  1.00  0.00           H  
ATOM   2481  HB3 TRP B 153     -10.126  19.447  -1.150  1.00  0.00           H  
ATOM   2482  CG  TRP B 153     -11.992  19.798  -1.979  1.00  0.00           C  
ATOM   2483  CD1 TRP B 153     -12.887  20.698  -2.443  1.00  0.00           C  
ATOM   2484  HD1 TRP B 153     -13.019  21.702  -2.054  1.00  0.00           H  
ATOM   2485  NE1 TRP B 153     -13.581  20.147  -3.505  1.00  0.00           N  
ATOM   2486  HE1 TRP B 153     -14.305  20.644  -4.005  1.00  0.00           H  
ATOM   2487  CE2 TRP B 153     -13.137  18.875  -3.800  1.00  0.00           C  
ATOM   2488  CZ2 TRP B 153     -13.477  17.938  -4.788  1.00  0.00           C  
ATOM   2489  HZ2 TRP B 153     -14.237  18.171  -5.517  1.00  0.00           H  
ATOM   2490  CH2 TRP B 153     -12.825  16.692  -4.804  1.00  0.00           C  
ATOM   2491  HH2 TRP B 153     -13.064  15.961  -5.562  1.00  0.00           H  
ATOM   2492  CZ3 TRP B 153     -11.852  16.398  -3.833  1.00  0.00           C  
ATOM   2493  HZ3 TRP B 153     -11.339  15.446  -3.843  1.00  0.00           H  
ATOM   2494  CE3 TRP B 153     -11.516  17.348  -2.851  1.00  0.00           C  
ATOM   2495  HE3 TRP B 153     -10.746  17.122  -2.127  1.00  0.00           H  
ATOM   2496  CD2 TRP B 153     -12.146  18.609  -2.810  1.00  0.00           C  
ATOM   2497  C   TRP B 153     -12.677  20.312   0.987  1.00  0.00           C  
ATOM   2498  O   TRP B 153     -13.684  19.693   1.341  1.00  0.00           O  
ATOM   2499  N   LYS B 154     -12.656  21.651   0.961  1.00  0.00           N  
ATOM   2500  H   LYS B 154     -11.796  22.103   0.666  1.00  0.00           H  
ATOM   2501  CA  LYS B 154     -13.787  22.495   1.380  1.00  0.00           C  
ATOM   2502  HA  LYS B 154     -14.685  21.875   1.416  1.00  0.00           H  
ATOM   2503  CB  LYS B 154     -13.505  23.045   2.786  1.00  0.00           C  
ATOM   2504  HB2 LYS B 154     -12.700  22.459   3.232  1.00  0.00           H  
ATOM   2505  HB3 LYS B 154     -13.176  24.084   2.720  1.00  0.00           H  
ATOM   2506  CG  LYS B 154     -14.711  22.947   3.723  1.00  0.00           C  
ATOM   2507  HG2 LYS B 154     -15.522  23.587   3.373  1.00  0.00           H  
ATOM   2508  HG3 LYS B 154     -15.046  21.911   3.755  1.00  0.00           H  
ATOM   2509  CD  LYS B 154     -14.269  23.365   5.128  1.00  0.00           C  
ATOM   2510  HD2 LYS B 154     -13.336  22.851   5.367  1.00  0.00           H  
ATOM   2511  HD3 LYS B 154     -14.094  24.442   5.150  1.00  0.00           H  
ATOM   2512  CE  LYS B 154     -15.305  22.968   6.178  1.00  0.00           C  
ATOM   2513  HE2 LYS B 154     -16.240  23.503   5.984  1.00  0.00           H  
ATOM   2514  HE3 LYS B 154     -15.501  21.894   6.080  1.00  0.00           H  
ATOM   2515  NZ  LYS B 154     -14.787  23.268   7.533  1.00  0.00           N  
ATOM   2516  HZ1 LYS B 154     -15.411  22.913   8.246  1.00  0.00           H  
ATOM   2517  HZ2 LYS B 154     -13.876  22.840   7.653  1.00  0.00           H  
ATOM   2518  HZ3 LYS B 154     -14.671  24.266   7.645  1.00  0.00           H  
ATOM   2519  C   LYS B 154     -14.056  23.609   0.378  1.00  0.00           C  
ATOM   2520  O   LYS B 154     -13.120  24.239  -0.109  1.00  0.00           O  
ATOM   2521  N   MET B 155     -15.331  23.857   0.098  1.00  0.00           N  
ATOM   2522  H   MET B 155     -16.030  23.311   0.590  1.00  0.00           H  
ATOM   2523  CA  MET B 155     -15.821  24.891  -0.815  1.00  0.00           C  
ATOM   2524  HA  MET B 155     -15.025  25.147  -1.512  1.00  0.00           H  
ATOM   2525  CB  MET B 155     -17.006  24.333  -1.626  1.00  0.00           C  
ATOM   2526  HB2 MET B 155     -17.829  24.119  -0.942  1.00  0.00           H  
ATOM   2527  HB3 MET B 155     -17.346  25.088  -2.336  1.00  0.00           H  
ATOM   2528  CG  MET B 155     -16.667  23.039  -2.388  1.00  0.00           C  
ATOM   2529  HG2 MET B 155     -16.408  22.264  -1.667  1.00  0.00           H  
ATOM   2530  HG3 MET B 155     -17.566  22.705  -2.904  1.00  0.00           H  
ATOM   2531  SD  MET B 155     -15.324  23.155  -3.605  1.00  0.00           S  
ATOM   2532  CE  MET B 155     -16.117  24.211  -4.844  1.00  0.00           C  
ATOM   2533  HE1 MET B 155     -16.276  25.203  -4.430  1.00  0.00           H  
ATOM   2534  HE2 MET B 155     -15.484  24.288  -5.728  1.00  0.00           H  
ATOM   2535  HE3 MET B 155     -17.082  23.789  -5.122  1.00  0.00           H  
ATOM   2536  C   MET B 155     -16.216  26.175  -0.068  1.00  0.00           C  
ATOM   2537  O   MET B 155     -16.465  26.158   1.136  1.00  0.00           O  
ATOM   2538  N   ASN B 156     -16.320  27.292  -0.791  1.00  0.00           N  
ATOM   2539  H   ASN B 156     -16.051  27.246  -1.770  1.00  0.00           H  
ATOM   2540  CA  ASN B 156     -16.760  28.596  -0.266  1.00  0.00           C  
ATOM   2541  HA  ASN B 156     -16.218  28.797   0.657  1.00  0.00           H  
ATOM   2542  CB  ASN B 156     -16.389  29.696  -1.278  1.00  0.00           C  
ATOM   2543  HB2 ASN B 156     -16.495  30.662  -0.781  1.00  0.00           H  
ATOM   2544  HB3 ASN B 156     -15.348  29.590  -1.583  1.00  0.00           H  
ATOM   2545  CG  ASN B 156     -17.270  29.686  -2.518  1.00  0.00           C  
ATOM   2546  OD1 ASN B 156     -17.570  28.653  -3.097  1.00  0.00           O  
ATOM   2547  ND2 ASN B 156     -17.716  30.830  -2.980  1.00  0.00           N  
ATOM   2548 HD21 ASN B 156     -18.313  30.790  -3.788  1.00  0.00           H  
ATOM   2549 HD22 ASN B 156     -17.511  31.692  -2.508  1.00  0.00           H  
ATOM   2550  C   ASN B 156     -18.253  28.670   0.117  1.00  0.00           C  
ATOM   2551  O   ASN B 156     -18.689  29.670   0.680  1.00  0.00           O  
ATOM   2552  N   GLY B 157     -19.029  27.628  -0.175  1.00  0.00           N  
ATOM   2553  H   GLY B 157     -18.618  26.851  -0.670  1.00  0.00           H  
ATOM   2554  CA  GLY B 157     -20.423  27.481   0.229  1.00  0.00           C  
ATOM   2555  HA2 GLY B 157     -20.504  27.654   1.302  1.00  0.00           H  
ATOM   2556  HA3 GLY B 157     -21.037  28.216  -0.293  1.00  0.00           H  
ATOM   2557  C   GLY B 157     -20.946  26.077  -0.096  1.00  0.00           C  
ATOM   2558  O   GLY B 157     -20.242  25.303  -0.751  1.00  0.00           O  
ATOM   2559  N   PRO B 158     -22.164  25.728   0.356  1.00  0.00           N  
ATOM   2560  CD  PRO B 158     -23.044  26.545   1.176  1.00  0.00           C  
ATOM   2561  HD2 PRO B 158     -23.268  27.487   0.675  1.00  0.00           H  
ATOM   2562  HD3 PRO B 158     -22.576  26.738   2.143  1.00  0.00           H  
ATOM   2563  CG  PRO B 158     -24.335  25.749   1.375  1.00  0.00           C  
ATOM   2564  HG2 PRO B 158     -25.134  26.191   0.777  1.00  0.00           H  
ATOM   2565  HG3 PRO B 158     -24.622  25.737   2.428  1.00  0.00           H  
ATOM   2566  CB  PRO B 158     -24.040  24.331   0.880  1.00  0.00           C  
ATOM   2567  HB2 PRO B 158     -24.881  23.935   0.308  1.00  0.00           H  
ATOM   2568  HB3 PRO B 158     -23.846  23.686   1.737  1.00  0.00           H  
ATOM   2569  CA  PRO B 158     -22.774  24.448   0.024  1.00  0.00           C  
ATOM   2570  HA  PRO B 158     -22.076  23.665   0.298  1.00  0.00           H  
ATOM   2571  C   PRO B 158     -23.050  24.315  -1.478  1.00  0.00           C  
ATOM   2572  O   PRO B 158     -23.516  25.263  -2.114  1.00  0.00           O  
ATOM   2573  N   THR B 159     -22.751  23.134  -2.033  1.00  0.00           N  
ATOM   2574  H   THR B 159     -22.423  22.389  -1.435  1.00  0.00           H  
ATOM   2575  CA  THR B 159     -22.829  22.830  -3.474  1.00  0.00           C  
ATOM   2576  HA  THR B 159     -23.639  23.420  -3.902  1.00  0.00           H  
ATOM   2577  CB  THR B 159     -21.532  23.249  -4.189  1.00  0.00           C  
ATOM   2578  HB  THR B 159     -21.262  24.243  -3.847  1.00  0.00           H  
ATOM   2579  CG2 THR B 159     -20.330  22.337  -3.954  1.00  0.00           C  
ATOM   2580 HG21 THR B 159     -20.152  22.224  -2.885  1.00  0.00           H  
ATOM   2581 HG22 THR B 159     -20.510  21.361  -4.403  1.00  0.00           H  
ATOM   2582 HG23 THR B 159     -19.452  22.780  -4.422  1.00  0.00           H  
ATOM   2583  OG1 THR B 159     -21.752  23.284  -5.576  1.00  0.00           O  
ATOM   2584  HG1 THR B 159     -21.631  24.200  -5.884  1.00  0.00           H  
ATOM   2585  C   THR B 159     -23.156  21.354  -3.736  1.00  0.00           C  
ATOM   2586  O   THR B 159     -22.878  20.494  -2.893  1.00  0.00           O  
ATOM   2587  N   GLN B 160     -23.753  21.054  -4.893  1.00  0.00           N  
ATOM   2588  H   GLN B 160     -23.854  21.792  -5.578  1.00  0.00           H  
ATOM   2589  CA  GLN B 160     -24.155  19.703  -5.302  1.00  0.00           C  
ATOM   2590  HA  GLN B 160     -24.464  19.150  -4.413  1.00  0.00           H  
ATOM   2591  CB  GLN B 160     -25.378  19.813  -6.233  1.00  0.00           C  
ATOM   2592  HB2 GLN B 160     -26.090  20.529  -5.818  1.00  0.00           H  
ATOM   2593  HB3 GLN B 160     -25.054  20.209  -7.196  1.00  0.00           H  
ATOM   2594  CG  GLN B 160     -26.106  18.474  -6.465  1.00  0.00           C  
ATOM   2595  HG2 GLN B 160     -26.614  18.535  -7.428  1.00  0.00           H  
ATOM   2596  HG3 GLN B 160     -25.392  17.652  -6.522  1.00  0.00           H  
ATOM   2597  CD  GLN B 160     -27.155  18.158  -5.395  1.00  0.00           C  
ATOM   2598  OE1 GLN B 160     -27.091  18.593  -4.257  1.00  0.00           O  
ATOM   2599  NE2 GLN B 160     -28.181  17.398  -5.721  1.00  0.00           N  
ATOM   2600 HE21 GLN B 160     -28.827  17.194  -4.981  1.00  0.00           H  
ATOM   2601 HE22 GLN B 160     -28.244  17.004  -6.640  1.00  0.00           H  
ATOM   2602  C   GLN B 160     -22.960  18.954  -5.926  1.00  0.00           C  
ATOM   2603  O   GLN B 160     -22.900  18.750  -7.143  1.00  0.00           O  
ATOM   2604  N   CYS B 161     -21.979  18.597  -5.089  1.00  0.00           N  
ATOM   2605  H   CYS B 161     -22.108  18.808  -4.108  1.00  0.00           H  
ATOM   2606  CA  CYS B 161     -20.631  18.187  -5.497  1.00  0.00           C  
ATOM   2607  HA  CYS B 161     -20.110  19.063  -5.886  1.00  0.00           H  
ATOM   2608  CB  CYS B 161     -19.870  17.673  -4.266  1.00  0.00           C  
ATOM   2609  HB2 CYS B 161     -20.404  16.821  -3.844  1.00  0.00           H  
ATOM   2610  HB3 CYS B 161     -18.878  17.340  -4.577  1.00  0.00           H  
ATOM   2611  SG  CYS B 161     -19.687  18.962  -3.000  1.00  0.00           S  
ATOM   2612  HG  CYS B 161     -18.815  18.287  -2.238  1.00  0.00           H  
ATOM   2613  C   CYS B 161     -20.593  17.129  -6.609  1.00  0.00           C  
ATOM   2614  O   CYS B 161     -19.829  17.302  -7.554  1.00  0.00           O  
ATOM   2615  N   SER B 162     -21.431  16.091  -6.541  1.00  0.00           N  
ATOM   2616  H   SER B 162     -22.072  16.013  -5.761  1.00  0.00           H  
ATOM   2617  CA  SER B 162     -21.479  14.992  -7.520  1.00  0.00           C  
ATOM   2618  HA  SER B 162     -20.454  14.676  -7.703  1.00  0.00           H  
ATOM   2619  CB  SER B 162     -22.208  13.792  -6.906  1.00  0.00           C  
ATOM   2620  HB2 SER B 162     -22.423  13.043  -7.669  1.00  0.00           H  
ATOM   2621  HB3 SER B 162     -21.558  13.334  -6.162  1.00  0.00           H  
ATOM   2622  OG  SER B 162     -23.406  14.179  -6.260  1.00  0.00           O  
ATOM   2623  HG  SER B 162     -23.441  13.629  -5.435  1.00  0.00           H  
ATOM   2624  C   SER B 162     -22.040  15.365  -8.903  1.00  0.00           C  
ATOM   2625  O   SER B 162     -22.109  14.512  -9.787  1.00  0.00           O  
ATOM   2626  N   THR B 163     -22.371  16.640  -9.136  1.00  0.00           N  
ATOM   2627  H   THR B 163     -22.294  17.283  -8.359  1.00  0.00           H  
ATOM   2628  CA  THR B 163     -22.649  17.186 -10.482  1.00  0.00           C  
ATOM   2629  HA  THR B 163     -22.360  16.446 -11.227  1.00  0.00           H  
ATOM   2630  CB  THR B 163     -24.150  17.463 -10.686  1.00  0.00           C  
ATOM   2631  HB  THR B 163     -24.316  17.644 -11.749  1.00  0.00           H  
ATOM   2632  CG2 THR B 163     -25.053  16.308 -10.249  1.00  0.00           C  
ATOM   2633 HG21 THR B 163     -26.064  16.490 -10.610  1.00  0.00           H  
ATOM   2634 HG22 THR B 163     -24.688  15.371 -10.668  1.00  0.00           H  
ATOM   2635 HG23 THR B 163     -25.070  16.232  -9.161  1.00  0.00           H  
ATOM   2636  OG1 THR B 163     -24.583  18.593  -9.959  1.00  0.00           O  
ATOM   2637  HG1 THR B 163     -24.220  18.539  -9.069  1.00  0.00           H  
ATOM   2638  C   THR B 163     -21.824  18.439 -10.799  1.00  0.00           C  
ATOM   2639  O   THR B 163     -21.382  18.615 -11.932  1.00  0.00           O  
ATOM   2640  N   GLU B 164     -21.577  19.290  -9.797  1.00  0.00           N  
ATOM   2641  H   GLU B 164     -22.001  19.107  -8.897  1.00  0.00           H  
ATOM   2642  CA  GLU B 164     -20.917  20.591  -9.962  1.00  0.00           C  
ATOM   2643  HA  GLU B 164     -21.231  21.029 -10.911  1.00  0.00           H  
ATOM   2644  CB  GLU B 164     -21.379  21.510  -8.811  1.00  0.00           C  
ATOM   2645  HB2 GLU B 164     -21.158  21.016  -7.862  1.00  0.00           H  
ATOM   2646  HB3 GLU B 164     -20.809  22.439  -8.828  1.00  0.00           H  
ATOM   2647  CG  GLU B 164     -22.885  21.850  -8.840  1.00  0.00           C  
ATOM   2648  HG2 GLU B 164     -23.468  20.929  -8.887  1.00  0.00           H  
ATOM   2649  HG3 GLU B 164     -23.133  22.333  -7.892  1.00  0.00           H  
ATOM   2650  CD  GLU B 164     -23.305  22.788  -9.989  1.00  0.00           C  
ATOM   2651  OE1 GLU B 164     -22.453  23.106 -10.853  1.00  0.00           O  
ATOM   2652  OE2 GLU B 164     -24.464  23.259  -9.958  1.00  0.00           O  
ATOM   2653  C   GLU B 164     -19.379  20.513 -10.009  1.00  0.00           C  
ATOM   2654  O   GLU B 164     -18.726  21.435 -10.511  1.00  0.00           O  
ATOM   2655  N   LEU B 165     -18.788  19.427  -9.487  1.00  0.00           N  
ATOM   2656  H   LEU B 165     -19.393  18.676  -9.174  1.00  0.00           H  
ATOM   2657  CA  LEU B 165     -17.341  19.214  -9.341  1.00  0.00           C  
ATOM   2658  HA  LEU B 165     -16.814  20.030  -9.830  1.00  0.00           H  
ATOM   2659  CB  LEU B 165     -16.939  19.194  -7.849  1.00  0.00           C  
ATOM   2660  HB2 LEU B 165     -17.386  18.310  -7.394  1.00  0.00           H  
ATOM   2661  HB3 LEU B 165     -15.856  19.084  -7.790  1.00  0.00           H  
ATOM   2662  CG  LEU B 165     -17.346  20.412  -7.002  1.00  0.00           C  
ATOM   2663  HG  LEU B 165     -18.430  20.519  -7.004  1.00  0.00           H  
ATOM   2664  CD1 LEU B 165     -16.878  20.214  -5.558  1.00  0.00           C  
ATOM   2665 HD11 LEU B 165     -15.793  20.132  -5.521  1.00  0.00           H  
ATOM   2666 HD12 LEU B 165     -17.210  21.052  -4.947  1.00  0.00           H  
ATOM   2667 HD13 LEU B 165     -17.326  19.303  -5.161  1.00  0.00           H  
ATOM   2668  CD2 LEU B 165     -16.713  21.703  -7.512  1.00  0.00           C  
ATOM   2669 HD21 LEU B 165     -15.626  21.636  -7.474  1.00  0.00           H  
ATOM   2670 HD22 LEU B 165     -17.034  21.876  -8.535  1.00  0.00           H  
ATOM   2671 HD23 LEU B 165     -17.062  22.538  -6.914  1.00  0.00           H  
ATOM   2672  C   LEU B 165     -16.892  17.910 -10.020  1.00  0.00           C  
ATOM   2673  O   LEU B 165     -17.653  16.948 -10.133  1.00  0.00           O  
ATOM   2674  N   ARG B 166     -15.621  17.843 -10.430  1.00  0.00           N  
ATOM   2675  H   ARG B 166     -15.043  18.677 -10.335  1.00  0.00           H  
ATOM   2676  CA  ARG B 166     -15.018  16.616 -10.977  1.00  0.00           C  
ATOM   2677  HA  ARG B 166     -15.480  15.775 -10.464  1.00  0.00           H  
ATOM   2678  CB  ARG B 166     -15.353  16.499 -12.476  1.00  0.00           C  
ATOM   2679  HB2 ARG B 166     -16.312  16.981 -12.673  1.00  0.00           H  
ATOM   2680  HB3 ARG B 166     -14.591  16.993 -13.080  1.00  0.00           H  
ATOM   2681  CG  ARG B 166     -15.481  15.026 -12.874  1.00  0.00           C  
ATOM   2682  HG2 ARG B 166     -14.522  14.525 -12.738  1.00  0.00           H  
ATOM   2683  HG3 ARG B 166     -16.215  14.558 -12.217  1.00  0.00           H  
ATOM   2684  CD  ARG B 166     -15.971  14.859 -14.317  1.00  0.00           C  
ATOM   2685  HD2 ARG B 166     -16.335  13.836 -14.429  1.00  0.00           H  
ATOM   2686  HD3 ARG B 166     -16.820  15.524 -14.488  1.00  0.00           H  
ATOM   2687  NE  ARG B 166     -14.897  15.075 -15.308  1.00  0.00           N  
ATOM   2688  HE  ARG B 166     -14.103  14.454 -15.236  1.00  0.00           H  
ATOM   2689  CZ  ARG B 166     -14.908  15.898 -16.341  1.00  0.00           C  
ATOM   2690  NH1 ARG B 166     -15.825  16.813 -16.525  1.00  0.00           N  
ATOM   2691 HH11 ARG B 166     -16.527  16.958 -15.817  1.00  0.00           H  
ATOM   2692 HH12 ARG B 166     -15.797  17.430 -17.317  1.00  0.00           H  
ATOM   2693  NH2 ARG B 166     -13.976  15.798 -17.243  1.00  0.00           N  
ATOM   2694 HH21 ARG B 166     -13.282  15.074 -17.152  1.00  0.00           H  
ATOM   2695 HH22 ARG B 166     -13.973  16.405 -18.040  1.00  0.00           H  
ATOM   2696  C   ARG B 166     -13.519  16.545 -10.704  1.00  0.00           C  
ATOM   2697  O   ARG B 166     -12.822  17.538 -10.894  1.00  0.00           O  
ATOM   2698  N   LEU B 167     -13.022  15.390 -10.256  1.00  0.00           N  
ATOM   2699  H   LEU B 167     -13.627  14.578 -10.177  1.00  0.00           H  
ATOM   2700  CA  LEU B 167     -11.594  15.187  -9.988  1.00  0.00           C  
ATOM   2701  HA  LEU B 167     -11.096  16.159  -9.965  1.00  0.00           H  
ATOM   2702  CB  LEU B 167     -11.415  14.533  -8.602  1.00  0.00           C  
ATOM   2703  HB2 LEU B 167     -12.085  15.015  -7.888  1.00  0.00           H  
ATOM   2704  HB3 LEU B 167     -11.713  13.487  -8.683  1.00  0.00           H  
ATOM   2705  CG  LEU B 167      -9.974  14.612  -8.050  1.00  0.00           C  
ATOM   2706  HG  LEU B 167      -9.266  14.344  -8.831  1.00  0.00           H  
ATOM   2707  CD1 LEU B 167      -9.637  16.011  -7.526  1.00  0.00           C  
ATOM   2708 HD11 LEU B 167     -10.292  16.274  -6.696  1.00  0.00           H  
ATOM   2709 HD12 LEU B 167      -8.605  16.033  -7.179  1.00  0.00           H  
ATOM   2710 HD13 LEU B 167      -9.749  16.754  -8.313  1.00  0.00           H  
ATOM   2711  CD2 LEU B 167      -9.786  13.632  -6.894  1.00  0.00           C  
ATOM   2712 HD21 LEU B 167     -10.462  13.878  -6.076  1.00  0.00           H  
ATOM   2713 HD22 LEU B 167      -9.984  12.616  -7.237  1.00  0.00           H  
ATOM   2714 HD23 LEU B 167      -8.759  13.686  -6.534  1.00  0.00           H  
ATOM   2715  C   LEU B 167     -10.940  14.380 -11.117  1.00  0.00           C  
ATOM   2716  O   LEU B 167     -11.535  13.430 -11.633  1.00  0.00           O  
ATOM   2717  N   LEU B 168      -9.707  14.740 -11.475  1.00  0.00           N  
ATOM   2718  H   LEU B 168      -9.286  15.553 -11.027  1.00  0.00           H  
ATOM   2719  CA  LEU B 168      -8.854  13.992 -12.400  1.00  0.00           C  
ATOM   2720  HA  LEU B 168      -9.319  13.029 -12.601  1.00  0.00           H  
ATOM   2721  CB  LEU B 168      -8.712  14.737 -13.743  1.00  0.00           C  
ATOM   2722  HB2 LEU B 168      -8.142  15.654 -13.592  1.00  0.00           H  
ATOM   2723  HB3 LEU B 168      -8.119  14.096 -14.397  1.00  0.00           H  
ATOM   2724  CG  LEU B 168     -10.046  15.072 -14.450  1.00  0.00           C  
ATOM   2725  HG  LEU B 168     -10.823  14.379 -14.130  1.00  0.00           H  
ATOM   2726  CD1 LEU B 168     -10.510  16.511 -14.174  1.00  0.00           C  
ATOM   2727 HD11 LEU B 168      -9.772  17.219 -14.552  1.00  0.00           H  
ATOM   2728 HD12 LEU B 168     -10.616  16.667 -13.100  1.00  0.00           H  
ATOM   2729 HD13 LEU B 168     -11.471  16.694 -14.650  1.00  0.00           H  
ATOM   2730  CD2 LEU B 168      -9.893  14.931 -15.966  1.00  0.00           C  
ATOM   2731 HD21 LEU B 168      -9.633  13.899 -16.208  1.00  0.00           H  
ATOM   2732 HD22 LEU B 168     -10.827  15.183 -16.463  1.00  0.00           H  
ATOM   2733 HD23 LEU B 168      -9.097  15.586 -16.322  1.00  0.00           H  
ATOM   2734  C   LEU B 168      -7.490  13.699 -11.755  1.00  0.00           C  
ATOM   2735  O   LEU B 168      -7.016  14.469 -10.915  1.00  0.00           O  
ATOM   2736  N   TYR B 169      -6.869  12.572 -12.129  1.00  0.00           N  
ATOM   2737  H   TYR B 169      -7.318  11.977 -12.813  1.00  0.00           H  
ATOM   2738  CA  TYR B 169      -5.546  12.173 -11.624  1.00  0.00           C  
ATOM   2739  HA  TYR B 169      -4.984  13.091 -11.442  1.00  0.00           H  
ATOM   2740  CB  TYR B 169      -5.667  11.441 -10.273  1.00  0.00           C  
ATOM   2741  HB2 TYR B 169      -4.670  11.396  -9.833  1.00  0.00           H  
ATOM   2742  HB3 TYR B 169      -6.275  12.060  -9.619  1.00  0.00           H  
ATOM   2743  CG  TYR B 169      -6.273  10.041 -10.239  1.00  0.00           C  
ATOM   2744  CD1 TYR B 169      -7.673   9.888 -10.207  1.00  0.00           C  
ATOM   2745  HD1 TYR B 169      -8.310  10.758 -10.300  1.00  0.00           H  
ATOM   2746  CE1 TYR B 169      -8.244   8.613 -10.012  1.00  0.00           C  
ATOM   2747  HE1 TYR B 169      -9.316   8.494  -9.991  1.00  0.00           H  
ATOM   2748  CZ  TYR B 169      -7.420   7.479  -9.842  1.00  0.00           C  
ATOM   2749  OH  TYR B 169      -7.974   6.261  -9.599  1.00  0.00           O  
ATOM   2750  HH  TYR B 169      -7.336   5.589  -9.311  1.00  0.00           H  
ATOM   2751  CE2 TYR B 169      -6.019   7.627  -9.893  1.00  0.00           C  
ATOM   2752  HE2 TYR B 169      -5.391   6.757  -9.772  1.00  0.00           H  
ATOM   2753  CD2 TYR B 169      -5.450   8.903 -10.088  1.00  0.00           C  
ATOM   2754  HD2 TYR B 169      -4.376   9.013 -10.085  1.00  0.00           H  
ATOM   2755  C   TYR B 169      -4.741  11.350 -12.637  1.00  0.00           C  
ATOM   2756  O   TYR B 169      -5.289  10.484 -13.318  1.00  0.00           O  
ATOM   2757  N   GLN B 170      -3.431  11.601 -12.729  1.00  0.00           N  
ATOM   2758  H   GLN B 170      -3.024  12.308 -12.126  1.00  0.00           H  
ATOM   2759  CA  GLN B 170      -2.550  10.934 -13.698  1.00  0.00           C  
ATOM   2760  HA  GLN B 170      -2.971   9.953 -13.918  1.00  0.00           H  
ATOM   2761  CB  GLN B 170      -2.521  11.718 -15.025  1.00  0.00           C  
ATOM   2762  HB2 GLN B 170      -2.144  11.047 -15.790  1.00  0.00           H  
ATOM   2763  HB3 GLN B 170      -3.539  12.000 -15.289  1.00  0.00           H  
ATOM   2764  CG  GLN B 170      -1.652  12.988 -15.002  1.00  0.00           C  
ATOM   2765  HG2 GLN B 170      -1.851  13.508 -14.069  1.00  0.00           H  
ATOM   2766  HG3 GLN B 170      -0.602  12.700 -15.036  1.00  0.00           H  
ATOM   2767  CD  GLN B 170      -1.919  13.976 -16.140  1.00  0.00           C  
ATOM   2768  OE1 GLN B 170      -1.889  15.183 -15.944  1.00  0.00           O  
ATOM   2769  NE2 GLN B 170      -2.177  13.536 -17.351  1.00  0.00           N  
ATOM   2770 HE21 GLN B 170      -2.368  14.215 -18.064  1.00  0.00           H  
ATOM   2771 HE22 GLN B 170      -2.123  12.543 -17.587  1.00  0.00           H  
ATOM   2772  C   GLN B 170      -1.142  10.705 -13.128  1.00  0.00           C  
ATOM   2773  O   GLN B 170      -0.686  11.463 -12.267  1.00  0.00           O  
ATOM   2774  N   LEU B 171      -0.449   9.663 -13.600  1.00  0.00           N  
ATOM   2775  H   LEU B 171      -0.874   9.104 -14.324  1.00  0.00           H  
ATOM   2776  CA  LEU B 171       0.977   9.446 -13.323  1.00  0.00           C  
ATOM   2777  HA  LEU B 171       1.154   9.552 -12.251  1.00  0.00           H  
ATOM   2778  CB  LEU B 171       1.390   8.026 -13.772  1.00  0.00           C  
ATOM   2779  HB2 LEU B 171       0.773   7.736 -14.623  1.00  0.00           H  
ATOM   2780  HB3 LEU B 171       2.424   8.035 -14.120  1.00  0.00           H  
ATOM   2781  CG  LEU B 171       1.258   6.968 -12.660  1.00  0.00           C  
ATOM   2782  HG  LEU B 171       0.371   7.181 -12.072  1.00  0.00           H  
ATOM   2783  CD1 LEU B 171       1.112   5.563 -13.247  1.00  0.00           C  
ATOM   2784 HD11 LEU B 171       1.959   5.335 -13.894  1.00  0.00           H  
ATOM   2785 HD12 LEU B 171       1.066   4.833 -12.439  1.00  0.00           H  
ATOM   2786 HD13 LEU B 171       0.188   5.504 -13.823  1.00  0.00           H  
ATOM   2787  CD2 LEU B 171       2.480   6.979 -11.738  1.00  0.00           C  
ATOM   2788 HD21 LEU B 171       2.608   7.967 -11.300  1.00  0.00           H  
ATOM   2789 HD22 LEU B 171       2.337   6.257 -10.934  1.00  0.00           H  
ATOM   2790 HD23 LEU B 171       3.376   6.712 -12.302  1.00  0.00           H  
ATOM   2791  C   LEU B 171       1.807  10.517 -14.048  1.00  0.00           C  
ATOM   2792  O   LEU B 171       1.632  10.740 -15.247  1.00  0.00           O  
ATOM   2793  N   VAL B 172       2.734  11.162 -13.332  1.00  0.00           N  
ATOM   2794  H   VAL B 172       2.839  10.933 -12.350  1.00  0.00           H  
ATOM   2795  CA  VAL B 172       3.490  12.313 -13.868  1.00  0.00           C  
ATOM   2796  HA  VAL B 172       2.771  12.989 -14.332  1.00  0.00           H  
ATOM   2797  CB  VAL B 172       4.202  13.101 -12.750  1.00  0.00           C  
ATOM   2798  HB  VAL B 172       4.689  13.964 -13.205  1.00  0.00           H  
ATOM   2799  CG1 VAL B 172       3.195  13.639 -11.726  1.00  0.00           C  
ATOM   2800 HG11 VAL B 172       2.720  12.818 -11.191  1.00  0.00           H  
ATOM   2801 HG12 VAL B 172       3.710  14.276 -11.007  1.00  0.00           H  
ATOM   2802 HG13 VAL B 172       2.435  14.229 -12.238  1.00  0.00           H  
ATOM   2803  CG2 VAL B 172       5.282  12.289 -12.022  1.00  0.00           C  
ATOM   2804 HG21 VAL B 172       4.851  11.406 -11.551  1.00  0.00           H  
ATOM   2805 HG22 VAL B 172       6.058  11.979 -12.722  1.00  0.00           H  
ATOM   2806 HG23 VAL B 172       5.745  12.904 -11.250  1.00  0.00           H  
ATOM   2807  C   VAL B 172       4.494  11.951 -14.969  1.00  0.00           C  
ATOM   2808  O   VAL B 172       4.903  12.830 -15.724  1.00  0.00           O  
ATOM   2809  N   PHE B 173       4.895  10.682 -15.085  1.00  0.00           N  
ATOM   2810  H   PHE B 173       4.470   9.995 -14.484  1.00  0.00           H  
ATOM   2811  CA  PHE B 173       5.853  10.243 -16.100  1.00  0.00           C  
ATOM   2812  HA  PHE B 173       6.747  10.864 -16.012  1.00  0.00           H  
ATOM   2813  CB  PHE B 173       6.255   8.783 -15.885  1.00  0.00           C  
ATOM   2814  HB2 PHE B 173       6.522   8.635 -14.848  1.00  0.00           H  
ATOM   2815  HB3 PHE B 173       5.397   8.144 -16.083  1.00  0.00           H  
ATOM   2816  CG  PHE B 173       7.419   8.368 -16.763  1.00  0.00           C  
ATOM   2817  CD1 PHE B 173       8.695   8.915 -16.532  1.00  0.00           C  
ATOM   2818  HD1 PHE B 173       8.850   9.600 -15.711  1.00  0.00           H  
ATOM   2819  CE1 PHE B 173       9.768   8.599 -17.383  1.00  0.00           C  
ATOM   2820  HE1 PHE B 173      10.743   9.032 -17.206  1.00  0.00           H  
ATOM   2821  CZ  PHE B 173       9.567   7.736 -18.475  1.00  0.00           C  
ATOM   2822  HZ  PHE B 173      10.386   7.510 -19.144  1.00  0.00           H  
ATOM   2823  CE2 PHE B 173       8.295   7.176 -18.702  1.00  0.00           C  
ATOM   2824  HE2 PHE B 173       8.139   6.518 -19.545  1.00  0.00           H  
ATOM   2825  CD2 PHE B 173       7.222   7.492 -17.847  1.00  0.00           C  
ATOM   2826  HD2 PHE B 173       6.240   7.080 -18.040  1.00  0.00           H  
ATOM   2827  C   PHE B 173       5.279  10.409 -17.505  1.00  0.00           C  
ATOM   2828  O   PHE B 173       4.311   9.735 -17.849  1.00  0.00           O  
ATOM   2829  N   LEU B 174       5.885  11.306 -18.294  1.00  0.00           N  
ATOM   2830  H   LEU B 174       6.652  11.822 -17.895  1.00  0.00           H  
ATOM   2831  CA  LEU B 174       5.455  11.705 -19.645  1.00  0.00           C  
ATOM   2832  HA  LEU B 174       6.067  12.559 -19.933  1.00  0.00           H  
ATOM   2833  CB  LEU B 174       5.748  10.578 -20.662  1.00  0.00           C  
ATOM   2834  HB2 LEU B 174       5.085   9.739 -20.441  1.00  0.00           H  
ATOM   2835  HB3 LEU B 174       5.497  10.934 -21.662  1.00  0.00           H  
ATOM   2836  CG  LEU B 174       7.201  10.064 -20.679  1.00  0.00           C  
ATOM   2837  HG  LEU B 174       7.479   9.717 -19.686  1.00  0.00           H  
ATOM   2838  CD1 LEU B 174       7.328   8.886 -21.646  1.00  0.00           C  
ATOM   2839 HD11 LEU B 174       7.072   9.203 -22.657  1.00  0.00           H  
ATOM   2840 HD12 LEU B 174       6.651   8.089 -21.339  1.00  0.00           H  
ATOM   2841 HD13 LEU B 174       8.349   8.506 -21.633  1.00  0.00           H  
ATOM   2842  CD2 LEU B 174       8.202  11.138 -21.110  1.00  0.00           C  
ATOM   2843 HD21 LEU B 174       8.202  11.960 -20.396  1.00  0.00           H  
ATOM   2844 HD22 LEU B 174       7.938  11.517 -22.099  1.00  0.00           H  
ATOM   2845 HD23 LEU B 174       9.205  10.714 -21.145  1.00  0.00           H  
ATOM   2846  C   LEU B 174       4.005  12.238 -19.728  1.00  0.00           C  
ATOM   2847  O   LEU B 174       3.491  12.404 -20.828  1.00  0.00           O  
ATOM   2848  N   LEU B 175       3.378  12.528 -18.577  1.00  0.00           N  
ATOM   2849  H   LEU B 175       3.916  12.417 -17.730  1.00  0.00           H  
ATOM   2850  CA  LEU B 175       1.941  12.791 -18.412  1.00  0.00           C  
ATOM   2851  HA  LEU B 175       1.724  12.765 -17.345  1.00  0.00           H  
ATOM   2852  CB  LEU B 175       1.569  14.201 -18.921  1.00  0.00           C  
ATOM   2853  HB2 LEU B 175       1.761  14.241 -19.995  1.00  0.00           H  
ATOM   2854  HB3 LEU B 175       0.498  14.344 -18.777  1.00  0.00           H  
ATOM   2855  CG  LEU B 175       2.317  15.362 -18.245  1.00  0.00           C  
ATOM   2856  HG  LEU B 175       3.392  15.228 -18.367  1.00  0.00           H  
ATOM   2857  CD1 LEU B 175       1.928  16.682 -18.911  1.00  0.00           C  
ATOM   2858 HD11 LEU B 175       2.179  16.638 -19.972  1.00  0.00           H  
ATOM   2859 HD12 LEU B 175       2.477  17.504 -18.455  1.00  0.00           H  
ATOM   2860 HD13 LEU B 175       0.856  16.852 -18.805  1.00  0.00           H  
ATOM   2861  CD2 LEU B 175       2.000  15.468 -16.749  1.00  0.00           C  
ATOM   2862 HD21 LEU B 175       2.369  14.582 -16.233  1.00  0.00           H  
ATOM   2863 HD22 LEU B 175       2.495  16.342 -16.330  1.00  0.00           H  
ATOM   2864 HD23 LEU B 175       0.922  15.552 -16.604  1.00  0.00           H  
ATOM   2865  C   LEU B 175       1.066  11.682 -19.026  1.00  0.00           C  
ATOM   2866  O   LEU B 175       0.480  11.849 -20.091  1.00  0.00           O  
ATOM   2867  N   BCN B 176       0.959  10.549 -18.327  1.00  0.00           N  
ATOM   2868  H27 BCN B 176       1.447  10.493 -17.445  1.00  0.00           H  
ATOM   2869  C2  BCN B 176       0.057   9.484 -18.725  1.00  0.00           C  
ATOM   2870  H   BCN B 176       0.325   9.230 -19.751  1.00  0.00           H  
ATOM   2871  C4  BCN B 176       0.231   8.214 -17.881  1.00  0.00           C  
ATOM   2872  H1  BCN B 176      -0.029   8.422 -16.836  1.00  0.00           H  
ATOM   2873  H2  BCN B 176      -0.488   7.461 -18.230  1.00  0.00           H  
ATOM   2874  C5  BCN B 176       1.649   7.608 -17.956  1.00  0.00           C  
ATOM   2875  H3  BCN B 176       2.057   7.742 -18.968  1.00  0.00           H  
ATOM   2876  H4  BCN B 176       2.312   8.148 -17.268  1.00  0.00           H  
ATOM   2877  C6  BCN B 176       1.629   6.099 -17.617  1.00  0.00           C  
ATOM   2878  H8  BCN B 176       0.953   5.589 -18.314  1.00  0.00           H  
ATOM   2879  H9  BCN B 176       1.219   5.944 -16.610  1.00  0.00           H  
ATOM   2880  C7  BCN B 176       3.016   5.438 -17.725  1.00  0.00           C  
ATOM   2881  H5  BCN B 176       3.486   5.708 -18.680  1.00  0.00           H  
ATOM   2882  H6  BCN B 176       2.890   4.345 -17.708  1.00  0.00           H  
ATOM   2883  N2  BCN B 176       3.888   5.846 -16.623  1.00  0.00           N  
ATOM   2884  H7  BCN B 176       3.936   6.818 -16.354  1.00  0.00           H  
ATOM   2885  C8  BCN B 176       4.669   4.984 -15.909  1.00  0.00           C  
ATOM   2886  O1  BCN B 176       4.755   3.786 -16.108  1.00  0.00           O  
ATOM   2887  O2  BCN B 176       5.316   5.683 -14.943  1.00  0.00           O  
ATOM   2888  C9  BCN B 176       6.186   4.906 -14.110  1.00  0.00           C  
ATOM   2889  H21 BCN B 176       5.609   4.142 -13.576  1.00  0.00           H  
ATOM   2890  H22 BCN B 176       6.922   4.388 -14.734  1.00  0.00           H  
ATOM   2891  C10 BCN B 176       6.913   5.779 -13.091  1.00  0.00           C  
ATOM   2892  H23 BCN B 176       6.291   6.059 -12.243  1.00  0.00           H  
ATOM   2893  C11 BCN B 176       8.047   6.732 -13.432  1.00  0.00           C  
ATOM   2894  H12 BCN B 176       8.291   6.820 -14.488  1.00  0.00           H  
ATOM   2895  C12 BCN B 176       8.237   8.082 -12.677  1.00  0.00           C  
ATOM   2896  H13 BCN B 176       7.939   7.955 -11.627  1.00  0.00           H  
ATOM   2897  H14 BCN B 176       7.564   8.850 -13.065  1.00  0.00           H  
ATOM   2898  C13 BCN B 176       9.695   8.640 -12.727  1.00  0.00           C  
ATOM   2899  H19 BCN B 176      10.030   8.808 -13.757  1.00  0.00           H  
ATOM   2900  H20 BCN B 176       9.786   9.574 -12.159  1.00  0.00           H  
ATOM   2901  C14 BCN B 176      10.485   7.594 -12.106  1.00  0.00           C  
ATOM   2902  C15 BCN B 176      10.673   6.527 -11.623  1.00  0.00           C  
ATOM   2903  C16 BCN B 176      10.323   5.193 -11.168  1.00  0.00           C  
ATOM   2904  H17 BCN B 176      10.571   5.090 -10.109  1.00  0.00           H  
ATOM   2905  H18 BCN B 176      10.856   4.437 -11.757  1.00  0.00           H  
ATOM   2906  C17 BCN B 176       8.785   5.070 -11.368  1.00  0.00           C  
ATOM   2907  H15 BCN B 176       8.475   4.054 -11.091  1.00  0.00           H  
ATOM   2908  H16 BCN B 176       8.270   5.749 -10.674  1.00  0.00           H  
ATOM   2909  C18 BCN B 176       8.339   5.362 -12.814  1.00  0.00           C  
ATOM   2910  H11 BCN B 176       8.788   4.647 -13.500  1.00  0.00           H  
ATOM   2911  C3  BCN B 176      -1.410   9.895 -18.757  1.00  0.00           C  
ATOM   2912  O3  BCN B 176      -1.823  10.877 -18.162  1.00  0.00           O  
ATOM   2913  N   GLU B 177      -2.227   9.081 -19.429  1.00  0.00           N  
ATOM   2914  H   GLU B 177      -1.815   8.355 -19.991  1.00  0.00           H  
ATOM   2915  CA  GLU B 177      -3.687   9.206 -19.508  1.00  0.00           C  
ATOM   2916  HA  GLU B 177      -3.893  10.037 -20.184  1.00  0.00           H  
ATOM   2917  CB  GLU B 177      -4.274   7.907 -20.107  1.00  0.00           C  
ATOM   2918  HB2 GLU B 177      -3.466   7.262 -20.458  1.00  0.00           H  
ATOM   2919  HB3 GLU B 177      -4.807   7.348 -19.337  1.00  0.00           H  
ATOM   2920  CG  GLU B 177      -5.225   8.157 -21.285  1.00  0.00           C  
ATOM   2921  HG2 GLU B 177      -5.538   7.193 -21.692  1.00  0.00           H  
ATOM   2922  HG3 GLU B 177      -6.115   8.669 -20.911  1.00  0.00           H  
ATOM   2923  CD  GLU B 177      -4.555   8.987 -22.389  1.00  0.00           C  
ATOM   2924  OE1 GLU B 177      -3.598   8.466 -23.005  1.00  0.00           O  
ATOM   2925  OE2 GLU B 177      -4.970  10.158 -22.534  1.00  0.00           O  
ATOM   2926  C   GLU B 177      -4.353   9.543 -18.157  1.00  0.00           C  
ATOM   2927  O   GLU B 177      -4.082   8.919 -17.125  1.00  0.00           O  
ATOM   2928  N   ALA B 178      -5.222  10.558 -18.174  1.00  0.00           N  
ATOM   2929  H   ALA B 178      -5.427  11.001 -19.058  1.00  0.00           H  
ATOM   2930  CA  ALA B 178      -5.869  11.079 -16.975  1.00  0.00           C  
ATOM   2931  HA  ALA B 178      -5.185  10.939 -16.140  1.00  0.00           H  
ATOM   2932  CB  ALA B 178      -6.102  12.585 -17.131  1.00  0.00           C  
ATOM   2933  HB1 ALA B 178      -5.151  13.087 -17.314  1.00  0.00           H  
ATOM   2934  HB2 ALA B 178      -6.781  12.772 -17.965  1.00  0.00           H  
ATOM   2935  HB3 ALA B 178      -6.539  12.981 -16.213  1.00  0.00           H  
ATOM   2936  C   ALA B 178      -7.157  10.324 -16.624  1.00  0.00           C  
ATOM   2937  O   ALA B 178      -8.108  10.263 -17.406  1.00  0.00           O  
ATOM   2938  N   HIE B 179      -7.203   9.795 -15.400  1.00  0.00           N  
ATOM   2939  H   HIE B 179      -6.388   9.901 -14.803  1.00  0.00           H  
ATOM   2940  CA  HIE B 179      -8.399   9.176 -14.829  1.00  0.00           C  
ATOM   2941  HA  HIE B 179      -8.824   8.512 -15.584  1.00  0.00           H  
ATOM   2942  CB  HIE B 179      -8.014   8.344 -13.594  1.00  0.00           C  
ATOM   2943  HB2 HIE B 179      -6.931   8.222 -13.547  1.00  0.00           H  
ATOM   2944  HB3 HIE B 179      -8.323   8.866 -12.692  1.00  0.00           H  
ATOM   2945  CG  HIE B 179      -8.633   6.973 -13.600  1.00  0.00           C  
ATOM   2946  ND1 HIE B 179      -9.910   6.663 -14.075  1.00  0.00           N  
ATOM   2947  CE1 HIE B 179     -10.047   5.341 -13.899  1.00  0.00           C  
ATOM   2948  HE1 HIE B 179     -10.926   4.775 -14.180  1.00  0.00           H  
ATOM   2949  NE2 HIE B 179      -8.947   4.821 -13.325  1.00  0.00           N  
ATOM   2950  HE2 HIE B 179      -8.819   3.854 -13.068  1.00  0.00           H  
ATOM   2951  CD2 HIE B 179      -8.044   5.840 -13.124  1.00  0.00           C  
ATOM   2952  HD2 HIE B 179      -7.064   5.775 -12.671  1.00  0.00           H  
ATOM   2953  C   HIE B 179      -9.468  10.220 -14.470  1.00  0.00           C  
ATOM   2954  O   HIE B 179      -9.210  11.427 -14.473  1.00  0.00           O  
ATOM   2955  N   THR B 180     -10.675   9.782 -14.100  1.00  0.00           N  
ATOM   2956  H   THR B 180     -10.831   8.778 -14.068  1.00  0.00           H  
ATOM   2957  CA  THR B 180     -11.742  10.679 -13.618  1.00  0.00           C  
ATOM   2958  HA  THR B 180     -11.280  11.560 -13.176  1.00  0.00           H  
ATOM   2959  CB  THR B 180     -12.621  11.164 -14.787  1.00  0.00           C  
ATOM   2960  HB  THR B 180     -12.877  10.317 -15.423  1.00  0.00           H  
ATOM   2961  CG2 THR B 180     -13.912  11.863 -14.357  1.00  0.00           C  
ATOM   2962 HG21 THR B 180     -13.670  12.672 -13.670  1.00  0.00           H  
ATOM   2963 HG22 THR B 180     -14.425  12.250 -15.236  1.00  0.00           H  
ATOM   2964 HG23 THR B 180     -14.575  11.152 -13.863  1.00  0.00           H  
ATOM   2965  OG1 THR B 180     -11.918  12.128 -15.542  1.00  0.00           O  
ATOM   2966  HG1 THR B 180     -10.991  11.843 -15.569  1.00  0.00           H  
ATOM   2967  C   THR B 180     -12.578  10.024 -12.518  1.00  0.00           C  
ATOM   2968  O   THR B 180     -13.115   8.936 -12.711  1.00  0.00           O  
ATOM   2969  N   CYS B 181     -12.748  10.742 -11.403  1.00  0.00           N  
ATOM   2970  H   CYS B 181     -12.323  11.665 -11.366  1.00  0.00           H  
ATOM   2971  CA  CYS B 181     -13.637  10.375 -10.298  1.00  0.00           C  
ATOM   2972  HA  CYS B 181     -14.189   9.473 -10.570  1.00  0.00           H  
ATOM   2973  CB  CYS B 181     -12.828  10.052  -9.030  1.00  0.00           C  
ATOM   2974  HB2 CYS B 181     -12.113  10.849  -8.820  1.00  0.00           H  
ATOM   2975  HB3 CYS B 181     -13.511   9.970  -8.183  1.00  0.00           H  
ATOM   2976  SG  CYS B 181     -11.962   8.464  -9.189  1.00  0.00           S  
ATOM   2977  HG  CYS B 181     -11.891   8.198  -7.870  1.00  0.00           H  
ATOM   2978  C   CYS B 181     -14.677  11.479 -10.034  1.00  0.00           C  
ATOM   2979  O   CYS B 181     -14.435  12.668 -10.271  1.00  0.00           O  
ATOM   2980  N   ILE B 182     -15.839  11.074  -9.520  1.00  0.00           N  
ATOM   2981  H   ILE B 182     -15.963  10.092  -9.319  1.00  0.00           H  
ATOM   2982  CA  ILE B 182     -16.910  11.980  -9.091  1.00  0.00           C  
ATOM   2983  HA  ILE B 182     -16.825  12.905  -9.653  1.00  0.00           H  
ATOM   2984  CB  ILE B 182     -18.290  11.387  -9.457  1.00  0.00           C  
ATOM   2985  HB  ILE B 182     -18.433  10.472  -8.878  1.00  0.00           H  
ATOM   2986  CG2 ILE B 182     -19.422  12.353  -9.078  1.00  0.00           C  
ATOM   2987 HG21 ILE B 182     -19.493  12.431  -7.994  1.00  0.00           H  
ATOM   2988 HG22 ILE B 182     -19.247  13.345  -9.494  1.00  0.00           H  
ATOM   2989 HG23 ILE B 182     -20.381  11.981  -9.444  1.00  0.00           H  
ATOM   2990  CG1 ILE B 182     -18.408  11.004 -10.954  1.00  0.00           C  
ATOM   2991 HG12 ILE B 182     -17.745  10.163 -11.161  1.00  0.00           H  
ATOM   2992 HG13 ILE B 182     -19.424  10.655 -11.145  1.00  0.00           H  
ATOM   2993  CD1 ILE B 182     -18.088  12.122 -11.959  1.00  0.00           C  
ATOM   2994 HD11 ILE B 182     -18.708  12.998 -11.768  1.00  0.00           H  
ATOM   2995 HD12 ILE B 182     -17.036  12.394 -11.891  1.00  0.00           H  
ATOM   2996 HD13 ILE B 182     -18.287  11.764 -12.969  1.00  0.00           H  
ATOM   2997  C   ILE B 182     -16.754  12.281  -7.581  1.00  0.00           C  
ATOM   2998  O   ILE B 182     -16.592  11.340  -6.799  1.00  0.00           O  
ATOM   2999  N   PRO B 183     -16.721  13.556  -7.147  1.00  0.00           N  
ATOM   3000  CD  PRO B 183     -16.473  14.741  -7.948  1.00  0.00           C  
ATOM   3001  HD2 PRO B 183     -17.420  15.236  -8.172  1.00  0.00           H  
ATOM   3002  HD3 PRO B 183     -15.923  14.516  -8.857  1.00  0.00           H  
ATOM   3003  CG  PRO B 183     -15.613  15.620  -7.055  1.00  0.00           C  
ATOM   3004  HG2 PRO B 183     -15.646  16.665  -7.354  1.00  0.00           H  
ATOM   3005  HG3 PRO B 183     -14.589  15.246  -7.066  1.00  0.00           H  
ATOM   3006  CB  PRO B 183     -16.245  15.387  -5.685  1.00  0.00           C  
ATOM   3007  HB2 PRO B 183     -17.090  16.069  -5.566  1.00  0.00           H  
ATOM   3008  HB3 PRO B 183     -15.523  15.531  -4.883  1.00  0.00           H  
ATOM   3009  CA  PRO B 183     -16.738  13.932  -5.730  1.00  0.00           C  
ATOM   3010  HA  PRO B 183     -16.049  13.296  -5.178  1.00  0.00           H  
ATOM   3011  C   PRO B 183     -18.138  13.807  -5.112  1.00  0.00           C  
ATOM   3012  O   PRO B 183     -19.120  13.679  -5.831  1.00  0.00           O  
ATOM   3013  N   GLU B 184     -18.251  13.942  -3.793  1.00  0.00           N  
ATOM   3014  H   GLU B 184     -17.405  14.001  -3.235  1.00  0.00           H  
ATOM   3015  CA  GLU B 184     -19.536  14.010  -3.085  1.00  0.00           C  
ATOM   3016  HA  GLU B 184     -20.259  14.449  -3.772  1.00  0.00           H  
ATOM   3017  CB  GLU B 184     -20.012  12.582  -2.742  1.00  0.00           C  
ATOM   3018  HB2 GLU B 184     -19.882  11.961  -3.628  1.00  0.00           H  
ATOM   3019  HB3 GLU B 184     -19.370  12.174  -1.960  1.00  0.00           H  
ATOM   3020  CG  GLU B 184     -21.482  12.437  -2.307  1.00  0.00           C  
ATOM   3021  HG2 GLU B 184     -21.739  11.373  -2.296  1.00  0.00           H  
ATOM   3022  HG3 GLU B 184     -21.575  12.806  -1.283  1.00  0.00           H  
ATOM   3023  CD  GLU B 184     -22.458  13.213  -3.209  1.00  0.00           C  
ATOM   3024  OE1 GLU B 184     -23.027  12.631  -4.158  1.00  0.00           O  
ATOM   3025  OE2 GLU B 184     -22.604  14.437  -2.990  1.00  0.00           O  
ATOM   3026  C   GLU B 184     -19.455  14.954  -1.865  1.00  0.00           C  
ATOM   3027  O   GLU B 184     -18.368  15.255  -1.359  1.00  0.00           O  
ATOM   3028  N   ASN B 185     -20.594  15.497  -1.429  1.00  0.00           N  
ATOM   3029  H   ASN B 185     -21.464  15.193  -1.869  1.00  0.00           H  
ATOM   3030  CA  ASN B 185     -20.680  16.512  -0.383  1.00  0.00           C  
ATOM   3031  HA  ASN B 185     -19.928  17.274  -0.590  1.00  0.00           H  
ATOM   3032  CB  ASN B 185     -22.060  17.179  -0.464  1.00  0.00           C  
ATOM   3033  HB2 ASN B 185     -22.279  17.439  -1.499  1.00  0.00           H  
ATOM   3034  HB3 ASN B 185     -22.827  16.489  -0.116  1.00  0.00           H  
ATOM   3035  CG  ASN B 185     -22.104  18.433   0.384  1.00  0.00           C  
ATOM   3036  OD1 ASN B 185     -22.161  18.392   1.603  1.00  0.00           O  
ATOM   3037  ND2 ASN B 185     -22.050  19.595  -0.224  1.00  0.00           N  
ATOM   3038 HD21 ASN B 185     -22.068  20.411   0.374  1.00  0.00           H  
ATOM   3039 HD22 ASN B 185     -22.098  19.662  -1.234  1.00  0.00           H  
ATOM   3040  C   ASN B 185     -20.380  15.932   1.013  1.00  0.00           C  
ATOM   3041  O   ASN B 185     -21.173  15.189   1.589  1.00  0.00           O  
ATOM   3042  N   ASN B 186     -19.244  16.331   1.587  1.00  0.00           N  
ATOM   3043  H   ASN B 186     -18.715  17.042   1.103  1.00  0.00           H  
ATOM   3044  CA  ASN B 186     -18.802  15.942   2.927  1.00  0.00           C  
ATOM   3045  HA  ASN B 186     -19.196  14.944   3.136  1.00  0.00           H  
ATOM   3046  CB  ASN B 186     -17.265  15.852   2.930  1.00  0.00           C  
ATOM   3047  HB2 ASN B 186     -16.936  15.300   2.054  1.00  0.00           H  
ATOM   3048  HB3 ASN B 186     -16.841  16.850   2.900  1.00  0.00           H  
ATOM   3049  CG  ASN B 186     -16.700  15.144   4.148  1.00  0.00           C  
ATOM   3050  OD1 ASN B 186     -17.372  14.381   4.826  1.00  0.00           O  
ATOM   3051  ND2 ASN B 186     -15.436  15.363   4.429  1.00  0.00           N  
ATOM   3052 HD21 ASN B 186     -14.978  14.799   5.138  1.00  0.00           H  
ATOM   3053 HD22 ASN B 186     -14.856  15.900   3.819  1.00  0.00           H  
ATOM   3054  C   ASN B 186     -19.388  16.884   3.997  1.00  0.00           C  
ATOM   3055  O   ASN B 186     -18.658  17.497   4.774  1.00  0.00           O  
ATOM   3056  N   GLY B 187     -20.712  17.058   3.992  1.00  0.00           N  
ATOM   3057  H   GLY B 187     -21.235  16.576   3.267  1.00  0.00           H  
ATOM   3058  CA  GLY B 187     -21.451  17.900   4.935  1.00  0.00           C  
ATOM   3059  HA2 GLY B 187     -22.493  17.581   4.940  1.00  0.00           H  
ATOM   3060  HA3 GLY B 187     -21.052  17.746   5.938  1.00  0.00           H  
ATOM   3061  C   GLY B 187     -21.394  19.404   4.633  1.00  0.00           C  
ATOM   3062  O   GLY B 187     -20.409  20.094   4.909  1.00  0.00           O  
ATOM   3063  N   GLY B 188     -22.500  19.951   4.122  1.00  0.00           N  
ATOM   3064  H   GLY B 188     -23.219  19.322   3.789  1.00  0.00           H  
ATOM   3065  CA  GLY B 188     -22.654  21.381   3.852  1.00  0.00           C  
ATOM   3066  HA2 GLY B 188     -23.676  21.575   3.525  1.00  0.00           H  
ATOM   3067  HA3 GLY B 188     -22.471  21.942   4.768  1.00  0.00           H  
ATOM   3068  C   GLY B 188     -21.704  21.869   2.757  1.00  0.00           C  
ATOM   3069  O   GLY B 188     -22.011  21.747   1.576  1.00  0.00           O  
ATOM   3070  N   ALA B 189     -20.571  22.455   3.151  1.00  0.00           N  
ATOM   3071  H   ALA B 189     -20.373  22.446   4.140  1.00  0.00           H  
ATOM   3072  CA  ALA B 189     -19.530  22.948   2.241  1.00  0.00           C  
ATOM   3073  HA  ALA B 189     -19.931  22.977   1.226  1.00  0.00           H  
ATOM   3074  CB  ALA B 189     -19.196  24.389   2.640  1.00  0.00           C  
ATOM   3075  HB1 ALA B 189     -18.530  24.823   1.896  1.00  0.00           H  
ATOM   3076  HB2 ALA B 189     -20.108  24.986   2.679  1.00  0.00           H  
ATOM   3077  HB3 ALA B 189     -18.706  24.403   3.613  1.00  0.00           H  
ATOM   3078  C   ALA B 189     -18.276  22.045   2.178  1.00  0.00           C  
ATOM   3079  O   ALA B 189     -17.310  22.385   1.494  1.00  0.00           O  
ATOM   3080  N   GLY B 190     -18.247  20.924   2.908  1.00  0.00           N  
ATOM   3081  H   GLY B 190     -19.071  20.656   3.437  1.00  0.00           H  
ATOM   3082  CA  GLY B 190     -17.203  19.907   2.757  1.00  0.00           C  
ATOM   3083  HA2 GLY B 190     -16.222  20.375   2.759  1.00  0.00           H  
ATOM   3084  HA3 GLY B 190     -17.247  19.208   3.591  1.00  0.00           H  
ATOM   3085  C   GLY B 190     -17.355  19.119   1.454  1.00  0.00           C  
ATOM   3086  O   GLY B 190     -18.449  19.012   0.900  1.00  0.00           O  
ATOM   3087  N   CYS B 191     -16.265  18.543   0.955  1.00  0.00           N  
ATOM   3088  H   CYS B 191     -15.364  18.697   1.399  1.00  0.00           H  
ATOM   3089  CA  CYS B 191     -16.264  17.698  -0.233  1.00  0.00           C  
ATOM   3090  HA  CYS B 191     -17.238  17.220  -0.340  1.00  0.00           H  
ATOM   3091  CB  CYS B 191     -16.041  18.598  -1.453  1.00  0.00           C  
ATOM   3092  HB2 CYS B 191     -16.788  19.393  -1.450  1.00  0.00           H  
ATOM   3093  HB3 CYS B 191     -15.047  19.045  -1.397  1.00  0.00           H  
ATOM   3094  SG  CYS B 191     -16.213  17.637  -2.977  1.00  0.00           S  
ATOM   3095  HG  CYS B 191     -14.976  17.115  -2.971  1.00  0.00           H  
ATOM   3096  C   CYS B 191     -15.218  16.584  -0.098  1.00  0.00           C  
ATOM   3097  O   CYS B 191     -14.145  16.802   0.466  1.00  0.00           O  
ATOM   3098  N   VAL B 192     -15.534  15.394  -0.606  1.00  0.00           N  
ATOM   3099  H   VAL B 192     -16.445  15.282  -1.048  1.00  0.00           H  
ATOM   3100  CA  VAL B 192     -14.679  14.201  -0.551  1.00  0.00           C  
ATOM   3101  HA  VAL B 192     -13.654  14.517  -0.369  1.00  0.00           H  
ATOM   3102  CB  VAL B 192     -15.100  13.302   0.636  1.00  0.00           C  
ATOM   3103  HB  VAL B 192     -15.119  13.924   1.529  1.00  0.00           H  
ATOM   3104  CG1 VAL B 192     -16.497  12.688   0.457  1.00  0.00           C  
ATOM   3105 HG11 VAL B 192     -16.506  12.007  -0.394  1.00  0.00           H  
ATOM   3106 HG12 VAL B 192     -16.774  12.140   1.358  1.00  0.00           H  
ATOM   3107 HG13 VAL B 192     -17.236  13.472   0.292  1.00  0.00           H  
ATOM   3108  CG2 VAL B 192     -14.106  12.167   0.912  1.00  0.00           C  
ATOM   3109 HG21 VAL B 192     -14.094  11.452   0.091  1.00  0.00           H  
ATOM   3110 HG22 VAL B 192     -13.110  12.587   1.052  1.00  0.00           H  
ATOM   3111 HG23 VAL B 192     -14.387  11.653   1.831  1.00  0.00           H  
ATOM   3112  C   VAL B 192     -14.695  13.489  -1.906  1.00  0.00           C  
ATOM   3113  O   VAL B 192     -15.661  13.596  -2.662  1.00  0.00           O  
ATOM   3114  N   CYS B 193     -13.627  12.772  -2.247  1.00  0.00           N  
ATOM   3115  H   CYS B 193     -12.817  12.796  -1.633  1.00  0.00           H  
ATOM   3116  CA  CYS B 193     -13.543  11.973  -3.466  1.00  0.00           C  
ATOM   3117  HA  CYS B 193     -14.532  11.562  -3.679  1.00  0.00           H  
ATOM   3118  CB  CYS B 193     -13.143  12.904  -4.617  1.00  0.00           C  
ATOM   3119  HB2 CYS B 193     -13.788  13.784  -4.613  1.00  0.00           H  
ATOM   3120  HB3 CYS B 193     -12.112  13.225  -4.467  1.00  0.00           H  
ATOM   3121  SG  CYS B 193     -13.292  12.055  -6.213  1.00  0.00           S  
ATOM   3122  HG  CYS B 193     -14.622  11.840  -6.195  1.00  0.00           H  
ATOM   3123  C   CYS B 193     -12.571  10.797  -3.290  1.00  0.00           C  
ATOM   3124  O   CYS B 193     -11.460  10.958  -2.780  1.00  0.00           O  
ATOM   3125  N   HIE B 194     -12.992   9.602  -3.705  1.00  0.00           N  
ATOM   3126  H   HIE B 194     -13.904   9.536  -4.134  1.00  0.00           H  
ATOM   3127  CA  HIE B 194     -12.212   8.369  -3.594  1.00  0.00           C  
ATOM   3128  HA  HIE B 194     -11.453   8.501  -2.821  1.00  0.00           H  
ATOM   3129  CB  HIE B 194     -13.130   7.225  -3.134  1.00  0.00           C  
ATOM   3130  HB2 HIE B 194     -13.877   7.034  -3.906  1.00  0.00           H  
ATOM   3131  HB3 HIE B 194     -12.545   6.316  -3.001  1.00  0.00           H  
ATOM   3132  CG  HIE B 194     -13.846   7.545  -1.843  1.00  0.00           C  
ATOM   3133  ND1 HIE B 194     -15.192   7.891  -1.734  1.00  0.00           N  
ATOM   3134  CE1 HIE B 194     -15.387   8.239  -0.454  1.00  0.00           C  
ATOM   3135  HE1 HIE B 194     -16.333   8.572  -0.048  1.00  0.00           H  
ATOM   3136  NE2 HIE B 194     -14.240   8.134   0.238  1.00  0.00           N  
ATOM   3137  HE2 HIE B 194     -14.122   8.374   1.213  1.00  0.00           H  
ATOM   3138  CD2 HIE B 194     -13.255   7.704  -0.624  1.00  0.00           C  
ATOM   3139  HD2 HIE B 194     -12.205   7.576  -0.402  1.00  0.00           H  
ATOM   3140  C   HIE B 194     -11.484   8.066  -4.906  1.00  0.00           C  
ATOM   3141  O   HIE B 194     -12.057   8.191  -5.988  1.00  0.00           O  
ATOM   3142  N   LEU B 195     -10.217   7.664  -4.789  1.00  0.00           N  
ATOM   3143  H   LEU B 195      -9.825   7.640  -3.853  1.00  0.00           H  
ATOM   3144  CA  LEU B 195      -9.301   7.363  -5.889  1.00  0.00           C  
ATOM   3145  HA  LEU B 195      -9.802   7.529  -6.844  1.00  0.00           H  
ATOM   3146  CB  LEU B 195      -8.063   8.284  -5.834  1.00  0.00           C  
ATOM   3147  HB2 LEU B 195      -7.556   8.168  -4.876  1.00  0.00           H  
ATOM   3148  HB3 LEU B 195      -7.380   7.925  -6.604  1.00  0.00           H  
ATOM   3149  CG  LEU B 195      -8.333   9.778  -6.092  1.00  0.00           C  
ATOM   3150  HG  LEU B 195      -9.117   9.880  -6.842  1.00  0.00           H  
ATOM   3151  CD1 LEU B 195      -8.720  10.561  -4.836  1.00  0.00           C  
ATOM   3152 HD11 LEU B 195      -7.960  10.447  -4.063  1.00  0.00           H  
ATOM   3153 HD12 LEU B 195      -8.833  11.617  -5.077  1.00  0.00           H  
ATOM   3154 HD13 LEU B 195      -9.670  10.204  -4.453  1.00  0.00           H  
ATOM   3155  CD2 LEU B 195      -7.066  10.444  -6.627  1.00  0.00           C  
ATOM   3156 HD21 LEU B 195      -6.282  10.423  -5.870  1.00  0.00           H  
ATOM   3157 HD22 LEU B 195      -6.720   9.923  -7.517  1.00  0.00           H  
ATOM   3158 HD23 LEU B 195      -7.287  11.476  -6.897  1.00  0.00           H  
ATOM   3159  C   LEU B 195      -8.881   5.892  -5.821  1.00  0.00           C  
ATOM   3160  O   LEU B 195      -8.217   5.463  -4.871  1.00  0.00           O  
ATOM   3161  N   LEU B 196      -9.252   5.123  -6.847  1.00  0.00           N  
ATOM   3162  H   LEU B 196      -9.745   5.549  -7.616  1.00  0.00           H  
ATOM   3163  CA  LEU B 196      -8.898   3.710  -6.952  1.00  0.00           C  
ATOM   3164  HA  LEU B 196      -9.111   3.231  -5.997  1.00  0.00           H  
ATOM   3165  CB  LEU B 196      -9.749   3.015  -8.032  1.00  0.00           C  
ATOM   3166  HB2 LEU B 196      -9.541   3.480  -8.998  1.00  0.00           H  
ATOM   3167  HB3 LEU B 196      -9.431   1.973  -8.091  1.00  0.00           H  
ATOM   3168  CG  LEU B 196     -11.273   3.045  -7.786  1.00  0.00           C  
ATOM   3169  HG  LEU B 196     -11.626   4.076  -7.816  1.00  0.00           H  
ATOM   3170  CD1 LEU B 196     -11.984   2.261  -8.888  1.00  0.00           C  
ATOM   3171 HD11 LEU B 196     -11.735   2.688  -9.859  1.00  0.00           H  
ATOM   3172 HD12 LEU B 196     -11.678   1.215  -8.862  1.00  0.00           H  
ATOM   3173 HD13 LEU B 196     -13.064   2.324  -8.747  1.00  0.00           H  
ATOM   3174  CD2 LEU B 196     -11.672   2.429  -6.442  1.00  0.00           C  
ATOM   3175 HD21 LEU B 196     -11.305   3.048  -5.625  1.00  0.00           H  
ATOM   3176 HD22 LEU B 196     -12.758   2.377  -6.364  1.00  0.00           H  
ATOM   3177 HD23 LEU B 196     -11.257   1.426  -6.352  1.00  0.00           H  
ATOM   3178  C   LEU B 196      -7.390   3.564  -7.202  1.00  0.00           C  
ATOM   3179  O   LEU B 196      -6.862   4.062  -8.202  1.00  0.00           O  
ATOM   3180  N   MET B 197      -6.717   2.912  -6.252  1.00  0.00           N  
ATOM   3181  H   MET B 197      -7.250   2.552  -5.464  1.00  0.00           H  
ATOM   3182  CA  MET B 197      -5.272   2.678  -6.220  1.00  0.00           C  
ATOM   3183  HA  MET B 197      -4.921   2.449  -7.227  1.00  0.00           H  
ATOM   3184  CB  MET B 197      -4.539   3.934  -5.702  1.00  0.00           C  
ATOM   3185  HB2 MET B 197      -4.876   4.158  -4.688  1.00  0.00           H  
ATOM   3186  HB3 MET B 197      -3.482   3.696  -5.662  1.00  0.00           H  
ATOM   3187  CG  MET B 197      -4.668   5.211  -6.537  1.00  0.00           C  
ATOM   3188  HG2 MET B 197      -4.472   4.973  -7.583  1.00  0.00           H  
ATOM   3189  HG3 MET B 197      -5.683   5.598  -6.442  1.00  0.00           H  
ATOM   3190  SD  MET B 197      -3.507   6.499  -6.012  1.00  0.00           S  
ATOM   3191  CE  MET B 197      -3.899   7.803  -7.204  1.00  0.00           C  
ATOM   3192  HE1 MET B 197      -3.655   7.459  -8.208  1.00  0.00           H  
ATOM   3193  HE2 MET B 197      -4.960   8.048  -7.146  1.00  0.00           H  
ATOM   3194  HE3 MET B 197      -3.308   8.692  -6.982  1.00  0.00           H  
ATOM   3195  C   MET B 197      -4.952   1.478  -5.305  1.00  0.00           C  
ATOM   3196  O   MET B 197      -4.787   1.639  -4.096  1.00  0.00           O  
ATOM   3197  N   ASP B 198      -4.895   0.266  -5.864  1.00  0.00           N  
ATOM   3198  H   ASP B 198      -5.087   0.162  -6.856  1.00  0.00           H  
ATOM   3199  CA  ASP B 198      -4.550  -0.980  -5.163  1.00  0.00           C  
ATOM   3200  HA  ASP B 198      -4.610  -0.825  -4.085  1.00  0.00           H  
ATOM   3201  CB  ASP B 198      -5.546  -2.103  -5.526  1.00  0.00           C  
ATOM   3202  HB2 ASP B 198      -5.232  -3.012  -5.010  1.00  0.00           H  
ATOM   3203  HB3 ASP B 198      -6.531  -1.841  -5.144  1.00  0.00           H  
ATOM   3204  CG  ASP B 198      -5.707  -2.425  -7.019  1.00  0.00           C  
ATOM   3205  OD1 ASP B 198      -6.263  -3.514  -7.294  1.00  0.00           O  
ATOM   3206  OD2 ASP B 198      -5.255  -1.622  -7.871  1.00  0.00           O  
ATOM   3207  C   ASP B 198      -3.108  -1.424  -5.471  1.00  0.00           C  
ATOM   3208  O   ASP B 198      -2.315  -1.668  -4.558  1.00  0.00           O  
ATOM   3209  N   ASP B 199      -2.741  -1.478  -6.757  1.00  0.00           N  
ATOM   3210  H   ASP B 199      -3.494  -1.378  -7.438  1.00  0.00           H  
ATOM   3211  CA  ASP B 199      -1.413  -1.814  -7.281  1.00  0.00           C  
ATOM   3212  HA  ASP B 199      -1.002  -2.528  -6.598  1.00  0.00           H  
ATOM   3213  CB  ASP B 199      -1.506  -2.563  -8.621  1.00  0.00           C  
ATOM   3214  HB2 ASP B 199      -2.135  -2.002  -9.314  1.00  0.00           H  
ATOM   3215  HB3 ASP B 199      -0.508  -2.649  -9.055  1.00  0.00           H  
ATOM   3216  CG  ASP B 199      -2.051  -3.989  -8.443  1.00  0.00           C  
ATOM   3217  OD1 ASP B 199      -2.495  -4.601  -9.436  1.00  0.00           O  
ATOM   3218  OD2 ASP B 199      -1.971  -4.558  -7.328  1.00  0.00           O  
ATOM   3219  C   ASP B 199      -0.393  -0.669  -7.206  1.00  0.00           C  
ATOM   3220  O   ASP B 199       0.424  -0.453  -8.105  1.00  0.00           O  
ATOM   3221  N   VAL B 200      -0.421   0.041  -6.077  1.00  0.00           N  
ATOM   3222  H   VAL B 200      -1.102  -0.245  -5.382  1.00  0.00           H  
ATOM   3223  CA  VAL B 200       0.558   1.065  -5.695  1.00  0.00           C  
ATOM   3224  HA  VAL B 200       0.685   1.730  -6.547  1.00  0.00           H  
ATOM   3225  CB  VAL B 200       0.057   1.919  -4.514  1.00  0.00           C  
ATOM   3226  HB  VAL B 200       0.844   2.618  -4.229  1.00  0.00           H  
ATOM   3227  CG1 VAL B 200      -1.150   2.746  -4.950  1.00  0.00           C  
ATOM   3228 HG11 VAL B 200      -0.887   3.354  -5.817  1.00  0.00           H  
ATOM   3229 HG12 VAL B 200      -1.465   3.401  -4.138  1.00  0.00           H  
ATOM   3230 HG13 VAL B 200      -1.972   2.079  -5.208  1.00  0.00           H  
ATOM   3231  CG2 VAL B 200      -0.331   1.105  -3.274  1.00  0.00           C  
ATOM   3232 HG21 VAL B 200       0.524   0.535  -2.913  1.00  0.00           H  
ATOM   3233 HG22 VAL B 200      -1.157   0.432  -3.495  1.00  0.00           H  
ATOM   3234 HG23 VAL B 200      -0.652   1.783  -2.484  1.00  0.00           H  
ATOM   3235  C   VAL B 200       1.937   0.487  -5.365  1.00  0.00           C  
ATOM   3236  O   VAL B 200       2.070  -0.655  -4.908  1.00  0.00           O  
ATOM   3237  N   VAL B 201       2.964   1.309  -5.566  1.00  0.00           N  
ATOM   3238  H   VAL B 201       2.766   2.211  -5.995  1.00  0.00           H  
ATOM   3239  CA  VAL B 201       4.350   1.054  -5.166  1.00  0.00           C  
ATOM   3240  HA  VAL B 201       4.341   0.387  -4.303  1.00  0.00           H  
ATOM   3241  CB  VAL B 201       5.157   0.357  -6.280  1.00  0.00           C  
ATOM   3242  HB  VAL B 201       6.113   0.113  -5.839  1.00  0.00           H  
ATOM   3243  CG1 VAL B 201       4.558  -0.965  -6.765  1.00  0.00           C  
ATOM   3244 HG11 VAL B 201       3.612  -0.788  -7.276  1.00  0.00           H  
ATOM   3245 HG12 VAL B 201       5.259  -1.439  -7.448  1.00  0.00           H  
ATOM   3246 HG13 VAL B 201       4.401  -1.621  -5.912  1.00  0.00           H  
ATOM   3247  CG2 VAL B 201       5.411   1.231  -7.511  1.00  0.00           C  
ATOM   3248 HG21 VAL B 201       5.838   2.189  -7.228  1.00  0.00           H  
ATOM   3249 HG22 VAL B 201       6.122   0.730  -8.164  1.00  0.00           H  
ATOM   3250 HG23 VAL B 201       4.478   1.403  -8.042  1.00  0.00           H  
ATOM   3251  C   VAL B 201       5.053   2.345  -4.724  1.00  0.00           C  
ATOM   3252  O   VAL B 201       4.638   3.457  -5.059  1.00  0.00           O  
ATOM   3253  N   SER B 202       6.167   2.183  -4.012  1.00  0.00           N  
ATOM   3254  H   SER B 202       6.400   1.227  -3.762  1.00  0.00           H  
ATOM   3255  CA  SER B 202       6.976   3.241  -3.390  1.00  0.00           C  
ATOM   3256  HA  SER B 202       6.411   3.677  -2.575  1.00  0.00           H  
ATOM   3257  CB  SER B 202       8.246   2.634  -2.780  1.00  0.00           C  
ATOM   3258  HB2 SER B 202       8.827   2.125  -3.550  1.00  0.00           H  
ATOM   3259  HB3 SER B 202       8.856   3.433  -2.357  1.00  0.00           H  
ATOM   3260  OG  SER B 202       7.914   1.718  -1.752  1.00  0.00           O  
ATOM   3261  HG  SER B 202       7.448   0.954  -2.148  1.00  0.00           H  
ATOM   3262  C   SER B 202       7.355   4.365  -4.356  1.00  0.00           C  
ATOM   3263  O   SER B 202       7.353   5.533  -3.960  1.00  0.00           O  
ATOM   3264  N   ALA B 203       7.626   4.003  -5.615  1.00  0.00           N  
ATOM   3265  H   ALA B 203       7.612   3.011  -5.818  1.00  0.00           H  
ATOM   3266  CA  ALA B 203       7.988   4.892  -6.715  1.00  0.00           C  
ATOM   3267  HA  ALA B 203       8.766   5.575  -6.372  1.00  0.00           H  
ATOM   3268  CB  ALA B 203       8.580   3.983  -7.800  1.00  0.00           C  
ATOM   3269  HB1 ALA B 203       7.814   3.311  -8.193  1.00  0.00           H  
ATOM   3270  HB2 ALA B 203       8.959   4.598  -8.610  1.00  0.00           H  
ATOM   3271  HB3 ALA B 203       9.401   3.390  -7.394  1.00  0.00           H  
ATOM   3272  C   ALA B 203       6.841   5.755  -7.301  1.00  0.00           C  
ATOM   3273  O   ALA B 203       7.113   6.663  -8.088  1.00  0.00           O  
ATOM   3274  N   ASP B 204       5.570   5.468  -6.998  1.00  0.00           N  
ATOM   3275  H   ASP B 204       5.378   4.747  -6.311  1.00  0.00           H  
ATOM   3276  CA  ASP B 204       4.436   6.148  -7.640  1.00  0.00           C  
ATOM   3277  HA  ASP B 204       4.612   6.154  -8.718  1.00  0.00           H  
ATOM   3278  CB  ASP B 204       3.119   5.417  -7.391  1.00  0.00           C  
ATOM   3279  HB2 ASP B 204       2.950   5.328  -6.318  1.00  0.00           H  
ATOM   3280  HB3 ASP B 204       2.314   6.024  -7.806  1.00  0.00           H  
ATOM   3281  CG  ASP B 204       3.008   4.050  -8.032  1.00  0.00           C  
ATOM   3282  OD1 ASP B 204       3.589   3.782  -9.103  1.00  0.00           O  
ATOM   3283  OD2 ASP B 204       2.218   3.245  -7.509  1.00  0.00           O  
ATOM   3284  C   ASP B 204       4.226   7.590  -7.177  1.00  0.00           C  
ATOM   3285  O   ASP B 204       4.017   7.860  -5.997  1.00  0.00           O  
ATOM   3286  N   GLN B 205       4.126   8.514  -8.130  1.00  0.00           N  
ATOM   3287  H   GLN B 205       4.298   8.246  -9.087  1.00  0.00           H  
ATOM   3288  CA  GLN B 205       3.709   9.892  -7.872  1.00  0.00           C  
ATOM   3289  HA  GLN B 205       3.185   9.917  -6.916  1.00  0.00           H  
ATOM   3290  CB  GLN B 205       4.939  10.801  -7.730  1.00  0.00           C  
ATOM   3291  HB2 GLN B 205       5.585  10.381  -6.957  1.00  0.00           H  
ATOM   3292  HB3 GLN B 205       5.491  10.820  -8.671  1.00  0.00           H  
ATOM   3293  CG  GLN B 205       4.559  12.239  -7.331  1.00  0.00           C  
ATOM   3294  HG2 GLN B 205       4.002  12.707  -8.143  1.00  0.00           H  
ATOM   3295  HG3 GLN B 205       3.920  12.210  -6.447  1.00  0.00           H  
ATOM   3296  CD  GLN B 205       5.771  13.116  -7.008  1.00  0.00           C  
ATOM   3297  OE1 GLN B 205       6.915  12.698  -7.046  1.00  0.00           O  
ATOM   3298  NE2 GLN B 205       5.563  14.375  -6.686  1.00  0.00           N  
ATOM   3299 HE21 GLN B 205       6.382  14.910  -6.456  1.00  0.00           H  
ATOM   3300 HE22 GLN B 205       4.620  14.735  -6.613  1.00  0.00           H  
ATOM   3301  C   GLN B 205       2.718  10.375  -8.937  1.00  0.00           C  
ATOM   3302  O   GLN B 205       2.976  10.312 -10.143  1.00  0.00           O  
ATOM   3303  N   TYR B 206       1.580  10.877  -8.465  1.00  0.00           N  
ATOM   3304  H   TYR B 206       1.454  10.907  -7.457  1.00  0.00           H  
ATOM   3305  CA  TYR B 206       0.495  11.421  -9.273  1.00  0.00           C  
ATOM   3306  HA  TYR B 206       0.658  11.145 -10.314  1.00  0.00           H  
ATOM   3307  CB  TYR B 206      -0.838  10.801  -8.818  1.00  0.00           C  
ATOM   3308  HB2 TYR B 206      -0.978  10.998  -7.753  1.00  0.00           H  
ATOM   3309  HB3 TYR B 206      -1.651  11.302  -9.347  1.00  0.00           H  
ATOM   3310  CG  TYR B 206      -0.952   9.304  -9.063  1.00  0.00           C  
ATOM   3311  CD1 TYR B 206      -0.367   8.380  -8.173  1.00  0.00           C  
ATOM   3312  HD1 TYR B 206       0.154   8.730  -7.292  1.00  0.00           H  
ATOM   3313  CE1 TYR B 206      -0.449   6.997  -8.432  1.00  0.00           C  
ATOM   3314  HE1 TYR B 206       0.003   6.289  -7.753  1.00  0.00           H  
ATOM   3315  CZ  TYR B 206      -1.123   6.532  -9.581  1.00  0.00           C  
ATOM   3316  OH  TYR B 206      -1.169   5.203  -9.856  1.00  0.00           O  
ATOM   3317  HH  TYR B 206      -0.686   4.675  -9.212  1.00  0.00           H  
ATOM   3318  CE2 TYR B 206      -1.737   7.453 -10.455  1.00  0.00           C  
ATOM   3319  HE2 TYR B 206      -2.253   7.088 -11.330  1.00  0.00           H  
ATOM   3320  CD2 TYR B 206      -1.643   8.835 -10.198  1.00  0.00           C  
ATOM   3321  HD2 TYR B 206      -2.105   9.541 -10.872  1.00  0.00           H  
ATOM   3322  C   TYR B 206       0.450  12.953  -9.188  1.00  0.00           C  
ATOM   3323  O   TYR B 206       0.783  13.540  -8.152  1.00  0.00           O  
ATOM   3324  N   THR B 207      -0.019  13.611 -10.253  1.00  0.00           N  
ATOM   3325  H   THR B 207      -0.302  13.044 -11.049  1.00  0.00           H  
ATOM   3326  CA  THR B 207      -0.627  14.957 -10.155  1.00  0.00           C  
ATOM   3327  HA  THR B 207      -0.311  15.410  -9.221  1.00  0.00           H  
ATOM   3328  CB  THR B 207      -0.142  15.929 -11.250  1.00  0.00           C  
ATOM   3329  HB  THR B 207       0.945  15.984 -11.191  1.00  0.00           H  
ATOM   3330  CG2 THR B 207      -0.521  15.488 -12.660  1.00  0.00           C  
ATOM   3331 HG21 THR B 207      -0.111  14.499 -12.858  1.00  0.00           H  
ATOM   3332 HG22 THR B 207      -1.607  15.466 -12.768  1.00  0.00           H  
ATOM   3333 HG23 THR B 207      -0.107  16.183 -13.391  1.00  0.00           H  
ATOM   3334  OG1 THR B 207      -0.653  17.241 -11.083  1.00  0.00           O  
ATOM   3335  HG1 THR B 207      -0.592  17.506 -10.148  1.00  0.00           H  
ATOM   3336  C   THR B 207      -2.151  14.827 -10.069  1.00  0.00           C  
ATOM   3337  O   THR B 207      -2.715  13.813 -10.493  1.00  0.00           O  
ATOM   3338  N   LEU B 208      -2.782  15.824  -9.453  1.00  0.00           N  
ATOM   3339  H   LEU B 208      -2.238  16.646  -9.219  1.00  0.00           H  
ATOM   3340  CA  LEU B 208      -4.210  15.921  -9.170  1.00  0.00           C  
ATOM   3341  HA  LEU B 208      -4.752  15.115  -9.667  1.00  0.00           H  
ATOM   3342  CB  LEU B 208      -4.431  15.863  -7.645  1.00  0.00           C  
ATOM   3343  HB2 LEU B 208      -3.770  16.594  -7.177  1.00  0.00           H  
ATOM   3344  HB3 LEU B 208      -5.458  16.160  -7.426  1.00  0.00           H  
ATOM   3345  CG  LEU B 208      -4.184  14.484  -7.013  1.00  0.00           C  
ATOM   3346  HG  LEU B 208      -3.285  14.030  -7.431  1.00  0.00           H  
ATOM   3347  CD1 LEU B 208      -4.018  14.606  -5.498  1.00  0.00           C  
ATOM   3348 HD11 LEU B 208      -3.971  13.613  -5.051  1.00  0.00           H  
ATOM   3349 HD12 LEU B 208      -3.104  15.154  -5.270  1.00  0.00           H  
ATOM   3350 HD13 LEU B 208      -4.866  15.140  -5.071  1.00  0.00           H  
ATOM   3351  CD2 LEU B 208      -5.381  13.575  -7.262  1.00  0.00           C  
ATOM   3352 HD21 LEU B 208      -5.110  12.546  -7.034  1.00  0.00           H  
ATOM   3353 HD22 LEU B 208      -6.221  13.878  -6.639  1.00  0.00           H  
ATOM   3354 HD23 LEU B 208      -5.682  13.648  -8.303  1.00  0.00           H  
ATOM   3355  C   LEU B 208      -4.732  17.251  -9.708  1.00  0.00           C  
ATOM   3356  O   LEU B 208      -4.088  18.278  -9.493  1.00  0.00           O  
ATOM   3357  N   ASP B 209      -5.910  17.231 -10.326  1.00  0.00           N  
ATOM   3358  H   ASP B 209      -6.354  16.331 -10.476  1.00  0.00           H  
ATOM   3359  CA  ASP B 209      -6.591  18.393 -10.899  1.00  0.00           C  
ATOM   3360  HA  ASP B 209      -6.121  19.307 -10.533  1.00  0.00           H  
ATOM   3361  CB  ASP B 209      -6.506  18.411 -12.432  1.00  0.00           C  
ATOM   3362  HB2 ASP B 209      -6.987  17.518 -12.831  1.00  0.00           H  
ATOM   3363  HB3 ASP B 209      -7.065  19.273 -12.797  1.00  0.00           H  
ATOM   3364  CG  ASP B 209      -5.084  18.486 -12.973  1.00  0.00           C  
ATOM   3365  OD1 ASP B 209      -4.771  19.477 -13.674  1.00  0.00           O  
ATOM   3366  OD2 ASP B 209      -4.264  17.571 -12.728  1.00  0.00           O  
ATOM   3367  C   ASP B 209      -8.061  18.400 -10.486  1.00  0.00           C  
ATOM   3368  O   ASP B 209      -8.750  17.379 -10.581  1.00  0.00           O  
ATOM   3369  N   LEU B 210      -8.560  19.567 -10.078  1.00  0.00           N  
ATOM   3370  H   LEU B 210      -7.941  20.374 -10.058  1.00  0.00           H  
ATOM   3371  CA  LEU B 210      -9.966  19.773  -9.739  1.00  0.00           C  
ATOM   3372  HA  LEU B 210     -10.475  18.808  -9.753  1.00  0.00           H  
ATOM   3373  CB  LEU B 210     -10.062  20.320  -8.307  1.00  0.00           C  
ATOM   3374  HB2 LEU B 210      -9.593  19.604  -7.628  1.00  0.00           H  
ATOM   3375  HB3 LEU B 210      -9.495  21.249  -8.268  1.00  0.00           H  
ATOM   3376  CG  LEU B 210     -11.492  20.606  -7.813  1.00  0.00           C  
ATOM   3377  HG  LEU B 210     -11.962  21.346  -8.459  1.00  0.00           H  
ATOM   3378  CD1 LEU B 210     -12.367  19.350  -7.770  1.00  0.00           C  
ATOM   3379 HD11 LEU B 210     -11.884  18.584  -7.161  1.00  0.00           H  
ATOM   3380 HD12 LEU B 210     -13.338  19.598  -7.348  1.00  0.00           H  
ATOM   3381 HD13 LEU B 210     -12.523  18.968  -8.776  1.00  0.00           H  
ATOM   3382  CD2 LEU B 210     -11.421  21.180  -6.400  1.00  0.00           C  
ATOM   3383 HD21 LEU B 210     -12.422  21.435  -6.055  1.00  0.00           H  
ATOM   3384 HD22 LEU B 210     -10.985  20.446  -5.719  1.00  0.00           H  
ATOM   3385 HD23 LEU B 210     -10.807  22.079  -6.394  1.00  0.00           H  
ATOM   3386  C   LEU B 210     -10.650  20.671 -10.774  1.00  0.00           C  
ATOM   3387  O   LEU B 210     -10.217  21.799 -11.021  1.00  0.00           O  
ATOM   3388  N   TRP B 211     -11.751  20.171 -11.333  1.00  0.00           N  
ATOM   3389  H   TRP B 211     -12.027  19.231 -11.060  1.00  0.00           H  
ATOM   3390  CA  TRP B 211     -12.684  20.870 -12.213  1.00  0.00           C  
ATOM   3391  HA  TRP B 211     -12.231  21.790 -12.573  1.00  0.00           H  
ATOM   3392  CB  TRP B 211     -12.966  19.966 -13.422  1.00  0.00           C  
ATOM   3393  HB2 TRP B 211     -12.024  19.720 -13.911  1.00  0.00           H  
ATOM   3394  HB3 TRP B 211     -13.386  19.030 -13.056  1.00  0.00           H  
ATOM   3395  CG  TRP B 211     -13.909  20.509 -14.450  1.00  0.00           C  
ATOM   3396  CD1 TRP B 211     -13.556  21.184 -15.567  1.00  0.00           C  
ATOM   3397  HD1 TRP B 211     -12.536  21.417 -15.849  1.00  0.00           H  
ATOM   3398  NE1 TRP B 211     -14.689  21.561 -16.261  1.00  0.00           N  
ATOM   3399  HE1 TRP B 211     -14.678  22.171 -17.077  1.00  0.00           H  
ATOM   3400  CE2 TRP B 211     -15.835  21.139 -15.622  1.00  0.00           C  
ATOM   3401  CZ2 TRP B 211     -17.198  21.276 -15.913  1.00  0.00           C  
ATOM   3402  HZ2 TRP B 211     -17.523  21.795 -16.802  1.00  0.00           H  
ATOM   3403  CH2 TRP B 211     -18.145  20.758 -15.013  1.00  0.00           C  
ATOM   3404  HH2 TRP B 211     -19.205  20.887 -15.201  1.00  0.00           H  
ATOM   3405  CZ3 TRP B 211     -17.717  20.100 -13.847  1.00  0.00           C  
ATOM   3406  HZ3 TRP B 211     -18.456  19.729 -13.145  1.00  0.00           H  
ATOM   3407  CE3 TRP B 211     -16.344  19.954 -13.573  1.00  0.00           C  
ATOM   3408  HE3 TRP B 211     -16.033  19.474 -12.658  1.00  0.00           H  
ATOM   3409  CD2 TRP B 211     -15.368  20.472 -14.451  1.00  0.00           C  
ATOM   3410  C   TRP B 211     -13.971  21.246 -11.462  1.00  0.00           C  
ATOM   3411  O   TRP B 211     -14.420  20.505 -10.583  1.00  0.00           O  
ATOM   3412  N   ALA B 212     -14.576  22.373 -11.833  1.00  0.00           N  
ATOM   3413  H   ALA B 212     -14.153  22.935 -12.565  1.00  0.00           H  
ATOM   3414  CA  ALA B 212     -15.840  22.858 -11.289  1.00  0.00           C  
ATOM   3415  HA  ALA B 212     -16.446  22.005 -10.990  1.00  0.00           H  
ATOM   3416  CB  ALA B 212     -15.530  23.716 -10.055  1.00  0.00           C  
ATOM   3417  HB1 ALA B 212     -14.960  24.595 -10.355  1.00  0.00           H  
ATOM   3418  HB2 ALA B 212     -16.459  24.041  -9.588  1.00  0.00           H  
ATOM   3419  HB3 ALA B 212     -14.950  23.138  -9.336  1.00  0.00           H  
ATOM   3420  C   ALA B 212     -16.613  23.672 -12.339  1.00  0.00           C  
ATOM   3421  O   ALA B 212     -16.023  24.560 -12.957  1.00  0.00           O  
ATOM   3422  N   GLY B 213     -17.914  23.405 -12.506  1.00  0.00           N  
ATOM   3423  H   GLY B 213     -18.293  22.645 -11.947  1.00  0.00           H  
ATOM   3424  CA  GLY B 213     -18.896  24.188 -13.281  1.00  0.00           C  
ATOM   3425  HA2 GLY B 213     -19.886  23.759 -13.121  1.00  0.00           H  
ATOM   3426  HA3 GLY B 213     -18.908  25.203 -12.885  1.00  0.00           H  
ATOM   3427  C   GLY B 213     -18.657  24.280 -14.796  1.00  0.00           C  
ATOM   3428  O   GLY B 213     -19.501  23.884 -15.596  1.00  0.00           O  
ATOM   3429  N   GLN B 214     -17.503  24.816 -15.195  1.00  0.00           N  
ATOM   3430  H   GLN B 214     -16.883  25.113 -14.450  1.00  0.00           H  
ATOM   3431  CA  GLN B 214     -17.028  24.913 -16.577  1.00  0.00           C  
ATOM   3432  HA  GLN B 214     -17.557  24.178 -17.187  1.00  0.00           H  
ATOM   3433  CB  GLN B 214     -17.345  26.314 -17.134  1.00  0.00           C  
ATOM   3434  HB2 GLN B 214     -16.958  27.076 -16.455  1.00  0.00           H  
ATOM   3435  HB3 GLN B 214     -16.839  26.426 -18.094  1.00  0.00           H  
ATOM   3436  CG  GLN B 214     -18.847  26.547 -17.359  1.00  0.00           C  
ATOM   3437  HG2 GLN B 214     -19.249  25.724 -17.950  1.00  0.00           H  
ATOM   3438  HG3 GLN B 214     -19.369  26.569 -16.403  1.00  0.00           H  
ATOM   3439  CD  GLN B 214     -19.113  27.863 -18.080  1.00  0.00           C  
ATOM   3440  OE1 GLN B 214     -18.919  28.949 -17.558  1.00  0.00           O  
ATOM   3441  NE2 GLN B 214     -19.562  27.829 -19.317  1.00  0.00           N  
ATOM   3442 HE21 GLN B 214     -19.705  28.719 -19.757  1.00  0.00           H  
ATOM   3443 HE22 GLN B 214     -19.730  26.953 -19.780  1.00  0.00           H  
ATOM   3444  C   GLN B 214     -15.526  24.614 -16.738  1.00  0.00           C  
ATOM   3445  O   GLN B 214     -15.133  24.110 -17.790  1.00  0.00           O  
ATOM   3446  N   GLN B 215     -14.674  24.893 -15.742  1.00  0.00           N  
ATOM   3447  H   GLN B 215     -15.048  25.156 -14.837  1.00  0.00           H  
ATOM   3448  CA  GLN B 215     -13.208  24.921 -15.907  1.00  0.00           C  
ATOM   3449  HA  GLN B 215     -12.941  24.367 -16.808  1.00  0.00           H  
ATOM   3450  CB  GLN B 215     -12.702  26.366 -16.086  1.00  0.00           C  
ATOM   3451  HB2 GLN B 215     -12.740  26.879 -15.127  1.00  0.00           H  
ATOM   3452  HB3 GLN B 215     -11.656  26.313 -16.389  1.00  0.00           H  
ATOM   3453  CG  GLN B 215     -13.466  27.205 -17.122  1.00  0.00           C  
ATOM   3454  HG2 GLN B 215     -13.582  26.629 -18.040  1.00  0.00           H  
ATOM   3455  HG3 GLN B 215     -14.455  27.438 -16.728  1.00  0.00           H  
ATOM   3456  CD  GLN B 215     -12.757  28.513 -17.470  1.00  0.00           C  
ATOM   3457  OE1 GLN B 215     -11.557  28.681 -17.342  1.00  0.00           O  
ATOM   3458  NE2 GLN B 215     -13.480  29.500 -17.948  1.00  0.00           N  
ATOM   3459 HE21 GLN B 215     -12.967  30.326 -18.199  1.00  0.00           H  
ATOM   3460 HE22 GLN B 215     -14.464  29.386 -18.099  1.00  0.00           H  
ATOM   3461  C   GLN B 215     -12.451  24.272 -14.739  1.00  0.00           C  
ATOM   3462  O   GLN B 215     -13.025  23.957 -13.698  1.00  0.00           O  
ATOM   3463  N   LEU B 216     -11.133  24.117 -14.897  1.00  0.00           N  
ATOM   3464  H   LEU B 216     -10.713  24.453 -15.750  1.00  0.00           H  
ATOM   3465  CA  LEU B 216     -10.235  23.824 -13.781  1.00  0.00           C  
ATOM   3466  HA  LEU B 216     -10.612  22.947 -13.261  1.00  0.00           H  
ATOM   3467  CB  LEU B 216      -8.819  23.501 -14.296  1.00  0.00           C  
ATOM   3468  HB2 LEU B 216      -8.467  24.337 -14.902  1.00  0.00           H  
ATOM   3469  HB3 LEU B 216      -8.146  23.407 -13.442  1.00  0.00           H  
ATOM   3470  CG  LEU B 216      -8.731  22.203 -15.122  1.00  0.00           C  
ATOM   3471  HG  LEU B 216      -9.403  22.269 -15.979  1.00  0.00           H  
ATOM   3472  CD1 LEU B 216      -7.309  22.011 -15.642  1.00  0.00           C  
ATOM   3473 HD11 LEU B 216      -7.007  22.876 -16.230  1.00  0.00           H  
ATOM   3474 HD12 LEU B 216      -6.618  21.880 -14.807  1.00  0.00           H  
ATOM   3475 HD13 LEU B 216      -7.261  21.125 -16.275  1.00  0.00           H  
ATOM   3476  CD2 LEU B 216      -9.098  20.968 -14.298  1.00  0.00           C  
ATOM   3477 HD21 LEU B 216      -8.883  20.062 -14.864  1.00  0.00           H  
ATOM   3478 HD22 LEU B 216      -8.520  20.957 -13.373  1.00  0.00           H  
ATOM   3479 HD23 LEU B 216     -10.155  20.982 -14.053  1.00  0.00           H  
ATOM   3480  C   LEU B 216     -10.231  24.961 -12.743  1.00  0.00           C  
ATOM   3481  O   LEU B 216     -10.542  26.116 -13.041  1.00  0.00           O  
ATOM   3482  N   LEU B 217      -9.895  24.590 -11.509  1.00  0.00           N  
ATOM   3483  H   LEU B 217      -9.723  23.600 -11.371  1.00  0.00           H  
ATOM   3484  CA  LEU B 217     -10.027  25.414 -10.305  1.00  0.00           C  
ATOM   3485  HA  LEU B 217     -10.092  26.465 -10.589  1.00  0.00           H  
ATOM   3486  CB  LEU B 217     -11.356  24.989  -9.647  1.00  0.00           C  
ATOM   3487  HB2 LEU B 217     -12.172  25.241 -10.326  1.00  0.00           H  
ATOM   3488  HB3 LEU B 217     -11.349  23.903  -9.534  1.00  0.00           H  
ATOM   3489  CG  LEU B 217     -11.656  25.593  -8.265  1.00  0.00           C  
ATOM   3490  HG  LEU B 217     -10.895  25.270  -7.558  1.00  0.00           H  
ATOM   3491  CD1 LEU B 217     -11.698  27.121  -8.294  1.00  0.00           C  
ATOM   3492 HD11 LEU B 217     -10.707  27.514  -8.524  1.00  0.00           H  
ATOM   3493 HD12 LEU B 217     -11.991  27.500  -7.317  1.00  0.00           H  
ATOM   3494 HD13 LEU B 217     -12.394  27.450  -9.062  1.00  0.00           H  
ATOM   3495  CD2 LEU B 217     -13.014  25.080  -7.783  1.00  0.00           C  
ATOM   3496 HD21 LEU B 217     -13.811  25.465  -8.419  1.00  0.00           H  
ATOM   3497 HD22 LEU B 217     -13.026  23.990  -7.815  1.00  0.00           H  
ATOM   3498 HD23 LEU B 217     -13.192  25.396  -6.759  1.00  0.00           H  
ATOM   3499  C   LEU B 217      -8.822  25.280  -9.356  1.00  0.00           C  
ATOM   3500  O   LEU B 217      -8.460  26.244  -8.690  1.00  0.00           O  
ATOM   3501  N   TRP B 218      -8.196  24.102  -9.303  1.00  0.00           N  
ATOM   3502  H   TRP B 218      -8.534  23.349  -9.887  1.00  0.00           H  
ATOM   3503  CA  TRP B 218      -7.036  23.801  -8.458  1.00  0.00           C  
ATOM   3504  HA  TRP B 218      -6.397  24.683  -8.391  1.00  0.00           H  
ATOM   3505  CB  TRP B 218      -7.536  23.477  -7.042  1.00  0.00           C  
ATOM   3506  HB2 TRP B 218      -7.917  24.392  -6.585  1.00  0.00           H  
ATOM   3507  HB3 TRP B 218      -8.365  22.775  -7.101  1.00  0.00           H  
ATOM   3508  CG  TRP B 218      -6.512  22.881  -6.139  1.00  0.00           C  
ATOM   3509  CD1 TRP B 218      -5.733  23.565  -5.277  1.00  0.00           C  
ATOM   3510  HD1 TRP B 218      -5.769  24.630  -5.078  1.00  0.00           H  
ATOM   3511  NE1 TRP B 218      -4.852  22.698  -4.673  1.00  0.00           N  
ATOM   3512  HE1 TRP B 218      -4.185  23.023  -3.960  1.00  0.00           H  
ATOM   3513  CE2 TRP B 218      -5.063  21.395  -5.050  1.00  0.00           C  
ATOM   3514  CZ2 TRP B 218      -4.498  20.176  -4.657  1.00  0.00           C  
ATOM   3515  HZ2 TRP B 218      -3.747  20.161  -3.879  1.00  0.00           H  
ATOM   3516  CH2 TRP B 218      -4.951  18.990  -5.258  1.00  0.00           C  
ATOM   3517  HH2 TRP B 218      -4.540  18.039  -4.948  1.00  0.00           H  
ATOM   3518  CZ3 TRP B 218      -5.950  19.044  -6.247  1.00  0.00           C  
ATOM   3519  HZ3 TRP B 218      -6.306  18.134  -6.705  1.00  0.00           H  
ATOM   3520  CE3 TRP B 218      -6.517  20.276  -6.625  1.00  0.00           C  
ATOM   3521  HE3 TRP B 218      -7.292  20.304  -7.374  1.00  0.00           H  
ATOM   3522  CD2 TRP B 218      -6.101  21.482  -6.022  1.00  0.00           C  
ATOM   3523  C   TRP B 218      -6.188  22.667  -9.063  1.00  0.00           C  
ATOM   3524  O   TRP B 218      -6.711  21.857  -9.835  1.00  0.00           O  
ATOM   3525  N   LYS B 219      -4.889  22.596  -8.727  1.00  0.00           N  
ATOM   3526  H   LYS B 219      -4.538  23.232  -8.020  1.00  0.00           H  
ATOM   3527  CA  LYS B 219      -3.971  21.527  -9.159  1.00  0.00           C  
ATOM   3528  HA  LYS B 219      -4.552  20.611  -9.257  1.00  0.00           H  
ATOM   3529  CB  LYS B 219      -3.382  21.883 -10.539  1.00  0.00           C  
ATOM   3530  HB2 LYS B 219      -4.199  22.153 -11.210  1.00  0.00           H  
ATOM   3531  HB3 LYS B 219      -2.727  22.750 -10.434  1.00  0.00           H  
ATOM   3532  CG  LYS B 219      -2.597  20.728 -11.185  1.00  0.00           C  
ATOM   3533  HG2 LYS B 219      -1.759  20.448 -10.547  1.00  0.00           H  
ATOM   3534  HG3 LYS B 219      -3.259  19.872 -11.293  1.00  0.00           H  
ATOM   3535  CD  LYS B 219      -2.059  21.122 -12.568  1.00  0.00           C  
ATOM   3536  HD2 LYS B 219      -2.892  21.432 -13.204  1.00  0.00           H  
ATOM   3537  HD3 LYS B 219      -1.387  21.974 -12.445  1.00  0.00           H  
ATOM   3538  CE  LYS B 219      -1.282  19.988 -13.261  1.00  0.00           C  
ATOM   3539  HE2 LYS B 219      -0.793  20.412 -14.142  1.00  0.00           H  
ATOM   3540  HE3 LYS B 219      -0.513  19.609 -12.582  1.00  0.00           H  
ATOM   3541  NZ  LYS B 219      -2.167  18.880 -13.689  1.00  0.00           N  
ATOM   3542  HZ1 LYS B 219      -3.051  19.229 -14.072  1.00  0.00           H  
ATOM   3543  HZ2 LYS B 219      -1.762  18.218 -14.332  1.00  0.00           H  
ATOM   3544  HZ3 LYS B 219      -2.556  18.349 -12.905  1.00  0.00           H  
ATOM   3545  C   LYS B 219      -2.875  21.279  -8.110  1.00  0.00           C  
ATOM   3546  O   LYS B 219      -2.304  22.228  -7.579  1.00  0.00           O  
ATOM   3547  N   GLY B 220      -2.541  20.009  -7.864  1.00  0.00           N  
ATOM   3548  H   GLY B 220      -3.068  19.304  -8.367  1.00  0.00           H  
ATOM   3549  CA  GLY B 220      -1.553  19.558  -6.869  1.00  0.00           C  
ATOM   3550  HA2 GLY B 220      -0.788  20.324  -6.742  1.00  0.00           H  
ATOM   3551  HA3 GLY B 220      -2.061  19.441  -5.912  1.00  0.00           H  
ATOM   3552  C   GLY B 220      -0.860  18.228  -7.220  1.00  0.00           C  
ATOM   3553  O   GLY B 220      -0.857  17.792  -8.377  1.00  0.00           O  
ATOM   3554  N   SER B 221      -0.260  17.556  -6.228  1.00  0.00           N  
ATOM   3555  H   SER B 221      -0.327  17.916  -5.285  1.00  0.00           H  
ATOM   3556  CA  SER B 221       0.414  16.250  -6.386  1.00  0.00           C  
ATOM   3557  HA  SER B 221      -0.087  15.713  -7.184  1.00  0.00           H  
ATOM   3558  CB  SER B 221       1.883  16.444  -6.805  1.00  0.00           C  
ATOM   3559  HB2 SER B 221       1.913  17.027  -7.727  1.00  0.00           H  
ATOM   3560  HB3 SER B 221       2.407  17.002  -6.027  1.00  0.00           H  
ATOM   3561  OG  SER B 221       2.560  15.213  -7.022  1.00  0.00           O  
ATOM   3562  HG  SER B 221       1.994  14.642  -7.580  1.00  0.00           H  
ATOM   3563  C   SER B 221       0.283  15.372  -5.133  1.00  0.00           C  
ATOM   3564  O   SER B 221       0.076  15.877  -4.034  1.00  0.00           O  
ATOM   3565  N   PHE B 222       0.363  14.050  -5.307  1.00  0.00           N  
ATOM   3566  H   PHE B 222       0.563  13.708  -6.240  1.00  0.00           H  
ATOM   3567  CA  PHE B 222       0.115  13.031  -4.281  1.00  0.00           C  
ATOM   3568  HA  PHE B 222       0.392  13.426  -3.301  1.00  0.00           H  
ATOM   3569  CB  PHE B 222      -1.390  12.731  -4.267  1.00  0.00           C  
ATOM   3570  HB2 PHE B 222      -1.901  13.587  -3.825  1.00  0.00           H  
ATOM   3571  HB3 PHE B 222      -1.729  12.640  -5.300  1.00  0.00           H  
ATOM   3572  CG  PHE B 222      -1.825  11.485  -3.518  1.00  0.00           C  
ATOM   3573  CD1 PHE B 222      -1.758  11.438  -2.113  1.00  0.00           C  
ATOM   3574  HD1 PHE B 222      -1.400  12.290  -1.553  1.00  0.00           H  
ATOM   3575  CE1 PHE B 222      -2.175  10.287  -1.424  1.00  0.00           C  
ATOM   3576  HE1 PHE B 222      -2.124  10.255  -0.346  1.00  0.00           H  
ATOM   3577  CZ  PHE B 222      -2.682   9.190  -2.132  1.00  0.00           C  
ATOM   3578  HZ  PHE B 222      -3.013   8.311  -1.600  1.00  0.00           H  
ATOM   3579  CE2 PHE B 222      -2.776   9.242  -3.531  1.00  0.00           C  
ATOM   3580  HE2 PHE B 222      -3.189   8.402  -4.067  1.00  0.00           H  
ATOM   3581  CD2 PHE B 222      -2.336  10.381  -4.226  1.00  0.00           C  
ATOM   3582  HD2 PHE B 222      -2.405  10.409  -5.304  1.00  0.00           H  
ATOM   3583  C   PHE B 222       0.950  11.766  -4.540  1.00  0.00           C  
ATOM   3584  O   PHE B 222       1.076  11.310  -5.680  1.00  0.00           O  
ATOM   3585  N   LYS B 223       1.521  11.195  -3.473  1.00  0.00           N  
ATOM   3586  H   LYS B 223       1.346  11.607  -2.561  1.00  0.00           H  
ATOM   3587  CA  LYS B 223       2.420  10.032  -3.501  1.00  0.00           C  
ATOM   3588  HA  LYS B 223       2.460   9.598  -4.499  1.00  0.00           H  
ATOM   3589  CB  LYS B 223       3.846  10.522  -3.190  1.00  0.00           C  
ATOM   3590  HB2 LYS B 223       4.174  11.170  -4.004  1.00  0.00           H  
ATOM   3591  HB3 LYS B 223       3.840  11.106  -2.267  1.00  0.00           H  
ATOM   3592  CG  LYS B 223       4.850   9.372  -3.034  1.00  0.00           C  
ATOM   3593  HG2 LYS B 223       4.629   8.830  -2.116  1.00  0.00           H  
ATOM   3594  HG3 LYS B 223       4.765   8.682  -3.865  1.00  0.00           H  
ATOM   3595  CD  LYS B 223       6.287   9.889  -2.974  1.00  0.00           C  
ATOM   3596  HD2 LYS B 223       6.573  10.312  -3.938  1.00  0.00           H  
ATOM   3597  HD3 LYS B 223       6.351  10.665  -2.210  1.00  0.00           H  
ATOM   3598  CE  LYS B 223       7.216   8.726  -2.618  1.00  0.00           C  
ATOM   3599  HE2 LYS B 223       6.748   8.141  -1.822  1.00  0.00           H  
ATOM   3600  HE3 LYS B 223       7.328   8.070  -3.488  1.00  0.00           H  
ATOM   3601  NZ  LYS B 223       8.525   9.227  -2.147  1.00  0.00           N  
ATOM   3602  HZ1 LYS B 223       9.116   8.469  -1.847  1.00  0.00           H  
ATOM   3603  HZ2 LYS B 223       8.385   9.861  -1.348  1.00  0.00           H  
ATOM   3604  HZ3 LYS B 223       8.989   9.753  -2.867  1.00  0.00           H  
ATOM   3605  C   LYS B 223       1.898   8.973  -2.514  1.00  0.00           C  
ATOM   3606  O   LYS B 223       2.087   9.146  -1.307  1.00  0.00           O  
ATOM   3607  N   PRO B 224       1.230   7.898  -2.981  1.00  0.00           N  
ATOM   3608  CD  PRO B 224       0.971   7.572  -4.379  1.00  0.00           C  
ATOM   3609  HD2 PRO B 224       1.844   7.072  -4.800  1.00  0.00           H  
ATOM   3610  HD3 PRO B 224       0.720   8.459  -4.961  1.00  0.00           H  
ATOM   3611  CG  PRO B 224      -0.218   6.617  -4.371  1.00  0.00           C  
ATOM   3612  HG2 PRO B 224      -0.184   5.920  -5.209  1.00  0.00           H  
ATOM   3613  HG3 PRO B 224      -1.143   7.190  -4.380  1.00  0.00           H  
ATOM   3614  CB  PRO B 224      -0.078   5.900  -3.033  1.00  0.00           C  
ATOM   3615  HB2 PRO B 224       0.631   5.076  -3.141  1.00  0.00           H  
ATOM   3616  HB3 PRO B 224      -1.037   5.529  -2.672  1.00  0.00           H  
ATOM   3617  CA  PRO B 224       0.498   6.976  -2.107  1.00  0.00           C  
ATOM   3618  HA  PRO B 224      -0.318   7.527  -1.641  1.00  0.00           H  
ATOM   3619  C   PRO B 224       1.342   6.332  -1.005  1.00  0.00           C  
ATOM   3620  O   PRO B 224       0.825   6.076   0.076  1.00  0.00           O  
ATOM   3621  N   SER B 225       2.626   6.096  -1.282  1.00  0.00           N  
ATOM   3622  H   SER B 225       2.974   6.356  -2.192  1.00  0.00           H  
ATOM   3623  CA  SER B 225       3.622   5.521  -0.371  1.00  0.00           C  
ATOM   3624  HA  SER B 225       3.201   4.652   0.133  1.00  0.00           H  
ATOM   3625  CB  SER B 225       4.801   5.075  -1.234  1.00  0.00           C  
ATOM   3626  HB2 SER B 225       5.598   4.680  -0.601  1.00  0.00           H  
ATOM   3627  HB3 SER B 225       4.466   4.292  -1.913  1.00  0.00           H  
ATOM   3628  OG  SER B 225       5.271   6.182  -1.992  1.00  0.00           O  
ATOM   3629  HG  SER B 225       5.868   5.873  -2.693  1.00  0.00           H  
ATOM   3630  C   SER B 225       4.146   6.479   0.705  1.00  0.00           C  
ATOM   3631  O   SER B 225       4.657   6.024   1.722  1.00  0.00           O  
ATOM   3632  N   GLU B 226       4.043   7.795   0.505  1.00  0.00           N  
ATOM   3633  H   GLU B 226       3.613   8.099  -0.358  1.00  0.00           H  
ATOM   3634  CA  GLU B 226       4.514   8.837   1.436  1.00  0.00           C  
ATOM   3635  HA  GLU B 226       5.221   8.409   2.150  1.00  0.00           H  
ATOM   3636  CB  GLU B 226       5.248   9.890   0.586  1.00  0.00           C  
ATOM   3637  HB2 GLU B 226       5.935   9.347  -0.060  1.00  0.00           H  
ATOM   3638  HB3 GLU B 226       4.523  10.402  -0.047  1.00  0.00           H  
ATOM   3639  CG  GLU B 226       6.064  10.949   1.341  1.00  0.00           C  
ATOM   3640  HG2 GLU B 226       5.385  11.663   1.812  1.00  0.00           H  
ATOM   3641  HG3 GLU B 226       6.643  10.461   2.127  1.00  0.00           H  
ATOM   3642  CD  GLU B 226       7.029  11.668   0.375  1.00  0.00           C  
ATOM   3643  OE1 GLU B 226       7.935  10.985  -0.171  1.00  0.00           O  
ATOM   3644  OE2 GLU B 226       6.806  12.867   0.096  1.00  0.00           O  
ATOM   3645  C   GLU B 226       3.351   9.436   2.248  1.00  0.00           C  
ATOM   3646  O   GLU B 226       3.526   9.931   3.357  1.00  0.00           O  
ATOM   3647  N   HIE B 227       2.134   9.361   1.699  1.00  0.00           N  
ATOM   3648  H   HIE B 227       2.079   8.978   0.763  1.00  0.00           H  
ATOM   3649  CA  HIE B 227       0.894   9.889   2.276  1.00  0.00           C  
ATOM   3650  HA  HIE B 227       1.140  10.485   3.156  1.00  0.00           H  
ATOM   3651  CB  HIE B 227       0.236  10.830   1.248  1.00  0.00           C  
ATOM   3652  HB2 HIE B 227       0.012  10.250   0.354  1.00  0.00           H  
ATOM   3653  HB3 HIE B 227      -0.704  11.198   1.658  1.00  0.00           H  
ATOM   3654  CG  HIE B 227       1.049  12.038   0.823  1.00  0.00           C  
ATOM   3655  ND1 HIE B 227       0.720  12.879  -0.247  1.00  0.00           N  
ATOM   3656  CE1 HIE B 227       1.621  13.873  -0.235  1.00  0.00           C  
ATOM   3657  HE1 HIE B 227       1.621  14.715  -0.917  1.00  0.00           H  
ATOM   3658  NE2 HIE B 227       2.511  13.682   0.753  1.00  0.00           N  
ATOM   3659  HE2 HIE B 227       3.307  14.272   0.953  1.00  0.00           H  
ATOM   3660  CD2 HIE B 227       2.160  12.541   1.440  1.00  0.00           C  
ATOM   3661  HD2 HIE B 227       2.663  12.127   2.307  1.00  0.00           H  
ATOM   3662  C   HIE B 227      -0.032   8.765   2.784  1.00  0.00           C  
ATOM   3663  O   HIE B 227      -1.251   8.823   2.628  1.00  0.00           O  
ATOM   3664  N   VAL B 228       0.509   7.704   3.388  1.00  0.00           N  
ATOM   3665  H   VAL B 228       1.516   7.648   3.460  1.00  0.00           H  
ATOM   3666  CA  VAL B 228      -0.308   6.597   3.930  1.00  0.00           C  
ATOM   3667  HA  VAL B 228      -1.046   6.331   3.174  1.00  0.00           H  
ATOM   3668  CB  VAL B 228       0.547   5.337   4.175  1.00  0.00           C  
ATOM   3669  HB  VAL B 228       1.325   5.599   4.886  1.00  0.00           H  
ATOM   3670  CG1 VAL B 228      -0.277   4.172   4.744  1.00  0.00           C  
ATOM   3671 HG11 VAL B 228      -1.120   3.951   4.086  1.00  0.00           H  
ATOM   3672 HG12 VAL B 228       0.354   3.286   4.817  1.00  0.00           H  
ATOM   3673 HG13 VAL B 228      -0.641   4.407   5.741  1.00  0.00           H  
ATOM   3674  CG2 VAL B 228       1.219   4.822   2.898  1.00  0.00           C  
ATOM   3675 HG21 VAL B 228       1.840   3.953   3.119  1.00  0.00           H  
ATOM   3676 HG22 VAL B 228       0.465   4.545   2.162  1.00  0.00           H  
ATOM   3677 HG23 VAL B 228       1.866   5.592   2.477  1.00  0.00           H  
ATOM   3678  C   VAL B 228      -1.073   7.004   5.210  1.00  0.00           C  
ATOM   3679  O   VAL B 228      -0.522   7.642   6.114  1.00  0.00           O  
ATOM   3680  N   LYS B 229      -2.330   6.558   5.330  1.00  0.00           N  
ATOM   3681  H   LYS B 229      -2.730   6.088   4.521  1.00  0.00           H  
ATOM   3682  CA  LYS B 229      -3.133   6.483   6.558  1.00  0.00           C  
ATOM   3683  HA  LYS B 229      -2.486   6.606   7.424  1.00  0.00           H  
ATOM   3684  CB  LYS B 229      -4.163   7.627   6.590  1.00  0.00           C  
ATOM   3685  HB2 LYS B 229      -3.629   8.579   6.613  1.00  0.00           H  
ATOM   3686  HB3 LYS B 229      -4.784   7.594   5.693  1.00  0.00           H  
ATOM   3687  CG  LYS B 229      -5.059   7.506   7.835  1.00  0.00           C  
ATOM   3688  HG2 LYS B 229      -5.733   6.657   7.711  1.00  0.00           H  
ATOM   3689  HG3 LYS B 229      -4.423   7.314   8.696  1.00  0.00           H  
ATOM   3690  CD  LYS B 229      -5.895   8.761   8.116  1.00  0.00           C  
ATOM   3691  HD2 LYS B 229      -5.225   9.601   8.307  1.00  0.00           H  
ATOM   3692  HD3 LYS B 229      -6.522   8.986   7.251  1.00  0.00           H  
ATOM   3693  CE  LYS B 229      -6.778   8.502   9.346  1.00  0.00           C  
ATOM   3694  HE2 LYS B 229      -7.503   7.721   9.098  1.00  0.00           H  
ATOM   3695  HE3 LYS B 229      -6.146   8.122  10.158  1.00  0.00           H  
ATOM   3696  NZ  LYS B 229      -7.495   9.719   9.801  1.00  0.00           N  
ATOM   3697  HZ1 LYS B 229      -8.104  10.106   9.095  1.00  0.00           H  
ATOM   3698  HZ2 LYS B 229      -8.094   9.496  10.604  1.00  0.00           H  
ATOM   3699  HZ3 LYS B 229      -6.860  10.421  10.145  1.00  0.00           H  
ATOM   3700  C   LYS B 229      -3.793   5.091   6.613  1.00  0.00           C  
ATOM   3701  O   LYS B 229      -4.710   4.838   5.832  1.00  0.00           O  
ATOM   3702  N   PRO B 230      -3.340   4.174   7.490  1.00  0.00           N  
ATOM   3703  CD  PRO B 230      -2.193   4.269   8.374  1.00  0.00           C  
ATOM   3704  HD2 PRO B 230      -2.530   4.618   9.351  1.00  0.00           H  
ATOM   3705  HD3 PRO B 230      -1.415   4.918   7.975  1.00  0.00           H  
ATOM   3706  CG  PRO B 230      -1.652   2.851   8.494  1.00  0.00           C  
ATOM   3707  HG2 PRO B 230      -1.096   2.702   9.417  1.00  0.00           H  
ATOM   3708  HG3 PRO B 230      -1.034   2.616   7.627  1.00  0.00           H  
ATOM   3709  CB  PRO B 230      -2.928   2.021   8.467  1.00  0.00           C  
ATOM   3710  HB2 PRO B 230      -3.366   1.992   9.466  1.00  0.00           H  
ATOM   3711  HB3 PRO B 230      -2.733   1.011   8.107  1.00  0.00           H  
ATOM   3712  CA  PRO B 230      -3.832   2.804   7.504  1.00  0.00           C  
ATOM   3713  HA  PRO B 230      -3.688   2.413   6.500  1.00  0.00           H  
ATOM   3714  C   PRO B 230      -5.315   2.675   7.875  1.00  0.00           C  
ATOM   3715  O   PRO B 230      -5.929   3.571   8.461  1.00  0.00           O  
ATOM   3716  N   ARG B 231      -5.877   1.504   7.564  1.00  0.00           N  
ATOM   3717  H   ARG B 231      -5.297   0.852   7.046  1.00  0.00           H  
ATOM   3718  CA  ARG B 231      -7.198   1.040   8.018  1.00  0.00           C  
ATOM   3719  HA  ARG B 231      -7.921   1.835   7.834  1.00  0.00           H  
ATOM   3720  CB  ARG B 231      -7.596  -0.204   7.197  1.00  0.00           C  
ATOM   3721  HB2 ARG B 231      -6.805  -0.955   7.259  1.00  0.00           H  
ATOM   3722  HB3 ARG B 231      -8.513  -0.631   7.608  1.00  0.00           H  
ATOM   3723  CG  ARG B 231      -7.836   0.165   5.724  1.00  0.00           C  
ATOM   3724  HG2 ARG B 231      -8.676   0.860   5.675  1.00  0.00           H  
ATOM   3725  HG3 ARG B 231      -6.954   0.654   5.317  1.00  0.00           H  
ATOM   3726  CD  ARG B 231      -8.147  -1.054   4.849  1.00  0.00           C  
ATOM   3727  HD2 ARG B 231      -7.243  -1.663   4.747  1.00  0.00           H  
ATOM   3728  HD3 ARG B 231      -8.910  -1.654   5.346  1.00  0.00           H  
ATOM   3729  NE  ARG B 231      -8.607  -0.623   3.513  1.00  0.00           N  
ATOM   3730  HE  ARG B 231      -8.058   0.077   3.021  1.00  0.00           H  
ATOM   3731  CZ  ARG B 231      -9.629  -1.086   2.822  1.00  0.00           C  
ATOM   3732  NH1 ARG B 231     -10.386  -2.069   3.231  1.00  0.00           N  
ATOM   3733 HH11 ARG B 231     -10.154  -2.527   4.093  1.00  0.00           H  
ATOM   3734 HH12 ARG B 231     -11.159  -2.363   2.670  1.00  0.00           H  
ATOM   3735  NH2 ARG B 231      -9.893  -0.552   1.674  1.00  0.00           N  
ATOM   3736 HH21 ARG B 231      -9.214   0.137   1.319  1.00  0.00           H  
ATOM   3737 HH22 ARG B 231     -10.505  -0.986   1.014  1.00  0.00           H  
ATOM   3738  C   ARG B 231      -7.194   0.764   9.533  1.00  0.00           C  
ATOM   3739  O   ARG B 231      -6.178   0.341  10.082  1.00  0.00           O  
ATOM   3740  N   ALA B 232      -8.318   1.020  10.206  1.00  0.00           N  
ATOM   3741  H   ALA B 232      -9.128   1.311   9.688  1.00  0.00           H  
ATOM   3742  CA  ALA B 232      -8.474   0.798  11.646  1.00  0.00           C  
ATOM   3743  HA  ALA B 232      -7.628   1.258  12.148  1.00  0.00           H  
ATOM   3744  CB  ALA B 232      -9.745   1.512  12.124  1.00  0.00           C  
ATOM   3745  HB1 ALA B 232     -10.623   1.086  11.637  1.00  0.00           H  
ATOM   3746  HB2 ALA B 232      -9.850   1.390  13.203  1.00  0.00           H  
ATOM   3747  HB3 ALA B 232      -9.685   2.577  11.898  1.00  0.00           H  
ATOM   3748  C   ALA B 232      -8.526  -0.708  11.988  1.00  0.00           C  
ATOM   3749  O   ALA B 232      -9.155  -1.457  11.235  1.00  0.00           O  
ATOM   3750  N   PRO B 233      -7.923  -1.175  13.102  1.00  0.00           N  
ATOM   3751  CD  PRO B 233      -7.022  -0.455  13.986  1.00  0.00           C  
ATOM   3752  HD2 PRO B 233      -7.600   0.048  14.763  1.00  0.00           H  
ATOM   3753  HD3 PRO B 233      -6.399   0.259  13.448  1.00  0.00           H  
ATOM   3754  CG  PRO B 233      -6.129  -1.527  14.603  1.00  0.00           C  
ATOM   3755  HG2 PRO B 233      -5.748  -1.225  15.577  1.00  0.00           H  
ATOM   3756  HG3 PRO B 233      -5.308  -1.750  13.921  1.00  0.00           H  
ATOM   3757  CB  PRO B 233      -7.049  -2.743  14.696  1.00  0.00           C  
ATOM   3758  HB2 PRO B 233      -7.607  -2.717  15.630  1.00  0.00           H  
ATOM   3759  HB3 PRO B 233      -6.485  -3.673  14.624  1.00  0.00           H  
ATOM   3760  CA  PRO B 233      -8.012  -2.576  13.517  1.00  0.00           C  
ATOM   3761  HA  PRO B 233      -7.669  -3.202  12.693  1.00  0.00           H  
ATOM   3762  C   PRO B 233      -9.438  -2.997  13.903  1.00  0.00           C  
ATOM   3763  O   PRO B 233     -10.243  -2.187  14.364  1.00  0.00           O  
ATOM   3764  N   GLY B 234      -9.728  -4.293  13.770  1.00  0.00           N  
ATOM   3765  H   GLY B 234      -8.994  -4.917  13.469  1.00  0.00           H  
ATOM   3766  CA  GLY B 234     -11.039  -4.879  14.072  1.00  0.00           C  
ATOM   3767  HA2 GLY B 234     -11.751  -4.095  14.333  1.00  0.00           H  
ATOM   3768  HA3 GLY B 234     -11.414  -5.376  13.177  1.00  0.00           H  
ATOM   3769  C   GLY B 234     -11.018  -5.905  15.209  1.00  0.00           C  
ATOM   3770  O   GLY B 234      -9.958  -6.290  15.704  1.00  0.00           O  
ATOM   3771  N   ASN B 235     -12.210  -6.386  15.582  1.00  0.00           N  
ATOM   3772  H   ASN B 235     -13.015  -6.047  15.076  1.00  0.00           H  
ATOM   3773  CA  ASN B 235     -12.410  -7.594  16.400  1.00  0.00           C  
ATOM   3774  HA  ASN B 235     -13.480  -7.662  16.597  1.00  0.00           H  
ATOM   3775  CB  ASN B 235     -12.032  -8.847  15.573  1.00  0.00           C  
ATOM   3776  HB2 ASN B 235     -10.952  -8.864  15.427  1.00  0.00           H  
ATOM   3777  HB3 ASN B 235     -12.292  -9.739  16.142  1.00  0.00           H  
ATOM   3778  CG  ASN B 235     -12.686  -8.918  14.200  1.00  0.00           C  
ATOM   3779  OD1 ASN B 235     -12.425  -8.126  13.310  1.00  0.00           O  
ATOM   3780  ND2 ASN B 235     -13.553  -9.876  13.969  1.00  0.00           N  
ATOM   3781 HD21 ASN B 235     -13.939  -9.914  13.041  1.00  0.00           H  
ATOM   3782 HD22 ASN B 235     -13.747 -10.565  14.673  1.00  0.00           H  
ATOM   3783  C   ASN B 235     -11.759  -7.562  17.804  1.00  0.00           C  
ATOM   3784  O   ASN B 235     -11.427  -8.613  18.346  1.00  0.00           O  
ATOM   3785  N   LEU B 236     -11.550  -6.370  18.378  1.00  0.00           N  
ATOM   3786  H   LEU B 236     -11.831  -5.546  17.877  1.00  0.00           H  
ATOM   3787  CA  LEU B 236     -10.897  -6.181  19.676  1.00  0.00           C  
ATOM   3788  HA  LEU B 236      -9.907  -6.628  19.618  1.00  0.00           H  
ATOM   3789  CB  LEU B 236     -10.729  -4.672  19.938  1.00  0.00           C  
ATOM   3790  HB2 LEU B 236     -10.078  -4.248  19.172  1.00  0.00           H  
ATOM   3791  HB3 LEU B 236     -11.710  -4.204  19.844  1.00  0.00           H  
ATOM   3792  CG  LEU B 236     -10.165  -4.321  21.331  1.00  0.00           C  
ATOM   3793  HG  LEU B 236     -10.775  -4.779  22.107  1.00  0.00           H  
ATOM   3794  CD1 LEU B 236      -8.713  -4.759  21.513  1.00  0.00           C  
ATOM   3795 HD11 LEU B 236      -8.354  -4.454  22.496  1.00  0.00           H  
ATOM   3796 HD12 LEU B 236      -8.643  -5.842  21.457  1.00  0.00           H  
ATOM   3797 HD13 LEU B 236      -8.085  -4.310  20.744  1.00  0.00           H  
ATOM   3798  CD2 LEU B 236     -10.225  -2.815  21.529  1.00  0.00           C  
ATOM   3799 HD21 LEU B 236      -9.862  -2.568  22.524  1.00  0.00           H  
ATOM   3800 HD22 LEU B 236      -9.609  -2.325  20.779  1.00  0.00           H  
ATOM   3801 HD23 LEU B 236     -11.257  -2.478  21.429  1.00  0.00           H  
ATOM   3802  C   LEU B 236     -11.657  -6.874  20.819  1.00  0.00           C  
ATOM   3803  O   LEU B 236     -12.863  -6.690  20.984  1.00  0.00           O  
ATOM   3804  N   THR B 237     -10.916  -7.595  21.654  1.00  0.00           N  
ATOM   3805  H   THR B 237      -9.930  -7.713  21.434  1.00  0.00           H  
ATOM   3806  CA  THR B 237     -11.415  -8.318  22.827  1.00  0.00           C  
ATOM   3807  HA  THR B 237     -12.332  -7.840  23.169  1.00  0.00           H  
ATOM   3808  CB  THR B 237     -11.794  -9.752  22.416  1.00  0.00           C  
ATOM   3809  HB  THR B 237     -12.460  -9.705  21.554  1.00  0.00           H  
ATOM   3810  CG2 THR B 237     -10.600 -10.638  22.060  1.00  0.00           C  
ATOM   3811 HG21 THR B 237      -9.921 -10.729  22.908  1.00  0.00           H  
ATOM   3812 HG22 THR B 237     -10.951 -11.629  21.771  1.00  0.00           H  
ATOM   3813 HG23 THR B 237     -10.065 -10.207  21.213  1.00  0.00           H  
ATOM   3814  OG1 THR B 237     -12.481 -10.380  23.466  1.00  0.00           O  
ATOM   3815  HG1 THR B 237     -12.530 -11.317  23.262  1.00  0.00           H  
ATOM   3816  C   THR B 237     -10.422  -8.250  24.000  1.00  0.00           C  
ATOM   3817  O   THR B 237      -9.311  -7.728  23.866  1.00  0.00           O  
ATOM   3818  N   VAL B 238     -10.840  -8.745  25.163  1.00  0.00           N  
ATOM   3819  H   VAL B 238     -11.721  -9.248  25.161  1.00  0.00           H  
ATOM   3820  CA  VAL B 238     -10.112  -8.717  26.439  1.00  0.00           C  
ATOM   3821  HA  VAL B 238      -9.046  -8.688  26.226  1.00  0.00           H  
ATOM   3822  CB  VAL B 238     -10.472  -7.437  27.226  1.00  0.00           C  
ATOM   3823  HB  VAL B 238     -10.200  -6.579  26.611  1.00  0.00           H  
ATOM   3824  CG1 VAL B 238     -11.965  -7.325  27.554  1.00  0.00           C  
ATOM   3825 HG11 VAL B 238     -12.560  -7.370  26.644  1.00  0.00           H  
ATOM   3826 HG12 VAL B 238     -12.274  -8.133  28.218  1.00  0.00           H  
ATOM   3827 HG13 VAL B 238     -12.160  -6.374  28.041  1.00  0.00           H  
ATOM   3828  CG2 VAL B 238      -9.701  -7.328  28.545  1.00  0.00           C  
ATOM   3829 HG21 VAL B 238      -8.637  -7.490  28.371  1.00  0.00           H  
ATOM   3830 HG22 VAL B 238      -9.842  -6.335  28.970  1.00  0.00           H  
ATOM   3831 HG23 VAL B 238     -10.066  -8.068  29.256  1.00  0.00           H  
ATOM   3832  C   VAL B 238     -10.399 -10.000  27.225  1.00  0.00           C  
ATOM   3833  O   VAL B 238     -11.515 -10.513  27.171  1.00  0.00           O  
ATOM   3834  N   HIE B 239      -9.401 -10.539  27.933  1.00  0.00           N  
ATOM   3835  H   HIE B 239      -8.489 -10.096  27.890  1.00  0.00           H  
ATOM   3836  CA  HIE B 239      -9.505 -11.801  28.674  1.00  0.00           C  
ATOM   3837  HA  HIE B 239     -10.519 -11.882  29.071  1.00  0.00           H  
ATOM   3838  CB  HIE B 239      -9.293 -12.971  27.703  1.00  0.00           C  
ATOM   3839  HB2 HIE B 239      -8.250 -12.991  27.383  1.00  0.00           H  
ATOM   3840  HB3 HIE B 239      -9.919 -12.826  26.821  1.00  0.00           H  
ATOM   3841  CG  HIE B 239      -9.664 -14.300  28.305  1.00  0.00           C  
ATOM   3842  ND1 HIE B 239     -10.901 -14.592  28.879  1.00  0.00           N  
ATOM   3843  CE1 HIE B 239     -10.849 -15.879  29.241  1.00  0.00           C  
ATOM   3844  HE1 HIE B 239     -11.667 -16.415  29.705  1.00  0.00           H  
ATOM   3845  NE2 HIE B 239      -9.649 -16.403  28.937  1.00  0.00           N  
ATOM   3846  HE2 HIE B 239      -9.367 -17.356  29.111  1.00  0.00           H  
ATOM   3847  CD2 HIE B 239      -8.888 -15.421  28.342  1.00  0.00           C  
ATOM   3848  HD2 HIE B 239      -7.880 -15.511  27.967  1.00  0.00           H  
ATOM   3849  C   HIE B 239      -8.533 -11.884  29.863  1.00  0.00           C  
ATOM   3850  O   HIE B 239      -7.442 -11.308  29.837  1.00  0.00           O  
ATOM   3851  N   THR B 240      -8.923 -12.602  30.914  1.00  0.00           N  
ATOM   3852  H   THR B 240      -9.836 -13.037  30.894  1.00  0.00           H  
ATOM   3853  CA  THR B 240      -8.143 -12.733  32.159  1.00  0.00           C  
ATOM   3854  HA  THR B 240      -7.736 -11.752  32.407  1.00  0.00           H  
ATOM   3855  CB  THR B 240      -9.042 -13.185  33.326  1.00  0.00           C  
ATOM   3856  HB  THR B 240      -9.149 -14.270  33.306  1.00  0.00           H  
ATOM   3857  CG2 THR B 240      -8.477 -12.758  34.682  1.00  0.00           C  
ATOM   3858 HG21 THR B 240      -8.370 -11.672  34.716  1.00  0.00           H  
ATOM   3859 HG22 THR B 240      -9.148 -13.075  35.480  1.00  0.00           H  
ATOM   3860 HG23 THR B 240      -7.504 -13.218  34.850  1.00  0.00           H  
ATOM   3861  OG1 THR B 240     -10.330 -12.610  33.224  1.00  0.00           O  
ATOM   3862  HG1 THR B 240     -10.751 -12.651  34.086  1.00  0.00           H  
ATOM   3863  C   THR B 240      -6.971 -13.712  32.000  1.00  0.00           C  
ATOM   3864  O   THR B 240      -7.075 -14.715  31.293  1.00  0.00           O  
ATOM   3865  N   GLN B 241      -5.853 -13.469  32.683  1.00  0.00           N  
ATOM   3866  H   GLN B 241      -5.794 -12.617  33.238  1.00  0.00           H  
ATOM   3867  CA  GLN B 241      -4.655 -14.316  32.691  1.00  0.00           C  
ATOM   3868  HA  GLN B 241      -4.896 -15.291  32.267  1.00  0.00           H  
ATOM   3869  CB  GLN B 241      -3.552 -13.673  31.835  1.00  0.00           C  
ATOM   3870  HB2 GLN B 241      -3.437 -12.641  32.153  1.00  0.00           H  
ATOM   3871  HB3 GLN B 241      -2.604 -14.175  32.036  1.00  0.00           H  
ATOM   3872  CG  GLN B 241      -3.835 -13.676  30.323  1.00  0.00           C  
ATOM   3873  HG2 GLN B 241      -4.867 -13.962  30.121  1.00  0.00           H  
ATOM   3874  HG3 GLN B 241      -3.698 -12.662  29.952  1.00  0.00           H  
ATOM   3875  CD  GLN B 241      -2.889 -14.587  29.549  1.00  0.00           C  
ATOM   3876  OE1 GLN B 241      -1.672 -14.512  29.659  1.00  0.00           O  
ATOM   3877  NE2 GLN B 241      -3.396 -15.466  28.716  1.00  0.00           N  
ATOM   3878 HE21 GLN B 241      -2.757 -16.055  28.210  1.00  0.00           H  
ATOM   3879 HE22 GLN B 241      -4.392 -15.514  28.586  1.00  0.00           H  
ATOM   3880  C   GLN B 241      -4.143 -14.556  34.119  1.00  0.00           C  
ATOM   3881  O   GLN B 241      -4.402 -13.771  35.030  1.00  0.00           O  
ATOM   3882  N   VAL B 242      -3.388 -15.646  34.298  1.00  0.00           N  
ATOM   3883  H   VAL B 242      -3.206 -16.241  33.508  1.00  0.00           H  
ATOM   3884  CA  VAL B 242      -2.725 -15.983  35.570  1.00  0.00           C  
ATOM   3885  HA  VAL B 242      -3.506 -16.046  36.328  1.00  0.00           H  
ATOM   3886  CB  VAL B 242      -2.018 -17.360  35.519  1.00  0.00           C  
ATOM   3887  HB  VAL B 242      -1.921 -17.712  36.546  1.00  0.00           H  
ATOM   3888  CG1 VAL B 242      -2.832 -18.411  34.746  1.00  0.00           C  
ATOM   3889 HG11 VAL B 242      -2.400 -19.399  34.911  1.00  0.00           H  
ATOM   3890 HG12 VAL B 242      -3.862 -18.418  35.102  1.00  0.00           H  
ATOM   3891 HG13 VAL B 242      -2.815 -18.201  33.677  1.00  0.00           H  
ATOM   3892  CG2 VAL B 242      -0.609 -17.326  34.911  1.00  0.00           C  
ATOM   3893 HG21 VAL B 242      -0.210 -18.337  34.834  1.00  0.00           H  
ATOM   3894 HG22 VAL B 242      -0.631 -16.864  33.924  1.00  0.00           H  
ATOM   3895 HG23 VAL B 242       0.062 -16.756  35.557  1.00  0.00           H  
ATOM   3896  C   VAL B 242      -1.761 -14.873  36.009  1.00  0.00           C  
ATOM   3897  O   VAL B 242      -1.240 -14.137  35.170  1.00  0.00           O  
ATOM   3898  N   SER B 243      -1.509 -14.781  37.319  1.00  0.00           N  
ATOM   3899  H   SER B 243      -1.969 -15.424  37.942  1.00  0.00           H  
ATOM   3900  CA  SER B 243      -0.690 -13.722  37.931  1.00  0.00           C  
ATOM   3901  HA  SER B 243      -0.770 -13.830  39.013  1.00  0.00           H  
ATOM   3902  CB  SER B 243       0.795 -13.883  37.570  1.00  0.00           C  
ATOM   3903  HB2 SER B 243       0.927 -13.753  36.494  1.00  0.00           H  
ATOM   3904  HB3 SER B 243       1.379 -13.119  38.086  1.00  0.00           H  
ATOM   3905  OG  SER B 243       1.260 -15.169  37.948  1.00  0.00           O  
ATOM   3906  HG  SER B 243       1.377 -15.179  38.902  1.00  0.00           H  
ATOM   3907  C   SER B 243      -1.237 -12.325  37.615  1.00  0.00           C  
ATOM   3908  O   SER B 243      -0.554 -11.489  37.026  1.00  0.00           O  
ATOM   3909  N   ASP B 244      -2.508 -12.122  37.973  1.00  0.00           N  
ATOM   3910  H   ASP B 244      -2.926 -12.818  38.581  1.00  0.00           H  
ATOM   3911  CA  ASP B 244      -3.211 -10.835  38.037  1.00  0.00           C  
ATOM   3912  HA  ASP B 244      -4.275 -11.075  38.062  1.00  0.00           H  
ATOM   3913  CB  ASP B 244      -2.922 -10.124  39.370  1.00  0.00           C  
ATOM   3914  HB2 ASP B 244      -1.882  -9.790  39.373  1.00  0.00           H  
ATOM   3915  HB3 ASP B 244      -3.561  -9.241  39.431  1.00  0.00           H  
ATOM   3916  CG  ASP B 244      -3.172 -10.985  40.623  1.00  0.00           C  
ATOM   3917  OD1 ASP B 244      -3.028 -10.402  41.718  1.00  0.00           O  
ATOM   3918  OD2 ASP B 244      -3.498 -12.193  40.493  1.00  0.00           O  
ATOM   3919  C   ASP B 244      -3.017  -9.975  36.782  1.00  0.00           C  
ATOM   3920  O   ASP B 244      -2.725  -8.780  36.832  1.00  0.00           O  
ATOM   3921  N   THR B 245      -3.138 -10.627  35.627  1.00  0.00           N  
ATOM   3922  H   THR B 245      -3.393 -11.608  35.675  1.00  0.00           H  
ATOM   3923  CA  THR B 245      -2.832 -10.074  34.308  1.00  0.00           C  
ATOM   3924  HA  THR B 245      -2.493  -9.045  34.413  1.00  0.00           H  
ATOM   3925  CB  THR B 245      -1.676 -10.874  33.678  1.00  0.00           C  
ATOM   3926  HB  THR B 245      -1.909 -11.938  33.722  1.00  0.00           H  
ATOM   3927  CG2 THR B 245      -1.352 -10.502  32.229  1.00  0.00           C  
ATOM   3928 HG21 THR B 245      -2.185 -10.752  31.576  1.00  0.00           H  
ATOM   3929 HG22 THR B 245      -0.475 -11.062  31.905  1.00  0.00           H  
ATOM   3930 HG23 THR B 245      -1.143  -9.434  32.159  1.00  0.00           H  
ATOM   3931  OG1 THR B 245      -0.481 -10.638  34.387  1.00  0.00           O  
ATOM   3932  HG1 THR B 245      -0.592 -10.964  35.301  1.00  0.00           H  
ATOM   3933  C   THR B 245      -4.092 -10.063  33.442  1.00  0.00           C  
ATOM   3934  O   THR B 245      -4.911 -10.977  33.494  1.00  0.00           O  
ATOM   3935  N   LEU B 246      -4.247  -9.036  32.615  1.00  0.00           N  
ATOM   3936  H   LEU B 246      -3.538  -8.311  32.634  1.00  0.00           H  
ATOM   3937  CA  LEU B 246      -5.182  -9.000  31.492  1.00  0.00           C  
ATOM   3938  HA  LEU B 246      -5.887  -9.829  31.569  1.00  0.00           H  
ATOM   3939  CB  LEU B 246      -5.965  -7.674  31.508  1.00  0.00           C  
ATOM   3940  HB2 LEU B 246      -5.268  -6.866  31.734  1.00  0.00           H  
ATOM   3941  HB3 LEU B 246      -6.384  -7.481  30.519  1.00  0.00           H  
ATOM   3942  CG  LEU B 246      -7.112  -7.678  32.535  1.00  0.00           C  
ATOM   3943  HG  LEU B 246      -6.782  -8.162  33.452  1.00  0.00           H  
ATOM   3944  CD1 LEU B 246      -7.521  -6.246  32.869  1.00  0.00           C  
ATOM   3945 HD11 LEU B 246      -6.672  -5.713  33.295  1.00  0.00           H  
ATOM   3946 HD12 LEU B 246      -7.867  -5.733  31.972  1.00  0.00           H  
ATOM   3947 HD13 LEU B 246      -8.324  -6.265  33.607  1.00  0.00           H  
ATOM   3948  CD2 LEU B 246      -8.337  -8.416  31.994  1.00  0.00           C  
ATOM   3949 HD21 LEU B 246      -8.755  -7.870  31.151  1.00  0.00           H  
ATOM   3950 HD22 LEU B 246      -8.073  -9.425  31.683  1.00  0.00           H  
ATOM   3951 HD23 LEU B 246      -9.095  -8.479  32.775  1.00  0.00           H  
ATOM   3952  C   LEU B 246      -4.415  -9.176  30.180  1.00  0.00           C  
ATOM   3953  O   LEU B 246      -3.278  -8.717  30.045  1.00  0.00           O  
ATOM   3954  N   LEU B 247      -5.069  -9.798  29.205  1.00  0.00           N  
ATOM   3955  H   LEU B 247      -5.995 -10.161  29.413  1.00  0.00           H  
ATOM   3956  CA  LEU B 247      -4.647  -9.844  27.810  1.00  0.00           C  
ATOM   3957  HA  LEU B 247      -3.725  -9.277  27.684  1.00  0.00           H  
ATOM   3958  CB  LEU B 247      -4.382 -11.310  27.421  1.00  0.00           C  
ATOM   3959  HB2 LEU B 247      -3.523 -11.665  27.988  1.00  0.00           H  
ATOM   3960  HB3 LEU B 247      -5.256 -11.897  27.710  1.00  0.00           H  
ATOM   3961  CG  LEU B 247      -4.112 -11.560  25.927  1.00  0.00           C  
ATOM   3962  HG  LEU B 247      -4.932 -11.170  25.325  1.00  0.00           H  
ATOM   3963  CD1 LEU B 247      -2.799 -10.918  25.477  1.00  0.00           C  
ATOM   3964 HD11 LEU B 247      -2.864  -9.834  25.552  1.00  0.00           H  
ATOM   3965 HD12 LEU B 247      -1.971 -11.286  26.078  1.00  0.00           H  
ATOM   3966 HD13 LEU B 247      -2.616 -11.176  24.434  1.00  0.00           H  
ATOM   3967  CD2 LEU B 247      -4.014 -13.068  25.693  1.00  0.00           C  
ATOM   3968 HD21 LEU B 247      -3.831 -13.253  24.632  1.00  0.00           H  
ATOM   3969 HD22 LEU B 247      -3.202 -13.493  26.280  1.00  0.00           H  
ATOM   3970 HD23 LEU B 247      -4.958 -13.541  25.963  1.00  0.00           H  
ATOM   3971  C   LEU B 247      -5.729  -9.194  26.947  1.00  0.00           C  
ATOM   3972  O   LEU B 247      -6.896  -9.571  27.031  1.00  0.00           O  
ATOM   3973  N   LEU B 248      -5.328  -8.252  26.100  1.00  0.00           N  
ATOM   3974  H   LEU B 248      -4.354  -7.970  26.124  1.00  0.00           H  
ATOM   3975  CA  LEU B 248      -6.130  -7.736  24.995  1.00  0.00           C  
ATOM   3976  HA  LEU B 248      -7.158  -8.084  25.100  1.00  0.00           H  
ATOM   3977  CB  LEU B 248      -6.140  -6.203  25.011  1.00  0.00           C  
ATOM   3978  HB2 LEU B 248      -5.117  -5.839  24.901  1.00  0.00           H  
ATOM   3979  HB3 LEU B 248      -6.703  -5.863  24.139  1.00  0.00           H  
ATOM   3980  CG  LEU B 248      -6.780  -5.641  26.296  1.00  0.00           C  
ATOM   3981  HG  LEU B 248      -7.209  -6.447  26.889  1.00  0.00           H  
ATOM   3982  CD1 LEU B 248      -5.738  -4.914  27.149  1.00  0.00           C  
ATOM   3983 HD11 LEU B 248      -4.949  -5.611  27.431  1.00  0.00           H  
ATOM   3984 HD12 LEU B 248      -5.302  -4.087  26.588  1.00  0.00           H  
ATOM   3985 HD13 LEU B 248      -6.212  -4.531  28.053  1.00  0.00           H  
ATOM   3986  CD2 LEU B 248      -7.905  -4.669  25.953  1.00  0.00           C  
ATOM   3987 HD21 LEU B 248      -7.505  -3.828  25.389  1.00  0.00           H  
ATOM   3988 HD22 LEU B 248      -8.657  -5.181  25.350  1.00  0.00           H  
ATOM   3989 HD23 LEU B 248      -8.376  -4.311  26.868  1.00  0.00           H  
ATOM   3990  C   LEU B 248      -5.594  -8.275  23.670  1.00  0.00           C  
ATOM   3991  O   LEU B 248      -4.397  -8.535  23.534  1.00  0.00           O  
ATOM   3992  N   THR B 249      -6.471  -8.447  22.686  1.00  0.00           N  
ATOM   3993  H   THR B 249      -7.444  -8.217  22.868  1.00  0.00           H  
ATOM   3994  CA  THR B 249      -6.135  -9.008  21.364  1.00  0.00           C  
ATOM   3995  HA  THR B 249      -5.130  -8.696  21.081  1.00  0.00           H  
ATOM   3996  CB  THR B 249      -6.153 -10.548  21.423  1.00  0.00           C  
ATOM   3997  HB  THR B 249      -7.149 -10.876  21.724  1.00  0.00           H  
ATOM   3998  CG2 THR B 249      -5.797 -11.239  20.107  1.00  0.00           C  
ATOM   3999 HG21 THR B 249      -5.737 -12.316  20.268  1.00  0.00           H  
ATOM   4000 HG22 THR B 249      -6.563 -11.046  19.357  1.00  0.00           H  
ATOM   4001 HG23 THR B 249      -4.833 -10.880  19.744  1.00  0.00           H  
ATOM   4002  OG1 THR B 249      -5.226 -11.006  22.387  1.00  0.00           O  
ATOM   4003  HG1 THR B 249      -4.784 -10.228  22.757  1.00  0.00           H  
ATOM   4004  C   THR B 249      -7.092  -8.472  20.295  1.00  0.00           C  
ATOM   4005  O   THR B 249      -8.258  -8.199  20.590  1.00  0.00           O  
ATOM   4006  N   TRP B 250      -6.610  -8.280  19.066  1.00  0.00           N  
ATOM   4007  H   TRP B 250      -5.634  -8.512  18.883  1.00  0.00           H  
ATOM   4008  CA  TRP B 250      -7.377  -7.744  17.931  1.00  0.00           C  
ATOM   4009  HA  TRP B 250      -8.432  -7.991  18.057  1.00  0.00           H  
ATOM   4010  CB  TRP B 250      -7.244  -6.209  17.912  1.00  0.00           C  
ATOM   4011  HB2 TRP B 250      -7.760  -5.807  17.041  1.00  0.00           H  
ATOM   4012  HB3 TRP B 250      -7.763  -5.820  18.788  1.00  0.00           H  
ATOM   4013  CG  TRP B 250      -5.849  -5.659  17.938  1.00  0.00           C  
ATOM   4014  CD1 TRP B 250      -5.099  -5.352  16.855  1.00  0.00           C  
ATOM   4015  HD1 TRP B 250      -5.418  -5.462  15.825  1.00  0.00           H  
ATOM   4016  NE1 TRP B 250      -3.855  -4.913  17.263  1.00  0.00           N  
ATOM   4017  HE1 TRP B 250      -3.120  -4.636  16.621  1.00  0.00           H  
ATOM   4018  CE2 TRP B 250      -3.729  -4.943  18.635  1.00  0.00           C  
ATOM   4019  CZ2 TRP B 250      -2.676  -4.639  19.507  1.00  0.00           C  
ATOM   4020  HZ2 TRP B 250      -1.712  -4.354  19.120  1.00  0.00           H  
ATOM   4021  CH2 TRP B 250      -2.881  -4.737  20.892  1.00  0.00           C  
ATOM   4022  HH2 TRP B 250      -2.070  -4.511  21.570  1.00  0.00           H  
ATOM   4023  CZ3 TRP B 250      -4.131  -5.145  21.387  1.00  0.00           C  
ATOM   4024  HZ3 TRP B 250      -4.277  -5.239  22.452  1.00  0.00           H  
ATOM   4025  CE3 TRP B 250      -5.176  -5.469  20.500  1.00  0.00           C  
ATOM   4026  HE3 TRP B 250      -6.124  -5.802  20.888  1.00  0.00           H  
ATOM   4027  CD2 TRP B 250      -5.002  -5.385  19.100  1.00  0.00           C  
ATOM   4028  C   TRP B 250      -6.927  -8.396  16.612  1.00  0.00           C  
ATOM   4029  O   TRP B 250      -6.033  -9.239  16.611  1.00  0.00           O  
ATOM   4030  N   SER B 251      -7.564  -8.049  15.489  1.00  0.00           N  
ATOM   4031  H   SER B 251      -8.295  -7.348  15.550  1.00  0.00           H  
ATOM   4032  CA  SER B 251      -7.154  -8.519  14.154  1.00  0.00           C  
ATOM   4033  HA  SER B 251      -6.523  -9.400  14.275  1.00  0.00           H  
ATOM   4034  CB  SER B 251      -8.373  -8.971  13.350  1.00  0.00           C  
ATOM   4035  HB2 SER B 251      -8.974  -9.654  13.951  1.00  0.00           H  
ATOM   4036  HB3 SER B 251      -8.979  -8.103  13.083  1.00  0.00           H  
ATOM   4037  OG  SER B 251      -7.935  -9.641  12.184  1.00  0.00           O  
ATOM   4038  HG  SER B 251      -8.654  -9.688  11.547  1.00  0.00           H  
ATOM   4039  C   SER B 251      -6.333  -7.478  13.378  1.00  0.00           C  
ATOM   4040  O   SER B 251      -6.524  -6.269  13.545  1.00  0.00           O  
ATOM   4041  N   ASN B 252      -5.445  -7.945  12.491  1.00  0.00           N  
ATOM   4042  H   ASN B 252      -5.432  -8.944  12.341  1.00  0.00           H  
ATOM   4043  CA  ASN B 252      -4.705  -7.112  11.542  1.00  0.00           C  
ATOM   4044  HA  ASN B 252      -4.313  -6.249  12.081  1.00  0.00           H  
ATOM   4045  CB  ASN B 252      -3.500  -7.921  11.017  1.00  0.00           C  
ATOM   4046  HB2 ASN B 252      -2.940  -8.295  11.874  1.00  0.00           H  
ATOM   4047  HB3 ASN B 252      -3.851  -8.774  10.437  1.00  0.00           H  
ATOM   4048  CG  ASN B 252      -2.545  -7.115  10.141  1.00  0.00           C  
ATOM   4049  OD1 ASN B 252      -2.919  -6.183   9.448  1.00  0.00           O  
ATOM   4050  ND2 ASN B 252      -1.269  -7.420  10.180  1.00  0.00           N  
ATOM   4051 HD21 ASN B 252      -0.638  -6.860   9.629  1.00  0.00           H  
ATOM   4052 HD22 ASN B 252      -0.934  -8.200  10.719  1.00  0.00           H  
ATOM   4053  C   ASN B 252      -5.652  -6.651  10.402  1.00  0.00           C  
ATOM   4054  O   ASN B 252      -6.226  -7.501   9.719  1.00  0.00           O  
ATOM   4055  N   PRO B 253      -5.826  -5.339  10.154  1.00  0.00           N  
ATOM   4056  CD  PRO B 253      -5.256  -4.242  10.921  1.00  0.00           C  
ATOM   4057  HD2 PRO B 253      -4.170  -4.305  10.946  1.00  0.00           H  
ATOM   4058  HD3 PRO B 253      -5.653  -4.260  11.937  1.00  0.00           H  
ATOM   4059  CG  PRO B 253      -5.696  -2.961  10.221  1.00  0.00           C  
ATOM   4060  HG2 PRO B 253      -4.963  -2.687   9.462  1.00  0.00           H  
ATOM   4061  HG3 PRO B 253      -5.838  -2.148  10.933  1.00  0.00           H  
ATOM   4062  CB  PRO B 253      -7.006  -3.370   9.552  1.00  0.00           C  
ATOM   4063  HB2 PRO B 253      -7.254  -2.733   8.705  1.00  0.00           H  
ATOM   4064  HB3 PRO B 253      -7.809  -3.346  10.286  1.00  0.00           H  
ATOM   4065  CA  PRO B 253      -6.774  -4.830   9.154  1.00  0.00           C  
ATOM   4066  HA  PRO B 253      -7.716  -5.365   9.268  1.00  0.00           H  
ATOM   4067  C   PRO B 253      -6.353  -5.008   7.678  1.00  0.00           C  
ATOM   4068  O   PRO B 253      -7.019  -4.474   6.787  1.00  0.00           O  
ATOM   4069  N   TYR B 254      -5.282  -5.763   7.402  1.00  0.00           N  
ATOM   4070  H   TYR B 254      -4.790  -6.195   8.174  1.00  0.00           H  
ATOM   4071  CA  TYR B 254      -4.791  -6.075   6.056  1.00  0.00           C  
ATOM   4072  HA  TYR B 254      -5.508  -5.695   5.330  1.00  0.00           H  
ATOM   4073  CB  TYR B 254      -3.459  -5.356   5.820  1.00  0.00           C  
ATOM   4074  HB2 TYR B 254      -2.756  -5.620   6.613  1.00  0.00           H  
ATOM   4075  HB3 TYR B 254      -3.039  -5.707   4.881  1.00  0.00           H  
ATOM   4076  CG  TYR B 254      -3.601  -3.853   5.746  1.00  0.00           C  
ATOM   4077  CD1 TYR B 254      -3.867  -3.245   4.506  1.00  0.00           C  
ATOM   4078  HD1 TYR B 254      -3.940  -3.841   3.609  1.00  0.00           H  
ATOM   4079  CE1 TYR B 254      -4.038  -1.853   4.433  1.00  0.00           C  
ATOM   4080  HE1 TYR B 254      -4.226  -1.371   3.490  1.00  0.00           H  
ATOM   4081  CZ  TYR B 254      -3.968  -1.075   5.601  1.00  0.00           C  
ATOM   4082  OH  TYR B 254      -4.143   0.261   5.497  1.00  0.00           O  
ATOM   4083  HH  TYR B 254      -4.024   0.532   4.563  1.00  0.00           H  
ATOM   4084  CE2 TYR B 254      -3.717  -1.682   6.849  1.00  0.00           C  
ATOM   4085  HE2 TYR B 254      -3.671  -1.080   7.743  1.00  0.00           H  
ATOM   4086  CD2 TYR B 254      -3.517  -3.074   6.916  1.00  0.00           C  
ATOM   4087  HD2 TYR B 254      -3.320  -3.554   7.865  1.00  0.00           H  
ATOM   4088  C   TYR B 254      -4.622  -7.587   5.824  1.00  0.00           C  
ATOM   4089  O   TYR B 254      -4.252  -8.308   6.752  1.00  0.00           O  
ATOM   4090  N   PRO B 255      -4.842  -8.090   4.592  1.00  0.00           N  
ATOM   4091  CD  PRO B 255      -5.351  -7.368   3.431  1.00  0.00           C  
ATOM   4092  HD2 PRO B 255      -4.809  -6.436   3.265  1.00  0.00           H  
ATOM   4093  HD3 PRO B 255      -6.413  -7.165   3.575  1.00  0.00           H  
ATOM   4094  CG  PRO B 255      -5.160  -8.304   2.237  1.00  0.00           C  
ATOM   4095  HG2 PRO B 255      -4.176  -8.141   1.795  1.00  0.00           H  
ATOM   4096  HG3 PRO B 255      -5.943  -8.170   1.490  1.00  0.00           H  
ATOM   4097  CB  PRO B 255      -5.215  -9.693   2.873  1.00  0.00           C  
ATOM   4098  HB2 PRO B 255      -4.698 -10.437   2.263  1.00  0.00           H  
ATOM   4099  HB3 PRO B 255      -6.255  -9.985   3.026  1.00  0.00           H  
ATOM   4100  CA  PRO B 255      -4.540  -9.477   4.231  1.00  0.00           C  
ATOM   4101  HA  PRO B 255      -4.986 -10.139   4.971  1.00  0.00           H  
ATOM   4102  C   PRO B 255      -3.018  -9.728   4.146  1.00  0.00           C  
ATOM   4103  O   PRO B 255      -2.272  -8.777   3.880  1.00  0.00           O  
ATOM   4104  N   PRO B 256      -2.541 -10.985   4.276  1.00  0.00           N  
ATOM   4105  CD  PRO B 256      -3.311 -12.183   4.584  1.00  0.00           C  
ATOM   4106  HD2 PRO B 256      -3.736 -12.586   3.663  1.00  0.00           H  
ATOM   4107  HD3 PRO B 256      -4.096 -11.993   5.316  1.00  0.00           H  
ATOM   4108  CG  PRO B 256      -2.306 -13.174   5.166  1.00  0.00           C  
ATOM   4109  HG2 PRO B 256      -2.615 -14.208   5.002  1.00  0.00           H  
ATOM   4110  HG3 PRO B 256      -2.165 -12.974   6.230  1.00  0.00           H  
ATOM   4111  CB  PRO B 256      -1.029 -12.835   4.403  1.00  0.00           C  
ATOM   4112  HB2 PRO B 256      -1.055 -13.313   3.422  1.00  0.00           H  
ATOM   4113  HB3 PRO B 256      -0.138 -13.137   4.954  1.00  0.00           H  
ATOM   4114  CA  PRO B 256      -1.110 -11.313   4.255  1.00  0.00           C  
ATOM   4115  HA  PRO B 256      -0.652 -10.858   5.127  1.00  0.00           H  
ATOM   4116  C   PRO B 256      -0.354 -10.829   3.011  1.00  0.00           C  
ATOM   4117  O   PRO B 256       0.823 -10.476   3.106  1.00  0.00           O  
ATOM   4118  N   ASP B 257      -1.017 -10.745   1.856  1.00  0.00           N  
ATOM   4119  H   ASP B 257      -1.890 -11.263   1.768  1.00  0.00           H  
ATOM   4120  CA  ASP B 257      -0.475 -10.209   0.601  1.00  0.00           C  
ATOM   4121  HA  ASP B 257       0.343 -10.853   0.276  1.00  0.00           H  
ATOM   4122  CB  ASP B 257      -1.559 -10.200  -0.505  1.00  0.00           C  
ATOM   4123  HB2 ASP B 257      -2.209  -9.340  -0.328  1.00  0.00           H  
ATOM   4124  HB3 ASP B 257      -1.058 -10.023  -1.458  1.00  0.00           H  
ATOM   4125  CG  ASP B 257      -2.483 -11.424  -0.657  1.00  0.00           C  
ATOM   4126  OD1 ASP B 257      -2.459 -12.335   0.201  1.00  0.00           O  
ATOM   4127  OD2 ASP B 257      -3.248 -11.399  -1.647  1.00  0.00           O  
ATOM   4128  C   ASP B 257       0.056  -8.764   0.730  1.00  0.00           C  
ATOM   4129  O   ASP B 257       0.999  -8.368   0.043  1.00  0.00           O  
ATOM   4130  N   ASN B 258      -0.554  -7.945   1.593  1.00  0.00           N  
ATOM   4131  H   ASN B 258      -1.236  -8.345   2.232  1.00  0.00           H  
ATOM   4132  CA  ASN B 258      -0.400  -6.491   1.551  1.00  0.00           C  
ATOM   4133  HA  ASN B 258      -0.502  -6.193   0.505  1.00  0.00           H  
ATOM   4134  CB  ASN B 258      -1.543  -5.832   2.337  1.00  0.00           C  
ATOM   4135  HB2 ASN B 258      -2.506  -6.209   1.996  1.00  0.00           H  
ATOM   4136  HB3 ASN B 258      -1.427  -6.061   3.394  1.00  0.00           H  
ATOM   4137  CG  ASN B 258      -1.502  -4.327   2.160  1.00  0.00           C  
ATOM   4138  OD1 ASN B 258      -0.795  -3.631   2.863  1.00  0.00           O  
ATOM   4139  ND2 ASN B 258      -2.159  -3.797   1.160  1.00  0.00           N  
ATOM   4140 HD21 ASN B 258      -2.047  -2.791   1.002  1.00  0.00           H  
ATOM   4141 HD22 ASN B 258      -2.749  -4.348   0.568  1.00  0.00           H  
ATOM   4142  C   ASN B 258       0.985  -6.003   2.022  1.00  0.00           C  
ATOM   4143  O   ASN B 258       1.587  -6.559   2.940  1.00  0.00           O  
ATOM   4144  N   TYR B 259       1.478  -4.933   1.399  1.00  0.00           N  
ATOM   4145  H   TYR B 259       0.939  -4.517   0.656  1.00  0.00           H  
ATOM   4146  CA  TYR B 259       2.796  -4.361   1.666  1.00  0.00           C  
ATOM   4147  HA  TYR B 259       3.533  -5.158   1.632  1.00  0.00           H  
ATOM   4148  CB  TYR B 259       3.127  -3.374   0.539  1.00  0.00           C  
ATOM   4149  HB2 TYR B 259       2.385  -2.577   0.548  1.00  0.00           H  
ATOM   4150  HB3 TYR B 259       4.091  -2.931   0.775  1.00  0.00           H  
ATOM   4151  CG  TYR B 259       3.237  -3.920  -0.884  1.00  0.00           C  
ATOM   4152  CD1 TYR B 259       3.209  -5.303  -1.179  1.00  0.00           C  
ATOM   4153  HD1 TYR B 259       3.039  -6.033  -0.404  1.00  0.00           H  
ATOM   4154  CE1 TYR B 259       3.419  -5.755  -2.496  1.00  0.00           C  
ATOM   4155  HE1 TYR B 259       3.394  -6.810  -2.719  1.00  0.00           H  
ATOM   4156  CZ  TYR B 259       3.668  -4.830  -3.531  1.00  0.00           C  
ATOM   4157  OH  TYR B 259       3.970  -5.270  -4.779  1.00  0.00           O  
ATOM   4158  HH  TYR B 259       4.843  -5.700  -4.761  1.00  0.00           H  
ATOM   4159  CE2 TYR B 259       3.672  -3.451  -3.245  1.00  0.00           C  
ATOM   4160  HE2 TYR B 259       3.892  -2.741  -4.024  1.00  0.00           H  
ATOM   4161  CD2 TYR B 259       3.441  -3.002  -1.933  1.00  0.00           C  
ATOM   4162  HD2 TYR B 259       3.475  -1.941  -1.724  1.00  0.00           H  
ATOM   4163  C   TYR B 259       2.940  -3.732   3.064  1.00  0.00           C  
ATOM   4164  O   TYR B 259       4.038  -3.779   3.611  1.00  0.00           O  
ATOM   4165  N   LEU B 260       1.865  -3.244   3.701  1.00  0.00           N  
ATOM   4166  H   LEU B 260       0.972  -3.207   3.217  1.00  0.00           H  
ATOM   4167  CA  LEU B 260       1.876  -2.857   5.121  1.00  0.00           C  
ATOM   4168  HA  LEU B 260       2.809  -2.331   5.331  1.00  0.00           H  
ATOM   4169  CB  LEU B 260       0.704  -1.904   5.434  1.00  0.00           C  
ATOM   4170  HB2 LEU B 260      -0.232  -2.450   5.308  1.00  0.00           H  
ATOM   4171  HB3 LEU B 260       0.780  -1.622   6.485  1.00  0.00           H  
ATOM   4172  CG  LEU B 260       0.618  -0.610   4.603  1.00  0.00           C  
ATOM   4173  HG  LEU B 260       0.392  -0.866   3.570  1.00  0.00           H  
ATOM   4174  CD1 LEU B 260      -0.510   0.264   5.151  1.00  0.00           C  
ATOM   4175 HD11 LEU B 260      -0.636   1.143   4.521  1.00  0.00           H  
ATOM   4176 HD12 LEU B 260      -0.293   0.575   6.173  1.00  0.00           H  
ATOM   4177 HD13 LEU B 260      -1.437  -0.304   5.135  1.00  0.00           H  
ATOM   4178  CD2 LEU B 260       1.907   0.210   4.640  1.00  0.00           C  
ATOM   4179 HD21 LEU B 260       2.703  -0.339   4.137  1.00  0.00           H  
ATOM   4180 HD22 LEU B 260       1.767   1.152   4.109  1.00  0.00           H  
ATOM   4181 HD23 LEU B 260       2.197   0.417   5.669  1.00  0.00           H  
ATOM   4182  C   LEU B 260       1.823  -4.052   6.093  1.00  0.00           C  
ATOM   4183  O   LEU B 260       2.237  -3.908   7.241  1.00  0.00           O  
ATOM   4184  N   TYR B 261       1.341  -5.235   5.684  1.00  0.00           N  
ATOM   4185  H   TYR B 261       1.085  -5.331   4.710  1.00  0.00           H  
ATOM   4186  CA  TYR B 261       1.028  -6.357   6.593  1.00  0.00           C  
ATOM   4187  HA  TYR B 261       0.221  -6.053   7.261  1.00  0.00           H  
ATOM   4188  CB  TYR B 261       0.547  -7.559   5.767  1.00  0.00           C  
ATOM   4189  HB2 TYR B 261      -0.325  -7.264   5.182  1.00  0.00           H  
ATOM   4190  HB3 TYR B 261       1.333  -7.852   5.073  1.00  0.00           H  
ATOM   4191  CG  TYR B 261       0.192  -8.779   6.594  1.00  0.00           C  
ATOM   4192  CD1 TYR B 261       1.141  -9.799   6.816  1.00  0.00           C  
ATOM   4193  HD1 TYR B 261       2.131  -9.716   6.394  1.00  0.00           H  
ATOM   4194  CE1 TYR B 261       0.797 -10.924   7.592  1.00  0.00           C  
ATOM   4195  HE1 TYR B 261       1.513 -11.710   7.780  1.00  0.00           H  
ATOM   4196  CZ  TYR B 261      -0.499 -11.034   8.139  1.00  0.00           C  
ATOM   4197  OH  TYR B 261      -0.833 -12.115   8.887  1.00  0.00           O  
ATOM   4198  HH  TYR B 261      -1.661 -11.978   9.351  1.00  0.00           H  
ATOM   4199  CE2 TYR B 261      -1.447 -10.015   7.915  1.00  0.00           C  
ATOM   4200  HE2 TYR B 261      -2.443 -10.090   8.326  1.00  0.00           H  
ATOM   4201  CD2 TYR B 261      -1.094  -8.889   7.151  1.00  0.00           C  
ATOM   4202  HD2 TYR B 261      -1.816  -8.102   6.985  1.00  0.00           H  
ATOM   4203  C   TYR B 261       2.203  -6.800   7.478  1.00  0.00           C  
ATOM   4204  O   TYR B 261       2.019  -7.136   8.645  1.00  0.00           O  
ATOM   4205  N   ASN B 262       3.420  -6.776   6.927  1.00  0.00           N  
ATOM   4206  H   ASN B 262       3.486  -6.442   5.978  1.00  0.00           H  
ATOM   4207  CA  ASN B 262       4.651  -7.164   7.621  1.00  0.00           C  
ATOM   4208  HA  ASN B 262       4.423  -8.003   8.282  1.00  0.00           H  
ATOM   4209  CB  ASN B 262       5.673  -7.630   6.569  1.00  0.00           C  
ATOM   4210  HB2 ASN B 262       5.817  -6.853   5.817  1.00  0.00           H  
ATOM   4211  HB3 ASN B 262       6.635  -7.811   7.054  1.00  0.00           H  
ATOM   4212  CG  ASN B 262       5.218  -8.909   5.902  1.00  0.00           C  
ATOM   4213  OD1 ASN B 262       4.653  -8.918   4.821  1.00  0.00           O  
ATOM   4214  ND2 ASN B 262       5.392 -10.029   6.557  1.00  0.00           N  
ATOM   4215 HD21 ASN B 262       5.018 -10.868   6.154  1.00  0.00           H  
ATOM   4216 HD22 ASN B 262       5.795 -10.018   7.478  1.00  0.00           H  
ATOM   4217  C   ASN B 262       5.240  -6.080   8.538  1.00  0.00           C  
ATOM   4218  O   ASN B 262       6.261  -6.336   9.168  1.00  0.00           O  
ATOM   4219  N   HIE B 263       4.628  -4.893   8.601  1.00  0.00           N  
ATOM   4220  H   HIE B 263       3.785  -4.756   8.057  1.00  0.00           H  
ATOM   4221  CA  HIE B 263       5.203  -3.695   9.236  1.00  0.00           C  
ATOM   4222  HA  HIE B 263       6.056  -3.990   9.848  1.00  0.00           H  
ATOM   4223  CB  HIE B 263       5.718  -2.764   8.135  1.00  0.00           C  
ATOM   4224  HB2 HIE B 263       4.877  -2.430   7.525  1.00  0.00           H  
ATOM   4225  HB3 HIE B 263       6.175  -1.891   8.599  1.00  0.00           H  
ATOM   4226  CG  HIE B 263       6.744  -3.418   7.253  1.00  0.00           C  
ATOM   4227  ND1 HIE B 263       7.994  -3.847   7.687  1.00  0.00           N  
ATOM   4228  CE1 HIE B 263       8.587  -4.393   6.619  1.00  0.00           C  
ATOM   4229  HE1 HIE B 263       9.567  -4.850   6.633  1.00  0.00           H  
ATOM   4230  NE2 HIE B 263       7.789  -4.295   5.542  1.00  0.00           N  
ATOM   4231  HE2 HIE B 263       8.037  -4.582   4.608  1.00  0.00           H  
ATOM   4232  CD2 HIE B 263       6.617  -3.682   5.922  1.00  0.00           C  
ATOM   4233  HD2 HIE B 263       5.767  -3.443   5.299  1.00  0.00           H  
ATOM   4234  C   HIE B 263       4.246  -2.930  10.161  1.00  0.00           C  
ATOM   4235  O   HIE B 263       4.600  -1.865  10.669  1.00  0.00           O  
ATOM   4236  N   LEU B 264       3.028  -3.436  10.356  1.00  0.00           N  
ATOM   4237  H   LEU B 264       2.808  -4.321   9.928  1.00  0.00           H  
ATOM   4238  CA  LEU B 264       1.986  -2.783  11.142  1.00  0.00           C  
ATOM   4239  HA  LEU B 264       2.048  -1.713  10.944  1.00  0.00           H  
ATOM   4240  CB  LEU B 264       0.619  -3.308  10.659  1.00  0.00           C  
ATOM   4241  HB2 LEU B 264       0.681  -3.630   9.619  1.00  0.00           H  
ATOM   4242  HB3 LEU B 264       0.352  -4.182  11.255  1.00  0.00           H  
ATOM   4243  CG  LEU B 264      -0.482  -2.244  10.774  1.00  0.00           C  
ATOM   4244  HG  LEU B 264      -0.357  -1.696  11.706  1.00  0.00           H  
ATOM   4245  CD1 LEU B 264      -0.442  -1.267   9.595  1.00  0.00           C  
ATOM   4246 HD11 LEU B 264       0.517  -0.754   9.567  1.00  0.00           H  
ATOM   4247 HD12 LEU B 264      -0.584  -1.805   8.657  1.00  0.00           H  
ATOM   4248 HD13 LEU B 264      -1.229  -0.521   9.697  1.00  0.00           H  
ATOM   4249  CD2 LEU B 264      -1.857  -2.907  10.774  1.00  0.00           C  
ATOM   4250 HD21 LEU B 264      -2.638  -2.148  10.805  1.00  0.00           H  
ATOM   4251 HD22 LEU B 264      -1.947  -3.543  11.652  1.00  0.00           H  
ATOM   4252 HD23 LEU B 264      -1.976  -3.518   9.879  1.00  0.00           H  
ATOM   4253  C   LEU B 264       2.185  -3.008  12.655  1.00  0.00           C  
ATOM   4254  O   LEU B 264       2.332  -4.142  13.102  1.00  0.00           O  
ATOM   4255  N   THR B 265       2.128  -1.936  13.446  1.00  0.00           N  
ATOM   4256  H   THR B 265       2.003  -1.028  13.007  1.00  0.00           H  
ATOM   4257  CA  THR B 265       2.186  -1.968  14.919  1.00  0.00           C  
ATOM   4258  HA  THR B 265       1.831  -2.945  15.250  1.00  0.00           H  
ATOM   4259  CB  THR B 265       3.633  -1.836  15.423  1.00  0.00           C  
ATOM   4260  HB  THR B 265       4.256  -2.580  14.926  1.00  0.00           H  
ATOM   4261  CG2 THR B 265       4.229  -0.448  15.187  1.00  0.00           C  
ATOM   4262 HG21 THR B 265       5.272  -0.449  15.504  1.00  0.00           H  
ATOM   4263 HG22 THR B 265       4.180  -0.193  14.128  1.00  0.00           H  
ATOM   4264 HG23 THR B 265       3.683   0.292  15.771  1.00  0.00           H  
ATOM   4265  OG1 THR B 265       3.680  -2.061  16.811  1.00  0.00           O  
ATOM   4266  HG1 THR B 265       3.703  -3.027  16.972  1.00  0.00           H  
ATOM   4267  C   THR B 265       1.233  -0.932  15.530  1.00  0.00           C  
ATOM   4268  O   THR B 265       0.607  -0.153  14.803  1.00  0.00           O  
ATOM   4269  N   TYR B 266       1.058  -0.943  16.855  1.00  0.00           N  
ATOM   4270  H   TYR B 266       1.740  -1.455  17.406  1.00  0.00           H  
ATOM   4271  CA  TYR B 266      -0.202  -0.543  17.487  1.00  0.00           C  
ATOM   4272  HA  TYR B 266      -0.793   0.003  16.755  1.00  0.00           H  
ATOM   4273  CB  TYR B 266      -1.000  -1.806  17.853  1.00  0.00           C  
ATOM   4274  HB2 TYR B 266      -0.473  -2.329  18.653  1.00  0.00           H  
ATOM   4275  HB3 TYR B 266      -1.969  -1.508  18.252  1.00  0.00           H  
ATOM   4276  CG  TYR B 266      -1.233  -2.776  16.704  1.00  0.00           C  
ATOM   4277  CD1 TYR B 266      -2.214  -2.499  15.729  1.00  0.00           C  
ATOM   4278  HD1 TYR B 266      -2.804  -1.596  15.806  1.00  0.00           H  
ATOM   4279  CE1 TYR B 266      -2.426  -3.395  14.661  1.00  0.00           C  
ATOM   4280  HE1 TYR B 266      -3.176  -3.197  13.911  1.00  0.00           H  
ATOM   4281  CZ  TYR B 266      -1.642  -4.563  14.555  1.00  0.00           C  
ATOM   4282  OH  TYR B 266      -1.852  -5.436  13.539  1.00  0.00           O  
ATOM   4283  HH  TYR B 266      -1.121  -6.058  13.490  1.00  0.00           H  
ATOM   4284  CE2 TYR B 266      -0.669  -4.845  15.535  1.00  0.00           C  
ATOM   4285  HE2 TYR B 266      -0.077  -5.748  15.471  1.00  0.00           H  
ATOM   4286  CD2 TYR B 266      -0.468  -3.957  16.607  1.00  0.00           C  
ATOM   4287  HD2 TYR B 266       0.283  -4.191  17.354  1.00  0.00           H  
ATOM   4288  C   TYR B 266      -0.056   0.378  18.708  1.00  0.00           C  
ATOM   4289  O   TYR B 266       0.890   0.288  19.492  1.00  0.00           O  
ATOM   4290  N   ALA B 267      -1.071   1.219  18.916  1.00  0.00           N  
ATOM   4291  H   ALA B 267      -1.824   1.238  18.232  1.00  0.00           H  
ATOM   4292  CA  ALA B 267      -1.291   1.913  20.178  1.00  0.00           C  
ATOM   4293  HA  ALA B 267      -0.616   1.508  20.935  1.00  0.00           H  
ATOM   4294  CB  ALA B 267      -0.974   3.404  20.030  1.00  0.00           C  
ATOM   4295  HB1 ALA B 267       0.081   3.529  19.786  1.00  0.00           H  
ATOM   4296  HB2 ALA B 267      -1.585   3.841  19.240  1.00  0.00           H  
ATOM   4297  HB3 ALA B 267      -1.173   3.913  20.973  1.00  0.00           H  
ATOM   4298  C   ALA B 267      -2.720   1.654  20.661  1.00  0.00           C  
ATOM   4299  O   ALA B 267      -3.684   1.803  19.907  1.00  0.00           O  
ATOM   4300  N   VAL B 268      -2.845   1.267  21.927  1.00  0.00           N  
ATOM   4301  H   VAL B 268      -1.996   1.196  22.482  1.00  0.00           H  
ATOM   4302  CA  VAL B 268      -4.106   1.016  22.629  1.00  0.00           C  
ATOM   4303  HA  VAL B 268      -4.901   0.890  21.897  1.00  0.00           H  
ATOM   4304  CB  VAL B 268      -4.020  -0.296  23.445  1.00  0.00           C  
ATOM   4305  HB  VAL B 268      -3.251  -0.183  24.209  1.00  0.00           H  
ATOM   4306  CG1 VAL B 268      -5.339  -0.646  24.147  1.00  0.00           C  
ATOM   4307 HG11 VAL B 268      -5.611   0.143  24.842  1.00  0.00           H  
ATOM   4308 HG12 VAL B 268      -6.134  -0.778  23.412  1.00  0.00           H  
ATOM   4309 HG13 VAL B 268      -5.222  -1.570  24.713  1.00  0.00           H  
ATOM   4310  CG2 VAL B 268      -3.644  -1.495  22.558  1.00  0.00           C  
ATOM   4311 HG21 VAL B 268      -2.650  -1.357  22.132  1.00  0.00           H  
ATOM   4312 HG22 VAL B 268      -3.625  -2.410  23.149  1.00  0.00           H  
ATOM   4313 HG23 VAL B 268      -4.367  -1.613  21.754  1.00  0.00           H  
ATOM   4314  C   VAL B 268      -4.447   2.228  23.506  1.00  0.00           C  
ATOM   4315  O   VAL B 268      -3.575   2.817  24.146  1.00  0.00           O  
ATOM   4316  N   ASN B 269      -5.724   2.600  23.556  1.00  0.00           N  
ATOM   4317  H   ASN B 269      -6.381   2.067  22.992  1.00  0.00           H  
ATOM   4318  CA  ASN B 269      -6.303   3.531  24.523  1.00  0.00           C  
ATOM   4319  HA  ASN B 269      -5.510   3.954  25.141  1.00  0.00           H  
ATOM   4320  CB  ASN B 269      -6.990   4.671  23.743  1.00  0.00           C  
ATOM   4321  HB2 ASN B 269      -6.217   5.266  23.268  1.00  0.00           H  
ATOM   4322  HB3 ASN B 269      -7.609   4.234  22.962  1.00  0.00           H  
ATOM   4323  CG  ASN B 269      -7.871   5.630  24.534  1.00  0.00           C  
ATOM   4324  OD1 ASN B 269      -8.798   6.213  23.982  1.00  0.00           O  
ATOM   4325  ND2 ASN B 269      -7.651   5.831  25.812  1.00  0.00           N  
ATOM   4326 HD21 ASN B 269      -8.247   6.486  26.300  1.00  0.00           H  
ATOM   4327 HD22 ASN B 269      -6.840   5.462  26.299  1.00  0.00           H  
ATOM   4328  C   ASN B 269      -7.264   2.752  25.433  1.00  0.00           C  
ATOM   4329  O   ASN B 269      -8.172   2.091  24.930  1.00  0.00           O  
ATOM   4330  N   ILE B 270      -7.073   2.851  26.751  1.00  0.00           N  
ATOM   4331  H   ILE B 270      -6.335   3.467  27.075  1.00  0.00           H  
ATOM   4332  CA  ILE B 270      -7.943   2.278  27.792  1.00  0.00           C  
ATOM   4333  HA  ILE B 270      -8.788   1.786  27.318  1.00  0.00           H  
ATOM   4334  CB  ILE B 270      -7.168   1.229  28.628  1.00  0.00           C  
ATOM   4335  HB  ILE B 270      -6.167   1.622  28.810  1.00  0.00           H  
ATOM   4336  CG2 ILE B 270      -7.797   0.916  30.003  1.00  0.00           C  
ATOM   4337 HG21 ILE B 270      -7.820   1.810  30.627  1.00  0.00           H  
ATOM   4338 HG22 ILE B 270      -8.814   0.540  29.877  1.00  0.00           H  
ATOM   4339 HG23 ILE B 270      -7.210   0.169  30.535  1.00  0.00           H  
ATOM   4340  CG1 ILE B 270      -7.052  -0.066  27.801  1.00  0.00           C  
ATOM   4341 HG12 ILE B 270      -8.020  -0.559  27.789  1.00  0.00           H  
ATOM   4342 HG13 ILE B 270      -6.788   0.181  26.776  1.00  0.00           H  
ATOM   4343  CD1 ILE B 270      -6.000  -1.051  28.314  1.00  0.00           C  
ATOM   4344 HD11 ILE B 270      -5.039  -0.547  28.394  1.00  0.00           H  
ATOM   4345 HD12 ILE B 270      -6.288  -1.454  29.285  1.00  0.00           H  
ATOM   4346 HD13 ILE B 270      -5.910  -1.876  27.608  1.00  0.00           H  
ATOM   4347  C   ILE B 270      -8.511   3.406  28.650  1.00  0.00           C  
ATOM   4348  O   ILE B 270      -7.821   4.399  28.885  1.00  0.00           O  
ATOM   4349  N   TRP B 271      -9.744   3.257  29.133  1.00  0.00           N  
ATOM   4350  H   TRP B 271     -10.268   2.414  28.915  1.00  0.00           H  
ATOM   4351  CA  TRP B 271     -10.352   4.193  30.083  1.00  0.00           C  
ATOM   4352  HA  TRP B 271      -9.572   4.499  30.776  1.00  0.00           H  
ATOM   4353  CB  TRP B 271     -10.853   5.450  29.356  1.00  0.00           C  
ATOM   4354  HB2 TRP B 271     -11.022   6.222  30.109  1.00  0.00           H  
ATOM   4355  HB3 TRP B 271     -10.066   5.822  28.700  1.00  0.00           H  
ATOM   4356  CG  TRP B 271     -12.106   5.309  28.546  1.00  0.00           C  
ATOM   4357  CD1 TRP B 271     -13.302   5.819  28.912  1.00  0.00           C  
ATOM   4358  HD1 TRP B 271     -13.489   6.364  29.834  1.00  0.00           H  
ATOM   4359  NE1 TRP B 271     -14.247   5.532  27.951  1.00  0.00           N  
ATOM   4360  HE1 TRP B 271     -15.215   5.802  28.055  1.00  0.00           H  
ATOM   4361  CE2 TRP B 271     -13.709   4.810  26.909  1.00  0.00           C  
ATOM   4362  CZ2 TRP B 271     -14.255   4.290  25.725  1.00  0.00           C  
ATOM   4363  HZ2 TRP B 271     -15.292   4.468  25.486  1.00  0.00           H  
ATOM   4364  CH2 TRP B 271     -13.442   3.526  24.870  1.00  0.00           C  
ATOM   4365  HH2 TRP B 271     -13.854   3.102  23.966  1.00  0.00           H  
ATOM   4366  CZ3 TRP B 271     -12.095   3.308  25.204  1.00  0.00           C  
ATOM   4367  HZ3 TRP B 271     -11.472   2.701  24.566  1.00  0.00           H  
ATOM   4368  CE3 TRP B 271     -11.547   3.870  26.374  1.00  0.00           C  
ATOM   4369  HE3 TRP B 271     -10.506   3.707  26.603  1.00  0.00           H  
ATOM   4370  CD2 TRP B 271     -12.338   4.628  27.269  1.00  0.00           C  
ATOM   4371  C   TRP B 271     -11.461   3.533  30.914  1.00  0.00           C  
ATOM   4372  O   TRP B 271     -11.968   2.470  30.541  1.00  0.00           O  
ATOM   4373  N   SER B 272     -11.812   4.126  32.058  1.00  0.00           N  
ATOM   4374  H   SER B 272     -11.353   4.996  32.312  1.00  0.00           H  
ATOM   4375  CA  SER B 272     -12.884   3.619  32.927  1.00  0.00           C  
ATOM   4376  HA  SER B 272     -12.780   2.538  32.990  1.00  0.00           H  
ATOM   4377  CB  SER B 272     -12.720   4.160  34.348  1.00  0.00           C  
ATOM   4378  HB2 SER B 272     -11.730   3.901  34.726  1.00  0.00           H  
ATOM   4379  HB3 SER B 272     -12.821   5.244  34.330  1.00  0.00           H  
ATOM   4380  OG  SER B 272     -13.705   3.604  35.202  1.00  0.00           O  
ATOM   4381  HG  SER B 272     -13.518   2.656  35.282  1.00  0.00           H  
ATOM   4382  C   SER B 272     -14.289   3.926  32.385  1.00  0.00           C  
ATOM   4383  O   SER B 272     -14.514   4.940  31.734  1.00  0.00           O  
ATOM   4384  N   GLU B 273     -15.254   3.053  32.680  1.00  0.00           N  
ATOM   4385  H   GLU B 273     -14.985   2.237  33.219  1.00  0.00           H  
ATOM   4386  CA  GLU B 273     -16.699   3.291  32.511  1.00  0.00           C  
ATOM   4387  HA  GLU B 273     -16.880   3.834  31.582  1.00  0.00           H  
ATOM   4388  CB  GLU B 273     -17.363   1.905  32.432  1.00  0.00           C  
ATOM   4389  HB2 GLU B 273     -16.881   1.320  31.645  1.00  0.00           H  
ATOM   4390  HB3 GLU B 273     -17.141   1.416  33.377  1.00  0.00           H  
ATOM   4391  CG  GLU B 273     -18.888   1.824  32.232  1.00  0.00           C  
ATOM   4392  HG2 GLU B 273     -19.194   0.814  32.514  1.00  0.00           H  
ATOM   4393  HG3 GLU B 273     -19.416   2.493  32.909  1.00  0.00           H  
ATOM   4394  CD  GLU B 273     -19.332   2.070  30.785  1.00  0.00           C  
ATOM   4395  OE1 GLU B 273     -20.293   1.403  30.330  1.00  0.00           O  
ATOM   4396  OE2 GLU B 273     -18.665   2.795  30.024  1.00  0.00           O  
ATOM   4397  C   GLU B 273     -17.302   4.121  33.669  1.00  0.00           C  
ATOM   4398  O   GLU B 273     -18.407   4.647  33.549  1.00  0.00           O  
ATOM   4399  N   ASN B 274     -16.604   4.226  34.808  1.00  0.00           N  
ATOM   4400  H   ASN B 274     -15.684   3.803  34.844  1.00  0.00           H  
ATOM   4401  CA  ASN B 274     -17.103   4.900  36.015  1.00  0.00           C  
ATOM   4402  HA  ASN B 274     -18.134   5.215  35.856  1.00  0.00           H  
ATOM   4403  CB  ASN B 274     -17.075   3.901  37.186  1.00  0.00           C  
ATOM   4404  HB2 ASN B 274     -16.040   3.650  37.407  1.00  0.00           H  
ATOM   4405  HB3 ASN B 274     -17.502   4.380  38.066  1.00  0.00           H  
ATOM   4406  CG  ASN B 274     -17.846   2.619  36.925  1.00  0.00           C  
ATOM   4407  OD1 ASN B 274     -17.318   1.519  36.972  1.00  0.00           O  
ATOM   4408  ND2 ASN B 274     -19.120   2.704  36.621  1.00  0.00           N  
ATOM   4409 HD21 ASN B 274     -19.605   1.839  36.482  1.00  0.00           H  
ATOM   4410 HD22 ASN B 274     -19.556   3.603  36.525  1.00  0.00           H  
ATOM   4411  C   ASN B 274     -16.333   6.179  36.380  1.00  0.00           C  
ATOM   4412  O   ASN B 274     -16.879   7.023  37.087  1.00  0.00           O  
ATOM   4413  N   ASP B 275     -15.081   6.314  35.932  1.00  0.00           N  
ATOM   4414  H   ASP B 275     -14.688   5.570  35.370  1.00  0.00           H  
ATOM   4415  CA  ASP B 275     -14.187   7.422  36.287  1.00  0.00           C  
ATOM   4416  HA  ASP B 275     -14.705   8.106  36.957  1.00  0.00           H  
ATOM   4417  CB  ASP B 275     -13.016   6.869  37.112  1.00  0.00           C  
ATOM   4418  HB2 ASP B 275     -13.420   6.331  37.972  1.00  0.00           H  
ATOM   4419  HB3 ASP B 275     -12.451   6.154  36.513  1.00  0.00           H  
ATOM   4420  CG  ASP B 275     -12.060   7.950  37.624  1.00  0.00           C  
ATOM   4421  OD1 ASP B 275     -11.259   7.601  38.515  1.00  0.00           O  
ATOM   4422  OD2 ASP B 275     -12.130   9.113  37.161  1.00  0.00           O  
ATOM   4423  C   ASP B 275     -13.717   8.209  35.042  1.00  0.00           C  
ATOM   4424  O   ASP B 275     -12.842   7.730  34.316  1.00  0.00           O  
ATOM   4425  N   PRO B 276     -14.248   9.426  34.800  1.00  0.00           N  
ATOM   4426  CD  PRO B 276     -15.385  10.017  35.492  1.00  0.00           C  
ATOM   4427  HD2 PRO B 276     -15.030  10.570  36.362  1.00  0.00           H  
ATOM   4428  HD3 PRO B 276     -16.117   9.267  35.792  1.00  0.00           H  
ATOM   4429  CG  PRO B 276     -16.021  10.969  34.486  1.00  0.00           C  
ATOM   4430  HG2 PRO B 276     -16.556  11.781  34.980  1.00  0.00           H  
ATOM   4431  HG3 PRO B 276     -16.683  10.412  33.821  1.00  0.00           H  
ATOM   4432  CB  PRO B 276     -14.807  11.472  33.709  1.00  0.00           C  
ATOM   4433  HB2 PRO B 276     -14.335  12.281  34.270  1.00  0.00           H  
ATOM   4434  HB3 PRO B 276     -15.082  11.814  32.711  1.00  0.00           H  
ATOM   4435  CA  PRO B 276     -13.872  10.257  33.652  1.00  0.00           C  
ATOM   4436  HA  PRO B 276     -14.078   9.691  32.744  1.00  0.00           H  
ATOM   4437  C   PRO B 276     -12.402  10.714  33.609  1.00  0.00           C  
ATOM   4438  O   PRO B 276     -11.959  11.196  32.566  1.00  0.00           O  
ATOM   4439  N   ALA B 277     -11.655  10.614  34.717  1.00  0.00           N  
ATOM   4440  H   ALA B 277     -12.057  10.182  35.547  1.00  0.00           H  
ATOM   4441  CA  ALA B 277     -10.239  10.986  34.785  1.00  0.00           C  
ATOM   4442  HA  ALA B 277     -10.025  11.729  34.016  1.00  0.00           H  
ATOM   4443  CB  ALA B 277      -9.989  11.633  36.153  1.00  0.00           C  
ATOM   4444  HB1 ALA B 277      -8.957  11.980  36.209  1.00  0.00           H  
ATOM   4445  HB2 ALA B 277     -10.658  12.482  36.288  1.00  0.00           H  
ATOM   4446  HB3 ALA B 277     -10.165  10.906  36.947  1.00  0.00           H  
ATOM   4447  C   ALA B 277      -9.283   9.800  34.544  1.00  0.00           C  
ATOM   4448  O   ALA B 277      -8.120  10.010  34.195  1.00  0.00           O  
ATOM   4449  N   ASP B 278      -9.742   8.557  34.724  1.00  0.00           N  
ATOM   4450  H   ASP B 278     -10.715   8.446  34.986  1.00  0.00           H  
ATOM   4451  CA  ASP B 278      -8.935   7.344  34.541  1.00  0.00           C  
ATOM   4452  HA  ASP B 278      -7.921   7.571  34.876  1.00  0.00           H  
ATOM   4453  CB  ASP B 278      -9.468   6.229  35.464  1.00  0.00           C  
ATOM   4454  HB2 ASP B 278      -9.704   6.671  36.432  1.00  0.00           H  
ATOM   4455  HB3 ASP B 278     -10.390   5.820  35.051  1.00  0.00           H  
ATOM   4456  CG  ASP B 278      -8.467   5.096  35.722  1.00  0.00           C  
ATOM   4457  OD1 ASP B 278      -8.714   4.255  36.616  1.00  0.00           O  
ATOM   4458  OD2 ASP B 278      -7.388   5.042  35.097  1.00  0.00           O  
ATOM   4459  C   ASP B 278      -8.833   6.963  33.047  1.00  0.00           C  
ATOM   4460  O   ASP B 278      -9.429   5.987  32.584  1.00  0.00           O  
ATOM   4461  N   PHE B 279      -8.096   7.782  32.283  1.00  0.00           N  
ATOM   4462  H   PHE B 279      -7.691   8.588  32.751  1.00  0.00           H  
ATOM   4463  CA  PHE B 279      -7.845   7.654  30.842  1.00  0.00           C  
ATOM   4464  HA  PHE B 279      -8.403   6.798  30.463  1.00  0.00           H  
ATOM   4465  CB  PHE B 279      -8.368   8.911  30.130  1.00  0.00           C  
ATOM   4466  HB2 PHE B 279      -9.418   9.048  30.394  1.00  0.00           H  
ATOM   4467  HB3 PHE B 279      -7.826   9.779  30.511  1.00  0.00           H  
ATOM   4468  CG  PHE B 279      -8.245   8.892  28.614  1.00  0.00           C  
ATOM   4469  CD1 PHE B 279      -7.037   9.262  27.992  1.00  0.00           C  
ATOM   4470  HD1 PHE B 279      -6.189   9.552  28.598  1.00  0.00           H  
ATOM   4471  CE1 PHE B 279      -6.934   9.274  26.588  1.00  0.00           C  
ATOM   4472  HE1 PHE B 279      -6.004   9.566  26.121  1.00  0.00           H  
ATOM   4473  CZ  PHE B 279      -8.047   8.931  25.800  1.00  0.00           C  
ATOM   4474  HZ  PHE B 279      -7.970   8.950  24.722  1.00  0.00           H  
ATOM   4475  CE2 PHE B 279      -9.255   8.555  26.418  1.00  0.00           C  
ATOM   4476  HE2 PHE B 279     -10.116   8.292  25.820  1.00  0.00           H  
ATOM   4477  CD2 PHE B 279      -9.351   8.535  27.821  1.00  0.00           C  
ATOM   4478  HD2 PHE B 279     -10.287   8.266  28.293  1.00  0.00           H  
ATOM   4479  C   PHE B 279      -6.353   7.413  30.552  1.00  0.00           C  
ATOM   4480  O   PHE B 279      -5.478   8.050  31.141  1.00  0.00           O  
ATOM   4481  N   ARG B 280      -6.047   6.464  29.655  1.00  0.00           N  
ATOM   4482  H   ARG B 280      -6.817   5.984  29.199  1.00  0.00           H  
ATOM   4483  CA  ARG B 280      -4.709   5.863  29.507  1.00  0.00           C  
ATOM   4484  HA  ARG B 280      -3.966   6.571  29.879  1.00  0.00           H  
ATOM   4485  CB  ARG B 280      -4.624   4.574  30.344  1.00  0.00           C  
ATOM   4486  HB2 ARG B 280      -5.240   3.806  29.873  1.00  0.00           H  
ATOM   4487  HB3 ARG B 280      -3.589   4.226  30.341  1.00  0.00           H  
ATOM   4488  CG  ARG B 280      -5.088   4.741  31.798  1.00  0.00           C  
ATOM   4489  HG2 ARG B 280      -4.535   5.553  32.272  1.00  0.00           H  
ATOM   4490  HG3 ARG B 280      -6.155   4.966  31.824  1.00  0.00           H  
ATOM   4491  CD  ARG B 280      -4.857   3.448  32.574  1.00  0.00           C  
ATOM   4492  HD2 ARG B 280      -5.330   2.619  32.044  1.00  0.00           H  
ATOM   4493  HD3 ARG B 280      -3.781   3.270  32.628  1.00  0.00           H  
ATOM   4494  NE  ARG B 280      -5.431   3.545  33.924  1.00  0.00           N  
ATOM   4495  HE  ARG B 280      -6.199   4.203  34.086  1.00  0.00           H  
ATOM   4496  CZ  ARG B 280      -5.059   2.889  34.999  1.00  0.00           C  
ATOM   4497  NH1 ARG B 280      -4.071   2.043  34.985  1.00  0.00           N  
ATOM   4498 HH11 ARG B 280      -3.632   1.826  34.111  1.00  0.00           H  
ATOM   4499 HH12 ARG B 280      -3.901   1.511  35.828  1.00  0.00           H  
ATOM   4500  NH2 ARG B 280      -5.692   3.061  36.118  1.00  0.00           N  
ATOM   4501 HH21 ARG B 280      -6.470   3.734  36.115  1.00  0.00           H  
ATOM   4502 HH22 ARG B 280      -5.432   2.538  36.937  1.00  0.00           H  
ATOM   4503  C   ARG B 280      -4.362   5.532  28.060  1.00  0.00           C  
ATOM   4504  O   ARG B 280      -5.239   5.190  27.261  1.00  0.00           O  
ATOM   4505  N   ILE B 281      -3.067   5.541  27.746  1.00  0.00           N  
ATOM   4506  H   ILE B 281      -2.407   5.762  28.478  1.00  0.00           H  
ATOM   4507  CA  ILE B 281      -2.490   5.103  26.468  1.00  0.00           C  
ATOM   4508  HA  ILE B 281      -3.260   4.623  25.868  1.00  0.00           H  
ATOM   4509  CB  ILE B 281      -1.934   6.311  25.673  1.00  0.00           C  
ATOM   4510  HB  ILE B 281      -1.158   6.776  26.285  1.00  0.00           H  
ATOM   4511  CG2 ILE B 281      -1.263   5.863  24.360  1.00  0.00           C  
ATOM   4512 HG21 ILE B 281      -1.943   5.246  23.771  1.00  0.00           H  
ATOM   4513 HG22 ILE B 281      -0.965   6.737  23.779  1.00  0.00           H  
ATOM   4514 HG23 ILE B 281      -0.360   5.290  24.577  1.00  0.00           H  
ATOM   4515  CG1 ILE B 281      -2.986   7.409  25.380  1.00  0.00           C  
ATOM   4516 HG12 ILE B 281      -3.407   7.765  26.321  1.00  0.00           H  
ATOM   4517 HG13 ILE B 281      -2.478   8.259  24.923  1.00  0.00           H  
ATOM   4518  CD1 ILE B 281      -4.142   6.997  24.458  1.00  0.00           C  
ATOM   4519 HD11 ILE B 281      -4.841   7.829  24.364  1.00  0.00           H  
ATOM   4520 HD12 ILE B 281      -3.769   6.742  23.467  1.00  0.00           H  
ATOM   4521 HD13 ILE B 281      -4.669   6.146  24.879  1.00  0.00           H  
ATOM   4522  C   ILE B 281      -1.401   4.057  26.749  1.00  0.00           C  
ATOM   4523  O   ILE B 281      -0.622   4.215  27.687  1.00  0.00           O  
ATOM   4524  N   TYR B 282      -1.338   3.012  25.926  1.00  0.00           N  
ATOM   4525  H   TYR B 282      -2.016   2.956  25.173  1.00  0.00           H  
ATOM   4526  CA  TYR B 282      -0.322   1.960  25.979  1.00  0.00           C  
ATOM   4527  HA  TYR B 282       0.523   2.290  26.586  1.00  0.00           H  
ATOM   4528  CB  TYR B 282      -0.907   0.689  26.616  1.00  0.00           C  
ATOM   4529  HB2 TYR B 282      -1.757   0.358  26.019  1.00  0.00           H  
ATOM   4530  HB3 TYR B 282      -0.152  -0.095  26.554  1.00  0.00           H  
ATOM   4531  CG  TYR B 282      -1.354   0.806  28.066  1.00  0.00           C  
ATOM   4532  CD1 TYR B 282      -2.679   1.175  28.377  1.00  0.00           C  
ATOM   4533  HD1 TYR B 282      -3.370   1.406  27.578  1.00  0.00           H  
ATOM   4534  CE1 TYR B 282      -3.107   1.222  29.720  1.00  0.00           C  
ATOM   4535  HE1 TYR B 282      -4.124   1.482  29.963  1.00  0.00           H  
ATOM   4536  CZ  TYR B 282      -2.211   0.896  30.761  1.00  0.00           C  
ATOM   4537  OH  TYR B 282      -2.646   0.882  32.052  1.00  0.00           O  
ATOM   4538  HH  TYR B 282      -2.112   0.286  32.585  1.00  0.00           H  
ATOM   4539  CE2 TYR B 282      -0.880   0.537  30.450  1.00  0.00           C  
ATOM   4540  HE2 TYR B 282      -0.184   0.295  31.239  1.00  0.00           H  
ATOM   4541  CD2 TYR B 282      -0.456   0.494  29.107  1.00  0.00           C  
ATOM   4542  HD2 TYR B 282       0.562   0.215  28.872  1.00  0.00           H  
ATOM   4543  C   TYR B 282       0.171   1.685  24.552  1.00  0.00           C  
ATOM   4544  O   TYR B 282      -0.626   1.333  23.682  1.00  0.00           O  
ATOM   4545  N   GLN B 283       1.466   1.864  24.293  1.00  0.00           N  
ATOM   4546  H   GLN B 283       2.090   2.099  25.050  1.00  0.00           H  
ATOM   4547  CA  GLN B 283       2.056   1.646  22.966  1.00  0.00           C  
ATOM   4548  HA  GLN B 283       1.256   1.660  22.225  1.00  0.00           H  
ATOM   4549  CB  GLN B 283       2.994   2.812  22.616  1.00  0.00           C  
ATOM   4550  HB2 GLN B 283       2.453   3.736  22.826  1.00  0.00           H  
ATOM   4551  HB3 GLN B 283       3.877   2.787  23.257  1.00  0.00           H  
ATOM   4552  CG  GLN B 283       3.439   2.813  21.140  1.00  0.00           C  
ATOM   4553  HG2 GLN B 283       4.349   2.221  21.039  1.00  0.00           H  
ATOM   4554  HG3 GLN B 283       2.672   2.346  20.520  1.00  0.00           H  
ATOM   4555  CD  GLN B 283       3.659   4.225  20.592  1.00  0.00           C  
ATOM   4556  OE1 GLN B 283       2.855   5.127  20.765  1.00  0.00           O  
ATOM   4557  NE2 GLN B 283       4.737   4.485  19.888  1.00  0.00           N  
ATOM   4558 HE21 GLN B 283       4.830   5.421  19.537  1.00  0.00           H  
ATOM   4559 HE22 GLN B 283       5.427   3.771  19.741  1.00  0.00           H  
ATOM   4560  C   GLN B 283       2.723   0.268  22.877  1.00  0.00           C  
ATOM   4561  O   GLN B 283       3.404  -0.158  23.812  1.00  0.00           O  
ATOM   4562  N   VAL B 284       2.511  -0.426  21.760  1.00  0.00           N  
ATOM   4563  H   VAL B 284       1.981   0.003  21.007  1.00  0.00           H  
ATOM   4564  CA  VAL B 284       3.100  -1.736  21.464  1.00  0.00           C  
ATOM   4565  HA  VAL B 284       3.393  -2.208  22.401  1.00  0.00           H  
ATOM   4566  CB  VAL B 284       2.072  -2.663  20.771  1.00  0.00           C  
ATOM   4567  HB  VAL B 284       1.885  -2.303  19.760  1.00  0.00           H  
ATOM   4568  CG1 VAL B 284       2.578  -4.107  20.685  1.00  0.00           C  
ATOM   4569 HG11 VAL B 284       1.805  -4.750  20.258  1.00  0.00           H  
ATOM   4570 HG12 VAL B 284       3.434  -4.158  20.025  1.00  0.00           H  
ATOM   4571 HG13 VAL B 284       2.835  -4.482  21.676  1.00  0.00           H  
ATOM   4572  CG2 VAL B 284       0.730  -2.708  21.522  1.00  0.00           C  
ATOM   4573 HG21 VAL B 284       0.249  -1.731  21.495  1.00  0.00           H  
ATOM   4574 HG22 VAL B 284       0.064  -3.426  21.042  1.00  0.00           H  
ATOM   4575 HG23 VAL B 284       0.890  -3.009  22.556  1.00  0.00           H  
ATOM   4576  C   VAL B 284       4.357  -1.520  20.615  1.00  0.00           C  
ATOM   4577  O   VAL B 284       4.345  -0.741  19.664  1.00  0.00           O  
ATOM   4578  N   THR B 285       5.462  -2.175  20.970  1.00  0.00           N  
ATOM   4579  H   THR B 285       5.460  -2.714  21.825  1.00  0.00           H  
ATOM   4580  CA  THR B 285       6.728  -2.174  20.203  1.00  0.00           C  
ATOM   4581  HA  THR B 285       6.808  -1.251  19.628  1.00  0.00           H  
ATOM   4582  CB  THR B 285       7.927  -2.259  21.159  1.00  0.00           C  
ATOM   4583  HB  THR B 285       8.828  -2.493  20.592  1.00  0.00           H  
ATOM   4584  CG2 THR B 285       8.163  -0.953  21.915  1.00  0.00           C  
ATOM   4585 HG21 THR B 285       9.011  -1.069  22.590  1.00  0.00           H  
ATOM   4586 HG22 THR B 285       8.383  -0.157  21.204  1.00  0.00           H  
ATOM   4587 HG23 THR B 285       7.276  -0.687  22.492  1.00  0.00           H  
ATOM   4588  OG1 THR B 285       7.706  -3.274  22.115  1.00  0.00           O  
ATOM   4589  HG1 THR B 285       8.557  -3.659  22.342  1.00  0.00           H  
ATOM   4590  C   THR B 285       6.827  -3.325  19.196  1.00  0.00           C  
ATOM   4591  O   THR B 285       7.757  -3.369  18.396  1.00  0.00           O  
ATOM   4592  N   TYR B 286       5.889  -4.270  19.244  1.00  0.00           N  
ATOM   4593  H   TYR B 286       5.161  -4.147  19.926  1.00  0.00           H  
ATOM   4594  CA  TYR B 286       5.822  -5.467  18.406  1.00  0.00           C  
ATOM   4595  HA  TYR B 286       6.805  -5.641  17.965  1.00  0.00           H  
ATOM   4596  CB  TYR B 286       5.473  -6.676  19.287  1.00  0.00           C  
ATOM   4597  HB2 TYR B 286       4.457  -6.549  19.666  1.00  0.00           H  
ATOM   4598  HB3 TYR B 286       5.479  -7.577  18.672  1.00  0.00           H  
ATOM   4599  CG  TYR B 286       6.407  -6.893  20.464  1.00  0.00           C  
ATOM   4600  CD1 TYR B 286       7.610  -7.604  20.288  1.00  0.00           C  
ATOM   4601  HD1 TYR B 286       7.865  -8.003  19.316  1.00  0.00           H  
ATOM   4602  CE1 TYR B 286       8.480  -7.802  21.378  1.00  0.00           C  
ATOM   4603  HE1 TYR B 286       9.398  -8.352  21.241  1.00  0.00           H  
ATOM   4604  CZ  TYR B 286       8.148  -7.281  22.648  1.00  0.00           C  
ATOM   4605  OH  TYR B 286       8.985  -7.469  23.702  1.00  0.00           O  
ATOM   4606  HH  TYR B 286       9.733  -8.018  23.465  1.00  0.00           H  
ATOM   4607  CE2 TYR B 286       6.947  -6.563  22.822  1.00  0.00           C  
ATOM   4608  HE2 TYR B 286       6.703  -6.163  23.794  1.00  0.00           H  
ATOM   4609  CD2 TYR B 286       6.074  -6.376  21.732  1.00  0.00           C  
ATOM   4610  HD2 TYR B 286       5.150  -5.831  21.866  1.00  0.00           H  
ATOM   4611  C   TYR B 286       4.803  -5.337  17.262  1.00  0.00           C  
ATOM   4612  O   TYR B 286       3.803  -4.627  17.366  1.00  0.00           O  
ATOM   4613  N   LEU B 287       5.021  -6.103  16.189  1.00  0.00           N  
ATOM   4614  H   LEU B 287       5.870  -6.642  16.158  1.00  0.00           H  
ATOM   4615  CA  LEU B 287       4.036  -6.331  15.115  1.00  0.00           C  
ATOM   4616  HA  LEU B 287       3.635  -5.373  14.782  1.00  0.00           H  
ATOM   4617  CB  LEU B 287       4.743  -7.033  13.938  1.00  0.00           C  
ATOM   4618  HB2 LEU B 287       5.051  -8.025  14.271  1.00  0.00           H  
ATOM   4619  HB3 LEU B 287       4.015  -7.170  13.137  1.00  0.00           H  
ATOM   4620  CG  LEU B 287       5.976  -6.314  13.355  1.00  0.00           C  
ATOM   4621  HG  LEU B 287       6.701  -6.116  14.143  1.00  0.00           H  
ATOM   4622  CD1 LEU B 287       6.644  -7.214  12.316  1.00  0.00           C  
ATOM   4623 HD11 LEU B 287       6.987  -8.135  12.786  1.00  0.00           H  
ATOM   4624 HD12 LEU B 287       7.499  -6.701  11.875  1.00  0.00           H  
ATOM   4625 HD13 LEU B 287       5.933  -7.456  11.526  1.00  0.00           H  
ATOM   4626  CD2 LEU B 287       5.599  -4.995  12.686  1.00  0.00           C  
ATOM   4627 HD21 LEU B 287       5.181  -4.310  13.423  1.00  0.00           H  
ATOM   4628 HD22 LEU B 287       6.482  -4.534  12.243  1.00  0.00           H  
ATOM   4629 HD23 LEU B 287       4.856  -5.180  11.912  1.00  0.00           H  
ATOM   4630  C   LEU B 287       2.833  -7.183  15.583  1.00  0.00           C  
ATOM   4631  O   LEU B 287       1.819  -7.289  14.899  1.00  0.00           O  
ATOM   4632  N   GLU B 288       2.971  -7.804  16.753  1.00  0.00           N  
ATOM   4633  H   GLU B 288       3.805  -7.618  17.277  1.00  0.00           H  
ATOM   4634  CA  GLU B 288       1.980  -8.658  17.398  1.00  0.00           C  
ATOM   4635  HA  GLU B 288       1.754  -9.488  16.731  1.00  0.00           H  
ATOM   4636  CB  GLU B 288       2.656  -9.230  18.657  1.00  0.00           C  
ATOM   4637  HB2 GLU B 288       3.523  -9.819  18.351  1.00  0.00           H  
ATOM   4638  HB3 GLU B 288       3.025  -8.401  19.261  1.00  0.00           H  
ATOM   4639  CG  GLU B 288       1.774 -10.087  19.568  1.00  0.00           C  
ATOM   4640  HG2 GLU B 288       2.397 -10.494  20.367  1.00  0.00           H  
ATOM   4641  HG3 GLU B 288       1.035  -9.425  20.020  1.00  0.00           H  
ATOM   4642  CD  GLU B 288       1.047 -11.239  18.871  1.00  0.00           C  
ATOM   4643  OE1 GLU B 288       1.540 -11.711  17.821  1.00  0.00           O  
ATOM   4644  OE2 GLU B 288      -0.020 -11.614  19.415  1.00  0.00           O  
ATOM   4645  C   GLU B 288       0.688  -7.875  17.727  1.00  0.00           C  
ATOM   4646  O   GLU B 288       0.759  -6.844  18.405  1.00  0.00           O  
ATOM   4647  N   PRO B 289      -0.501  -8.325  17.272  1.00  0.00           N  
ATOM   4648  CD  PRO B 289      -0.716  -9.431  16.342  1.00  0.00           C  
ATOM   4649  HD2 PRO B 289      -0.364 -10.375  16.753  1.00  0.00           H  
ATOM   4650  HD3 PRO B 289      -0.205  -9.218  15.402  1.00  0.00           H  
ATOM   4651  CG  PRO B 289      -2.224  -9.509  16.101  1.00  0.00           C  
ATOM   4652  HG2 PRO B 289      -2.681 -10.181  16.830  1.00  0.00           H  
ATOM   4653  HG3 PRO B 289      -2.457  -9.827  15.085  1.00  0.00           H  
ATOM   4654  CB  PRO B 289      -2.677  -8.076  16.364  1.00  0.00           C  
ATOM   4655  HB2 PRO B 289      -3.740  -8.010  16.587  1.00  0.00           H  
ATOM   4656  HB3 PRO B 289      -2.442  -7.457  15.498  1.00  0.00           H  
ATOM   4657  CA  PRO B 289      -1.782  -7.670  17.539  1.00  0.00           C  
ATOM   4658  HA  PRO B 289      -1.645  -6.590  17.519  1.00  0.00           H  
ATOM   4659  C   PRO B 289      -2.364  -8.029  18.923  1.00  0.00           C  
ATOM   4660  O   PRO B 289      -3.559  -8.313  19.058  1.00  0.00           O  
ATOM   4661  N   SER B 290      -1.536  -8.006  19.970  1.00  0.00           N  
ATOM   4662  H   SER B 290      -0.573  -7.719  19.824  1.00  0.00           H  
ATOM   4663  CA  SER B 290      -1.975  -8.249  21.346  1.00  0.00           C  
ATOM   4664  HA  SER B 290      -3.006  -7.907  21.421  1.00  0.00           H  
ATOM   4665  CB  SER B 290      -1.990  -9.758  21.658  1.00  0.00           C  
ATOM   4666  HB2 SER B 290      -2.484  -9.902  22.617  1.00  0.00           H  
ATOM   4667  HB3 SER B 290      -2.578 -10.278  20.901  1.00  0.00           H  
ATOM   4668  OG  SER B 290      -0.713 -10.355  21.738  1.00  0.00           O  
ATOM   4669  HG  SER B 290      -0.519 -10.805  20.880  1.00  0.00           H  
ATOM   4670  C   SER B 290      -1.195  -7.412  22.370  1.00  0.00           C  
ATOM   4671  O   SER B 290      -0.139  -6.844  22.084  1.00  0.00           O  
ATOM   4672  N   LEU B 291      -1.757  -7.270  23.577  1.00  0.00           N  
ATOM   4673  H   LEU B 291      -2.653  -7.721  23.727  1.00  0.00           H  
ATOM   4674  CA  LEU B 291      -1.167  -6.504  24.680  1.00  0.00           C  
ATOM   4675  HA  LEU B 291      -0.081  -6.528  24.571  1.00  0.00           H  
ATOM   4676  CB  LEU B 291      -1.626  -5.035  24.579  1.00  0.00           C  
ATOM   4677  HB2 LEU B 291      -1.218  -4.605  23.665  1.00  0.00           H  
ATOM   4678  HB3 LEU B 291      -2.714  -5.020  24.505  1.00  0.00           H  
ATOM   4679  CG  LEU B 291      -1.217  -4.143  25.767  1.00  0.00           C  
ATOM   4680  HG  LEU B 291      -1.616  -4.553  26.692  1.00  0.00           H  
ATOM   4681  CD1 LEU B 291       0.300  -4.001  25.897  1.00  0.00           C  
ATOM   4682 HD11 LEU B 291       0.535  -3.322  26.716  1.00  0.00           H  
ATOM   4683 HD12 LEU B 291       0.752  -4.965  26.123  1.00  0.00           H  
ATOM   4684 HD13 LEU B 291       0.725  -3.613  24.970  1.00  0.00           H  
ATOM   4685  CD2 LEU B 291      -1.810  -2.748  25.585  1.00  0.00           C  
ATOM   4686 HD21 LEU B 291      -1.562  -2.138  26.451  1.00  0.00           H  
ATOM   4687 HD22 LEU B 291      -1.399  -2.282  24.690  1.00  0.00           H  
ATOM   4688 HD23 LEU B 291      -2.894  -2.814  25.502  1.00  0.00           H  
ATOM   4689  C   LEU B 291      -1.528  -7.110  26.042  1.00  0.00           C  
ATOM   4690  O   LEU B 291      -2.702  -7.181  26.404  1.00  0.00           O  
ATOM   4691  N   ARG B 292      -0.516  -7.478  26.832  1.00  0.00           N  
ATOM   4692  H   ARG B 292       0.418  -7.350  26.470  1.00  0.00           H  
ATOM   4693  CA  ARG B 292      -0.670  -7.761  28.267  1.00  0.00           C  
ATOM   4694  HA  ARG B 292      -1.657  -8.188  28.436  1.00  0.00           H  
ATOM   4695  CB  ARG B 292       0.395  -8.759  28.739  1.00  0.00           C  
ATOM   4696  HB2 ARG B 292       1.330  -8.581  28.203  1.00  0.00           H  
ATOM   4697  HB3 ARG B 292       0.584  -8.604  29.803  1.00  0.00           H  
ATOM   4698  CG  ARG B 292      -0.054 -10.213  28.554  1.00  0.00           C  
ATOM   4699  HG2 ARG B 292      -0.904 -10.411  29.208  1.00  0.00           H  
ATOM   4700  HG3 ARG B 292      -0.342 -10.391  27.518  1.00  0.00           H  
ATOM   4701  CD  ARG B 292       1.121 -11.122  28.924  1.00  0.00           C  
ATOM   4702  HD2 ARG B 292       1.839 -11.100  28.102  1.00  0.00           H  
ATOM   4703  HD3 ARG B 292       1.603 -10.725  29.821  1.00  0.00           H  
ATOM   4704  NE  ARG B 292       0.712 -12.511  29.193  1.00  0.00           N  
ATOM   4705  HE  ARG B 292      -0.274 -12.737  29.188  1.00  0.00           H  
ATOM   4706  CZ  ARG B 292       1.534 -13.481  29.540  1.00  0.00           C  
ATOM   4707  NH1 ARG B 292       2.827 -13.320  29.564  1.00  0.00           N  
ATOM   4708 HH11 ARG B 292       3.206 -12.440  29.265  1.00  0.00           H  
ATOM   4709 HH12 ARG B 292       3.427 -14.079  29.821  1.00  0.00           H  
ATOM   4710  NH2 ARG B 292       1.069 -14.645  29.874  1.00  0.00           N  
ATOM   4711 HH21 ARG B 292       0.058 -14.766  29.888  1.00  0.00           H  
ATOM   4712 HH22 ARG B 292       1.672 -15.379  30.184  1.00  0.00           H  
ATOM   4713  C   ARG B 292      -0.595  -6.483  29.101  1.00  0.00           C  
ATOM   4714  O   ARG B 292       0.215  -5.609  28.811  1.00  0.00           O  
ATOM   4715  N   ILE B 293      -1.375  -6.427  30.179  1.00  0.00           N  
ATOM   4716  H   ILE B 293      -2.014  -7.203  30.329  1.00  0.00           H  
ATOM   4717  CA  ILE B 293      -1.358  -5.381  31.215  1.00  0.00           C  
ATOM   4718  HA  ILE B 293      -0.391  -4.874  31.207  1.00  0.00           H  
ATOM   4719  CB  ILE B 293      -2.475  -4.336  30.937  1.00  0.00           C  
ATOM   4720  HB  ILE B 293      -3.360  -4.877  30.595  1.00  0.00           H  
ATOM   4721  CG2 ILE B 293      -2.888  -3.539  32.190  1.00  0.00           C  
ATOM   4722 HG21 ILE B 293      -3.342  -4.203  32.925  1.00  0.00           H  
ATOM   4723 HG22 ILE B 293      -3.643  -2.794  31.946  1.00  0.00           H  
ATOM   4724 HG23 ILE B 293      -2.025  -3.038  32.630  1.00  0.00           H  
ATOM   4725  CG1 ILE B 293      -2.035  -3.363  29.820  1.00  0.00           C  
ATOM   4726 HG12 ILE B 293      -1.244  -2.711  30.190  1.00  0.00           H  
ATOM   4727 HG13 ILE B 293      -1.636  -3.931  28.984  1.00  0.00           H  
ATOM   4728  CD1 ILE B 293      -3.170  -2.508  29.252  1.00  0.00           C  
ATOM   4729 HD11 ILE B 293      -3.540  -1.809  30.000  1.00  0.00           H  
ATOM   4730 HD12 ILE B 293      -2.799  -1.934  28.405  1.00  0.00           H  
ATOM   4731 HD13 ILE B 293      -3.982  -3.153  28.916  1.00  0.00           H  
ATOM   4732  C   ILE B 293      -1.518  -6.067  32.578  1.00  0.00           C  
ATOM   4733  O   ILE B 293      -2.298  -7.009  32.695  1.00  0.00           O  
ATOM   4734  N   ALA B 294      -0.827  -5.606  33.623  1.00  0.00           N  
ATOM   4735  H   ALA B 294      -0.197  -4.830  33.501  1.00  0.00           H  
ATOM   4736  CA  ALA B 294      -1.123  -6.047  34.990  1.00  0.00           C  
ATOM   4737  HA  ALA B 294      -1.198  -7.138  35.006  1.00  0.00           H  
ATOM   4738  CB  ALA B 294       0.032  -5.654  35.917  1.00  0.00           C  
ATOM   4739  HB1 ALA B 294       0.224  -4.585  35.858  1.00  0.00           H  
ATOM   4740  HB2 ALA B 294      -0.218  -5.916  36.946  1.00  0.00           H  
ATOM   4741  HB3 ALA B 294       0.935  -6.195  35.630  1.00  0.00           H  
ATOM   4742  C   ALA B 294      -2.479  -5.468  35.444  1.00  0.00           C  
ATOM   4743  O   ALA B 294      -2.666  -4.248  35.475  1.00  0.00           O  
ATOM   4744  N   ALA B 295      -3.434  -6.334  35.782  1.00  0.00           N  
ATOM   4745  H   ALA B 295      -3.186  -7.316  35.852  1.00  0.00           H  
ATOM   4746  CA  ALA B 295      -4.795  -5.962  36.165  1.00  0.00           C  
ATOM   4747  HA  ALA B 295      -5.231  -5.363  35.364  1.00  0.00           H  
ATOM   4748  CB  ALA B 295      -5.624  -7.241  36.322  1.00  0.00           C  
ATOM   4749  HB1 ALA B 295      -5.557  -7.843  35.417  1.00  0.00           H  
ATOM   4750  HB2 ALA B 295      -5.259  -7.824  37.168  1.00  0.00           H  
ATOM   4751  HB3 ALA B 295      -6.668  -6.979  36.499  1.00  0.00           H  
ATOM   4752  C   ALA B 295      -4.827  -5.114  37.446  1.00  0.00           C  
ATOM   4753  O   ALA B 295      -5.629  -4.193  37.548  1.00  0.00           O  
ATOM   4754  N   SER B 296      -3.884  -5.330  38.368  1.00  0.00           N  
ATOM   4755  H   SER B 296      -3.241  -6.095  38.215  1.00  0.00           H  
ATOM   4756  CA  SER B 296      -3.670  -4.509  39.572  1.00  0.00           C  
ATOM   4757  HA  SER B 296      -4.615  -4.445  40.113  1.00  0.00           H  
ATOM   4758  CB  SER B 296      -2.660  -5.224  40.474  1.00  0.00           C  
ATOM   4759  HB2 SER B 296      -2.472  -4.626  41.367  1.00  0.00           H  
ATOM   4760  HB3 SER B 296      -3.073  -6.188  40.777  1.00  0.00           H  
ATOM   4761  OG  SER B 296      -1.448  -5.437  39.770  1.00  0.00           O  
ATOM   4762  HG  SER B 296      -0.941  -6.105  40.247  1.00  0.00           H  
ATOM   4763  C   SER B 296      -3.222  -3.059  39.298  1.00  0.00           C  
ATOM   4764  O   SER B 296      -3.079  -2.275  40.234  1.00  0.00           O  
ATOM   4765  N   THR B 297      -3.025  -2.663  38.032  1.00  0.00           N  
ATOM   4766  H   THR B 297      -3.121  -3.360  37.304  1.00  0.00           H  
ATOM   4767  CA  THR B 297      -2.891  -1.245  37.641  1.00  0.00           C  
ATOM   4768  HA  THR B 297      -2.362  -0.719  38.436  1.00  0.00           H  
ATOM   4769  CB  THR B 297      -2.070  -1.067  36.352  1.00  0.00           C  
ATOM   4770  HB  THR B 297      -1.946   0.005  36.189  1.00  0.00           H  
ATOM   4771  CG2 THR B 297      -0.671  -1.670  36.453  1.00  0.00           C  
ATOM   4772 HG21 THR B 297      -0.140  -1.529  35.513  1.00  0.00           H  
ATOM   4773 HG22 THR B 297      -0.119  -1.172  37.251  1.00  0.00           H  
ATOM   4774 HG23 THR B 297      -0.733  -2.730  36.682  1.00  0.00           H  
ATOM   4775  OG1 THR B 297      -2.717  -1.586  35.207  1.00  0.00           O  
ATOM   4776  HG1 THR B 297      -2.735  -2.561  35.286  1.00  0.00           H  
ATOM   4777  C   THR B 297      -4.241  -0.539  37.473  1.00  0.00           C  
ATOM   4778  O   THR B 297      -4.283   0.692  37.396  1.00  0.00           O  
ATOM   4779  N   LEU B 298      -5.344  -1.283  37.382  1.00  0.00           N  
ATOM   4780  H   LEU B 298      -5.258  -2.285  37.527  1.00  0.00           H  
ATOM   4781  CA  LEU B 298      -6.711  -0.781  37.258  1.00  0.00           C  
ATOM   4782  HA  LEU B 298      -6.698   0.241  36.880  1.00  0.00           H  
ATOM   4783  CB  LEU B 298      -7.480  -1.663  36.254  1.00  0.00           C  
ATOM   4784  HB2 LEU B 298      -7.652  -2.634  36.724  1.00  0.00           H  
ATOM   4785  HB3 LEU B 298      -8.454  -1.213  36.068  1.00  0.00           H  
ATOM   4786  CG  LEU B 298      -6.776  -1.902  34.901  1.00  0.00           C  
ATOM   4787  HG  LEU B 298      -5.781  -2.315  35.063  1.00  0.00           H  
ATOM   4788  CD1 LEU B 298      -7.562  -2.919  34.081  1.00  0.00           C  
ATOM   4789 HD11 LEU B 298      -7.641  -3.851  34.644  1.00  0.00           H  
ATOM   4790 HD12 LEU B 298      -8.566  -2.541  33.889  1.00  0.00           H  
ATOM   4791 HD13 LEU B 298      -7.045  -3.114  33.143  1.00  0.00           H  
ATOM   4792  CD2 LEU B 298      -6.645  -0.618  34.078  1.00  0.00           C  
ATOM   4793 HD21 LEU B 298      -6.114  -0.828  33.150  1.00  0.00           H  
ATOM   4794 HD22 LEU B 298      -7.635  -0.223  33.847  1.00  0.00           H  
ATOM   4795 HD23 LEU B 298      -6.084   0.122  34.643  1.00  0.00           H  
ATOM   4796  C   LEU B 298      -7.396  -0.763  38.634  1.00  0.00           C  
ATOM   4797  O   LEU B 298      -6.977  -1.446  39.567  1.00  0.00           O  
ATOM   4798  N   LYS B 299      -8.474   0.010  38.777  1.00  0.00           N  
ATOM   4799  H   LYS B 299      -8.799   0.539  37.976  1.00  0.00           H  
ATOM   4800  CA  LYS B 299      -9.322  -0.012  39.974  1.00  0.00           C  
ATOM   4801  HA  LYS B 299      -8.682  -0.028  40.858  1.00  0.00           H  
ATOM   4802  CB  LYS B 299     -10.201   1.253  40.023  1.00  0.00           C  
ATOM   4803  HB2 LYS B 299     -10.800   1.314  39.114  1.00  0.00           H  
ATOM   4804  HB3 LYS B 299     -10.876   1.181  40.877  1.00  0.00           H  
ATOM   4805  CG  LYS B 299      -9.351   2.530  40.164  1.00  0.00           C  
ATOM   4806  HG2 LYS B 299      -8.804   2.483  41.107  1.00  0.00           H  
ATOM   4807  HG3 LYS B 299      -8.627   2.583  39.351  1.00  0.00           H  
ATOM   4808  CD  LYS B 299     -10.193   3.814  40.136  1.00  0.00           C  
ATOM   4809  HD2 LYS B 299     -10.721   3.884  39.182  1.00  0.00           H  
ATOM   4810  HD3 LYS B 299     -10.917   3.791  40.953  1.00  0.00           H  
ATOM   4811  CE  LYS B 299      -9.253   5.018  40.295  1.00  0.00           C  
ATOM   4812  HE2 LYS B 299      -8.644   4.864  41.189  1.00  0.00           H  
ATOM   4813  HE3 LYS B 299      -8.586   5.049  39.427  1.00  0.00           H  
ATOM   4814  NZ  LYS B 299      -9.986   6.302  40.405  1.00  0.00           N  
ATOM   4815  HZ1 LYS B 299     -10.693   6.302  41.123  1.00  0.00           H  
ATOM   4816  HZ2 LYS B 299     -10.468   6.530  39.528  1.00  0.00           H  
ATOM   4817  HZ3 LYS B 299      -9.371   7.091  40.532  1.00  0.00           H  
ATOM   4818  C   LYS B 299     -10.148  -1.303  39.979  1.00  0.00           C  
ATOM   4819  O   LYS B 299     -10.839  -1.596  39.001  1.00  0.00           O  
ATOM   4820  N   SER B 300     -10.069  -2.063  41.074  1.00  0.00           N  
ATOM   4821  H   SER B 300      -9.465  -1.770  41.819  1.00  0.00           H  
ATOM   4822  CA  SER B 300     -10.948  -3.218  41.307  1.00  0.00           C  
ATOM   4823  HA  SER B 300     -10.977  -3.779  40.384  1.00  0.00           H  
ATOM   4824  CB  SER B 300     -10.383  -4.170  42.368  1.00  0.00           C  
ATOM   4825  HB2 SER B 300      -9.405  -4.527  42.043  1.00  0.00           H  
ATOM   4826  HB3 SER B 300     -10.272  -3.640  43.315  1.00  0.00           H  
ATOM   4827  OG  SER B 300     -11.235  -5.282  42.559  1.00  0.00           O  
ATOM   4828  HG  SER B 300     -11.467  -5.650  41.668  1.00  0.00           H  
ATOM   4829  C   SER B 300     -12.380  -2.772  41.621  1.00  0.00           C  
ATOM   4830  O   SER B 300     -12.589  -1.650  42.089  1.00  0.00           O  
ATOM   4831  N   GLY B 301     -13.372  -3.609  41.308  1.00  0.00           N  
ATOM   4832  H   GLY B 301     -13.127  -4.525  40.926  1.00  0.00           H  
ATOM   4833  CA  GLY B 301     -14.793  -3.299  41.497  1.00  0.00           C  
ATOM   4834  HA2 GLY B 301     -15.365  -4.211  41.334  1.00  0.00           H  
ATOM   4835  HA3 GLY B 301     -14.950  -2.965  42.523  1.00  0.00           H  
ATOM   4836  C   GLY B 301     -15.331  -2.213  40.556  1.00  0.00           C  
ATOM   4837  O   GLY B 301     -16.447  -1.734  40.756  1.00  0.00           O  
ATOM   4838  N   ILE B 302     -14.553  -1.825  39.539  1.00  0.00           N  
ATOM   4839  H   ILE B 302     -13.674  -2.310  39.425  1.00  0.00           H  
ATOM   4840  CA  ILE B 302     -14.830  -0.747  38.582  1.00  0.00           C  
ATOM   4841  HA  ILE B 302     -15.841  -0.371  38.742  1.00  0.00           H  
ATOM   4842  CB  ILE B 302     -13.828   0.413  38.813  1.00  0.00           C  
ATOM   4843  HB  ILE B 302     -12.838  -0.034  38.880  1.00  0.00           H  
ATOM   4844  CG2 ILE B 302     -13.762   1.424  37.655  1.00  0.00           C  
ATOM   4845 HG21 ILE B 302     -13.090   2.245  37.909  1.00  0.00           H  
ATOM   4846 HG22 ILE B 302     -13.384   0.940  36.757  1.00  0.00           H  
ATOM   4847 HG23 ILE B 302     -14.751   1.817  37.440  1.00  0.00           H  
ATOM   4848  CG1 ILE B 302     -14.070   1.153  40.151  1.00  0.00           C  
ATOM   4849 HG12 ILE B 302     -14.123   0.426  40.960  1.00  0.00           H  
ATOM   4850 HG13 ILE B 302     -13.210   1.791  40.351  1.00  0.00           H  
ATOM   4851  CD1 ILE B 302     -15.326   2.035  40.209  1.00  0.00           C  
ATOM   4852 HD11 ILE B 302     -16.214   1.459  39.950  1.00  0.00           H  
ATOM   4853 HD12 ILE B 302     -15.444   2.423  41.221  1.00  0.00           H  
ATOM   4854 HD13 ILE B 302     -15.225   2.880  39.529  1.00  0.00           H  
ATOM   4855  C   ILE B 302     -14.781  -1.304  37.152  1.00  0.00           C  
ATOM   4856  O   ILE B 302     -13.959  -2.167  36.829  1.00  0.00           O  
ATOM   4857  N   SER B 303     -15.647  -0.786  36.279  1.00  0.00           N  
ATOM   4858  H   SER B 303     -16.259  -0.041  36.599  1.00  0.00           H  
ATOM   4859  CA  SER B 303     -15.705  -1.168  34.866  1.00  0.00           C  
ATOM   4860  HA  SER B 303     -15.355  -2.189  34.788  1.00  0.00           H  
ATOM   4861  CB  SER B 303     -17.161  -1.189  34.398  1.00  0.00           C  
ATOM   4862  HB2 SER B 303     -17.710  -1.934  34.972  1.00  0.00           H  
ATOM   4863  HB3 SER B 303     -17.625  -0.221  34.582  1.00  0.00           H  
ATOM   4864  OG  SER B 303     -17.249  -1.521  33.026  1.00  0.00           O  
ATOM   4865  HG  SER B 303     -16.778  -2.372  32.906  1.00  0.00           H  
ATOM   4866  C   SER B 303     -14.772  -0.326  33.983  1.00  0.00           C  
ATOM   4867  O   SER B 303     -14.481   0.835  34.284  1.00  0.00           O  
ATOM   4868  N   TYR B 304     -14.278  -0.923  32.892  1.00  0.00           N  
ATOM   4869  H   TYR B 304     -14.604  -1.859  32.685  1.00  0.00           H  
ATOM   4870  CA  TYR B 304     -13.291  -0.353  31.962  1.00  0.00           C  
ATOM   4871  HA  TYR B 304     -13.346   0.734  31.998  1.00  0.00           H  
ATOM   4872  CB  TYR B 304     -11.867  -0.783  32.354  1.00  0.00           C  
ATOM   4873  HB2 TYR B 304     -11.869  -1.852  32.574  1.00  0.00           H  
ATOM   4874  HB3 TYR B 304     -11.201  -0.639  31.502  1.00  0.00           H  
ATOM   4875  CG  TYR B 304     -11.264  -0.039  33.525  1.00  0.00           C  
ATOM   4876  CD1 TYR B 304     -10.381   1.039  33.305  1.00  0.00           C  
ATOM   4877  HD1 TYR B 304     -10.155   1.355  32.296  1.00  0.00           H  
ATOM   4878  CE1 TYR B 304      -9.790   1.705  34.397  1.00  0.00           C  
ATOM   4879  HE1 TYR B 304      -9.114   2.534  34.239  1.00  0.00           H  
ATOM   4880  CZ  TYR B 304     -10.071   1.272  35.708  1.00  0.00           C  
ATOM   4881  OH  TYR B 304      -9.467   1.840  36.779  1.00  0.00           O  
ATOM   4882  HH  TYR B 304      -9.196   2.781  36.630  1.00  0.00           H  
ATOM   4883  CE2 TYR B 304     -10.959   0.203  35.924  1.00  0.00           C  
ATOM   4884  HE2 TYR B 304     -11.177  -0.112  36.932  1.00  0.00           H  
ATOM   4885  CD2 TYR B 304     -11.564  -0.445  34.835  1.00  0.00           C  
ATOM   4886  HD2 TYR B 304     -12.259  -1.256  35.010  1.00  0.00           H  
ATOM   4887  C   TYR B 304     -13.560  -0.762  30.509  1.00  0.00           C  
ATOM   4888  O   TYR B 304     -14.300  -1.710  30.233  1.00  0.00           O  
ATOM   4889  N   ARG B 305     -12.935  -0.024  29.583  1.00  0.00           N  
ATOM   4890  H   ARG B 305     -12.371   0.750  29.927  1.00  0.00           H  
ATOM   4891  CA  ARG B 305     -13.009  -0.169  28.121  1.00  0.00           C  
ATOM   4892  HA  ARG B 305     -13.423  -1.145  27.879  1.00  0.00           H  
ATOM   4893  CB  ARG B 305     -13.899   0.936  27.536  1.00  0.00           C  
ATOM   4894  HB2 ARG B 305     -13.499   1.907  27.838  1.00  0.00           H  
ATOM   4895  HB3 ARG B 305     -13.865   0.880  26.446  1.00  0.00           H  
ATOM   4896  CG  ARG B 305     -15.360   0.839  27.973  1.00  0.00           C  
ATOM   4897  HG2 ARG B 305     -15.773  -0.117  27.654  1.00  0.00           H  
ATOM   4898  HG3 ARG B 305     -15.437   0.931  29.057  1.00  0.00           H  
ATOM   4899  CD  ARG B 305     -16.126   1.984  27.315  1.00  0.00           C  
ATOM   4900  HD2 ARG B 305     -15.681   2.925  27.643  1.00  0.00           H  
ATOM   4901  HD3 ARG B 305     -16.033   1.918  26.230  1.00  0.00           H  
ATOM   4902  NE  ARG B 305     -17.533   1.987  27.723  1.00  0.00           N  
ATOM   4903  HE  ARG B 305     -17.747   2.401  28.632  1.00  0.00           H  
ATOM   4904  CZ  ARG B 305     -18.603   1.646  27.043  1.00  0.00           C  
ATOM   4905  NH1 ARG B 305     -18.545   1.150  25.837  1.00  0.00           N  
ATOM   4906 HH11 ARG B 305     -17.641   0.995  25.427  1.00  0.00           H  
ATOM   4907 HH12 ARG B 305     -19.385   0.927  25.340  1.00  0.00           H  
ATOM   4908  NH2 ARG B 305     -19.769   1.806  27.586  1.00  0.00           N  
ATOM   4909 HH21 ARG B 305     -19.786   2.108  28.574  1.00  0.00           H  
ATOM   4910 HH22 ARG B 305     -20.626   1.636  27.106  1.00  0.00           H  
ATOM   4911  C   ARG B 305     -11.636  -0.066  27.463  1.00  0.00           C  
ATOM   4912  O   ARG B 305     -10.722   0.542  28.020  1.00  0.00           O  
ATOM   4913  N   ALA B 306     -11.530  -0.586  26.238  1.00  0.00           N  
ATOM   4914  H   ALA B 306     -12.344  -1.046  25.850  1.00  0.00           H  
ATOM   4915  CA  ALA B 306     -10.353  -0.447  25.380  1.00  0.00           C  
ATOM   4916  HA  ALA B 306      -9.778   0.415  25.715  1.00  0.00           H  
ATOM   4917  CB  ALA B 306      -9.472  -1.693  25.527  1.00  0.00           C  
ATOM   4918  HB1 ALA B 306      -9.976  -2.562  25.110  1.00  0.00           H  
ATOM   4919  HB2 ALA B 306      -8.530  -1.540  24.999  1.00  0.00           H  
ATOM   4920  HB3 ALA B 306      -9.260  -1.887  26.577  1.00  0.00           H  
ATOM   4921  C   ALA B 306     -10.720  -0.221  23.904  1.00  0.00           C  
ATOM   4922  O   ALA B 306     -11.716  -0.756  23.418  1.00  0.00           O  
ATOM   4923  N   ARG B 307      -9.866   0.514  23.180  1.00  0.00           N  
ATOM   4924  H   ARG B 307      -9.099   0.947  23.692  1.00  0.00           H  
ATOM   4925  CA  ARG B 307      -9.829   0.657  21.710  1.00  0.00           C  
ATOM   4926  HA  ARG B 307     -10.277  -0.227  21.259  1.00  0.00           H  
ATOM   4927  CB  ARG B 307     -10.677   1.857  21.248  1.00  0.00           C  
ATOM   4928  HB2 ARG B 307     -10.691   1.880  20.157  1.00  0.00           H  
ATOM   4929  HB3 ARG B 307     -11.702   1.699  21.587  1.00  0.00           H  
ATOM   4930  CG  ARG B 307     -10.181   3.212  21.771  1.00  0.00           C  
ATOM   4931  HG2 ARG B 307     -10.097   3.180  22.856  1.00  0.00           H  
ATOM   4932  HG3 ARG B 307      -9.195   3.420  21.360  1.00  0.00           H  
ATOM   4933  CD  ARG B 307     -11.137   4.346  21.380  1.00  0.00           C  
ATOM   4934  HD2 ARG B 307     -11.154   4.439  20.294  1.00  0.00           H  
ATOM   4935  HD3 ARG B 307     -12.143   4.098  21.726  1.00  0.00           H  
ATOM   4936  NE  ARG B 307     -10.710   5.613  21.996  1.00  0.00           N  
ATOM   4937  HE  ARG B 307     -10.071   5.546  22.779  1.00  0.00           H
[truncated: 31,429 more chars]
