# Supplementary material for: Insights into receptor structure and dynamics at the surface of living cells
Source: Nat Commun. 2023 Mar 22;14:1596. doi: 10.1038/s41467-023-37284-4 (PMC10033668; doi:10.1038/s41467-023-37284-4)
Supplement: Supplementary file 15 — Source Data [file 41467_2023_37284_MOESM15_ESM.zip › Source data/Main/Figure 5/b/Average structures of MD sub-trajectories/S44B/MD_sub-average_3bpn_S44B_10.pdb]

ATOM      1  N   CYS A   1      14.414 -12.305   0.571  1.00  0.00           N  
ATOM      2  H1  CYS A   1      14.667 -13.208   0.190  1.00  0.00           H  
ATOM      3  H2  CYS A   1      13.605 -12.429   1.166  1.00  0.00           H  
ATOM      4  H3  CYS A   1      15.216 -12.006   1.109  1.00  0.00           H  
ATOM      5  CA  CYS A   1      14.134 -11.361  -0.529  1.00  0.00           C  
ATOM      6  HA  CYS A   1      15.027 -11.282  -1.144  1.00  0.00           H  
ATOM      7  CB  CYS A   1      13.001 -11.864  -1.444  1.00  0.00           C  
ATOM      8  HB2 CYS A   1      13.186 -12.906  -1.723  1.00  0.00           H  
ATOM      9  HB3 CYS A   1      12.032 -11.799  -0.943  1.00  0.00           H  
ATOM     10  SG  CYS A   1      12.976 -10.874  -2.966  1.00  0.00           S  
ATOM     11  HG  CYS A   1      12.398  -9.761  -2.470  1.00  0.00           H  
ATOM     12  C   CYS A   1      13.886  -9.964   0.010  1.00  0.00           C  
ATOM     13  O   CYS A   1      13.309  -9.819   1.079  1.00  0.00           O  
ATOM     14  N   ASP A   2      14.340  -8.961  -0.738  1.00  0.00           N  
ATOM     15  H   ASP A   2      14.778  -9.207  -1.613  1.00  0.00           H  
ATOM     16  CA  ASP A   2      13.952  -7.552  -0.619  1.00  0.00           C  
ATOM     17  HA  ASP A   2      14.078  -7.213   0.413  1.00  0.00           H  
ATOM     18  CB  ASP A   2      14.907  -6.734  -1.515  1.00  0.00           C  
ATOM     19  HB2 ASP A   2      15.821  -6.530  -0.957  1.00  0.00           H  
ATOM     20  HB3 ASP A   2      15.186  -7.336  -2.383  1.00  0.00           H  
ATOM     21  CG  ASP A   2      14.321  -5.417  -2.028  1.00  0.00           C  
ATOM     22  OD1 ASP A   2      14.163  -5.306  -3.258  1.00  0.00           O  
ATOM     23  OD2 ASP A   2      13.921  -4.560  -1.209  1.00  0.00           O  
ATOM     24  C   ASP A   2      12.462  -7.358  -0.993  1.00  0.00           C  
ATOM     25  O   ASP A   2      11.892  -8.130  -1.773  1.00  0.00           O  
ATOM     26  N   ILE A   3      11.833  -6.317  -0.440  1.00  0.00           N  
ATOM     27  H   ILE A   3      12.407  -5.644   0.054  1.00  0.00           H  
ATOM     28  CA  ILE A   3      10.434  -5.964  -0.708  1.00  0.00           C  
ATOM     29  HA  ILE A   3       9.896  -6.898  -0.845  1.00  0.00           H  
ATOM     30  CB  ILE A   3       9.848  -5.250   0.536  1.00  0.00           C  
ATOM     31  HB  ILE A   3      10.161  -5.810   1.420  1.00  0.00           H  
ATOM     32  CG2 ILE A   3      10.386  -3.818   0.702  1.00  0.00           C  
ATOM     33 HG21 ILE A   3      11.477  -3.814   0.693  1.00  0.00           H  
ATOM     34 HG22 ILE A   3      10.018  -3.176  -0.099  1.00  0.00           H  
ATOM     35 HG23 ILE A   3      10.052  -3.406   1.656  1.00  0.00           H  
ATOM     36  CG1 ILE A   3       8.306  -5.228   0.549  1.00  0.00           C  
ATOM     37 HG12 ILE A   3       7.976  -4.657   1.417  1.00  0.00           H  
ATOM     38 HG13 ILE A   3       7.924  -4.733  -0.343  1.00  0.00           H  
ATOM     39  CD1 ILE A   3       7.693  -6.632   0.661  1.00  0.00           C  
ATOM     40 HD11 ILE A   3       7.833  -7.185  -0.267  1.00  0.00           H  
ATOM     41 HD12 ILE A   3       8.153  -7.174   1.488  1.00  0.00           H  
ATOM     42 HD13 ILE A   3       6.625  -6.551   0.852  1.00  0.00           H  
ATOM     43  C   ILE A   3      10.272  -5.166  -2.014  1.00  0.00           C  
ATOM     44  O   ILE A   3       9.301  -5.377  -2.739  1.00  0.00           O  
ATOM     45  N   THR A   4      11.250  -4.327  -2.370  1.00  0.00           N  
ATOM     46  H   THR A   4      12.061  -4.256  -1.762  1.00  0.00           H  
ATOM     47  CA  THR A   4      11.233  -3.449  -3.556  1.00  0.00           C  
ATOM     48  HA  THR A   4      10.382  -2.771  -3.477  1.00  0.00           H  
ATOM     49  CB  THR A   4      12.532  -2.607  -3.638  1.00  0.00           C  
ATOM     50  HB  THR A   4      13.308  -3.185  -4.140  1.00  0.00           H  
ATOM     51  CG2 THR A   4      12.316  -1.329  -4.444  1.00  0.00           C  
ATOM     52 HG21 THR A   4      13.246  -0.763  -4.477  1.00  0.00           H  
ATOM     53 HG22 THR A   4      12.025  -1.581  -5.461  1.00  0.00           H  
ATOM     54 HG23 THR A   4      11.541  -0.722  -3.973  1.00  0.00           H  
ATOM     55  OG1 THR A   4      13.034  -2.229  -2.371  1.00  0.00           O  
ATOM     56  HG1 THR A   4      13.459  -3.017  -1.977  1.00  0.00           H  
ATOM     57  C   THR A   4      11.083  -4.269  -4.846  1.00  0.00           C  
ATOM     58  O   THR A   4      10.199  -4.025  -5.670  1.00  0.00           O  
ATOM     59  N   LEU A   5      11.898  -5.321  -4.973  1.00  0.00           N  
ATOM     60  H   LEU A   5      12.637  -5.401  -4.272  1.00  0.00           H  
ATOM     61  CA  LEU A   5      11.879  -6.327  -6.044  1.00  0.00           C  
ATOM     62  HA  LEU A   5      12.037  -5.829  -6.998  1.00  0.00           H  
ATOM     63  CB  LEU A   5      13.076  -7.257  -5.766  1.00  0.00           C  
ATOM     64  HB2 LEU A   5      13.984  -6.650  -5.760  1.00  0.00           H  
ATOM     65  HB3 LEU A   5      12.957  -7.675  -4.764  1.00  0.00           H  
ATOM     66  CG  LEU A   5      13.280  -8.427  -6.742  1.00  0.00           C  
ATOM     67  HG  LEU A   5      12.420  -9.094  -6.706  1.00  0.00           H  
ATOM     68  CD1 LEU A   5      13.488  -7.959  -8.181  1.00  0.00           C  
ATOM     69 HD11 LEU A   5      12.576  -7.482  -8.543  1.00  0.00           H  
ATOM     70 HD12 LEU A   5      13.698  -8.815  -8.822  1.00  0.00           H  
ATOM     71 HD13 LEU A   5      14.314  -7.251  -8.232  1.00  0.00           H  
ATOM     72  CD2 LEU A   5      14.522  -9.210  -6.318  1.00  0.00           C  
ATOM     73 HD21 LEU A   5      14.373  -9.631  -5.325  1.00  0.00           H  
ATOM     74 HD22 LEU A   5      14.705 -10.018  -7.020  1.00  0.00           H  
ATOM     75 HD23 LEU A   5      15.390  -8.551  -6.297  1.00  0.00           H  
ATOM     76  C   LEU A   5      10.550  -7.105  -6.131  1.00  0.00           C  
ATOM     77  O   LEU A   5      10.079  -7.448  -7.219  1.00  0.00           O  
ATOM     78  N   GLN A   6       9.921  -7.363  -4.983  1.00  0.00           N  
ATOM     79  H   GLN A   6      10.344  -7.020  -4.129  1.00  0.00           H  
ATOM     80  CA  GLN A   6       8.637  -8.062  -4.892  1.00  0.00           C  
ATOM     81  HA  GLN A   6       8.659  -8.894  -5.598  1.00  0.00           H  
ATOM     82  CB  GLN A   6       8.517  -8.646  -3.473  1.00  0.00           C  
ATOM     83  HB2 GLN A   6       9.469  -9.119  -3.222  1.00  0.00           H  
ATOM     84  HB3 GLN A   6       8.333  -7.850  -2.751  1.00  0.00           H  
ATOM     85  CG  GLN A   6       7.417  -9.710  -3.354  1.00  0.00           C  
ATOM     86  HG2 GLN A   6       6.453  -9.221  -3.211  1.00  0.00           H  
ATOM     87  HG3 GLN A   6       7.377 -10.298  -4.272  1.00  0.00           H  
ATOM     88  CD  GLN A   6       7.677 -10.665  -2.195  1.00  0.00           C  
ATOM     89  OE1 GLN A   6       7.785 -11.868  -2.357  1.00  0.00           O  
ATOM     90  NE2 GLN A   6       7.785 -10.183  -0.979  1.00  0.00           N  
ATOM     91 HE21 GLN A   6       7.974 -10.847  -0.249  1.00  0.00           H  
ATOM     92 HE22 GLN A   6       7.699  -9.197  -0.806  1.00  0.00           H  
ATOM     93  C   GLN A   6       7.449  -7.160  -5.285  1.00  0.00           C  
ATOM     94  O   GLN A   6       6.525  -7.606  -5.974  1.00  0.00           O  
ATOM     95  N   GLU A   7       7.485  -5.872  -4.916  1.00  0.00           N  
ATOM     96  H   GLU A   7       8.239  -5.564  -4.304  1.00  0.00           H  
ATOM     97  CA  GLU A   7       6.540  -4.858  -5.406  1.00  0.00           C  
ATOM     98  HA  GLU A   7       5.518  -5.187  -5.213  1.00  0.00           H  
ATOM     99  CB  GLU A   7       6.759  -3.521  -4.689  1.00  0.00           C  
ATOM    100  HB2 GLU A   7       7.816  -3.258  -4.713  1.00  0.00           H  
ATOM    101  HB3 GLU A   7       6.192  -2.756  -5.224  1.00  0.00           H  
ATOM    102  CG  GLU A   7       6.266  -3.564  -3.241  1.00  0.00           C  
ATOM    103  HG2 GLU A   7       5.249  -3.961  -3.247  1.00  0.00           H  
ATOM    104  HG3 GLU A   7       6.890  -4.248  -2.666  1.00  0.00           H  
ATOM    105  CD  GLU A   7       6.257  -2.190  -2.556  1.00  0.00           C  
ATOM    106  OE1 GLU A   7       5.744  -2.110  -1.415  1.00  0.00           O  
ATOM    107  OE2 GLU A   7       6.743  -1.188  -3.140  1.00  0.00           O  
ATOM    108  C   GLU A   7       6.675  -4.631  -6.914  1.00  0.00           C  
ATOM    109  O   GLU A   7       5.665  -4.428  -7.596  1.00  0.00           O  
ATOM    110  N   ILE A   8       7.897  -4.718  -7.459  1.00  0.00           N  
ATOM    111  H   ILE A   8       8.695  -4.815  -6.832  1.00  0.00           H  
ATOM    112  CA  ILE A   8       8.126  -4.690  -8.912  1.00  0.00           C  
ATOM    113  HA  ILE A   8       7.666  -3.782  -9.305  1.00  0.00           H  
ATOM    114  CB  ILE A   8       9.636  -4.624  -9.247  1.00  0.00           C  
ATOM    115  HB  ILE A   8      10.163  -5.365  -8.646  1.00  0.00           H  
ATOM    116  CG2 ILE A   8       9.894  -4.941 -10.730  1.00  0.00           C  
ATOM    117 HG21 ILE A   8       9.719  -6.001 -10.918  1.00  0.00           H  
ATOM    118 HG22 ILE A   8       9.249  -4.340 -11.368  1.00  0.00           H  
ATOM    119 HG23 ILE A   8      10.933  -4.738 -10.985  1.00  0.00           H  
ATOM    120  CG1 ILE A   8      10.198  -3.226  -8.908  1.00  0.00           C  
ATOM    121 HG12 ILE A   8       9.922  -2.519  -9.689  1.00  0.00           H  
ATOM    122 HG13 ILE A   8       9.749  -2.879  -7.980  1.00  0.00           H  
ATOM    123  CD1 ILE A   8      11.721  -3.202  -8.718  1.00  0.00           C  
ATOM    124 HD11 ILE A   8      12.000  -3.821  -7.868  1.00  0.00           H  
ATOM    125 HD12 ILE A   8      12.047  -2.181  -8.521  1.00  0.00           H  
ATOM    126 HD13 ILE A   8      12.232  -3.564  -9.609  1.00  0.00           H  
ATOM    127  C   ILE A   8       7.408  -5.869  -9.595  1.00  0.00           C  
ATOM    128  O   ILE A   8       6.615  -5.635 -10.508  1.00  0.00           O  
ATOM    129  N   ILE A   9       7.588  -7.117  -9.138  1.00  0.00           N  
ATOM    130  H   ILE A   9       8.256  -7.264  -8.387  1.00  0.00           H  
ATOM    131  CA  ILE A   9       6.896  -8.284  -9.729  1.00  0.00           C  
ATOM    132  HA  ILE A   9       7.107  -8.285 -10.798  1.00  0.00           H  
ATOM    133  CB  ILE A   9       7.447  -9.607  -9.146  1.00  0.00           C  
ATOM    134  HB  ILE A   9       7.493  -9.524  -8.059  1.00  0.00           H  
ATOM    135  CG2 ILE A   9       6.543 -10.811  -9.496  1.00  0.00           C  
ATOM    136 HG21 ILE A   9       5.556 -10.694  -9.050  1.00  0.00           H  
ATOM    137 HG22 ILE A   9       6.440 -10.904 -10.578  1.00  0.00           H  
ATOM    138 HG23 ILE A   9       6.958 -11.733  -9.090  1.00  0.00           H  
ATOM    139  CG1 ILE A   9       8.875  -9.819  -9.698  1.00  0.00           C  
ATOM    140 HG12 ILE A   9       8.843  -9.860 -10.788  1.00  0.00           H  
ATOM    141 HG13 ILE A   9       9.496  -8.970  -9.409  1.00  0.00           H  
ATOM    142  CD1 ILE A   9       9.569 -11.084  -9.190  1.00  0.00           C  
ATOM    143 HD11 ILE A   9       9.527 -11.124  -8.100  1.00  0.00           H  
ATOM    144 HD12 ILE A   9       9.110 -11.978  -9.612  1.00  0.00           H  
ATOM    145 HD13 ILE A   9      10.606 -11.058  -9.508  1.00  0.00           H  
ATOM    146  C   ILE A   9       5.368  -8.178  -9.605  1.00  0.00           C  
ATOM    147  O   ILE A   9       4.647  -8.465 -10.565  1.00  0.00           O  
ATOM    148  N   LYS A  10       4.854  -7.706  -8.462  1.00  0.00           N  
ATOM    149  H   LYS A  10       5.499  -7.512  -7.697  1.00  0.00           H  
ATOM    150  CA  LYS A  10       3.423  -7.419  -8.274  1.00  0.00           C  
ATOM    151  HA  LYS A  10       2.862  -8.331  -8.471  1.00  0.00           H  
ATOM    152  CB  LYS A  10       3.204  -7.002  -6.810  1.00  0.00           C  
ATOM    153  HB2 LYS A  10       3.540  -7.809  -6.156  1.00  0.00           H  
ATOM    154  HB3 LYS A  10       3.821  -6.129  -6.593  1.00  0.00           H  
ATOM    155  CG  LYS A  10       1.755  -6.650  -6.445  1.00  0.00           C  
ATOM    156  HG2 LYS A  10       1.770  -6.310  -5.414  1.00  0.00           H  
ATOM    157  HG3 LYS A  10       1.411  -5.821  -7.064  1.00  0.00           H  
ATOM    158  CD  LYS A  10       0.761  -7.816  -6.552  1.00  0.00           C  
ATOM    159  HD2 LYS A  10       0.660  -8.126  -7.593  1.00  0.00           H  
ATOM    160  HD3 LYS A  10       1.115  -8.652  -5.946  1.00  0.00           H  
ATOM    161  CE  LYS A  10      -0.592  -7.329  -6.023  1.00  0.00           C  
ATOM    162  HE2 LYS A  10      -0.446  -6.917  -5.022  1.00  0.00           H  
ATOM    163  HE3 LYS A  10      -0.947  -6.519  -6.668  1.00  0.00           H  
ATOM    164  NZ  LYS A  10      -1.615  -8.398  -5.954  1.00  0.00           N  
ATOM    165  HZ1 LYS A  10      -2.445  -8.070  -5.459  1.00  0.00           H  
ATOM    166  HZ2 LYS A  10      -1.972  -8.641  -6.866  1.00  0.00           H  
ATOM    167  HZ3 LYS A  10      -1.288  -9.238  -5.484  1.00  0.00           H  
ATOM    168  C   LYS A  10       2.924  -6.359  -9.268  1.00  0.00           C  
ATOM    169  O   LYS A  10       1.872  -6.541  -9.881  1.00  0.00           O  
ATOM    170  N   THR A  11       3.684  -5.282  -9.472  1.00  0.00           N  
ATOM    171  H   THR A  11       4.544  -5.213  -8.936  1.00  0.00           H  
ATOM    172  CA  THR A  11       3.342  -4.184 -10.398  1.00  0.00           C  
ATOM    173  HA  THR A  11       2.323  -3.858 -10.190  1.00  0.00           H  
ATOM    174  CB  THR A  11       4.260  -2.967 -10.198  1.00  0.00           C  
ATOM    175  HB  THR A  11       5.292  -3.229 -10.435  1.00  0.00           H  
ATOM    176  CG2 THR A  11       3.844  -1.752 -11.023  1.00  0.00           C  
ATOM    177 HG21 THR A  11       2.800  -1.516 -10.828  1.00  0.00           H  
ATOM    178 HG22 THR A  11       4.456  -0.895 -10.742  1.00  0.00           H  
ATOM    179 HG23 THR A  11       3.981  -1.942 -12.087  1.00  0.00           H  
ATOM    180  OG1 THR A  11       4.180  -2.551  -8.860  1.00  0.00           O  
ATOM    181  HG1 THR A  11       4.708  -3.176  -8.323  1.00  0.00           H  
ATOM    182  C   THR A  11       3.392  -4.630 -11.860  1.00  0.00           C  
ATOM    183  O   THR A  11       2.531  -4.235 -12.640  1.00  0.00           O  
ATOM    184  N   LEU A  12       4.344  -5.485 -12.237  1.00  0.00           N  
ATOM    185  H   LEU A  12       5.067  -5.728 -11.566  1.00  0.00           H  
ATOM    186  CA  LEU A  12       4.431  -6.051 -13.589  1.00  0.00           C  
ATOM    187  HA  LEU A  12       4.378  -5.238 -14.311  1.00  0.00           H  
ATOM    188  CB  LEU A  12       5.790  -6.758 -13.749  1.00  0.00           C  
ATOM    189  HB2 LEU A  12       5.902  -7.476 -12.937  1.00  0.00           H  
ATOM    190  HB3 LEU A  12       5.800  -7.309 -14.688  1.00  0.00           H  
ATOM    191  CG  LEU A  12       6.990  -5.786 -13.743  1.00  0.00           C  
ATOM    192  HG  LEU A  12       6.879  -5.052 -12.947  1.00  0.00           H  
ATOM    193  CD1 LEU A  12       8.298  -6.541 -13.524  1.00  0.00           C  
ATOM    194 HD11 LEU A  12       8.483  -7.191 -14.372  1.00  0.00           H  
ATOM    195 HD12 LEU A  12       9.117  -5.826 -13.444  1.00  0.00           H  
ATOM    196 HD13 LEU A  12       8.246  -7.127 -12.608  1.00  0.00           H  
ATOM    197  CD2 LEU A  12       7.126  -5.034 -15.065  1.00  0.00           C  
ATOM    198 HD21 LEU A  12       6.221  -4.463 -15.263  1.00  0.00           H  
ATOM    199 HD22 LEU A  12       7.960  -4.337 -14.999  1.00  0.00           H  
ATOM    200 HD23 LEU A  12       7.299  -5.731 -15.886  1.00  0.00           H  
ATOM    201  C   LEU A  12       3.237  -6.966 -13.908  1.00  0.00           C  
ATOM    202  O   LEU A  12       2.692  -6.898 -15.011  1.00  0.00           O  
ATOM    203  N   ASN A  13       2.756  -7.753 -12.939  1.00  0.00           N  
ATOM    204  H   ASN A  13       3.283  -7.834 -12.079  1.00  0.00           H  
ATOM    205  CA  ASN A  13       1.471  -8.456 -13.051  1.00  0.00           C  
ATOM    206  HA  ASN A  13       1.464  -9.051 -13.966  1.00  0.00           H  
ATOM    207  CB  ASN A  13       1.277  -9.400 -11.845  1.00  0.00           C  
ATOM    208  HB2 ASN A  13       1.488  -8.865 -10.922  1.00  0.00           H  
ATOM    209  HB3 ASN A  13       0.231  -9.706 -11.821  1.00  0.00           H  
ATOM    210  CG  ASN A  13       2.112 -10.673 -11.865  1.00  0.00           C  
ATOM    211  OD1 ASN A  13       2.927 -10.932 -12.733  1.00  0.00           O  
ATOM    212  ND2 ASN A  13       1.902 -11.536 -10.892  1.00  0.00           N  
ATOM    213 HD21 ASN A  13       2.430 -12.389 -10.927  1.00  0.00           H  
ATOM    214 HD22 ASN A  13       1.205 -11.350 -10.196  1.00  0.00           H  
ATOM    215  C   ASN A  13       0.289  -7.468 -13.155  1.00  0.00           C  
ATOM    216  O   ASN A  13      -0.602  -7.654 -13.977  1.00  0.00           O  
ATOM    217  N   SER A  14       0.296  -6.390 -12.364  1.00  0.00           N  
ATOM    218  H   SER A  14       1.064  -6.282 -11.716  1.00  0.00           H  
ATOM    219  CA  SER A  14      -0.788  -5.391 -12.346  1.00  0.00           C  
ATOM    220  HA  SER A  14      -1.738  -5.910 -12.201  1.00  0.00           H  
ATOM    221  CB  SER A  14      -0.604  -4.421 -11.172  1.00  0.00           C  
ATOM    222  HB2 SER A  14       0.274  -3.798 -11.342  1.00  0.00           H  
ATOM    223  HB3 SER A  14      -1.482  -3.777 -11.104  1.00  0.00           H  
ATOM    224  OG  SER A  14      -0.457  -5.126  -9.948  1.00  0.00           O  
ATOM    225  HG  SER A  14       0.338  -5.678  -9.987  1.00  0.00           H  
ATOM    226  C   SER A  14      -0.896  -4.611 -13.666  1.00  0.00           C  
ATOM    227  O   SER A  14      -2.001  -4.263 -14.084  1.00  0.00           O  
ATOM    228  N   LEU A  15       0.232  -4.381 -14.356  1.00  0.00           N  
ATOM    229  H   LEU A  15       1.113  -4.606 -13.905  1.00  0.00           H  
ATOM    230  CA  LEU A  15       0.267  -3.884 -15.736  1.00  0.00           C  
ATOM    231  HA  LEU A  15      -0.358  -2.994 -15.817  1.00  0.00           H  
ATOM    232  CB  LEU A  15       1.722  -3.520 -16.104  1.00  0.00           C  
ATOM    233  HB2 LEU A  15       2.362  -4.363 -15.843  1.00  0.00           H  
ATOM    234  HB3 LEU A  15       1.794  -3.377 -17.183  1.00  0.00           H  
ATOM    235  CG  LEU A  15       2.248  -2.256 -15.397  1.00  0.00           C  
ATOM    236  HG  LEU A  15       1.915  -2.250 -14.363  1.00  0.00           H  
ATOM    237  CD1 LEU A  15       3.774  -2.203 -15.399  1.00  0.00           C  
ATOM    238 HD11 LEU A  15       4.106  -1.311 -14.868  1.00  0.00           H  
ATOM    239 HD12 LEU A  15       4.165  -3.074 -14.880  1.00  0.00           H  
ATOM    240 HD13 LEU A  15       4.153  -2.186 -16.422  1.00  0.00           H  
ATOM    241  CD2 LEU A  15       1.765  -0.983 -16.086  1.00  0.00           C  
ATOM    242 HD21 LEU A  15       2.183  -0.104 -15.597  1.00  0.00           H  
ATOM    243 HD22 LEU A  15       2.082  -0.984 -17.129  1.00  0.00           H  
ATOM    244 HD23 LEU A  15       0.679  -0.932 -16.046  1.00  0.00           H  
ATOM    245  C   LEU A  15      -0.304  -4.933 -16.710  1.00  0.00           C  
ATOM    246  O   LEU A  15      -1.144  -4.606 -17.546  1.00  0.00           O  
ATOM    247  N   THR A  16       0.100  -6.202 -16.552  1.00  0.00           N  
ATOM    248  H   THR A  16       0.757  -6.383 -15.807  1.00  0.00           H  
ATOM    249  CA  THR A  16      -0.320  -7.342 -17.402  1.00  0.00           C  
ATOM    250  HA  THR A  16      -0.048  -7.119 -18.436  1.00  0.00           H  
ATOM    251  CB  THR A  16       0.398  -8.649 -16.982  1.00  0.00           C  
ATOM    252  HB  THR A  16       0.080  -8.922 -15.978  1.00  0.00           H  
ATOM    253  CG2 THR A  16       0.090  -9.826 -17.907  1.00  0.00           C  
ATOM    254 HG21 THR A  16      -0.952 -10.123 -17.799  1.00  0.00           H  
ATOM    255 HG22 THR A  16       0.285  -9.539 -18.943  1.00  0.00           H  
ATOM    256 HG23 THR A  16       0.710 -10.682 -17.643  1.00  0.00           H  
ATOM    257  OG1 THR A  16       1.816  -8.556 -17.000  1.00  0.00           O  
ATOM    258  HG1 THR A  16       2.083  -7.806 -16.438  1.00  0.00           H  
ATOM    259  C   THR A  16      -1.844  -7.567 -17.372  1.00  0.00           C  
ATOM    260  O   THR A  16      -2.429  -8.030 -18.353  1.00  0.00           O  
ATOM    261  N   GLU A  17      -2.530  -7.230 -16.275  1.00  0.00           N  
ATOM    262  H   GLU A  17      -2.004  -6.992 -15.441  1.00  0.00           H  
ATOM    263  CA  GLU A  17      -3.999  -7.285 -16.190  1.00  0.00           C  
ATOM    264  HA  GLU A  17      -4.342  -8.087 -16.836  1.00  0.00           H  
ATOM    265  CB  GLU A  17      -4.443  -7.637 -14.756  1.00  0.00           C  
ATOM    266  HB2 GLU A  17      -3.964  -6.963 -14.045  1.00  0.00           H  
ATOM    267  HB3 GLU A  17      -5.521  -7.496 -14.676  1.00  0.00           H  
ATOM    268  CG  GLU A  17      -4.128  -9.100 -14.378  1.00  0.00           C  
ATOM    269  HG2 GLU A  17      -3.053  -9.195 -14.220  1.00  0.00           H  
ATOM    270  HG3 GLU A  17      -4.629  -9.342 -13.436  1.00  0.00           H  
ATOM    271  CD  GLU A  17      -4.571 -10.088 -15.468  1.00  0.00           C  
ATOM    272  OE1 GLU A  17      -5.739 -10.024 -15.903  1.00  0.00           O  
ATOM    273  OE2 GLU A  17      -3.711 -10.807 -16.034  1.00  0.00           O  
ATOM    274  C   GLU A  17      -4.739  -6.068 -16.772  1.00  0.00           C  
ATOM    275  O   GLU A  17      -5.951  -6.153 -16.983  1.00  0.00           O  
ATOM    276  N   GLN A  18      -4.054  -4.978 -17.152  1.00  0.00           N  
ATOM    277  H   GLN A  18      -3.050  -4.943 -17.007  1.00  0.00           H  
ATOM    278  CA  GLN A  18      -4.700  -3.875 -17.879  1.00  0.00           C  
ATOM    279  HA  GLN A  18      -5.657  -3.679 -17.394  1.00  0.00           H  
ATOM    280  CB  GLN A  18      -3.879  -2.575 -17.809  1.00  0.00           C  
ATOM    281  HB2 GLN A  18      -2.933  -2.708 -18.334  1.00  0.00           H  
ATOM    282  HB3 GLN A  18      -4.437  -1.795 -18.327  1.00  0.00           H  
ATOM    283  CG  GLN A  18      -3.597  -2.088 -16.378  1.00  0.00           C  
ATOM    284  HG2 GLN A  18      -2.770  -2.671 -15.978  1.00  0.00           H  
ATOM    285  HG3 GLN A  18      -3.275  -1.047 -16.411  1.00  0.00           H  
ATOM    286  CD  GLN A  18      -4.794  -2.200 -15.431  1.00  0.00           C  
ATOM    287  OE1 GLN A  18      -5.900  -1.762 -15.720  1.00  0.00           O  
ATOM    288  NE2 GLN A  18      -4.605  -2.808 -14.279  1.00  0.00           N  
ATOM    289 HE21 GLN A  18      -5.399  -2.931 -13.675  1.00  0.00           H  
ATOM    290 HE22 GLN A  18      -3.712  -3.250 -14.080  1.00  0.00           H  
ATOM    291  C   GLN A  18      -5.038  -4.241 -19.331  1.00  0.00           C  
ATOM    292  O   GLN A  18      -6.108  -3.853 -19.797  1.00  0.00           O  
ATOM    293  N   LYS A  19      -4.200  -5.020 -20.035  1.00  0.00           N  
ATOM    294  H   LYS A  19      -3.345  -5.321 -19.579  1.00  0.00           H  
ATOM    295  CA  LYS A  19      -4.500  -5.575 -21.380  1.00  0.00           C  
ATOM    296  HA  LYS A  19      -3.560  -5.921 -21.819  1.00  0.00           H  
ATOM    297  CB  LYS A  19      -5.443  -6.795 -21.261  1.00  0.00           C  
ATOM    298  HB2 LYS A  19      -6.433  -6.452 -20.952  1.00  0.00           H  
ATOM    299  HB3 LYS A  19      -5.534  -7.267 -22.241  1.00  0.00           H  
ATOM    300  CG  LYS A  19      -4.950  -7.842 -20.250  1.00  0.00           C  
ATOM    301  HG2 LYS A  19      -3.948  -8.164 -20.533  1.00  0.00           H  
ATOM    302  HG3 LYS A  19      -4.911  -7.384 -19.265  1.00  0.00           H  
ATOM    303  CD  LYS A  19      -5.867  -9.070 -20.162  1.00  0.00           C  
ATOM    304  HD2 LYS A  19      -6.907  -8.738 -20.176  1.00  0.00           H  
ATOM    305  HD3 LYS A  19      -5.700  -9.716 -21.025  1.00  0.00           H  
ATOM    306  CE  LYS A  19      -5.641  -9.842 -18.853  1.00  0.00           C  
ATOM    307  HE2 LYS A  19      -5.923  -9.190 -18.018  1.00  0.00           H  
ATOM    308  HE3 LYS A  19      -6.309 -10.708 -18.816  1.00  0.00           H  
ATOM    309  NZ  LYS A  19      -4.237 -10.278 -18.647  1.00  0.00           N  
ATOM    310  HZ1 LYS A  19      -3.594  -9.491 -18.700  1.00  0.00           H  
ATOM    311  HZ2 LYS A  19      -4.138 -10.644 -17.690  1.00  0.00           H  
ATOM    312  HZ3 LYS A  19      -3.954 -10.992 -19.294  1.00  0.00           H  
ATOM    313  C   LYS A  19      -5.044  -4.510 -22.354  1.00  0.00           C  
ATOM    314  O   LYS A  19      -6.073  -4.699 -23.000  1.00  0.00           O  
ATOM    315  N   THR A  20      -4.425  -3.332 -22.352  1.00  0.00           N  
ATOM    316  H   THR A  20      -3.518  -3.284 -21.913  1.00  0.00           H  
ATOM    317  CA  THR A  20      -4.904  -2.140 -23.065  1.00  0.00           C  
ATOM    318  HA  THR A  20      -5.936  -2.310 -23.370  1.00  0.00           H  
ATOM    319  CB  THR A  20      -4.911  -0.918 -22.130  1.00  0.00           C  
ATOM    320  HB  THR A  20      -5.606  -1.114 -21.313  1.00  0.00           H  
ATOM    321  CG2 THR A  20      -3.549  -0.567 -21.526  1.00  0.00           C  
ATOM    322 HG21 THR A  20      -3.634   0.350 -20.943  1.00  0.00           H  
ATOM    323 HG22 THR A  20      -3.215  -1.368 -20.868  1.00  0.00           H  
ATOM    324 HG23 THR A  20      -2.811  -0.420 -22.314  1.00  0.00           H  
ATOM    325  OG1 THR A  20      -5.353   0.223 -22.820  1.00  0.00           O  
ATOM    326  HG1 THR A  20      -6.207   0.013 -23.236  1.00  0.00           H  
ATOM    327  C   THR A  20      -4.091  -1.911 -24.337  1.00  0.00           C  
ATOM    328  O   THR A  20      -2.908  -2.229 -24.365  1.00  0.00           O  
ATOM    329  N   LEU A  21      -4.693  -1.318 -25.376  1.00  0.00           N  
ATOM    330  H   LEU A  21      -5.662  -1.051 -25.274  1.00  0.00           H  
ATOM    331  CA  LEU A  21      -4.000  -1.016 -26.646  1.00  0.00           C  
ATOM    332  HA  LEU A  21      -3.731  -1.953 -27.139  1.00  0.00           H  
ATOM    333  CB  LEU A  21      -4.931  -0.201 -27.564  1.00  0.00           C  
ATOM    334  HB2 LEU A  21      -5.157   0.745 -27.068  1.00  0.00           H  
ATOM    335  HB3 LEU A  21      -4.385   0.032 -28.480  1.00  0.00           H  
ATOM    336  CG  LEU A  21      -6.254  -0.881 -27.953  1.00  0.00           C  
ATOM    337  HG  LEU A  21      -6.825  -1.102 -27.054  1.00  0.00           H  
ATOM    338  CD1 LEU A  21      -7.080   0.080 -28.810  1.00  0.00           C  
ATOM    339 HD11 LEU A  21      -7.250   1.009 -28.266  1.00  0.00           H  
ATOM    340 HD12 LEU A  21      -8.038  -0.375 -29.054  1.00  0.00           H  
ATOM    341 HD13 LEU A  21      -6.542   0.301 -29.733  1.00  0.00           H  
ATOM    342  CD2 LEU A  21      -6.041  -2.178 -28.731  1.00  0.00           C  
ATOM    343 HD21 LEU A  21      -5.564  -2.921 -28.092  1.00  0.00           H  
ATOM    344 HD22 LEU A  21      -5.403  -1.995 -29.596  1.00  0.00           H  
ATOM    345 HD23 LEU A  21      -6.998  -2.574 -29.069  1.00  0.00           H  
ATOM    346  C   LEU A  21      -2.686  -0.235 -26.448  1.00  0.00           C  
ATOM    347  O   LEU A  21      -1.778  -0.311 -27.269  1.00  0.00           O  
ATOM    348  N   CYS A  22      -2.568   0.490 -25.335  1.00  0.00           N  
ATOM    349  H   CYS A  22      -3.352   0.514 -24.701  1.00  0.00           H  
ATOM    350  CA  CYS A  22      -1.378   1.244 -24.969  1.00  0.00           C  
ATOM    351  HA  CYS A  22      -1.084   1.811 -25.849  1.00  0.00           H  
ATOM    352  CB  CYS A  22      -1.766   2.265 -23.891  1.00  0.00           C  
ATOM    353  HB2 CYS A  22      -2.099   1.758 -22.984  1.00  0.00           H  
ATOM    354  HB3 CYS A  22      -0.897   2.879 -23.650  1.00  0.00           H  
ATOM    355  SG  CYS A  22      -3.098   3.334 -24.521  1.00  0.00           S  
ATOM    356  HG  CYS A  22      -3.032   4.229 -23.523  1.00  0.00           H  
ATOM    357  C   CYS A  22      -0.143   0.390 -24.591  1.00  0.00           C  
ATOM    358  O   CYS A  22       0.905   0.975 -24.312  1.00  0.00           O  
ATOM    359  N   THR A  23      -0.206  -0.953 -24.614  1.00  0.00           N  
ATOM    360  H   THR A  23      -1.097  -1.413 -24.779  1.00  0.00           H  
ATOM    361  CA  THR A  23       0.983  -1.833 -24.544  1.00  0.00           C  
ATOM    362  HA  THR A  23       1.757  -1.305 -23.998  1.00  0.00           H  
ATOM    363  CB  THR A  23       0.714  -3.122 -23.747  1.00  0.00           C  
ATOM    364  HB  THR A  23       1.640  -3.689 -23.704  1.00  0.00           H  
ATOM    365  CG2 THR A  23       0.294  -2.855 -22.304  1.00  0.00           C  
ATOM    366 HG21 THR A  23       0.208  -3.807 -21.777  1.00  0.00           H  
ATOM    367 HG22 THR A  23      -0.665  -2.340 -22.281  1.00  0.00           H  
ATOM    368 HG23 THR A  23       1.056  -2.251 -21.816  1.00  0.00           H  
ATOM    369  OG1 THR A  23      -0.276  -3.911 -24.346  1.00  0.00           O  
ATOM    370  HG1 THR A  23      -0.153  -4.834 -24.002  1.00  0.00           H  
ATOM    371  C   THR A  23       1.605  -2.156 -25.915  1.00  0.00           C  
ATOM    372  O   THR A  23       2.784  -2.513 -25.974  1.00  0.00           O  
ATOM    373  N   GLU A  24       0.896  -1.927 -27.028  1.00  0.00           N  
ATOM    374  H   GLU A  24      -0.079  -1.665 -26.945  1.00  0.00           H  
ATOM    375  CA  GLU A  24       1.484  -1.987 -28.381  1.00  0.00           C  
ATOM    376  HA  GLU A  24       2.110  -2.876 -28.465  1.00  0.00           H  
ATOM    377  CB  GLU A  24       0.376  -2.060 -29.447  1.00  0.00           C  
ATOM    378  HB2 GLU A  24      -0.316  -1.234 -29.282  1.00  0.00           H  
ATOM    379  HB3 GLU A  24       0.814  -1.914 -30.436  1.00  0.00           H  
ATOM    380  CG  GLU A  24      -0.418  -3.377 -29.459  1.00  0.00           C  
ATOM    381  HG2 GLU A  24      -0.801  -3.574 -28.455  1.00  0.00           H  
ATOM    382  HG3 GLU A  24      -1.283  -3.225 -30.110  1.00  0.00           H  
ATOM    383  CD  GLU A  24       0.372  -4.600 -29.968  1.00  0.00           C  
ATOM    384  OE1 GLU A  24       1.616  -4.514 -30.111  1.00  0.00           O  
ATOM    385  OE2 GLU A  24      -0.291  -5.630 -30.224  1.00  0.00           O  
ATOM    386  C   GLU A  24       2.385  -0.779 -28.689  1.00  0.00           C  
ATOM    387  O   GLU A  24       3.185  -0.805 -29.623  1.00  0.00           O  
ATOM    388  N   LEU A  25       2.259   0.307 -27.917  1.00  0.00           N  
ATOM    389  H   LEU A  25       1.613   0.253 -27.146  1.00  0.00           H  
ATOM    390  CA  LEU A  25       3.021   1.539 -28.113  1.00  0.00           C  
ATOM    391  HA  LEU A  25       2.873   1.863 -29.142  1.00  0.00           H  
ATOM    392  CB  LEU A  25       2.504   2.628 -27.161  1.00  0.00           C  
ATOM    393  HB2 LEU A  25       2.565   2.235 -26.147  1.00  0.00           H  
ATOM    394  HB3 LEU A  25       3.155   3.499 -27.222  1.00  0.00           H  
ATOM    395  CG  LEU A  25       1.059   3.071 -27.434  1.00  0.00           C  
ATOM    396  HG  LEU A  25       0.402   2.202 -27.438  1.00  0.00           H  
ATOM    397  CD1 LEU A  25       0.601   4.016 -26.326  1.00  0.00           C  
ATOM    398 HD11 LEU A  25       1.198   4.926 -26.339  1.00  0.00           H  
ATOM    399 HD12 LEU A  25      -0.450   4.275 -26.472  1.00  0.00           H  
ATOM    400 HD13 LEU A  25       0.710   3.533 -25.356  1.00  0.00           H  
ATOM    401  CD2 LEU A  25       0.916   3.799 -28.774  1.00  0.00           C  
ATOM    402 HD21 LEU A  25       1.096   3.103 -29.593  1.00  0.00           H  
ATOM    403 HD22 LEU A  25      -0.101   4.180 -28.874  1.00  0.00           H  
ATOM    404 HD23 LEU A  25       1.619   4.628 -28.830  1.00  0.00           H  
ATOM    405  C   LEU A  25       4.526   1.315 -27.922  1.00  0.00           C  
ATOM    406  O   LEU A  25       4.962   0.641 -26.988  1.00  0.00           O  
ATOM    407  N   THR A  26       5.324   1.917 -28.804  1.00  0.00           N  
ATOM    408  H   THR A  26       4.914   2.383 -29.599  1.00  0.00           H  
ATOM    409  CA  THR A  26       6.771   1.687 -28.862  1.00  0.00           C  
ATOM    410  HA  THR A  26       6.909   0.611 -28.921  1.00  0.00           H  
ATOM    411  CB  THR A  26       7.391   2.324 -30.119  1.00  0.00           C  
ATOM    412  HB  THR A  26       7.637   3.366 -29.913  1.00  0.00           H  
ATOM    413  CG2 THR A  26       8.645   1.594 -30.595  1.00  0.00           C  
ATOM    414 HG21 THR A  26       8.402   0.568 -30.874  1.00  0.00           H  
ATOM    415 HG22 THR A  26       9.080   2.118 -31.445  1.00  0.00           H  
ATOM    416 HG23 THR A  26       9.386   1.571 -29.797  1.00  0.00           H  
ATOM    417  OG1 THR A  26       6.500   2.287 -31.210  1.00  0.00           O  
ATOM    418  HG1 THR A  26       7.001   1.974 -31.968  1.00  0.00           H  
ATOM    419  C   THR A  26       7.510   2.208 -27.626  1.00  0.00           C  
ATOM    420  O   THR A  26       7.176   3.269 -27.090  1.00  0.00           O  
ATOM    421  N   VAL A  27       8.577   1.511 -27.234  1.00  0.00           N  
ATOM    422  H   VAL A  27       8.778   0.644 -27.726  1.00  0.00           H  
ATOM    423  CA  VAL A  27       9.575   1.950 -26.257  1.00  0.00           C  
ATOM    424  HA  VAL A  27       9.556   3.039 -26.235  1.00  0.00           H  
ATOM    425  CB  VAL A  27       9.207   1.451 -24.843  1.00  0.00           C  
ATOM    426  HB  VAL A  27       8.168   1.718 -24.649  1.00  0.00           H  
ATOM    427  CG1 VAL A  27       9.344  -0.067 -24.672  1.00  0.00           C  
ATOM    428 HG11 VAL A  27       8.998  -0.355 -23.680  1.00  0.00           H  
ATOM    429 HG12 VAL A  27       8.736  -0.579 -25.418  1.00  0.00           H  
ATOM    430 HG13 VAL A  27      10.384  -0.374 -24.784  1.00  0.00           H  
ATOM    431  CG2 VAL A  27      10.060   2.135 -23.767  1.00  0.00           C  
ATOM    432 HG21 VAL A  27       9.984   3.218 -23.859  1.00  0.00           H  
ATOM    433 HG22 VAL A  27      11.104   1.834 -23.857  1.00  0.00           H  
ATOM    434 HG23 VAL A  27       9.702   1.845 -22.779  1.00  0.00           H  
ATOM    435  C   VAL A  27      10.984   1.530 -26.704  1.00  0.00           C  
ATOM    436  O   VAL A  27      11.178   0.453 -27.275  1.00  0.00           O  
ATOM    437  N   THR A  28      11.971   2.382 -26.420  1.00  0.00           N  
ATOM    438  H   THR A  28      11.732   3.268 -26.010  1.00  0.00           H  
ATOM    439  CA  THR A  28      13.390   2.145 -26.708  1.00  0.00           C  
ATOM    440  HA  THR A  28      13.503   1.958 -27.773  1.00  0.00           H  
ATOM    441  CB  THR A  28      14.203   3.395 -26.355  1.00  0.00           C  
ATOM    442  HB  THR A  28      14.001   3.670 -25.320  1.00  0.00           H  
ATOM    443  CG2 THR A  28      15.707   3.208 -26.526  1.00  0.00           C  
ATOM    444 HG21 THR A  28      15.916   2.791 -27.510  1.00  0.00           H  
ATOM    445 HG22 THR A  28      16.211   4.168 -26.412  1.00  0.00           H  
ATOM    446 HG23 THR A  28      16.085   2.519 -25.771  1.00  0.00           H  
ATOM    447  OG1 THR A  28      13.803   4.459 -27.191  1.00  0.00           O  
ATOM    448  HG1 THR A  28      14.207   5.262 -26.845  1.00  0.00           H  
ATOM    449  C   THR A  28      13.918   0.928 -25.952  1.00  0.00           C  
ATOM    450  O   THR A  28      13.816   0.852 -24.726  1.00  0.00           O  
ATOM    451  N   ASP A  29      14.519  -0.022 -26.666  1.00  0.00           N  
ATOM    452  H   ASP A  29      14.701   0.154 -27.647  1.00  0.00           H  
ATOM    453  CA  ASP A  29      14.852  -1.337 -26.119  1.00  0.00           C  
ATOM    454  HA  ASP A  29      14.161  -1.536 -25.298  1.00  0.00           H  
ATOM    455  CB  ASP A  29      14.574  -2.424 -27.159  1.00  0.00           C  
ATOM    456  HB2 ASP A  29      13.577  -2.267 -27.578  1.00  0.00           H  
ATOM    457  HB3 ASP A  29      15.297  -2.353 -27.972  1.00  0.00           H  
ATOM    458  CG  ASP A  29      14.629  -3.818 -26.527  1.00  0.00           C  
ATOM    459  OD1 ASP A  29      14.054  -4.745 -27.127  1.00  0.00           O  
ATOM    460  OD2 ASP A  29      15.168  -4.002 -25.410  1.00  0.00           O  
ATOM    461  C   ASP A  29      16.272  -1.417 -25.537  1.00  0.00           C  
ATOM    462  O   ASP A  29      17.244  -1.721 -26.234  1.00  0.00           O  
ATOM    463  N   ILE A  30      16.367  -1.195 -24.221  1.00  0.00           N  
ATOM    464  H   ILE A  30      15.529  -0.888 -23.752  1.00  0.00           H  
ATOM    465  CA  ILE A  30      17.603  -1.309 -23.429  1.00  0.00           C  
ATOM    466  HA  ILE A  30      18.374  -0.721 -23.930  1.00  0.00           H  
ATOM    467  CB  ILE A  30      17.405  -0.727 -22.006  1.00  0.00           C  
ATOM    468  HB  ILE A  30      18.397  -0.689 -21.551  1.00  0.00           H  
ATOM    469  CG2 ILE A  30      16.906   0.723 -22.053  1.00  0.00           C  
ATOM    470 HG21 ILE A  30      16.754   1.105 -21.045  1.00  0.00           H  
ATOM    471 HG22 ILE A  30      17.653   1.331 -22.552  1.00  0.00           H  
ATOM    472 HG23 ILE A  30      15.959   0.797 -22.587  1.00  0.00           H  
ATOM    473  CG1 ILE A  30      16.484  -1.562 -21.083  1.00  0.00           C  
ATOM    474 HG12 ILE A  30      15.646  -0.959 -20.736  1.00  0.00           H  
ATOM    475 HG13 ILE A  30      16.065  -2.418 -21.611  1.00  0.00           H  
ATOM    476  CD1 ILE A  30      17.248  -2.064 -19.855  1.00  0.00           C  
ATOM    477 HD11 ILE A  30      18.054  -2.729 -20.167  1.00  0.00           H  
ATOM    478 HD12 ILE A  30      17.662  -1.219 -19.309  1.00  0.00           H  
ATOM    479 HD13 ILE A  30      16.573  -2.606 -19.198  1.00  0.00           H  
ATOM    480  C   ILE A  30      18.154  -2.740 -23.324  1.00  0.00           C  
ATOM    481  O   ILE A  30      19.327  -2.893 -22.990  1.00  0.00           O  
ATOM    482  N   PHE A  31      17.334  -3.770 -23.568  1.00  0.00           N  
ATOM    483  H   PHE A  31      16.410  -3.574 -23.943  1.00  0.00           H  
ATOM    484  CA  PHE A  31      17.717  -5.181 -23.469  1.00  0.00           C  
ATOM    485  HA  PHE A  31      18.489  -5.288 -22.705  1.00  0.00           H  
ATOM    486  CB  PHE A  31      16.500  -6.026 -23.058  1.00  0.00           C  
ATOM    487  HB2 PHE A  31      15.832  -6.090 -23.913  1.00  0.00           H  
ATOM    488  HB3 PHE A  31      16.845  -7.038 -22.844  1.00  0.00           H  
ATOM    489  CG  PHE A  31      15.708  -5.533 -21.862  1.00  0.00           C  
ATOM    490  CD1 PHE A  31      16.303  -5.497 -20.588  1.00  0.00           C  
ATOM    491  HD1 PHE A  31      17.332  -5.804 -20.463  1.00  0.00           H  
ATOM    492  CE1 PHE A  31      15.559  -5.071 -19.473  1.00  0.00           C  
ATOM    493  HE1 PHE A  31      16.021  -5.041 -18.497  1.00  0.00           H  
ATOM    494  CZ  PHE A  31      14.218  -4.681 -19.631  1.00  0.00           C  
ATOM    495  HZ  PHE A  31      13.649  -4.345 -18.778  1.00  0.00           H  
ATOM    496  CE2 PHE A  31      13.616  -4.730 -20.899  1.00  0.00           C  
ATOM    497  HE2 PHE A  31      12.582  -4.440 -21.019  1.00  0.00           H  
ATOM    498  CD2 PHE A  31      14.362  -5.145 -22.016  1.00  0.00           C  
ATOM    499  HD2 PHE A  31      13.899  -5.162 -22.994  1.00  0.00           H  
ATOM    500  C   PHE A  31      18.285  -5.737 -24.781  1.00  0.00           C  
ATOM    501  O   PHE A  31      19.029  -6.711 -24.751  1.00  0.00           O  
ATOM    502  N   ALA A  32      17.958  -5.135 -25.929  1.00  0.00           N  
ATOM    503  H   ALA A  32      17.297  -4.367 -25.883  1.00  0.00           H  
ATOM    504  CA  ALA A  32      18.426  -5.550 -27.259  1.00  0.00           C  
ATOM    505  HA  ALA A  32      18.337  -6.635 -27.323  1.00  0.00           H  
ATOM    506  CB  ALA A  32      17.476  -4.937 -28.292  1.00  0.00           C  
ATOM    507  HB1 ALA A  32      17.494  -3.853 -28.193  1.00  0.00           H  
ATOM    508  HB2 ALA A  32      17.780  -5.223 -29.299  1.00  0.00           H  
ATOM    509  HB3 ALA A  32      16.464  -5.300 -28.119  1.00  0.00           H  
ATOM    510  C   ALA A  32      19.912  -5.221 -27.553  1.00  0.00           C  
ATOM    511  O   ALA A  32      20.326  -5.166 -28.714  1.00  0.00           O  
ATOM    512  N   ALA A  33      20.717  -4.956 -26.523  1.00  0.00           N  
ATOM    513  H   ALA A  33      20.346  -5.102 -25.594  1.00  0.00           H  
ATOM    514  CA  ALA A  33      22.136  -4.647 -26.644  1.00  0.00           C  
ATOM    515  HA  ALA A  33      22.275  -3.994 -27.506  1.00  0.00           H  
ATOM    516  CB  ALA A  33      22.575  -3.881 -25.389  1.00  0.00           C  
ATOM    517  HB1 ALA A  33      22.428  -4.503 -24.503  1.00  0.00           H  
ATOM    518  HB2 ALA A  33      23.630  -3.620 -25.462  1.00  0.00           H  
ATOM    519  HB3 ALA A  33      21.984  -2.971 -25.284  1.00  0.00           H  
ATOM    520  C   ALA A  33      22.979  -5.919 -26.852  1.00  0.00           C  
ATOM    521  O   ALA A  33      22.935  -6.854 -26.059  1.00  0.00           O  
ATOM    522  N   SER A  34      23.855  -5.915 -27.860  1.00  0.00           N  
ATOM    523  H   SER A  34      23.853  -5.136 -28.500  1.00  0.00           H  
ATOM    524  CA  SER A  34      24.850  -6.974 -28.117  1.00  0.00           C  
ATOM    525  HA  SER A  34      24.366  -7.936 -27.941  1.00  0.00           H  
ATOM    526  CB  SER A  34      25.255  -6.934 -29.592  1.00  0.00           C  
ATOM    527  HB2 SER A  34      26.027  -7.682 -29.781  1.00  0.00           H  
ATOM    528  HB3 SER A  34      24.384  -7.175 -30.204  1.00  0.00           H  
ATOM    529  OG  SER A  34      25.730  -5.647 -29.946  1.00  0.00           O  
ATOM    530  HG  SER A  34      26.089  -5.706 -30.837  1.00  0.00           H  
ATOM    531  C   SER A  34      26.071  -6.933 -27.173  1.00  0.00           C  
ATOM    532  O   SER A  34      27.155  -7.416 -27.503  1.00  0.00           O  
ATOM    533  N   LYS A  35      25.894  -6.374 -25.972  1.00  0.00           N  
ATOM    534  H   LYS A  35      24.945  -6.093 -25.746  1.00  0.00           H  
ATOM    535  CA  LYS A  35      26.832  -6.439 -24.848  1.00  0.00           C  
ATOM    536  HA  LYS A  35      27.419  -7.354 -24.931  1.00  0.00           H  
ATOM    537  CB  LYS A  35      27.767  -5.219 -24.803  1.00  0.00           C  
ATOM    538  HB2 LYS A  35      27.250  -4.332 -25.175  1.00  0.00           H  
ATOM    539  HB3 LYS A  35      28.026  -5.033 -23.757  1.00  0.00           H  
ATOM    540  CG  LYS A  35      29.074  -5.438 -25.577  1.00  0.00           C  
ATOM    541  HG2 LYS A  35      29.470  -6.426 -25.337  1.00  0.00           H  
ATOM    542  HG3 LYS A  35      28.884  -5.380 -26.650  1.00  0.00           H  
ATOM    543  CD  LYS A  35      30.105  -4.381 -25.162  1.00  0.00           C  
ATOM    544  HD2 LYS A  35      29.759  -3.395 -25.477  1.00  0.00           H  
ATOM    545  HD3 LYS A  35      30.203  -4.393 -24.075  1.00  0.00           H  
ATOM    546  CE  LYS A  35      31.468  -4.686 -25.789  1.00  0.00           C  
ATOM    547  HE2 LYS A  35      31.710  -5.736 -25.597  1.00  0.00           H  
ATOM    548  HE3 LYS A  35      31.395  -4.553 -26.874  1.00  0.00           H  
ATOM    549  NZ  LYS A  35      32.524  -3.811 -25.221  1.00  0.00           N  
ATOM    550  HZ1 LYS A  35      33.416  -3.998 -25.660  1.00  0.00           H  
ATOM    551  HZ2 LYS A  35      32.291  -2.837 -25.361  1.00  0.00           H  
ATOM    552  HZ3 LYS A  35      32.621  -3.976 -24.226  1.00  0.00           H  
ATOM    553  C   LYS A  35      26.048  -6.506 -23.546  1.00  0.00           C  
ATOM    554  O   LYS A  35      25.074  -5.783 -23.375  1.00  0.00           O  
ATOM    555  N   ASN A  36      26.545  -7.319 -22.620  1.00  0.00           N  
ATOM    556  H   ASN A  36      27.361  -7.857 -22.850  1.00  0.00           H  
ATOM    557  CA  ASN A  36      26.085  -7.342 -21.239  1.00  0.00           C  
ATOM    558  HA  ASN A  36      25.003  -7.513 -21.236  1.00  0.00           H  
ATOM    559  CB  ASN A  36      26.797  -8.516 -20.544  1.00  0.00           C  
ATOM    560  HB2 ASN A  36      26.741  -9.402 -21.177  1.00  0.00           H  
ATOM    561  HB3 ASN A  36      27.844  -8.259 -20.380  1.00  0.00           H  
ATOM    562  CG  ASN A  36      26.172  -8.885 -19.216  1.00  0.00           C  
ATOM    563  OD1 ASN A  36      25.098  -8.449 -18.859  1.00  0.00           O  
ATOM    564  ND2 ASN A  36      26.825  -9.723 -18.452  1.00  0.00           N  
ATOM    565 HD21 ASN A  36      26.377  -9.967 -17.588  1.00  0.00           H  
ATOM    566 HD22 ASN A  36      27.708 -10.095 -18.738  1.00  0.00           H  
ATOM    567  C   ASN A  36      26.361  -5.991 -20.544  1.00  0.00           C  
ATOM    568  O   ASN A  36      27.356  -5.327 -20.852  1.00  0.00           O  
ATOM    569  N   THR A  37      25.508  -5.609 -19.596  1.00  0.00           N  
ATOM    570  H   THR A  37      24.779  -6.262 -19.327  1.00  0.00           H  
ATOM    571  CA  THR A  37      25.517  -4.319 -18.882  1.00  0.00           C  
ATOM    572  HA  THR A  37      26.484  -3.836 -19.025  1.00  0.00           H  
ATOM    573  CB  THR A  37      24.434  -3.368 -19.417  1.00  0.00           C  
ATOM    574  HB  THR A  37      24.362  -2.495 -18.763  1.00  0.00           H  
ATOM    575  CG2 THR A  37      24.760  -2.883 -20.829  1.00  0.00           C  
ATOM    576 HG21 THR A  37      25.618  -2.214 -20.793  1.00  0.00           H  
ATOM    577 HG22 THR A  37      24.980  -3.729 -21.476  1.00  0.00           H  
ATOM    578 HG23 THR A  37      23.894  -2.369 -21.234  1.00  0.00           H  
ATOM    579  OG1 THR A  37      23.162  -3.971 -19.491  1.00  0.00           O  
ATOM    580  HG1 THR A  37      22.761  -4.032 -18.605  1.00  0.00           H  
ATOM    581  C   THR A  37      25.339  -4.533 -17.384  1.00  0.00           C  
ATOM    582  O   THR A  37      24.791  -5.548 -16.956  1.00  0.00           O  
ATOM    583  N   THR A  38      25.835  -3.611 -16.557  1.00  0.00           N  
ATOM    584  H   THR A  38      26.128  -2.704 -16.917  1.00  0.00           H  
ATOM    585  CA  THR A  38      25.810  -3.831 -15.103  1.00  0.00           C  
ATOM    586  HA  THR A  38      26.194  -4.836 -14.928  1.00  0.00           H  
ATOM    587  CB  THR A  38      26.739  -2.879 -14.334  1.00  0.00           C  
ATOM    588  HB  THR A  38      26.698  -3.152 -13.279  1.00  0.00           H  
ATOM    589  CG2 THR A  38      28.194  -2.979 -14.785  1.00  0.00           C  
ATOM    590 HG21 THR A  38      28.811  -2.338 -14.155  1.00  0.00           H  
ATOM    591 HG22 THR A  38      28.538  -4.008 -14.686  1.00  0.00           H  
ATOM    592 HG23 THR A  38      28.294  -2.659 -15.823  1.00  0.00           H  
ATOM    593  OG1 THR A  38      26.355  -1.538 -14.441  1.00  0.00           O  
ATOM    594  HG1 THR A  38      26.364  -1.278 -15.385  1.00  0.00           H  
ATOM    595  C   THR A  38      24.370  -3.822 -14.572  1.00  0.00           C  
ATOM    596  O   THR A  38      23.487  -3.164 -15.115  1.00  0.00           O  
ATOM    597  N   GLU A  39      24.086  -4.598 -13.525  1.00  0.00           N  
ATOM    598  H   GLU A  39      24.822  -5.181 -13.163  1.00  0.00           H  
ATOM    599  CA  GLU A  39      22.709  -4.915 -13.110  1.00  0.00           C  
ATOM    600  HA  GLU A  39      22.194  -5.374 -13.957  1.00  0.00           H  
ATOM    601  CB  GLU A  39      22.806  -5.954 -11.978  1.00  0.00           C  
ATOM    602  HB2 GLU A  39      23.575  -6.686 -12.224  1.00  0.00           H  
ATOM    603  HB3 GLU A  39      23.104  -5.450 -11.059  1.00  0.00           H  
ATOM    604  CG  GLU A  39      21.496  -6.711 -11.761  1.00  0.00           C  
ATOM    605  HG2 GLU A  39      20.690  -5.986 -11.699  1.00  0.00           H  
ATOM    606  HG3 GLU A  39      21.310  -7.358 -12.621  1.00  0.00           H  
ATOM    607  CD  GLU A  39      21.507  -7.539 -10.471  1.00  0.00           C  
ATOM    608  OE1 GLU A  39      21.481  -8.795 -10.537  1.00  0.00           O  
ATOM    609  OE2 GLU A  39      21.491  -6.972  -9.363  1.00  0.00           O  
ATOM    610  C   GLU A  39      21.895  -3.662 -12.708  1.00  0.00           C  
ATOM    611  O   GLU A  39      20.834  -3.380 -13.261  1.00  0.00           O  
ATOM    612  N   LYS A  40      22.451  -2.844 -11.807  1.00  0.00           N  
ATOM    613  H   LYS A  40      23.322  -3.149 -11.399  1.00  0.00           H  
ATOM    614  CA  LYS A  40      21.867  -1.568 -11.350  1.00  0.00           C  
ATOM    615  HA  LYS A  40      20.855  -1.748 -10.983  1.00  0.00           H  
ATOM    616  CB  LYS A  40      22.731  -1.013 -10.210  1.00  0.00           C  
ATOM    617  HB2 LYS A  40      23.788  -1.043 -10.485  1.00  0.00           H  
ATOM    618  HB3 LYS A  40      22.454   0.027 -10.032  1.00  0.00           H  
ATOM    619  CG  LYS A  40      22.493  -1.817  -8.926  1.00  0.00           C  
ATOM    620  HG2 LYS A  40      21.430  -1.761  -8.690  1.00  0.00           H  
ATOM    621  HG3 LYS A  40      22.756  -2.865  -9.080  1.00  0.00           H  
ATOM    622  CD  LYS A  40      23.305  -1.266  -7.750  1.00  0.00           C  
ATOM    623  HD2 LYS A  40      24.324  -1.656  -7.787  1.00  0.00           H  
ATOM    624  HD3 LYS A  40      23.352  -0.179  -7.812  1.00  0.00           H  
ATOM    625  CE  LYS A  40      22.606  -1.684  -6.453  1.00  0.00           C  
ATOM    626  HE2 LYS A  40      21.524  -1.555  -6.587  1.00  0.00           H  
ATOM    627  HE3 LYS A  40      22.796  -2.747  -6.276  1.00  0.00           H  
ATOM    628  NZ  LYS A  40      23.047  -0.859  -5.306  1.00  0.00           N  
ATOM    629  HZ1 LYS A  40      22.557  -1.148  -4.470  1.00  0.00           H  
ATOM    630  HZ2 LYS A  40      24.044  -0.945  -5.162  1.00  0.00           H  
ATOM    631  HZ3 LYS A  40      22.819   0.113  -5.482  1.00  0.00           H  
ATOM    632  C   LYS A  40      21.726  -0.527 -12.460  1.00  0.00           C  
ATOM    633  O   LYS A  40      20.728   0.184 -12.528  1.00  0.00           O  
ATOM    634  N   GLU A  41      22.709  -0.463 -13.350  1.00  0.00           N  
ATOM    635  H   GLU A  41      23.476  -1.109 -13.258  1.00  0.00           H  
ATOM    636  CA  GLU A  41      22.683   0.374 -14.551  1.00  0.00           C  
ATOM    637  HA  GLU A  41      22.518   1.418 -14.282  1.00  0.00           H  
ATOM    638  CB  GLU A  41      24.051   0.227 -15.210  1.00  0.00           C  
ATOM    639  HB2 GLU A  41      24.814   0.572 -14.511  1.00  0.00           H  
ATOM    640  HB3 GLU A  41      24.179  -0.831 -15.397  1.00  0.00           H  
ATOM    641  CG  GLU A  41      24.253   0.944 -16.540  1.00  0.00           C  
ATOM    642  HG2 GLU A  41      23.405   0.752 -17.199  1.00  0.00           H  
ATOM    643  HG3 GLU A  41      24.298   2.016 -16.341  1.00  0.00           H  
ATOM    644  CD  GLU A  41      25.533   0.484 -17.255  1.00  0.00           C  
ATOM    645  OE1 GLU A  41      26.030   1.311 -18.050  1.00  0.00           O  
ATOM    646  OE2 GLU A  41      25.965  -0.688 -17.091  1.00  0.00           O  
ATOM    647  C   GLU A  41      21.559  -0.059 -15.496  1.00  0.00           C  
ATOM    648  O   GLU A  41      20.779   0.775 -15.944  1.00  0.00           O  
ATOM    649  N   THR A  42      21.418  -1.364 -15.732  1.00  0.00           N  
ATOM    650  H   THR A  42      22.134  -1.984 -15.368  1.00  0.00           H  
ATOM    651  CA  THR A  42      20.325  -1.961 -16.512  1.00  0.00           C  
ATOM    652  HA  THR A  42      20.371  -1.570 -17.527  1.00  0.00           H  
ATOM    653  CB  THR A  42      20.474  -3.492 -16.585  1.00  0.00           C  
ATOM    654  HB  THR A  42      20.375  -3.919 -15.590  1.00  0.00           H  
ATOM    655  CG2 THR A  42      19.436  -4.153 -17.490  1.00  0.00           C  
ATOM    656 HG21 THR A  42      18.428  -3.980 -17.112  1.00  0.00           H  
ATOM    657 HG22 THR A  42      19.523  -3.755 -18.501  1.00  0.00           H  
ATOM    658 HG23 THR A  42      19.621  -5.227 -17.518  1.00  0.00           H  
ATOM    659  OG1 THR A  42      21.744  -3.823 -17.094  1.00  0.00           O  
ATOM    660  HG1 THR A  42      22.384  -3.661 -16.377  1.00  0.00           H  
ATOM    661  C   THR A  42      18.964  -1.584 -15.921  1.00  0.00           C  
ATOM    662  O   THR A  42      18.104  -1.085 -16.650  1.00  0.00           O  
ATOM    663  N   PHE A  43      18.776  -1.733 -14.601  1.00  0.00           N  
ATOM    664  H   PHE A  43      19.513  -2.177 -14.056  1.00  0.00           H  
ATOM    665  CA  PHE A  43      17.552  -1.304 -13.907  1.00  0.00           C  
ATOM    666  HA  PHE A  43      16.697  -1.820 -14.344  1.00  0.00           H  
ATOM    667  CB  PHE A  43      17.633  -1.654 -12.411  1.00  0.00           C  
ATOM    668  HB2 PHE A  43      18.453  -1.087 -11.973  1.00  0.00           H  
ATOM    669  HB3 PHE A  43      16.716  -1.309 -11.930  1.00  0.00           H  
ATOM    670  CG  PHE A  43      17.826  -3.113 -12.022  1.00  0.00           C  
ATOM    671  CD1 PHE A  43      17.488  -4.175 -12.888  1.00  0.00           C  
ATOM    672  HD1 PHE A  43      17.091  -3.977 -13.871  1.00  0.00           H  
ATOM    673  CE1 PHE A  43      17.671  -5.508 -12.479  1.00  0.00           C  
ATOM    674  HE1 PHE A  43      17.430  -6.320 -13.152  1.00  0.00           H  
ATOM    675  CZ  PHE A  43      18.163  -5.790 -11.194  1.00  0.00           C  
ATOM    676  HZ  PHE A  43      18.307  -6.814 -10.881  1.00  0.00           H  
ATOM    677  CE2 PHE A  43      18.515  -4.737 -10.333  1.00  0.00           C  
ATOM    678  HE2 PHE A  43      18.932  -4.955  -9.359  1.00  0.00           H  
ATOM    679  CD2 PHE A  43      18.346  -3.404 -10.746  1.00  0.00           C  
ATOM    680  HD2 PHE A  43      18.616  -2.599 -10.077  1.00  0.00           H  
ATOM    681  C   PHE A  43      17.297   0.201 -14.080  1.00  0.00           C  
ATOM    682  O   PHE A  43      16.176   0.599 -14.391  1.00  0.00           O  
ATOM    683  N   CYS A  44      18.336   1.031 -13.948  1.00  0.00           N  
ATOM    684  H   CYS A  44      19.229   0.631 -13.678  1.00  0.00           H  
ATOM    685  CA  CYS A  44      18.265   2.480 -14.139  1.00  0.00           C  
ATOM    686  HA  CYS A  44      17.490   2.880 -13.482  1.00  0.00           H  
ATOM    687  CB  CYS A  44      19.612   3.085 -13.732  1.00  0.00           C  
ATOM    688  HB2 CYS A  44      19.898   2.730 -12.745  1.00  0.00           H  
ATOM    689  HB3 CYS A  44      20.378   2.782 -14.446  1.00  0.00           H  
ATOM    690  SG  CYS A  44      19.492   4.893 -13.721  1.00  0.00           S  
ATOM    691  HG  CYS A  44      18.997   5.061 -12.480  1.00  0.00           H  
ATOM    692  C   CYS A  44      17.899   2.877 -15.581  1.00  0.00           C  
ATOM    693  O   CYS A  44      17.068   3.764 -15.773  1.00  0.00           O  
ATOM    694  N   ARG A  45      18.457   2.207 -16.600  1.00  0.00           N  
ATOM    695  H   ARG A  45      19.156   1.502 -16.377  1.00  0.00           H  
ATOM    696  CA  ARG A  45      18.090   2.398 -18.016  1.00  0.00           C  
ATOM    697  HA  ARG A  45      18.172   3.456 -18.274  1.00  0.00           H  
ATOM    698  CB  ARG A  45      19.034   1.602 -18.933  1.00  0.00           C  
ATOM    699  HB2 ARG A  45      19.051   0.561 -18.611  1.00  0.00           H  
ATOM    700  HB3 ARG A  45      18.640   1.640 -19.946  1.00  0.00           H  
ATOM    701  CG  ARG A  45      20.473   2.137 -18.987  1.00  0.00           C  
ATOM    702  HG2 ARG A  45      20.473   3.162 -19.362  1.00  0.00           H  
ATOM    703  HG3 ARG A  45      20.912   2.127 -17.994  1.00  0.00           H  
ATOM    704  CD  ARG A  45      21.305   1.246 -19.918  1.00  0.00           C  
ATOM    705  HD2 ARG A  45      21.184   0.205 -19.608  1.00  0.00           H  
ATOM    706  HD3 ARG A  45      20.923   1.359 -20.934  1.00  0.00           H  
ATOM    707  NE  ARG A  45      22.740   1.582 -19.888  1.00  0.00           N  
ATOM    708  HE  ARG A  45      23.034   2.300 -19.237  1.00  0.00           H  
ATOM    709  CZ  ARG A  45      23.684   1.038 -20.636  1.00  0.00           C  
ATOM    710  NH1 ARG A  45      23.407   0.166 -21.565  1.00  0.00           N  
ATOM    711 HH11 ARG A  45      22.454  -0.131 -21.668  1.00  0.00           H  
ATOM    712 HH12 ARG A  45      24.150  -0.329 -22.011  1.00  0.00           H  
ATOM    713  NH2 ARG A  45      24.937   1.337 -20.474  1.00  0.00           N  
ATOM    714 HH21 ARG A  45      25.249   1.694 -19.559  1.00  0.00           H  
ATOM    715 HH22 ARG A  45      25.647   0.892 -21.009  1.00  0.00           H  
ATOM    716  C   ARG A  45      16.634   1.992 -18.264  1.00  0.00           C  
ATOM    717  O   ARG A  45      15.924   2.720 -18.948  1.00  0.00           O  
ATOM    718  N   ALA A  46      16.164   0.887 -17.679  1.00  0.00           N  
ATOM    719  H   ALA A  46      16.810   0.300 -17.164  1.00  0.00           H  
ATOM    720  CA  ALA A  46      14.759   0.482 -17.747  1.00  0.00           C  
ATOM    721  HA  ALA A  46      14.476   0.409 -18.796  1.00  0.00           H  
ATOM    722  CB  ALA A  46      14.597  -0.905 -17.107  1.00  0.00           C  
ATOM    723  HB1 ALA A  46      15.259  -1.619 -17.595  1.00  0.00           H  
ATOM    724  HB2 ALA A  46      14.842  -0.867 -16.047  1.00  0.00           H  
ATOM    725  HB3 ALA A  46      13.566  -1.242 -17.222  1.00  0.00           H  
ATOM    726  C   ALA A  46      13.837   1.528 -17.096  1.00  0.00           C  
ATOM    727  O   ALA A  46      12.872   1.970 -17.716  1.00  0.00           O  
ATOM    728  N   ALA A  47      14.180   1.987 -15.889  1.00  0.00           N  
ATOM    729  H   ALA A  47      14.965   1.557 -15.410  1.00  0.00           H  
ATOM    730  CA  ALA A  47      13.491   3.086 -15.221  1.00  0.00           C  
ATOM    731  HA  ALA A  47      12.460   2.786 -15.035  1.00  0.00           H  
ATOM    732  CB  ALA A  47      14.173   3.328 -13.869  1.00  0.00           C  
ATOM    733  HB1 ALA A  47      14.291   2.385 -13.338  1.00  0.00           H  
ATOM    734  HB2 ALA A  47      15.154   3.778 -14.013  1.00  0.00           H  
ATOM    735  HB3 ALA A  47      13.560   3.990 -13.261  1.00  0.00           H  
ATOM    736  C   ALA A  47      13.463   4.344 -16.114  1.00  0.00           C  
ATOM    737  O   ALA A  47      12.396   4.878 -16.383  1.00  0.00           O  
ATOM    738  N   THR A  48      14.607   4.729 -16.695  1.00  0.00           N  
ATOM    739  H   THR A  48      15.442   4.224 -16.425  1.00  0.00           H  
ATOM    740  CA  THR A  48      14.769   5.878 -17.607  1.00  0.00           C  
ATOM    741  HA  THR A  48      14.486   6.777 -17.060  1.00  0.00           H  
ATOM    742  CB  THR A  48      16.247   6.046 -18.027  1.00  0.00           C  
ATOM    743  HB  THR A  48      16.578   5.155 -18.557  1.00  0.00           H  
ATOM    744  CG2 THR A  48      16.485   7.258 -18.927  1.00  0.00           C  
ATOM    745 HG21 THR A  48      15.990   7.121 -19.888  1.00  0.00           H  
ATOM    746 HG22 THR A  48      16.106   8.160 -18.446  1.00  0.00           H  
ATOM    747 HG23 THR A  48      17.556   7.371 -19.103  1.00  0.00           H  
ATOM    748  OG1 THR A  48      17.069   6.228 -16.891  1.00  0.00           O  
ATOM    749  HG1 THR A  48      17.089   5.383 -16.409  1.00  0.00           H  
ATOM    750  C   THR A  48      13.854   5.817 -18.844  1.00  0.00           C  
ATOM    751  O   THR A  48      13.129   6.782 -19.088  1.00  0.00           O  
ATOM    752  N   VAL A  49      13.815   4.713 -19.608  1.00  0.00           N  
ATOM    753  H   VAL A  49      14.412   3.925 -19.376  1.00  0.00           H  
ATOM    754  CA  VAL A  49      12.939   4.641 -20.801  1.00  0.00           C  
ATOM    755  HA  VAL A  49      13.067   5.574 -21.352  1.00  0.00           H  
ATOM    756  CB  VAL A  49      13.310   3.514 -21.784  1.00  0.00           C  
ATOM    757  HB  VAL A  49      12.649   3.601 -22.647  1.00  0.00           H  
ATOM    758  CG1 VAL A  49      14.740   3.685 -22.299  1.00  0.00           C  
ATOM    759 HG11 VAL A  49      14.872   4.689 -22.705  1.00  0.00           H  
ATOM    760 HG12 VAL A  49      15.448   3.524 -21.489  1.00  0.00           H  
ATOM    761 HG13 VAL A  49      14.928   2.961 -23.092  1.00  0.00           H  
ATOM    762  CG2 VAL A  49      13.144   2.099 -21.221  1.00  0.00           C  
ATOM    763 HG21 VAL A  49      13.445   1.372 -21.977  1.00  0.00           H  
ATOM    764 HG22 VAL A  49      12.100   1.909 -20.970  1.00  0.00           H  
ATOM    765 HG23 VAL A  49      13.762   1.970 -20.336  1.00  0.00           H  
ATOM    766  C   VAL A  49      11.451   4.575 -20.448  1.00  0.00           C  
ATOM    767  O   VAL A  49      10.637   5.144 -21.174  1.00  0.00           O  
ATOM    768  N   LEU A  50      11.073   3.954 -19.324  1.00  0.00           N  
ATOM    769  H   LEU A  50      11.781   3.484 -18.768  1.00  0.00           H  
ATOM    770  CA  LEU A  50       9.680   3.945 -18.857  1.00  0.00           C  
ATOM    771  HA  LEU A  50       9.032   3.738 -19.708  1.00  0.00           H  
ATOM    772  CB  LEU A  50       9.493   2.823 -17.821  1.00  0.00           C  
ATOM    773  HB2 LEU A  50      10.186   2.994 -16.996  1.00  0.00           H  
ATOM    774  HB3 LEU A  50       8.479   2.885 -17.426  1.00  0.00           H  
ATOM    775  CG  LEU A  50       9.717   1.400 -18.379  1.00  0.00           C  
ATOM    776  HG  LEU A  50      10.709   1.317 -18.815  1.00  0.00           H  
ATOM    777  CD1 LEU A  50       9.611   0.391 -17.235  1.00  0.00           C  
ATOM    778 HD11 LEU A  50       9.770  -0.616 -17.618  1.00  0.00           H  
ATOM    779 HD12 LEU A  50      10.374   0.610 -16.486  1.00  0.00           H  
ATOM    780 HD13 LEU A  50       8.624   0.451 -16.778  1.00  0.00           H  
ATOM    781  CD2 LEU A  50       8.700   1.024 -19.460  1.00  0.00           C  
ATOM    782 HD21 LEU A  50       8.838  -0.016 -19.757  1.00  0.00           H  
ATOM    783 HD22 LEU A  50       7.686   1.156 -19.090  1.00  0.00           H  
ATOM    784 HD23 LEU A  50       8.848   1.642 -20.343  1.00  0.00           H  
ATOM    785  C   LEU A  50       9.244   5.322 -18.320  1.00  0.00           C  
ATOM    786  O   LEU A  50       8.126   5.757 -18.595  1.00  0.00           O  
ATOM    787  N   ARG A  51      10.145   6.044 -17.643  1.00  0.00           N  
ATOM    788  H   ARG A  51      11.012   5.576 -17.394  1.00  0.00           H  
ATOM    789  CA  ARG A  51       9.999   7.455 -17.239  1.00  0.00           C  
ATOM    790  HA  ARG A  51       9.110   7.559 -16.626  1.00  0.00           H  
ATOM    791  CB  ARG A  51      11.226   7.811 -16.383  1.00  0.00           C  
ATOM    792  HB2 ARG A  51      11.323   7.025 -15.635  1.00  0.00           H  
ATOM    793  HB3 ARG A  51      12.120   7.798 -17.005  1.00  0.00           H  
ATOM    794  CG  ARG A  51      11.171   9.150 -15.633  1.00  0.00           C  
ATOM    795  HG2 ARG A  51      11.018   9.965 -16.342  1.00  0.00           H  
ATOM    796  HG3 ARG A  51      10.336   9.138 -14.936  1.00  0.00           H  
ATOM    797  CD  ARG A  51      12.475   9.406 -14.854  1.00  0.00           C  
ATOM    798  HD2 ARG A  51      13.274   9.581 -15.576  1.00  0.00           H  
ATOM    799  HD3 ARG A  51      12.351  10.301 -14.242  1.00  0.00           H  
ATOM    800  NE  ARG A  51      12.839   8.266 -13.990  1.00  0.00           N  
ATOM    801  HE  ARG A  51      12.091   7.612 -13.746  1.00  0.00           H  
ATOM    802  CZ  ARG A  51      14.037   7.931 -13.546  1.00  0.00           C  
ATOM    803  NH1 ARG A  51      15.078   8.709 -13.655  1.00  0.00           N  
ATOM    804 HH11 ARG A  51      14.957   9.619 -14.045  1.00  0.00           H  
ATOM    805 HH12 ARG A  51      15.966   8.463 -13.231  1.00  0.00           H  
ATOM    806  NH2 ARG A  51      14.213   6.774 -12.994  1.00  0.00           N  
ATOM    807 HH21 ARG A  51      13.374   6.192 -12.885  1.00  0.00           H  
ATOM    808 HH22 ARG A  51      15.062   6.567 -12.510  1.00  0.00           H  
ATOM    809  C   ARG A  51       9.810   8.386 -18.438  1.00  0.00           C  
ATOM    810  O   ARG A  51       8.916   9.234 -18.417  1.00  0.00           O  
ATOM    811  N   GLN A  52      10.587   8.198 -19.505  1.00  0.00           N  
ATOM    812  H   GLN A  52      11.352   7.534 -19.433  1.00  0.00           H  
ATOM    813  CA  GLN A  52      10.399   8.913 -20.770  1.00  0.00           C  
ATOM    814  HA  GLN A  52      10.347   9.982 -20.553  1.00  0.00           H  
ATOM    815  CB  GLN A  52      11.625   8.680 -21.666  1.00  0.00           C  
ATOM    816  HB2 GLN A  52      12.506   8.989 -21.102  1.00  0.00           H  
ATOM    817  HB3 GLN A  52      11.719   7.619 -21.896  1.00  0.00           H  
ATOM    818  CG  GLN A  52      11.571   9.481 -22.982  1.00  0.00           C  
ATOM    819  HG2 GLN A  52      10.821   9.047 -23.643  1.00  0.00           H  
ATOM    820  HG3 GLN A  52      11.280  10.508 -22.763  1.00  0.00           H  
ATOM    821  CD  GLN A  52      12.912   9.519 -23.715  1.00  0.00           C  
ATOM    822  OE1 GLN A  52      13.915   8.994 -23.264  1.00  0.00           O  
ATOM    823  NE2 GLN A  52      12.991  10.135 -24.875  1.00  0.00           N  
ATOM    824 HE21 GLN A  52      13.908  10.145 -25.305  1.00  0.00           H  
ATOM    825 HE22 GLN A  52      12.192  10.549 -25.314  1.00  0.00           H  
ATOM    826  C   GLN A  52       9.077   8.533 -21.460  1.00  0.00           C  
ATOM    827  O   GLN A  52       8.388   9.421 -21.960  1.00  0.00           O  
ATOM    828  N   PHE A  53       8.677   7.254 -21.420  1.00  0.00           N  
ATOM    829  H   PHE A  53       9.314   6.564 -21.038  1.00  0.00           H  
ATOM    830  CA  PHE A  53       7.404   6.777 -21.973  1.00  0.00           C  
ATOM    831  HA  PHE A  53       7.354   7.069 -23.023  1.00  0.00           H  
ATOM    832  CB  PHE A  53       7.352   5.238 -21.913  1.00  0.00           C  
ATOM    833  HB2 PHE A  53       8.223   4.840 -22.437  1.00  0.00           H  
ATOM    834  HB3 PHE A  53       7.423   4.915 -20.877  1.00  0.00           H  
ATOM    835  CG  PHE A  53       6.102   4.609 -22.506  1.00  0.00           C  
ATOM    836  CD1 PHE A  53       4.890   4.620 -21.785  1.00  0.00           C  
ATOM    837  HD1 PHE A  53       4.844   5.061 -20.802  1.00  0.00           H  
ATOM    838  CE1 PHE A  53       3.727   4.062 -22.342  1.00  0.00           C  
ATOM    839  HE1 PHE A  53       2.797   4.078 -21.791  1.00  0.00           H  
ATOM    840  CZ  PHE A  53       3.773   3.467 -23.614  1.00  0.00           C  
ATOM    841  HZ  PHE A  53       2.880   3.021 -24.031  1.00  0.00           H  
ATOM    842  CE2 PHE A  53       4.988   3.419 -24.322  1.00  0.00           C  
ATOM    843  HE2 PHE A  53       5.035   2.932 -25.288  1.00  0.00           H  
ATOM    844  CD2 PHE A  53       6.147   3.997 -23.775  1.00  0.00           C  
ATOM    845  HD2 PHE A  53       7.069   3.964 -24.338  1.00  0.00           H  
ATOM    846  C   PHE A  53       6.201   7.424 -21.274  1.00  0.00           C  
ATOM    847  O   PHE A  53       5.368   8.028 -21.952  1.00  0.00           O  
ATOM    848  N   TYR A  54       6.094   7.353 -19.937  1.00  0.00           N  
ATOM    849  H   TYR A  54       6.798   6.856 -19.395  1.00  0.00           H  
ATOM    850  CA  TYR A  54       4.932   7.940 -19.254  1.00  0.00           C  
ATOM    851  HA  TYR A  54       4.050   7.641 -19.823  1.00  0.00           H  
ATOM    852  CB  TYR A  54       4.721   7.374 -17.836  1.00  0.00           C  
ATOM    853  HB2 TYR A  54       3.720   7.665 -17.522  1.00  0.00           H  
ATOM    854  HB3 TYR A  54       4.714   6.286 -17.908  1.00  0.00           H  
ATOM    855  CG  TYR A  54       5.667   7.793 -16.718  1.00  0.00           C  
ATOM    856  CD1 TYR A  54       6.455   6.817 -16.077  1.00  0.00           C  
ATOM    857  HD1 TYR A  54       6.438   5.796 -16.426  1.00  0.00           H  
ATOM    858  CE1 TYR A  54       7.270   7.164 -14.983  1.00  0.00           C  
ATOM    859  HE1 TYR A  54       7.868   6.416 -14.490  1.00  0.00           H  
ATOM    860  CZ  TYR A  54       7.335   8.502 -14.544  1.00  0.00           C  
ATOM    861  OH  TYR A  54       8.147   8.854 -13.513  1.00  0.00           O  
ATOM    862  HH  TYR A  54       8.869   8.203 -13.340  1.00  0.00           H  
ATOM    863  CE2 TYR A  54       6.534   9.478 -15.171  1.00  0.00           C  
ATOM    864  HE2 TYR A  54       6.586  10.499 -14.825  1.00  0.00           H  
ATOM    865  CD2 TYR A  54       5.685   9.120 -16.237  1.00  0.00           C  
ATOM    866  HD2 TYR A  54       5.055   9.875 -16.684  1.00  0.00           H  
ATOM    867  C   TYR A  54       4.934   9.473 -19.306  1.00  0.00           C  
ATOM    868  O   TYR A  54       3.866  10.065 -19.441  1.00  0.00           O  
ATOM    869  N   SER A  55       6.104  10.128 -19.284  1.00  0.00           N  
ATOM    870  H   SER A  55       6.951   9.595 -19.125  1.00  0.00           H  
ATOM    871  CA  SER A  55       6.210  11.596 -19.416  1.00  0.00           C  
ATOM    872  HA  SER A  55       5.649  12.058 -18.603  1.00  0.00           H  
ATOM    873  CB  SER A  55       7.669  12.053 -19.308  1.00  0.00           C  
ATOM    874  HB2 SER A  55       8.274  11.546 -20.062  1.00  0.00           H  
ATOM    875  HB3 SER A  55       7.718  13.128 -19.483  1.00  0.00           H  
ATOM    876  OG  SER A  55       8.189  11.789 -18.024  1.00  0.00           O  
ATOM    877  HG  SER A  55       8.452  10.849 -17.996  1.00  0.00           H  
ATOM    878  C   SER A  55       5.644  12.144 -20.732  1.00  0.00           C  
ATOM    879  O   SER A  55       5.326  13.333 -20.814  1.00  0.00           O  
ATOM    880  N   HIE A  56       5.528  11.297 -21.759  1.00  0.00           N  
ATOM    881  H   HIE A  56       5.860  10.351 -21.627  1.00  0.00           H  
ATOM    882  CA  HIE A  56       4.889  11.607 -23.037  1.00  0.00           C  
ATOM    883  HA  HIE A  56       4.857  12.687 -23.186  1.00  0.00           H  
ATOM    884  CB  HIE A  56       5.745  11.014 -24.164  1.00  0.00           C  
ATOM    885  HB2 HIE A  56       6.764  11.393 -24.082  1.00  0.00           H  
ATOM    886  HB3 HIE A  56       5.779   9.928 -24.080  1.00  0.00           H  
ATOM    887  CG  HIE A  56       5.209  11.391 -25.515  1.00  0.00           C  
ATOM    888  ND1 HIE A  56       5.357  12.645 -26.108  1.00  0.00           N  
ATOM    889  CE1 HIE A  56       4.604  12.608 -27.218  1.00  0.00           C  
ATOM    890  HE1 HIE A  56       4.470  13.439 -27.898  1.00  0.00           H  
ATOM    891  NE2 HIE A  56       3.994  11.417 -27.333  1.00  0.00           N  
ATOM    892  HE2 HIE A  56       3.240  11.204 -27.988  1.00  0.00           H  
ATOM    893  CD2 HIE A  56       4.359  10.635 -26.263  1.00  0.00           C  
ATOM    894  HD2 HIE A  56       3.981   9.652 -26.010  1.00  0.00           H  
ATOM    895  C   HIE A  56       3.436  11.108 -23.095  1.00  0.00           C  
ATOM    896  O   HIE A  56       2.507  11.892 -23.294  1.00  0.00           O  
ATOM    897  N   HIE A  57       3.212   9.806 -22.887  1.00  0.00           N  
ATOM    898  H   HIE A  57       4.004   9.208 -22.665  1.00  0.00           H  
ATOM    899  CA  HIE A  57       1.897   9.172 -23.077  1.00  0.00           C  
ATOM    900  HA  HIE A  57       1.466   9.564 -24.001  1.00  0.00           H  
ATOM    901  CB  HIE A  57       2.068   7.664 -23.289  1.00  0.00           C  
ATOM    902  HB2 HIE A  57       2.620   7.233 -22.452  1.00  0.00           H  
ATOM    903  HB3 HIE A  57       1.084   7.199 -23.325  1.00  0.00           H  
ATOM    904  CG  HIE A  57       2.761   7.329 -24.585  1.00  0.00           C  
ATOM    905  ND1 HIE A  57       2.223   7.519 -25.860  1.00  0.00           N  
ATOM    906  CE1 HIE A  57       3.111   6.993 -26.716  1.00  0.00           C  
ATOM    907  HE1 HIE A  57       2.966   6.935 -27.787  1.00  0.00           H  
ATOM    908  NE2 HIE A  57       4.176   6.512 -26.050  1.00  0.00           N  
ATOM    909  HE2 HIE A  57       4.944   5.992 -26.454  1.00  0.00           H  
ATOM    910  CD2 HIE A  57       3.975   6.726 -24.706  1.00  0.00           C  
ATOM    911  HD2 HIE A  57       4.612   6.415 -23.891  1.00  0.00           H  
ATOM    912  C   HIE A  57       0.857   9.487 -21.991  1.00  0.00           C  
ATOM    913  O   HIE A  57      -0.309   9.136 -22.160  1.00  0.00           O  
ATOM    914  N   GLU A  58       1.211  10.202 -20.920  1.00  0.00           N  
ATOM    915  H   GLU A  58       2.193  10.400 -20.758  1.00  0.00           H  
ATOM    916  CA  GLU A  58       0.219  10.792 -20.001  1.00  0.00           C  
ATOM    917  HA  GLU A  58      -0.485  10.013 -19.709  1.00  0.00           H  
ATOM    918  CB  GLU A  58       0.958  11.268 -18.737  1.00  0.00           C  
ATOM    919  HB2 GLU A  58       1.463  10.400 -18.312  1.00  0.00           H  
ATOM    920  HB3 GLU A  58       1.712  12.008 -19.009  1.00  0.00           H  
ATOM    921  CG  GLU A  58       0.048  11.867 -17.659  1.00  0.00           C  
ATOM    922  HG2 GLU A  58      -0.120  12.928 -17.866  1.00  0.00           H  
ATOM    923  HG3 GLU A  58      -0.916  11.354 -17.684  1.00  0.00           H  
ATOM    924  CD  GLU A  58       0.650  11.682 -16.263  1.00  0.00           C  
ATOM    925  OE1 GLU A  58       1.681  12.312 -15.920  1.00  0.00           O  
ATOM    926  OE2 GLU A  58       0.116  10.860 -15.487  1.00  0.00           O  
ATOM    927  C   GLU A  58      -0.625  11.917 -20.650  1.00  0.00           C  
ATOM    928  O   GLU A  58      -1.684  12.273 -20.130  1.00  0.00           O  
ATOM    929  N   LYS A  59      -0.176  12.463 -21.792  1.00  0.00           N  
ATOM    930  H   LYS A  59       0.704  12.112 -22.151  1.00  0.00           H  
ATOM    931  CA  LYS A  59      -0.748  13.663 -22.436  1.00  0.00           C  
ATOM    932  HA  LYS A  59      -1.803  13.723 -22.161  1.00  0.00           H  
ATOM    933  CB  LYS A  59      -0.051  14.913 -21.866  1.00  0.00           C  
ATOM    934  HB2 LYS A  59      -0.473  15.808 -22.328  1.00  0.00           H  
ATOM    935  HB3 LYS A  59      -0.249  14.963 -20.794  1.00  0.00           H  
ATOM    936  CG  LYS A  59       1.468  14.885 -22.096  1.00  0.00           C  
ATOM    937  HG2 LYS A  59       1.888  13.999 -21.616  1.00  0.00           H  
ATOM    938  HG3 LYS A  59       1.682  14.838 -23.165  1.00  0.00           H  
ATOM    939  CD  LYS A  59       2.157  16.113 -21.499  1.00  0.00           C  
ATOM    940  HD2 LYS A  59       1.878  17.005 -22.063  1.00  0.00           H  
ATOM    941  HD3 LYS A  59       1.855  16.222 -20.455  1.00  0.00           H  
ATOM    942  CE  LYS A  59       3.664  15.867 -21.582  1.00  0.00           C  
ATOM    943  HE2 LYS A  59       3.957  15.787 -22.634  1.00  0.00           H  
ATOM    944  HE3 LYS A  59       3.867  14.902 -21.110  1.00  0.00           H  
ATOM    945  NZ  LYS A  59       4.439  16.924 -20.898  1.00  0.00           N  
ATOM    946  HZ1 LYS A  59       4.141  16.994 -19.934  1.00  0.00           H  
ATOM    947  HZ2 LYS A  59       4.307  17.815 -21.357  1.00  0.00           H  
ATOM    948  HZ3 LYS A  59       5.421  16.675 -20.910  1.00  0.00           H  
ATOM    949  C   LYS A  59      -0.744  13.676 -23.974  1.00  0.00           C  
ATOM    950  O   LYS A  59      -1.259  14.628 -24.558  1.00  0.00           O  
ATOM    951  N   ASP A  60      -0.183  12.667 -24.646  1.00  0.00           N  
ATOM    952  H   ASP A  60       0.311  11.954 -24.134  1.00  0.00           H  
ATOM    953  CA  ASP A  60      -0.348  12.510 -26.100  1.00  0.00           C  
ATOM    954  HA  ASP A  60       0.021  13.416 -26.582  1.00  0.00           H  
ATOM    955  CB  ASP A  60       0.489  11.334 -26.627  1.00  0.00           C  
ATOM    956  HB2 ASP A  60       1.502  11.436 -26.239  1.00  0.00           H  
ATOM    957  HB3 ASP A  60       0.084  10.397 -26.242  1.00  0.00           H  
ATOM    958  CG  ASP A  60       0.549  11.258 -28.164  1.00  0.00           C  
ATOM    959  OD1 ASP A  60       1.644  10.959 -28.692  1.00  0.00           O  
ATOM    960  OD2 ASP A  60      -0.459  11.501 -28.864  1.00  0.00           O  
ATOM    961  C   ASP A  60      -1.834  12.349 -26.450  1.00  0.00           C  
ATOM    962  O   ASP A  60      -2.511  11.446 -25.957  1.00  0.00           O  
ATOM    963  N   THR A  61      -2.358  13.222 -27.311  1.00  0.00           N  
ATOM    964  H   THR A  61      -1.751  13.884 -27.770  1.00  0.00           H  
ATOM    965  CA  THR A  61      -3.786  13.249 -27.662  1.00  0.00           C  
ATOM    966  HA  THR A  61      -4.357  13.381 -26.747  1.00  0.00           H  
ATOM    967  CB  THR A  61      -4.110  14.426 -28.589  1.00  0.00           C  
ATOM    968  HB  THR A  61      -5.152  14.352 -28.905  1.00  0.00           H  
ATOM    969  CG2 THR A  61      -3.915  15.775 -27.898  1.00  0.00           C  
ATOM    970 HG21 THR A  61      -4.568  15.834 -27.027  1.00  0.00           H  
ATOM    971 HG22 THR A  61      -2.881  15.895 -27.574  1.00  0.00           H  
ATOM    972 HG23 THR A  61      -4.175  16.582 -28.582  1.00  0.00           H  
ATOM    973  OG1 THR A  61      -3.282  14.407 -29.728  1.00  0.00           O  
ATOM    974  HG1 THR A  61      -3.502  15.173 -30.264  1.00  0.00           H  
ATOM    975  C   THR A  61      -4.274  11.949 -28.299  1.00  0.00           C  
ATOM    976  O   THR A  61      -5.456  11.630 -28.176  1.00  0.00           O  
ATOM    977  N   ARG A  62      -3.379  11.143 -28.887  1.00  0.00           N  
ATOM    978  H   ARG A  62      -2.406  11.455 -28.900  1.00  0.00           H  
ATOM    979  CA  ARG A  62      -3.683   9.790 -29.390  1.00  0.00           C  
ATOM    980  HA  ARG A  62      -4.532   9.844 -30.072  1.00  0.00           H  
ATOM    981  CB  ARG A  62      -2.456   9.252 -30.148  1.00  0.00           C  
ATOM    982  HB2 ARG A  62      -1.600   9.218 -29.471  1.00  0.00           H  
ATOM    983  HB3 ARG A  62      -2.664   8.234 -30.480  1.00  0.00           H  
ATOM    984  CG  ARG A  62      -2.123  10.116 -31.378  1.00  0.00           C  
ATOM    985  HG2 ARG A  62      -2.963  10.062 -32.072  1.00  0.00           H  
ATOM    986  HG3 ARG A  62      -1.989  11.160 -31.092  1.00  0.00           H  
ATOM    987  CD  ARG A  62      -0.859   9.651 -32.109  1.00  0.00           C  
ATOM    988  HD2 ARG A  62      -0.924   8.575 -32.279  1.00  0.00           H  
ATOM    989  HD3 ARG A  62      -0.830  10.158 -33.075  1.00  0.00           H  
ATOM    990  NE  ARG A  62       0.377   9.968 -31.365  1.00  0.00           N  
ATOM    991  HE  ARG A  62       0.272  10.429 -30.454  1.00  0.00           H  
ATOM    992  CZ  ARG A  62       1.612   9.755 -31.785  1.00  0.00           C  
ATOM    993  NH1 ARG A  62       1.871   9.242 -32.959  1.00  0.00           N  
ATOM    994 HH11 ARG A  62       1.100   9.001 -33.552  1.00  0.00           H  
ATOM    995 HH12 ARG A  62       2.820   9.109 -33.251  1.00  0.00           H  
ATOM    996  NH2 ARG A  62       2.624  10.062 -31.036  1.00  0.00           N  
ATOM    997 HH21 ARG A  62       2.392  10.427 -30.105  1.00  0.00           H  
ATOM    998 HH22 ARG A  62       3.571   9.887 -31.296  1.00  0.00           H  
ATOM    999  C   ARG A  62      -4.099   8.822 -28.275  1.00  0.00           C  
ATOM   1000  O   ARG A  62      -4.896   7.923 -28.525  1.00  0.00           O  
ATOM   1001  N   CYS A  63      -3.603   9.024 -27.056  1.00  0.00           N  
ATOM   1002  H   CYS A  63      -2.952   9.790 -26.926  1.00  0.00           H  
ATOM   1003  CA  CYS A  63      -3.982   8.249 -25.876  1.00  0.00           C  
ATOM   1004  HA  CYS A  63      -4.259   7.238 -26.182  1.00  0.00           H  
ATOM   1005  CB  CYS A  63      -2.754   8.143 -24.962  1.00  0.00           C  
ATOM   1006  HB2 CYS A  63      -2.468   9.135 -24.606  1.00  0.00           H  
ATOM   1007  HB3 CYS A  63      -3.001   7.510 -24.111  1.00  0.00           H  
ATOM   1008  SG  CYS A  63      -1.371   7.399 -25.883  1.00  0.00           S  
ATOM   1009  HG  CYS A  63      -0.389   7.672 -25.016  1.00  0.00           H  
ATOM   1010  C   CYS A  63      -5.201   8.853 -25.152  1.00  0.00           C  
ATOM   1011  O   CYS A  63      -5.960   8.123 -24.515  1.00  0.00           O  
ATOM   1012  N   LEU A  64      -5.421  10.171 -25.274  1.00  0.00           N  
ATOM   1013  H   LEU A  64      -4.727  10.719 -25.768  1.00  0.00           H  
ATOM   1014  CA  LEU A  64      -6.602  10.861 -24.726  1.00  0.00           C  
ATOM   1015  HA  LEU A  64      -6.799  10.479 -23.723  1.00  0.00           H  
ATOM   1016  CB  LEU A  64      -6.328  12.375 -24.633  1.00  0.00           C  
ATOM   1017  HB2 LEU A  64      -6.227  12.769 -25.645  1.00  0.00           H  
ATOM   1018  HB3 LEU A  64      -7.205  12.848 -24.187  1.00  0.00           H  
ATOM   1019  CG  LEU A  64      -5.085  12.782 -23.817  1.00  0.00           C  
ATOM   1020  HG  LEU A  64      -4.193  12.367 -24.279  1.00  0.00           H  
ATOM   1021  CD1 LEU A  64      -4.944  14.304 -23.808  1.00  0.00           C  
ATOM   1022 HD11 LEU A  64      -4.872  14.676 -24.829  1.00  0.00           H  
ATOM   1023 HD12 LEU A  64      -5.803  14.758 -23.315  1.00  0.00           H  
ATOM   1024 HD13 LEU A  64      -4.032  14.582 -23.280  1.00  0.00           H  
ATOM   1025  CD2 LEU A  64      -5.154  12.294 -22.370  1.00  0.00           C  
ATOM   1026 HD21 LEU A  64      -6.075  12.640 -21.902  1.00  0.00           H  
ATOM   1027 HD22 LEU A  64      -5.114  11.207 -22.357  1.00  0.00           H  
ATOM   1028 HD23 LEU A  64      -4.295  12.670 -21.813  1.00  0.00           H  
ATOM   1029  C   LEU A  64      -7.881  10.608 -25.545  1.00  0.00           C  
ATOM   1030  O   LEU A  64      -8.969  10.549 -24.978  1.00  0.00           O  
ATOM   1031  N   GLY A  65      -7.749  10.437 -26.866  1.00  0.00           N  
ATOM   1032  H   GLY A  65      -6.829  10.583 -27.267  1.00  0.00           H  
ATOM   1033  CA  GLY A  65      -8.847  10.123 -27.789  1.00  0.00           C  
ATOM   1034  HA2 GLY A  65      -9.715  10.732 -27.536  1.00  0.00           H  
ATOM   1035  HA3 GLY A  65      -8.532  10.374 -28.802  1.00  0.00           H  
ATOM   1036  C   GLY A  65      -9.289   8.653 -27.785  1.00  0.00           C  
ATOM   1037  O   GLY A  65     -10.196   8.286 -28.533  1.00  0.00           O  
ATOM   1038  N   ALA A  66      -8.653   7.800 -26.977  1.00  0.00           N  
ATOM   1039  H   ALA A  66      -7.930   8.165 -26.375  1.00  0.00           H  
ATOM   1040  CA  ALA A  66      -9.035   6.401 -26.822  1.00  0.00           C  
ATOM   1041  HA  ALA A  66      -9.056   5.948 -27.814  1.00  0.00           H  
ATOM   1042  CB  ALA A  66      -7.956   5.692 -25.995  1.00  0.00           C  
ATOM   1043  HB1 ALA A  66      -6.982   5.815 -26.472  1.00  0.00           H  
ATOM   1044  HB2 ALA A  66      -7.916   6.119 -24.992  1.00  0.00           H  
ATOM   1045  HB3 ALA A  66      -8.182   4.629 -25.924  1.00  0.00           H  
ATOM   1046  C   ALA A  66     -10.435   6.245 -26.190  1.00  0.00           C  
ATOM   1047  O   ALA A  66     -10.817   6.977 -25.277  1.00  0.00           O  
ATOM   1048  N   THR A  67     -11.203   5.240 -26.631  1.00  0.00           N  
ATOM   1049  H   THR A  67     -10.865   4.678 -27.395  1.00  0.00           H  
ATOM   1050  CA  THR A  67     -12.516   4.930 -26.032  1.00  0.00           C  
ATOM   1051  HA  THR A  67     -13.145   5.809 -26.178  1.00  0.00           H  
ATOM   1052  CB  THR A  67     -13.192   3.756 -26.756  1.00  0.00           C  
ATOM   1053  HB  THR A  67     -13.217   3.966 -27.826  1.00  0.00           H  
ATOM   1054  CG2 THR A  67     -12.510   2.404 -26.535  1.00  0.00           C  
ATOM   1055 HG21 THR A  67     -11.463   2.463 -26.830  1.00  0.00           H  
ATOM   1056 HG22 THR A  67     -12.578   2.111 -25.488  1.00  0.00           H  
ATOM   1057 HG23 THR A  67     -13.007   1.650 -27.146  1.00  0.00           H  
ATOM   1058  OG1 THR A  67     -14.511   3.624 -26.292  1.00  0.00           O  
ATOM   1059  HG1 THR A  67     -15.086   4.102 -26.899  1.00  0.00           H  
ATOM   1060  C   THR A  67     -12.415   4.689 -24.515  1.00  0.00           C  
ATOM   1061  O   THR A  67     -11.408   4.172 -24.030  1.00  0.00           O  
ATOM   1062  N   ALA A  68     -13.453   5.051 -23.752  1.00  0.00           N  
ATOM   1063  H   ALA A  68     -14.270   5.412 -24.222  1.00  0.00           H  
ATOM   1064  CA  ALA A  68     -13.376   5.256 -22.300  1.00  0.00           C  
ATOM   1065  HA  ALA A  68     -12.709   6.099 -22.117  1.00  0.00           H  
ATOM   1066  CB  ALA A  68     -14.775   5.651 -21.809  1.00  0.00           C  
ATOM   1067  HB1 ALA A  68     -15.109   6.553 -22.325  1.00  0.00           H  
ATOM   1068  HB2 ALA A  68     -15.487   4.846 -21.998  1.00  0.00           H  
ATOM   1069  HB3 ALA A  68     -14.745   5.856 -20.738  1.00  0.00           H  
ATOM   1070  C   ALA A  68     -12.817   4.059 -21.498  1.00  0.00           C  
ATOM   1071  O   ALA A  68     -12.032   4.259 -20.574  1.00  0.00           O  
ATOM   1072  N   GLN A  69     -13.158   2.820 -21.881  1.00  0.00           N  
ATOM   1073  H   GLN A  69     -13.791   2.734 -22.661  1.00  0.00           H  
ATOM   1074  CA  GLN A  69     -12.575   1.596 -21.308  1.00  0.00           C  
ATOM   1075  HA  GLN A  69     -12.795   1.552 -20.240  1.00  0.00           H  
ATOM   1076  CB  GLN A  69     -13.177   0.361 -22.010  1.00  0.00           C  
ATOM   1077  HB2 GLN A  69     -13.366   0.600 -23.059  1.00  0.00           H  
ATOM   1078  HB3 GLN A  69     -12.458  -0.461 -21.994  1.00  0.00           H  
ATOM   1079  CG  GLN A  69     -14.484  -0.128 -21.364  1.00  0.00           C  
ATOM   1080  HG2 GLN A  69     -15.163   0.715 -21.228  1.00  0.00           H  
ATOM   1081  HG3 GLN A  69     -14.957  -0.834 -22.048  1.00  0.00           H  
ATOM   1082  CD  GLN A  69     -14.281  -0.842 -20.024  1.00  0.00           C  
ATOM   1083  OE1 GLN A  69     -13.182  -1.042 -19.529  1.00  0.00           O  
ATOM   1084  NE2 GLN A  69     -15.345  -1.268 -19.383  1.00  0.00           N  
ATOM   1085 HE21 GLN A  69     -15.177  -1.740 -18.513  1.00  0.00           H  
ATOM   1086 HE22 GLN A  69     -16.263  -1.133 -19.760  1.00  0.00           H  
ATOM   1087  C   GLN A  69     -11.046   1.567 -21.451  1.00  0.00           C  
ATOM   1088  O   GLN A  69     -10.328   1.340 -20.477  1.00  0.00           O  
ATOM   1089  N   GLN A  70     -10.550   1.841 -22.661  1.00  0.00           N  
ATOM   1090  H   GLN A  70     -11.185   2.166 -23.378  1.00  0.00           H  
ATOM   1091  CA  GLN A  70      -9.118   1.916 -22.937  1.00  0.00           C  
ATOM   1092  HA  GLN A  70      -8.641   1.022 -22.530  1.00  0.00           H  
ATOM   1093  CB  GLN A  70      -8.859   1.951 -24.455  1.00  0.00           C  
ATOM   1094  HB2 GLN A  70      -9.359   2.821 -24.880  1.00  0.00           H  
ATOM   1095  HB3 GLN A  70      -7.788   2.069 -24.629  1.00  0.00           H  
ATOM   1096  CG  GLN A  70      -9.349   0.697 -25.207  1.00  0.00           C  
ATOM   1097  HG2 GLN A  70     -10.410   0.542 -25.011  1.00  0.00           H  
ATOM   1098  HG3 GLN A  70      -9.236   0.872 -26.277  1.00  0.00           H  
ATOM   1099  CD  GLN A  70      -8.588  -0.583 -24.866  1.00  0.00           C  
ATOM   1100  OE1 GLN A  70      -7.515  -0.577 -24.279  1.00  0.00           O  
ATOM   1101  NE2 GLN A  70      -9.098  -1.735 -25.250  1.00  0.00           N  
ATOM   1102 HE21 GLN A  70      -8.564  -2.561 -25.027  1.00  0.00           H  
ATOM   1103 HE22 GLN A  70      -9.959  -1.780 -25.764  1.00  0.00           H  
ATOM   1104  C   GLN A  70      -8.482   3.113 -22.216  1.00  0.00           C  
ATOM   1105  O   GLN A  70      -7.494   2.915 -21.521  1.00  0.00           O  
ATOM   1106  N   PHE A  71      -9.066   4.316 -22.271  1.00  0.00           N  
ATOM   1107  H   PHE A  71      -9.893   4.428 -22.848  1.00  0.00           H  
ATOM   1108  CA  PHE A  71      -8.527   5.499 -21.577  1.00  0.00           C  
ATOM   1109  HA  PHE A  71      -7.504   5.652 -21.921  1.00  0.00           H  
ATOM   1110  CB  PHE A  71      -9.349   6.732 -21.978  1.00  0.00           C  
ATOM   1111  HB2 PHE A  71      -9.260   6.876 -23.055  1.00  0.00           H  
ATOM   1112  HB3 PHE A  71     -10.399   6.533 -21.758  1.00  0.00           H  
ATOM   1113  CG  PHE A  71      -8.942   8.030 -21.296  1.00  0.00           C  
ATOM   1114  CD1 PHE A  71      -7.595   8.445 -21.300  1.00  0.00           C  
ATOM   1115  HD1 PHE A  71      -6.842   7.846 -21.795  1.00  0.00           H  
ATOM   1116  CE1 PHE A  71      -7.226   9.655 -20.687  1.00  0.00           C  
ATOM   1117  HE1 PHE A  71      -6.192   9.970 -20.702  1.00  0.00           H  
ATOM   1118  CZ  PHE A  71      -8.202  10.475 -20.096  1.00  0.00           C  
ATOM   1119  HZ  PHE A  71      -7.916  11.432 -19.682  1.00  0.00           H  
ATOM   1120  CE2 PHE A  71      -9.550  10.072 -20.098  1.00  0.00           C  
ATOM   1121  HE2 PHE A  71     -10.313  10.723 -19.698  1.00  0.00           H  
ATOM   1122  CD2 PHE A  71      -9.916   8.847 -20.688  1.00  0.00           C  
ATOM   1123  HD2 PHE A  71     -10.956   8.554 -20.717  1.00  0.00           H  
ATOM   1124  C   PHE A  71      -8.464   5.340 -20.043  1.00  0.00           C  
ATOM   1125  O   PHE A  71      -7.508   5.785 -19.403  1.00  0.00           O  
ATOM   1126  N   HIE A  72      -9.439   4.661 -19.433  1.00  0.00           N  
ATOM   1127  H   HIE A  72     -10.235   4.364 -19.990  1.00  0.00           H  
ATOM   1128  CA  HIE A  72      -9.415   4.280 -18.016  1.00  0.00           C  
ATOM   1129  HA  HIE A  72      -9.321   5.170 -17.395  1.00  0.00           H  
ATOM   1130  CB  HIE A  72     -10.748   3.594 -17.676  1.00  0.00           C  
ATOM   1131  HB2 HIE A  72     -11.542   4.342 -17.679  1.00  0.00           H  
ATOM   1132  HB3 HIE A  72     -10.980   2.860 -18.447  1.00  0.00           H  
ATOM   1133  CG  HIE A  72     -10.760   2.884 -16.349  1.00  0.00           C  
ATOM   1134  ND1 HIE A  72     -10.601   3.497 -15.108  1.00  0.00           N  
ATOM   1135  CE1 HIE A  72     -10.688   2.512 -14.202  1.00  0.00           C  
ATOM   1136  HE1 HIE A  72     -10.618   2.656 -13.131  1.00  0.00           H  
ATOM   1137  NE2 HIE A  72     -10.896   1.328 -14.808  1.00  0.00           N  
ATOM   1138  HE2 HIE A  72     -11.024   0.443 -14.336  1.00  0.00           H  
ATOM   1139  CD2 HIE A  72     -10.941   1.544 -16.168  1.00  0.00           C  
ATOM   1140  HD2 HIE A  72     -11.101   0.813 -16.950  1.00  0.00           H  
ATOM   1141  C   HIE A  72      -8.206   3.394 -17.694  1.00  0.00           C  
ATOM   1142  O   HIE A  72      -7.357   3.762 -16.879  1.00  0.00           O  
ATOM   1143  N   ARG A  73      -8.080   2.262 -18.396  1.00  0.00           N  
ATOM   1144  H   ARG A  73      -8.765   2.069 -19.121  1.00  0.00           H  
ATOM   1145  CA  ARG A  73      -6.976   1.313 -18.203  1.00  0.00           C  
ATOM   1146  HA  ARG A  73      -6.898   1.065 -17.142  1.00  0.00           H  
ATOM   1147  CB  ARG A  73      -7.271   0.022 -18.973  1.00  0.00           C  
ATOM   1148  HB2 ARG A  73      -7.451   0.241 -20.027  1.00  0.00           H  
ATOM   1149  HB3 ARG A  73      -6.386  -0.612 -18.903  1.00  0.00           H  
ATOM   1150  CG  ARG A  73      -8.482  -0.730 -18.381  1.00  0.00           C  
ATOM   1151  HG2 ARG A  73      -8.456  -0.669 -17.292  1.00  0.00           H  
ATOM   1152  HG3 ARG A  73      -9.415  -0.301 -18.744  1.00  0.00           H  
ATOM   1153  CD  ARG A  73      -8.389  -2.197 -18.783  1.00  0.00           C  
ATOM   1154  HD2 ARG A  73      -8.430  -2.293 -19.871  1.00  0.00           H  
ATOM   1155  HD3 ARG A  73      -7.412  -2.522 -18.429  1.00  0.00           H  
ATOM   1156  NE  ARG A  73      -9.411  -3.055 -18.151  1.00  0.00           N  
ATOM   1157  HE  ARG A  73     -10.297  -2.635 -17.928  1.00  0.00           H  
ATOM   1158  CZ  ARG A  73      -9.188  -4.302 -17.764  1.00  0.00           C  
ATOM   1159  NH1 ARG A  73      -8.134  -4.955 -18.148  1.00  0.00           N  
ATOM   1160 HH11 ARG A  73      -7.491  -4.489 -18.780  1.00  0.00           H  
ATOM   1161 HH12 ARG A  73      -7.762  -5.740 -17.622  1.00  0.00           H  
ATOM   1162  NH2 ARG A  73     -10.018  -4.933 -16.988  1.00  0.00           N  
ATOM   1163 HH21 ARG A  73     -10.840  -4.478 -16.639  1.00  0.00           H  
ATOM   1164 HH22 ARG A  73      -9.783  -5.867 -16.697  1.00  0.00           H  
ATOM   1165  C   ARG A  73      -5.612   1.902 -18.571  1.00  0.00           C  
ATOM   1166  O   ARG A  73      -4.638   1.618 -17.884  1.00  0.00           O  
ATOM   1167  N   HIE A  74      -5.536   2.785 -19.569  1.00  0.00           N  
ATOM   1168  H   HIE A  74      -6.352   2.910 -20.157  1.00  0.00           H  
ATOM   1169  CA  HIE A  74      -4.337   3.564 -19.896  1.00  0.00           C  
ATOM   1170  HA  HIE A  74      -3.516   2.885 -20.129  1.00  0.00           H  
ATOM   1171  CB  HIE A  74      -4.598   4.437 -21.130  1.00  0.00           C  
ATOM   1172  HB2 HIE A  74      -4.816   3.795 -21.983  1.00  0.00           H  
ATOM   1173  HB3 HIE A  74      -5.460   5.076 -20.948  1.00  0.00           H  
ATOM   1174  CG  HIE A  74      -3.412   5.305 -21.463  1.00  0.00           C  
ATOM   1175  ND1 HIE A  74      -2.163   4.812 -21.830  1.00  0.00           N  
ATOM   1176  CE1 HIE A  74      -1.379   5.882 -22.007  1.00  0.00           C  
ATOM   1177  HE1 HIE A  74      -0.342   5.837 -22.309  1.00  0.00           H  
ATOM   1178  NE2 HIE A  74      -2.064   7.009 -21.758  1.00  0.00           N  
ATOM   1179  HE2 HIE A  74      -1.675   7.949 -21.855  1.00  0.00           H  
ATOM   1180  CD2 HIE A  74      -3.354   6.669 -21.412  1.00  0.00           C  
ATOM   1181  HD2 HIE A  74      -4.158   7.343 -21.152  1.00  0.00           H  
ATOM   1182  C   HIE A  74      -3.883   4.435 -18.724  1.00  0.00           C  
ATOM   1183  O   HIE A  74      -2.712   4.407 -18.352  1.00  0.00           O  
ATOM   1184  N   LYS A  75      -4.805   5.156 -18.073  1.00  0.00           N  
ATOM   1185  H   LYS A  75      -5.763   5.153 -18.412  1.00  0.00           H  
ATOM   1186  CA  LYS A  75      -4.459   5.924 -16.867  1.00  0.00           C  
ATOM   1187  HA  LYS A  75      -3.587   6.538 -17.100  1.00  0.00           H  
ATOM   1188  CB  LYS A  75      -5.604   6.861 -16.463  1.00  0.00           C  
ATOM   1189  HB2 LYS A  75      -6.549   6.317 -16.459  1.00  0.00           H  
ATOM   1190  HB3 LYS A  75      -5.409   7.234 -15.456  1.00  0.00           H  
ATOM   1191  CG  LYS A  75      -5.667   8.061 -17.426  1.00  0.00           C  
ATOM   1192  HG2 LYS A  75      -4.678   8.516 -17.483  1.00  0.00           H  
ATOM   1193  HG3 LYS A  75      -5.943   7.724 -18.426  1.00  0.00           H  
ATOM   1194  CD  LYS A  75      -6.650   9.142 -16.965  1.00  0.00           C  
ATOM   1195  HD2 LYS A  75      -6.397   9.438 -15.945  1.00  0.00           H  
ATOM   1196  HD3 LYS A  75      -6.534  10.010 -17.616  1.00  0.00           H  
ATOM   1197  CE  LYS A  75      -8.100   8.653 -17.029  1.00  0.00           C  
ATOM   1198  HE2 LYS A  75      -8.331   8.390 -18.068  1.00  0.00           H  
ATOM   1199  HE3 LYS A  75      -8.192   7.746 -16.423  1.00  0.00           H  
ATOM   1200  NZ  LYS A  75      -9.035   9.697 -16.540  1.00  0.00           N  
ATOM   1201  HZ1 LYS A  75      -8.978  10.514 -17.135  1.00  0.00           H  
ATOM   1202  HZ2 LYS A  75      -8.800   9.965 -15.591  1.00  0.00           H  
ATOM   1203  HZ3 LYS A  75      -9.985   9.350 -16.552  1.00  0.00           H  
ATOM   1204  C   LYS A  75      -4.002   5.024 -15.717  1.00  0.00           C  
ATOM   1205  O   LYS A  75      -3.008   5.350 -15.080  1.00  0.00           O  
ATOM   1206  N   GLN A  76      -4.629   3.867 -15.498  1.00  0.00           N  
ATOM   1207  H   GLN A  76      -5.459   3.656 -16.038  1.00  0.00           H  
ATOM   1208  CA  GLN A  76      -4.126   2.887 -14.521  1.00  0.00           C  
ATOM   1209  HA  GLN A  76      -3.988   3.394 -13.566  1.00  0.00           H  
ATOM   1210  CB  GLN A  76      -5.139   1.749 -14.302  1.00  0.00           C  
ATOM   1211  HB2 GLN A  76      -5.252   1.204 -15.239  1.00  0.00           H  
ATOM   1212  HB3 GLN A  76      -4.725   1.053 -13.569  1.00  0.00           H  
ATOM   1213  CG  GLN A  76      -6.542   2.183 -13.829  1.00  0.00           C  
ATOM   1214  HG2 GLN A  76      -6.964   2.896 -14.531  1.00  0.00           H  
ATOM   1215  HG3 GLN A  76      -7.182   1.301 -13.844  1.00  0.00           H  
ATOM   1216  CD  GLN A  76      -6.592   2.807 -12.429  1.00  0.00           C  
ATOM   1217  OE1 GLN A  76      -6.135   3.911 -12.170  1.00  0.00           O  
ATOM   1218  NE2 GLN A  76      -7.216   2.150 -11.471  1.00  0.00           N  
ATOM   1219 HE21 GLN A  76      -7.205   2.566 -10.558  1.00  0.00           H  
ATOM   1220 HE22 GLN A  76      -7.548   1.214 -11.621  1.00  0.00           H  
ATOM   1221  C   GLN A  76      -2.742   2.329 -14.921  1.00  0.00           C  
ATOM   1222  O   GLN A  76      -1.879   2.164 -14.065  1.00  0.00           O  
ATOM   1223  N   LEU A  77      -2.477   2.096 -16.212  1.00  0.00           N  
ATOM   1224  H   LEU A  77      -3.229   2.197 -16.885  1.00  0.00           H  
ATOM   1225  CA  LEU A  77      -1.169   1.664 -16.714  1.00  0.00           C  
ATOM   1226  HA  LEU A  77      -0.853   0.795 -16.136  1.00  0.00           H  
ATOM   1227  CB  LEU A  77      -1.322   1.225 -18.184  1.00  0.00           C  
ATOM   1228  HB2 LEU A  77      -2.009   0.378 -18.209  1.00  0.00           H  
ATOM   1229  HB3 LEU A  77      -1.792   2.025 -18.753  1.00  0.00           H  
ATOM   1230  CG  LEU A  77       0.008   0.829 -18.862  1.00  0.00           C  
ATOM   1231  HG  LEU A  77       0.802   0.763 -18.122  1.00  0.00           H  
ATOM   1232  CD1 LEU A  77      -0.101  -0.527 -19.557  1.00  0.00           C  
ATOM   1233 HD11 LEU A  77      -0.381  -1.295 -18.835  1.00  0.00           H  
ATOM   1234 HD12 LEU A  77      -0.844  -0.485 -20.353  1.00  0.00           H  
ATOM   1235 HD13 LEU A  77       0.865  -0.791 -19.985  1.00  0.00           H  
ATOM   1236  CD2 LEU A  77       0.409   1.861 -19.916  1.00  0.00           C  
ATOM   1237 HD21 LEU A  77       0.542   2.837 -19.450  1.00  0.00           H  
ATOM   1238 HD22 LEU A  77       1.343   1.564 -20.394  1.00  0.00           H  
ATOM   1239 HD23 LEU A  77      -0.365   1.937 -20.681  1.00  0.00           H  
ATOM   1240  C   LEU A  77      -0.099   2.748 -16.503  1.00  0.00           C  
ATOM   1241  O   LEU A  77       0.963   2.449 -15.970  1.00  0.00           O  
ATOM   1242  N   ILE A  78      -0.382   4.017 -16.812  1.00  0.00           N  
ATOM   1243  H   ILE A  78      -1.265   4.203 -17.283  1.00  0.00           H  
ATOM   1244  CA  ILE A  78       0.513   5.159 -16.532  1.00  0.00           C  
ATOM   1245  HA  ILE A  78       1.460   4.989 -17.043  1.00  0.00           H  
ATOM   1246  CB  ILE A  78      -0.121   6.462 -17.087  1.00  0.00           C  
ATOM   1247  HB  ILE A  78      -1.161   6.479 -16.762  1.00  0.00           H  
ATOM   1248  CG2 ILE A  78       0.528   7.742 -16.531  1.00  0.00           C  
ATOM   1249 HG21 ILE A  78       1.610   7.705 -16.643  1.00  0.00           H  
ATOM   1250 HG22 ILE A  78       0.141   8.614 -17.060  1.00  0.00           H  
ATOM   1251 HG23 ILE A  78       0.279   7.865 -15.477  1.00  0.00           H  
ATOM   1252  CG1 ILE A  78      -0.130   6.499 -18.635  1.00  0.00           C  
ATOM   1253 HG12 ILE A  78      -0.547   5.569 -19.017  1.00  0.00           H  
ATOM   1254 HG13 ILE A  78      -0.798   7.300 -18.953  1.00  0.00           H  
ATOM   1255  CD1 ILE A  78       1.227   6.715 -19.320  1.00  0.00           C  
ATOM   1256 HD11 ILE A  78       1.934   5.942 -19.019  1.00  0.00           H  
ATOM   1257 HD12 ILE A  78       1.093   6.664 -20.400  1.00  0.00           H  
ATOM   1258 HD13 ILE A  78       1.627   7.698 -19.069  1.00  0.00           H  
ATOM   1259  C   ILE A  78       0.833   5.259 -15.029  1.00  0.00           C  
ATOM   1260  O   ILE A  78       1.990   5.447 -14.648  1.00  0.00           O  
ATOM   1261  N   ARG A  79      -0.163   5.057 -14.156  1.00  0.00           N  
ATOM   1262  H   ARG A  79      -1.099   4.932 -14.532  1.00  0.00           H  
ATOM   1263  CA  ARG A  79       0.022   5.005 -12.692  1.00  0.00           C  
ATOM   1264  HA  ARG A  79       0.526   5.912 -12.360  1.00  0.00           H  
ATOM   1265  CB  ARG A  79      -1.342   4.933 -11.996  1.00  0.00           C  
ATOM   1266  HB2 ARG A  79      -1.922   4.113 -12.418  1.00  0.00           H  
ATOM   1267  HB3 ARG A  79      -1.183   4.719 -10.937  1.00  0.00           H  
ATOM   1268  CG  ARG A  79      -2.136   6.245 -12.127  1.00  0.00           C  
ATOM   1269  HG2 ARG A  79      -1.644   7.029 -11.550  1.00  0.00           H  
ATOM   1270  HG3 ARG A  79      -2.169   6.574 -13.161  1.00  0.00           H  
ATOM   1271  CD  ARG A  79      -3.566   6.050 -11.618  1.00  0.00           C  
ATOM   1272  HD2 ARG A  79      -4.143   6.951 -11.830  1.00  0.00           H  
ATOM   1273  HD3 ARG A  79      -4.021   5.204 -12.131  1.00  0.00           H  
ATOM   1274  NE  ARG A  79      -3.541   5.824 -10.174  1.00  0.00           N  
ATOM   1275  HE  ARG A  79      -2.633   5.954  -9.719  1.00  0.00           H  
ATOM   1276  CZ  ARG A  79      -4.540   5.695  -9.336  1.00  0.00           C  
ATOM   1277  NH1 ARG A  79      -5.769   5.487  -9.723  1.00  0.00           N  
ATOM   1278 HH11 ARG A  79      -5.915   5.172 -10.677  1.00  0.00           H  
ATOM   1279 HH12 ARG A  79      -6.448   5.347  -9.002  1.00  0.00           H  
ATOM   1280  NH2 ARG A  79      -4.257   5.746  -8.075  1.00  0.00           N  
ATOM   1281 HH21 ARG A  79      -3.268   5.694  -7.820  1.00  0.00           H  
ATOM   1282 HH22 ARG A  79      -4.909   5.990  -7.328  1.00  0.00           H  
ATOM   1283  C   ARG A  79       0.913   3.841 -12.249  1.00  0.00           C  
ATOM   1284  O   ARG A  79       1.867   4.047 -11.498  1.00  0.00           O  
ATOM   1285  N   PHE A  80       0.685   2.625 -12.745  1.00  0.00           N  
ATOM   1286  H   PHE A  80      -0.141   2.475 -13.317  1.00  0.00           H  
ATOM   1287  CA  PHE A  80       1.577   1.496 -12.451  1.00  0.00           C  
ATOM   1288  HA  PHE A  80       1.723   1.460 -11.372  1.00  0.00           H  
ATOM   1289  CB  PHE A  80       0.932   0.169 -12.870  1.00  0.00           C  
ATOM   1290  HB2 PHE A  80       0.604   0.259 -13.905  1.00  0.00           H  
ATOM   1291  HB3 PHE A  80       1.696  -0.606 -12.824  1.00  0.00           H  
ATOM   1292  CG  PHE A  80      -0.235  -0.299 -12.017  1.00  0.00           C  
ATOM   1293  CD1 PHE A  80      -0.083  -0.478 -10.626  1.00  0.00           C  
ATOM   1294  HD1 PHE A  80       0.862  -0.274 -10.148  1.00  0.00           H  
ATOM   1295  CE1 PHE A  80      -1.163  -0.928  -9.845  1.00  0.00           C  
ATOM   1296  HE1 PHE A  80      -1.046  -1.056  -8.778  1.00  0.00           H  
ATOM   1297  CZ  PHE A  80      -2.397  -1.222 -10.453  1.00  0.00           C  
ATOM   1298  HZ  PHE A  80      -3.229  -1.581  -9.860  1.00  0.00           H  
ATOM   1299  CE2 PHE A  80      -2.546  -1.063 -11.841  1.00  0.00           C  
ATOM   1300  HE2 PHE A  80      -3.495  -1.288 -12.304  1.00  0.00           H  
ATOM   1301  CD2 PHE A  80      -1.469  -0.606 -12.621  1.00  0.00           C  
ATOM   1302  HD2 PHE A  80      -1.596  -0.483 -13.687  1.00  0.00           H  
ATOM   1303  C   PHE A  80       2.988   1.665 -13.052  1.00  0.00           C  
ATOM   1304  O   PHE A  80       3.947   1.275 -12.392  1.00  0.00           O  
ATOM   1305  N   LEU A  81       3.156   2.298 -14.221  1.00  0.00           N  
ATOM   1306  H   LEU A  81       2.330   2.532 -14.768  1.00  0.00           H  
ATOM   1307  CA  LEU A  81       4.481   2.692 -14.737  1.00  0.00           C  
ATOM   1308  HA  LEU A  81       5.117   1.809 -14.780  1.00  0.00           H  
ATOM   1309  CB  LEU A  81       4.358   3.287 -16.153  1.00  0.00           C  
ATOM   1310  HB2 LEU A  81       3.600   4.069 -16.142  1.00  0.00           H  
ATOM   1311  HB3 LEU A  81       5.308   3.763 -16.397  1.00  0.00           H  
ATOM   1312  CG  LEU A  81       4.032   2.299 -17.288  1.00  0.00           C  
ATOM   1313  HG  LEU A  81       3.085   1.803 -17.100  1.00  0.00           H  
ATOM   1314  CD1 LEU A  81       3.934   3.085 -18.595  1.00  0.00           C  
ATOM   1315 HD11 LEU A  81       3.676   2.410 -19.411  1.00  0.00           H  
ATOM   1316 HD12 LEU A  81       3.150   3.837 -18.510  1.00  0.00           H  
ATOM   1317 HD13 LEU A  81       4.884   3.571 -18.816  1.00  0.00           H  
ATOM   1318  CD2 LEU A  81       5.111   1.230 -17.461  1.00  0.00           C  
ATOM   1319 HD21 LEU A  81       6.088   1.701 -17.550  1.00  0.00           H  
ATOM   1320 HD22 LEU A  81       5.103   0.554 -16.608  1.00  0.00           H  
ATOM   1321 HD23 LEU A  81       4.909   0.642 -18.355  1.00  0.00           H  
ATOM   1322  C   LEU A  81       5.192   3.697 -13.811  1.00  0.00           C  
ATOM   1323  O   LEU A  81       6.382   3.547 -13.535  1.00  0.00           O  
ATOM   1324  N   LYS A  82       4.468   4.691 -13.280  1.00  0.00           N  
ATOM   1325  H   LYS A  82       3.509   4.798 -13.603  1.00  0.00           H  
ATOM   1326  CA  LYS A  82       4.984   5.659 -12.291  1.00  0.00           C  
ATOM   1327  HA  LYS A  82       5.895   6.120 -12.678  1.00  0.00           H  
ATOM   1328  CB  LYS A  82       3.937   6.748 -12.045  1.00  0.00           C  
ATOM   1329  HB2 LYS A  82       2.946   6.304 -11.958  1.00  0.00           H  
ATOM   1330  HB3 LYS A  82       4.165   7.259 -11.107  1.00  0.00           H  
ATOM   1331  CG  LYS A  82       3.946   7.790 -13.161  1.00  0.00           C  
ATOM   1332  HG2 LYS A  82       4.895   8.325 -13.127  1.00  0.00           H  
ATOM   1333  HG3 LYS A  82       3.834   7.315 -14.137  1.00  0.00           H  
ATOM   1334  CD  LYS A  82       2.798   8.770 -12.930  1.00  0.00           C  
ATOM   1335  HD2 LYS A  82       1.849   8.276 -13.149  1.00  0.00           H  
ATOM   1336  HD3 LYS A  82       2.803   9.100 -11.890  1.00  0.00           H  
ATOM   1337  CE  LYS A  82       2.986   9.979 -13.838  1.00  0.00           C  
ATOM   1338  HE2 LYS A  82       3.963  10.425 -13.641  1.00  0.00           H  
ATOM   1339  HE3 LYS A  82       2.959   9.655 -14.884  1.00  0.00           H  
ATOM   1340  NZ  LYS A  82       1.926  10.972 -13.600  1.00  0.00           N  
ATOM   1341  HZ1 LYS A  82       1.033  10.624 -13.964  1.00  0.00           H  
ATOM   1342  HZ2 LYS A  82       1.846  11.273 -12.644  1.00  0.00           H  
ATOM   1343  HZ3 LYS A  82       2.042  11.765 -14.240  1.00  0.00           H  
ATOM   1344  C   LYS A  82       5.368   5.028 -10.954  1.00  0.00           C  
ATOM   1345  O   LYS A  82       6.296   5.514 -10.308  1.00  0.00           O  
ATOM   1346  N   ARG A  83       4.690   3.957 -10.528  1.00  0.00           N  
ATOM   1347  H   ARG A  83       3.883   3.675 -11.074  1.00  0.00           H  
ATOM   1348  CA  ARG A  83       5.094   3.137  -9.372  1.00  0.00           C  
ATOM   1349  HA  ARG A  83       5.412   3.784  -8.553  1.00  0.00           H  
ATOM   1350  CB  ARG A  83       3.894   2.295  -8.886  1.00  0.00           C  
ATOM   1351  HB2 ARG A  83       3.493   1.723  -9.724  1.00  0.00           H  
ATOM   1352  HB3 ARG A  83       4.231   1.588  -8.128  1.00  0.00           H  
ATOM   1353  CG  ARG A  83       2.777   3.174  -8.283  1.00  0.00           C  
ATOM   1354  HG2 ARG A  83       3.149   3.672  -7.388  1.00  0.00           H  
ATOM   1355  HG3 ARG A  83       2.514   3.951  -9.000  1.00  0.00           H  
ATOM   1356  CD  ARG A  83       1.485   2.408  -7.949  1.00  0.00           C  
ATOM   1357  HD2 ARG A  83       0.657   3.113  -8.063  1.00  0.00           H  
ATOM   1358  HD3 ARG A  83       1.337   1.603  -8.669  1.00  0.00           H  
ATOM   1359  NE  ARG A  83       1.475   1.865  -6.573  1.00  0.00           N  
ATOM   1360  HE  ARG A  83       2.355   1.561  -6.177  1.00  0.00           H  
ATOM   1361  CZ  ARG A  83       0.438   1.829  -5.745  1.00  0.00           C  
ATOM   1362  NH1 ARG A  83      -0.775   2.148  -6.107  1.00  0.00           N  
ATOM   1363 HH11 ARG A  83      -0.929   2.566  -7.013  1.00  0.00           H  
ATOM   1364 HH12 ARG A  83      -1.415   2.400  -5.369  1.00  0.00           H  
ATOM   1365  NH2 ARG A  83       0.598   1.527  -4.491  1.00  0.00           N  
ATOM   1366 HH21 ARG A  83       1.543   1.548  -4.117  1.00  0.00           H  
ATOM   1367 HH22 ARG A  83      -0.140   1.781  -3.855  1.00  0.00           H  
ATOM   1368  C   ARG A  83       6.329   2.287  -9.710  1.00  0.00           C  
ATOM   1369  O   ARG A  83       7.315   2.332  -8.978  1.00  0.00           O  
ATOM   1370  N   LEU A  84       6.318   1.595 -10.854  1.00  0.00           N  
ATOM   1371  H   LEU A  84       5.460   1.600 -11.393  1.00  0.00           H  
ATOM   1372  CA  LEU A  84       7.414   0.743 -11.336  1.00  0.00           C  
ATOM   1373  HA  LEU A  84       7.578  -0.046 -10.600  1.00  0.00           H  
ATOM   1374  CB  LEU A  84       6.945   0.108 -12.661  1.00  0.00           C  
ATOM   1375  HB2 LEU A  84       6.069  -0.505 -12.457  1.00  0.00           H  
ATOM   1376  HB3 LEU A  84       6.637   0.915 -13.324  1.00  0.00           H  
ATOM   1377  CG  LEU A  84       7.973  -0.743 -13.426  1.00  0.00           C  
ATOM   1378  HG  LEU A  84       8.817  -0.121 -13.720  1.00  0.00           H  
ATOM   1379  CD1 LEU A  84       8.473  -1.927 -12.599  1.00  0.00           C  
ATOM   1380 HD11 LEU A  84       9.117  -2.558 -13.207  1.00  0.00           H  
ATOM   1381 HD12 LEU A  84       9.050  -1.562 -11.750  1.00  0.00           H  
ATOM   1382 HD13 LEU A  84       7.629  -2.514 -12.237  1.00  0.00           H  
ATOM   1383  CD2 LEU A  84       7.313  -1.297 -14.689  1.00  0.00           C  
ATOM   1384 HD21 LEU A  84       6.911  -0.483 -15.288  1.00  0.00           H  
ATOM   1385 HD22 LEU A  84       8.056  -1.826 -15.284  1.00  0.00           H  
ATOM   1386 HD23 LEU A  84       6.512  -1.985 -14.423  1.00  0.00           H  
ATOM   1387  C   LEU A  84       8.749   1.497 -11.493  1.00  0.00           C  
ATOM   1388  O   LEU A  84       9.789   0.981 -11.091  1.00  0.00           O  
ATOM   1389  N   ASP A  85       8.723   2.713 -12.044  1.00  0.00           N  
ATOM   1390  H   ASP A  85       7.844   3.054 -12.423  1.00  0.00           H  
ATOM   1391  CA  ASP A  85       9.895   3.583 -12.179  1.00  0.00           C  
ATOM   1392  HA  ASP A  85      10.637   3.090 -12.809  1.00  0.00           H  
ATOM   1393  CB  ASP A  85       9.438   4.874 -12.870  1.00  0.00           C  
ATOM   1394  HB2 ASP A  85       9.085   4.613 -13.871  1.00  0.00           H  
ATOM   1395  HB3 ASP A  85       8.593   5.277 -12.307  1.00  0.00           H  
ATOM   1396  CG  ASP A  85      10.499   5.978 -12.998  1.00  0.00           C  
ATOM   1397  OD1 ASP A  85      11.714   5.691 -13.050  1.00  0.00           O  
ATOM   1398  OD2 ASP A  85      10.087   7.154 -13.072  1.00  0.00           O  
ATOM   1399  C   ASP A  85      10.567   3.879 -10.829  1.00  0.00           C  
ATOM   1400  O   ASP A  85      11.763   3.640 -10.684  1.00  0.00           O  
ATOM   1401  N   ARG A  86       9.827   4.345  -9.809  1.00  0.00           N  
ATOM   1402  H   ARG A  86       8.829   4.463  -9.939  1.00  0.00           H  
ATOM   1403  CA  ARG A  86      10.447   4.713  -8.522  1.00  0.00           C  
ATOM   1404  HA  ARG A  86      11.289   5.375  -8.736  1.00  0.00           H  
ATOM   1405  CB  ARG A  86       9.465   5.475  -7.620  1.00  0.00           C  
ATOM   1406  HB2 ARG A  86       8.584   4.860  -7.439  1.00  0.00           H  
ATOM   1407  HB3 ARG A  86       9.957   5.672  -6.665  1.00  0.00           H  
ATOM   1408  CG  ARG A  86       9.042   6.813  -8.251  1.00  0.00           C  
ATOM   1409  HG2 ARG A  86       9.915   7.289  -8.702  1.00  0.00           H  
ATOM   1410  HG3 ARG A  86       8.322   6.622  -9.044  1.00  0.00           H  
ATOM   1411  CD  ARG A  86       8.448   7.807  -7.242  1.00  0.00           C  
ATOM   1412  HD2 ARG A  86       9.260   8.182  -6.616  1.00  0.00           H  
ATOM   1413  HD3 ARG A  86       8.036   8.661  -7.783  1.00  0.00           H  
ATOM   1414  NE  ARG A  86       7.422   7.234  -6.350  1.00  0.00           N  
ATOM   1415  HE  ARG A  86       7.658   7.188  -5.352  1.00  0.00           H  
ATOM   1416  CZ  ARG A  86       6.182   6.879  -6.622  1.00  0.00           C  
ATOM   1417  NH1 ARG A  86       5.701   6.817  -7.828  1.00  0.00           N  
ATOM   1418 HH11 ARG A  86       6.333   6.808  -8.612  1.00  0.00           H  
ATOM   1419 HH12 ARG A  86       4.742   6.554  -7.930  1.00  0.00           H  
ATOM   1420  NH2 ARG A  86       5.374   6.571  -5.659  1.00  0.00           N  
ATOM   1421 HH21 ARG A  86       5.719   6.583  -4.691  1.00  0.00           H  
ATOM   1422 HH22 ARG A  86       4.414   6.280  -5.803  1.00  0.00           H  
ATOM   1423  C   ARG A  86      11.068   3.517  -7.794  1.00  0.00           C  
ATOM   1424  O   ARG A  86      12.164   3.645  -7.252  1.00  0.00           O  
ATOM   1425  N   ASN A  87      10.428   2.344  -7.840  1.00  0.00           N  
ATOM   1426  H   ASN A  87       9.519   2.305  -8.281  1.00  0.00           H  
ATOM   1427  CA  ASN A  87      11.032   1.118  -7.303  1.00  0.00           C  
ATOM   1428  HA  ASN A  87      11.429   1.345  -6.310  1.00  0.00           H  
ATOM   1429  CB  ASN A  87       9.958   0.023  -7.137  1.00  0.00           C  
ATOM   1430  HB2 ASN A  87       9.292   0.008  -8.000  1.00  0.00           H  
ATOM   1431  HB3 ASN A  87      10.461  -0.937  -7.069  1.00  0.00           H  
ATOM   1432  CG  ASN A  87       9.136   0.166  -5.862  1.00  0.00           C  
ATOM   1433  OD1 ASN A  87       9.370   1.022  -5.023  1.00  0.00           O  
ATOM   1434  ND2 ASN A  87       8.156  -0.688  -5.673  1.00  0.00           N  
ATOM   1435 HD21 ASN A  87       7.696  -0.676  -4.765  1.00  0.00           H  
ATOM   1436 HD22 ASN A  87       8.008  -1.446  -6.313  1.00  0.00           H  
ATOM   1437  C   ASN A  87      12.261   0.635  -8.106  1.00  0.00           C  
ATOM   1438  O   ASN A  87      13.241   0.225  -7.486  1.00  0.00           O  
ATOM   1439  N   LEU A  88      12.280   0.708  -9.447  1.00  0.00           N  
ATOM   1440  H   LEU A  88      11.459   1.048  -9.938  1.00  0.00           H  
ATOM   1441  CA  LEU A  88      13.485   0.384 -10.237  1.00  0.00           C  
ATOM   1442  HA  LEU A  88      13.864  -0.581  -9.904  1.00  0.00           H  
ATOM   1443  CB  LEU A  88      13.140   0.304 -11.735  1.00  0.00           C  
ATOM   1444  HB2 LEU A  88      12.556   1.186 -12.000  1.00  0.00           H  
ATOM   1445  HB3 LEU A  88      14.067   0.332 -12.307  1.00  0.00           H  
ATOM   1446  CG  LEU A  88      12.371  -0.960 -12.151  1.00  0.00           C  
ATOM   1447  HG  LEU A  88      11.520  -1.114 -11.487  1.00  0.00           H  
ATOM   1448  CD1 LEU A  88      11.858  -0.799 -13.583  1.00  0.00           C  
ATOM   1449 HD11 LEU A  88      12.689  -0.660 -14.273  1.00  0.00           H  
ATOM   1450 HD12 LEU A  88      11.286  -1.679 -13.870  1.00  0.00           H  
ATOM   1451 HD13 LEU A  88      11.208   0.075 -13.636  1.00  0.00           H  
ATOM   1452  CD2 LEU A  88      13.260  -2.206 -12.127  1.00  0.00           C  
ATOM   1453 HD21 LEU A  88      12.658  -3.075 -12.386  1.00  0.00           H  
ATOM   1454 HD22 LEU A  88      14.080  -2.101 -12.838  1.00  0.00           H  
ATOM   1455 HD23 LEU A  88      13.669  -2.361 -11.131  1.00  0.00           H  
ATOM   1456  C   LEU A  88      14.625   1.392 -10.012  1.00  0.00           C  
ATOM   1457  O   LEU A  88      15.788   0.997  -9.950  1.00  0.00           O  
ATOM   1458  N   TRP A  89      14.305   2.678  -9.851  1.00  0.00           N  
ATOM   1459  H   TRP A  89      13.333   2.942  -9.988  1.00  0.00           H  
ATOM   1460  CA  TRP A  89      15.231   3.741  -9.447  1.00  0.00           C  
ATOM   1461  HA  TRP A  89      16.058   3.783 -10.156  1.00  0.00           H  
ATOM   1462  CB  TRP A  89      14.459   5.072  -9.518  1.00  0.00           C  
ATOM   1463  HB2 TRP A  89      13.976   5.114 -10.495  1.00  0.00           H  
ATOM   1464  HB3 TRP A  89      13.662   5.044  -8.778  1.00  0.00           H  
ATOM   1465  CG  TRP A  89      15.163   6.388  -9.345  1.00  0.00           C  
ATOM   1466  CD1 TRP A  89      16.363   6.630  -8.764  1.00  0.00           C  
ATOM   1467  HD1 TRP A  89      17.021   5.890  -8.333  1.00  0.00           H  
ATOM   1468  NE1 TRP A  89      16.625   7.983  -8.774  1.00  0.00           N  
ATOM   1469  HE1 TRP A  89      17.429   8.397  -8.314  1.00  0.00           H  
ATOM   1470  CE2 TRP A  89      15.650   8.682  -9.446  1.00  0.00           C  
ATOM   1471  CZ2 TRP A  89      15.508  10.031  -9.798  1.00  0.00           C  
ATOM   1472  HZ2 TRP A  89      16.290  10.738  -9.568  1.00  0.00           H  
ATOM   1473  CH2 TRP A  89      14.327  10.445 -10.437  1.00  0.00           C  
ATOM   1474  HH2 TRP A  89      14.192  11.480 -10.719  1.00  0.00           H  
ATOM   1475  CZ3 TRP A  89      13.301   9.516 -10.687  1.00  0.00           C  
ATOM   1476  HZ3 TRP A  89      12.382   9.842 -11.158  1.00  0.00           H  
ATOM   1477  CE3 TRP A  89      13.464   8.161 -10.341  1.00  0.00           C  
ATOM   1478  HE3 TRP A  89      12.679   7.452 -10.568  1.00  0.00           H  
ATOM   1479  CD2 TRP A  89      14.657   7.703  -9.740  1.00  0.00           C  
ATOM   1480  C   TRP A  89      15.827   3.452  -8.061  1.00  0.00           C  
ATOM   1481  O   TRP A  89      17.042   3.560  -7.895  1.00  0.00           O  
ATOM   1482  N   GLY A  90      15.017   3.009  -7.091  1.00  0.00           N  
ATOM   1483  H   GLY A  90      14.016   2.999  -7.267  1.00  0.00           H  
ATOM   1484  CA  GLY A  90      15.483   2.563  -5.771  1.00  0.00           C  
ATOM   1485  HA2 GLY A  90      16.031   3.363  -5.278  1.00  0.00           H  
ATOM   1486  HA3 GLY A  90      14.618   2.302  -5.161  1.00  0.00           H  
ATOM   1487  C   GLY A  90      16.403   1.343  -5.839  1.00  0.00           C  
ATOM   1488  O   GLY A  90      17.522   1.380  -5.329  1.00  0.00           O  
ATOM   1489  N   LEU A  91      15.965   0.288  -6.531  1.00  0.00           N  
ATOM   1490  H   LEU A  91      15.019   0.320  -6.906  1.00  0.00           H  
ATOM   1491  CA  LEU A  91      16.747  -0.938  -6.726  1.00  0.00           C  
ATOM   1492  HA  LEU A  91      16.996  -1.331  -5.739  1.00  0.00           H  
ATOM   1493  CB  LEU A  91      15.841  -1.947  -7.457  1.00  0.00           C  
ATOM   1494  HB2 LEU A  91      14.893  -2.023  -6.922  1.00  0.00           H  
ATOM   1495  HB3 LEU A  91      15.629  -1.555  -8.453  1.00  0.00           H  
ATOM   1496  CG  LEU A  91      16.427  -3.361  -7.600  1.00  0.00           C  
ATOM   1497  HG  LEU A  91      17.391  -3.304  -8.099  1.00  0.00           H  
ATOM   1498  CD1 LEU A  91      16.614  -4.069  -6.258  1.00  0.00           C  
ATOM   1499 HD11 LEU A  91      17.344  -3.537  -5.649  1.00  0.00           H  
ATOM   1500 HD12 LEU A  91      16.974  -5.084  -6.423  1.00  0.00           H  
ATOM   1501 HD13 LEU A  91      15.665  -4.112  -5.719  1.00  0.00           H  
ATOM   1502  CD2 LEU A  91      15.490  -4.215  -8.457  1.00  0.00           C  
ATOM   1503 HD21 LEU A  91      15.941  -5.190  -8.637  1.00  0.00           H  
ATOM   1504 HD22 LEU A  91      14.534  -4.348  -7.951  1.00  0.00           H  
ATOM   1505 HD23 LEU A  91      15.326  -3.733  -9.421  1.00  0.00           H  
ATOM   1506  C   LEU A  91      18.080  -0.682  -7.465  1.00  0.00           C  
ATOM   1507  O   LEU A  91      19.089  -1.339  -7.190  1.00  0.00           O  
ATOM   1508  N   ALA A  92      18.110   0.294  -8.378  1.00  0.00           N  
ATOM   1509  H   ALA A  92      17.241   0.764  -8.603  1.00  0.00           H  
ATOM   1510  CA  ALA A  92      19.330   0.762  -9.023  1.00  0.00           C  
ATOM   1511  HA  ALA A  92      19.897  -0.098  -9.374  1.00  0.00           H  
ATOM   1512  CB  ALA A  92      18.950   1.614 -10.238  1.00  0.00           C  
ATOM   1513  HB1 ALA A  92      18.384   1.018 -10.952  1.00  0.00           H  
ATOM   1514  HB2 ALA A  92      18.344   2.468  -9.934  1.00  0.00           H  
ATOM   1515  HB3 ALA A  92      19.862   1.975 -10.712  1.00  0.00           H  
ATOM   1516  C   ALA A  92      20.231   1.565  -8.069  1.00  0.00           C  
ATOM   1517  O   ALA A  92      21.433   1.311  -7.995  1.00  0.00           O  
ATOM   1518  N   GLY A  93      19.679   2.551  -7.357  1.00  0.00           N  
ATOM   1519  H   GLY A  93      18.668   2.673  -7.390  1.00  0.00           H  
ATOM   1520  CA  GLY A  93      20.467   3.556  -6.633  1.00  0.00           C  
ATOM   1521  HA2 GLY A  93      19.795   4.127  -5.993  1.00  0.00           H  
ATOM   1522  HA3 GLY A  93      21.209   3.058  -6.008  1.00  0.00           H  
ATOM   1523  C   GLY A  93      21.191   4.547  -7.560  1.00  0.00           C  
ATOM   1524  O   GLY A  93      22.230   5.086  -7.188  1.00  0.00           O  
ATOM   1525  N   LEU A  94      20.667   4.758  -8.776  1.00  0.00           N  
ATOM   1526  H   LEU A  94      19.798   4.289  -8.982  1.00  0.00           H  
ATOM   1527  CA  LEU A  94      21.214   5.635  -9.819  1.00  0.00           C  
ATOM   1528  HA  LEU A  94      21.997   6.265  -9.394  1.00  0.00           H  
ATOM   1529  CB  LEU A  94      21.820   4.790 -10.958  1.00  0.00           C  
ATOM   1530  HB2 LEU A  94      21.031   4.151 -11.348  1.00  0.00           H  
ATOM   1531  HB3 LEU A  94      22.130   5.459 -11.765  1.00  0.00           H  
ATOM   1532  CG  LEU A  94      23.011   3.890 -10.582  1.00  0.00           C  
ATOM   1533  HG  LEU A  94      22.742   3.247  -9.745  1.00  0.00           H  
ATOM   1534  CD1 LEU A  94      23.359   2.997 -11.775  1.00  0.00           C  
ATOM   1535 HD11 LEU A  94      23.665   3.606 -12.627  1.00  0.00           H  
ATOM   1536 HD12 LEU A  94      24.174   2.325 -11.507  1.00  0.00           H  
ATOM   1537 HD13 LEU A  94      22.489   2.401 -12.048  1.00  0.00           H  
ATOM   1538  CD2 LEU A  94      24.252   4.703 -10.219  1.00  0.00           C  
ATOM   1539 HD21 LEU A  94      24.065   5.292  -9.322  1.00  0.00           H  
ATOM   1540 HD22 LEU A  94      25.085   4.030 -10.014  1.00  0.00           H  
ATOM   1541 HD23 LEU A  94      24.524   5.367 -11.040  1.00  0.00           H  
ATOM   1542  C   LEU A  94      20.110   6.551 -10.371  1.00  0.00           C  
ATOM   1543  O   LEU A  94      19.063   6.061 -10.793  1.00  0.00           O  
ATOM   1544  N   ASN A  95      20.356   7.869 -10.397  1.00  0.00           N  
ATOM   1545  H   ASN A  95      21.231   8.183 -10.010  1.00  0.00           H  
ATOM   1546  CA  ASN A  95      19.371   8.885 -10.811  1.00  0.00           C  
ATOM   1547  HA  ASN A  95      18.479   8.782 -10.200  1.00  0.00           H  
ATOM   1548  CB  ASN A  95      19.955  10.300 -10.596  1.00  0.00           C  
ATOM   1549  HB2 ASN A  95      20.916  10.377 -11.103  1.00  0.00           H  
ATOM   1550  HB3 ASN A  95      19.282  11.030 -11.043  1.00  0.00           H  
ATOM   1551  CG  ASN A  95      20.123  10.693  -9.139  1.00  0.00           C  
ATOM   1552  OD1 ASN A  95      19.449  10.194  -8.258  1.00  0.00           O  
ATOM   1553  ND2 ASN A  95      21.035  11.589  -8.839  1.00  0.00           N  
ATOM   1554 HD21 ASN A  95      21.125  11.816  -7.863  1.00  0.00           H  
ATOM   1555 HD22 ASN A  95      21.596  12.026  -9.548  1.00  0.00           H  
ATOM   1556  C   ASN A  95      18.911   8.742 -12.270  1.00  0.00           C  
ATOM   1557  O   ASN A  95      17.735   8.934 -12.579  1.00  0.00           O  
ATOM   1558  N   SER A  96      19.852   8.450 -13.166  1.00  0.00           N  
ATOM   1559  H   SER A  96      20.785   8.247 -12.837  1.00  0.00           H  
ATOM   1560  CA  SER A  96      19.652   8.326 -14.609  1.00  0.00           C  
ATOM   1561  HA  SER A  96      18.730   7.777 -14.809  1.00  0.00           H  
ATOM   1562  CB  SER A  96      19.544   9.724 -15.232  1.00  0.00           C  
ATOM   1563  HB2 SER A  96      18.671  10.235 -14.825  1.00  0.00           H  
ATOM   1564  HB3 SER A  96      20.439  10.298 -14.984  1.00  0.00           H  
ATOM   1565  OG  SER A  96      19.423   9.644 -16.637  1.00  0.00           O  
ATOM   1566  HG  SER A  96      19.335  10.531 -16.998  1.00  0.00           H  
ATOM   1567  C   SER A  96      20.824   7.559 -15.223  1.00  0.00           C  
ATOM   1568  O   SER A  96      21.940   7.589 -14.695  1.00  0.00           O  
ATOM   1569  N   CYS A  97      20.577   6.891 -16.346  1.00  0.00           N  
ATOM   1570  H   CYS A  97      19.635   6.916 -16.714  1.00  0.00           H  
ATOM   1571  CA  CYS A  97      21.606   6.330 -17.212  1.00  0.00           C  
ATOM   1572  HA  CYS A  97      22.534   6.877 -17.056  1.00  0.00           H  
ATOM   1573  CB  CYS A  97      21.845   4.866 -16.826  1.00  0.00           C  
ATOM   1574  HB2 CYS A  97      22.135   4.804 -15.776  1.00  0.00           H  
ATOM   1575  HB3 CYS A  97      20.922   4.303 -16.971  1.00  0.00           H  
ATOM   1576  SG  CYS A  97      23.161   4.173 -17.869  1.00  0.00           S  
ATOM   1577  HG  CYS A  97      24.200   4.690 -17.201  1.00  0.00           H  
ATOM   1578  C   CYS A  97      21.132   6.499 -18.666  1.00  0.00           C  
ATOM   1579  O   CYS A  97      20.072   5.964 -19.003  1.00  0.00           O  
ATOM   1580  N   PRO A  98      21.842   7.270 -19.516  1.00  0.00           N  
ATOM   1581  CD  PRO A  98      23.131   7.901 -19.274  1.00  0.00           C  
ATOM   1582  HD2 PRO A  98      23.839   7.204 -18.827  1.00  0.00           H  
ATOM   1583  HD3 PRO A  98      22.995   8.772 -18.630  1.00  0.00           H  
ATOM   1584  CG  PRO A  98      23.639   8.347 -20.645  1.00  0.00           C  
ATOM   1585  HG2 PRO A  98      24.172   7.524 -21.125  1.00  0.00           H  
ATOM   1586  HG3 PRO A  98      24.275   9.230 -20.573  1.00  0.00           H  
ATOM   1587  CB  PRO A  98      22.348   8.639 -21.407  1.00  0.00           C  
ATOM   1588  HB2 PRO A  98      22.486   8.558 -22.486  1.00  0.00           H  
ATOM   1589  HB3 PRO A  98      21.990   9.636 -21.146  1.00  0.00           H  
ATOM   1590  CA  PRO A  98      21.375   7.589 -20.862  1.00  0.00           C  
ATOM   1591  HA  PRO A  98      20.380   8.032 -20.798  1.00  0.00           H  
ATOM   1592  C   PRO A  98      21.289   6.347 -21.757  1.00  0.00           C  
ATOM   1593  O   PRO A  98      21.986   5.350 -21.558  1.00  0.00           O  
ATOM   1594  N   VAL A  99      20.427   6.427 -22.770  1.00  0.00           N  
ATOM   1595  H   VAL A  99      19.963   7.310 -22.937  1.00  0.00           H  
ATOM   1596  CA  VAL A  99      20.061   5.318 -23.659  1.00  0.00           C  
ATOM   1597  HA  VAL A  99      20.783   4.511 -23.533  1.00  0.00           H  
ATOM   1598  CB  VAL A  99      18.667   4.764 -23.281  1.00  0.00           C  
ATOM   1599  HB  VAL A  99      17.913   5.529 -23.467  1.00  0.00           H  
ATOM   1600  CG1 VAL A  99      18.297   3.518 -24.091  1.00  0.00           C  
ATOM   1601 HG11 VAL A  99      19.039   2.734 -23.944  1.00  0.00           H  
ATOM   1602 HG12 VAL A  99      18.210   3.751 -25.149  1.00  0.00           H  
ATOM   1603 HG13 VAL A  99      17.319   3.162 -23.773  1.00  0.00           H  
ATOM   1604  CG2 VAL A  99      18.607   4.374 -21.795  1.00  0.00           C  
ATOM   1605 HG21 VAL A  99      17.680   3.851 -21.572  1.00  0.00           H  
ATOM   1606 HG22 VAL A  99      19.452   3.733 -21.544  1.00  0.00           H  
ATOM   1607 HG23 VAL A  99      18.639   5.268 -21.173  1.00  0.00           H  
ATOM   1608  C   VAL A  99      20.143   5.790 -25.113  1.00  0.00           C  
ATOM   1609  O   VAL A  99      20.088   6.984 -25.376  1.00  0.00           O  
ATOM   1610  N   LYS A 100      20.309   4.853 -26.052  1.00  0.00           N  
ATOM   1611  H   LYS A 100      20.295   3.889 -25.756  1.00  0.00           H  
ATOM   1612  CA  LYS A 100      20.414   5.098 -27.495  1.00  0.00           C  
ATOM   1613  HA  LYS A 100      20.471   6.173 -27.689  1.00  0.00           H  
ATOM   1614  CB  LYS A 100      21.715   4.414 -27.948  1.00  0.00           C  
ATOM   1615  HB2 LYS A 100      22.518   4.728 -27.278  1.00  0.00           H  
ATOM   1616  HB3 LYS A 100      21.597   3.333 -27.843  1.00  0.00           H  
ATOM   1617  CG  LYS A 100      22.152   4.731 -29.382  1.00  0.00           C  
ATOM   1618  HG2 LYS A 100      21.355   4.480 -30.083  1.00  0.00           H  
ATOM   1619  HG3 LYS A 100      22.382   5.795 -29.460  1.00  0.00           H  
ATOM   1620  CD  LYS A 100      23.403   3.900 -29.705  1.00  0.00           C  
ATOM   1621  HD2 LYS A 100      24.148   4.056 -28.922  1.00  0.00           H  
ATOM   1622  HD3 LYS A 100      23.127   2.843 -29.725  1.00  0.00           H  
ATOM   1623  CE  LYS A 100      24.001   4.302 -31.055  1.00  0.00           C  
ATOM   1624  HE2 LYS A 100      23.236   4.181 -31.830  1.00  0.00           H  
ATOM   1625  HE3 LYS A 100      24.272   5.362 -31.012  1.00  0.00           H  
ATOM   1626  NZ  LYS A 100      25.196   3.481 -31.377  1.00  0.00           N  
ATOM   1627  HZ1 LYS A 100      24.940   2.503 -31.437  1.00  0.00           H  
ATOM   1628  HZ2 LYS A 100      25.900   3.587 -30.658  1.00  0.00           H  
ATOM   1629  HZ3 LYS A 100      25.592   3.771 -32.264  1.00  0.00           H  
ATOM   1630  C   LYS A 100      19.172   4.546 -28.204  1.00  0.00           C  
ATOM   1631  O   LYS A 100      18.976   3.334 -28.207  1.00  0.00           O  
ATOM   1632  N   GLU A 101      18.368   5.389 -28.846  1.00  0.00           N  
ATOM   1633  H   GLU A 101      18.553   6.394 -28.769  1.00  0.00           H  
ATOM   1634  CA  GLU A 101      17.083   5.014 -29.476  1.00  0.00           C  
ATOM   1635  HA  GLU A 101      16.519   4.433 -28.754  1.00  0.00           H  
ATOM   1636  CB  GLU A 101      16.232   6.263 -29.782  1.00  0.00           C  
ATOM   1637  HB2 GLU A 101      16.708   6.866 -30.556  1.00  0.00           H  
ATOM   1638  HB3 GLU A 101      15.276   5.928 -30.182  1.00  0.00           H  
ATOM   1639  CG  GLU A 101      15.922   7.125 -28.546  1.00  0.00           C  
ATOM   1640  HG2 GLU A 101      14.915   7.532 -28.665  1.00  0.00           H  
ATOM   1641  HG3 GLU A 101      15.906   6.493 -27.653  1.00  0.00           H  
ATOM   1642  CD  GLU A 101      16.912   8.286 -28.350  1.00  0.00           C  
ATOM   1643  OE1 GLU A 101      16.465   9.315 -27.802  1.00  0.00           O  
ATOM   1644  OE2 GLU A 101      18.098   8.121 -28.732  1.00  0.00           O  
ATOM   1645  C   GLU A 101      17.190   4.105 -30.719  1.00  0.00           C  
ATOM   1646  O   GLU A 101      16.177   3.762 -31.327  1.00  0.00           O  
ATOM   1647  N   ALA A 102      18.400   3.662 -31.078  1.00  0.00           N  
ATOM   1648  H   ALA A 102      19.164   3.906 -30.471  1.00  0.00           H  
ATOM   1649  CA  ALA A 102      18.679   2.784 -32.219  1.00  0.00           C  
ATOM   1650  HA  ALA A 102      18.256   3.242 -33.115  1.00  0.00           H  
ATOM   1651  CB  ALA A 102      20.204   2.705 -32.379  1.00  0.00           C  
ATOM   1652  HB1 ALA A 102      20.441   2.107 -33.259  1.00  0.00           H  
ATOM   1653  HB2 ALA A 102      20.616   3.706 -32.505  1.00  0.00           H  
ATOM   1654  HB3 ALA A 102      20.640   2.229 -31.499  1.00  0.00           H  
ATOM   1655  C   ALA A 102      18.061   1.371 -32.102  1.00  0.00           C  
ATOM   1656  O   ALA A 102      18.036   0.636 -33.088  1.00  0.00           O  
ATOM   1657  N   ASN A 103      17.558   1.002 -30.922  1.00  0.00           N  
ATOM   1658  H   ASN A 103      17.575   1.684 -30.177  1.00  0.00           H  
ATOM   1659  CA  ASN A 103      16.873  -0.254 -30.636  1.00  0.00           C  
ATOM   1660  HA  ASN A 103      16.771  -0.830 -31.558  1.00  0.00           H  
ATOM   1661  CB  ASN A 103      17.708  -1.063 -29.630  1.00  0.00           C  
ATOM   1662  HB2 ASN A 103      17.827  -0.489 -28.711  1.00  0.00           H  
ATOM   1663  HB3 ASN A 103      17.168  -1.973 -29.382  1.00  0.00           H  
ATOM   1664  CG  ASN A 103      19.093  -1.427 -30.142  1.00  0.00           C  
ATOM   1665  OD1 ASN A 103      20.004  -0.615 -30.223  1.00  0.00           O  
ATOM   1666  ND2 ASN A 103      19.305  -2.669 -30.506  1.00  0.00           N  
ATOM   1667 HD21 ASN A 103      20.232  -2.912 -30.800  1.00  0.00           H  
ATOM   1668 HD22 ASN A 103      18.603  -3.372 -30.360  1.00  0.00           H  
ATOM   1669  C   ASN A 103      15.465   0.044 -30.097  1.00  0.00           C  
ATOM   1670  O   ASN A 103      15.299   0.954 -29.288  1.00  0.00           O  
ATOM   1671  N   GLN A 104      14.449  -0.712 -30.523  1.00  0.00           N  
ATOM   1672  H   GLN A 104      14.645  -1.494 -31.129  1.00  0.00           H  
ATOM   1673  CA  GLN A 104      13.028  -0.430 -30.255  1.00  0.00           C  
ATOM   1674  HA  GLN A 104      12.938   0.143 -29.330  1.00  0.00           H  
ATOM   1675  CB  GLN A 104      12.429   0.403 -31.410  1.00  0.00           C  
ATOM   1676  HB2 GLN A 104      12.594  -0.128 -32.349  1.00  0.00           H  
ATOM   1677  HB3 GLN A 104      11.351   0.481 -31.265  1.00  0.00           H  
ATOM   1678  CG  GLN A 104      13.000   1.828 -31.550  1.00  0.00           C  
ATOM   1679  HG2 GLN A 104      14.071   1.779 -31.742  1.00  0.00           H  
ATOM   1680  HG3 GLN A 104      12.536   2.311 -32.409  1.00  0.00           H  
ATOM   1681  CD  GLN A 104      12.741   2.700 -30.324  1.00  0.00           C  
ATOM   1682  OE1 GLN A 104      11.747   2.556 -29.631  1.00  0.00           O  
ATOM   1683  NE2 GLN A 104      13.612   3.629 -30.020  1.00  0.00           N  
ATOM   1684 HE21 GLN A 104      13.480   4.095 -29.130  1.00  0.00           H  
ATOM   1685 HE22 GLN A 104      14.481   3.695 -30.540  1.00  0.00           H  
ATOM   1686  C   GLN A 104      12.210  -1.718 -30.069  1.00  0.00           C  
ATOM   1687  O   GLN A 104      12.511  -2.743 -30.677  1.00  0.00           O  
ATOM   1688  N   SER A 105      11.152  -1.642 -29.259  1.00  0.00           N  
ATOM   1689  H   SER A 105      11.007  -0.763 -28.764  1.00  0.00           H  
ATOM   1690  CA  SER A 105      10.211  -2.725 -28.930  1.00  0.00           C  
ATOM   1691  HA  SER A 105      10.193  -3.460 -29.736  1.00  0.00           H  
ATOM   1692  CB  SER A 105      10.692  -3.410 -27.641  1.00  0.00           C  
ATOM   1693  HB2 SER A 105      11.665  -3.861 -27.835  1.00  0.00           H  
ATOM   1694  HB3 SER A 105      10.810  -2.659 -26.856  1.00  0.00           H  
ATOM   1695  OG  SER A 105       9.800  -4.416 -27.185  1.00  0.00           O  
ATOM   1696  HG  SER A 105       9.054  -3.984 -26.722  1.00  0.00           H  
ATOM   1697  C   SER A 105       8.796  -2.163 -28.740  1.00  0.00           C  
ATOM   1698  O   SER A 105       8.643  -0.961 -28.551  1.00  0.00           O  
ATOM   1699  N   THR A 106       7.756  -3.002 -28.715  1.00  0.00           N  
ATOM   1700  H   THR A 106       7.917  -3.985 -28.880  1.00  0.00           H  
ATOM   1701  CA  THR A 106       6.485  -2.646 -28.050  1.00  0.00           C  
ATOM   1702  HA  THR A 106       6.186  -1.643 -28.355  1.00  0.00           H  
ATOM   1703  CB  THR A 106       5.335  -3.600 -28.421  1.00  0.00           C  
ATOM   1704  HB  THR A 106       4.419  -3.241 -27.955  1.00  0.00           H  
ATOM   1705  CG2 THR A 106       5.113  -3.677 -29.930  1.00  0.00           C  
ATOM   1706 HG21 THR A 106       5.956  -4.159 -30.423  1.00  0.00           H  
ATOM   1707 HG22 THR A 106       4.206  -4.247 -30.136  1.00  0.00           H  
ATOM   1708 HG23 THR A 106       4.981  -2.674 -30.334  1.00  0.00           H  
ATOM   1709  OG1 THR A 106       5.584  -4.917 -27.976  1.00  0.00           O  
ATOM   1710  HG1 THR A 106       4.821  -5.421 -28.289  1.00  0.00           H  
ATOM   1711  C   THR A 106       6.678  -2.636 -26.529  1.00  0.00           C  
ATOM   1712  O   THR A 106       7.594  -3.290 -26.008  1.00  0.00           O  
ATOM   1713  N   LEU A 107       5.826  -1.910 -25.802  1.00  0.00           N  
ATOM   1714  H   LEU A 107       5.134  -1.337 -26.277  1.00  0.00           H  
ATOM   1715  CA  LEU A 107       5.827  -1.904 -24.340  1.00  0.00           C  
ATOM   1716  HA  LEU A 107       6.838  -1.672 -24.008  1.00  0.00           H  
ATOM   1717  CB  LEU A 107       4.893  -0.785 -23.846  1.00  0.00           C  
ATOM   1718  HB2 LEU A 107       5.238   0.173 -24.239  1.00  0.00           H  
ATOM   1719  HB3 LEU A 107       3.902  -0.965 -24.253  1.00  0.00           H  
ATOM   1720  CG  LEU A 107       4.787  -0.691 -22.313  1.00  0.00           C  
ATOM   1721  HG  LEU A 107       4.590  -1.673 -21.894  1.00  0.00           H  
ATOM   1722  CD1 LEU A 107       6.063  -0.125 -21.685  1.00  0.00           C  
ATOM   1723 HD11 LEU A 107       6.909  -0.774 -21.909  1.00  0.00           H  
ATOM   1724 HD12 LEU A 107       6.258   0.873 -22.084  1.00  0.00           H  
ATOM   1725 HD13 LEU A 107       5.945  -0.068 -20.605  1.00  0.00           H  
ATOM   1726  CD2 LEU A 107       3.618   0.204 -21.917  1.00  0.00           C  
ATOM   1727 HD21 LEU A 107       3.546   0.269 -20.834  1.00  0.00           H  
ATOM   1728 HD22 LEU A 107       3.761   1.197 -22.334  1.00  0.00           H  
ATOM   1729 HD23 LEU A 107       2.688  -0.207 -22.305  1.00  0.00           H  
ATOM   1730  C   LEU A 107       5.468  -3.284 -23.755  1.00  0.00           C  
ATOM   1731  O   LEU A 107       6.117  -3.700 -22.804  1.00  0.00           O  
ATOM   1732  N   GLU A 108       4.512  -4.019 -24.330  1.00  0.00           N  
ATOM   1733  H   GLU A 108       3.984  -3.597 -25.092  1.00  0.00           H  
ATOM   1734  CA  GLU A 108       4.123  -5.374 -23.891  1.00  0.00           C  
ATOM   1735  HA  GLU A 108       3.719  -5.320 -22.877  1.00  0.00           H  
ATOM   1736  CB  GLU A 108       3.034  -5.922 -24.844  1.00  0.00           C  
ATOM   1737  HB2 GLU A 108       2.302  -5.148 -25.065  1.00  0.00           H  
ATOM   1738  HB3 GLU A 108       3.497  -6.192 -25.795  1.00  0.00           H  
ATOM   1739  CG  GLU A 108       2.287  -7.148 -24.299  1.00  0.00           C  
ATOM   1740  HG2 GLU A 108       1.690  -7.579 -25.107  1.00  0.00           H  
ATOM   1741  HG3 GLU A 108       3.006  -7.908 -23.989  1.00  0.00           H  
ATOM   1742  CD  GLU A 108       1.368  -6.764 -23.130  1.00  0.00           C  
ATOM   1743  OE1 GLU A 108       0.253  -6.261 -23.400  1.00  0.00           O  
ATOM   1744  OE2 GLU A 108       1.816  -6.892 -21.970  1.00  0.00           O  
ATOM   1745  C   GLU A 108       5.329  -6.329 -23.871  1.00  0.00           C  
ATOM   1746  O   GLU A 108       5.659  -6.954 -22.863  1.00  0.00           O  
ATOM   1747  N   ASN A 109       6.054  -6.387 -24.992  1.00  0.00           N  
ATOM   1748  H   ASN A 109       5.757  -5.813 -25.772  1.00  0.00           H  
ATOM   1749  CA  ASN A 109       7.207  -7.265 -25.174  1.00  0.00           C  
ATOM   1750  HA  ASN A 109       6.925  -8.275 -24.866  1.00  0.00           H  
ATOM   1751  CB  ASN A 109       7.527  -7.268 -26.673  1.00  0.00           C  
ATOM   1752  HB2 ASN A 109       6.632  -7.518 -27.243  1.00  0.00           H  
ATOM   1753  HB3 ASN A 109       7.863  -6.281 -26.989  1.00  0.00           H  
ATOM   1754  CG  ASN A 109       8.604  -8.272 -26.986  1.00  0.00           C  
ATOM   1755  OD1 ASN A 109       9.789  -8.005 -26.895  1.00  0.00           O  
ATOM   1756  ND2 ASN A 109       8.229  -9.479 -27.326  1.00  0.00           N  
ATOM   1757 HD21 ASN A 109       8.951 -10.135 -27.554  1.00  0.00           H  
ATOM   1758 HD22 ASN A 109       7.250  -9.700 -27.384  1.00  0.00           H  
ATOM   1759  C   ASN A 109       8.426  -6.848 -24.327  1.00  0.00           C  
ATOM   1760  O   ASN A 109       9.185  -7.700 -23.852  1.00  0.00           O  
ATOM   1761  N   PHE A 110       8.594  -5.541 -24.113  1.00  0.00           N  
ATOM   1762  H   PHE A 110       7.951  -4.900 -24.564  1.00  0.00           H  
ATOM   1763  CA  PHE A 110       9.570  -4.984 -23.181  1.00  0.00           C  
ATOM   1764  HA  PHE A 110      10.551  -5.407 -23.400  1.00  0.00           H  
ATOM   1765  CB  PHE A 110       9.634  -3.467 -23.413  1.00  0.00           C  
ATOM   1766  HB2 PHE A 110       9.844  -3.284 -24.467  1.00  0.00           H  
ATOM   1767  HB3 PHE A 110       8.660  -3.026 -23.199  1.00  0.00           H  
ATOM   1768  CG  PHE A 110      10.679  -2.745 -22.591  1.00  0.00           C  
ATOM   1769  CD1 PHE A 110      10.372  -2.298 -21.293  1.00  0.00           C  
ATOM   1770  HD1 PHE A 110       9.387  -2.470 -20.883  1.00  0.00           H  
ATOM   1771  CE1 PHE A 110      11.340  -1.619 -20.535  1.00  0.00           C  
ATOM   1772  HE1 PHE A 110      11.106  -1.267 -19.543  1.00  0.00           H  
ATOM   1773  CZ  PHE A 110      12.612  -1.372 -21.078  1.00  0.00           C  
ATOM   1774  HZ  PHE A 110      13.349  -0.833 -20.501  1.00  0.00           H  
ATOM   1775  CE2 PHE A 110      12.918  -1.813 -22.376  1.00  0.00           C  
ATOM   1776  HE2 PHE A 110      13.895  -1.628 -22.794  1.00  0.00           H  
ATOM   1777  CD2 PHE A 110      11.956  -2.502 -23.133  1.00  0.00           C  
ATOM   1778  HD2 PHE A 110      12.200  -2.837 -24.132  1.00  0.00           H  
ATOM   1779  C   PHE A 110       9.221  -5.343 -21.724  1.00  0.00           C  
ATOM   1780  O   PHE A 110      10.094  -5.783 -20.972  1.00  0.00           O  
ATOM   1781  N   LEU A 111       7.948  -5.220 -21.326  1.00  0.00           N  
ATOM   1782  H   LEU A 111       7.266  -4.862 -21.992  1.00  0.00           H  
ATOM   1783  CA  LEU A 111       7.459  -5.571 -19.990  1.00  0.00           C  
ATOM   1784  HA  LEU A 111       8.114  -5.107 -19.255  1.00  0.00           H  
ATOM   1785  CB  LEU A 111       6.031  -5.032 -19.779  1.00  0.00           C  
ATOM   1786  HB2 LEU A 111       5.419  -5.331 -20.633  1.00  0.00           H  
ATOM   1787  HB3 LEU A 111       5.611  -5.515 -18.895  1.00  0.00           H  
ATOM   1788  CG  LEU A 111       5.914  -3.507 -19.581  1.00  0.00           C  
ATOM   1789  HG  LEU A 111       6.342  -2.978 -20.428  1.00  0.00           H  
ATOM   1790  CD1 LEU A 111       4.433  -3.139 -19.459  1.00  0.00           C  
ATOM   1791 HD11 LEU A 111       3.909  -3.462 -20.360  1.00  0.00           H  
ATOM   1792 HD12 LEU A 111       3.992  -3.639 -18.597  1.00  0.00           H  
ATOM   1793 HD13 LEU A 111       4.322  -2.060 -19.356  1.00  0.00           H  
ATOM   1794  CD2 LEU A 111       6.621  -3.018 -18.315  1.00  0.00           C  
ATOM   1795 HD21 LEU A 111       6.396  -1.964 -18.156  1.00  0.00           H  
ATOM   1796 HD22 LEU A 111       6.287  -3.593 -17.456  1.00  0.00           H  
ATOM   1797 HD23 LEU A 111       7.698  -3.118 -18.437  1.00  0.00           H  
ATOM   1798  C   LEU A 111       7.505  -7.080 -19.700  1.00  0.00           C  
ATOM   1799  O   LEU A 111       7.852  -7.444 -18.578  1.00  0.00           O  
ATOM   1800  N   GLU A 112       7.229  -7.975 -20.657  1.00  0.00           N  
ATOM   1801  H   GLU A 112       6.831  -7.647 -21.535  1.00  0.00           H  
ATOM   1802  CA  GLU A 112       7.400  -9.424 -20.430  1.00  0.00           C  
ATOM   1803  HA  GLU A 112       6.892  -9.674 -19.501  1.00  0.00           H  
ATOM   1804  CB  GLU A 112       6.738 -10.249 -21.548  1.00  0.00           C  
ATOM   1805  HB2 GLU A 112       5.702  -9.927 -21.661  1.00  0.00           H  
ATOM   1806  HB3 GLU A 112       7.257 -10.053 -22.487  1.00  0.00           H  
ATOM   1807  CG  GLU A 112       6.759 -11.770 -21.276  1.00  0.00           C  
ATOM   1808  HG2 GLU A 112       6.275 -12.274 -22.116  1.00  0.00           H  
ATOM   1809  HG3 GLU A 112       7.795 -12.116 -21.247  1.00  0.00           H  
ATOM   1810  CD  GLU A 112       6.035 -12.162 -19.973  1.00  0.00           C  
ATOM   1811  OE1 GLU A 112       4.825 -11.864 -19.847  1.00  0.00           O  
ATOM   1812  OE2 GLU A 112       6.679 -12.695 -19.039  1.00  0.00           O  
ATOM   1813  C   GLU A 112       8.879  -9.806 -20.242  1.00  0.00           C  
ATOM   1814  O   GLU A 112       9.214 -10.571 -19.338  1.00  0.00           O  
ATOM   1815  N   ARG A 113       9.800  -9.225 -21.027  1.00  0.00           N  
ATOM   1816  H   ARG A 113       9.481  -8.595 -21.758  1.00  0.00           H  
ATOM   1817  CA  ARG A 113      11.251  -9.432 -20.843  1.00  0.00           C  
ATOM   1818  HA  ARG A 113      11.443 -10.504 -20.770  1.00  0.00           H  
ATOM   1819  CB  ARG A 113      12.016  -8.885 -22.060  1.00  0.00           C  
ATOM   1820  HB2 ARG A 113      11.653  -7.888 -22.319  1.00  0.00           H  
ATOM   1821  HB3 ARG A 113      13.077  -8.815 -21.813  1.00  0.00           H  
ATOM   1822  CG  ARG A 113      11.853  -9.840 -23.255  1.00  0.00           C  
ATOM   1823  HG2 ARG A 113      12.201 -10.830 -22.957  1.00  0.00           H  
ATOM   1824  HG3 ARG A 113      10.801  -9.920 -23.535  1.00  0.00           H  
ATOM   1825  CD  ARG A 113      12.671  -9.400 -24.473  1.00  0.00           C  
ATOM   1826  HD2 ARG A 113      13.689  -9.177 -24.149  1.00  0.00           H  
ATOM   1827  HD3 ARG A 113      12.716 -10.237 -25.172  1.00  0.00           H  
ATOM   1828  NE  ARG A 113      12.061  -8.253 -25.171  1.00  0.00           N  
ATOM   1829  HE  ARG A 113      11.063  -8.285 -25.352  1.00  0.00           H  
ATOM   1830  CZ  ARG A 113      12.668  -7.204 -25.686  1.00  0.00           C  
ATOM   1831  NH1 ARG A 113      13.940  -7.001 -25.559  1.00  0.00           N  
ATOM   1832 HH11 ARG A 113      14.510  -7.647 -25.061  1.00  0.00           H  
ATOM   1833 HH12 ARG A 113      14.310  -6.134 -25.964  1.00  0.00           H  
ATOM   1834  NH2 ARG A 113      12.010  -6.326 -26.369  1.00  0.00           N  
ATOM   1835 HH21 ARG A 113      11.036  -6.470 -26.607  1.00  0.00           H  
ATOM   1836 HH22 ARG A 113      12.557  -5.580 -26.803  1.00  0.00           H  
ATOM   1837  C   ARG A 113      11.761  -8.848 -19.521  1.00  0.00           C  
ATOM   1838  O   ARG A 113      12.516  -9.521 -18.823  1.00  0.00           O  
ATOM   1839  N   LEU A 114      11.282  -7.668 -19.117  1.00  0.00           N  
ATOM   1840  H   LEU A 114      10.698  -7.150 -19.767  1.00  0.00           H  
ATOM   1841  CA  LEU A 114      11.541  -7.090 -17.789  1.00  0.00           C  
ATOM   1842  HA  LEU A 114      12.621  -7.008 -17.657  1.00  0.00           H  
ATOM   1843  CB  LEU A 114      10.936  -5.673 -17.739  1.00  0.00           C  
ATOM   1844  HB2 LEU A 114      11.436  -5.054 -18.485  1.00  0.00           H  
ATOM   1845  HB3 LEU A 114       9.889  -5.745 -18.026  1.00  0.00           H  
ATOM   1846  CG  LEU A 114      10.993  -4.960 -16.373  1.00  0.00           C  
ATOM   1847  HG  LEU A 114      10.414  -5.529 -15.644  1.00  0.00           H  
ATOM   1848  CD1 LEU A 114      12.411  -4.765 -15.829  1.00  0.00           C  
ATOM   1849 HD11 LEU A 114      13.006  -4.182 -16.530  1.00  0.00           H  
ATOM   1850 HD12 LEU A 114      12.369  -4.243 -14.872  1.00  0.00           H  
ATOM   1851 HD13 LEU A 114      12.887  -5.731 -15.670  1.00  0.00           H  
ATOM   1852  CD2 LEU A 114      10.355  -3.579 -16.520  1.00  0.00           C  
ATOM   1853 HD21 LEU A 114       9.341  -3.681 -16.901  1.00  0.00           H  
ATOM   1854 HD22 LEU A 114      10.314  -3.087 -15.550  1.00  0.00           H  
ATOM   1855 HD23 LEU A 114      10.935  -2.966 -17.212  1.00  0.00           H  
ATOM   1856  C   LEU A 114      11.005  -7.991 -16.663  1.00  0.00           C  
ATOM   1857  O   LEU A 114      11.723  -8.259 -15.706  1.00  0.00           O  
ATOM   1858  N   LYS A 115       9.779  -8.513 -16.789  1.00  0.00           N  
ATOM   1859  H   LYS A 115       9.232  -8.221 -17.596  1.00  0.00           H  
ATOM   1860  CA  LYS A 115       9.157  -9.479 -15.861  1.00  0.00           C  
ATOM   1861  HA  LYS A 115       9.214  -9.088 -14.849  1.00  0.00           H  
ATOM   1862  CB  LYS A 115       7.678  -9.598 -16.273  1.00  0.00           C  
ATOM   1863  HB2 LYS A 115       7.269  -8.589 -16.346  1.00  0.00           H  
ATOM   1864  HB3 LYS A 115       7.650 -10.048 -17.265  1.00  0.00           H  
ATOM   1865  CG  LYS A 115       6.749 -10.393 -15.337  1.00  0.00           C  
ATOM   1866  HG2 LYS A 115       7.041 -11.444 -15.355  1.00  0.00           H  
ATOM   1867  HG3 LYS A 115       6.859 -10.017 -14.319  1.00  0.00           H  
ATOM   1868  CD  LYS A 115       5.262 -10.273 -15.752  1.00  0.00           C  
ATOM   1869  HD2 LYS A 115       4.664 -10.936 -15.124  1.00  0.00           H  
ATOM   1870  HD3 LYS A 115       4.917  -9.251 -15.601  1.00  0.00           H  
ATOM   1871  CE  LYS A 115       5.084 -10.651 -17.227  1.00  0.00           C  
ATOM   1872  HE2 LYS A 115       5.667  -9.961 -17.842  1.00  0.00           H  
ATOM   1873  HE3 LYS A 115       5.506 -11.649 -17.388  1.00  0.00           H  
ATOM   1874  NZ  LYS A 115       3.688 -10.642 -17.723  1.00  0.00           N  
ATOM   1875  HZ1 LYS A 115       3.271  -9.714 -17.745  1.00  0.00           H  
ATOM   1876  HZ2 LYS A 115       3.732 -11.005 -18.685  1.00  0.00           H  
ATOM   1877  HZ3 LYS A 115       3.093 -11.259 -17.196  1.00  0.00           H  
ATOM   1878  C   LYS A 115       9.906 -10.818 -15.823  1.00  0.00           C  
ATOM   1879  O   LYS A 115      10.041 -11.412 -14.755  1.00  0.00           O  
ATOM   1880  N   THR A 116      10.470 -11.247 -16.949  1.00  0.00           N  
ATOM   1881  H   THR A 116      10.238 -10.749 -17.801  1.00  0.00           H  
ATOM   1882  CA  THR A 116      11.356 -12.418 -17.051  1.00  0.00           C  
ATOM   1883  HA  THR A 116      10.869 -13.271 -16.579  1.00  0.00           H  
ATOM   1884  CB  THR A 116      11.595 -12.785 -18.521  1.00  0.00           C  
ATOM   1885  HB  THR A 116      12.014 -11.940 -19.064  1.00  0.00           H  
ATOM   1886  CG2 THR A 116      12.514 -13.992 -18.700  1.00  0.00           C  
ATOM   1887 HG21 THR A 116      12.564 -14.250 -19.757  1.00  0.00           H  
ATOM   1888 HG22 THR A 116      13.522 -13.766 -18.351  1.00  0.00           H  
ATOM   1889 HG23 THR A 116      12.117 -14.842 -18.144  1.00  0.00           H  
ATOM   1890  OG1 THR A 116      10.362 -13.136 -19.094  1.00  0.00           O  
ATOM   1891  HG1 THR A 116       9.824 -12.332 -19.195  1.00  0.00           H  
ATOM   1892  C   THR A 116      12.679 -12.190 -16.319  1.00  0.00           C  
ATOM   1893  O   THR A 116      13.059 -13.000 -15.477  1.00  0.00           O  
ATOM   1894  N   ILE A 117      13.347 -11.058 -16.560  1.00  0.00           N  
ATOM   1895  H   ILE A 117      12.996 -10.436 -17.283  1.00  0.00           H  
ATOM   1896  CA  ILE A 117      14.576 -10.679 -15.843  1.00  0.00           C  
ATOM   1897  HA  ILE A 117      15.301 -11.488 -15.951  1.00  0.00           H  
ATOM   1898  CB  ILE A 117      15.191  -9.399 -16.462  1.00  0.00           C  
ATOM   1899  HB  ILE A 117      14.401  -8.652 -16.558  1.00  0.00           H  
ATOM   1900  CG2 ILE A 117      16.308  -8.801 -15.580  1.00  0.00           C  
ATOM   1901 HG21 ILE A 117      17.077  -9.553 -15.395  1.00  0.00           H  
ATOM   1902 HG22 ILE A 117      16.764  -7.941 -16.070  1.00  0.00           H  
ATOM   1903 HG23 ILE A 117      15.904  -8.461 -14.626  1.00  0.00           H  
ATOM   1904  CG1 ILE A 117      15.751  -9.722 -17.868  1.00  0.00           C  
ATOM   1905 HG12 ILE A 117      16.686 -10.275 -17.772  1.00  0.00           H  
ATOM   1906 HG13 ILE A 117      15.050 -10.357 -18.408  1.00  0.00           H  
ATOM   1907  CD1 ILE A 117      15.985  -8.480 -18.737  1.00  0.00           C  
ATOM   1908 HD11 ILE A 117      16.769  -7.854 -18.312  1.00  0.00           H  
ATOM   1909 HD12 ILE A 117      16.295  -8.792 -19.735  1.00  0.00           H  
ATOM   1910 HD13 ILE A 117      15.061  -7.907 -18.819  1.00  0.00           H  
ATOM   1911  C   ILE A 117      14.305 -10.536 -14.338  1.00  0.00           C  
ATOM   1912  O   ILE A 117      15.063 -11.060 -13.527  1.00  0.00           O  
ATOM   1913  N   MET A 118      13.195  -9.908 -13.943  1.00  0.00           N  
ATOM   1914  H   MET A 118      12.617  -9.458 -14.646  1.00  0.00           H  
ATOM   1915  CA  MET A 118      12.822  -9.759 -12.528  1.00  0.00           C  
ATOM   1916  HA  MET A 118      13.683  -9.352 -11.995  1.00  0.00           H  
ATOM   1917  CB  MET A 118      11.664  -8.759 -12.388  1.00  0.00           C  
ATOM   1918  HB2 MET A 118      10.868  -9.022 -13.085  1.00  0.00           H  
ATOM   1919  HB3 MET A 118      11.265  -8.800 -11.374  1.00  0.00           H  
ATOM   1920  CG  MET A 118      12.143  -7.328 -12.665  1.00  0.00           C  
ATOM   1921  HG2 MET A 118      12.723  -7.316 -13.586  1.00  0.00           H  
ATOM   1922  HG3 MET A 118      11.276  -6.686 -12.810  1.00  0.00           H  
ATOM   1923  SD  MET A 118      13.152  -6.633 -11.331  1.00  0.00           S  
ATOM   1924  CE  MET A 118      14.342  -5.658 -12.280  1.00  0.00           C  
ATOM   1925  HE1 MET A 118      14.951  -6.323 -12.892  1.00  0.00           H  
ATOM   1926  HE2 MET A 118      13.817  -4.954 -12.923  1.00  0.00           H  
ATOM   1927  HE3 MET A 118      14.987  -5.109 -11.592  1.00  0.00           H  
ATOM   1928  C   MET A 118      12.496 -11.095 -11.845  1.00  0.00           C  
ATOM   1929  O   MET A 118      12.873 -11.279 -10.690  1.00  0.00           O  
ATOM   1930  N   ARG A 119      11.872 -12.055 -12.546  1.00  0.00           N  
ATOM   1931  H   ARG A 119      11.542 -11.825 -13.479  1.00  0.00           H  
ATOM   1932  CA  ARG A 119      11.715 -13.446 -12.073  1.00  0.00           C  
ATOM   1933  HA  ARG A 119      11.180 -13.459 -11.122  1.00  0.00           H  
ATOM   1934  CB  ARG A 119      10.959 -14.282 -13.121  1.00  0.00           C  
ATOM   1935  HB2 ARG A 119      11.198 -13.913 -14.117  1.00  0.00           H  
ATOM   1936  HB3 ARG A 119      11.305 -15.316 -13.066  1.00  0.00           H  
ATOM   1937  CG  ARG A 119       9.439 -14.303 -12.949  1.00  0.00           C  
ATOM   1938  HG2 ARG A 119       9.197 -14.881 -12.056  1.00  0.00           H  
ATOM   1939  HG3 ARG A 119       9.052 -13.289 -12.842  1.00  0.00           H  
ATOM   1940  CD  ARG A 119       8.830 -14.963 -14.196  1.00  0.00           C  
ATOM   1941  HD2 ARG A 119       8.788 -14.215 -14.991  1.00  0.00           H  
ATOM   1942  HD3 ARG A 119       9.486 -15.774 -14.523  1.00  0.00           H  
ATOM   1943  NE  ARG A 119       7.491 -15.529 -13.943  1.00  0.00           N  
ATOM   1944  HE  ARG A 119       7.265 -15.731 -12.984  1.00  0.00           H  
ATOM   1945  CZ  ARG A 119       6.647 -15.949 -14.870  1.00  0.00           C  
ATOM   1946  NH1 ARG A 119       6.862 -15.770 -16.144  1.00  0.00           N  
ATOM   1947 HH11 ARG A 119       7.685 -15.273 -16.439  1.00  0.00           H  
ATOM   1948 HH12 ARG A 119       6.159 -15.957 -16.836  1.00  0.00           H  
ATOM   1949  NH2 ARG A 119       5.562 -16.583 -14.535  1.00  0.00           N  
ATOM   1950 HH21 ARG A 119       5.335 -16.733 -13.568  1.00  0.00           H  
ATOM   1951 HH22 ARG A 119       4.983 -16.977 -15.253  1.00  0.00           H  
ATOM   1952  C   ARG A 119      13.063 -14.110 -11.809  1.00  0.00           C  
ATOM   1953  O   ARG A 119      13.264 -14.683 -10.740  1.00  0.00           O  
ATOM   1954  N   GLU A 120      13.988 -14.020 -12.761  1.00  0.00           N  
ATOM   1955  H   GLU A 120      13.745 -13.569 -13.638  1.00  0.00           H  
ATOM   1956  CA  GLU A 120      15.318 -14.627 -12.636  1.00  0.00           C  
ATOM   1957  HA  GLU A 120      15.179 -15.650 -12.289  1.00  0.00           H  
ATOM   1958  CB  GLU A 120      15.956 -14.661 -14.036  1.00  0.00           C  
ATOM   1959  HB2 GLU A 120      15.298 -15.222 -14.702  1.00  0.00           H  
ATOM   1960  HB3 GLU A 120      16.001 -13.637 -14.412  1.00  0.00           H  
ATOM   1961  CG  GLU A 120      17.371 -15.254 -14.141  1.00  0.00           C  
ATOM   1962  HG2 GLU A 120      17.703 -15.133 -15.175  1.00  0.00           H  
ATOM   1963  HG3 GLU A 120      18.049 -14.657 -13.526  1.00  0.00           H  
ATOM   1964  CD  GLU A 120      17.513 -16.735 -13.742  1.00  0.00           C  
ATOM   1965  OE1 GLU A 120      18.582 -17.287 -14.100  1.00  0.00           O  
ATOM   1966  OE2 GLU A 120      16.688 -17.259 -12.965  1.00  0.00           O  
ATOM   1967  C   GLU A 120      16.195 -13.924 -11.580  1.00  0.00           C  
ATOM   1968  O   GLU A 120      17.060 -14.550 -10.966  1.00  0.00           O  
ATOM   1969  N   LYS A 121      15.936 -12.639 -11.296  1.00  0.00           N  
ATOM   1970  H   LYS A 121      15.286 -12.148 -11.904  1.00  0.00           H  
ATOM   1971  CA  LYS A 121      16.532 -11.917 -10.164  1.00  0.00           C  
ATOM   1972  HA  LYS A 121      17.589 -12.181 -10.137  1.00  0.00           H  
ATOM   1973  CB  LYS A 121      16.403 -10.396 -10.382  1.00  0.00           C  
ATOM   1974  HB2 LYS A 121      16.845 -10.139 -11.346  1.00  0.00           H  
ATOM   1975  HB3 LYS A 121      15.347 -10.126 -10.421  1.00  0.00           H  
ATOM   1976  CG  LYS A 121      17.079  -9.545  -9.292  1.00  0.00           C  
ATOM   1977  HG2 LYS A 121      16.926  -8.492  -9.533  1.00  0.00           H  
ATOM   1978  HG3 LYS A 121      16.605  -9.741  -8.332  1.00  0.00           H  
ATOM   1979  CD  LYS A 121      18.584  -9.814  -9.162  1.00  0.00           C  
ATOM   1980  HD2 LYS A 121      18.752 -10.852  -8.873  1.00  0.00           H  
ATOM   1981  HD3 LYS A 121      19.062  -9.630 -10.126  1.00  0.00           H  
ATOM   1982  CE  LYS A 121      19.202  -8.908  -8.096  1.00  0.00           C  
ATOM   1983  HE2 LYS A 121      19.052  -7.864  -8.391  1.00  0.00           H  
ATOM   1984  HE3 LYS A 121      18.696  -9.079  -7.142  1.00  0.00           H  
ATOM   1985  NZ  LYS A 121      20.652  -9.170  -7.963  1.00  0.00           N  
ATOM   1986  HZ1 LYS A 121      21.087  -8.981  -8.875  1.00  0.00           H  
ATOM   1987  HZ2 LYS A 121      21.083  -8.492  -7.353  1.00  0.00           H  
ATOM   1988  HZ3 LYS A 121      20.856 -10.121  -7.699  1.00  0.00           H  
ATOM   1989  C   LYS A 121      15.937 -12.364  -8.825  1.00  0.00           C  
ATOM   1990  O   LYS A 121      16.696 -12.717  -7.928  1.00  0.00           O  
ATOM   1991  N   TYR A 122      14.607 -12.371  -8.697  1.00  0.00           N  
ATOM   1992  H   TYR A 122      14.061 -12.070  -9.495  1.00  0.00           H  
ATOM   1993  CA  TYR A 122      13.867 -12.751  -7.481  1.00  0.00           C  
ATOM   1994  HA  TYR A 122      14.161 -12.105  -6.656  1.00  0.00           H  
ATOM   1995  CB  TYR A 122      12.371 -12.537  -7.749  1.00  0.00           C  
ATOM   1996  HB2 TYR A 122      12.222 -11.473  -7.938  1.00  0.00           H  
ATOM   1997  HB3 TYR A 122      12.094 -13.073  -8.659  1.00  0.00           H  
ATOM   1998  CG  TYR A 122      11.423 -12.960  -6.643  1.00  0.00           C  
ATOM   1999  CD1 TYR A 122      11.085 -12.051  -5.622  1.00  0.00           C  
ATOM   2000  HD1 TYR A 122      11.526 -11.063  -5.606  1.00  0.00           H  
ATOM   2001  CE1 TYR A 122      10.171 -12.420  -4.614  1.00  0.00           C  
ATOM   2002  HE1 TYR A 122       9.927 -11.728  -3.827  1.00  0.00           H  
ATOM   2003  CZ  TYR A 122       9.591 -13.709  -4.623  1.00  0.00           C  
ATOM   2004  OH  TYR A 122       8.688 -14.072  -3.672  1.00  0.00           O  
ATOM   2005  HH  TYR A 122       8.431 -13.327  -3.102  1.00  0.00           H  
ATOM   2006  CE2 TYR A 122       9.937 -14.623  -5.641  1.00  0.00           C  
ATOM   2007  HE2 TYR A 122       9.506 -15.611  -5.624  1.00  0.00           H  
ATOM   2008  CD2 TYR A 122      10.847 -14.247  -6.651  1.00  0.00           C  
ATOM   2009  HD2 TYR A 122      11.107 -14.955  -7.425  1.00  0.00           H  
ATOM   2010  C   TYR A 122      14.161 -14.185  -7.042  1.00  0.00           C  
ATOM   2011  O   TYR A 122      14.430 -14.419  -5.868  1.00  0.00           O  
ATOM   2012  N   SER A 123      14.239 -15.108  -8.008  1.00  0.00           N  
ATOM   2013  H   SER A 123      13.986 -14.825  -8.950  1.00  0.00           H  
ATOM   2014  CA  SER A 123      14.736 -16.477  -7.827  1.00  0.00           C  
ATOM   2015  HA  SER A 123      13.996 -17.066  -7.284  1.00  0.00           H  
ATOM   2016  CB  SER A 123      14.924 -17.091  -9.225  1.00  0.00           C  
ATOM   2017  HB2 SER A 123      13.953 -17.174  -9.715  1.00  0.00           H  
ATOM   2018  HB3 SER A 123      15.557 -16.435  -9.824  1.00  0.00           H  
ATOM   2019  OG  SER A 123      15.528 -18.362  -9.179  1.00  0.00           O  
ATOM   2020  HG  SER A 123      15.742 -18.621 -10.084  1.00  0.00           H  
ATOM   2021  C   SER A 123      16.043 -16.497  -7.014  1.00  0.00           C  
ATOM   2022  O   SER A 123      16.129 -17.117  -5.954  1.00  0.00           O  
ATOM   2023  N   LYS A 124      17.026 -15.695  -7.440  1.00  0.00           N  
ATOM   2024  H   LYS A 124      16.839 -15.143  -8.267  1.00  0.00           H  
ATOM   2025  CA  LYS A 124      18.365 -15.574  -6.843  1.00  0.00           C  
ATOM   2026  HA  LYS A 124      18.668 -16.559  -6.484  1.00  0.00           H  
ATOM   2027  CB  LYS A 124      19.345 -15.132  -7.946  1.00  0.00           C  
ATOM   2028  HB2 LYS A 124      18.997 -14.185  -8.362  1.00  0.00           H  
ATOM   2029  HB3 LYS A 124      20.340 -14.978  -7.522  1.00  0.00           H  
ATOM   2030  CG  LYS A 124      19.458 -16.179  -9.067  1.00  0.00           C  
ATOM   2031  HG2 LYS A 124      19.970 -17.064  -8.683  1.00  0.00           H  
ATOM   2032  HG3 LYS A 124      18.461 -16.475  -9.398  1.00  0.00           H  
ATOM   2033  CD  LYS A 124      20.215 -15.626 -10.277  1.00  0.00           C  
ATOM   2034  HD2 LYS A 124      19.754 -14.687 -10.583  1.00  0.00           H  
ATOM   2035  HD3 LYS A 124      21.262 -15.460 -10.025  1.00  0.00           H  
ATOM   2036  CE  LYS A 124      20.083 -16.650 -11.404  1.00  0.00           C  
ATOM   2037  HE2 LYS A 124      20.664 -17.545 -11.166  1.00  0.00           H  
ATOM   2038  HE3 LYS A 124      19.030 -16.952 -11.468  1.00  0.00           H  
ATOM   2039  NZ  LYS A 124      20.479 -16.093 -12.715  1.00  0.00           N  
ATOM   2040  HZ1 LYS A 124      20.026 -15.202 -12.865  1.00  0.00           H  
ATOM   2041  HZ2 LYS A 124      21.477 -16.027 -12.836  1.00  0.00           H  
ATOM   2042  HZ3 LYS A 124      20.071 -16.708 -13.434  1.00  0.00           H  
ATOM   2043  C   LYS A 124      18.447 -14.651  -5.615  1.00  0.00           C  
ATOM   2044  O   LYS A 124      19.556 -14.362  -5.175  1.00  0.00           O  
ATOM   2045  N   CYS A 125      17.326 -14.175  -5.071  1.00  0.00           N  
ATOM   2046  H   CYS A 125      16.443 -14.452  -5.484  1.00  0.00           H  
ATOM   2047  CA  CYS A 125      17.297 -13.233  -3.938  1.00  0.00           C  
ATOM   2048  HA  CYS A 125      18.307 -13.133  -3.530  1.00  0.00           H  
ATOM   2049  CB  CYS A 125      16.856 -11.843  -4.439  1.00  0.00           C  
ATOM   2050  HB2 CYS A 125      15.873 -11.919  -4.906  1.00  0.00           H  
ATOM   2051  HB3 CYS A 125      16.789 -11.161  -3.590  1.00  0.00           H  
ATOM   2052  SG  CYS A 125      18.048 -11.167  -5.624  1.00  0.00           S  
ATOM   2053  HG  CYS A 125      17.764 -12.057  -6.592  1.00  0.00           H  
ATOM   2054  C   CYS A 125      16.437 -13.708  -2.744  1.00  0.00           C  
ATOM   2055  O   CYS A 125      16.135 -12.893  -1.870  1.00  0.00           O  
ATOM   2056  N   SER A 126      16.008 -14.974  -2.720  1.00  0.00           N  
ATOM   2057  H   SER A 126      16.337 -15.588  -3.449  1.00  0.00           H  
ATOM   2058  CA  SER A 126      15.176 -15.566  -1.650  1.00  0.00           C  
ATOM   2059  HA  SER A 126      14.241 -15.018  -1.585  1.00  0.00           H  
ATOM   2060  CB  SER A 126      14.823 -17.008  -2.000  1.00  0.00           C  
ATOM   2061  HB2 SER A 126      15.734 -17.599  -2.144  1.00  0.00           H  
ATOM   2062  HB3 SER A 126      14.259 -17.449  -1.176  1.00  0.00           H  
ATOM   2063  OG  SER A 126      14.024 -17.012  -3.172  1.00  0.00           O  
ATOM   2064  HG  SER A 126      14.589 -16.828  -3.931  1.00  0.00           H  
ATOM   2065  C   SER A 126      15.827 -15.512  -0.269  1.00  0.00           C  
ATOM   2066  O   SER A 126      16.916 -16.091  -0.099  1.00  0.00           O  
ATOM   2067  OXT SER A 126      15.215 -14.835   0.590  1.00  0.00           O  
TER    2068      SER   126                                                      
ATOM   2068  N   MET B 127      -3.553  32.073  13.548  1.00  0.00           N  
ATOM   2069  H1  MET B 127      -3.816  31.089  13.583  1.00  0.00           H  
ATOM   2070  H2  MET B 127      -2.589  32.141  13.255  1.00  0.00           H  
ATOM   2071  H3  MET B 127      -4.154  32.540  12.887  1.00  0.00           H  
ATOM   2072  CA  MET B 127      -3.737  32.641  14.893  1.00  0.00           C  
ATOM   2073  HA  MET B 127      -3.281  31.966  15.618  1.00  0.00           H  
ATOM   2074  CB  MET B 127      -3.061  34.014  15.038  1.00  0.00           C  
ATOM   2075  HB2 MET B 127      -1.996  33.917  14.825  1.00  0.00           H  
ATOM   2076  HB3 MET B 127      -3.493  34.711  14.319  1.00  0.00           H  
ATOM   2077  CG  MET B 127      -3.238  34.587  16.452  1.00  0.00           C  
ATOM   2078  HG2 MET B 127      -2.867  35.612  16.463  1.00  0.00           H  
ATOM   2079  HG3 MET B 127      -4.301  34.626  16.696  1.00  0.00           H  
ATOM   2080  SD  MET B 127      -2.383  33.652  17.751  1.00  0.00           S  
ATOM   2081  CE  MET B 127      -0.808  34.542  17.819  1.00  0.00           C  
ATOM   2082  HE1 MET B 127      -0.994  35.586  18.073  1.00  0.00           H  
ATOM   2083  HE2 MET B 127      -0.175  34.097  18.587  1.00  0.00           H  
ATOM   2084  HE3 MET B 127      -0.308  34.482  16.853  1.00  0.00           H  
ATOM   2085  C   MET B 127      -5.226  32.698  15.196  1.00  0.00           C  
ATOM   2086  O   MET B 127      -5.905  33.564  14.650  1.00  0.00           O  
ATOM   2087  N   HIE B 128      -5.738  31.813  16.053  1.00  0.00           N  
ATOM   2088  H   HIE B 128      -5.134  31.076  16.403  1.00  0.00           H  
ATOM   2089  CA  HIE B 128      -7.027  32.028  16.729  1.00  0.00           C  
ATOM   2090  HA  HIE B 128      -7.704  32.541  16.045  1.00  0.00           H  
ATOM   2091  CB  HIE B 128      -7.647  30.668  17.081  1.00  0.00           C  
ATOM   2092  HB2 HIE B 128      -7.078  30.209  17.890  1.00  0.00           H  
ATOM   2093  HB3 HIE B 128      -7.583  30.013  16.211  1.00  0.00           H  
ATOM   2094  CG  HIE B 128      -9.096  30.773  17.479  1.00  0.00           C  
ATOM   2095  ND1 HIE B 128      -9.564  31.172  18.730  1.00  0.00           N  
ATOM   2096  CE1 HIE B 128     -10.896  31.272  18.614  1.00  0.00           C  
ATOM   2097  HE1 HIE B 128     -11.559  31.592  19.407  1.00  0.00           H  
ATOM   2098  NE2 HIE B 128     -11.283  30.939  17.372  1.00  0.00           N  
ATOM   2099  HE2 HIE B 128     -12.232  30.968  17.026  1.00  0.00           H  
ATOM   2100  CD2 HIE B 128     -10.160  30.624  16.640  1.00  0.00           C  
ATOM   2101  HD2 HIE B 128     -10.111  30.349  15.594  1.00  0.00           H  
ATOM   2102  C   HIE B 128      -6.831  32.935  17.961  1.00  0.00           C  
ATOM   2103  O   HIE B 128      -5.749  32.939  18.540  1.00  0.00           O  
ATOM   2104  N   HIE B 129      -7.834  33.715  18.384  1.00  0.00           N  
ATOM   2105  H   HIE B 129      -8.737  33.668  17.932  1.00  0.00           H  
ATOM   2106  CA  HIE B 129      -7.689  34.608  19.552  1.00  0.00           C  
ATOM   2107  HA  HIE B 129      -6.703  35.073  19.508  1.00  0.00           H  
ATOM   2108  CB  HIE B 129      -8.736  35.727  19.491  1.00  0.00           C  
ATOM   2109  HB2 HIE B 129      -8.733  36.175  18.497  1.00  0.00           H  
ATOM   2110  HB3 HIE B 129      -8.452  36.503  20.203  1.00  0.00           H  
ATOM   2111  CG  HIE B 129     -10.133  35.269  19.822  1.00  0.00           C  
ATOM   2112  ND1 HIE B 129     -11.030  34.674  18.934  1.00  0.00           N  
ATOM   2113  CE1 HIE B 129     -12.134  34.418  19.652  1.00  0.00           C  
ATOM   2114  HE1 HIE B 129     -13.034  33.975  19.249  1.00  0.00           H  
ATOM   2115  NE2 HIE B 129     -11.962  34.784  20.934  1.00  0.00           N  
ATOM   2116  HE2 HIE B 129     -12.641  34.680  21.676  1.00  0.00           H  
ATOM   2117  CD2 HIE B 129     -10.703  35.324  21.060  1.00  0.00           C  
ATOM   2118  HD2 HIE B 129     -10.236  35.703  21.960  1.00  0.00           H  
ATOM   2119  C   HIE B 129      -7.761  33.882  20.909  1.00  0.00           C  
ATOM   2120  O   HIE B 129      -7.389  34.461  21.928  1.00  0.00           O  
ATOM   2121  N   HIE B 130      -8.210  32.624  20.919  1.00  0.00           N  
ATOM   2122  H   HIE B 130      -8.519  32.260  20.028  1.00  0.00           H  
ATOM   2123  CA  HIE B 130      -8.408  31.763  22.095  1.00  0.00           C  
ATOM   2124  HA  HIE B 130      -7.969  32.226  22.980  1.00  0.00           H  
ATOM   2125  CB  HIE B 130      -9.928  31.646  22.316  1.00  0.00           C  
ATOM   2126  HB2 HIE B 130     -10.390  31.246  21.416  1.00  0.00           H  
ATOM   2127  HB3 HIE B 130     -10.328  32.648  22.474  1.00  0.00           H  
ATOM   2128  CG  HIE B 130     -10.371  30.784  23.470  1.00  0.00           C  
ATOM   2129  ND1 HIE B 130     -11.020  31.255  24.612  1.00  0.00           N  
ATOM   2130  CE1 HIE B 130     -11.243  30.177  25.378  1.00  0.00           C  
ATOM   2131  HE1 HIE B 130     -11.707  30.206  26.356  1.00  0.00           H  
ATOM   2132  NE2 HIE B 130     -10.800  29.065  24.767  1.00  0.00           N  
ATOM   2133  HE2 HIE B 130     -10.821  28.134  25.156  1.00  0.00           H  
ATOM   2134  CD2 HIE B 130     -10.257  29.426  23.556  1.00  0.00           C  
ATOM   2135  HD2 HIE B 130      -9.798  28.773  22.825  1.00  0.00           H  
ATOM   2136  C   HIE B 130      -7.743  30.381  21.946  1.00  0.00           C  
ATOM   2137  O   HIE B 130      -7.162  29.873  22.899  1.00  0.00           O  
ATOM   2138  N   HIE B 131      -7.825  29.749  20.769  1.00  0.00           N  
ATOM   2139  H   HIE B 131      -8.331  30.198  20.017  1.00  0.00           H  
ATOM   2140  CA  HIE B 131      -7.276  28.407  20.524  1.00  0.00           C  
ATOM   2141  HA  HIE B 131      -7.307  27.865  21.466  1.00  0.00           H  
ATOM   2142  CB  HIE B 131      -8.170  27.618  19.548  1.00  0.00           C  
ATOM   2143  HB2 HIE B 131      -7.698  26.660  19.328  1.00  0.00           H  
ATOM   2144  HB3 HIE B 131      -8.253  28.162  18.608  1.00  0.00           H  
ATOM   2145  CG  HIE B 131      -9.554  27.325  20.077  1.00  0.00           C  
ATOM   2146  ND1 HIE B 131      -9.859  26.509  21.174  1.00  0.00           N  
ATOM   2147  CE1 HIE B 131     -11.195  26.496  21.264  1.00  0.00           C  
ATOM   2148  HE1 HIE B 131     -11.753  25.948  22.012  1.00  0.00           H  
ATOM   2149  NE2 HIE B 131     -11.740  27.246  20.292  1.00  0.00           N  
ATOM   2150  HE2 HIE B 131     -12.730  27.380  20.145  1.00  0.00           H  
ATOM   2151  CD2 HIE B 131     -10.721  27.771  19.529  1.00  0.00           C  
ATOM   2152  HD2 HIE B 131     -10.806  28.393  18.650  1.00  0.00           H  
ATOM   2153  C   HIE B 131      -5.792  28.421  20.109  1.00  0.00           C  
ATOM   2154  O   HIE B 131      -5.435  27.936  19.039  1.00  0.00           O  
ATOM   2155  N   HIE B 132      -4.897  28.977  20.935  1.00  0.00           N  
ATOM   2156  H   HIE B 132      -5.236  29.407  21.791  1.00  0.00           H  
ATOM   2157  CA  HIE B 132      -3.439  29.007  20.670  1.00  0.00           C  
ATOM   2158  HA  HIE B 132      -3.314  29.208  19.604  1.00  0.00           H  
ATOM   2159  CB  HIE B 132      -2.747  30.154  21.440  1.00  0.00           C  
ATOM   2160  HB2 HIE B 132      -1.983  30.598  20.802  1.00  0.00           H  
ATOM   2161  HB3 HIE B 132      -2.243  29.744  22.315  1.00  0.00           H  
ATOM   2162  CG  HIE B 132      -3.644  31.239  21.965  1.00  0.00           C  
ATOM   2163  ND1 HIE B 132      -4.170  31.252  23.255  1.00  0.00           N  
ATOM   2164  CE1 HIE B 132      -4.963  32.329  23.318  1.00  0.00           C  
ATOM   2165  HE1 HIE B 132      -5.554  32.611  24.180  1.00  0.00           H  
ATOM   2166  NE2 HIE B 132      -4.955  32.982  22.145  1.00  0.00           N  
ATOM   2167  HE2 HIE B 132      -5.545  33.782  21.932  1.00  0.00           H  
ATOM   2168  CD2 HIE B 132      -4.134  32.304  21.271  1.00  0.00           C  
ATOM   2169  HD2 HIE B 132      -3.946  32.537  20.231  1.00  0.00           H  
ATOM   2170  C   HIE B 132      -2.722  27.661  20.931  1.00  0.00           C  
ATOM   2171  O   HIE B 132      -1.526  27.633  21.238  1.00  0.00           O  
ATOM   2172  N   HIE B 133      -3.458  26.547  20.931  1.00  0.00           N  
ATOM   2173  H   HIE B 133      -4.419  26.619  20.623  1.00  0.00           H  
ATOM   2174  CA  HIE B 133      -3.024  25.281  21.525  1.00  0.00           C  
ATOM   2175  HA  HIE B 133      -2.777  25.486  22.567  1.00  0.00           H  
ATOM   2176  CB  HIE B 133      -4.175  24.270  21.541  1.00  0.00           C  
ATOM   2177  HB2 HIE B 133      -3.810  23.310  21.903  1.00  0.00           H  
ATOM   2178  HB3 HIE B 133      -4.544  24.126  20.525  1.00  0.00           H  
ATOM   2179  CG  HIE B 133      -5.322  24.693  22.418  1.00  0.00           C  
ATOM   2180  ND1 HIE B 133      -6.247  25.687  22.104  1.00  0.00           N  
ATOM   2181  CE1 HIE B 133      -7.159  25.664  23.087  1.00  0.00           C  
ATOM   2182  HE1 HIE B 133      -8.051  26.278  23.111  1.00  0.00           H  
ATOM   2183  NE2 HIE B 133      -6.860  24.709  23.983  1.00  0.00           N  
ATOM   2184  HE2 HIE B 133      -7.501  24.381  24.695  1.00  0.00           H  
ATOM   2185  CD2 HIE B 133      -5.689  24.097  23.589  1.00  0.00           C  
ATOM   2186  HD2 HIE B 133      -5.195  23.259  24.058  1.00  0.00           H  
ATOM   2187  C   HIE B 133      -1.760  24.698  20.886  1.00  0.00           C  
ATOM   2188  O   HIE B 133      -1.518  24.782  19.683  1.00  0.00           O  
ATOM   2189  N   LYS B 134      -0.956  24.059  21.735  1.00  0.00           N  
ATOM   2190  H   LYS B 134      -1.313  23.921  22.675  1.00  0.00           H  
ATOM   2191  CA  LYS B 134       0.345  23.463  21.411  1.00  0.00           C  
ATOM   2192  HA  LYS B 134       0.616  23.745  20.393  1.00  0.00           H  
ATOM   2193  CB  LYS B 134       1.417  24.002  22.374  1.00  0.00           C  
ATOM   2194  HB2 LYS B 134       1.207  23.643  23.384  1.00  0.00           H  
ATOM   2195  HB3 LYS B 134       2.390  23.616  22.069  1.00  0.00           H  
ATOM   2196  CG  LYS B 134       1.462  25.539  22.387  1.00  0.00           C  
ATOM   2197  HG2 LYS B 134       1.550  25.905  21.362  1.00  0.00           H  
ATOM   2198  HG3 LYS B 134       0.537  25.925  22.820  1.00  0.00           H  
ATOM   2199  CD  LYS B 134       2.641  26.066  23.209  1.00  0.00           C  
ATOM   2200  HD2 LYS B 134       2.600  25.650  24.218  1.00  0.00           H  
ATOM   2201  HD3 LYS B 134       3.574  25.769  22.728  1.00  0.00           H  
ATOM   2202  CE  LYS B 134       2.534  27.593  23.270  1.00  0.00           C  
ATOM   2203  HE2 LYS B 134       2.425  27.974  22.250  1.00  0.00           H  
ATOM   2204  HE3 LYS B 134       1.622  27.855  23.816  1.00  0.00           H  
ATOM   2205  NZ  LYS B 134       3.719  28.205  23.915  1.00  0.00           N  
ATOM   2206  HZ1 LYS B 134       3.598  29.209  23.972  1.00  0.00           H  
ATOM   2207  HZ2 LYS B 134       3.850  27.835  24.847  1.00  0.00           H  
ATOM   2208  HZ3 LYS B 134       4.548  28.020  23.364  1.00  0.00           H  
ATOM   2209  C   LYS B 134       0.268  21.940  21.464  1.00  0.00           C  
ATOM   2210  O   LYS B 134      -0.600  21.387  22.137  1.00  0.00           O  
ATOM   2211  N   VAL B 135       1.197  21.266  20.795  1.00  0.00           N  
ATOM   2212  H   VAL B 135       1.892  21.780  20.280  1.00  0.00           H  
ATOM   2213  CA  VAL B 135       1.383  19.815  20.942  1.00  0.00           C  
ATOM   2214  HA  VAL B 135       0.416  19.330  20.801  1.00  0.00           H  
ATOM   2215  CB  VAL B 135       2.331  19.263  19.857  1.00  0.00           C  
ATOM   2216  HB  VAL B 135       3.316  19.716  19.978  1.00  0.00           H  
ATOM   2217  CG1 VAL B 135       2.473  17.741  19.946  1.00  0.00           C  
ATOM   2218 HG11 VAL B 135       2.953  17.456  20.880  1.00  0.00           H  
ATOM   2219 HG12 VAL B 135       1.497  17.261  19.866  1.00  0.00           H  
ATOM   2220 HG13 VAL B 135       3.108  17.389  19.135  1.00  0.00           H  
ATOM   2221  CG2 VAL B 135       1.811  19.596  18.449  1.00  0.00           C  
ATOM   2222 HG21 VAL B 135       0.803  19.201  18.318  1.00  0.00           H  
ATOM   2223 HG22 VAL B 135       1.802  20.672  18.285  1.00  0.00           H  
ATOM   2224 HG23 VAL B 135       2.467  19.148  17.702  1.00  0.00           H  
ATOM   2225  C   VAL B 135       1.871  19.488  22.365  1.00  0.00           C  
ATOM   2226  O   VAL B 135       2.682  20.217  22.938  1.00  0.00           O  
ATOM   2227  N   LEU B 136       1.344  18.402  22.934  1.00  0.00           N  
ATOM   2228  H   LEU B 136       0.654  17.905  22.384  1.00  0.00           H  
ATOM   2229  CA  LEU B 136       1.684  17.835  24.246  1.00  0.00           C  
ATOM   2230  HA  LEU B 136       2.446  18.461  24.713  1.00  0.00           H  
ATOM   2231  CB  LEU B 136       0.414  17.862  25.120  1.00  0.00           C  
ATOM   2232  HB2 LEU B 136       0.098  18.898  25.222  1.00  0.00           H  
ATOM   2233  HB3 LEU B 136      -0.372  17.315  24.596  1.00  0.00           H  
ATOM   2234  CG  LEU B 136       0.564  17.250  26.528  1.00  0.00           C  
ATOM   2235  HG  LEU B 136       0.921  16.224  26.445  1.00  0.00           H  
ATOM   2236  CD1 LEU B 136       1.538  18.050  27.392  1.00  0.00           C  
ATOM   2237 HD11 LEU B 136       1.205  19.083  27.481  1.00  0.00           H  
ATOM   2238 HD12 LEU B 136       1.601  17.604  28.384  1.00  0.00           H  
ATOM   2239 HD13 LEU B 136       2.533  18.028  26.948  1.00  0.00           H  
ATOM   2240  CD2 LEU B 136      -0.783  17.191  27.250  1.00  0.00           C  
ATOM   2241 HD21 LEU B 136      -0.667  16.654  28.192  1.00  0.00           H  
ATOM   2242 HD22 LEU B 136      -1.147  18.194  27.461  1.00  0.00           H  
ATOM   2243 HD23 LEU B 136      -1.510  16.668  26.629  1.00  0.00           H  
ATOM   2244  C   LEU B 136       2.272  16.415  24.144  1.00  0.00           C  
ATOM   2245  O   LEU B 136       3.065  16.023  24.994  1.00  0.00           O  
ATOM   2246  N   GLN B 137       1.896  15.642  23.116  1.00  0.00           N  
ATOM   2247  H   GLN B 137       1.248  16.022  22.437  1.00  0.00           H  
ATOM   2248  CA  GLN B 137       2.523  14.357  22.785  1.00  0.00           C  
ATOM   2249  HA  GLN B 137       3.489  14.301  23.290  1.00  0.00           H  
ATOM   2250  CB  GLN B 137       1.676  13.157  23.259  1.00  0.00           C  
ATOM   2251  HB2 GLN B 137       0.717  13.162  22.743  1.00  0.00           H  
ATOM   2252  HB3 GLN B 137       2.202  12.245  22.974  1.00  0.00           H  
ATOM   2253  CG  GLN B 137       1.438  13.134  24.781  1.00  0.00           C  
ATOM   2254  HG2 GLN B 137       2.391  13.293  25.287  1.00  0.00           H  
ATOM   2255  HG3 GLN B 137       0.768  13.947  25.058  1.00  0.00           H  
ATOM   2256  CD  GLN B 137       0.846  11.812  25.278  1.00  0.00           C  
ATOM   2257  OE1 GLN B 137      -0.346  11.673  25.530  1.00  0.00           O  
ATOM   2258  NE2 GLN B 137       1.652  10.787  25.468  1.00  0.00           N  
ATOM   2259 HE21 GLN B 137       1.237   9.926  25.771  1.00  0.00           H  
ATOM   2260 HE22 GLN B 137       2.638  10.869  25.284  1.00  0.00           H  
ATOM   2261  C   GLN B 137       2.797  14.291  21.279  1.00  0.00           C  
ATOM   2262  O   GLN B 137       1.911  14.612  20.486  1.00  0.00           O  
ATOM   2263  N   GLU B 138       4.026  13.894  20.933  1.00  0.00           N  
ATOM   2264  H   GLU B 138       4.661  13.644  21.671  1.00  0.00           H  
ATOM   2265  CA  GLU B 138       4.632  13.937  19.593  1.00  0.00           C  
ATOM   2266  HA  GLU B 138       4.769  14.984  19.339  1.00  0.00           H  
ATOM   2267  CB  GLU B 138       6.029  13.291  19.700  1.00  0.00           C  
ATOM   2268  HB2 GLU B 138       6.576  13.751  20.525  1.00  0.00           H  
ATOM   2269  HB3 GLU B 138       5.896  12.240  19.957  1.00  0.00           H  
ATOM   2270  CG  GLU B 138       6.910  13.353  18.440  1.00  0.00           C  
ATOM   2271  HG2 GLU B 138       7.751  12.671  18.588  1.00  0.00           H  
ATOM   2272  HG3 GLU B 138       6.346  12.989  17.579  1.00  0.00           H  
ATOM   2273  CD  GLU B 138       7.466  14.750  18.135  1.00  0.00           C  
ATOM   2274  OE1 GLU B 138       6.934  15.746  18.672  1.00  0.00           O  
ATOM   2275  OE2 GLU B 138       8.398  14.832  17.305  1.00  0.00           O  
ATOM   2276  C   GLU B 138       3.791  13.237  18.503  1.00  0.00           C  
ATOM   2277  O   GLU B 138       3.297  12.132  18.754  1.00  0.00           O  
ATOM   2278  N   PRO B 139       3.628  13.828  17.298  1.00  0.00           N  
ATOM   2279  CD  PRO B 139       4.016  15.177  16.903  1.00  0.00           C  
ATOM   2280  HD2 PRO B 139       5.020  15.145  16.484  1.00  0.00           H  
ATOM   2281  HD3 PRO B 139       3.974  15.888  17.723  1.00  0.00           H  
ATOM   2282  CG  PRO B 139       3.016  15.591  15.828  1.00  0.00           C  
ATOM   2283  HG2 PRO B 139       3.423  16.340  15.154  1.00  0.00           H  
ATOM   2284  HG3 PRO B 139       2.108  15.967  16.297  1.00  0.00           H  
ATOM   2285  CB  PRO B 139       2.736  14.272  15.112  1.00  0.00           C  
ATOM   2286  HB2 PRO B 139       3.509  14.105  14.360  1.00  0.00           H  
ATOM   2287  HB3 PRO B 139       1.750  14.266  14.647  1.00  0.00           H  
ATOM   2288  CA  PRO B 139       2.845  13.222  16.227  1.00  0.00           C  
ATOM   2289  HA  PRO B 139       1.857  13.019  16.627  1.00  0.00           H  
ATOM   2290  C   PRO B 139       3.419  11.905  15.705  1.00  0.00           C  
ATOM   2291  O   PRO B 139       4.599  11.805  15.370  1.00  0.00           O  
ATOM   2292  N   THR B 140       2.553  10.904  15.552  1.00  0.00           N  
ATOM   2293  H   THR B 140       1.586  11.079  15.818  1.00  0.00           H  
ATOM   2294  CA  THR B 140       2.881   9.616  14.921  1.00  0.00           C  
ATOM   2295  HA  THR B 140       3.908   9.667  14.561  1.00  0.00           H  
ATOM   2296  CB  THR B 140       2.836   8.478  15.954  1.00  0.00           C  
ATOM   2297  HB  THR B 140       3.182   8.862  16.917  1.00  0.00           H  
ATOM   2298  CG2 THR B 140       1.457   7.846  16.148  1.00  0.00           C  
ATOM   2299 HG21 THR B 140       1.153   7.315  15.247  1.00  0.00           H  
ATOM   2300 HG22 THR B 140       1.501   7.138  16.975  1.00  0.00           H  
ATOM   2301 HG23 THR B 140       0.724   8.620  16.380  1.00  0.00           H  
ATOM   2302  OG1 THR B 140       3.713   7.452  15.551  1.00  0.00           O  
ATOM   2303  HG1 THR B 140       4.595   7.709  15.836  1.00  0.00           H  
ATOM   2304  C   THR B 140       2.002   9.381  13.690  1.00  0.00           C  
ATOM   2305  O   THR B 140       0.936   9.987  13.570  1.00  0.00           O  
ATOM   2306  N   CYS B 141       2.441   8.553  12.736  1.00  0.00           N  
ATOM   2307  H   CYS B 141       3.289   8.025  12.896  1.00  0.00           H  
ATOM   2308  CA  CYS B 141       1.767   8.398  11.442  1.00  0.00           C  
ATOM   2309  HA  CYS B 141       0.703   8.568  11.584  1.00  0.00           H  
ATOM   2310  CB  CYS B 141       2.301   9.479  10.489  1.00  0.00           C  
ATOM   2311  HB2 CYS B 141       2.163  10.458  10.952  1.00  0.00           H  
ATOM   2312  HB3 CYS B 141       3.367   9.323  10.319  1.00  0.00           H  
ATOM   2313  SG  CYS B 141       1.420   9.452   8.901  1.00  0.00           S  
ATOM   2314  HG  CYS B 141       2.076   8.413   8.363  1.00  0.00           H  
ATOM   2315  C   CYS B 141       1.936   6.982  10.875  1.00  0.00           C  
ATOM   2316  O   CYS B 141       3.061   6.504  10.764  1.00  0.00           O  
ATOM   2317  N   VAL B 142       0.828   6.338  10.496  1.00  0.00           N  
ATOM   2318  H   VAL B 142      -0.050   6.843  10.578  1.00  0.00           H  
ATOM   2319  CA  VAL B 142       0.762   4.964   9.964  1.00  0.00           C  
ATOM   2320  HA  VAL B 142       1.775   4.603   9.823  1.00  0.00           H  
ATOM   2321  CB  VAL B 142       0.054   3.993  10.934  1.00  0.00           C  
ATOM   2322  HB  VAL B 142      -0.046   3.029  10.434  1.00  0.00           H  
ATOM   2323  CG1 VAL B 142       0.885   3.767  12.200  1.00  0.00           C  
ATOM   2324 HG11 VAL B 142       0.407   3.015  12.827  1.00  0.00           H  
ATOM   2325 HG12 VAL B 142       1.878   3.411  11.925  1.00  0.00           H  
ATOM   2326 HG13 VAL B 142       0.985   4.695  12.764  1.00  0.00           H  
ATOM   2327  CG2 VAL B 142      -1.359   4.447  11.337  1.00  0.00           C  
ATOM   2328 HG21 VAL B 142      -1.813   3.696  11.983  1.00  0.00           H  
ATOM   2329 HG22 VAL B 142      -1.316   5.395  11.875  1.00  0.00           H  
ATOM   2330 HG23 VAL B 142      -1.984   4.566  10.453  1.00  0.00           H  
ATOM   2331  C   VAL B 142       0.085   4.930   8.596  1.00  0.00           C  
ATOM   2332  O   VAL B 142      -0.815   5.727   8.339  1.00  0.00           O  
ATOM   2333  N   SER B 143       0.475   4.009   7.711  1.00  0.00           N  
ATOM   2334  H   SER B 143       1.177   3.330   8.001  1.00  0.00           H  
ATOM   2335  CA  SER B 143      -0.154   3.844   6.389  1.00  0.00           C  
ATOM   2336  HA  SER B 143      -0.680   4.757   6.126  1.00  0.00           H  
ATOM   2337  CB  SER B 143       0.913   3.621   5.321  1.00  0.00           C  
ATOM   2338  HB2 SER B 143       1.699   4.368   5.424  1.00  0.00           H  
ATOM   2339  HB3 SER B 143       1.350   2.629   5.435  1.00  0.00           H  
ATOM   2340  OG  SER B 143       0.317   3.740   4.044  1.00  0.00           O  
ATOM   2341  HG  SER B 143       0.153   4.678   3.883  1.00  0.00           H  
ATOM   2342  C   SER B 143      -1.163   2.693   6.350  1.00  0.00           C  
ATOM   2343  O   SER B 143      -0.908   1.637   6.923  1.00  0.00           O  
ATOM   2344  N   ASP B 144      -2.273   2.832   5.621  1.00  0.00           N  
ATOM   2345  H   ASP B 144      -2.500   3.722   5.190  1.00  0.00           H  
ATOM   2346  CA  ASP B 144      -3.092   1.665   5.254  1.00  0.00           C  
ATOM   2347  HA  ASP B 144      -3.089   0.954   6.081  1.00  0.00           H  
ATOM   2348  CB  ASP B 144      -4.551   2.087   5.041  1.00  0.00           C  
ATOM   2349  HB2 ASP B 144      -5.158   1.184   4.993  1.00  0.00           H  
ATOM   2350  HB3 ASP B 144      -4.885   2.657   5.911  1.00  0.00           H  
ATOM   2351  CG  ASP B 144      -4.830   2.905   3.780  1.00  0.00           C  
ATOM   2352  OD1 ASP B 144      -3.915   3.287   3.021  1.00  0.00           O  
ATOM   2353  OD2 ASP B 144      -6.021   3.105   3.474  1.00  0.00           O  
ATOM   2354  C   ASP B 144      -2.530   0.921   4.023  1.00  0.00           C  
ATOM   2355  O   ASP B 144      -3.018  -0.154   3.670  1.00  0.00           O  
ATOM   2356  N   TYR B 145      -1.515   1.497   3.369  1.00  0.00           N  
ATOM   2357  H   TYR B 145      -1.165   2.370   3.742  1.00  0.00           H  
ATOM   2358  CA  TYR B 145      -0.904   1.030   2.124  1.00  0.00           C  
ATOM   2359  HA  TYR B 145      -0.250   1.842   1.805  1.00  0.00           H  
ATOM   2360  CB  TYR B 145      -0.003  -0.186   2.411  1.00  0.00           C  
ATOM   2361  HB2 TYR B 145       0.192  -0.253   3.482  1.00  0.00           H  
ATOM   2362  HB3 TYR B 145      -0.531  -1.096   2.129  1.00  0.00           H  
ATOM   2363  CG  TYR B 145       1.347  -0.137   1.722  1.00  0.00           C  
ATOM   2364  CD1 TYR B 145       2.251   0.896   2.043  1.00  0.00           C  
ATOM   2365  HD1 TYR B 145       1.971   1.654   2.762  1.00  0.00           H  
ATOM   2366  CE1 TYR B 145       3.525   0.932   1.444  1.00  0.00           C  
ATOM   2367  HE1 TYR B 145       4.223   1.717   1.682  1.00  0.00           H  
ATOM   2368  CZ  TYR B 145       3.906  -0.080   0.539  1.00  0.00           C  
ATOM   2369  OH  TYR B 145       5.148  -0.052  -0.000  1.00  0.00           O  
ATOM   2370  HH  TYR B 145       5.339  -0.846  -0.554  1.00  0.00           H  
ATOM   2371  CE2 TYR B 145       3.003  -1.119   0.226  1.00  0.00           C  
ATOM   2372  HE2 TYR B 145       3.306  -1.902  -0.447  1.00  0.00           H  
ATOM   2373  CD2 TYR B 145       1.721  -1.138   0.807  1.00  0.00           C  
ATOM   2374  HD2 TYR B 145       1.032  -1.933   0.566  1.00  0.00           H  
ATOM   2375  C   TYR B 145      -1.899   0.842   0.957  1.00  0.00           C  
ATOM   2376  O   TYR B 145      -1.683   0.006   0.078  1.00  0.00           O  
ATOM   2377  N   MET B 146      -2.993   1.616   0.921  1.00  0.00           N  
ATOM   2378  H   MET B 146      -3.143   2.250   1.705  1.00  0.00           H  
ATOM   2379  CA  MET B 146      -4.000   1.581  -0.153  1.00  0.00           C  
ATOM   2380  HA  MET B 146      -3.543   1.142  -1.040  1.00  0.00           H  
ATOM   2381  CB  MET B 146      -5.171   0.673   0.259  1.00  0.00           C  
ATOM   2382  HB2 MET B 146      -4.811  -0.351   0.238  1.00  0.00           H  
ATOM   2383  HB3 MET B 146      -5.486   0.921   1.274  1.00  0.00           H  
ATOM   2384  CG  MET B 146      -6.389   0.772  -0.672  1.00  0.00           C  
ATOM   2385  HG2 MET B 146      -6.847   1.754  -0.548  1.00  0.00           H  
ATOM   2386  HG3 MET B 146      -6.049   0.680  -1.704  1.00  0.00           H  
ATOM   2387  SD  MET B 146      -7.669  -0.480  -0.389  1.00  0.00           S  
ATOM   2388  CE  MET B 146      -8.897   0.080  -1.599  1.00  0.00           C  
ATOM   2389  HE1 MET B 146      -8.454   0.084  -2.596  1.00  0.00           H  
ATOM   2390  HE2 MET B 146      -9.754  -0.594  -1.587  1.00  0.00           H  
ATOM   2391  HE3 MET B 146      -9.225   1.088  -1.347  1.00  0.00           H  
ATOM   2392  C   MET B 146      -4.505   2.953  -0.599  1.00  0.00           C  
ATOM   2393  O   MET B 146      -4.679   3.139  -1.800  1.00  0.00           O  
ATOM   2394  N   SER B 147      -4.799   3.879   0.320  1.00  0.00           N  
ATOM   2395  H   SER B 147      -4.593   3.677   1.297  1.00  0.00           H  
ATOM   2396  CA  SER B 147      -5.212   5.246  -0.043  1.00  0.00           C  
ATOM   2397  HA  SER B 147      -4.545   5.591  -0.830  1.00  0.00           H  
ATOM   2398  CB  SER B 147      -6.641   5.275  -0.626  1.00  0.00           C  
ATOM   2399  HB2 SER B 147      -6.784   6.227  -1.141  1.00  0.00           H  
ATOM   2400  HB3 SER B 147      -6.755   4.481  -1.364  1.00  0.00           H  
ATOM   2401  OG  SER B 147      -7.655   5.142   0.363  1.00  0.00           O  
ATOM   2402  HG  SER B 147      -7.743   6.006   0.786  1.00  0.00           H  
ATOM   2403  C   SER B 147      -5.114   6.278   1.085  1.00  0.00           C  
ATOM   2404  O   SER B 147      -5.150   7.471   0.778  1.00  0.00           O  
ATOM   2405  N   ILE B 148      -5.053   5.881   2.363  1.00  0.00           N  
ATOM   2406  H   ILE B 148      -4.968   4.888   2.577  1.00  0.00           H  
ATOM   2407  CA  ILE B 148      -5.043   6.809   3.505  1.00  0.00           C  
ATOM   2408  HA  ILE B 148      -4.771   7.798   3.142  1.00  0.00           H  
ATOM   2409  CB  ILE B 148      -6.446   6.948   4.159  1.00  0.00           C  
ATOM   2410  HB  ILE B 148      -6.819   5.953   4.408  1.00  0.00           H  
ATOM   2411  CG2 ILE B 148      -6.368   7.777   5.460  1.00  0.00           C  
ATOM   2412 HG21 ILE B 148      -7.351   7.896   5.912  1.00  0.00           H  
ATOM   2413 HG22 ILE B 148      -5.751   7.272   6.200  1.00  0.00           H  
ATOM   2414 HG23 ILE B 148      -5.938   8.756   5.247  1.00  0.00           H  
ATOM   2415  CG1 ILE B 148      -7.429   7.620   3.171  1.00  0.00           C  
ATOM   2416 HG12 ILE B 148      -7.032   8.594   2.884  1.00  0.00           H  
ATOM   2417 HG13 ILE B 148      -7.500   7.008   2.276  1.00  0.00           H  
ATOM   2418  CD1 ILE B 148      -8.861   7.817   3.689  1.00  0.00           C  
ATOM   2419 HD11 ILE B 148      -9.504   8.114   2.860  1.00  0.00           H  
ATOM   2420 HD12 ILE B 148      -9.235   6.886   4.115  1.00  0.00           H  
ATOM   2421 HD13 ILE B 148      -8.888   8.606   4.441  1.00  0.00           H  
ATOM   2422  C   ILE B 148      -3.974   6.406   4.523  1.00  0.00           C  
ATOM   2423  O   ILE B 148      -4.104   5.419   5.249  1.00  0.00           O  
ATOM   2424  N   SER B 149      -2.958   7.254   4.672  1.00  0.00           N  
ATOM   2425  H   SER B 149      -2.959   8.090   4.095  1.00  0.00           H  
ATOM   2426  CA  SER B 149      -2.178   7.276   5.909  1.00  0.00           C  
ATOM   2427  HA  SER B 149      -2.094   6.261   6.289  1.00  0.00           H  
ATOM   2428  CB  SER B 149      -0.757   7.787   5.672  1.00  0.00           C  
ATOM   2429  HB2 SER B 149      -0.784   8.821   5.331  1.00  0.00           H  
ATOM   2430  HB3 SER B 149      -0.198   7.738   6.606  1.00  0.00           H  
ATOM   2431  OG  SER B 149      -0.118   6.979   4.697  1.00  0.00           O  
ATOM   2432  HG  SER B 149      -0.373   7.318   3.830  1.00  0.00           H  
ATOM   2433  C   SER B 149      -2.920   8.094   6.967  1.00  0.00           C  
ATOM   2434  O   SER B 149      -3.585   9.081   6.648  1.00  0.00           O  
ATOM   2435  N   THR B 150      -2.831   7.689   8.231  1.00  0.00           N  
ATOM   2436  H   THR B 150      -2.224   6.898   8.436  1.00  0.00           H  
ATOM   2437  CA  THR B 150      -3.429   8.410   9.364  1.00  0.00           C  
ATOM   2438  HA  THR B 150      -3.969   9.288   9.008  1.00  0.00           H  
ATOM   2439  CB  THR B 150      -4.436   7.535  10.120  1.00  0.00           C  
ATOM   2440  HB  THR B 150      -3.929   6.664  10.537  1.00  0.00           H  
ATOM   2441  CG2 THR B 150      -5.147   8.295  11.242  1.00  0.00           C  
ATOM   2442 HG21 THR B 150      -5.932   7.669  11.669  1.00  0.00           H  
ATOM   2443 HG22 THR B 150      -4.441   8.544  12.036  1.00  0.00           H  
ATOM   2444 HG23 THR B 150      -5.589   9.215  10.858  1.00  0.00           H  
ATOM   2445  OG1 THR B 150      -5.421   7.103   9.213  1.00  0.00           O  
ATOM   2446  HG1 THR B 150      -4.957   6.694   8.476  1.00  0.00           H  
ATOM   2447  C   THR B 150      -2.331   8.891  10.298  1.00  0.00           C  
ATOM   2448  O   THR B 150      -1.504   8.093  10.743  1.00  0.00           O  
ATOM   2449  N   CYS B 151      -2.337  10.195  10.585  1.00  0.00           N  
ATOM   2450  H   CYS B 151      -3.042  10.784  10.156  1.00  0.00           H  
ATOM   2451  CA  CYS B 151      -1.481  10.839  11.575  1.00  0.00           C  
ATOM   2452  HA  CYS B 151      -0.773  10.106  11.946  1.00  0.00           H  
ATOM   2453  CB  CYS B 151      -0.684  11.957  10.892  1.00  0.00           C  
ATOM   2454  HB2 CYS B 151      -0.090  11.528  10.084  1.00  0.00           H  
ATOM   2455  HB3 CYS B 151      -1.376  12.691  10.472  1.00  0.00           H  
ATOM   2456  SG  CYS B 151       0.433  12.791  12.057  1.00  0.00           S  
ATOM   2457  HG  CYS B 151       0.944  11.685  12.630  1.00  0.00           H  
ATOM   2458  C   CYS B 151      -2.305  11.321  12.777  1.00  0.00           C  
ATOM   2459  O   CYS B 151      -3.390  11.884  12.614  1.00  0.00           O  
ATOM   2460  N   GLU B 152      -1.779  11.105  13.977  1.00  0.00           N  
ATOM   2461  H   GLU B 152      -0.837  10.726  14.033  1.00  0.00           H  
ATOM   2462  CA  GLU B 152      -2.399  11.464  15.246  1.00  0.00           C  
ATOM   2463  HA  GLU B 152      -3.196  12.185  15.062  1.00  0.00           H  
ATOM   2464  CB  GLU B 152      -3.043  10.219  15.887  1.00  0.00           C  
ATOM   2465  HB2 GLU B 152      -3.815   9.842  15.214  1.00  0.00           H  
ATOM   2466  HB3 GLU B 152      -2.284   9.445  16.024  1.00  0.00           H  
ATOM   2467  CG  GLU B 152      -3.678  10.543  17.247  1.00  0.00           C  
ATOM   2468  HG2 GLU B 152      -2.896  10.822  17.955  1.00  0.00           H  
ATOM   2469  HG3 GLU B 152      -4.342  11.396  17.119  1.00  0.00           H  
ATOM   2470  CD  GLU B 152      -4.490   9.405  17.860  1.00  0.00           C  
ATOM   2471  OE1 GLU B 152      -4.489   8.278  17.320  1.00  0.00           O  
ATOM   2472  OE2 GLU B 152      -5.139   9.700  18.890  1.00  0.00           O  
ATOM   2473  C   GLU B 152      -1.369  12.136  16.165  1.00  0.00           C  
ATOM   2474  O   GLU B 152      -0.184  11.799  16.141  1.00  0.00           O  
ATOM   2475  N   TRP B 153      -1.829  13.085  16.979  1.00  0.00           N  
ATOM   2476  H   TRP B 153      -2.823  13.301  16.934  1.00  0.00           H  
ATOM   2477  CA  TRP B 153      -1.078  13.710  18.068  1.00  0.00           C  
ATOM   2478  HA  TRP B 153      -0.395  12.973  18.495  1.00  0.00           H  
ATOM   2479  CB  TRP B 153      -0.241  14.885  17.545  1.00  0.00           C  
ATOM   2480  HB2 TRP B 153       0.393  15.269  18.345  1.00  0.00           H  
ATOM   2481  HB3 TRP B 153       0.417  14.491  16.781  1.00  0.00           H  
ATOM   2482  CG  TRP B 153      -0.971  16.026  16.915  1.00  0.00           C  
ATOM   2483  CD1 TRP B 153      -1.358  17.169  17.522  1.00  0.00           C  
ATOM   2484  HD1 TRP B 153      -1.199  17.403  18.568  1.00  0.00           H  
ATOM   2485  NE1 TRP B 153      -1.978  17.993  16.602  1.00  0.00           N  
ATOM   2486  HE1 TRP B 153      -2.395  18.880  16.857  1.00  0.00           H  
ATOM   2487  CE2 TRP B 153      -1.997  17.424  15.343  1.00  0.00           C  
ATOM   2488  CZ2 TRP B 153      -2.476  17.850  14.094  1.00  0.00           C  
ATOM   2489  HZ2 TRP B 153      -2.944  18.817  13.999  1.00  0.00           H  
ATOM   2490  CH2 TRP B 153      -2.352  16.990  12.986  1.00  0.00           C  
ATOM   2491  HH2 TRP B 153      -2.700  17.294  12.014  1.00  0.00           H  
ATOM   2492  CZ3 TRP B 153      -1.771  15.722  13.138  1.00  0.00           C  
ATOM   2493  HZ3 TRP B 153      -1.681  15.057  12.290  1.00  0.00           H  
ATOM   2494  CE3 TRP B 153      -1.288  15.311  14.392  1.00  0.00           C  
ATOM   2495  HE3 TRP B 153      -0.821  14.343  14.496  1.00  0.00           H  
ATOM   2496  CD2 TRP B 153      -1.388  16.148  15.524  1.00  0.00           C  
ATOM   2497  C   TRP B 153      -2.018  14.170  19.183  1.00  0.00           C  
ATOM   2498  O   TRP B 153      -3.243  14.076  19.081  1.00  0.00           O  
ATOM   2499  N   LYS B 154      -1.446  14.703  20.264  1.00  0.00           N  
ATOM   2500  H   LYS B 154      -0.432  14.771  20.276  1.00  0.00           H  
ATOM   2501  CA  LYS B 154      -2.202  15.206  21.417  1.00  0.00           C  
ATOM   2502  HA  LYS B 154      -3.267  15.176  21.180  1.00  0.00           H  
ATOM   2503  CB  LYS B 154      -1.945  14.290  22.612  1.00  0.00           C  
ATOM   2504  HB2 LYS B 154      -1.682  13.299  22.234  1.00  0.00           H  
ATOM   2505  HB3 LYS B 154      -1.101  14.669  23.193  1.00  0.00           H  
ATOM   2506  CG  LYS B 154      -3.177  14.143  23.512  1.00  0.00           C  
ATOM   2507  HG2 LYS B 154      -3.420  15.093  23.990  1.00  0.00           H  
ATOM   2508  HG3 LYS B 154      -4.023  13.799  22.917  1.00  0.00           H  
ATOM   2509  CD  LYS B 154      -2.828  13.091  24.560  1.00  0.00           C  
ATOM   2510  HD2 LYS B 154      -2.390  12.231  24.049  1.00  0.00           H  
ATOM   2511  HD3 LYS B 154      -2.092  13.514  25.246  1.00  0.00           H  
ATOM   2512  CE  LYS B 154      -4.030  12.591  25.351  1.00  0.00           C  
ATOM   2513  HE2 LYS B 154      -4.409  13.404  25.976  1.00  0.00           H  
ATOM   2514  HE3 LYS B 154      -4.816  12.293  24.649  1.00  0.00           H  
ATOM   2515  NZ  LYS B 154      -3.603  11.434  26.173  1.00  0.00           N  
ATOM   2516  HZ1 LYS B 154      -2.799  11.688  26.736  1.00  0.00           H  
ATOM   2517  HZ2 LYS B 154      -4.353  11.101  26.762  1.00  0.00           H  
ATOM   2518  HZ3 LYS B 154      -3.299  10.683  25.566  1.00  0.00           H  
ATOM   2519  C   LYS B 154      -1.845  16.651  21.712  1.00  0.00           C  
ATOM   2520  O   LYS B 154      -0.673  17.015  21.664  1.00  0.00           O  
ATOM   2521  N   MET B 155      -2.854  17.456  22.018  1.00  0.00           N  
ATOM   2522  H   MET B 155      -3.779  17.044  22.065  1.00  0.00           H  
ATOM   2523  CA  MET B 155      -2.745  18.880  22.329  1.00  0.00           C  
ATOM   2524  HA  MET B 155      -1.836  19.273  21.874  1.00  0.00           H  
ATOM   2525  CB  MET B 155      -3.946  19.637  21.728  1.00  0.00           C  
ATOM   2526  HB2 MET B 155      -4.861  19.288  22.208  1.00  0.00           H  
ATOM   2527  HB3 MET B 155      -3.844  20.702  21.935  1.00  0.00           H  
ATOM   2528  CG  MET B 155      -4.093  19.436  20.211  1.00  0.00           C  
ATOM   2529  HG2 MET B 155      -4.271  18.378  20.016  1.00  0.00           H  
ATOM   2530  HG3 MET B 155      -4.980  19.972  19.875  1.00  0.00           H  
ATOM   2531  SD  MET B 155      -2.687  19.967  19.190  1.00  0.00           S  
ATOM   2532  CE  MET B 155      -2.772  21.764  19.395  1.00  0.00           C  
ATOM   2533  HE1 MET B 155      -3.767  22.123  19.131  1.00  0.00           H  
ATOM   2534  HE2 MET B 155      -2.555  22.021  20.429  1.00  0.00           H  
ATOM   2535  HE3 MET B 155      -2.035  22.243  18.748  1.00  0.00           H  
ATOM   2536  C   MET B 155      -2.650  19.117  23.843  1.00  0.00           C  
ATOM   2537  O   MET B 155      -3.032  18.271  24.650  1.00  0.00           O  
ATOM   2538  N   ASN B 156      -2.185  20.301  24.241  1.00  0.00           N  
ATOM   2539  H   ASN B 156      -1.850  20.942  23.524  1.00  0.00           H  
ATOM   2540  CA  ASN B 156      -2.074  20.721  25.643  1.00  0.00           C  
ATOM   2541  HA  ASN B 156      -1.636  19.899  26.202  1.00  0.00           H  
ATOM   2542  CB  ASN B 156      -1.112  21.915  25.726  1.00  0.00           C  
ATOM   2543  HB2 ASN B 156      -0.809  22.038  26.765  1.00  0.00           H  
ATOM   2544  HB3 ASN B 156      -0.221  21.727  25.129  1.00  0.00           H  
ATOM   2545  CG  ASN B 156      -1.760  23.199  25.240  1.00  0.00           C  
ATOM   2546  OD1 ASN B 156      -2.311  23.284  24.156  1.00  0.00           O  
ATOM   2547  ND2 ASN B 156      -1.708  24.250  26.019  1.00  0.00           N  
ATOM   2548 HD21 ASN B 156      -2.207  25.070  25.712  1.00  0.00           H  
ATOM   2549 HD22 ASN B 156      -1.322  24.163  26.942  1.00  0.00           H  
ATOM   2550  C   ASN B 156      -3.420  21.026  26.337  1.00  0.00           C  
ATOM   2551  O   ASN B 156      -3.429  21.479  27.479  1.00  0.00           O  
ATOM   2552  N   GLY B 157      -4.544  20.817  25.652  1.00  0.00           N  
ATOM   2553  H   GLY B 157      -4.463  20.444  24.717  1.00  0.00           H  
ATOM   2554  CA  GLY B 157      -5.900  21.014  26.156  1.00  0.00           C  
ATOM   2555  HA2 GLY B 157      -6.068  20.341  26.997  1.00  0.00           H  
ATOM   2556  HA3 GLY B 157      -6.020  22.041  26.499  1.00  0.00           H  
ATOM   2557  C   GLY B 157      -6.936  20.733  25.062  1.00  0.00           C  
ATOM   2558  O   GLY B 157      -6.558  20.548  23.902  1.00  0.00           O  
ATOM   2559  N   PRO B 158      -8.236  20.687  25.400  1.00  0.00           N  
ATOM   2560  CD  PRO B 158      -8.804  20.813  26.735  1.00  0.00           C  
ATOM   2561  HD2 PRO B 158      -8.384  21.664  27.271  1.00  0.00           H  
ATOM   2562  HD3 PRO B 158      -8.627  19.892  27.291  1.00  0.00           H  
ATOM   2563  CG  PRO B 158     -10.308  21.011  26.529  1.00  0.00           C  
ATOM   2564  HG2 PRO B 158     -10.529  22.077  26.445  1.00  0.00           H  
ATOM   2565  HG3 PRO B 158     -10.888  20.562  27.337  1.00  0.00           H  
ATOM   2566  CB  PRO B 158     -10.578  20.323  25.190  1.00  0.00           C  
ATOM   2567  HB2 PRO B 158     -11.460  20.728  24.691  1.00  0.00           H  
ATOM   2568  HB3 PRO B 158     -10.693  19.251  25.353  1.00  0.00           H  
ATOM   2569  CA  PRO B 158      -9.293  20.586  24.402  1.00  0.00           C  
ATOM   2570  HA  PRO B 158      -9.076  19.748  23.747  1.00  0.00           H  
ATOM   2571  C   PRO B 158      -9.367  21.851  23.538  1.00  0.00           C  
ATOM   2572  O   PRO B 158      -9.248  22.969  24.047  1.00  0.00           O  
ATOM   2573  N   THR B 159      -9.534  21.663  22.227  1.00  0.00           N  
ATOM   2574  H   THR B 159      -9.660  20.720  21.887  1.00  0.00           H  
ATOM   2575  CA  THR B 159      -9.385  22.720  21.216  1.00  0.00           C  
ATOM   2576  HA  THR B 159      -9.783  23.650  21.620  1.00  0.00           H  
ATOM   2577  CB  THR B 159      -7.897  22.947  20.923  1.00  0.00           C  
ATOM   2578  HB  THR B 159      -7.402  23.140  21.866  1.00  0.00           H  
ATOM   2579  CG2 THR B 159      -7.172  21.785  20.252  1.00  0.00           C  
ATOM   2580 HG21 THR B 159      -7.275  20.879  20.849  1.00  0.00           H  
ATOM   2581 HG22 THR B 159      -7.579  21.624  19.257  1.00  0.00           H  
ATOM   2582 HG23 THR B 159      -6.116  22.034  20.165  1.00  0.00           H  
ATOM   2583  OG1 THR B 159      -7.740  24.063  20.089  1.00  0.00           O  
ATOM   2584  HG1 THR B 159      -7.365  24.771  20.637  1.00  0.00           H  
ATOM   2585  C   THR B 159     -10.158  22.399  19.938  1.00  0.00           C  
ATOM   2586  O   THR B 159     -10.356  21.225  19.612  1.00  0.00           O  
ATOM   2587  N   GLN B 160     -10.616  23.426  19.215  1.00  0.00           N  
ATOM   2588  H   GLN B 160     -10.349  24.361  19.496  1.00  0.00           H  
ATOM   2589  CA  GLN B 160     -11.386  23.268  17.974  1.00  0.00           C  
ATOM   2590  HA  GLN B 160     -11.972  22.351  18.054  1.00  0.00           H  
ATOM   2591  CB  GLN B 160     -12.377  24.442  17.843  1.00  0.00           C  
ATOM   2592  HB2 GLN B 160     -12.782  24.695  18.823  1.00  0.00           H  
ATOM   2593  HB3 GLN B 160     -11.849  25.326  17.485  1.00  0.00           H  
ATOM   2594  CG  GLN B 160     -13.537  24.112  16.882  1.00  0.00           C  
ATOM   2595  HG2 GLN B 160     -14.027  25.043  16.598  1.00  0.00           H  
ATOM   2596  HG3 GLN B 160     -13.142  23.647  15.979  1.00  0.00           H  
ATOM   2597  CD  GLN B 160     -14.601  23.198  17.491  1.00  0.00           C  
ATOM   2598  OE1 GLN B 160     -14.750  23.075  18.695  1.00  0.00           O  
ATOM   2599  NE2 GLN B 160     -15.399  22.524  16.694  1.00  0.00           N  
ATOM   2600 HE21 GLN B 160     -16.037  21.899  17.151  1.00  0.00           H  
ATOM   2601 HE22 GLN B 160     -15.260  22.520  15.698  1.00  0.00           H  
ATOM   2602  C   GLN B 160     -10.446  23.106  16.759  1.00  0.00           C  
ATOM   2603  O   GLN B 160     -10.345  24.007  15.921  1.00  0.00           O  
ATOM   2604  N   CYS B 161      -9.714  21.988  16.702  1.00  0.00           N  
ATOM   2605  H   CYS B 161      -9.871  21.299  17.427  1.00  0.00           H  
ATOM   2606  CA  CYS B 161      -8.520  21.775  15.872  1.00  0.00           C  
ATOM   2607  HA  CYS B 161      -7.670  22.259  16.356  1.00  0.00           H  
ATOM   2608  CB  CYS B 161      -8.246  20.265  15.800  1.00  0.00           C  
ATOM   2609  HB2 CYS B 161      -9.121  19.771  15.383  1.00  0.00           H  
ATOM   2610  HB3 CYS B 161      -7.397  20.078  15.141  1.00  0.00           H  
ATOM   2611  SG  CYS B 161      -7.903  19.559  17.435  1.00  0.00           S  
ATOM   2612  HG  CYS B 161      -7.449  18.375  16.991  1.00  0.00           H  
ATOM   2613  C   CYS B 161      -8.603  22.344  14.445  1.00  0.00           C  
ATOM   2614  O   CYS B 161      -7.709  23.086  14.030  1.00  0.00           O  
ATOM   2615  N   SER B 162      -9.676  22.049  13.706  1.00  0.00           N  
ATOM   2616  H   SER B 162     -10.408  21.471  14.106  1.00  0.00           H  
ATOM   2617  CA  SER B 162      -9.827  22.434  12.292  1.00  0.00           C  
ATOM   2618  HA  SER B 162      -8.958  22.072  11.743  1.00  0.00           H  
ATOM   2619  CB  SER B 162     -11.066  21.752  11.704  1.00  0.00           C  
ATOM   2620  HB2 SER B 162     -11.204  22.071  10.670  1.00  0.00           H  
ATOM   2621  HB3 SER B 162     -10.917  20.671  11.716  1.00  0.00           H  
ATOM   2622  OG  SER B 162     -12.227  22.070  12.445  1.00  0.00           O  
ATOM   2623  HG  SER B 162     -12.641  21.194  12.679  1.00  0.00           H  
ATOM   2624  C   SER B 162      -9.905  23.946  12.045  1.00  0.00           C  
ATOM   2625  O   SER B 162      -9.653  24.401  10.922  1.00  0.00           O  
ATOM   2626  N   THR B 163     -10.195  24.755  13.069  1.00  0.00           N  
ATOM   2627  H   THR B 163     -10.379  24.326  13.971  1.00  0.00           H  
ATOM   2628  CA  THR B 163     -10.260  26.224  12.942  1.00  0.00           C  
ATOM   2629  HA  THR B 163     -10.881  26.464  12.079  1.00  0.00           H  
ATOM   2630  CB  THR B 163     -10.914  26.886  14.166  1.00  0.00           C  
ATOM   2631  HB  THR B 163     -10.925  27.965  14.001  1.00  0.00           H  
ATOM   2632  CG2 THR B 163     -12.357  26.435  14.378  1.00  0.00           C  
ATOM   2633 HG21 THR B 163     -12.401  25.353  14.499  1.00  0.00           H  
ATOM   2634 HG22 THR B 163     -12.958  26.718  13.514  1.00  0.00           H  
ATOM   2635 HG23 THR B 163     -12.763  26.917  15.267  1.00  0.00           H  
ATOM   2636  OG1 THR B 163     -10.207  26.644  15.359  1.00  0.00           O  
ATOM   2637  HG1 THR B 163     -10.260  25.691  15.567  1.00  0.00           H  
ATOM   2638  C   THR B 163      -8.897  26.877  12.684  1.00  0.00           C  
ATOM   2639  O   THR B 163      -8.851  27.897  12.003  1.00  0.00           O  
ATOM   2640  N   GLU B 164      -7.802  26.278  13.161  1.00  0.00           N  
ATOM   2641  H   GLU B 164      -7.946  25.438  13.705  1.00  0.00           H  
ATOM   2642  CA  GLU B 164      -6.467  26.902  13.201  1.00  0.00           C  
ATOM   2643  HA  GLU B 164      -6.452  27.805  12.585  1.00  0.00           H  
ATOM   2644  CB  GLU B 164      -6.216  27.329  14.662  1.00  0.00           C  
ATOM   2645  HB2 GLU B 164      -6.918  28.121  14.924  1.00  0.00           H  
ATOM   2646  HB3 GLU B 164      -6.441  26.472  15.301  1.00  0.00           H  
ATOM   2647  CG  GLU B 164      -4.793  27.785  15.026  1.00  0.00           C  
ATOM   2648  HG2 GLU B 164      -4.732  27.812  16.115  1.00  0.00           H  
ATOM   2649  HG3 GLU B 164      -4.067  27.045  14.689  1.00  0.00           H  
ATOM   2650  CD  GLU B 164      -4.404  29.170  14.497  1.00  0.00           C  
ATOM   2651  OE1 GLU B 164      -4.907  29.655  13.462  1.00  0.00           O  
ATOM   2652  OE2 GLU B 164      -3.553  29.833  15.136  1.00  0.00           O  
ATOM   2653  C   GLU B 164      -5.353  25.982  12.670  1.00  0.00           C  
ATOM   2654  O   GLU B 164      -4.449  26.447  11.969  1.00  0.00           O  
ATOM   2655  N   LEU B 165      -5.404  24.677  12.976  1.00  0.00           N  
ATOM   2656  H   LEU B 165      -6.197  24.317  13.497  1.00  0.00           H  
ATOM   2657  CA  LEU B 165      -4.323  23.745  12.643  1.00  0.00           C  
ATOM   2658  HA  LEU B 165      -3.385  24.260  12.832  1.00  0.00           H  
ATOM   2659  CB  LEU B 165      -4.375  22.502  13.551  1.00  0.00           C  
ATOM   2660  HB2 LEU B 165      -5.291  21.955  13.324  1.00  0.00           H  
ATOM   2661  HB3 LEU B 165      -3.528  21.863  13.298  1.00  0.00           H  
ATOM   2662  CG  LEU B 165      -4.334  22.784  15.066  1.00  0.00           C  
ATOM   2663  HG  LEU B 165      -5.208  23.368  15.356  1.00  0.00           H  
ATOM   2664  CD1 LEU B 165      -4.359  21.460  15.832  1.00  0.00           C  
ATOM   2665 HD11 LEU B 165      -3.466  20.876  15.611  1.00  0.00           H  
ATOM   2666 HD12 LEU B 165      -4.409  21.663  16.901  1.00  0.00           H  
ATOM   2667 HD13 LEU B 165      -5.243  20.888  15.552  1.00  0.00           H  
ATOM   2668  CD2 LEU B 165      -3.071  23.541  15.475  1.00  0.00           C  
ATOM   2669 HD21 LEU B 165      -2.183  23.005  15.142  1.00  0.00           H  
ATOM   2670 HD22 LEU B 165      -3.070  24.538  15.034  1.00  0.00           H  
ATOM   2671 HD23 LEU B 165      -3.043  23.657  16.559  1.00  0.00           H  
ATOM   2672  C   LEU B 165      -4.333  23.353  11.159  1.00  0.00           C  
ATOM   2673  O   LEU B 165      -5.395  23.144  10.571  1.00  0.00           O  
ATOM   2674  N   ARG B 166      -3.160  23.213  10.538  1.00  0.00           N  
ATOM   2675  H   ARG B 166      -2.317  23.406  11.079  1.00  0.00           H  
ATOM   2676  CA  ARG B 166      -2.992  22.781   9.135  1.00  0.00           C  
ATOM   2677  HA  ARG B 166      -3.863  22.207   8.823  1.00  0.00           H  
ATOM   2678  CB  ARG B 166      -2.832  23.998   8.198  1.00  0.00           C  
ATOM   2679  HB2 ARG B 166      -1.972  24.582   8.531  1.00  0.00           H  
ATOM   2680  HB3 ARG B 166      -2.610  23.637   7.191  1.00  0.00           H  
ATOM   2681  CG  ARG B 166      -4.052  24.939   8.118  1.00  0.00           C  
ATOM   2682  HG2 ARG B 166      -4.292  25.314   9.113  1.00  0.00           H  
ATOM   2683  HG3 ARG B 166      -3.782  25.793   7.495  1.00  0.00           H  
ATOM   2684  CD  ARG B 166      -5.284  24.256   7.503  1.00  0.00           C  
ATOM   2685  HD2 ARG B 166      -5.027  23.927   6.495  1.00  0.00           H  
ATOM   2686  HD3 ARG B 166      -5.539  23.365   8.078  1.00  0.00           H  
ATOM   2687  NE  ARG B 166      -6.463  25.148   7.428  1.00  0.00           N  
ATOM   2688  HE  ARG B 166      -6.634  25.596   6.546  1.00  0.00           H  
ATOM   2689  CZ  ARG B 166      -7.387  25.313   8.362  1.00  0.00           C  
ATOM   2690  NH1 ARG B 166      -7.268  24.858   9.567  1.00  0.00           N  
ATOM   2691 HH11 ARG B 166      -6.448  24.325   9.831  1.00  0.00           H  
ATOM   2692 HH12 ARG B 166      -8.049  24.880  10.210  1.00  0.00           H  
ATOM   2693  NH2 ARG B 166      -8.500  25.932   8.091  1.00  0.00           N  
ATOM   2694 HH21 ARG B 166      -8.678  26.324   7.186  1.00  0.00           H  
ATOM   2695 HH22 ARG B 166      -9.192  25.981   8.823  1.00  0.00           H  
ATOM   2696  C   ARG B 166      -1.788  21.850   9.021  1.00  0.00           C  
ATOM   2697  O   ARG B 166      -0.751  22.128   9.615  1.00  0.00           O  
ATOM   2698  N   LEU B 167      -1.924  20.754   8.274  1.00  0.00           N  
ATOM   2699  H   LEU B 167      -2.795  20.607   7.775  1.00  0.00           H  
ATOM   2700  CA  LEU B 167      -0.849  19.777   8.082  1.00  0.00           C  
ATOM   2701  HA  LEU B 167       0.023  20.079   8.663  1.00  0.00           H  
ATOM   2702  CB  LEU B 167      -1.306  18.401   8.609  1.00  0.00           C  
ATOM   2703  HB2 LEU B 167      -1.654  18.511   9.638  1.00  0.00           H  
ATOM   2704  HB3 LEU B 167      -2.149  18.066   8.003  1.00  0.00           H  
ATOM   2705  CG  LEU B 167      -0.209  17.317   8.572  1.00  0.00           C  
ATOM   2706  HG  LEU B 167       0.245  17.281   7.582  1.00  0.00           H  
ATOM   2707  CD1 LEU B 167       0.882  17.572   9.616  1.00  0.00           C  
ATOM   2708 HD11 LEU B 167       1.619  16.769   9.583  1.00  0.00           H  
ATOM   2709 HD12 LEU B 167       1.394  18.505   9.400  1.00  0.00           H  
ATOM   2710 HD13 LEU B 167       0.451  17.618  10.616  1.00  0.00           H  
ATOM   2711  CD2 LEU B 167      -0.817  15.947   8.874  1.00  0.00           C  
ATOM   2712 HD21 LEU B 167      -1.560  15.700   8.116  1.00  0.00           H  
ATOM   2713 HD22 LEU B 167      -0.035  15.188   8.857  1.00  0.00           H  
ATOM   2714 HD23 LEU B 167      -1.281  15.950   9.858  1.00  0.00           H  
ATOM   2715  C   LEU B 167      -0.425  19.750   6.611  1.00  0.00           C  
ATOM   2716  O   LEU B 167      -1.200  19.317   5.754  1.00  0.00           O  
ATOM   2717  N   LEU B 168       0.795  20.210   6.336  1.00  0.00           N  
ATOM   2718  H   LEU B 168       1.381  20.516   7.108  1.00  0.00           H  
ATOM   2719  CA  LEU B 168       1.447  20.026   5.042  1.00  0.00           C  
ATOM   2720  HA  LEU B 168       0.684  20.016   4.268  1.00  0.00           H  
ATOM   2721  CB  LEU B 168       2.419  21.185   4.747  1.00  0.00           C  
ATOM   2722  HB2 LEU B 168       2.962  21.457   5.651  1.00  0.00           H  
ATOM   2723  HB3 LEU B 168       3.148  20.821   4.022  1.00  0.00           H  
ATOM   2724  CG  LEU B 168       1.749  22.436   4.146  1.00  0.00           C  
ATOM   2725  HG  LEU B 168       1.054  22.121   3.371  1.00  0.00           H  
ATOM   2726  CD1 LEU B 168       0.999  23.288   5.177  1.00  0.00           C  
ATOM   2727 HD11 LEU B 168       1.681  23.609   5.963  1.00  0.00           H  
ATOM   2728 HD12 LEU B 168       0.181  22.714   5.607  1.00  0.00           H  
ATOM   2729 HD13 LEU B 168       0.578  24.164   4.684  1.00  0.00           H  
ATOM   2730  CD2 LEU B 168       2.813  23.311   3.481  1.00  0.00           C  
ATOM   2731 HD21 LEU B 168       3.542  23.646   4.219  1.00  0.00           H  
ATOM   2732 HD22 LEU B 168       3.321  22.744   2.701  1.00  0.00           H  
ATOM   2733 HD23 LEU B 168       2.340  24.177   3.018  1.00  0.00           H  
ATOM   2734  C   LEU B 168       2.167  18.669   4.996  1.00  0.00           C  
ATOM   2735  O   LEU B 168       2.709  18.206   6.006  1.00  0.00           O  
ATOM   2736  N   TYR B 169       2.203  18.053   3.808  1.00  0.00           N  
ATOM   2737  H   TYR B 169       1.713  18.483   3.028  1.00  0.00           H  
ATOM   2738  CA  TYR B 169       2.973  16.832   3.540  1.00  0.00           C  
ATOM   2739  HA  TYR B 169       3.840  16.841   4.205  1.00  0.00           H  
ATOM   2740  CB  TYR B 169       2.157  15.574   3.882  1.00  0.00           C  
ATOM   2741  HB2 TYR B 169       2.857  14.741   3.935  1.00  0.00           H  
ATOM   2742  HB3 TYR B 169       1.738  15.696   4.882  1.00  0.00           H  
ATOM   2743  CG  TYR B 169       1.033  15.170   2.938  1.00  0.00           C  
ATOM   2744  CD1 TYR B 169      -0.191  15.869   2.943  1.00  0.00           C  
ATOM   2745  HD1 TYR B 169      -0.307  16.752   3.559  1.00  0.00           H  
ATOM   2746  CE1 TYR B 169      -1.276  15.404   2.172  1.00  0.00           C  
ATOM   2747  HE1 TYR B 169      -2.217  15.936   2.175  1.00  0.00           H  
ATOM   2748  CZ  TYR B 169      -1.143  14.236   1.392  1.00  0.00           C  
ATOM   2749  OH  TYR B 169      -2.202  13.763   0.683  1.00  0.00           O  
ATOM   2750  HH  TYR B 169      -2.044  12.860   0.357  1.00  0.00           H  
ATOM   2751  CE2 TYR B 169       0.089  13.548   1.368  1.00  0.00           C  
ATOM   2752  HE2 TYR B 169       0.190  12.662   0.758  1.00  0.00           H  
ATOM   2753  CD2 TYR B 169       1.171  14.015   2.139  1.00  0.00           C  
ATOM   2754  HD2 TYR B 169       2.104  13.470   2.134  1.00  0.00           H  
ATOM   2755  C   TYR B 169       3.519  16.786   2.106  1.00  0.00           C  
ATOM   2756  O   TYR B 169       2.897  17.284   1.170  1.00  0.00           O  
ATOM   2757  N   GLN B 170       4.700  16.185   1.939  1.00  0.00           N  
ATOM   2758  H   GLN B 170       5.166  15.835   2.769  1.00  0.00           H  
ATOM   2759  CA  GLN B 170       5.505  16.250   0.713  1.00  0.00           C  
ATOM   2760  HA  GLN B 170       4.855  16.324  -0.162  1.00  0.00           H  
ATOM   2761  CB  GLN B 170       6.366  17.527   0.803  1.00  0.00           C  
ATOM   2762  HB2 GLN B 170       5.731  18.381   0.565  1.00  0.00           H  
ATOM   2763  HB3 GLN B 170       6.718  17.652   1.828  1.00  0.00           H  
ATOM   2764  CG  GLN B 170       7.595  17.548  -0.115  1.00  0.00           C  
ATOM   2765  HG2 GLN B 170       8.315  16.801   0.214  1.00  0.00           H  
ATOM   2766  HG3 GLN B 170       7.294  17.307  -1.131  1.00  0.00           H  
ATOM   2767  CD  GLN B 170       8.289  18.901  -0.073  1.00  0.00           C  
ATOM   2768  OE1 GLN B 170       8.942  19.252   0.895  1.00  0.00           O  
ATOM   2769  NE2 GLN B 170       8.188  19.702  -1.105  1.00  0.00           N  
ATOM   2770 HE21 GLN B 170       8.656  20.585  -1.064  1.00  0.00           H  
ATOM   2771 HE22 GLN B 170       7.680  19.401  -1.936  1.00  0.00           H  
ATOM   2772  C   GLN B 170       6.380  14.997   0.574  1.00  0.00           C  
ATOM   2773  O   GLN B 170       7.037  14.610   1.546  1.00  0.00           O  
ATOM   2774  N   LEU B 171       6.450  14.386  -0.619  1.00  0.00           N  
ATOM   2775  H   LEU B 171       5.936  14.771  -1.398  1.00  0.00           H  
ATOM   2776  CA  LEU B 171       7.452  13.348  -0.889  1.00  0.00           C  
ATOM   2777  HA  LEU B 171       7.388  12.599  -0.098  1.00  0.00           H  
ATOM   2778  CB  LEU B 171       7.185  12.645  -2.232  1.00  0.00           C  
ATOM   2779  HB2 LEU B 171       6.133  12.361  -2.302  1.00  0.00           H  
ATOM   2780  HB3 LEU B 171       7.389  13.355  -3.028  1.00  0.00           H  
ATOM   2781  CG  LEU B 171       8.076  11.398  -2.426  1.00  0.00           C  
ATOM   2782  HG  LEU B 171       9.010  11.511  -1.877  1.00  0.00           H  
ATOM   2783  CD1 LEU B 171       7.362  10.150  -1.918  1.00  0.00           C  
ATOM   2784 HD11 LEU B 171       6.453   9.975  -2.495  1.00  0.00           H  
ATOM   2785 HD12 LEU B 171       8.018   9.291  -2.043  1.00  0.00           H  
ATOM   2786 HD13 LEU B 171       7.114  10.267  -0.864  1.00  0.00           H  
ATOM   2787  CD2 LEU B 171       8.426  11.157  -3.894  1.00  0.00           C  
ATOM   2788 HD21 LEU B 171       7.522  11.112  -4.500  1.00  0.00           H  
ATOM   2789 HD22 LEU B 171       9.068  11.964  -4.241  1.00  0.00           H  
ATOM   2790 HD23 LEU B 171       8.980  10.222  -3.997  1.00  0.00           H  
ATOM   2791  C   LEU B 171       8.845  13.999  -0.853  1.00  0.00           C  
ATOM   2792  O   LEU B 171       9.132  14.920  -1.622  1.00  0.00           O  
ATOM   2793  N   VAL B 172       9.691  13.549   0.075  1.00  0.00           N  
ATOM   2794  H   VAL B 172       9.414  12.742   0.622  1.00  0.00           H  
ATOM   2795  CA  VAL B 172      10.937  14.250   0.415  1.00  0.00           C  
ATOM   2796  HA  VAL B 172      10.697  15.310   0.509  1.00  0.00           H  
ATOM   2797  CB  VAL B 172      11.466  13.766   1.780  1.00  0.00           C  
ATOM   2798  HB  VAL B 172      10.616  13.688   2.460  1.00  0.00           H  
ATOM   2799  CG1 VAL B 172      12.170  12.401   1.751  1.00  0.00           C  
ATOM   2800 HG11 VAL B 172      11.545  11.660   1.256  1.00  0.00           H  
ATOM   2801 HG12 VAL B 172      13.119  12.468   1.218  1.00  0.00           H  
ATOM   2802 HG13 VAL B 172      12.364  12.069   2.770  1.00  0.00           H  
ATOM   2803  CG2 VAL B 172      12.431  14.791   2.380  1.00  0.00           C  
ATOM   2804 HG21 VAL B 172      13.320  14.886   1.756  1.00  0.00           H  
ATOM   2805 HG22 VAL B 172      11.942  15.763   2.446  1.00  0.00           H  
ATOM   2806 HG23 VAL B 172      12.729  14.479   3.381  1.00  0.00           H  
ATOM   2807  C   VAL B 172      11.982  14.141  -0.697  1.00  0.00           C  
ATOM   2808  O   VAL B 172      12.737  15.081  -0.936  1.00  0.00           O  
ATOM   2809  N   PHE B 173      12.015  13.016  -1.409  1.00  0.00           N  
ATOM   2810  H   PHE B 173      11.348  12.290  -1.199  1.00  0.00           H  
ATOM   2811  CA  PHE B 173      12.978  12.803  -2.483  1.00  0.00           C  
ATOM   2812  HA  PHE B 173      13.965  13.062  -2.101  1.00  0.00           H  
ATOM   2813  CB  PHE B 173      13.004  11.327  -2.870  1.00  0.00           C  
ATOM   2814  HB2 PHE B 173      12.028  11.052  -3.273  1.00  0.00           H  
ATOM   2815  HB3 PHE B 173      13.739  11.212  -3.661  1.00  0.00           H  
ATOM   2816  CG  PHE B 173      13.371  10.395  -1.728  1.00  0.00           C  
ATOM   2817  CD1 PHE B 173      12.517   9.333  -1.374  1.00  0.00           C  
ATOM   2818  HD1 PHE B 173      11.614   9.145  -1.936  1.00  0.00           H  
ATOM   2819  CE1 PHE B 173      12.850   8.496  -0.295  1.00  0.00           C  
ATOM   2820  HE1 PHE B 173      12.203   7.672  -0.028  1.00  0.00           H  
ATOM   2821  CZ  PHE B 173      14.024   8.719   0.441  1.00  0.00           C  
ATOM   2822  HZ  PHE B 173      14.270   8.072   1.273  1.00  0.00           H  
ATOM   2823  CE2 PHE B 173      14.885   9.768   0.083  1.00  0.00           C  
ATOM   2824  HE2 PHE B 173      15.797   9.929   0.641  1.00  0.00           H  
ATOM   2825  CD2 PHE B 173      14.564  10.599  -1.004  1.00  0.00           C  
ATOM   2826  HD2 PHE B 173      15.240  11.395  -1.279  1.00  0.00           H  
ATOM   2827  C   PHE B 173      12.694  13.710  -3.684  1.00  0.00           C  
ATOM   2828  O   PHE B 173      11.601  13.691  -4.245  1.00  0.00           O  
ATOM   2829  N   LEU B 174      13.703  14.510  -4.055  1.00  0.00           N  
ATOM   2830  H   LEU B 174      14.541  14.473  -3.497  1.00  0.00           H  
ATOM   2831  CA  LEU B 174      13.628  15.591  -5.049  1.00  0.00           C  
ATOM   2832  HA  LEU B 174      14.608  16.065  -5.063  1.00  0.00           H  
ATOM   2833  CB  LEU B 174      13.391  15.030  -6.471  1.00  0.00           C  
ATOM   2834  HB2 LEU B 174      12.355  14.701  -6.538  1.00  0.00           H  
ATOM   2835  HB3 LEU B 174      13.511  15.844  -7.187  1.00  0.00           H  
ATOM   2836  CG  LEU B 174      14.303  13.864  -6.901  1.00  0.00           C  
ATOM   2837  HG  LEU B 174      14.190  13.031  -6.208  1.00  0.00           H  
ATOM   2838  CD1 LEU B 174      13.896  13.376  -8.287  1.00  0.00           C  
ATOM   2839 HD11 LEU B 174      12.846  13.085  -8.282  1.00  0.00           H  
ATOM   2840 HD12 LEU B 174      14.495  12.506  -8.550  1.00  0.00           H  
ATOM   2841 HD13 LEU B 174      14.042  14.164  -9.025  1.00  0.00           H  
ATOM   2842  CD2 LEU B 174      15.781  14.263  -6.960  1.00  0.00           C  
ATOM   2843 HD21 LEU B 174      16.132  14.526  -5.964  1.00  0.00           H  
ATOM   2844 HD22 LEU B 174      15.907  15.116  -7.627  1.00  0.00           H  
ATOM   2845 HD23 LEU B 174      16.371  13.423  -7.327  1.00  0.00           H  
ATOM   2846  C   LEU B 174      12.657  16.741  -4.692  1.00  0.00           C  
ATOM   2847  O   LEU B 174      12.485  17.634  -5.512  1.00  0.00           O  
ATOM   2848  N   LEU B 175      12.075  16.740  -3.481  1.00  0.00           N  
ATOM   2849  H   LEU B 175      12.307  15.981  -2.855  1.00  0.00           H  
ATOM   2850  CA  LEU B 175      11.080  17.707  -2.989  1.00  0.00           C  
ATOM   2851  HA  LEU B 175      10.640  17.285  -2.086  1.00  0.00           H  
ATOM   2852  CB  LEU B 175      11.750  19.040  -2.595  1.00  0.00           C  
ATOM   2853  HB2 LEU B 175      12.213  19.465  -3.486  1.00  0.00           H  
ATOM   2854  HB3 LEU B 175      10.973  19.734  -2.269  1.00  0.00           H  
ATOM   2855  CG  LEU B 175      12.811  18.936  -1.487  1.00  0.00           C  
ATOM   2856  HG  LEU B 175      13.581  18.223  -1.780  1.00  0.00           H  
ATOM   2857  CD1 LEU B 175      13.474  20.301  -1.292  1.00  0.00           C  
ATOM   2858 HD11 LEU B 175      12.727  21.041  -1.003  1.00  0.00           H  
ATOM   2859 HD12 LEU B 175      13.944  20.613  -2.225  1.00  0.00           H  
ATOM   2860 HD13 LEU B 175      14.238  20.234  -0.518  1.00  0.00           H  
ATOM   2861  CD2 LEU B 175      12.225  18.506  -0.141  1.00  0.00           C  
ATOM   2862 HD21 LEU B 175      11.785  17.514  -0.224  1.00  0.00           H  
ATOM   2863 HD22 LEU B 175      11.458  19.213   0.173  1.00  0.00           H  
ATOM   2864 HD23 LEU B 175      13.014  18.470   0.609  1.00  0.00           H  
ATOM   2865  C   LEU B 175       9.902  17.892  -3.960  1.00  0.00           C  
ATOM   2866  O   LEU B 175       9.768  18.914  -4.629  1.00  0.00           O  
ATOM   2867  N   BCN B 176       9.030  16.883  -4.011  1.00  0.00           N  
ATOM   2868  H27 BCN B 176       9.172  16.106  -3.378  1.00  0.00           H  
ATOM   2869  C2  BCN B 176       7.842  16.929  -4.841  1.00  0.00           C  
ATOM   2870  H   BCN B 176       8.170  17.272  -5.822  1.00  0.00           H  
ATOM   2871  C4  BCN B 176       7.213  15.542  -5.029  1.00  0.00           C  
ATOM   2872  H1  BCN B 176       6.734  15.243  -4.089  1.00  0.00           H  
ATOM   2873  H2  BCN B 176       6.407  15.600  -5.772  1.00  0.00           H  
ATOM   2874  C5  BCN B 176       8.197  14.435  -5.472  1.00  0.00           C  
ATOM   2875  H3  BCN B 176       8.919  14.234  -4.671  1.00  0.00           H  
ATOM   2876  H4  BCN B 176       7.621  13.512  -5.616  1.00  0.00           H  
ATOM   2877  C6  BCN B 176       8.963  14.768  -6.771  1.00  0.00           C  
ATOM   2878  H8  BCN B 176       9.805  15.438  -6.549  1.00  0.00           H  
ATOM   2879  H9  BCN B 176       8.301  15.305  -7.463  1.00  0.00           H  
ATOM   2880  C7  BCN B 176       9.472  13.505  -7.487  1.00  0.00           C  
ATOM   2881  H5  BCN B 176       9.988  13.799  -8.410  1.00  0.00           H  
ATOM   2882  H6  BCN B 176       8.611  12.886  -7.775  1.00  0.00           H  
ATOM   2883  N2  BCN B 176      10.389  12.693  -6.680  1.00  0.00           N  
ATOM   2884  H7  BCN B 176      10.796  13.052  -5.820  1.00  0.00           H  
ATOM   2885  C8  BCN B 176      10.801  11.462  -7.102  1.00  0.00           C  
ATOM   2886  O1  BCN B 176      10.383  10.918  -8.109  1.00  0.00           O  
ATOM   2887  O2  BCN B 176      11.736  10.940  -6.267  1.00  0.00           O  
ATOM   2888  C9  BCN B 176      12.232   9.638  -6.639  1.00  0.00           C  
ATOM   2889  H21 BCN B 176      11.417   8.902  -6.606  1.00  0.00           H  
ATOM   2890  H22 BCN B 176      12.627   9.659  -7.664  1.00  0.00           H  
ATOM   2891  C10 BCN B 176      13.331   9.211  -5.673  1.00  0.00           C  
ATOM   2892  H23 BCN B 176      13.037   9.285  -4.632  1.00  0.00           H  
ATOM   2893  C11 BCN B 176      14.788   9.399  -6.046  1.00  0.00           C  
ATOM   2894  H12 BCN B 176      14.970   9.787  -7.044  1.00  0.00           H  
ATOM   2895  C12 BCN B 176      15.817   9.985  -5.046  1.00  0.00           C  
ATOM   2896  H13 BCN B 176      15.546   9.691  -4.023  1.00  0.00           H  
ATOM   2897  H14 BCN B 176      15.759  11.079  -5.078  1.00  0.00           H  
ATOM   2898  C13 BCN B 176      17.294   9.556  -5.323  1.00  0.00           C  
ATOM   2899  H19 BCN B 176      17.626   9.892  -6.312  1.00  0.00           H  
ATOM   2900  H20 BCN B 176      17.976   9.957  -4.563  1.00  0.00           H  
ATOM   2901  C14 BCN B 176      17.265   8.106  -5.264  1.00  0.00           C  
ATOM   2902  C15 BCN B 176      16.765   7.028  -5.198  1.00  0.00           C  
ATOM   2903  C16 BCN B 176      15.680   6.067  -5.122  1.00  0.00           C  
ATOM   2904  H17 BCN B 176      15.832   5.377  -4.283  1.00  0.00           H  
ATOM   2905  H18 BCN B 176      15.620   5.501  -6.056  1.00  0.00           H  
ATOM   2906  C17 BCN B 176      14.388   6.914  -4.915  1.00  0.00           C  
ATOM   2907  H15 BCN B 176      13.524   6.238  -4.900  1.00  0.00           H  
ATOM   2908  H16 BCN B 176      14.422   7.384  -3.923  1.00  0.00           H  
ATOM   2909  C18 BCN B 176      14.166   7.995  -6.002  1.00  0.00           C  
ATOM   2910  H11 BCN B 176      13.995   7.539  -6.974  1.00  0.00           H  
ATOM   2911  C3  BCN B 176       6.804  17.933  -4.357  1.00  0.00           C  
ATOM   2912  O3  BCN B 176       6.893  18.492  -3.275  1.00  0.00           O  
ATOM   2913  N   GLU B 177       5.768  18.142  -5.173  1.00  0.00           N  
ATOM   2914  H   GLU B 177       5.782  17.723  -6.088  1.00  0.00           H  
ATOM   2915  CA  GLU B 177       4.628  19.018  -4.876  1.00  0.00           C  
ATOM   2916  HA  GLU B 177       4.985  20.045  -4.967  1.00  0.00           H  
ATOM   2917  CB  GLU B 177       3.520  18.783  -5.923  1.00  0.00           C  
ATOM   2918  HB2 GLU B 177       3.956  18.392  -6.844  1.00  0.00           H  
ATOM   2919  HB3 GLU B 177       2.820  18.031  -5.557  1.00  0.00           H  
ATOM   2920  CG  GLU B 177       2.750  20.069  -6.255  1.00  0.00           C  
ATOM   2921  HG2 GLU B 177       1.931  19.818  -6.933  1.00  0.00           H  
ATOM   2922  HG3 GLU B 177       2.315  20.468  -5.335  1.00  0.00           H  
ATOM   2923  CD  GLU B 177       3.650  21.118  -6.925  1.00  0.00           C  
ATOM   2924  OE1 GLU B 177       4.385  20.734  -7.864  1.00  0.00           O  
ATOM   2925  OE2 GLU B 177       3.612  22.282  -6.469  1.00  0.00           O  
ATOM   2926  C   GLU B 177       4.090  18.824  -3.443  1.00  0.00           C  
ATOM   2927  O   GLU B 177       3.768  17.706  -3.025  1.00  0.00           O  
ATOM   2928  N   ALA B 178       4.027  19.917  -2.680  1.00  0.00           N  
ATOM   2929  H   ALA B 178       4.266  20.805  -3.093  1.00  0.00           H  
ATOM   2930  CA  ALA B 178       3.559  19.909  -1.297  1.00  0.00           C  
ATOM   2931  HA  ALA B 178       3.865  18.969  -0.834  1.00  0.00           H  
ATOM   2932  CB  ALA B 178       4.238  21.048  -0.528  1.00  0.00           C  
ATOM   2933  HB1 ALA B 178       3.936  21.005   0.519  1.00  0.00           H  
ATOM   2934  HB2 ALA B 178       5.321  20.940  -0.588  1.00  0.00           H  
ATOM   2935  HB3 ALA B 178       3.942  22.011  -0.948  1.00  0.00           H  
ATOM   2936  C   ALA B 178       2.027  19.997  -1.227  1.00  0.00           C  
ATOM   2937  O   ALA B 178       1.412  20.900  -1.793  1.00  0.00           O  
ATOM   2938  N   HIE B 179       1.412  19.069  -0.498  1.00  0.00           N  
ATOM   2939  H   HIE B 179       1.992  18.389  -0.018  1.00  0.00           H  
ATOM   2940  CA  HIE B 179      -0.041  18.947  -0.334  1.00  0.00           C  
ATOM   2941  HA  HIE B 179      -0.531  19.582  -1.074  1.00  0.00           H  
ATOM   2942  CB  HIE B 179      -0.426  17.491  -0.639  1.00  0.00           C  
ATOM   2943  HB2 HIE B 179       0.188  17.140  -1.470  1.00  0.00           H  
ATOM   2944  HB3 HIE B 179      -0.188  16.869   0.221  1.00  0.00           H  
ATOM   2945  CG  HIE B 179      -1.862  17.272  -1.047  1.00  0.00           C  
ATOM   2946  ND1 HIE B 179      -2.878  18.233  -1.057  1.00  0.00           N  
ATOM   2947  CE1 HIE B 179      -3.964  17.615  -1.545  1.00  0.00           C  
ATOM   2948  HE1 HIE B 179      -4.927  18.088  -1.684  1.00  0.00           H  
ATOM   2949  NE2 HIE B 179      -3.681  16.336  -1.847  1.00  0.00           N  
ATOM   2950  HE2 HIE B 179      -4.326  15.672  -2.246  1.00  0.00           H  
ATOM   2951  CD2 HIE B 179      -2.358  16.102  -1.544  1.00  0.00           C  
ATOM   2952  HD2 HIE B 179      -1.804  15.183  -1.679  1.00  0.00           H  
ATOM   2953  C   HIE B 179      -0.493  19.429   1.059  1.00  0.00           C  
ATOM   2954  O   HIE B 179       0.329  19.566   1.966  1.00  0.00           O  
ATOM   2955  N   THR B 180      -1.786  19.711   1.259  1.00  0.00           N  
ATOM   2956  H   THR B 180      -2.436  19.491   0.509  1.00  0.00           H  
ATOM   2957  CA  THR B 180      -2.340  20.265   2.515  1.00  0.00           C  
ATOM   2958  HA  THR B 180      -1.617  20.120   3.318  1.00  0.00           H  
ATOM   2959  CB  THR B 180      -2.580  21.784   2.391  1.00  0.00           C  
ATOM   2960  HB  THR B 180      -3.113  21.987   1.461  1.00  0.00           H  
ATOM   2961  CG2 THR B 180      -3.364  22.408   3.552  1.00  0.00           C  
ATOM   2962 HG21 THR B 180      -2.893  22.147   4.500  1.00  0.00           H  
ATOM   2963 HG22 THR B 180      -3.371  23.493   3.441  1.00  0.00           H  
ATOM   2964 HG23 THR B 180      -4.395  22.055   3.542  1.00  0.00           H  
ATOM   2965  OG1 THR B 180      -1.352  22.464   2.375  1.00  0.00           O  
ATOM   2966  HG1 THR B 180      -0.778  22.020   1.740  1.00  0.00           H  
ATOM   2967  C   THR B 180      -3.631  19.565   2.944  1.00  0.00           C  
ATOM   2968  O   THR B 180      -4.558  19.416   2.150  1.00  0.00           O  
ATOM   2969  N   CYS B 181      -3.718  19.244   4.240  1.00  0.00           N  
ATOM   2970  H   CYS B 181      -2.897  19.401   4.819  1.00  0.00           H  
ATOM   2971  CA  CYS B 181      -4.915  18.730   4.912  1.00  0.00           C  
ATOM   2972  HA  CYS B 181      -5.751  18.745   4.211  1.00  0.00           H  
ATOM   2973  CB  CYS B 181      -4.679  17.266   5.321  1.00  0.00           C  
ATOM   2974  HB2 CYS B 181      -3.748  17.178   5.883  1.00  0.00           H  
ATOM   2975  HB3 CYS B 181      -5.501  16.922   5.950  1.00  0.00           H  
ATOM   2976  SG  CYS B 181      -4.614  16.195   3.857  1.00  0.00           S  
ATOM   2977  HG  CYS B 181      -4.782  15.035   4.520  1.00  0.00           H  
ATOM   2978  C   CYS B 181      -5.328  19.601   6.120  1.00  0.00           C  
ATOM   2979  O   CYS B 181      -4.568  20.444   6.610  1.00  0.00           O  
ATOM   2980  N   ILE B 182      -6.545  19.373   6.623  1.00  0.00           N  
ATOM   2981  H   ILE B 182      -7.107  18.641   6.212  1.00  0.00           H  
ATOM   2982  CA  ILE B 182      -7.076  19.997   7.844  1.00  0.00           C  
ATOM   2983  HA  ILE B 182      -6.410  20.793   8.170  1.00  0.00           H  
ATOM   2984  CB  ILE B 182      -8.437  20.671   7.547  1.00  0.00           C  
ATOM   2985  HB  ILE B 182      -9.099  19.926   7.102  1.00  0.00           H  
ATOM   2986  CG2 ILE B 182      -9.093  21.195   8.836  1.00  0.00           C  
ATOM   2987 HG21 ILE B 182      -9.352  20.360   9.489  1.00  0.00           H  
ATOM   2988 HG22 ILE B 182      -8.415  21.865   9.367  1.00  0.00           H  
ATOM   2989 HG23 ILE B 182     -10.017  21.725   8.610  1.00  0.00           H  
ATOM   2990  CG1 ILE B 182      -8.262  21.844   6.550  1.00  0.00           C  
ATOM   2991 HG12 ILE B 182      -7.843  22.701   7.073  1.00  0.00           H  
ATOM   2992 HG13 ILE B 182      -7.564  21.567   5.762  1.00  0.00           H  
ATOM   2993  CD1 ILE B 182      -9.564  22.265   5.855  1.00  0.00           C  
ATOM   2994 HD11 ILE B 182     -10.292  22.625   6.580  1.00  0.00           H  
ATOM   2995 HD12 ILE B 182      -9.351  23.066   5.147  1.00  0.00           H  
ATOM   2996 HD13 ILE B 182      -9.982  21.416   5.311  1.00  0.00           H  
ATOM   2997  C   ILE B 182      -7.157  18.913   8.938  1.00  0.00           C  
ATOM   2998  O   ILE B 182      -7.755  17.866   8.689  1.00  0.00           O  
ATOM   2999  N   PRO B 183      -6.531  19.089  10.118  1.00  0.00           N  
ATOM   3000  CD  PRO B 183      -5.478  20.036  10.412  1.00  0.00           C  
ATOM   3001  HD2 PRO B 183      -5.919  20.880  10.937  1.00  0.00           H  
ATOM   3002  HD3 PRO B 183      -4.929  20.349   9.526  1.00  0.00           H  
ATOM   3003  CG  PRO B 183      -4.550  19.283  11.348  1.00  0.00           C  
ATOM   3004  HG2 PRO B 183      -3.914  19.955  11.922  1.00  0.00           H  
ATOM   3005  HG3 PRO B 183      -3.955  18.583  10.763  1.00  0.00           H  
ATOM   3006  CB  PRO B 183      -5.547  18.529  12.228  1.00  0.00           C  
ATOM   3007  HB2 PRO B 183      -5.874  19.189  13.035  1.00  0.00           H  
ATOM   3008  HB3 PRO B 183      -5.120  17.616  12.642  1.00  0.00           H  
ATOM   3009  CA  PRO B 183      -6.716  18.220  11.281  1.00  0.00           C  
ATOM   3010  HA  PRO B 183      -6.669  17.179  10.967  1.00  0.00           H  
ATOM   3011  C   PRO B 183      -8.053  18.481  11.982  1.00  0.00           C  
ATOM   3012  O   PRO B 183      -8.583  19.585  11.898  1.00  0.00           O  
ATOM   3013  N   GLU B 184      -8.547  17.512  12.748  1.00  0.00           N  
ATOM   3014  H   GLU B 184      -8.049  16.626  12.794  1.00  0.00           H  
ATOM   3015  CA  GLU B 184      -9.753  17.634  13.575  1.00  0.00           C  
ATOM   3016  HA  GLU B 184      -9.929  18.693  13.745  1.00  0.00           H  
ATOM   3017  CB  GLU B 184     -10.967  17.076  12.806  1.00  0.00           C  
ATOM   3018  HB2 GLU B 184     -10.944  17.482  11.794  1.00  0.00           H  
ATOM   3019  HB3 GLU B 184     -10.868  15.992  12.729  1.00  0.00           H  
ATOM   3020  CG  GLU B 184     -12.346  17.412  13.404  1.00  0.00           C  
ATOM   3021  HG2 GLU B 184     -13.115  17.125  12.682  1.00  0.00           H  
ATOM   3022  HG3 GLU B 184     -12.502  16.801  14.295  1.00  0.00           H  
ATOM   3023  CD  GLU B 184     -12.494  18.899  13.779  1.00  0.00           C  
ATOM   3024  OE1 GLU B 184     -13.020  19.680  12.958  1.00  0.00           O  
ATOM   3025  OE2 GLU B 184     -12.012  19.294  14.866  1.00  0.00           O  
ATOM   3026  C   GLU B 184      -9.548  16.976  14.958  1.00  0.00           C  
ATOM   3027  O   GLU B 184      -8.617  16.193  15.152  1.00  0.00           O  
ATOM   3028  N   ASN B 185     -10.378  17.314  15.943  1.00  0.00           N  
ATOM   3029  H   ASN B 185     -11.134  17.959  15.717  1.00  0.00           H  
ATOM   3030  CA  ASN B 185     -10.269  16.847  17.326  1.00  0.00           C  
ATOM   3031  HA  ASN B 185      -9.254  17.034  17.675  1.00  0.00           H  
ATOM   3032  CB  ASN B 185     -11.229  17.695  18.176  1.00  0.00           C  
ATOM   3033  HB2 ASN B 185     -11.093  18.750  17.938  1.00  0.00           H  
ATOM   3034  HB3 ASN B 185     -12.260  17.423  17.945  1.00  0.00           H  
ATOM   3035  CG  ASN B 185     -10.995  17.485  19.661  1.00  0.00           C  
ATOM   3036  OD1 ASN B 185     -11.298  16.447  20.226  1.00  0.00           O  
ATOM   3037  ND2 ASN B 185     -10.458  18.461  20.350  1.00  0.00           N  
ATOM   3038 HD21 ASN B 185     -10.304  18.277  21.332  1.00  0.00           H  
ATOM   3039 HD22 ASN B 185     -10.303  19.365  19.919  1.00  0.00           H  
ATOM   3040  C   ASN B 185     -10.540  15.333  17.464  1.00  0.00           C  
ATOM   3041  O   ASN B 185     -11.633  14.863  17.158  1.00  0.00           O  
ATOM   3042  N   ASN B 186      -9.569  14.576  17.991  1.00  0.00           N  
ATOM   3043  H   ASN B 186      -8.749  15.059  18.336  1.00  0.00           H  
ATOM   3044  CA  ASN B 186      -9.693  13.135  18.272  1.00  0.00           C  
ATOM   3045  HA  ASN B 186     -10.487  12.750  17.627  1.00  0.00           H  
ATOM   3046  CB  ASN B 186      -8.399  12.381  17.895  1.00  0.00           C  
ATOM   3047  HB2 ASN B 186      -8.024  12.755  16.948  1.00  0.00           H  
ATOM   3048  HB3 ASN B 186      -7.638  12.533  18.656  1.00  0.00           H  
ATOM   3049  CG  ASN B 186      -8.650  10.882  17.743  1.00  0.00           C  
ATOM   3050  OD1 ASN B 186      -9.713  10.445  17.327  1.00  0.00           O  
ATOM   3051  ND2 ASN B 186      -7.708  10.025  18.054  1.00  0.00           N  
ATOM   3052 HD21 ASN B 186      -7.891   9.053  17.920  1.00  0.00           H  
ATOM   3053 HD22 ASN B 186      -6.795  10.282  18.437  1.00  0.00           H  
ATOM   3054  C   ASN B 186     -10.154  12.855  19.717  1.00  0.00           C  
ATOM   3055  O   ASN B 186      -9.530  12.088  20.450  1.00  0.00           O  
ATOM   3056  N   GLY B 187     -11.225  13.519  20.150  1.00  0.00           N  
ATOM   3057  H   GLY B 187     -11.624  14.209  19.524  1.00  0.00           H  
ATOM   3058  CA  GLY B 187     -11.794  13.401  21.493  1.00  0.00           C  
ATOM   3059  HA2 GLY B 187     -12.823  13.759  21.465  1.00  0.00           H  
ATOM   3060  HA3 GLY B 187     -11.813  12.351  21.787  1.00  0.00           H  
ATOM   3061  C   GLY B 187     -11.018  14.183  22.560  1.00  0.00           C  
ATOM   3062  O   GLY B 187      -9.853  13.913  22.861  1.00  0.00           O  
ATOM   3063  N   GLY B 188     -11.686  15.152  23.193  1.00  0.00           N  
ATOM   3064  H   GLY B 188     -12.600  15.401  22.846  1.00  0.00           H  
ATOM   3065  CA  GLY B 188     -11.092  15.973  24.248  1.00  0.00           C  
ATOM   3066  HA2 GLY B 188     -11.830  16.689  24.607  1.00  0.00           H  
ATOM   3067  HA3 GLY B 188     -10.792  15.337  25.081  1.00  0.00           H  
ATOM   3068  C   GLY B 188      -9.881  16.755  23.737  1.00  0.00           C  
ATOM   3069  O   GLY B 188     -10.049  17.769  23.071  1.00  0.00           O  
ATOM   3070  N   ALA B 189      -8.673  16.300  24.082  1.00  0.00           N  
ATOM   3071  H   ALA B 189      -8.644  15.418  24.568  1.00  0.00           H  
ATOM   3072  CA  ALA B 189      -7.392  16.893  23.674  1.00  0.00           C  
ATOM   3073  HA  ALA B 189      -7.587  17.851  23.190  1.00  0.00           H  
ATOM   3074  CB  ALA B 189      -6.572  17.179  24.940  1.00  0.00           C  
ATOM   3075  HB1 ALA B 189      -6.279  16.242  25.415  1.00  0.00           H  
ATOM   3076  HB2 ALA B 189      -5.674  17.738  24.675  1.00  0.00           H  
ATOM   3077  HB3 ALA B 189      -7.161  17.774  25.639  1.00  0.00           H  
ATOM   3078  C   ALA B 189      -6.602  16.051  22.639  1.00  0.00           C  
ATOM   3079  O   ALA B 189      -5.440  16.353  22.366  1.00  0.00           O  
ATOM   3080  N   GLY B 190      -7.181  14.979  22.087  1.00  0.00           N  
ATOM   3081  H   GLY B 190      -8.143  14.752  22.326  1.00  0.00           H  
ATOM   3082  CA  GLY B 190      -6.613  14.290  20.922  1.00  0.00           C  
ATOM   3083  HA2 GLY B 190      -5.553  14.092  21.086  1.00  0.00           H  
ATOM   3084  HA3 GLY B 190      -7.119  13.334  20.785  1.00  0.00           H  
ATOM   3085  C   GLY B 190      -6.766  15.112  19.635  1.00  0.00           C  
ATOM   3086  O   GLY B 190      -7.626  15.989  19.545  1.00  0.00           O  
ATOM   3087  N   CYS B 191      -5.960  14.829  18.613  1.00  0.00           N  
ATOM   3088  H   CYS B 191      -5.215  14.148  18.739  1.00  0.00           H  
ATOM   3089  CA  CYS B 191      -6.046  15.468  17.299  1.00  0.00           C  
ATOM   3090  HA  CYS B 191      -7.079  15.754  17.101  1.00  0.00           H  
ATOM   3091  CB  CYS B 191      -5.190  16.740  17.325  1.00  0.00           C  
ATOM   3092  HB2 CYS B 191      -5.518  17.373  18.150  1.00  0.00           H  
ATOM   3093  HB3 CYS B 191      -4.144  16.467  17.480  1.00  0.00           H  
ATOM   3094  SG  CYS B 191      -5.366  17.670  15.776  1.00  0.00           S  
ATOM   3095  HG  CYS B 191      -4.625  16.843  15.018  1.00  0.00           H  
ATOM   3096  C   CYS B 191      -5.618  14.483  16.203  1.00  0.00           C  
ATOM   3097  O   CYS B 191      -4.626  13.774  16.363  1.00  0.00           O  
ATOM   3098  N   VAL B 192      -6.354  14.442  15.094  1.00  0.00           N  
ATOM   3099  H   VAL B 192      -7.136  15.089  15.008  1.00  0.00           H  
ATOM   3100  CA  VAL B 192      -6.177  13.464  14.012  1.00  0.00           C  
ATOM   3101  HA  VAL B 192      -5.185  13.025  14.103  1.00  0.00           H  
ATOM   3102  CB  VAL B 192      -7.195  12.306  14.147  1.00  0.00           C  
ATOM   3103  HB  VAL B 192      -7.059  11.863  15.132  1.00  0.00           H  
ATOM   3104  CG1 VAL B 192      -8.659  12.761  14.023  1.00  0.00           C  
ATOM   3105 HG11 VAL B 192      -8.858  13.141  13.021  1.00  0.00           H  
ATOM   3106 HG12 VAL B 192      -9.322  11.919  14.226  1.00  0.00           H  
ATOM   3107 HG13 VAL B 192      -8.876  13.544  14.748  1.00  0.00           H  
ATOM   3108  CG2 VAL B 192      -6.955  11.186  13.124  1.00  0.00           C  
ATOM   3109 HG21 VAL B 192      -5.920  10.849  13.189  1.00  0.00           H  
ATOM   3110 HG22 VAL B 192      -7.604  10.341  13.355  1.00  0.00           H  
ATOM   3111 HG23 VAL B 192      -7.167  11.530  12.112  1.00  0.00           H  
ATOM   3112  C   VAL B 192      -6.234  14.152  12.652  1.00  0.00           C  
ATOM   3113  O   VAL B 192      -6.981  15.112  12.454  1.00  0.00           O  
ATOM   3114  N   CYS B 193      -5.447  13.661  11.698  1.00  0.00           N  
ATOM   3115  H   CYS B 193      -4.802  12.913  11.944  1.00  0.00           H  
ATOM   3116  CA  CYS B 193      -5.464  14.128  10.319  1.00  0.00           C  
ATOM   3117  HA  CYS B 193      -6.468  14.498  10.095  1.00  0.00           H  
ATOM   3118  CB  CYS B 193      -4.481  15.298  10.202  1.00  0.00           C  
ATOM   3119  HB2 CYS B 193      -4.609  15.963  11.056  1.00  0.00           H  
ATOM   3120  HB3 CYS B 193      -3.460  14.910  10.209  1.00  0.00           H  
ATOM   3121  SG  CYS B 193      -4.775  16.225   8.670  1.00  0.00           S  
ATOM   3122  HG  CYS B 193      -6.041  16.624   8.929  1.00  0.00           H  
ATOM   3123  C   CYS B 193      -5.159  12.986   9.336  1.00  0.00           C  
ATOM   3124  O   CYS B 193      -4.216  12.209   9.516  1.00  0.00           O  
ATOM   3125  N   HIE B 194      -5.963  12.889   8.280  1.00  0.00           N  
ATOM   3126  H   HIE B 194      -6.719  13.550   8.188  1.00  0.00           H  
ATOM   3127  CA  HIE B 194      -5.814  11.895   7.221  1.00  0.00           C  
ATOM   3128  HA  HIE B 194      -5.264  11.036   7.613  1.00  0.00           H  
ATOM   3129  CB  HIE B 194      -7.205  11.394   6.801  1.00  0.00           C  
ATOM   3130  HB2 HIE B 194      -7.753  12.216   6.336  1.00  0.00           H  
ATOM   3131  HB3 HIE B 194      -7.098  10.599   6.066  1.00  0.00           H  
ATOM   3132  CG  HIE B 194      -8.013  10.879   7.971  1.00  0.00           C  
ATOM   3133  ND1 HIE B 194      -9.134  11.507   8.516  1.00  0.00           N  
ATOM   3134  CE1 HIE B 194      -9.459  10.803   9.610  1.00  0.00           C  
ATOM   3135  HE1 HIE B 194     -10.286  11.041  10.267  1.00  0.00           H  
ATOM   3136  NE2 HIE B 194      -8.603   9.781   9.782  1.00  0.00           N  
ATOM   3137  HE2 HIE B 194      -8.616   9.134  10.560  1.00  0.00           H  
ATOM   3138  CD2 HIE B 194      -7.682   9.813   8.759  1.00  0.00           C  
ATOM   3139  HD2 HIE B 194      -6.830   9.161   8.628  1.00  0.00           H  
ATOM   3140  C   HIE B 194      -5.003  12.467   6.054  1.00  0.00           C  
ATOM   3141  O   HIE B 194      -5.174  13.626   5.674  1.00  0.00           O  
ATOM   3142  N   LEU B 195      -4.141  11.628   5.474  1.00  0.00           N  
ATOM   3143  H   LEU B 195      -4.061  10.688   5.856  1.00  0.00           H  
ATOM   3144  CA  LEU B 195      -3.275  11.962   4.343  1.00  0.00           C  
ATOM   3145  HA  LEU B 195      -3.503  12.974   4.004  1.00  0.00           H  
ATOM   3146  CB  LEU B 195      -1.786  11.932   4.744  1.00  0.00           C  
ATOM   3147  HB2 LEU B 195      -1.456  10.898   4.838  1.00  0.00           H  
ATOM   3148  HB3 LEU B 195      -1.231  12.368   3.912  1.00  0.00           H  
ATOM   3149  CG  LEU B 195      -1.430  12.694   6.037  1.00  0.00           C  
ATOM   3150  HG  LEU B 195      -2.199  13.430   6.271  1.00  0.00           H  
ATOM   3151  CD1 LEU B 195      -1.259  11.738   7.220  1.00  0.00           C  
ATOM   3152 HD11 LEU B 195      -1.025  12.317   8.111  1.00  0.00           H  
ATOM   3153 HD12 LEU B 195      -2.184  11.195   7.402  1.00  0.00           H  
ATOM   3154 HD13 LEU B 195      -0.450  11.033   7.027  1.00  0.00           H  
ATOM   3155  CD2 LEU B 195      -0.106  13.434   5.873  1.00  0.00           C  
ATOM   3156 HD21 LEU B 195       0.164  13.933   6.803  1.00  0.00           H  
ATOM   3157 HD22 LEU B 195       0.686  12.744   5.583  1.00  0.00           H  
ATOM   3158 HD23 LEU B 195      -0.227  14.197   5.107  1.00  0.00           H  
ATOM   3159  C   LEU B 195      -3.543  11.000   3.183  1.00  0.00           C  
ATOM   3160  O   LEU B 195      -3.357   9.787   3.310  1.00  0.00           O  
ATOM   3161  N   LEU B 196      -3.966  11.545   2.044  1.00  0.00           N  
ATOM   3162  H   LEU B 196      -4.039  12.551   1.986  1.00  0.00           H  
ATOM   3163  CA  LEU B 196      -4.220  10.756   0.840  1.00  0.00           C  
ATOM   3164  HA  LEU B 196      -4.756   9.854   1.129  1.00  0.00           H  
ATOM   3165  CB  LEU B 196      -5.101  11.556  -0.137  1.00  0.00           C  
ATOM   3166  HB2 LEU B 196      -4.617  12.516  -0.327  1.00  0.00           H  
ATOM   3167  HB3 LEU B 196      -5.155  11.021  -1.086  1.00  0.00           H  
ATOM   3168  CG  LEU B 196      -6.534  11.801   0.374  1.00  0.00           C  
ATOM   3169  HG  LEU B 196      -6.501  12.164   1.400  1.00  0.00           H  
ATOM   3170  CD1 LEU B 196      -7.207  12.873  -0.479  1.00  0.00           C  
ATOM   3171 HD11 LEU B 196      -8.209  13.071  -0.097  1.00  0.00           H  
ATOM   3172 HD12 LEU B 196      -6.630  13.796  -0.429  1.00  0.00           H  
ATOM   3173 HD13 LEU B 196      -7.271  12.542  -1.516  1.00  0.00           H  
ATOM   3174  CD2 LEU B 196      -7.394  10.538   0.321  1.00  0.00           C  
ATOM   3175 HD21 LEU B 196      -8.388  10.757   0.710  1.00  0.00           H  
ATOM   3176 HD22 LEU B 196      -7.480  10.186  -0.707  1.00  0.00           H  
ATOM   3177 HD23 LEU B 196      -6.946   9.755   0.928  1.00  0.00           H  
ATOM   3178  C   LEU B 196      -2.900  10.326   0.187  1.00  0.00           C  
ATOM   3179  O   LEU B 196      -2.037  11.166  -0.081  1.00  0.00           O  
ATOM   3180  N   MET B 197      -2.758   9.028  -0.077  1.00  0.00           N  
ATOM   3181  H   MET B 197      -3.503   8.408   0.228  1.00  0.00           H  
ATOM   3182  CA  MET B 197      -1.685   8.451  -0.892  1.00  0.00           C  
ATOM   3183  HA  MET B 197      -1.611   9.026  -1.815  1.00  0.00           H  
ATOM   3184  CB  MET B 197      -0.317   8.542  -0.180  1.00  0.00           C  
ATOM   3185  HB2 MET B 197       0.414   7.966  -0.749  1.00  0.00           H  
ATOM   3186  HB3 MET B 197       0.007   9.581  -0.207  1.00  0.00           H  
ATOM   3187  CG  MET B 197      -0.293   8.067   1.282  1.00  0.00           C  
ATOM   3188  HG2 MET B 197      -1.051   8.607   1.850  1.00  0.00           H  
ATOM   3189  HG3 MET B 197      -0.544   7.007   1.307  1.00  0.00           H  
ATOM   3190  SD  MET B 197       1.303   8.281   2.126  1.00  0.00           S  
ATOM   3191  CE  MET B 197       1.368  10.088   2.294  1.00  0.00           C  
ATOM   3192  HE1 MET B 197       1.367  10.552   1.307  1.00  0.00           H  
ATOM   3193  HE2 MET B 197       0.505  10.439   2.861  1.00  0.00           H  
ATOM   3194  HE3 MET B 197       2.283  10.372   2.813  1.00  0.00           H  
ATOM   3195  C   MET B 197      -2.039   7.008  -1.275  1.00  0.00           C  
ATOM   3196  O   MET B 197      -2.115   6.132  -0.415  1.00  0.00           O  
ATOM   3197  N   ASP B 198      -2.278   6.773  -2.566  1.00  0.00           N  
ATOM   3198  H   ASP B 198      -2.280   7.549  -3.219  1.00  0.00           H  
ATOM   3199  CA  ASP B 198      -2.594   5.457  -3.135  1.00  0.00           C  
ATOM   3200  HA  ASP B 198      -2.696   4.738  -2.323  1.00  0.00           H  
ATOM   3201  CB  ASP B 198      -3.957   5.498  -3.858  1.00  0.00           C  
ATOM   3202  HB2 ASP B 198      -4.147   4.509  -4.278  1.00  0.00           H  
ATOM   3203  HB3 ASP B 198      -4.728   5.692  -3.111  1.00  0.00           H  
ATOM   3204  CG  ASP B 198      -4.114   6.537  -4.975  1.00  0.00           C  
ATOM   3205  OD1 ASP B 198      -3.152   7.295  -5.240  1.00  0.00           O  
ATOM   3206  OD2 ASP B 198      -5.189   6.523  -5.619  1.00  0.00           O  
ATOM   3207  C   ASP B 198      -1.455   4.925  -4.025  1.00  0.00           C  
ATOM   3208  O   ASP B 198      -1.026   3.787  -3.838  1.00  0.00           O  
ATOM   3209  N   ASP B 199      -0.886   5.736  -4.926  1.00  0.00           N  
ATOM   3210  H   ASP B 199      -1.407   6.591  -5.125  1.00  0.00           H  
ATOM   3211  CA  ASP B 199       0.270   5.427  -5.800  1.00  0.00           C  
ATOM   3212  HA  ASP B 199       0.139   4.407  -6.127  1.00  0.00           H  
ATOM   3213  CB  ASP B 199       0.233   6.273  -7.086  1.00  0.00           C  
ATOM   3214  HB2 ASP B 199       0.171   7.329  -6.819  1.00  0.00           H  
ATOM   3215  HB3 ASP B 199       1.156   6.115  -7.645  1.00  0.00           H  
ATOM   3216  CG  ASP B 199      -0.927   5.912  -8.022  1.00  0.00           C  
ATOM   3217  OD1 ASP B 199      -1.151   6.641  -9.008  1.00  0.00           O  
ATOM   3218  OD2 ASP B 199      -1.594   4.869  -7.824  1.00  0.00           O  
ATOM   3219  C   ASP B 199       1.640   5.401  -5.088  1.00  0.00           C  
ATOM   3220  O   ASP B 199       2.701   5.658  -5.672  1.00  0.00           O  
ATOM   3221  N   VAL B 200       1.599   5.050  -3.801  1.00  0.00           N  
ATOM   3222  H   VAL B 200       0.684   4.796  -3.447  1.00  0.00           H  
ATOM   3223  CA  VAL B 200       2.729   4.853  -2.895  1.00  0.00           C  
ATOM   3224  HA  VAL B 200       3.384   5.712  -3.012  1.00  0.00           H  
ATOM   3225  CB  VAL B 200       2.214   4.847  -1.439  1.00  0.00           C  
ATOM   3226  HB  VAL B 200       1.480   5.649  -1.346  1.00  0.00           H  
ATOM   3227  CG1 VAL B 200       1.533   3.541  -1.005  1.00  0.00           C  
ATOM   3228 HG11 VAL B 200       2.256   2.725  -0.970  1.00  0.00           H  
ATOM   3229 HG12 VAL B 200       1.102   3.667  -0.011  1.00  0.00           H  
ATOM   3230 HG13 VAL B 200       0.734   3.288  -1.700  1.00  0.00           H  
ATOM   3231  CG2 VAL B 200       3.330   5.156  -0.442  1.00  0.00           C  
ATOM   3232 HG21 VAL B 200       2.892   5.283   0.546  1.00  0.00           H  
ATOM   3233 HG22 VAL B 200       4.061   4.347  -0.415  1.00  0.00           H  
ATOM   3234 HG23 VAL B 200       3.831   6.081  -0.730  1.00  0.00           H  
ATOM   3235  C   VAL B 200       3.532   3.590  -3.236  1.00  0.00           C  
ATOM   3236  O   VAL B 200       2.980   2.589  -3.710  1.00  0.00           O  
ATOM   3237  N   VAL B 201       4.839   3.618  -2.988  1.00  0.00           N  
ATOM   3238  H   VAL B 201       5.247   4.505  -2.696  1.00  0.00           H  
ATOM   3239  CA  VAL B 201       5.729   2.452  -3.106  1.00  0.00           C  
ATOM   3240  HA  VAL B 201       5.126   1.548  -3.007  1.00  0.00           H  
ATOM   3241  CB  VAL B 201       6.415   2.383  -4.488  1.00  0.00           C  
ATOM   3242  HB  VAL B 201       6.943   1.437  -4.520  1.00  0.00           H  
ATOM   3243  CG1 VAL B 201       5.442   2.379  -5.673  1.00  0.00           C  
ATOM   3244 HG11 VAL B 201       6.004   2.194  -6.588  1.00  0.00           H  
ATOM   3245 HG12 VAL B 201       4.714   1.580  -5.545  1.00  0.00           H  
ATOM   3246 HG13 VAL B 201       4.926   3.336  -5.749  1.00  0.00           H  
ATOM   3247  CG2 VAL B 201       7.424   3.508  -4.734  1.00  0.00           C  
ATOM   3248 HG21 VAL B 201       8.183   3.509  -3.955  1.00  0.00           H  
ATOM   3249 HG22 VAL B 201       7.922   3.353  -5.690  1.00  0.00           H  
ATOM   3250 HG23 VAL B 201       6.922   4.473  -4.736  1.00  0.00           H  
ATOM   3251  C   VAL B 201       6.753   2.386  -1.963  1.00  0.00           C  
ATOM   3252  O   VAL B 201       7.005   3.372  -1.273  1.00  0.00           O  
ATOM   3253  N   SER B 202       7.366   1.218  -1.777  1.00  0.00           N  
ATOM   3254  H   SER B 202       7.085   0.432  -2.359  1.00  0.00           H  
ATOM   3255  CA  SER B 202       8.348   0.945  -0.715  1.00  0.00           C  
ATOM   3256  HA  SER B 202       7.835   1.081   0.233  1.00  0.00           H  
ATOM   3257  CB  SER B 202       8.811  -0.517  -0.786  1.00  0.00           C  
ATOM   3258  HB2 SER B 202       9.671  -0.655  -0.127  1.00  0.00           H  
ATOM   3259  HB3 SER B 202       8.009  -1.166  -0.436  1.00  0.00           H  
ATOM   3260  OG  SER B 202       9.160  -0.894  -2.104  1.00  0.00           O  
ATOM   3261  HG  SER B 202       8.322  -1.028  -2.592  1.00  0.00           H  
ATOM   3262  C   SER B 202       9.559   1.890  -0.705  1.00  0.00           C  
ATOM   3263  O   SER B 202      10.100   2.141   0.376  1.00  0.00           O  
ATOM   3264  N   ALA B 203       9.935   2.453  -1.859  1.00  0.00           N  
ATOM   3265  H   ALA B 203       9.478   2.142  -2.706  1.00  0.00           H  
ATOM   3266  CA  ALA B 203      10.970   3.480  -1.986  1.00  0.00           C  
ATOM   3267  HA  ALA B 203      11.830   3.181  -1.387  1.00  0.00           H  
ATOM   3268  CB  ALA B 203      11.402   3.516  -3.462  1.00  0.00           C  
ATOM   3269  HB1 ALA B 203      11.719   2.522  -3.782  1.00  0.00           H  
ATOM   3270  HB2 ALA B 203      10.574   3.847  -4.089  1.00  0.00           H  
ATOM   3271  HB3 ALA B 203      12.235   4.209  -3.585  1.00  0.00           H  
ATOM   3272  C   ALA B 203      10.547   4.885  -1.493  1.00  0.00           C  
ATOM   3273  O   ALA B 203      11.408   5.744  -1.311  1.00  0.00           O  
ATOM   3274  N   ASP B 204       9.253   5.159  -1.300  1.00  0.00           N  
ATOM   3275  H   ASP B 204       8.581   4.402  -1.345  1.00  0.00           H  
ATOM   3276  CA  ASP B 204       8.758   6.489  -0.930  1.00  0.00           C  
ATOM   3277  HA  ASP B 204       9.283   7.221  -1.544  1.00  0.00           H  
ATOM   3278  CB  ASP B 204       7.260   6.626  -1.222  1.00  0.00           C  
ATOM   3279  HB2 ASP B 204       6.720   5.842  -0.690  1.00  0.00           H  
ATOM   3280  HB3 ASP B 204       6.910   7.573  -0.811  1.00  0.00           H  
ATOM   3281  CG  ASP B 204       6.878   6.592  -2.701  1.00  0.00           C  
ATOM   3282  OD1 ASP B 204       5.689   6.321  -2.966  1.00  0.00           O  
ATOM   3283  OD2 ASP B 204       7.673   6.932  -3.605  1.00  0.00           O  
ATOM   3284  C   ASP B 204       8.993   6.844   0.546  1.00  0.00           C  
ATOM   3285  O   ASP B 204       8.733   6.059   1.456  1.00  0.00           O  
ATOM   3286  N   GLN B 205       9.374   8.100   0.782  1.00  0.00           N  
ATOM   3287  H   GLN B 205       9.541   8.704  -0.010  1.00  0.00           H  
ATOM   3288  CA  GLN B 205       9.428   8.714   2.105  1.00  0.00           C  
ATOM   3289  HA  GLN B 205       8.737   8.180   2.757  1.00  0.00           H  
ATOM   3290  CB  GLN B 205      10.839   8.564   2.699  1.00  0.00           C  
ATOM   3291  HB2 GLN B 205      11.092   7.501   2.686  1.00  0.00           H  
ATOM   3292  HB3 GLN B 205      11.555   9.101   2.078  1.00  0.00           H  
ATOM   3293  CG  GLN B 205      10.956   9.082   4.143  1.00  0.00           C  
ATOM   3294  HG2 GLN B 205      10.935  10.172   4.143  1.00  0.00           H  
ATOM   3295  HG3 GLN B 205      10.106   8.720   4.720  1.00  0.00           H  
ATOM   3296  CD  GLN B 205      12.217   8.614   4.868  1.00  0.00           C  
ATOM   3297  OE1 GLN B 205      13.015   7.827   4.387  1.00  0.00           O  
ATOM   3298  NE2 GLN B 205      12.435   9.071   6.080  1.00  0.00           N  
ATOM   3299 HE21 GLN B 205      13.262   8.731   6.537  1.00  0.00           H  
ATOM   3300 HE22 GLN B 205      11.835   9.784   6.476  1.00  0.00           H  
ATOM   3301  C   GLN B 205       8.949  10.168   2.027  1.00  0.00           C  
ATOM   3302  O   GLN B 205       9.156  10.858   1.028  1.00  0.00           O  
ATOM   3303  N   TYR B 206       8.302  10.632   3.091  1.00  0.00           N  
ATOM   3304  H   TYR B 206       8.162  10.003   3.875  1.00  0.00           H  
ATOM   3305  CA  TYR B 206       7.682  11.950   3.199  1.00  0.00           C  
ATOM   3306  HA  TYR B 206       7.813  12.481   2.260  1.00  0.00           H  
ATOM   3307  CB  TYR B 206       6.170  11.789   3.443  1.00  0.00           C  
ATOM   3308  HB2 TYR B 206       6.003  11.069   4.245  1.00  0.00           H  
ATOM   3309  HB3 TYR B 206       5.769  12.744   3.786  1.00  0.00           H  
ATOM   3310  CG  TYR B 206       5.383  11.357   2.216  1.00  0.00           C  
ATOM   3311  CD1 TYR B 206       5.425  10.024   1.758  1.00  0.00           C  
ATOM   3312  HD1 TYR B 206       5.985   9.279   2.303  1.00  0.00           H  
ATOM   3313  CE1 TYR B 206       4.752   9.661   0.575  1.00  0.00           C  
ATOM   3314  HE1 TYR B 206       4.799   8.644   0.212  1.00  0.00           H  
ATOM   3315  CZ  TYR B 206       4.025  10.629  -0.152  1.00  0.00           C  
ATOM   3316  OH  TYR B 206       3.413  10.295  -1.318  1.00  0.00           O  
ATOM   3317  HH  TYR B 206       3.708   9.445  -1.655  1.00  0.00           H  
ATOM   3318  CE2 TYR B 206       3.948  11.952   0.330  1.00  0.00           C  
ATOM   3319  HE2 TYR B 206       3.386  12.687  -0.229  1.00  0.00           H  
ATOM   3320  CD2 TYR B 206       4.624  12.310   1.512  1.00  0.00           C  
ATOM   3321  HD2 TYR B 206       4.578  13.328   1.870  1.00  0.00           H  
ATOM   3322  C   TYR B 206       8.343  12.790   4.298  1.00  0.00           C  
ATOM   3323  O   TYR B 206       8.823  12.254   5.299  1.00  0.00           O  
ATOM   3324  N   THR B 207       8.336  14.114   4.136  1.00  0.00           N  
ATOM   3325  H   THR B 207       7.929  14.471   3.275  1.00  0.00           H  
ATOM   3326  CA  THR B 207       8.428  15.082   5.246  1.00  0.00           C  
ATOM   3327  HA  THR B 207       8.807  14.567   6.123  1.00  0.00           H  
ATOM   3328  CB  THR B 207       9.434  16.210   4.943  1.00  0.00           C  
ATOM   3329  HB  THR B 207      10.382  15.745   4.670  1.00  0.00           H  
ATOM   3330  CG2 THR B 207       8.998  17.123   3.799  1.00  0.00           C  
ATOM   3331 HG21 THR B 207       8.793  16.536   2.904  1.00  0.00           H  
ATOM   3332 HG22 THR B 207       8.102  17.678   4.081  1.00  0.00           H  
ATOM   3333 HG23 THR B 207       9.796  17.829   3.572  1.00  0.00           H  
ATOM   3334  OG1 THR B 207       9.657  17.032   6.074  1.00  0.00           O  
ATOM   3335  HG1 THR B 207       9.792  16.467   6.848  1.00  0.00           H  
ATOM   3336  C   THR B 207       7.023  15.583   5.604  1.00  0.00           C  
ATOM   3337  O   THR B 207       6.111  15.501   4.775  1.00  0.00           O  
ATOM   3338  N   LEU B 208       6.836  16.029   6.846  1.00  0.00           N  
ATOM   3339  H   LEU B 208       7.648  16.134   7.446  1.00  0.00           H  
ATOM   3340  CA  LEU B 208       5.559  16.443   7.432  1.00  0.00           C  
ATOM   3341  HA  LEU B 208       4.819  16.628   6.650  1.00  0.00           H  
ATOM   3342  CB  LEU B 208       5.055  15.342   8.392  1.00  0.00           C  
ATOM   3343  HB2 LEU B 208       5.811  15.204   9.166  1.00  0.00           H  
ATOM   3344  HB3 LEU B 208       4.150  15.705   8.880  1.00  0.00           H  
ATOM   3345  CG  LEU B 208       4.749  13.965   7.771  1.00  0.00           C  
ATOM   3346  HG  LEU B 208       5.606  13.613   7.196  1.00  0.00           H  
ATOM   3347  CD1 LEU B 208       4.454  12.939   8.868  1.00  0.00           C  
ATOM   3348 HD11 LEU B 208       3.669  13.314   9.526  1.00  0.00           H  
ATOM   3349 HD12 LEU B 208       4.116  12.002   8.428  1.00  0.00           H  
ATOM   3350 HD13 LEU B 208       5.354  12.756   9.454  1.00  0.00           H  
ATOM   3351  CD2 LEU B 208       3.533  14.044   6.855  1.00  0.00           C  
ATOM   3352 HD21 LEU B 208       2.662  14.388   7.414  1.00  0.00           H  
ATOM   3353 HD22 LEU B 208       3.741  14.746   6.051  1.00  0.00           H  
ATOM   3354 HD23 LEU B 208       3.323  13.067   6.423  1.00  0.00           H  
ATOM   3355  C   LEU B 208       5.766  17.747   8.208  1.00  0.00           C  
ATOM   3356  O   LEU B 208       6.736  17.837   8.963  1.00  0.00           O  
ATOM   3357  N   ASP B 209       4.849  18.710   8.084  1.00  0.00           N  
ATOM   3358  H   ASP B 209       4.091  18.573   7.422  1.00  0.00           H  
ATOM   3359  CA  ASP B 209       4.923  20.014   8.754  1.00  0.00           C  
ATOM   3360  HA  ASP B 209       5.623  19.948   9.589  1.00  0.00           H  
ATOM   3361  CB  ASP B 209       5.440  21.120   7.814  1.00  0.00           C  
ATOM   3362  HB2 ASP B 209       4.755  21.224   6.973  1.00  0.00           H  
ATOM   3363  HB3 ASP B 209       5.430  22.061   8.364  1.00  0.00           H  
ATOM   3364  CG  ASP B 209       6.843  20.906   7.249  1.00  0.00           C  
ATOM   3365  OD1 ASP B 209       7.701  21.799   7.432  1.00  0.00           O  
ATOM   3366  OD2 ASP B 209       7.121  19.878   6.591  1.00  0.00           O  
ATOM   3367  C   ASP B 209       3.556  20.414   9.323  1.00  0.00           C  
ATOM   3368  O   ASP B 209       2.601  20.641   8.577  1.00  0.00           O  
ATOM   3369  N   LEU B 210       3.462  20.525  10.648  1.00  0.00           N  
ATOM   3370  H   LEU B 210       4.309  20.406  11.198  1.00  0.00           H  
ATOM   3371  CA  LEU B 210       2.256  20.966  11.350  1.00  0.00           C  
ATOM   3372  HA  LEU B 210       1.394  20.791  10.705  1.00  0.00           H  
ATOM   3373  CB  LEU B 210       2.076  20.108  12.612  1.00  0.00           C  
ATOM   3374  HB2 LEU B 210       1.994  19.061  12.317  1.00  0.00           H  
ATOM   3375  HB3 LEU B 210       2.971  20.221  13.222  1.00  0.00           H  
ATOM   3376  CG  LEU B 210       0.857  20.480  13.474  1.00  0.00           C  
ATOM   3377  HG  LEU B 210       0.935  21.520  13.791  1.00  0.00           H  
ATOM   3378  CD1 LEU B 210      -0.465  20.292  12.729  1.00  0.00           C  
ATOM   3379 HD11 LEU B 210      -0.530  20.987  11.896  1.00  0.00           H  
ATOM   3380 HD12 LEU B 210      -0.541  19.271  12.360  1.00  0.00           H  
ATOM   3381 HD13 LEU B 210      -1.291  20.499  13.407  1.00  0.00           H  
ATOM   3382  CD2 LEU B 210       0.832  19.603  14.724  1.00  0.00           C  
ATOM   3383 HD21 LEU B 210      -0.005  19.890  15.359  1.00  0.00           H  
ATOM   3384 HD22 LEU B 210       0.731  18.552  14.449  1.00  0.00           H  
ATOM   3385 HD23 LEU B 210       1.757  19.738  15.284  1.00  0.00           H  
ATOM   3386  C   LEU B 210       2.319  22.467  11.664  1.00  0.00           C  
ATOM   3387  O   LEU B 210       3.244  22.931  12.327  1.00  0.00           O  
ATOM   3388  N   TRP B 211       1.293  23.199  11.242  1.00  0.00           N  
ATOM   3389  H   TRP B 211       0.571  22.730  10.705  1.00  0.00           H  
ATOM   3390  CA  TRP B 211       1.142  24.647  11.393  1.00  0.00           C  
ATOM   3391  HA  TRP B 211       2.016  25.054  11.900  1.00  0.00           H  
ATOM   3392  CB  TRP B 211       1.071  25.284   9.995  1.00  0.00           C  
ATOM   3393  HB2 TRP B 211       0.264  24.815   9.431  1.00  0.00           H  
ATOM   3394  HB3 TRP B 211       0.816  26.340  10.108  1.00  0.00           H  
ATOM   3395  CG  TRP B 211       2.331  25.204   9.182  1.00  0.00           C  
ATOM   3396  CD1 TRP B 211       2.803  24.101   8.555  1.00  0.00           C  
ATOM   3397  HD1 TRP B 211       2.308  23.136   8.543  1.00  0.00           H  
ATOM   3398  NE1 TRP B 211       4.025  24.380   7.974  1.00  0.00           N  
ATOM   3399  HE1 TRP B 211       4.587  23.687   7.499  1.00  0.00           H  
ATOM   3400  CE2 TRP B 211       4.405  25.686   8.194  1.00  0.00           C  
ATOM   3401  CZ2 TRP B 211       5.539  26.428   7.831  1.00  0.00           C  
ATOM   3402  HZ2 TRP B 211       6.339  25.961   7.275  1.00  0.00           H  
ATOM   3403  CH2 TRP B 211       5.609  27.786   8.187  1.00  0.00           C  
ATOM   3404  HH2 TRP B 211       6.468  28.377   7.903  1.00  0.00           H  
ATOM   3405  CZ3 TRP B 211       4.545  28.382   8.888  1.00  0.00           C  
ATOM   3406  HZ3 TRP B 211       4.588  29.435   9.134  1.00  0.00           H  
ATOM   3407  CE3 TRP B 211       3.415  27.621   9.253  1.00  0.00           C  
ATOM   3408  HE3 TRP B 211       2.590  28.090   9.767  1.00  0.00           H  
ATOM   3409  CD2 TRP B 211       3.325  26.248   8.938  1.00  0.00           C  
ATOM   3410  C   TRP B 211      -0.094  25.010  12.231  1.00  0.00           C  
ATOM   3411  O   TRP B 211      -1.080  24.272  12.261  1.00  0.00           O  
ATOM   3412  N   ALA B 212      -0.049  26.179  12.868  1.00  0.00           N  
ATOM   3413  H   ALA B 212       0.829  26.685  12.822  1.00  0.00           H  
ATOM   3414  CA  ALA B 212      -1.172  26.892  13.472  1.00  0.00           C  
ATOM   3415  HA  ALA B 212      -2.101  26.348  13.296  1.00  0.00           H  
ATOM   3416  CB  ALA B 212      -0.944  26.986  14.984  1.00  0.00           C  
ATOM   3417  HB1 ALA B 212      -0.966  25.987  15.414  1.00  0.00           H  
ATOM   3418  HB2 ALA B 212       0.020  27.451  15.192  1.00  0.00           H  
ATOM   3419  HB3 ALA B 212      -1.734  27.584  15.439  1.00  0.00           H  
ATOM   3420  C   ALA B 212      -1.278  28.271  12.800  1.00  0.00           C  
ATOM   3421  O   ALA B 212      -0.493  29.183  13.081  1.00  0.00           O  
ATOM   3422  N   GLY B 213      -2.195  28.401  11.838  1.00  0.00           N  
ATOM   3423  H   GLY B 213      -2.873  27.655  11.718  1.00  0.00           H  
ATOM   3424  CA  GLY B 213      -2.258  29.549  10.932  1.00  0.00           C  
ATOM   3425  HA2 GLY B 213      -2.954  29.324  10.124  1.00  0.00           H  
ATOM   3426  HA3 GLY B 213      -2.637  30.412  11.475  1.00  0.00           H  
ATOM   3427  C   GLY B 213      -0.895  29.894  10.306  1.00  0.00           C  
ATOM   3428  O   GLY B 213      -0.394  29.181   9.444  1.00  0.00           O  
ATOM   3429  N   GLN B 214      -0.321  31.020  10.733  1.00  0.00           N  
ATOM   3430  H   GLN B 214      -0.809  31.538  11.448  1.00  0.00           H  
ATOM   3431  CA  GLN B 214       0.911  31.617  10.218  1.00  0.00           C  
ATOM   3432  HA  GLN B 214       0.934  31.487   9.134  1.00  0.00           H  
ATOM   3433  CB  GLN B 214       0.879  33.128  10.533  1.00  0.00           C  
ATOM   3434  HB2 GLN B 214       0.770  33.283  11.608  1.00  0.00           H  
ATOM   3435  HB3 GLN B 214       1.840  33.554  10.240  1.00  0.00           H  
ATOM   3436  CG  GLN B 214      -0.202  33.917   9.772  1.00  0.00           C  
ATOM   3437  HG2 GLN B 214       0.073  34.972   9.802  1.00  0.00           H  
ATOM   3438  HG3 GLN B 214      -0.188  33.611   8.726  1.00  0.00           H  
ATOM   3439  CD  GLN B 214      -1.636  33.808  10.303  1.00  0.00           C  
ATOM   3440  OE1 GLN B 214      -1.942  33.263  11.361  1.00  0.00           O  
ATOM   3441  NE2 GLN B 214      -2.585  34.345   9.567  1.00  0.00           N  
ATOM   3442 HE21 GLN B 214      -3.530  34.285   9.899  1.00  0.00           H  
ATOM   3443 HE22 GLN B 214      -2.352  34.802   8.702  1.00  0.00           H  
ATOM   3444  C   GLN B 214       2.225  31.005  10.749  1.00  0.00           C  
ATOM   3445  O   GLN B 214       3.285  31.422  10.286  1.00  0.00           O  
ATOM   3446  N   GLN B 215       2.203  30.070  11.710  1.00  0.00           N  
ATOM   3447  H   GLN B 215       1.310  29.741  12.058  1.00  0.00           H  
ATOM   3448  CA  GLN B 215       3.430  29.572  12.361  1.00  0.00           C  
ATOM   3449  HA  GLN B 215       4.285  29.859  11.748  1.00  0.00           H  
ATOM   3450  CB  GLN B 215       3.625  30.257  13.725  1.00  0.00           C  
ATOM   3451  HB2 GLN B 215       4.626  30.031  14.096  1.00  0.00           H  
ATOM   3452  HB3 GLN B 215       3.557  31.336  13.581  1.00  0.00           H  
ATOM   3453  CG  GLN B 215       2.600  29.828  14.788  1.00  0.00           C  
ATOM   3454  HG2 GLN B 215       1.606  29.828  14.345  1.00  0.00           H  
ATOM   3455  HG3 GLN B 215       2.817  28.818  15.133  1.00  0.00           H  
ATOM   3456  CD  GLN B 215       2.582  30.756  15.994  1.00  0.00           C  
ATOM   3457  OE1 GLN B 215       3.585  31.272  16.452  1.00  0.00           O  
ATOM   3458  NE2 GLN B 215       1.432  31.006  16.580  1.00  0.00           N  
ATOM   3459 HE21 GLN B 215       1.473  31.589  17.396  1.00  0.00           H  
ATOM   3460 HE22 GLN B 215       0.604  30.512  16.290  1.00  0.00           H  
ATOM   3461  C   GLN B 215       3.494  28.044  12.482  1.00  0.00           C  
ATOM   3462  O   GLN B 215       2.491  27.377  12.722  1.00  0.00           O  
ATOM   3463  N   LEU B 216       4.700  27.493  12.352  1.00  0.00           N  
ATOM   3464  H   LEU B 216       5.482  28.101  12.172  1.00  0.00           H  
ATOM   3465  CA  LEU B 216       4.999  26.077  12.548  1.00  0.00           C  
ATOM   3466  HA  LEU B 216       4.288  25.483  11.972  1.00  0.00           H  
ATOM   3467  CB  LEU B 216       6.418  25.838  11.994  1.00  0.00           C  
ATOM   3468  HB2 LEU B 216       6.496  26.280  10.999  1.00  0.00           H  
ATOM   3469  HB3 LEU B 216       7.116  26.367  12.644  1.00  0.00           H  
ATOM   3470  CG  LEU B 216       6.847  24.364  11.904  1.00  0.00           C  
ATOM   3471  HG  LEU B 216       6.541  23.833  12.802  1.00  0.00           H  
ATOM   3472  CD1 LEU B 216       6.241  23.687  10.675  1.00  0.00           C  
ATOM   3473 HD11 LEU B 216       6.567  24.188   9.764  1.00  0.00           H  
ATOM   3474 HD12 LEU B 216       6.555  22.645  10.636  1.00  0.00           H  
ATOM   3475 HD13 LEU B 216       5.154  23.716  10.728  1.00  0.00           H  
ATOM   3476  CD2 LEU B 216       8.369  24.272  11.789  1.00  0.00           C  
ATOM   3477 HD21 LEU B 216       8.833  24.734  12.660  1.00  0.00           H  
ATOM   3478 HD22 LEU B 216       8.668  23.226  11.749  1.00  0.00           H  
ATOM   3479 HD23 LEU B 216       8.705  24.779  10.884  1.00  0.00           H  
ATOM   3480  C   LEU B 216       4.888  25.703  14.041  1.00  0.00           C  
ATOM   3481  O   LEU B 216       5.426  26.405  14.897  1.00  0.00           O  
ATOM   3482  N   LEU B 217       4.221  24.588  14.350  1.00  0.00           N  
ATOM   3483  H   LEU B 217       3.773  24.086  13.591  1.00  0.00           H  
ATOM   3484  CA  LEU B 217       4.240  23.941  15.672  1.00  0.00           C  
ATOM   3485  HA  LEU B 217       4.529  24.665  16.434  1.00  0.00           H  
ATOM   3486  CB  LEU B 217       2.844  23.379  16.013  1.00  0.00           C  
ATOM   3487  HB2 LEU B 217       2.570  22.648  15.250  1.00  0.00           H  
ATOM   3488  HB3 LEU B 217       2.936  22.839  16.957  1.00  0.00           H  
ATOM   3489  CG  LEU B 217       1.684  24.382  16.153  1.00  0.00           C  
ATOM   3490  HG  LEU B 217       1.446  24.809  15.179  1.00  0.00           H  
ATOM   3491  CD1 LEU B 217       0.467  23.616  16.681  1.00  0.00           C  
ATOM   3492 HD11 LEU B 217      -0.373  24.295  16.818  1.00  0.00           H  
ATOM   3493 HD12 LEU B 217       0.182  22.845  15.966  1.00  0.00           H  
ATOM   3494 HD13 LEU B 217       0.693  23.155  17.642  1.00  0.00           H  
ATOM   3495  CD2 LEU B 217       1.987  25.514  17.138  1.00  0.00           C  
ATOM   3496 HD21 LEU B 217       2.284  25.103  18.101  1.00  0.00           H  
ATOM   3497 HD22 LEU B 217       2.788  26.140  16.742  1.00  0.00           H  
ATOM   3498 HD23 LEU B 217       1.099  26.133  17.269  1.00  0.00           H  
ATOM   3499  C   LEU B 217       5.255  22.788  15.758  1.00  0.00           C  
ATOM   3500  O   LEU B 217       5.843  22.564  16.814  1.00  0.00           O  
ATOM   3501  N   TRP B 218       5.412  22.019  14.676  1.00  0.00           N  
ATOM   3502  H   TRP B 218       4.912  22.269  13.832  1.00  0.00           H  
ATOM   3503  CA  TRP B 218       6.185  20.774  14.639  1.00  0.00           C  
ATOM   3504  HA  TRP B 218       7.107  20.902  15.207  1.00  0.00           H  
ATOM   3505  CB  TRP B 218       5.366  19.654  15.302  1.00  0.00           C  
ATOM   3506  HB2 TRP B 218       5.280  19.863  16.370  1.00  0.00           H  
ATOM   3507  HB3 TRP B 218       4.359  19.655  14.890  1.00  0.00           H  
ATOM   3508  CG  TRP B 218       5.921  18.278  15.131  1.00  0.00           C  
ATOM   3509  CD1 TRP B 218       6.776  17.675  15.982  1.00  0.00           C  
ATOM   3510  HD1 TRP B 218       7.137  18.076  16.923  1.00  0.00           H  
ATOM   3511  NE1 TRP B 218       7.120  16.437  15.490  1.00  0.00           N  
ATOM   3512  HE1 TRP B 218       7.716  15.796  16.029  1.00  0.00           H  
ATOM   3513  CE2 TRP B 218       6.450  16.136  14.330  1.00  0.00           C  
ATOM   3514  CZ2 TRP B 218       6.384  14.986  13.532  1.00  0.00           C  
ATOM   3515  HZ2 TRP B 218       6.924  14.098  13.832  1.00  0.00           H  
ATOM   3516  CH2 TRP B 218       5.576  15.000  12.382  1.00  0.00           C  
ATOM   3517  HH2 TRP B 218       5.487  14.111  11.775  1.00  0.00           H  
ATOM   3518  CZ3 TRP B 218       4.859  16.165  12.048  1.00  0.00           C  
ATOM   3519  HZ3 TRP B 218       4.225  16.172  11.175  1.00  0.00           H  
ATOM   3520  CE3 TRP B 218       4.922  17.309  12.868  1.00  0.00           C  
ATOM   3521  HE3 TRP B 218       4.342  18.183  12.617  1.00  0.00           H  
ATOM   3522  CD2 TRP B 218       5.705  17.319  14.044  1.00  0.00           C  
ATOM   3523  C   TRP B 218       6.561  20.395  13.200  1.00  0.00           C  
ATOM   3524  O   TRP B 218       5.842  20.740  12.261  1.00  0.00           O  
ATOM   3525  N   LYS B 219       7.660  19.652  13.012  1.00  0.00           N  
ATOM   3526  H   LYS B 219       8.149  19.307  13.831  1.00  0.00           H  
ATOM   3527  CA  LYS B 219       8.098  19.122  11.711  1.00  0.00           C  
ATOM   3528  HA  LYS B 219       7.213  18.965  11.092  1.00  0.00           H  
ATOM   3529  CB  LYS B 219       9.012  20.151  11.019  1.00  0.00           C  
ATOM   3530  HB2 LYS B 219       8.453  21.080  10.904  1.00  0.00           H  
ATOM   3531  HB3 LYS B 219       9.874  20.343  11.659  1.00  0.00           H  
ATOM   3532  CG  LYS B 219       9.504  19.711   9.630  1.00  0.00           C  
ATOM   3533  HG2 LYS B 219      10.094  18.799   9.718  1.00  0.00           H  
ATOM   3534  HG3 LYS B 219       8.641  19.515   8.998  1.00  0.00           H  
ATOM   3535  CD  LYS B 219      10.374  20.793   8.976  1.00  0.00           C  
ATOM   3536  HD2 LYS B 219       9.810  21.725   8.908  1.00  0.00           H  
ATOM   3537  HD3 LYS B 219      11.243  20.972   9.611  1.00  0.00           H  
ATOM   3538  CE  LYS B 219      10.863  20.376   7.578  1.00  0.00           C  
ATOM   3539  HE2 LYS B 219      11.569  21.133   7.231  1.00  0.00           H  
ATOM   3540  HE3 LYS B 219      11.391  19.423   7.655  1.00  0.00           H  
ATOM   3541  NZ  LYS B 219       9.753  20.269   6.601  1.00  0.00           N  
ATOM   3542  HZ1 LYS B 219      10.038  20.130   5.646  1.00  0.00           H  
ATOM   3543  HZ2 LYS B 219       9.077  19.539   6.829  1.00  0.00           H  
ATOM   3544  HZ3 LYS B 219       9.129  21.080   6.662  1.00  0.00           H  
ATOM   3545  C   LYS B 219       8.783  17.767  11.883  1.00  0.00           C  
ATOM   3546  O   LYS B 219       9.579  17.587  12.801  1.00  0.00           O  
ATOM   3547  N   GLY B 220       8.532  16.849  10.947  1.00  0.00           N  
ATOM   3548  H   GLY B 220       7.864  17.111  10.227  1.00  0.00           H  
ATOM   3549  CA  GLY B 220       9.058  15.478  10.963  1.00  0.00           C  
ATOM   3550  HA2 GLY B 220      10.049  15.478  11.416  1.00  0.00           H  
ATOM   3551  HA3 GLY B 220       8.410  14.876  11.601  1.00  0.00           H  
ATOM   3552  C   GLY B 220       9.167  14.781   9.596  1.00  0.00           C  
ATOM   3553  O   GLY B 220       9.234  15.410   8.533  1.00  0.00           O  
ATOM   3554  N   SER B 221       9.210  13.445   9.630  1.00  0.00           N  
ATOM   3555  H   SER B 221       9.123  12.984  10.528  1.00  0.00           H  
ATOM   3556  CA  SER B 221       9.303  12.566   8.455  1.00  0.00           C  
ATOM   3557  HA  SER B 221       8.752  13.036   7.646  1.00  0.00           H  
ATOM   3558  CB  SER B 221      10.764  12.396   8.008  1.00  0.00           C  
ATOM   3559  HB2 SER B 221      11.175  13.374   7.753  1.00  0.00           H  
ATOM   3560  HB3 SER B 221      11.347  11.974   8.829  1.00  0.00           H  
ATOM   3561  OG  SER B 221      10.869  11.537   6.881  1.00  0.00           O  
ATOM   3562  HG  SER B 221      10.267  11.876   6.189  1.00  0.00           H  
ATOM   3563  C   SER B 221       8.644  11.210   8.717  1.00  0.00           C  
ATOM   3564  O   SER B 221       8.546  10.766   9.855  1.00  0.00           O  
ATOM   3565  N   PHE B 222       8.159  10.575   7.653  1.00  0.00           N  
ATOM   3566  H   PHE B 222       8.312  10.998   6.745  1.00  0.00           H  
ATOM   3567  CA  PHE B 222       7.340   9.366   7.685  1.00  0.00           C  
ATOM   3568  HA  PHE B 222       7.607   8.759   8.553  1.00  0.00           H  
ATOM   3569  CB  PHE B 222       5.877   9.811   7.836  1.00  0.00           C  
ATOM   3570  HB2 PHE B 222       5.693  10.044   8.886  1.00  0.00           H  
ATOM   3571  HB3 PHE B 222       5.746  10.739   7.277  1.00  0.00           H  
ATOM   3572  CG  PHE B 222       4.809   8.845   7.362  1.00  0.00           C  
ATOM   3573  CD1 PHE B 222       4.561   7.646   8.057  1.00  0.00           C  
ATOM   3574  HD1 PHE B 222       5.139   7.382   8.933  1.00  0.00           H  
ATOM   3575  CE1 PHE B 222       3.526   6.795   7.633  1.00  0.00           C  
ATOM   3576  HE1 PHE B 222       3.317   5.886   8.179  1.00  0.00           H  
ATOM   3577  CZ  PHE B 222       2.732   7.140   6.527  1.00  0.00           C  
ATOM   3578  HZ  PHE B 222       1.925   6.491   6.220  1.00  0.00           H  
ATOM   3579  CE2 PHE B 222       2.978   8.335   5.833  1.00  0.00           C  
ATOM   3580  HE2 PHE B 222       2.361   8.605   4.986  1.00  0.00           H  
ATOM   3581  CD2 PHE B 222       4.020   9.183   6.246  1.00  0.00           C  
ATOM   3582  HD2 PHE B 222       4.195  10.107   5.713  1.00  0.00           H  
ATOM   3583  C   PHE B 222       7.587   8.536   6.419  1.00  0.00           C  
ATOM   3584  O   PHE B 222       7.611   9.073   5.312  1.00  0.00           O  
ATOM   3585  N   LYS B 223       7.774   7.221   6.570  1.00  0.00           N  
ATOM   3586  H   LYS B 223       7.722   6.838   7.503  1.00  0.00           H  
ATOM   3587  CA  LYS B 223       7.954   6.261   5.468  1.00  0.00           C  
ATOM   3588  HA  LYS B 223       7.982   6.784   4.513  1.00  0.00           H  
ATOM   3589  CB  LYS B 223       9.323   5.569   5.613  1.00  0.00           C  
ATOM   3590  HB2 LYS B 223      10.110   6.321   5.533  1.00  0.00           H  
ATOM   3591  HB3 LYS B 223       9.397   5.096   6.593  1.00  0.00           H  
ATOM   3592  CG  LYS B 223       9.538   4.511   4.520  1.00  0.00           C  
ATOM   3593  HG2 LYS B 223       8.828   3.700   4.675  1.00  0.00           H  
ATOM   3594  HG3 LYS B 223       9.349   4.953   3.547  1.00  0.00           H  
ATOM   3595  CD  LYS B 223      10.956   3.934   4.523  1.00  0.00           C  
ATOM   3596  HD2 LYS B 223      11.670   4.694   4.202  1.00  0.00           H  
ATOM   3597  HD3 LYS B 223      11.207   3.612   5.534  1.00  0.00           H  
ATOM   3598  CE  LYS B 223      10.993   2.734   3.569  1.00  0.00           C  
ATOM   3599  HE2 LYS B 223      10.122   2.105   3.789  1.00  0.00           H  
ATOM   3600  HE3 LYS B 223      10.916   3.078   2.535  1.00  0.00           H  
ATOM   3601  NZ  LYS B 223      12.200   1.905   3.769  1.00  0.00           N  
ATOM   3602  HZ1 LYS B 223      13.060   2.426   3.717  1.00  0.00           H  
ATOM   3603  HZ2 LYS B 223      12.138   1.513   4.717  1.00  0.00           H  
ATOM   3604  HZ3 LYS B 223      12.188   1.103   3.159  1.00  0.00           H  
ATOM   3605  C   LYS B 223       6.769   5.280   5.461  1.00  0.00           C  
ATOM   3606  O   LYS B 223       6.723   4.444   6.360  1.00  0.00           O  
ATOM   3607  N   PRO B 224       5.823   5.370   4.506  1.00  0.00           N  
ATOM   3608  CD  PRO B 224       5.783   6.347   3.425  1.00  0.00           C  
ATOM   3609  HD2 PRO B 224       6.429   6.012   2.614  1.00  0.00           H  
ATOM   3610  HD3 PRO B 224       6.077   7.341   3.764  1.00  0.00           H  
ATOM   3611  CG  PRO B 224       4.339   6.388   2.948  1.00  0.00           C  
ATOM   3612  HG2 PRO B 224       4.276   6.637   1.890  1.00  0.00           H  
ATOM   3613  HG3 PRO B 224       3.776   7.105   3.541  1.00  0.00           H  
ATOM   3614  CB  PRO B 224       3.847   4.972   3.243  1.00  0.00           C  
ATOM   3615  HB2 PRO B 224       4.168   4.306   2.440  1.00  0.00           H  
ATOM   3616  HB3 PRO B 224       2.763   4.941   3.351  1.00  0.00           H  
ATOM   3617  CA  PRO B 224       4.567   4.613   4.547  1.00  0.00           C  
ATOM   3618  HA  PRO B 224       3.979   4.974   5.390  1.00  0.00           H  
ATOM   3619  C   PRO B 224       4.733   3.095   4.701  1.00  0.00           C  
ATOM   3620  O   PRO B 224       3.987   2.475   5.453  1.00  0.00           O  
ATOM   3621  N   SER B 225       5.725   2.511   4.025  1.00  0.00           N  
ATOM   3622  H   SER B 225       6.324   3.075   3.439  1.00  0.00           H  
ATOM   3623  CA  SER B 225       6.064   1.085   4.079  1.00  0.00           C  
ATOM   3624  HA  SER B 225       5.166   0.497   3.893  1.00  0.00           H  
ATOM   3625  CB  SER B 225       7.064   0.792   2.949  1.00  0.00           C  
ATOM   3626  HB2 SER B 225       7.530  -0.183   3.101  1.00  0.00           H  
ATOM   3627  HB3 SER B 225       6.513   0.774   2.010  1.00  0.00           H  
ATOM   3628  OG  SER B 225       8.057   1.809   2.863  1.00  0.00           O  
ATOM   3629  HG  SER B 225       8.552   1.714   2.037  1.00  0.00           H  
ATOM   3630  C   SER B 225       6.609   0.642   5.445  1.00  0.00           C  
ATOM   3631  O   SER B 225       6.273  -0.441   5.916  1.00  0.00           O  
ATOM   3632  N   GLU B 226       7.379   1.488   6.131  1.00  0.00           N  
ATOM   3633  H   GLU B 226       7.580   2.382   5.716  1.00  0.00           H  
ATOM   3634  CA  GLU B 226       7.959   1.190   7.456  1.00  0.00           C  
ATOM   3635  HA  GLU B 226       8.261   0.142   7.465  1.00  0.00           H  
ATOM   3636  CB  GLU B 226       9.195   2.085   7.686  1.00  0.00           C  
ATOM   3637  HB2 GLU B 226       9.330   2.760   6.845  1.00  0.00           H  
ATOM   3638  HB3 GLU B 226       9.021   2.715   8.557  1.00  0.00           H  
ATOM   3639  CG  GLU B 226      10.504   1.319   7.928  1.00  0.00           C  
ATOM   3640  HG2 GLU B 226      11.132   1.934   8.585  1.00  0.00           H  
ATOM   3641  HG3 GLU B 226      10.304   0.379   8.447  1.00  0.00           H  
ATOM   3642  CD  GLU B 226      11.266   1.051   6.620  1.00  0.00           C  
ATOM   3643  OE1 GLU B 226      12.433   1.480   6.498  1.00  0.00           O  
ATOM   3644  OE2 GLU B 226      10.689   0.547   5.632  1.00  0.00           O  
ATOM   3645  C   GLU B 226       6.950   1.364   8.615  1.00  0.00           C  
ATOM   3646  O   GLU B 226       7.298   1.167   9.778  1.00  0.00           O  
ATOM   3647  N   HIE B 227       5.715   1.782   8.307  1.00  0.00           N  
ATOM   3648  H   HIE B 227       5.517   1.919   7.325  1.00  0.00           H  
ATOM   3649  CA  HIE B 227       4.684   2.194   9.270  1.00  0.00           C  
ATOM   3650  HA  HIE B 227       4.916   1.746  10.239  1.00  0.00           H  
ATOM   3651  CB  HIE B 227       4.745   3.723   9.445  1.00  0.00           C  
ATOM   3652  HB2 HIE B 227       4.730   4.194   8.464  1.00  0.00           H  
ATOM   3653  HB3 HIE B 227       3.872   4.052  10.002  1.00  0.00           H  
ATOM   3654  CG  HIE B 227       5.943   4.224  10.215  1.00  0.00           C  
ATOM   3655  ND1 HIE B 227       5.999   4.348  11.602  1.00  0.00           N  
ATOM   3656  CE1 HIE B 227       7.245   4.740  11.891  1.00  0.00           C  
ATOM   3657  HE1 HIE B 227       7.617   4.896  12.895  1.00  0.00           H  
ATOM   3658  NE2 HIE B 227       7.967   4.878  10.766  1.00  0.00           N  
ATOM   3659  HE2 HIE B 227       8.952   5.091  10.735  1.00  0.00           H  
ATOM   3660  CD2 HIE B 227       7.158   4.564   9.695  1.00  0.00           C  
ATOM   3661  HD2 HIE B 227       7.439   4.505   8.654  1.00  0.00           H  
ATOM   3662  C   HIE B 227       3.282   1.680   8.885  1.00  0.00           C  
ATOM   3663  O   HIE B 227       2.269   2.300   9.203  1.00  0.00           O  
ATOM   3664  N   VAL B 228       3.173   0.555   8.173  1.00  0.00           N  
ATOM   3665  H   VAL B 228       4.017   0.087   7.872  1.00  0.00           H  
ATOM   3666  CA  VAL B 228       1.863   0.006   7.774  1.00  0.00           C  
ATOM   3667  HA  VAL B 228       1.315   0.816   7.299  1.00  0.00           H  
ATOM   3668  CB  VAL B 228       2.007  -1.101   6.710  1.00  0.00           C  
ATOM   3669  HB  VAL B 228       2.638  -1.885   7.118  1.00  0.00           H  
ATOM   3670  CG1 VAL B 228       0.654  -1.709   6.308  1.00  0.00           C  
ATOM   3671 HG11 VAL B 228       0.203  -2.230   7.149  1.00  0.00           H  
ATOM   3672 HG12 VAL B 228      -0.020  -0.927   5.956  1.00  0.00           H  
ATOM   3673 HG13 VAL B 228       0.809  -2.432   5.508  1.00  0.00           H  
ATOM   3674  CG2 VAL B 228       2.663  -0.568   5.430  1.00  0.00           C  
ATOM   3675 HG21 VAL B 228       3.662  -0.198   5.654  1.00  0.00           H  
ATOM   3676 HG22 VAL B 228       2.759  -1.366   4.692  1.00  0.00           H  
ATOM   3677 HG23 VAL B 228       2.071   0.245   5.012  1.00  0.00           H  
ATOM   3678  C   VAL B 228       1.029  -0.470   8.985  1.00  0.00           C  
ATOM   3679  O   VAL B 228       1.524  -1.172   9.873  1.00  0.00           O  
ATOM   3680  N   LYS B 229      -0.271  -0.141   8.982  1.00  0.00           N  
ATOM   3681  H   LYS B 229      -0.576   0.491   8.245  1.00  0.00           H  
ATOM   3682  CA  LYS B 229      -1.335  -0.708   9.825  1.00  0.00           C  
ATOM   3683  HA  LYS B 229      -0.964  -1.606  10.314  1.00  0.00           H  
ATOM   3684  CB  LYS B 229      -1.725   0.297  10.928  1.00  0.00           C  
ATOM   3685  HB2 LYS B 229      -0.835   0.568  11.500  1.00  0.00           H  
ATOM   3686  HB3 LYS B 229      -2.134   1.203  10.475  1.00  0.00           H  
ATOM   3687  CG  LYS B 229      -2.766  -0.325  11.876  1.00  0.00           C  
ATOM   3688  HG2 LYS B 229      -3.661  -0.588  11.310  1.00  0.00           H  
ATOM   3689  HG3 LYS B 229      -2.345  -1.235  12.297  1.00  0.00           H  
ATOM   3690  CD  LYS B 229      -3.177   0.605  13.026  1.00  0.00           C  
ATOM   3691  HD2 LYS B 229      -2.299   0.861  13.621  1.00  0.00           H  
ATOM   3692  HD3 LYS B 229      -3.610   1.517  12.613  1.00  0.00           H  
ATOM   3693  CE  LYS B 229      -4.214  -0.117  13.901  1.00  0.00           C  
ATOM   3694  HE2 LYS B 229      -5.047  -0.432  13.267  1.00  0.00           H  
ATOM   3695  HE3 LYS B 229      -3.763  -1.026  14.315  1.00  0.00           H  
ATOM   3696  NZ  LYS B 229      -4.732   0.740  14.995  1.00  0.00           N  
ATOM   3697  HZ1 LYS B 229      -5.459   0.231  15.513  1.00  0.00           H  
ATOM   3698  HZ2 LYS B 229      -4.024   0.988  15.669  1.00  0.00           H  
ATOM   3699  HZ3 LYS B 229      -5.187   1.569  14.644  1.00  0.00           H  
ATOM   3700  C   LYS B 229      -2.528  -1.086   8.923  1.00  0.00           C  
ATOM   3701  O   LYS B 229      -3.236  -0.182   8.481  1.00  0.00           O  
ATOM   3702  N   PRO B 230      -2.749  -2.379   8.610  1.00  0.00           N  
ATOM   3703  CD  PRO B 230      -1.918  -3.526   8.940  1.00  0.00           C  
ATOM   3704  HD2 PRO B 230      -2.303  -3.986   9.851  1.00  0.00           H  
ATOM   3705  HD3 PRO B 230      -0.867  -3.261   9.053  1.00  0.00           H  
ATOM   3706  CG  PRO B 230      -2.070  -4.500   7.776  1.00  0.00           C  
ATOM   3707  HG2 PRO B 230      -1.883  -5.529   8.079  1.00  0.00           H  
ATOM   3708  HG3 PRO B 230      -1.412  -4.209   6.955  1.00  0.00           H  
ATOM   3709  CB  PRO B 230      -3.524  -4.284   7.380  1.00  0.00           C  
ATOM   3710  HB2 PRO B 230      -4.169  -4.854   8.047  1.00  0.00           H  
ATOM   3711  HB3 PRO B 230      -3.701  -4.567   6.345  1.00  0.00           H  
ATOM   3712  CA  PRO B 230      -3.722  -2.781   7.603  1.00  0.00           C  
ATOM   3713  HA  PRO B 230      -3.447  -2.255   6.693  1.00  0.00           H  
ATOM   3714  C   PRO B 230      -5.182  -2.450   7.931  1.00  0.00           C  
ATOM   3715  O   PRO B 230      -5.570  -2.287   9.091  1.00  0.00           O  
ATOM   3716  N   ARG B 231      -6.015  -2.409   6.884  1.00  0.00           N  
ATOM   3717  H   ARG B 231      -5.610  -2.568   5.966  1.00  0.00           H  
ATOM   3718  CA  ARG B 231      -7.481  -2.334   6.991  1.00  0.00           C  
ATOM   3719  HA  ARG B 231      -7.728  -1.507   7.658  1.00  0.00           H  
ATOM   3720  CB  ARG B 231      -8.078  -2.056   5.595  1.00  0.00           C  
ATOM   3721  HB2 ARG B 231      -7.738  -2.828   4.903  1.00  0.00           H  
ATOM   3722  HB3 ARG B 231      -9.166  -2.103   5.659  1.00  0.00           H  
ATOM   3723  CG  ARG B 231      -7.666  -0.676   5.046  1.00  0.00           C  
ATOM   3724  HG2 ARG B 231      -8.013   0.097   5.732  1.00  0.00           H  
ATOM   3725  HG3 ARG B 231      -6.582  -0.622   4.973  1.00  0.00           H  
ATOM   3726  CD  ARG B 231      -8.250  -0.406   3.650  1.00  0.00           C  
ATOM   3727  HD2 ARG B 231      -7.829  -1.126   2.943  1.00  0.00           H  
ATOM   3728  HD3 ARG B 231      -9.329  -0.556   3.693  1.00  0.00           H  
ATOM   3729  NE  ARG B 231      -7.953   0.970   3.188  1.00  0.00           N  
ATOM   3730  HE  ARG B 231      -7.147   1.451   3.580  1.00  0.00           H  
ATOM   3731  CZ  ARG B 231      -8.619   1.684   2.298  1.00  0.00           C  
ATOM   3732  NH1 ARG B 231      -9.701   1.250   1.717  1.00  0.00           N  
ATOM   3733 HH11 ARG B 231     -10.010   0.320   1.931  1.00  0.00           H  
ATOM   3734 HH12 ARG B 231     -10.217   1.861   1.119  1.00  0.00           H  
ATOM   3735  NH2 ARG B 231      -8.207   2.875   1.998  1.00  0.00           N  
ATOM   3736 HH21 ARG B 231      -7.371   3.209   2.485  1.00  0.00           H  
ATOM   3737 HH22 ARG B 231      -8.581   3.451   1.266  1.00  0.00           H  
ATOM   3738  C   ARG B 231      -8.027  -3.623   7.638  1.00  0.00           C  
ATOM   3739  O   ARG B 231      -7.454  -4.696   7.458  1.00  0.00           O  
ATOM   3740  N   ALA B 232      -9.111  -3.523   8.415  1.00  0.00           N  
ATOM   3741  H   ALA B 232      -9.574  -2.633   8.478  1.00  0.00           H  
ATOM   3742  CA  ALA B 232      -9.689  -4.640   9.180  1.00  0.00           C  
ATOM   3743  HA  ALA B 232      -8.867  -5.179   9.641  1.00  0.00           H  
ATOM   3744  CB  ALA B 232     -10.557  -4.076  10.313  1.00  0.00           C  
ATOM   3745  HB1 ALA B 232     -11.399  -3.516   9.902  1.00  0.00           H  
ATOM   3746  HB2 ALA B 232     -10.946  -4.895  10.920  1.00  0.00           H  
ATOM   3747  HB3 ALA B 232      -9.962  -3.422  10.951  1.00  0.00           H  
ATOM   3748  C   ALA B 232     -10.510  -5.609   8.293  1.00  0.00           C  
ATOM   3749  O   ALA B 232     -11.223  -5.128   7.410  1.00  0.00           O  
ATOM   3750  N   PRO B 233     -10.460  -6.944   8.501  1.00  0.00           N  
ATOM   3751  CD  PRO B 233      -9.613  -7.667   9.438  1.00  0.00           C  
ATOM   3752  HD2 PRO B 233     -10.144  -7.795  10.383  1.00  0.00           H  
ATOM   3753  HD3 PRO B 233      -8.653  -7.180   9.601  1.00  0.00           H  
ATOM   3754  CG  PRO B 233      -9.371  -9.023   8.782  1.00  0.00           C  
ATOM   3755  HG2 PRO B 233      -9.147  -9.797   9.517  1.00  0.00           H  
ATOM   3756  HG3 PRO B 233      -8.560  -8.927   8.061  1.00  0.00           H  
ATOM   3757  CB  PRO B 233     -10.678  -9.293   8.039  1.00  0.00           C  
ATOM   3758  HB2 PRO B 233     -11.396  -9.768   8.704  1.00  0.00           H  
ATOM   3759  HB3 PRO B 233     -10.510  -9.915   7.161  1.00  0.00           H  
ATOM   3760  CA  PRO B 233     -11.177  -7.898   7.650  1.00  0.00           C  
ATOM   3761  HA  PRO B 233     -10.890  -7.711   6.615  1.00  0.00           H  
ATOM   3762  C   PRO B 233     -12.706  -7.790   7.767  1.00  0.00           C  
ATOM   3763  O   PRO B 233     -13.251  -7.576   8.852  1.00  0.00           O  
ATOM   3764  N   GLY B 234     -13.398  -7.986   6.644  1.00  0.00           N  
ATOM   3765  H   GLY B 234     -12.884  -8.237   5.812  1.00  0.00           H  
ATOM   3766  CA  GLY B 234     -14.855  -7.857   6.542  1.00  0.00           C  
ATOM   3767  HA2 GLY B 234     -15.223  -7.232   7.357  1.00  0.00           H  
ATOM   3768  HA3 GLY B 234     -15.099  -7.348   5.609  1.00  0.00           H  
ATOM   3769  C   GLY B 234     -15.617  -9.185   6.564  1.00  0.00           C  
ATOM   3770  O   GLY B 234     -15.043 -10.257   6.370  1.00  0.00           O  
ATOM   3771  N   ASN B 235     -16.943  -9.085   6.726  1.00  0.00           N  
ATOM   3772  H   ASN B 235     -17.311  -8.147   6.789  1.00  0.00           H  
ATOM   3773  CA  ASN B 235     -17.920 -10.134   6.391  1.00  0.00           C  
ATOM   3774  HA  ASN B 235     -18.882  -9.799   6.783  1.00  0.00           H  
ATOM   3775  CB  ASN B 235     -18.076 -10.228   4.855  1.00  0.00           C  
ATOM   3776  HB2 ASN B 235     -17.141 -10.579   4.418  1.00  0.00           H  
ATOM   3777  HB3 ASN B 235     -18.840 -10.973   4.630  1.00  0.00           H  
ATOM   3778  CG  ASN B 235     -18.448  -8.917   4.174  1.00  0.00           C  
ATOM   3779  OD1 ASN B 235     -17.799  -7.894   4.314  1.00  0.00           O  
ATOM   3780  ND2 ASN B 235     -19.512  -8.894   3.405  1.00  0.00           N  
ATOM   3781 HD21 ASN B 235     -19.712  -8.020   2.951  1.00  0.00           H  
ATOM   3782 HD22 ASN B 235     -20.050  -9.729   3.254  1.00  0.00           H  
ATOM   3783  C   ASN B 235     -17.682 -11.500   7.076  1.00  0.00           C  
ATOM   3784  O   ASN B 235     -17.918 -12.544   6.472  1.00  0.00           O  
ATOM   3785  N   LEU B 236     -17.203 -11.492   8.325  1.00  0.00           N  
ATOM   3786  H   LEU B 236     -16.998 -10.602   8.748  1.00  0.00           H  
ATOM   3787  CA  LEU B 236     -16.923 -12.700   9.110  1.00  0.00           C  
ATOM   3788  HA  LEU B 236     -16.210 -13.301   8.546  1.00  0.00           H  
ATOM   3789  CB  LEU B 236     -16.269 -12.287  10.443  1.00  0.00           C  
ATOM   3790  HB2 LEU B 236     -15.330 -11.773  10.236  1.00  0.00           H  
ATOM   3791  HB3 LEU B 236     -16.937 -11.580  10.939  1.00  0.00           H  
ATOM   3792  CG  LEU B 236     -16.004 -13.454  11.416  1.00  0.00           C  
ATOM   3793  HG  LEU B 236     -16.918 -14.018  11.583  1.00  0.00           H  
ATOM   3794  CD1 LEU B 236     -14.916 -14.402  10.921  1.00  0.00           C  
ATOM   3795 HD11 LEU B 236     -14.727 -15.172  11.668  1.00  0.00           H  
ATOM   3796 HD12 LEU B 236     -15.254 -14.899  10.020  1.00  0.00           H  
ATOM   3797 HD13 LEU B 236     -13.996 -13.856  10.718  1.00  0.00           H  
ATOM   3798  CD2 LEU B 236     -15.549 -12.904  12.759  1.00  0.00           C  
ATOM   3799 HD21 LEU B 236     -16.304 -12.225  13.154  1.00  0.00           H  
ATOM   3800 HD22 LEU B 236     -15.402 -13.725  13.458  1.00  0.00           H  
ATOM   3801 HD23 LEU B 236     -14.613 -12.367  12.617  1.00  0.00           H  
ATOM   3802  C   LEU B 236     -18.185 -13.551   9.339  1.00  0.00           C  
ATOM   3803  O   LEU B 236     -19.222 -13.045   9.772  1.00  0.00           O  
ATOM   3804  N   THR B 237     -18.076 -14.862   9.122  1.00  0.00           N  
ATOM   3805  H   THR B 237     -17.198 -15.221   8.757  1.00  0.00           H  
ATOM   3806  CA  THR B 237     -19.181 -15.818   9.269  1.00  0.00           C  
ATOM   3807  HA  THR B 237     -19.855 -15.440  10.035  1.00  0.00           H  
ATOM   3808  CB  THR B 237     -19.976 -15.873   7.956  1.00  0.00           C  
ATOM   3809  HB  THR B 237     -20.070 -14.864   7.552  1.00  0.00           H  
ATOM   3810  CG2 THR B 237     -19.363 -16.774   6.888  1.00  0.00           C  
ATOM   3811 HG21 THR B 237     -18.323 -16.492   6.712  1.00  0.00           H  
ATOM   3812 HG22 THR B 237     -19.409 -17.811   7.211  1.00  0.00           H  
ATOM   3813 HG23 THR B 237     -19.923 -16.665   5.960  1.00  0.00           H  
ATOM   3814  OG1 THR B 237     -21.265 -16.357   8.226  1.00  0.00           O  
ATOM   3815  HG1 THR B 237     -21.868 -15.608   8.230  1.00  0.00           H  
ATOM   3816  C   THR B 237     -18.709 -17.196   9.756  1.00  0.00           C  
ATOM   3817  O   THR B 237     -17.505 -17.424   9.908  1.00  0.00           O  
ATOM   3818  N   VAL B 238     -19.646 -18.105  10.040  1.00  0.00           N  
ATOM   3819  H   VAL B 238     -20.609 -17.890   9.801  1.00  0.00           H  
ATOM   3820  CA  VAL B 238     -19.383 -19.435  10.613  1.00  0.00           C  
ATOM   3821  HA  VAL B 238     -18.394 -19.744  10.285  1.00  0.00           H  
ATOM   3822  CB  VAL B 238     -19.347 -19.368  12.157  1.00  0.00           C  
ATOM   3823  HB  VAL B 238     -18.554 -18.675  12.436  1.00  0.00           H  
ATOM   3824  CG1 VAL B 238     -20.648 -18.858  12.792  1.00  0.00           C  
ATOM   3825 HG11 VAL B 238     -20.545 -18.840  13.874  1.00  0.00           H  
ATOM   3826 HG12 VAL B 238     -20.868 -17.847  12.450  1.00  0.00           H  
ATOM   3827 HG13 VAL B 238     -21.481 -19.512  12.534  1.00  0.00           H  
ATOM   3828  CG2 VAL B 238     -19.005 -20.727  12.784  1.00  0.00           C  
ATOM   3829 HG21 VAL B 238     -18.798 -20.596  13.847  1.00  0.00           H  
ATOM   3830 HG22 VAL B 238     -19.841 -21.418  12.676  1.00  0.00           H  
ATOM   3831 HG23 VAL B 238     -18.124 -21.150  12.302  1.00  0.00           H  
ATOM   3832  C   VAL B 238     -20.370 -20.484  10.087  1.00  0.00           C  
ATOM   3833  O   VAL B 238     -21.558 -20.210   9.943  1.00  0.00           O  
ATOM   3834  N   HIE B 239     -19.869 -21.692   9.819  1.00  0.00           N  
ATOM   3835  H   HIE B 239     -18.868 -21.809   9.921  1.00  0.00           H  
ATOM   3836  CA  HIE B 239     -20.600 -22.815   9.221  1.00  0.00           C  
ATOM   3837  HA  HIE B 239     -21.663 -22.576   9.174  1.00  0.00           H  
ATOM   3838  CB  HIE B 239     -20.088 -23.069   7.794  1.00  0.00           C  
ATOM   3839  HB2 HIE B 239     -20.679 -23.869   7.348  1.00  0.00           H  
ATOM   3840  HB3 HIE B 239     -19.055 -23.411   7.845  1.00  0.00           H  
ATOM   3841  CG  HIE B 239     -20.138 -21.880   6.874  1.00  0.00           C  
ATOM   3842  ND1 HIE B 239     -21.224 -21.526   6.077  1.00  0.00           N  
ATOM   3843  CE1 HIE B 239     -20.854 -20.412   5.429  1.00  0.00           C  
ATOM   3844  HE1 HIE B 239     -21.484 -19.870   4.737  1.00  0.00           H  
ATOM   3845  NE2 HIE B 239     -19.599 -20.065   5.765  1.00  0.00           N  
ATOM   3846  HE2 HIE B 239     -19.100 -19.257   5.416  1.00  0.00           H  
ATOM   3847  CD2 HIE B 239     -19.134 -20.974   6.688  1.00  0.00           C  
ATOM   3848  HD2 HIE B 239     -18.174 -20.971   7.187  1.00  0.00           H  
ATOM   3849  C   HIE B 239     -20.411 -24.099  10.030  1.00  0.00           C  
ATOM   3850  O   HIE B 239     -19.287 -24.426  10.417  1.00  0.00           O  
ATOM   3851  N   THR B 240     -21.475 -24.872  10.225  1.00  0.00           N  
ATOM   3852  H   THR B 240     -22.388 -24.538   9.953  1.00  0.00           H  
ATOM   3853  CA  THR B 240     -21.393 -26.234  10.777  1.00  0.00           C  
ATOM   3854  HA  THR B 240     -20.736 -26.223  11.646  1.00  0.00           H  
ATOM   3855  CB  THR B 240     -22.777 -26.744  11.210  1.00  0.00           C  
ATOM   3856  HB  THR B 240     -23.309 -27.117  10.333  1.00  0.00           H  
ATOM   3857  CG2 THR B 240     -22.666 -27.869  12.242  1.00  0.00           C  
ATOM   3858 HG21 THR B 240     -22.090 -27.530  13.105  1.00  0.00           H  
ATOM   3859 HG22 THR B 240     -22.172 -28.738  11.805  1.00  0.00           H  
ATOM   3860 HG23 THR B 240     -23.659 -28.166  12.577  1.00  0.00           H  
ATOM   3861  OG1 THR B 240     -23.551 -25.700  11.762  1.00  0.00           O  
ATOM   3862  HG1 THR B 240     -24.478 -25.934  11.683  1.00  0.00           H  
ATOM   3863  C   THR B 240     -20.819 -27.198   9.734  1.00  0.00           C  
ATOM   3864  O   THR B 240     -21.159 -27.108   8.554  1.00  0.00           O  
ATOM   3865  N   GLN B 241     -19.984 -28.152  10.138  1.00  0.00           N  
ATOM   3866  H   GLN B 241     -19.695 -28.170  11.114  1.00  0.00           H  
ATOM   3867  CA  GLN B 241     -19.405 -29.174   9.262  1.00  0.00           C  
ATOM   3868  HA  GLN B 241     -19.993 -29.224   8.344  1.00  0.00           H  
ATOM   3869  CB  GLN B 241     -17.960 -28.809   8.877  1.00  0.00           C  
ATOM   3870  HB2 GLN B 241     -17.359 -28.730   9.777  1.00  0.00           H  
ATOM   3871  HB3 GLN B 241     -17.562 -29.626   8.274  1.00  0.00           H  
ATOM   3872  CG  GLN B 241     -17.820 -27.507   8.075  1.00  0.00           C  
ATOM   3873  HG2 GLN B 241     -18.678 -27.408   7.410  1.00  0.00           H  
ATOM   3874  HG3 GLN B 241     -17.816 -26.653   8.754  1.00  0.00           H  
ATOM   3875  CD  GLN B 241     -16.547 -27.488   7.230  1.00  0.00           C  
ATOM   3876  OE1 GLN B 241     -15.462 -27.871   7.647  1.00  0.00           O  
ATOM   3877  NE2 GLN B 241     -16.635 -27.049   5.992  1.00  0.00           N  
ATOM   3878 HE21 GLN B 241     -15.793 -27.030   5.446  1.00  0.00           H  
ATOM   3879 HE22 GLN B 241     -17.515 -26.712   5.641  1.00  0.00           H  
ATOM   3880  C   GLN B 241     -19.450 -30.571   9.896  1.00  0.00           C  
ATOM   3881  O   GLN B 241     -19.433 -30.727  11.117  1.00  0.00           O  
ATOM   3882  N   VAL B 242     -19.473 -31.590   9.027  1.00  0.00           N  
ATOM   3883  H   VAL B 242     -19.452 -31.363   8.047  1.00  0.00           H  
ATOM   3884  CA  VAL B 242     -19.414 -33.014   9.394  1.00  0.00           C  
ATOM   3885  HA  VAL B 242     -20.298 -33.232   9.991  1.00  0.00           H  
ATOM   3886  CB  VAL B 242     -19.475 -33.895   8.125  1.00  0.00           C  
ATOM   3887  HB  VAL B 242     -20.342 -33.574   7.547  1.00  0.00           H  
ATOM   3888  CG1 VAL B 242     -18.239 -33.753   7.225  1.00  0.00           C  
ATOM   3889 HG11 VAL B 242     -18.380 -34.333   6.312  1.00  0.00           H  
ATOM   3890 HG12 VAL B 242     -17.352 -34.123   7.741  1.00  0.00           H  
ATOM   3891 HG13 VAL B 242     -18.083 -32.709   6.956  1.00  0.00           H  
ATOM   3892  CG2 VAL B 242     -19.670 -35.381   8.446  1.00  0.00           C  
ATOM   3893 HG21 VAL B 242     -18.784 -35.788   8.936  1.00  0.00           H  
ATOM   3894 HG22 VAL B 242     -19.839 -35.934   7.522  1.00  0.00           H  
ATOM   3895 HG23 VAL B 242     -20.538 -35.512   9.093  1.00  0.00           H  
ATOM   3896  C   VAL B 242     -18.186 -33.325  10.260  1.00  0.00           C  
ATOM   3897  O   VAL B 242     -17.131 -32.711  10.084  1.00  0.00           O  
ATOM   3898  N   SER B 243     -18.342 -34.277  11.185  1.00  0.00           N  
ATOM   3899  H   SER B 243     -19.237 -34.733  11.246  1.00  0.00           H  
ATOM   3900  CA  SER B 243     -17.366 -34.598  12.236  1.00  0.00           C  
ATOM   3901  HA  SER B 243     -17.827 -35.338  12.892  1.00  0.00           H  
ATOM   3902  CB  SER B 243     -16.101 -35.246  11.658  1.00  0.00           C  
ATOM   3903  HB2 SER B 243     -15.579 -34.532  11.020  1.00  0.00           H  
ATOM   3904  HB3 SER B 243     -15.437 -35.532  12.474  1.00  0.00           H  
ATOM   3905  OG  SER B 243     -16.439 -36.395  10.898  1.00  0.00           O  
ATOM   3906  HG  SER B 243     -16.715 -37.088  11.505  1.00  0.00           H  
ATOM   3907  C   SER B 243     -17.083 -33.383  13.123  1.00  0.00           C  
ATOM   3908  O   SER B 243     -15.966 -32.864  13.172  1.00  0.00           O  
ATOM   3909  N   ASP B 244     -18.149 -32.927  13.785  1.00  0.00           N  
ATOM   3910  H   ASP B 244     -18.964 -33.532  13.763  1.00  0.00           H  
ATOM   3911  CA  ASP B 244     -18.134 -32.083  14.977  1.00  0.00           C  
ATOM   3912  HA  ASP B 244     -19.150 -31.703  15.095  1.00  0.00           H  
ATOM   3913  CB  ASP B 244     -17.852 -32.932  16.233  1.00  0.00           C  
ATOM   3914  HB2 ASP B 244     -16.787 -33.169  16.251  1.00  0.00           H  
ATOM   3915  HB3 ASP B 244     -18.069 -32.323  17.112  1.00  0.00           H  
ATOM   3916  CG  ASP B 244     -18.631 -34.262  16.347  1.00  0.00           C  
ATOM   3917  OD1 ASP B 244     -18.433 -34.911  17.395  1.00  0.00           O  
ATOM   3918  OD2 ASP B 244     -19.376 -34.650  15.408  1.00  0.00           O  
ATOM   3919  C   ASP B 244     -17.248 -30.840  14.813  1.00  0.00           C  
ATOM   3920  O   ASP B 244     -16.452 -30.475  15.680  1.00  0.00           O  
ATOM   3921  N   THR B 245     -17.352 -30.216  13.638  1.00  0.00           N  
ATOM   3922  H   THR B 245     -18.048 -30.562  12.985  1.00  0.00           H  
ATOM   3923  CA  THR B 245     -16.466 -29.150  13.173  1.00  0.00           C  
ATOM   3924  HA  THR B 245     -15.729 -28.929  13.943  1.00  0.00           H  
ATOM   3925  CB  THR B 245     -15.699 -29.615  11.924  1.00  0.00           C  
ATOM   3926  HB  THR B 245     -16.399 -30.047  11.210  1.00  0.00           H  
ATOM   3927  CG2 THR B 245     -14.886 -28.520  11.229  1.00  0.00           C  
ATOM   3928 HG21 THR B 245     -14.358 -28.960  10.393  1.00  0.00           H  
ATOM   3929 HG22 THR B 245     -14.175 -28.083  11.932  1.00  0.00           H  
ATOM   3930 HG23 THR B 245     -15.540 -27.742  10.838  1.00  0.00           H  
ATOM   3931  OG1 THR B 245     -14.739 -30.589  12.252  1.00  0.00           O  
ATOM   3932  HG1 THR B 245     -15.214 -31.358  12.629  1.00  0.00           H  
ATOM   3933  C   THR B 245     -17.259 -27.877  12.902  1.00  0.00           C  
ATOM   3934  O   THR B 245     -18.362 -27.911  12.364  1.00  0.00           O  
ATOM   3935  N   LEU B 246     -16.657 -26.735  13.212  1.00  0.00           N  
ATOM   3936  H   LEU B 246     -15.763 -26.796  13.686  1.00  0.00           H  
ATOM   3937  CA  LEU B 246     -17.038 -25.422  12.705  1.00  0.00           C  
ATOM   3938  HA  LEU B 246     -17.999 -25.493  12.198  1.00  0.00           H  
ATOM   3939  CB  LEU B 246     -17.180 -24.433  13.880  1.00  0.00           C  
ATOM   3940  HB2 LEU B 246     -16.214 -24.364  14.379  1.00  0.00           H  
ATOM   3941  HB3 LEU B 246     -17.423 -23.446  13.486  1.00  0.00           H  
ATOM   3942  CG  LEU B 246     -18.242 -24.825  14.929  1.00  0.00           C  
ATOM   3943  HG  LEU B 246     -18.058 -25.840  15.273  1.00  0.00           H  
ATOM   3944  CD1 LEU B 246     -18.137 -23.904  16.142  1.00  0.00           C  
ATOM   3945 HD11 LEU B 246     -17.141 -23.981  16.575  1.00  0.00           H  
ATOM   3946 HD12 LEU B 246     -18.336 -22.873  15.850  1.00  0.00           H  
ATOM   3947 HD13 LEU B 246     -18.865 -24.220  16.891  1.00  0.00           H  
ATOM   3948  CD2 LEU B 246     -19.662 -24.746  14.369  1.00  0.00           C  
ATOM   3949 HD21 LEU B 246     -19.860 -23.747  13.981  1.00  0.00           H  
ATOM   3950 HD22 LEU B 246     -19.788 -25.482  13.578  1.00  0.00           H  
ATOM   3951 HD23 LEU B 246     -20.379 -24.970  15.159  1.00  0.00           H  
ATOM   3952  C   LEU B 246     -15.997 -24.959  11.674  1.00  0.00           C  
ATOM   3953  O   LEU B 246     -14.797 -25.183  11.850  1.00  0.00           O  
ATOM   3954  N   LEU B 247     -16.445 -24.274  10.625  1.00  0.00           N  
ATOM   3955  H   LEU B 247     -17.453 -24.180  10.527  1.00  0.00           H  
ATOM   3956  CA  LEU B 247     -15.608 -23.523   9.688  1.00  0.00           C  
ATOM   3957  HA  LEU B 247     -14.558 -23.625   9.961  1.00  0.00           H  
ATOM   3958  CB  LEU B 247     -15.801 -24.097   8.270  1.00  0.00           C  
ATOM   3959  HB2 LEU B 247     -15.394 -25.106   8.243  1.00  0.00           H  
ATOM   3960  HB3 LEU B 247     -16.871 -24.159   8.073  1.00  0.00           H  
ATOM   3961  CG  LEU B 247     -15.154 -23.255   7.151  1.00  0.00           C  
ATOM   3962  HG  LEU B 247     -15.470 -22.219   7.233  1.00  0.00           H  
ATOM   3963  CD1 LEU B 247     -13.629 -23.324   7.216  1.00  0.00           C  
ATOM   3964 HD11 LEU B 247     -13.205 -22.748   6.394  1.00  0.00           H  
ATOM   3965 HD12 LEU B 247     -13.274 -22.894   8.152  1.00  0.00           H  
ATOM   3966 HD13 LEU B 247     -13.300 -24.357   7.128  1.00  0.00           H  
ATOM   3967  CD2 LEU B 247     -15.595 -23.764   5.780  1.00  0.00           C  
ATOM   3968 HD21 LEU B 247     -16.683 -23.741   5.711  1.00  0.00           H  
ATOM   3969 HD22 LEU B 247     -15.186 -23.114   5.005  1.00  0.00           H  
ATOM   3970 HD23 LEU B 247     -15.233 -24.778   5.623  1.00  0.00           H  
ATOM   3971  C   LEU B 247     -15.973 -22.038   9.769  1.00  0.00           C  
ATOM   3972  O   LEU B 247     -17.082 -21.660   9.401  1.00  0.00           O  
ATOM   3973  N   LEU B 248     -15.043 -21.198  10.216  1.00  0.00           N  
ATOM   3974  H   LEU B 248     -14.144 -21.581  10.490  1.00  0.00           H  
ATOM   3975  CA  LEU B 248     -15.145 -19.741  10.112  1.00  0.00           C  
ATOM   3976  HA  LEU B 248     -16.193 -19.455  10.097  1.00  0.00           H  
ATOM   3977  CB  LEU B 248     -14.478 -19.075  11.330  1.00  0.00           C  
ATOM   3978  HB2 LEU B 248     -13.432 -19.384  11.367  1.00  0.00           H  
ATOM   3979  HB3 LEU B 248     -14.490 -17.994  11.178  1.00  0.00           H  
ATOM   3980  CG  LEU B 248     -15.179 -19.415  12.666  1.00  0.00           C  
ATOM   3981  HG  LEU B 248     -16.022 -20.082  12.491  1.00  0.00           H  
ATOM   3982  CD1 LEU B 248     -14.211 -20.108  13.628  1.00  0.00           C  
ATOM   3983 HD11 LEU B 248     -13.365 -19.456  13.847  1.00  0.00           H  
ATOM   3984 HD12 LEU B 248     -14.728 -20.353  14.556  1.00  0.00           H  
ATOM   3985 HD13 LEU B 248     -13.850 -21.032  13.174  1.00  0.00           H  
ATOM   3986  CD2 LEU B 248     -15.711 -18.151  13.346  1.00  0.00           C  
ATOM   3987 HD21 LEU B 248     -16.378 -17.625  12.661  1.00  0.00           H  
ATOM   3988 HD22 LEU B 248     -16.274 -18.421  14.241  1.00  0.00           H  
ATOM   3989 HD23 LEU B 248     -14.886 -17.495  13.616  1.00  0.00           H  
ATOM   3990  C   LEU B 248     -14.515 -19.261   8.798  1.00  0.00           C  
ATOM   3991  O   LEU B 248     -13.523 -19.842   8.357  1.00  0.00           O  
ATOM   3992  N   THR B 249     -15.049 -18.193   8.197  1.00  0.00           N  
ATOM   3993  H   THR B 249     -15.876 -17.773   8.608  1.00  0.00           H  
ATOM   3994  CA  THR B 249     -14.458 -17.527   7.014  1.00  0.00           C  
ATOM   3995  HA  THR B 249     -13.379 -17.654   7.080  1.00  0.00           H  
ATOM   3996  CB  THR B 249     -14.878 -18.148   5.654  1.00  0.00           C  
ATOM   3997  HB  THR B 249     -13.973 -18.277   5.059  1.00  0.00           H  
ATOM   3998  CG2 THR B 249     -15.584 -19.505   5.716  1.00  0.00           C  
ATOM   3999 HG21 THR B 249     -14.916 -20.245   6.150  1.00  0.00           H  
ATOM   4000 HG22 THR B 249     -16.494 -19.427   6.310  1.00  0.00           H  
ATOM   4001 HG23 THR B 249     -15.844 -19.828   4.708  1.00  0.00           H  
ATOM   4002  OG1 THR B 249     -15.746 -17.319   4.917  1.00  0.00           O  
ATOM   4003  HG1 THR B 249     -15.207 -16.692   4.421  1.00  0.00           H  
ATOM   4004  C   THR B 249     -14.695 -16.012   7.047  1.00  0.00           C  
ATOM   4005  O   THR B 249     -15.610 -15.541   7.724  1.00  0.00           O  
ATOM   4006  N   TRP B 250     -13.873 -15.241   6.334  1.00  0.00           N  
ATOM   4007  H   TRP B 250     -13.110 -15.687   5.828  1.00  0.00           H  
ATOM   4008  CA  TRP B 250     -13.976 -13.777   6.205  1.00  0.00           C  
ATOM   4009  HA  TRP B 250     -15.023 -13.476   6.280  1.00  0.00           H  
ATOM   4010  CB  TRP B 250     -13.201 -13.110   7.359  1.00  0.00           C  
ATOM   4011  HB2 TRP B 250     -13.195 -12.028   7.226  1.00  0.00           H  
ATOM   4012  HB3 TRP B 250     -13.749 -13.302   8.282  1.00  0.00           H  
ATOM   4013  CG  TRP B 250     -11.794 -13.581   7.569  1.00  0.00           C  
ATOM   4014  CD1 TRP B 250     -10.683 -13.023   7.034  1.00  0.00           C  
ATOM   4015  HD1 TRP B 250     -10.676 -12.153   6.386  1.00  0.00           H  
ATOM   4016  NE1 TRP B 250      -9.573 -13.762   7.400  1.00  0.00           N  
ATOM   4017  HE1 TRP B 250      -8.624 -13.528   7.121  1.00  0.00           H  
ATOM   4018  CE2 TRP B 250      -9.919 -14.854   8.163  1.00  0.00           C  
ATOM   4019  CZ2 TRP B 250      -9.179 -15.902   8.723  1.00  0.00           C  
ATOM   4020  HZ2 TRP B 250      -8.119 -15.974   8.538  1.00  0.00           H  
ATOM   4021  CH2 TRP B 250      -9.840 -16.870   9.496  1.00  0.00           C  
ATOM   4022  HH2 TRP B 250      -9.285 -17.696   9.916  1.00  0.00           H  
ATOM   4023  CZ3 TRP B 250     -11.226 -16.777   9.701  1.00  0.00           C  
ATOM   4024  HZ3 TRP B 250     -11.732 -17.537  10.278  1.00  0.00           H  
ATOM   4025  CE3 TRP B 250     -11.961 -15.726   9.120  1.00  0.00           C  
ATOM   4026  HE3 TRP B 250     -13.028 -15.677   9.261  1.00  0.00           H  
ATOM   4027  CD2 TRP B 250     -11.330 -14.744   8.324  1.00  0.00           C  
ATOM   4028  C   TRP B 250     -13.487 -13.327   4.817  1.00  0.00           C  
ATOM   4029  O   TRP B 250     -13.137 -14.159   3.983  1.00  0.00           O  
ATOM   4030  N   SER B 251     -13.514 -12.020   4.539  1.00  0.00           N  
ATOM   4031  H   SER B 251     -13.854 -11.388   5.256  1.00  0.00           H  
ATOM   4032  CA  SER B 251     -12.992 -11.432   3.292  1.00  0.00           C  
ATOM   4033  HA  SER B 251     -12.816 -12.235   2.577  1.00  0.00           H  
ATOM   4034  CB  SER B 251     -14.040 -10.511   2.661  1.00  0.00           C  
ATOM   4035  HB2 SER B 251     -14.992 -11.039   2.583  1.00  0.00           H  
ATOM   4036  HB3 SER B 251     -14.171  -9.627   3.286  1.00  0.00           H  
ATOM   4037  OG  SER B 251     -13.616 -10.127   1.368  1.00  0.00           O  
ATOM   4038  HG  SER B 251     -14.184  -9.422   1.042  1.00  0.00           H  
ATOM   4039  C   SER B 251     -11.653 -10.699   3.479  1.00  0.00           C  
ATOM   4040  O   SER B 251     -11.360 -10.180   4.561  1.00  0.00           O  
ATOM   4041  N   ASN B 252     -10.856 -10.633   2.407  1.00  0.00           N  
ATOM   4042  H   ASN B 252     -11.230 -10.995   1.542  1.00  0.00           H  
ATOM   4043  CA  ASN B 252      -9.594  -9.888   2.332  1.00  0.00           C  
ATOM   4044  HA  ASN B 252      -9.030 -10.096   3.240  1.00  0.00           H  
ATOM   4045  CB  ASN B 252      -8.784 -10.430   1.135  1.00  0.00           C  
ATOM   4046  HB2 ASN B 252      -8.812 -11.519   1.162  1.00  0.00           H  
ATOM   4047  HB3 ASN B 252      -9.239 -10.104   0.199  1.00  0.00           H  
ATOM   4048  CG  ASN B 252      -7.328  -9.992   1.145  1.00  0.00           C  
ATOM   4049  OD1 ASN B 252      -6.973  -8.894   1.537  1.00  0.00           O  
ATOM   4050  ND2 ASN B 252      -6.423 -10.870   0.769  1.00  0.00           N  
ATOM   4051 HD21 ASN B 252      -5.453 -10.591   0.773  1.00  0.00           H  
ATOM   4052 HD22 ASN B 252      -6.692 -11.767   0.412  1.00  0.00           H  
ATOM   4053  C   ASN B 252      -9.871  -8.366   2.202  1.00  0.00           C  
ATOM   4054  O   ASN B 252     -10.525  -7.957   1.240  1.00  0.00           O  
ATOM   4055  N   PRO B 253      -9.401  -7.506   3.129  1.00  0.00           N  
ATOM   4056  CD  PRO B 253      -8.658  -7.886   4.320  1.00  0.00           C  
ATOM   4057  HD2 PRO B 253      -7.748  -8.424   4.061  1.00  0.00           H  
ATOM   4058  HD3 PRO B 253      -9.287  -8.506   4.961  1.00  0.00           H  
ATOM   4059  CG  PRO B 253      -8.322  -6.588   5.044  1.00  0.00           C  
ATOM   4060  HG2 PRO B 253      -7.377  -6.188   4.675  1.00  0.00           H  
ATOM   4061  HG3 PRO B 253      -8.287  -6.740   6.123  1.00  0.00           H  
ATOM   4062  CB  PRO B 253      -9.471  -5.674   4.633  1.00  0.00           C  
ATOM   4063  HB2 PRO B 253      -9.220  -4.622   4.749  1.00  0.00           H  
ATOM   4064  HB3 PRO B 253     -10.348  -5.915   5.228  1.00  0.00           H  
ATOM   4065  CA  PRO B 253      -9.756  -6.079   3.185  1.00  0.00           C  
ATOM   4066  HA  PRO B 253     -10.829  -5.986   3.015  1.00  0.00           H  
ATOM   4067  C   PRO B 253      -9.075  -5.162   2.140  1.00  0.00           C  
ATOM   4068  O   PRO B 253      -9.016  -3.942   2.321  1.00  0.00           O  
ATOM   4069  N   TYR B 254      -8.596  -5.730   1.032  1.00  0.00           N  
ATOM   4070  H   TYR B 254      -8.767  -6.719   0.901  1.00  0.00           H  
ATOM   4071  CA  TYR B 254      -7.953  -5.038  -0.083  1.00  0.00           C  
ATOM   4072  HA  TYR B 254      -8.210  -3.979  -0.041  1.00  0.00           H  
ATOM   4073  CB  TYR B 254      -6.432  -5.184   0.037  1.00  0.00           C  
ATOM   4074  HB2 TYR B 254      -6.171  -6.242   0.091  1.00  0.00           H  
ATOM   4075  HB3 TYR B 254      -5.983  -4.782  -0.867  1.00  0.00           H  
ATOM   4076  CG  TYR B 254      -5.837  -4.459   1.222  1.00  0.00           C  
ATOM   4077  CD1 TYR B 254      -5.505  -3.097   1.102  1.00  0.00           C  
ATOM   4078  HD1 TYR B 254      -5.655  -2.582   0.165  1.00  0.00           H  
ATOM   4079  CE1 TYR B 254      -4.979  -2.406   2.206  1.00  0.00           C  
ATOM   4080  HE1 TYR B 254      -4.714  -1.365   2.136  1.00  0.00           H  
ATOM   4081  CZ  TYR B 254      -4.795  -3.073   3.428  1.00  0.00           C  
ATOM   4082  OH  TYR B 254      -4.290  -2.378   4.474  1.00  0.00           O  
ATOM   4083  HH  TYR B 254      -3.793  -1.600   4.150  1.00  0.00           H  
ATOM   4084  CE2 TYR B 254      -5.132  -4.437   3.557  1.00  0.00           C  
ATOM   4085  HE2 TYR B 254      -4.989  -4.945   4.497  1.00  0.00           H  
ATOM   4086  CD2 TYR B 254      -5.645  -5.132   2.445  1.00  0.00           C  
ATOM   4087  HD2 TYR B 254      -5.909  -6.178   2.532  1.00  0.00           H  
ATOM   4088  C   TYR B 254      -8.422  -5.610  -1.431  1.00  0.00           C  
ATOM   4089  O   TYR B 254      -8.734  -6.799  -1.502  1.00  0.00           O  
ATOM   4090  N   PRO B 255      -8.443  -4.813  -2.515  1.00  0.00           N  
ATOM   4091  CD  PRO B 255      -8.144  -3.389  -2.575  1.00  0.00           C  
ATOM   4092  HD2 PRO B 255      -7.240  -3.138  -2.020  1.00  0.00           H  
ATOM   4093  HD3 PRO B 255      -8.996  -2.836  -2.180  1.00  0.00           H  
ATOM   4094  CG  PRO B 255      -7.958  -3.065  -4.058  1.00  0.00           C  
ATOM   4095  HG2 PRO B 255      -6.917  -3.224  -4.343  1.00  0.00           H  
ATOM   4096  HG3 PRO B 255      -8.272  -2.048  -4.292  1.00  0.00           H  
ATOM   4097  CB  PRO B 255      -8.844  -4.104  -4.744  1.00  0.00           C  
ATOM   4098  HB2 PRO B 255      -8.543  -4.282  -5.775  1.00  0.00           H  
ATOM   4099  HB3 PRO B 255      -9.885  -3.780  -4.706  1.00  0.00           H  
ATOM   4100  CA  PRO B 255      -8.665  -5.340  -3.859  1.00  0.00           C  
ATOM   4101  HA  PRO B 255      -9.580  -5.929  -3.863  1.00  0.00           H  
ATOM   4102  C   PRO B 255      -7.478  -6.218  -4.313  1.00  0.00           C  
ATOM   4103  O   PRO B 255      -6.368  -6.051  -3.786  1.00  0.00           O  
ATOM   4104  N   PRO B 256      -7.661  -7.119  -5.302  1.00  0.00           N  
ATOM   4105  CD  PRO B 256      -8.912  -7.414  -5.989  1.00  0.00           C  
ATOM   4106  HD2 PRO B 256      -9.059  -6.691  -6.794  1.00  0.00           H  
ATOM   4107  HD3 PRO B 256      -9.768  -7.412  -5.315  1.00  0.00           H  
ATOM   4108  CG  PRO B 256      -8.735  -8.813  -6.574  1.00  0.00           C  
ATOM   4109  HG2 PRO B 256      -9.352  -8.962  -7.461  1.00  0.00           H  
ATOM   4110  HG3 PRO B 256      -8.960  -9.562  -5.812  1.00  0.00           H  
ATOM   4111  CB  PRO B 256      -7.246  -8.845  -6.904  1.00  0.00           C  
ATOM   4112  HB2 PRO B 256      -7.078  -8.340  -7.857  1.00  0.00           H  
ATOM   4113  HB3 PRO B 256      -6.861  -9.865  -6.937  1.00  0.00           H  
ATOM   4114  CA  PRO B 256      -6.616  -8.043  -5.761  1.00  0.00           C  
ATOM   4115  HA  PRO B 256      -6.381  -8.721  -4.947  1.00  0.00           H  
ATOM   4116  C   PRO B 256      -5.313  -7.372  -6.211  1.00  0.00           C  
ATOM   4117  O   PRO B 256      -4.241  -7.970  -6.120  1.00  0.00           O  
ATOM   4118  N   ASP B 257      -5.391  -6.128  -6.670  1.00  0.00           N  
ATOM   4119  H   ASP B 257      -6.322  -5.741  -6.830  1.00  0.00           H  
ATOM   4120  CA  ASP B 257      -4.282  -5.289  -7.125  1.00  0.00           C  
ATOM   4121  HA  ASP B 257      -3.739  -5.828  -7.901  1.00  0.00           H  
ATOM   4122  CB  ASP B 257      -4.820  -3.974  -7.738  1.00  0.00           C  
ATOM   4123  HB2 ASP B 257      -4.957  -3.250  -6.932  1.00  0.00           H  
ATOM   4124  HB3 ASP B 257      -4.048  -3.571  -8.396  1.00  0.00           H  
ATOM   4125  CG  ASP B 257      -6.157  -4.052  -8.499  1.00  0.00           C  
ATOM   4126  OD1 ASP B 257      -7.151  -4.542  -7.911  1.00  0.00           O  
ATOM   4127  OD2 ASP B 257      -6.187  -3.564  -9.648  1.00  0.00           O  
ATOM   4128  C   ASP B 257      -3.291  -4.923  -6.004  1.00  0.00           C  
ATOM   4129  O   ASP B 257      -2.109  -4.695  -6.271  1.00  0.00           O  
ATOM   4130  N   ASN B 258      -3.746  -4.828  -4.749  1.00  0.00           N  
ATOM   4131  H   ASN B 258      -4.703  -5.108  -4.558  1.00  0.00           H  
ATOM   4132  CA  ASN B 258      -2.949  -4.228  -3.675  1.00  0.00           C  
ATOM   4133  HA  ASN B 258      -2.598  -3.261  -4.040  1.00  0.00           H  
ATOM   4134  CB  ASN B 258      -3.824  -3.984  -2.437  1.00  0.00           C  
ATOM   4135  HB2 ASN B 258      -4.724  -3.437  -2.713  1.00  0.00           H  
ATOM   4136  HB3 ASN B 258      -4.106  -4.945  -2.007  1.00  0.00           H  
ATOM   4137  CG  ASN B 258      -3.061  -3.198  -1.390  1.00  0.00           C  
ATOM   4138  OD1 ASN B 258      -2.311  -3.748  -0.606  1.00  0.00           O  
ATOM   4139  ND2 ASN B 258      -3.136  -1.890  -1.439  1.00  0.00           N  
ATOM   4140 HD21 ASN B 258      -2.552  -1.355  -0.791  1.00  0.00           H  
ATOM   4141 HD22 ASN B 258      -3.760  -1.428  -2.072  1.00  0.00           H  
ATOM   4142  C   ASN B 258      -1.704  -5.064  -3.324  1.00  0.00           C  
ATOM   4143  O   ASN B 258      -1.758  -6.293  -3.273  1.00  0.00           O  
ATOM   4144  N   TYR B 259      -0.578  -4.400  -3.061  1.00  0.00           N  
ATOM   4145  H   TYR B 259      -0.584  -3.392  -3.112  1.00  0.00           H  
ATOM   4146  CA  TYR B 259       0.694  -5.066  -2.767  1.00  0.00           C  
ATOM   4147  HA  TYR B 259       0.948  -5.713  -3.603  1.00  0.00           H  
ATOM   4148  CB  TYR B 259       1.801  -4.006  -2.631  1.00  0.00           C  
ATOM   4149  HB2 TYR B 259       1.559  -3.360  -1.785  1.00  0.00           H  
ATOM   4150  HB3 TYR B 259       2.718  -4.532  -2.374  1.00  0.00           H  
ATOM   4151  CG  TYR B 259       2.127  -3.114  -3.832  1.00  0.00           C  
ATOM   4152  CD1 TYR B 259       1.566  -3.306  -5.117  1.00  0.00           C  
ATOM   4153  HD1 TYR B 259       0.827  -4.074  -5.290  1.00  0.00           H  
ATOM   4154  CE1 TYR B 259       1.961  -2.491  -6.198  1.00  0.00           C  
ATOM   4155  HE1 TYR B 259       1.522  -2.637  -7.173  1.00  0.00           H  
ATOM   4156  CZ  TYR B 259       2.923  -1.474  -6.008  1.00  0.00           C  
ATOM   4157  OH  TYR B 259       3.336  -0.705  -7.052  1.00  0.00           O  
ATOM   4158  HH  TYR B 259       3.481  -1.254  -7.841  1.00  0.00           H  
ATOM   4159  CE2 TYR B 259       3.467  -1.266  -4.727  1.00  0.00           C  
ATOM   4160  HE2 TYR B 259       4.212  -0.498  -4.577  1.00  0.00           H  
ATOM   4161  CD2 TYR B 259       3.068  -2.079  -3.652  1.00  0.00           C  
ATOM   4162  HD2 TYR B 259       3.513  -1.920  -2.681  1.00  0.00           H  
ATOM   4163  C   TYR B 259       0.628  -5.986  -1.529  1.00  0.00           C  
ATOM   4164  O   TYR B 259       1.239  -7.054  -1.538  1.00  0.00           O  
ATOM   4165  N   LEU B 260      -0.177  -5.645  -0.512  1.00  0.00           N  
ATOM   4166  H   LEU B 260      -0.702  -4.778  -0.574  1.00  0.00           H  
ATOM   4167  CA  LEU B 260      -0.414  -6.486   0.669  1.00  0.00           C  
ATOM   4168  HA  LEU B 260       0.546  -6.855   1.035  1.00  0.00           H  
ATOM   4169  CB  LEU B 260      -1.085  -5.655   1.781  1.00  0.00           C  
ATOM   4170  HB2 LEU B 260      -2.090  -5.389   1.451  1.00  0.00           H  
ATOM   4171  HB3 LEU B 260      -1.189  -6.300   2.652  1.00  0.00           H  
ATOM   4172  CG  LEU B 260      -0.376  -4.370   2.238  1.00  0.00           C  
ATOM   4173  HG  LEU B 260      -0.288  -3.682   1.399  1.00  0.00           H  
ATOM   4174  CD1 LEU B 260      -1.210  -3.701   3.329  1.00  0.00           C  
ATOM   4175 HD11 LEU B 260      -1.374  -4.386   4.162  1.00  0.00           H  
ATOM   4176 HD12 LEU B 260      -2.166  -3.408   2.901  1.00  0.00           H  
ATOM   4177 HD13 LEU B 260      -0.705  -2.807   3.690  1.00  0.00           H  
ATOM   4178  CD2 LEU B 260       1.017  -4.647   2.795  1.00  0.00           C  
ATOM   4179 HD21 LEU B 260       1.651  -5.017   1.994  1.00  0.00           H  
ATOM   4180 HD22 LEU B 260       1.454  -3.722   3.171  1.00  0.00           H  
ATOM   4181 HD23 LEU B 260       0.972  -5.378   3.601  1.00  0.00           H  
ATOM   4182  C   LEU B 260      -1.303  -7.711   0.386  1.00  0.00           C  
ATOM   4183  O   LEU B 260      -1.236  -8.696   1.118  1.00  0.00           O  
ATOM   4184  N   TYR B 261      -2.132  -7.679  -0.666  1.00  0.00           N  
ATOM   4185  H   TYR B 261      -2.094  -6.862  -1.264  1.00  0.00           H  
ATOM   4186  CA  TYR B 261      -3.207  -8.655  -0.921  1.00  0.00           C  
ATOM   4187  HA  TYR B 261      -3.961  -8.553  -0.139  1.00  0.00           H  
ATOM   4188  CB  TYR B 261      -3.868  -8.328  -2.270  1.00  0.00           C  
ATOM   4189  HB2 TYR B 261      -4.235  -7.302  -2.249  1.00  0.00           H  
ATOM   4190  HB3 TYR B 261      -3.115  -8.397  -3.055  1.00  0.00           H  
ATOM   4191  CG  TYR B 261      -5.015  -9.242  -2.655  1.00  0.00           C  
ATOM   4192  CD1 TYR B 261      -4.785 -10.385  -3.449  1.00  0.00           C  
ATOM   4193  HD1 TYR B 261      -3.783 -10.623  -3.770  1.00  0.00           H  
ATOM   4194  CE1 TYR B 261      -5.859 -11.220  -3.817  1.00  0.00           C  
ATOM   4195  HE1 TYR B 261      -5.686 -12.095  -4.422  1.00  0.00           H  
ATOM   4196  CZ  TYR B 261      -7.168 -10.905  -3.392  1.00  0.00           C  
ATOM   4197  OH  TYR B 261      -8.207 -11.704  -3.745  1.00  0.00           O  
ATOM   4198  HH  TYR B 261      -7.915 -12.482  -4.219  1.00  0.00           H  
ATOM   4199  CE2 TYR B 261      -7.398  -9.756  -2.607  1.00  0.00           C  
ATOM   4200  HE2 TYR B 261      -8.402  -9.504  -2.300  1.00  0.00           H  
ATOM   4201  CD2 TYR B 261      -6.320  -8.933  -2.234  1.00  0.00           C  
ATOM   4202  HD2 TYR B 261      -6.501  -8.052  -1.635  1.00  0.00           H  
ATOM   4203  C   TYR B 261      -2.752 -10.124  -0.930  1.00  0.00           C  
ATOM   4204  O   TYR B 261      -3.498 -10.997  -0.490  1.00  0.00           O  
ATOM   4205  N   ASN B 262      -1.538 -10.408  -1.420  1.00  0.00           N  
ATOM   4206  H   ASN B 262      -0.966  -9.629  -1.718  1.00  0.00           H  
ATOM   4207  CA  ASN B 262      -0.968 -11.766  -1.482  1.00  0.00           C  
ATOM   4208  HA  ASN B 262      -1.788 -12.489  -1.438  1.00  0.00           H  
ATOM   4209  CB  ASN B 262      -0.249 -11.952  -2.832  1.00  0.00           C  
ATOM   4210  HB2 ASN B 262       0.519 -11.184  -2.944  1.00  0.00           H  
ATOM   4211  HB3 ASN B 262       0.249 -12.922  -2.847  1.00  0.00           H  
ATOM   4212  CG  ASN B 262      -1.188 -11.892  -4.022  1.00  0.00           C  
ATOM   4213  OD1 ASN B 262      -1.256 -10.900  -4.736  1.00  0.00           O  
ATOM   4214  ND2 ASN B 262      -1.937 -12.943  -4.278  1.00  0.00           N  
ATOM   4215 HD21 ASN B 262      -2.546 -12.896  -5.074  1.00  0.00           H  
ATOM   4216 HD22 ASN B 262      -1.909 -13.742  -3.667  1.00  0.00           H  
ATOM   4217  C   ASN B 262      -0.052 -12.124  -0.291  1.00  0.00           C  
ATOM   4218  O   ASN B 262       0.556 -13.191  -0.306  1.00  0.00           O  
ATOM   4219  N   HIE B 263       0.039 -11.255   0.722  1.00  0.00           N  
ATOM   4220  H   HIE B 263      -0.504 -10.401   0.659  1.00  0.00           H  
ATOM   4221  CA  HIE B 263       0.919 -11.388   1.894  1.00  0.00           C  
ATOM   4222  HA  HIE B 263       1.369 -12.383   1.900  1.00  0.00           H  
ATOM   4223  CB  HIE B 263       2.059 -10.365   1.784  1.00  0.00           C  
ATOM   4224  HB2 HIE B 263       1.638  -9.359   1.750  1.00  0.00           H  
ATOM   4225  HB3 HIE B 263       2.672 -10.435   2.681  1.00  0.00           H  
ATOM   4226  CG  HIE B 263       2.960 -10.566   0.590  1.00  0.00           C  
ATOM   4227  ND1 HIE B 263       4.048 -11.441   0.527  1.00  0.00           N  
ATOM   4228  CE1 HIE B 263       4.532 -11.334  -0.719  1.00  0.00           C  
ATOM   4229  HE1 HIE B 263       5.367 -11.906  -1.103  1.00  0.00           H  
ATOM   4230  NE2 HIE B 263       3.831 -10.426  -1.419  1.00  0.00           N  
ATOM   4231  HE2 HIE B 263       4.003 -10.154  -2.375  1.00  0.00           H  
ATOM   4232  CD2 HIE B 263       2.834  -9.933  -0.609  1.00  0.00           C  
ATOM   4233  HD2 HIE B 263       2.088  -9.195  -0.856  1.00  0.00           H  
ATOM   4234  C   HIE B 263       0.186 -11.235   3.241  1.00  0.00           C  
ATOM   4235  O   HIE B 263       0.826 -11.265   4.292  1.00  0.00           O  
ATOM   4236  N   LEU B 264      -1.138 -11.047   3.230  1.00  0.00           N  
ATOM   4237  H   LEU B 264      -1.611 -11.045   2.342  1.00  0.00           H  
ATOM   4238  CA  LEU B 264      -1.964 -10.920   4.432  1.00  0.00           C  
ATOM   4239  HA  LEU B 264      -1.453 -10.232   5.107  1.00  0.00           H  
ATOM   4240  CB  LEU B 264      -3.343 -10.329   4.054  1.00  0.00           C  
ATOM   4241  HB2 LEU B 264      -3.412 -10.160   2.978  1.00  0.00           H  
ATOM   4242  HB3 LEU B 264      -4.115 -11.056   4.313  1.00  0.00           H  
ATOM   4243  CG  LEU B 264      -3.642  -9.011   4.789  1.00  0.00           C  
ATOM   4244  HG  LEU B 264      -3.343  -9.110   5.832  1.00  0.00           H  
ATOM   4245  CD1 LEU B 264      -2.907  -7.823   4.171  1.00  0.00           C  
ATOM   4246 HD11 LEU B 264      -3.265  -7.644   3.156  1.00  0.00           H  
ATOM   4247 HD12 LEU B 264      -1.841  -8.033   4.137  1.00  0.00           H  
ATOM   4248 HD13 LEU B 264      -3.071  -6.931   4.775  1.00  0.00           H  
ATOM   4249  CD2 LEU B 264      -5.134  -8.691   4.743  1.00  0.00           C  
ATOM   4250 HD21 LEU B 264      -5.336  -7.775   5.296  1.00  0.00           H  
ATOM   4251 HD22 LEU B 264      -5.454  -8.570   3.708  1.00  0.00           H  
ATOM   4252 HD23 LEU B 264      -5.693  -9.505   5.201  1.00  0.00           H  
ATOM   4253  C   LEU B 264      -2.112 -12.270   5.165  1.00  0.00           C  
ATOM   4254  O   LEU B 264      -2.381 -13.300   4.553  1.00  0.00           O  
ATOM   4255  N   THR B 265      -1.999 -12.230   6.491  1.00  0.00           N  
ATOM   4256  H   THR B 265      -1.751 -11.338   6.910  1.00  0.00           H  
ATOM   4257  CA  THR B 265      -2.126 -13.363   7.423  1.00  0.00           C  
ATOM   4258  HA  THR B 265      -2.722 -14.138   6.942  1.00  0.00           H  
ATOM   4259  CB  THR B 265      -0.753 -13.990   7.749  1.00  0.00           C  
ATOM   4260  HB  THR B 265      -0.493 -14.685   6.949  1.00  0.00           H  
ATOM   4261  CG2 THR B 265       0.386 -12.976   7.870  1.00  0.00           C  
ATOM   4262 HG21 THR B 265       1.274 -13.462   8.272  1.00  0.00           H  
ATOM   4263 HG22 THR B 265       0.627 -12.571   6.888  1.00  0.00           H  
ATOM   4264 HG23 THR B 265       0.080 -12.164   8.522  1.00  0.00           H  
ATOM   4265  OG1 THR B 265      -0.779 -14.704   8.969  1.00  0.00           O  
ATOM   4266  HG1 THR B 265      -1.135 -15.593   8.818  1.00  0.00           H  
ATOM   4267  C   THR B 265      -2.893 -12.904   8.667  1.00  0.00           C  
ATOM   4268  O   THR B 265      -2.873 -11.721   9.025  1.00  0.00           O  
ATOM   4269  N   TYR B 266      -3.641 -13.823   9.285  1.00  0.00           N  
ATOM   4270  H   TYR B 266      -3.515 -14.792   9.028  1.00  0.00           H  
ATOM   4271  CA  TYR B 266      -4.752 -13.488  10.178  1.00  0.00           C  
ATOM   4272  HA  TYR B 266      -4.788 -12.408  10.292  1.00  0.00           H  
ATOM   4273  CB  TYR B 266      -6.084 -13.914   9.533  1.00  0.00           C  
ATOM   4274  HB2 TYR B 266      -6.111 -15.001   9.468  1.00  0.00           H  
ATOM   4275  HB3 TYR B 266      -6.901 -13.616  10.190  1.00  0.00           H  
ATOM   4276  CG  TYR B 266      -6.355 -13.338   8.151  1.00  0.00           C  
ATOM   4277  CD1 TYR B 266      -6.860 -12.029   8.017  1.00  0.00           C  
ATOM   4278  HD1 TYR B 266      -7.036 -11.430   8.900  1.00  0.00           H  
ATOM   4279  CE1 TYR B 266      -7.136 -11.504   6.739  1.00  0.00           C  
ATOM   4280  HE1 TYR B 266      -7.526 -10.504   6.622  1.00  0.00           H  
ATOM   4281  CZ  TYR B 266      -6.893 -12.278   5.586  1.00  0.00           C  
ATOM   4282  OH  TYR B 266      -7.157 -11.761   4.358  1.00  0.00           O  
ATOM   4283  HH  TYR B 266      -6.763 -12.299   3.667  1.00  0.00           H  
ATOM   4284  CE2 TYR B 266      -6.397 -13.593   5.718  1.00  0.00           C  
ATOM   4285  HE2 TYR B 266      -6.211 -14.198   4.839  1.00  0.00           H  
ATOM   4286  CD2 TYR B 266      -6.131 -14.119   6.997  1.00  0.00           C  
ATOM   4287  HD2 TYR B 266      -5.748 -15.128   7.085  1.00  0.00           H  
ATOM   4288  C   TYR B 266      -4.602 -14.073  11.586  1.00  0.00           C  
ATOM   4289  O   TYR B 266      -3.989 -15.123  11.795  1.00  0.00           O  
ATOM   4290  N   ALA B 267      -5.237 -13.417  12.557  1.00  0.00           N  
ATOM   4291  H   ALA B 267      -5.693 -12.539  12.322  1.00  0.00           H  
ATOM   4292  CA  ALA B 267      -5.500 -13.980  13.874  1.00  0.00           C  
ATOM   4293  HA  ALA B 267      -5.282 -15.049  13.857  1.00  0.00           H  
ATOM   4294  CB  ALA B 267      -4.575 -13.338  14.910  1.00  0.00           C  
ATOM   4295  HB1 ALA B 267      -3.538 -13.567  14.658  1.00  0.00           H  
ATOM   4296  HB2 ALA B 267      -4.717 -12.257  14.923  1.00  0.00           H  
ATOM   4297  HB3 ALA B 267      -4.791 -13.751  15.896  1.00  0.00           H  
ATOM   4298  C   ALA B 267      -6.981 -13.817  14.222  1.00  0.00           C  
ATOM   4299  O   ALA B 267      -7.535 -12.719  14.127  1.00  0.00           O  
ATOM   4300  N   VAL B 268      -7.609 -14.914  14.643  1.00  0.00           N  
ATOM   4301  H   VAL B 268      -7.046 -15.755  14.754  1.00  0.00           H  
ATOM   4302  CA  VAL B 268      -9.006 -14.993  15.090  1.00  0.00           C  
ATOM   4303  HA  VAL B 268      -9.550 -14.130  14.710  1.00  0.00           H  
ATOM   4304  CB  VAL B 268      -9.693 -16.263  14.532  1.00  0.00           C  
ATOM   4305  HB  VAL B 268      -9.204 -17.137  14.962  1.00  0.00           H  
ATOM   4306  CG1 VAL B 268     -11.184 -16.322  14.890  1.00  0.00           C  
ATOM   4307 HG11 VAL B 268     -11.624 -17.234  14.487  1.00  0.00           H  
ATOM   4308 HG12 VAL B 268     -11.313 -16.330  15.969  1.00  0.00           H  
ATOM   4309 HG13 VAL B 268     -11.704 -15.460  14.471  1.00  0.00           H  
ATOM   4310  CG2 VAL B 268      -9.585 -16.367  13.004  1.00  0.00           C  
ATOM   4311 HG21 VAL B 268     -10.034 -15.493  12.533  1.00  0.00           H  
ATOM   4312 HG22 VAL B 268      -8.542 -16.440  12.698  1.00  0.00           H  
ATOM   4313 HG23 VAL B 268     -10.101 -17.261  12.654  1.00  0.00           H  
ATOM   4314  C   VAL B 268      -9.050 -14.962  16.622  1.00  0.00           C  
ATOM   4315  O   VAL B 268      -8.288 -15.663  17.287  1.00  0.00           O  
ATOM   4316  N   ASN B 269      -9.959 -14.176  17.197  1.00  0.00           N  
ATOM   4317  H   ASN B 269     -10.577 -13.652  16.583  1.00  0.00           H  
ATOM   4318  CA  ASN B 269     -10.324 -14.206  18.616  1.00  0.00           C  
ATOM   4319  HA  ASN B 269      -9.661 -14.888  19.147  1.00  0.00           H  
ATOM   4320  CB  ASN B 269     -10.132 -12.788  19.199  1.00  0.00           C  
ATOM   4321  HB2 ASN B 269      -9.066 -12.588  19.259  1.00  0.00           H  
ATOM   4322  HB3 ASN B 269     -10.578 -12.070  18.513  1.00  0.00           H  
ATOM   4323  CG  ASN B 269     -10.720 -12.517  20.579  1.00  0.00           C  
ATOM   4324  OD1 ASN B 269     -11.135 -11.405  20.878  1.00  0.00           O  
ATOM   4325  ND2 ASN B 269     -10.809 -13.477  21.466  1.00  0.00           N  
ATOM   4326 HD21 ASN B 269     -11.259 -13.268  22.340  1.00  0.00           H  
ATOM   4327 HD22 ASN B 269     -10.420 -14.403  21.316  1.00  0.00           H  
ATOM   4328  C   ASN B 269     -11.764 -14.738  18.738  1.00  0.00           C  
ATOM   4329  O   ASN B 269     -12.660 -14.219  18.072  1.00  0.00           O  
ATOM   4330  N   ILE B 270     -11.962 -15.758  19.581  1.00  0.00           N  
ATOM   4331  H   ILE B 270     -11.157 -16.075  20.109  1.00  0.00           H  
ATOM   4332  CA  ILE B 270     -13.252 -16.395  19.917  1.00  0.00           C  
ATOM   4333  HA  ILE B 270     -14.050 -15.904  19.360  1.00  0.00           H  
ATOM   4334  CB  ILE B 270     -13.239 -17.899  19.523  1.00  0.00           C  
ATOM   4335  HB  ILE B 270     -12.378 -18.367  20.001  1.00  0.00           H  
ATOM   4336  CG2 ILE B 270     -14.491 -18.656  20.014  1.00  0.00           C  
ATOM   4337 HG21 ILE B 270     -15.390 -18.220  19.576  1.00  0.00           H  
ATOM   4338 HG22 ILE B 270     -14.437 -19.711  19.747  1.00  0.00           H  
ATOM   4339 HG23 ILE B 270     -14.568 -18.616  21.100  1.00  0.00           H  
ATOM   4340  CG1 ILE B 270     -13.065 -18.040  17.992  1.00  0.00           C  
ATOM   4341 HG12 ILE B 270     -13.835 -17.456  17.492  1.00  0.00           H  
ATOM   4342 HG13 ILE B 270     -12.096 -17.626  17.719  1.00  0.00           H  
ATOM   4343  CD1 ILE B 270     -13.111 -19.471  17.436  1.00  0.00           C  
ATOM   4344 HD11 ILE B 270     -14.126 -19.868  17.485  1.00  0.00           H  
ATOM   4345 HD12 ILE B 270     -12.798 -19.461  16.392  1.00  0.00           H  
ATOM   4346 HD13 ILE B 270     -12.439 -20.118  17.999  1.00  0.00           H  
ATOM   4347  C   ILE B 270     -13.537 -16.189  21.413  1.00  0.00           C  
ATOM   4348  O   ILE B 270     -12.597 -16.211  22.211  1.00  0.00           O  
ATOM   4349  N   TRP B 271     -14.799 -15.999  21.808  1.00  0.00           N  
ATOM   4350  H   TRP B 271     -15.541 -16.000  21.113  1.00  0.00           H  
ATOM   4351  CA  TRP B 271     -15.205 -15.917  23.221  1.00  0.00           C  
ATOM   4352  HA  TRP B 271     -14.653 -16.681  23.762  1.00  0.00           H  
ATOM   4353  CB  TRP B 271     -14.824 -14.553  23.821  1.00  0.00           C  
ATOM   4354  HB2 TRP B 271     -14.837 -14.658  24.908  1.00  0.00           H  
ATOM   4355  HB3 TRP B 271     -13.799 -14.304  23.549  1.00  0.00           H  
ATOM   4356  CG  TRP B 271     -15.698 -13.389  23.466  1.00  0.00           C  
ATOM   4357  CD1 TRP B 271     -16.567 -12.806  24.321  1.00  0.00           C  
ATOM   4358  HD1 TRP B 271     -16.739 -13.124  25.346  1.00  0.00           H  
ATOM   4359  NE1 TRP B 271     -17.202 -11.754  23.699  1.00  0.00           N  
ATOM   4360  HE1 TRP B 271     -17.906 -11.200  24.166  1.00  0.00           H  
ATOM   4361  CE2 TRP B 271     -16.771 -11.599  22.400  1.00  0.00           C  
ATOM   4362  CZ2 TRP B 271     -17.102 -10.684  21.390  1.00  0.00           C  
ATOM   4363  HZ2 TRP B 271     -17.807  -9.891  21.587  1.00  0.00           H  
ATOM   4364  CH2 TRP B 271     -16.524 -10.829  20.118  1.00  0.00           C  
ATOM   4365  HH2 TRP B 271     -16.788 -10.148  19.321  1.00  0.00           H  
ATOM   4366  CZ3 TRP B 271     -15.617 -11.875  19.880  1.00  0.00           C  
ATOM   4367  HZ3 TRP B 271     -15.196 -12.007  18.896  1.00  0.00           H  
ATOM   4368  CE3 TRP B 271     -15.258 -12.761  20.914  1.00  0.00           C  
ATOM   4369  HE3 TRP B 271     -14.546 -13.546  20.715  1.00  0.00           H  
ATOM   4370  CD2 TRP B 271     -15.829 -12.655  22.204  1.00  0.00           C  
ATOM   4371  C   TRP B 271     -16.701 -16.215  23.426  1.00  0.00           C  
ATOM   4372  O   TRP B 271     -17.466 -16.225  22.462  1.00  0.00           O  
ATOM   4373  N   SER B 272     -17.119 -16.493  24.666  1.00  0.00           N  
ATOM   4374  H   SER B 272     -16.433 -16.490  25.412  1.00  0.00           H  
ATOM   4375  CA  SER B 272     -18.516 -16.791  25.033  1.00  0.00           C  
ATOM   4376  HA  SER B 272     -18.978 -17.324  24.207  1.00  0.00           H  
ATOM   4377  CB  SER B 272     -18.521 -17.736  26.240  1.00  0.00           C  
ATOM   4378  HB2 SER B 272     -17.931 -18.624  26.012  1.00  0.00           H  
ATOM   4379  HB3 SER B 272     -18.075 -17.226  27.094  1.00  0.00           H  
ATOM   4380  OG  SER B 272     -19.842 -18.125  26.564  1.00  0.00           O  
ATOM   4381  HG  SER B 272     -20.178 -18.677  25.840  1.00  0.00           H  
ATOM   4382  C   SER B 272     -19.372 -15.540  25.323  1.00  0.00           C  
ATOM   4383  O   SER B 272     -18.852 -14.512  25.745  1.00  0.00           O  
ATOM   4384  N   GLU B 273     -20.699 -15.632  25.157  1.00  0.00           N  
ATOM   4385  H   GLU B 273     -21.055 -16.508  24.790  1.00  0.00           H  
ATOM   4386  CA  GLU B 273     -21.691 -14.685  25.718  1.00  0.00           C  
ATOM   4387  HA  GLU B 273     -21.340 -13.658  25.611  1.00  0.00           H  
ATOM   4388  CB  GLU B 273     -23.033 -14.846  24.978  1.00  0.00           C  
ATOM   4389  HB2 GLU B 273     -23.306 -15.900  25.023  1.00  0.00           H  
ATOM   4390  HB3 GLU B 273     -23.812 -14.294  25.504  1.00  0.00           H  
ATOM   4391  CG  GLU B 273     -23.054 -14.409  23.508  1.00  0.00           C  
ATOM   4392  HG2 GLU B 273     -22.075 -14.561  23.048  1.00  0.00           H  
ATOM   4393  HG3 GLU B 273     -23.763 -15.047  22.982  1.00  0.00           H  
ATOM   4394  CD  GLU B 273     -23.497 -12.951  23.326  1.00  0.00           C  
ATOM   4395  OE1 GLU B 273     -22.764 -12.029  23.734  1.00  0.00           O  
ATOM   4396  OE2 GLU B 273     -24.515 -12.700  22.638  1.00  0.00           O  
ATOM   4397  C   GLU B 273     -21.983 -14.924  27.217  1.00  0.00           C  
ATOM   4398  O   GLU B 273     -22.603 -14.086  27.869  1.00  0.00           O  
ATOM   4399  N   ASN B 274     -21.601 -16.088  27.759  1.00  0.00           N  
ATOM   4400  H   ASN B 274     -21.088 -16.738  27.170  1.00  0.00           H  
ATOM   4401  CA  ASN B 274     -21.998 -16.552  29.094  1.00  0.00           C  
ATOM   4402  HA  ASN B 274     -22.673 -15.823  29.545  1.00  0.00           H  
ATOM   4403  CB  ASN B 274     -22.749 -17.885  28.939  1.00  0.00           C  
ATOM   4404  HB2 ASN B 274     -22.078 -18.610  28.483  1.00  0.00           H  
ATOM   4405  HB3 ASN B 274     -23.024 -18.256  29.925  1.00  0.00           H  
ATOM   4406  CG  ASN B 274     -24.007 -17.781  28.099  1.00  0.00           C  
ATOM   4407  OD1 ASN B 274     -24.073 -18.245  26.968  1.00  0.00           O  
ATOM   4408  ND2 ASN B 274     -25.049 -17.180  28.629  1.00  0.00           N  
ATOM   4409 HD21 ASN B 274     -25.869 -17.115  28.056  1.00  0.00           H  
ATOM   4410 HD22 ASN B 274     -24.985 -16.771  29.544  1.00  0.00           H  
ATOM   4411  C   ASN B 274     -20.833 -16.715  30.082  1.00  0.00           C  
ATOM   4412  O   ASN B 274     -21.072 -16.799  31.285  1.00  0.00           O  
ATOM   4413  N   ASP B 275     -19.592 -16.785  29.593  1.00  0.00           N  
ATOM   4414  H   ASP B 275     -19.469 -16.735  28.593  1.00  0.00           H  
ATOM   4415  CA  ASP B 275     -18.404 -17.074  30.403  1.00  0.00           C  
ATOM   4416  HA  ASP B 275     -18.622 -16.899  31.457  1.00  0.00           H  
ATOM   4417  CB  ASP B 275     -18.088 -18.571  30.282  1.00  0.00           C  
ATOM   4418  HB2 ASP B 275     -18.961 -19.137  30.613  1.00  0.00           H  
ATOM   4419  HB3 ASP B 275     -17.916 -18.817  29.232  1.00  0.00           H  
ATOM   4420  CG  ASP B 275     -16.879 -19.037  31.098  1.00  0.00           C  
ATOM   4421  OD1 ASP B 275     -16.156 -18.179  31.670  1.00  0.00           O  
ATOM   4422  OD2 ASP B 275     -16.668 -20.267  31.104  1.00  0.00           O  
ATOM   4423  C   ASP B 275     -17.220 -16.171  29.992  1.00  0.00           C  
ATOM   4424  O   ASP B 275     -16.541 -16.467  29.004  1.00  0.00           O  
ATOM   4425  N   PRO B 276     -16.959 -15.075  30.733  1.00  0.00           N  
ATOM   4426  CD  PRO B 276     -17.816 -14.524  31.776  1.00  0.00           C  
ATOM   4427  HD2 PRO B 276     -17.552 -14.972  32.735  1.00  0.00           H  
ATOM   4428  HD3 PRO B 276     -18.874 -14.685  31.563  1.00  0.00           H  
ATOM   4429  CG  PRO B 276     -17.521 -13.029  31.795  1.00  0.00           C  
ATOM   4430  HG2 PRO B 276     -17.718 -12.589  32.774  1.00  0.00           H  
ATOM   4431  HG3 PRO B 276     -18.101 -12.528  31.018  1.00  0.00           H  
ATOM   4432  CB  PRO B 276     -16.038 -12.990  31.441  1.00  0.00           C  
ATOM   4433  HB2 PRO B 276     -15.450 -13.192  32.338  1.00  0.00           H  
ATOM   4434  HB3 PRO B 276     -15.750 -12.032  31.006  1.00  0.00           H  
ATOM   4435  CA  PRO B 276     -15.872 -14.139  30.437  1.00  0.00           C  
ATOM   4436  HA  PRO B 276     -16.023 -13.753  29.428  1.00  0.00           H  
ATOM   4437  C   PRO B 276     -14.452 -14.723  30.525  1.00  0.00           C  
ATOM   4438  O   PRO B 276     -13.514 -14.061  30.087  1.00  0.00           O  
ATOM   4439  N   ALA B 277     -14.270 -15.918  31.103  1.00  0.00           N  
ATOM   4440  H   ALA B 277     -15.081 -16.449  31.413  1.00  0.00           H  
ATOM   4441  CA  ALA B 277     -12.979 -16.608  31.125  1.00  0.00           C  
ATOM   4442  HA  ALA B 277     -12.178 -15.869  31.127  1.00  0.00           H  
ATOM   4443  CB  ALA B 277     -12.885 -17.414  32.425  1.00  0.00           C  
ATOM   4444  HB1 ALA B 277     -13.018 -16.750  33.280  1.00  0.00           H  
ATOM   4445  HB2 ALA B 277     -13.656 -18.186  32.445  1.00  0.00           H  
ATOM   4446  HB3 ALA B 277     -11.905 -17.887  32.488  1.00  0.00           H  
ATOM   4447  C   ALA B 277     -12.764 -17.502  29.889  1.00  0.00           C  
ATOM   4448  O   ALA B 277     -11.625 -17.807  29.533  1.00  0.00           O  
ATOM   4449  N   ASP B 278     -13.839 -17.911  29.206  1.00  0.00           N  
ATOM   4450  H   ASP B 278     -14.749 -17.614  29.543  1.00  0.00           H  
ATOM   4451  CA  ASP B 278     -13.799 -18.730  27.990  1.00  0.00           C  
ATOM   4452  HA  ASP B 278     -12.987 -19.449  28.114  1.00  0.00           H  
ATOM   4453  CB  ASP B 278     -15.105 -19.528  27.873  1.00  0.00           C  
ATOM   4454  HB2 ASP B 278     -15.378 -19.868  28.870  1.00  0.00           H  
ATOM   4455  HB3 ASP B 278     -15.909 -18.886  27.508  1.00  0.00           H  
ATOM   4456  CG  ASP B 278     -14.985 -20.773  26.992  1.00  0.00           C  
ATOM   4457  OD1 ASP B 278     -15.946 -21.577  26.994  1.00  0.00           O  
ATOM   4458  OD2 ASP B 278     -13.916 -21.049  26.403  1.00  0.00           O  
ATOM   4459  C   ASP B 278     -13.464 -17.890  26.743  1.00  0.00           C  
ATOM   4460  O   ASP B 278     -14.250 -17.775  25.800  1.00  0.00           O  
ATOM   4461  N   PHE B 279     -12.291 -17.259  26.772  1.00  0.00           N  
ATOM   4462  H   PHE B 279     -11.720 -17.412  27.600  1.00  0.00           H  
ATOM   4463  CA  PHE B 279     -11.770 -16.315  25.785  1.00  0.00           C  
ATOM   4464  HA  PHE B 279     -12.477 -16.246  24.958  1.00  0.00           H  
ATOM   4465  CB  PHE B 279     -11.693 -14.925  26.442  1.00  0.00           C  
ATOM   4466  HB2 PHE B 279     -12.632 -14.402  26.254  1.00  0.00           H  
ATOM   4467  HB3 PHE B 279     -11.618 -15.044  27.525  1.00  0.00           H  
ATOM   4468  CG  PHE B 279     -10.536 -14.048  26.006  1.00  0.00           C  
ATOM   4469  CD1 PHE B 279      -9.307 -14.153  26.684  1.00  0.00           C  
ATOM   4470  HD1 PHE B 279      -9.198 -14.866  27.492  1.00  0.00           H  
ATOM   4471  CE1 PHE B 279      -8.227 -13.335  26.318  1.00  0.00           C  
ATOM   4472  HE1 PHE B 279      -7.290 -13.419  26.851  1.00  0.00           H  
ATOM   4473  CZ  PHE B 279      -8.370 -12.412  25.267  1.00  0.00           C  
ATOM   4474  HZ  PHE B 279      -7.537 -11.781  24.995  1.00  0.00           H  
ATOM   4475  CE2 PHE B 279      -9.596 -12.305  24.584  1.00  0.00           C  
ATOM   4476  HE2 PHE B 279      -9.705 -11.586  23.786  1.00  0.00           H  
ATOM   4477  CD2 PHE B 279     -10.682 -13.121  24.957  1.00  0.00           C  
ATOM   4478  HD2 PHE B 279     -11.635 -13.027  24.459  1.00  0.00           H  
ATOM   4479  C   PHE B 279     -10.443 -16.838  25.205  1.00  0.00           C  
ATOM   4480  O   PHE B 279      -9.592 -17.368  25.920  1.00  0.00           O  
ATOM   4481  N   ARG B 280     -10.312 -16.780  23.873  1.00  0.00           N  
ATOM   4482  H   ARG B 280     -11.059 -16.325  23.356  1.00  0.00           H  
ATOM   4483  CA  ARG B 280      -9.385 -17.620  23.090  1.00  0.00           C  
ATOM   4484  HA  ARG B 280      -8.553 -17.935  23.724  1.00  0.00           H  
ATOM   4485  CB  ARG B 280     -10.146 -18.855  22.580  1.00  0.00           C  
ATOM   4486  HB2 ARG B 280     -10.970 -18.502  21.957  1.00  0.00           H  
ATOM   4487  HB3 ARG B 280      -9.482 -19.450  21.950  1.00  0.00           H  
ATOM   4488  CG  ARG B 280     -10.709 -19.766  23.680  1.00  0.00           C  
ATOM   4489  HG2 ARG B 280      -9.907 -20.380  24.093  1.00  0.00           H  
ATOM   4490  HG3 ARG B 280     -11.158 -19.189  24.484  1.00  0.00           H  
ATOM   4491  CD  ARG B 280     -11.807 -20.649  23.096  1.00  0.00           C  
ATOM   4492  HD2 ARG B 280     -12.585 -20.012  22.672  1.00  0.00           H  
ATOM   4493  HD3 ARG B 280     -11.387 -21.258  22.298  1.00  0.00           H  
ATOM   4494  NE  ARG B 280     -12.413 -21.481  24.141  1.00  0.00           N  
ATOM   4495  HE  ARG B 280     -12.849 -21.014  24.940  1.00  0.00           H  
ATOM   4496  CZ  ARG B 280     -12.544 -22.786  24.157  1.00  0.00           C  
ATOM   4497  NH1 ARG B 280     -12.084 -23.555  23.213  1.00  0.00           N  
ATOM   4498 HH11 ARG B 280     -11.666 -23.137  22.402  1.00  0.00           H  
ATOM   4499 HH12 ARG B 280     -12.333 -24.532  23.247  1.00  0.00           H  
ATOM   4500  NH2 ARG B 280     -13.178 -23.352  25.132  1.00  0.00           N  
ATOM   4501 HH21 ARG B 280     -13.574 -22.720  25.834  1.00  0.00           H  
ATOM   4502 HH22 ARG B 280     -13.446 -24.323  25.056  1.00  0.00           H  
ATOM   4503  C   ARG B 280      -8.828 -16.875  21.882  1.00  0.00           C  
ATOM   4504  O   ARG B 280      -9.517 -16.023  21.314  1.00  0.00           O  
ATOM   4505  N   ILE B 281      -7.632 -17.246  21.424  1.00  0.00           N  
ATOM   4506  H   ILE B 281      -7.160 -18.016  21.877  1.00  0.00           H  
ATOM   4507  CA  ILE B 281      -7.007 -16.719  20.200  1.00  0.00           C  
ATOM   4508  HA  ILE B 281      -7.784 -16.267  19.589  1.00  0.00           H  
ATOM   4509  CB  ILE B 281      -5.968 -15.612  20.524  1.00  0.00           C  
ATOM   4510  HB  ILE B 281      -5.247 -16.015  21.238  1.00  0.00           H  
ATOM   4511  CG2 ILE B 281      -5.188 -15.173  19.266  1.00  0.00           C  
ATOM   4512 HG21 ILE B 281      -4.450 -14.413  19.517  1.00  0.00           H  
ATOM   4513 HG22 ILE B 281      -4.627 -16.012  18.851  1.00  0.00           H  
ATOM   4514 HG23 ILE B 281      -5.871 -14.785  18.509  1.00  0.00           H  
ATOM   4515  CG1 ILE B 281      -6.677 -14.397  21.177  1.00  0.00           C  
ATOM   4516 HG12 ILE B 281      -7.472 -14.050  20.517  1.00  0.00           H  
ATOM   4517 HG13 ILE B 281      -7.132 -14.719  22.113  1.00  0.00           H  
ATOM   4518  CD1 ILE B 281      -5.777 -13.202  21.518  1.00  0.00           C  
ATOM   4519 HD11 ILE B 281      -5.446 -12.701  20.609  1.00  0.00           H  
ATOM   4520 HD12 ILE B 281      -6.344 -12.489  22.117  1.00  0.00           H  
ATOM   4521 HD13 ILE B 281      -4.913 -13.539  22.092  1.00  0.00           H  
ATOM   4522  C   ILE B 281      -6.425 -17.881  19.383  1.00  0.00           C  
ATOM   4523  O   ILE B 281      -5.917 -18.845  19.950  1.00  0.00           O  
ATOM   4524  N   TYR B 282      -6.509 -17.772  18.057  1.00  0.00           N  
ATOM   4525  H   TYR B 282      -6.956 -16.939  17.685  1.00  0.00           H  
ATOM   4526  CA  TYR B 282      -6.002 -18.732  17.077  1.00  0.00           C  
ATOM   4527  HA  TYR B 282      -5.288 -19.400  17.559  1.00  0.00           H  
ATOM   4528  CB  TYR B 282      -7.169 -19.573  16.530  1.00  0.00           C  
ATOM   4529  HB2 TYR B 282      -7.854 -18.909  16.000  1.00  0.00           H  
ATOM   4530  HB3 TYR B 282      -6.774 -20.278  15.796  1.00  0.00           H  
ATOM   4531  CG  TYR B 282      -7.964 -20.350  17.570  1.00  0.00           C  
ATOM   4532  CD1 TYR B 282      -7.575 -21.658  17.919  1.00  0.00           C  
ATOM   4533  HD1 TYR B 282      -6.709 -22.107  17.452  1.00  0.00           H  
ATOM   4534  CE1 TYR B 282      -8.298 -22.383  18.887  1.00  0.00           C  
ATOM   4535  HE1 TYR B 282      -7.988 -23.382  19.149  1.00  0.00           H  
ATOM   4536  CZ  TYR B 282      -9.412 -21.794  19.521  1.00  0.00           C  
ATOM   4537  OH  TYR B 282     -10.113 -22.503  20.448  1.00  0.00           O  
ATOM   4538  HH  TYR B 282      -9.876 -23.432  20.384  1.00  0.00           H  
ATOM   4539  CE2 TYR B 282      -9.807 -20.485  19.172  1.00  0.00           C  
ATOM   4540  HE2 TYR B 282     -10.662 -20.045  19.658  1.00  0.00           H  
ATOM   4541  CD2 TYR B 282      -9.091 -19.770  18.190  1.00  0.00           C  
ATOM   4542  HD2 TYR B 282      -9.394 -18.768  17.919  1.00  0.00           H  
ATOM   4543  C   TYR B 282      -5.288 -17.971  15.947  1.00  0.00           C  
ATOM   4544  O   TYR B 282      -5.803 -16.958  15.469  1.00  0.00           O  
ATOM   4545  N   GLN B 283      -4.118 -18.437  15.498  1.00  0.00           N  
ATOM   4546  H   GLN B 283      -3.750 -19.296  15.876  1.00  0.00           H  
ATOM   4547  CA  GLN B 283      -3.355 -17.791  14.420  1.00  0.00           C  
ATOM   4548  HA  GLN B 283      -3.808 -16.825  14.195  1.00  0.00           H  
ATOM   4549  CB  GLN B 283      -1.924 -17.488  14.888  1.00  0.00           C  
ATOM   4550  HB2 GLN B 283      -1.978 -16.973  15.847  1.00  0.00           H  
ATOM   4551  HB3 GLN B 283      -1.392 -18.428  15.048  1.00  0.00           H  
ATOM   4552  CG  GLN B 283      -1.139 -16.634  13.868  1.00  0.00           C  
ATOM   4553  HG2 GLN B 283      -0.354 -17.253  13.432  1.00  0.00           H  
ATOM   4554  HG3 GLN B 283      -1.785 -16.317  13.051  1.00  0.00           H  
ATOM   4555  CD  GLN B 283      -0.517 -15.362  14.444  1.00  0.00           C  
ATOM   4556  OE1 GLN B 283      -1.019 -14.717  15.350  1.00  0.00           O  
ATOM   4557  NE2 GLN B 283       0.609 -14.934  13.913  1.00  0.00           N  
ATOM   4558 HE21 GLN B 283       0.989 -14.079  14.278  1.00  0.00           H  
ATOM   4559 HE22 GLN B 283       1.048 -15.455  13.176  1.00  0.00           H  
ATOM   4560  C   GLN B 283      -3.402 -18.618  13.127  1.00  0.00           C  
ATOM   4561  O   GLN B 283      -3.201 -19.833  13.147  1.00  0.00           O  
ATOM   4562  N   VAL B 284      -3.691 -17.948  12.011  1.00  0.00           N  
ATOM   4563  H   VAL B 284      -3.789 -16.940  12.066  1.00  0.00           H  
ATOM   4564  CA  VAL B 284      -3.854 -18.542  10.682  1.00  0.00           C  
ATOM   4565  HA  VAL B 284      -4.160 -19.582  10.800  1.00  0.00           H  
ATOM   4566  CB  VAL B 284      -4.972 -17.830   9.894  1.00  0.00           C  
ATOM   4567  HB  VAL B 284      -4.654 -16.818   9.648  1.00  0.00           H  
ATOM   4568  CG1 VAL B 284      -5.299 -18.572   8.595  1.00  0.00           C  
ATOM   4569 HG11 VAL B 284      -6.092 -18.050   8.056  1.00  0.00           H  
ATOM   4570 HG12 VAL B 284      -4.424 -18.607   7.950  1.00  0.00           H  
ATOM   4571 HG13 VAL B 284      -5.639 -19.586   8.807  1.00  0.00           H  
ATOM   4572  CG2 VAL B 284      -6.271 -17.748  10.712  1.00  0.00           C  
ATOM   4573 HG21 VAL B 284      -7.045 -17.282  10.109  1.00  0.00           H  
ATOM   4574 HG22 VAL B 284      -6.599 -18.748  10.994  1.00  0.00           H  
ATOM   4575 HG23 VAL B 284      -6.128 -17.142  11.606  1.00  0.00           H  
ATOM   4576  C   VAL B 284      -2.509 -18.509   9.954  1.00  0.00           C  
ATOM   4577  O   VAL B 284      -2.011 -17.452   9.557  1.00  0.00           O  
ATOM   4578  N   THR B 285      -1.902 -19.687   9.838  1.00  0.00           N  
ATOM   4579  H   THR B 285      -2.368 -20.504  10.213  1.00  0.00           H  
ATOM   4580  CA  THR B 285      -0.565 -19.917   9.263  1.00  0.00           C  
ATOM   4581  HA  THR B 285       0.114 -19.138   9.607  1.00  0.00           H  
ATOM   4582  CB  THR B 285      -0.033 -21.278   9.733  1.00  0.00           C  
ATOM   4583  HB  THR B 285       0.871 -21.529   9.177  1.00  0.00           H  
ATOM   4584  CG2 THR B 285       0.299 -21.291  11.224  1.00  0.00           C  
ATOM   4585 HG21 THR B 285       1.046 -20.525  11.433  1.00  0.00           H  
ATOM   4586 HG22 THR B 285       0.707 -22.262  11.501  1.00  0.00           H  
ATOM   4587 HG23 THR B 285      -0.594 -21.092  11.817  1.00  0.00           H  
ATOM   4588  OG1 THR B 285      -1.018 -22.261   9.496  1.00  0.00           O  
ATOM   4589  HG1 THR B 285      -0.648 -23.112   9.741  1.00  0.00           H  
ATOM   4590  C   THR B 285      -0.526 -19.902   7.734  1.00  0.00           C  
ATOM   4591  O   THR B 285       0.560 -19.864   7.164  1.00  0.00           O  
ATOM   4592  N   TYR B 286      -1.683 -19.946   7.071  1.00  0.00           N  
ATOM   4593  H   TYR B 286      -2.533 -19.927   7.610  1.00  0.00           H  
ATOM   4594  CA  TYR B 286      -1.818 -19.957   5.614  1.00  0.00           C  
ATOM   4595  HA  TYR B 286      -0.822 -19.923   5.171  1.00  0.00           H  
ATOM   4596  CB  TYR B 286      -2.456 -21.296   5.201  1.00  0.00           C  
ATOM   4597  HB2 TYR B 286      -1.872 -22.111   5.632  1.00  0.00           H  
ATOM   4598  HB3 TYR B 286      -3.459 -21.350   5.629  1.00  0.00           H  
ATOM   4599  CG  TYR B 286      -2.536 -21.521   3.704  1.00  0.00           C  
ATOM   4600  CD1 TYR B 286      -3.791 -21.640   3.081  1.00  0.00           C  
ATOM   4601  HD1 TYR B 286      -4.691 -21.635   3.680  1.00  0.00           H  
ATOM   4602  CE1 TYR B 286      -3.883 -21.753   1.679  1.00  0.00           C  
ATOM   4603  HE1 TYR B 286      -4.852 -21.814   1.200  1.00  0.00           H  
ATOM   4604  CZ  TYR B 286      -2.707 -21.779   0.901  1.00  0.00           C  
ATOM   4605  OH  TYR B 286      -2.783 -21.869  -0.451  1.00  0.00           O  
ATOM   4606  HH  TYR B 286      -3.695 -21.870  -0.755  1.00  0.00           H  
ATOM   4607  CE2 TYR B 286      -1.446 -21.697   1.529  1.00  0.00           C  
ATOM   4608  HE2 TYR B 286      -0.553 -21.733   0.922  1.00  0.00           H  
ATOM   4609  CD2 TYR B 286      -1.360 -21.566   2.928  1.00  0.00           C  
ATOM   4610  HD2 TYR B 286      -0.391 -21.499   3.404  1.00  0.00           H  
ATOM   4611  C   TYR B 286      -2.564 -18.710   5.095  1.00  0.00           C  
ATOM   4612  O   TYR B 286      -3.140 -17.948   5.868  1.00  0.00           O  
ATOM   4613  N   LEU B 287      -2.509 -18.485   3.779  1.00  0.00           N  
ATOM   4614  H   LEU B 287      -2.055 -19.179   3.203  1.00  0.00           H  
ATOM   4615  CA  LEU B 287      -3.070 -17.301   3.104  1.00  0.00           C  
ATOM   4616  HA  LEU B 287      -2.794 -16.407   3.665  1.00  0.00           H  
ATOM   4617  CB  LEU B 287      -2.455 -17.218   1.691  1.00  0.00           C  
ATOM   4618  HB2 LEU B 287      -2.654 -18.161   1.177  1.00  0.00           H  
ATOM   4619  HB3 LEU B 287      -2.953 -16.427   1.130  1.00  0.00           H  
ATOM   4620  CG  LEU B 287      -0.936 -16.946   1.680  1.00  0.00           C  
ATOM   4621  HG  LEU B 287      -0.437 -17.616   2.380  1.00  0.00           H  
ATOM   4622  CD1 LEU B 287      -0.354 -17.219   0.295  1.00  0.00           C  
ATOM   4623 HD11 LEU B 287      -0.817 -16.563  -0.441  1.00  0.00           H  
ATOM   4624 HD12 LEU B 287      -0.532 -18.259   0.020  1.00  0.00           H  
ATOM   4625 HD13 LEU B 287       0.721 -17.040   0.308  1.00  0.00           H  
ATOM   4626  CD2 LEU B 287      -0.609 -15.500   2.060  1.00  0.00           C  
ATOM   4627 HD21 LEU B 287      -1.110 -14.811   1.381  1.00  0.00           H  
ATOM   4628 HD22 LEU B 287       0.468 -15.338   2.004  1.00  0.00           H  
ATOM   4629 HD23 LEU B 287      -0.936 -15.296   3.080  1.00  0.00           H  
ATOM   4630  C   LEU B 287      -4.612 -17.299   3.032  1.00  0.00           C  
ATOM   4631  O   LEU B 287      -5.220 -16.252   2.807  1.00  0.00           O  
ATOM   4632  N   GLU B 288      -5.241 -18.462   3.225  1.00  0.00           N  
ATOM   4633  H   GLU B 288      -4.683 -19.268   3.442  1.00  0.00           H  
ATOM   4634  CA  GLU B 288      -6.696 -18.633   3.162  1.00  0.00           C  
ATOM   4635  HA  GLU B 288      -7.022 -18.267   2.188  1.00  0.00           H  
ATOM   4636  CB  GLU B 288      -7.035 -20.132   3.241  1.00  0.00           C  
ATOM   4637  HB2 GLU B 288      -6.369 -20.679   2.580  1.00  0.00           H  
ATOM   4638  HB3 GLU B 288      -6.855 -20.490   4.255  1.00  0.00           H  
ATOM   4639  CG  GLU B 288      -8.477 -20.476   2.843  1.00  0.00           C  
ATOM   4640  HG2 GLU B 288      -8.658 -21.528   3.071  1.00  0.00           H  
ATOM   4641  HG3 GLU B 288      -9.173 -19.889   3.447  1.00  0.00           H  
ATOM   4642  CD  GLU B 288      -8.724 -20.247   1.345  1.00  0.00           C  
ATOM   4643  OE1 GLU B 288      -7.861 -20.664   0.540  1.00  0.00           O  
ATOM   4644  OE2 GLU B 288      -9.739 -19.595   1.026  1.00  0.00           O  
ATOM   4645  C   GLU B 288      -7.412 -17.857   4.288  1.00  0.00           C  
ATOM   4646  O   GLU B 288      -7.087 -18.056   5.465  1.00  0.00           O  
ATOM   4647  N   PRO B 289      -8.417 -17.011   3.988  1.00  0.00           N  
ATOM   4648  CD  PRO B 289      -8.837 -16.604   2.653  1.00  0.00           C  
ATOM   4649  HD2 PRO B 289      -9.134 -17.458   2.046  1.00  0.00           H  
ATOM   4650  HD3 PRO B 289      -8.020 -16.067   2.170  1.00  0.00           H  
ATOM   4651  CG  PRO B 289     -10.029 -15.667   2.845  1.00  0.00           C  
ATOM   4652  HG2 PRO B 289     -10.955 -16.245   2.846  1.00  0.00           H  
ATOM   4653  HG3 PRO B 289     -10.062 -14.890   2.081  1.00  0.00           H  
ATOM   4654  CB  PRO B 289      -9.777 -15.090   4.235  1.00  0.00           C  
ATOM   4655  HB2 PRO B 289     -10.683 -14.695   4.691  1.00  0.00           H  
ATOM   4656  HB3 PRO B 289      -9.024 -14.304   4.168  1.00  0.00           H  
ATOM   4657  CA  PRO B 289      -9.194 -16.288   4.994  1.00  0.00           C  
ATOM   4658  HA  PRO B 289      -8.524 -15.920   5.770  1.00  0.00           H  
ATOM   4659  C   PRO B 289     -10.249 -17.192   5.673  1.00  0.00           C  
ATOM   4660  O   PRO B 289     -11.449 -16.900   5.651  1.00  0.00           O  
ATOM   4661  N   SER B 290      -9.818 -18.307   6.272  1.00  0.00           N  
ATOM   4662  H   SER B 290      -8.818 -18.495   6.276  1.00  0.00           H  
ATOM   4663  CA  SER B 290     -10.696 -19.223   7.010  1.00  0.00           C  
ATOM   4664  HA  SER B 290     -11.480 -18.625   7.468  1.00  0.00           H  
ATOM   4665  CB  SER B 290     -11.372 -20.209   6.046  1.00  0.00           C  
ATOM   4666  HB2 SER B 290     -12.159 -20.739   6.574  1.00  0.00           H  
ATOM   4667  HB3 SER B 290     -11.829 -19.664   5.219  1.00  0.00           H  
ATOM   4668  OG  SER B 290     -10.466 -21.169   5.544  1.00  0.00           O  
ATOM   4669  HG  SER B 290      -9.962 -20.752   4.834  1.00  0.00           H  
ATOM   4670  C   SER B 290      -9.993 -19.956   8.162  1.00  0.00           C  
ATOM   4671  O   SER B 290      -8.766 -19.965   8.278  1.00  0.00           O  
ATOM   4672  N   LEU B 291     -10.781 -20.563   9.056  1.00  0.00           N  
ATOM   4673  H   LEU B 291     -11.787 -20.484   8.929  1.00  0.00           H  
ATOM   4674  CA  LEU B 291     -10.284 -21.360  10.181  1.00  0.00           C  
ATOM   4675  HA  LEU B 291      -9.342 -21.822   9.882  1.00  0.00           H  
ATOM   4676  CB  LEU B 291     -10.012 -20.428  11.378  1.00  0.00           C  
ATOM   4677  HB2 LEU B 291      -9.256 -19.697  11.092  1.00  0.00           H  
ATOM   4678  HB3 LEU B 291     -10.934 -19.890  11.605  1.00  0.00           H  
ATOM   4679  CG  LEU B 291      -9.542 -21.147  12.657  1.00  0.00           C  
ATOM   4680  HG  LEU B 291     -10.258 -21.918  12.933  1.00  0.00           H  
ATOM   4681  CD1 LEU B 291      -8.162 -21.784  12.482  1.00  0.00           C  
ATOM   4682 HD11 LEU B 291      -7.437 -21.031  12.172  1.00  0.00           H  
ATOM   4683 HD12 LEU B 291      -7.841 -22.227  13.426  1.00  0.00           H  
ATOM   4684 HD13 LEU B 291      -8.203 -22.572  11.735  1.00  0.00           H  
ATOM   4685  CD2 LEU B 291      -9.472 -20.142  13.804  1.00  0.00           C  
ATOM   4686 HD21 LEU B 291      -9.153 -20.654  14.710  1.00  0.00           H  
ATOM   4687 HD22 LEU B 291      -8.760 -19.353  13.564  1.00  0.00           H  
ATOM   4688 HD23 LEU B 291     -10.458 -19.712  13.974  1.00  0.00           H  
ATOM   4689  C   LEU B 291     -11.273 -22.472  10.546  1.00  0.00           C  
ATOM   4690  O   LEU B 291     -12.446 -22.201  10.807  1.00  0.00           O  
ATOM   4691  N   ARG B 292     -10.799 -23.720  10.630  1.00  0.00           N  
ATOM   4692  H   ARG B 292      -9.812 -23.863  10.470  1.00  0.00           H  
ATOM   4693  CA  ARG B 292     -11.581 -24.831  11.188  1.00  0.00           C  
ATOM   4694  HA  ARG B 292     -12.638 -24.600  11.072  1.00  0.00           H  
ATOM   4695  CB  ARG B 292     -11.309 -26.139  10.427  1.00  0.00           C  
ATOM   4696  HB2 ARG B 292     -10.234 -26.320  10.377  1.00  0.00           H  
ATOM   4697  HB3 ARG B 292     -11.779 -26.966  10.961  1.00  0.00           H  
ATOM   4698  CG  ARG B 292     -11.898 -26.059   9.008  1.00  0.00           C  
ATOM   4699  HG2 ARG B 292     -12.977 -25.903   9.069  1.00  0.00           H  
ATOM   4700  HG3 ARG B 292     -11.456 -25.209   8.486  1.00  0.00           H  
ATOM   4701  CD  ARG B 292     -11.624 -27.311   8.168  1.00  0.00           C  
ATOM   4702  HD2 ARG B 292     -11.937 -27.100   7.143  1.00  0.00           H  
ATOM   4703  HD3 ARG B 292     -10.550 -27.510   8.169  1.00  0.00           H  
ATOM   4704  NE  ARG B 292     -12.359 -28.490   8.662  1.00  0.00           N  
ATOM   4705  HE  ARG B 292     -12.928 -28.367   9.487  1.00  0.00           H  
ATOM   4706  CZ  ARG B 292     -12.438 -29.666   8.064  1.00  0.00           C  
ATOM   4707  NH1 ARG B 292     -11.829 -29.896   6.933  1.00  0.00           N  
ATOM   4708 HH11 ARG B 292     -11.318 -29.143   6.512  1.00  0.00           H  
ATOM   4709 HH12 ARG B 292     -11.913 -30.783   6.480  1.00  0.00           H  
ATOM   4710  NH2 ARG B 292     -13.123 -30.644   8.590  1.00  0.00           N  
ATOM   4711 HH21 ARG B 292     -13.616 -30.518   9.465  1.00  0.00           H  
ATOM   4712 HH22 ARG B 292     -13.196 -31.530   8.126  1.00  0.00           H  
ATOM   4713  C   ARG B 292     -11.348 -24.951  12.694  1.00  0.00           C  
ATOM   4714  O   ARG B 292     -10.235 -24.744  13.169  1.00  0.00           O  
ATOM   4715  N   ILE B 293     -12.397 -25.303  13.431  1.00  0.00           N  
ATOM   4716  H   ILE B 293     -13.282 -25.428  12.945  1.00  0.00           H  
ATOM   4717  CA  ILE B 293     -12.418 -25.484  14.889  1.00  0.00           C  
ATOM   4718  HA  ILE B 293     -11.400 -25.590  15.267  1.00  0.00           H  
ATOM   4719  CB  ILE B 293     -13.089 -24.256  15.563  1.00  0.00           C  
ATOM   4720  HB  ILE B 293     -14.031 -24.082  15.042  1.00  0.00           H  
ATOM   4721  CG2 ILE B 293     -13.448 -24.499  17.043  1.00  0.00           C  
ATOM   4722 HG21 ILE B 293     -13.795 -23.571  17.499  1.00  0.00           H  
ATOM   4723 HG22 ILE B 293     -12.584 -24.869  17.597  1.00  0.00           H  
ATOM   4724 HG23 ILE B 293     -14.259 -25.223  17.119  1.00  0.00           H  
ATOM   4725  CG1 ILE B 293     -12.272 -22.949  15.427  1.00  0.00           C  
ATOM   4726 HG12 ILE B 293     -12.046 -22.771  14.376  1.00  0.00           H  
ATOM   4727 HG13 ILE B 293     -12.899 -22.122  15.760  1.00  0.00           H  
ATOM   4728  CD1 ILE B 293     -10.962 -22.898  16.227  1.00  0.00           C  
ATOM   4729 HD11 ILE B 293     -10.281 -23.681  15.896  1.00  0.00           H  
ATOM   4730 HD12 ILE B 293     -11.159 -23.008  17.292  1.00  0.00           H  
ATOM   4731 HD13 ILE B 293     -10.488 -21.931  16.072  1.00  0.00           H  
ATOM   4732  C   ILE B 293     -13.183 -26.777  15.186  1.00  0.00           C  
ATOM   4733  O   ILE B 293     -14.252 -26.993  14.624  1.00  0.00           O  
ATOM   4734  N   ALA B 294     -12.673 -27.634  16.071  1.00  0.00           N  
ATOM   4735  H   ALA B 294     -11.790 -27.428  16.506  1.00  0.00           H  
ATOM   4736  CA  ALA B 294     -13.470 -28.735  16.616  1.00  0.00           C  
ATOM   4737  HA  ALA B 294     -14.011 -29.228  15.802  1.00  0.00           H  
ATOM   4738  CB  ALA B 294     -12.531 -29.768  17.248  1.00  0.00           C  
ATOM   4739  HB1 ALA B 294     -13.120 -30.568  17.696  1.00  0.00           H  
ATOM   4740  HB2 ALA B 294     -11.884 -30.197  16.481  1.00  0.00           H  
ATOM   4741  HB3 ALA B 294     -11.915 -29.305  18.016  1.00  0.00           H  
ATOM   4742  C   ALA B 294     -14.495 -28.179  17.623  1.00  0.00           C  
ATOM   4743  O   ALA B 294     -14.117 -27.547  18.613  1.00  0.00           O  
ATOM   4744  N   ALA B 295     -15.786 -28.403  17.385  1.00  0.00           N  
ATOM   4745  H   ALA B 295     -16.032 -29.001  16.601  1.00  0.00           H  
ATOM   4746  CA  ALA B 295     -16.887 -27.885  18.203  1.00  0.00           C  
ATOM   4747  HA  ALA B 295     -16.796 -26.801  18.273  1.00  0.00           H  
ATOM   4748  CB  ALA B 295     -18.205 -28.215  17.494  1.00  0.00           C  
ATOM   4749  HB1 ALA B 295     -19.033 -27.748  18.030  1.00  0.00           H  
ATOM   4750  HB2 ALA B 295     -18.188 -27.837  16.471  1.00  0.00           H  
ATOM   4751  HB3 ALA B 295     -18.356 -29.295  17.471  1.00  0.00           H  
ATOM   4752  C   ALA B 295     -16.868 -28.446  19.634  1.00  0.00           C  
ATOM   4753  O   ALA B 295     -17.301 -27.776  20.564  1.00  0.00           O  
ATOM   4754  N   SER B 296     -16.276 -29.625  19.836  1.00  0.00           N  
ATOM   4755  H   SER B 296     -15.937 -30.120  19.024  1.00  0.00           H  
ATOM   4756  CA  SER B 296     -16.003 -30.237  21.147  1.00  0.00           C  
ATOM   4757  HA  SER B 296     -16.934 -30.287  21.712  1.00  0.00           H  
ATOM   4758  CB  SER B 296     -15.498 -31.661  20.911  1.00  0.00           C  
ATOM   4759  HB2 SER B 296     -15.281 -32.137  21.869  1.00  0.00           H  
ATOM   4760  HB3 SER B 296     -16.272 -32.236  20.399  1.00  0.00           H  
ATOM   4761  OG  SER B 296     -14.326 -31.628  20.112  1.00  0.00           O  
ATOM   4762  HG  SER B 296     -14.064 -32.539  19.933  1.00  0.00           H  
ATOM   4763  C   SER B 296     -14.984 -29.467  22.008  1.00  0.00           C  
ATOM   4764  O   SER B 296     -14.784 -29.800  23.175  1.00  0.00           O  
ATOM   4765  N   THR B 297     -14.334 -28.428  21.465  1.00  0.00           N  
ATOM   4766  H   THR B 297     -14.508 -28.223  20.489  1.00  0.00           H  
ATOM   4767  CA  THR B 297     -13.533 -27.476  22.255  1.00  0.00           C  
ATOM   4768  HA  THR B 297     -13.056 -28.023  23.068  1.00  0.00           H  
ATOM   4769  CB  THR B 297     -12.416 -26.816  21.429  1.00  0.00           C  
ATOM   4770  HB  THR B 297     -11.817 -26.210  22.109  1.00  0.00           H  
ATOM   4771  CG2 THR B 297     -11.472 -27.821  20.775  1.00  0.00           C  
ATOM   4772 HG21 THR B 297     -12.025 -28.483  20.113  1.00  0.00           H  
ATOM   4773 HG22 THR B 297     -10.708 -27.291  20.205  1.00  0.00           H  
ATOM   4774 HG23 THR B 297     -10.987 -28.419  21.547  1.00  0.00           H  
ATOM   4775  OG1 THR B 297     -12.920 -25.954  20.434  1.00  0.00           O  
ATOM   4776  HG1 THR B 297     -13.356 -26.505  19.754  1.00  0.00           H  
ATOM   4777  C   THR B 297     -14.384 -26.386  22.913  1.00  0.00           C  
ATOM   4778  O   THR B 297     -13.882 -25.683  23.793  1.00  0.00           O  
ATOM   4779  N   LEU B 298     -15.644 -26.229  22.500  1.00  0.00           N  
ATOM   4780  H   LEU B 298     -16.015 -26.903  21.838  1.00  0.00           H  
ATOM   4781  CA  LEU B 298     -16.619 -25.269  23.011  1.00  0.00           C  
ATOM   4782  HA  LEU B 298     -16.115 -24.502  23.600  1.00  0.00           H  
ATOM   4783  CB  LEU B 298     -17.322 -24.592  21.816  1.00  0.00           C  
ATOM   4784  HB2 LEU B 298     -17.915 -25.347  21.300  1.00  0.00           H  
ATOM   4785  HB3 LEU B 298     -18.016 -23.838  22.187  1.00  0.00           H  
ATOM   4786  CG  LEU B 298     -16.370 -23.938  20.793  1.00  0.00           C  
ATOM   4787  HG  LEU B 298     -15.627 -24.659  20.454  1.00  0.00           H  
ATOM   4788  CD1 LEU B 298     -17.144 -23.483  19.563  1.00  0.00           C  
ATOM   4789 HD11 LEU B 298     -17.615 -24.350  19.102  1.00  0.00           H  
ATOM   4790 HD12 LEU B 298     -17.919 -22.776  19.856  1.00  0.00           H  
ATOM   4791 HD13 LEU B 298     -16.466 -23.029  18.843  1.00  0.00           H  
ATOM   4792  CD2 LEU B 298     -15.643 -22.725  21.376  1.00  0.00           C  
ATOM   4793 HD21 LEU B 298     -16.371 -21.989  21.715  1.00  0.00           H  
ATOM   4794 HD22 LEU B 298     -15.022 -23.036  22.214  1.00  0.00           H  
ATOM   4795 HD23 LEU B 298     -15.006 -22.277  20.614  1.00  0.00           H  
ATOM   4796  C   LEU B 298     -17.623 -25.978  23.935  1.00  0.00           C  
ATOM   4797  O   LEU B 298     -17.828 -27.189  23.857  1.00  0.00           O  
ATOM   4798  N   LYS B 299     -18.260 -25.227  24.833  1.00  0.00           N  
ATOM   4799  H   LYS B 299     -18.079 -24.229  24.834  1.00  0.00           H  
ATOM   4800  CA  LYS B 299     -19.343 -25.729  25.687  1.00  0.00           C  
ATOM   4801  HA  LYS B 299     -19.091 -26.730  26.040  1.00  0.00           H  
ATOM   4802  CB  LYS B 299     -19.509 -24.791  26.897  1.00  0.00           C  
ATOM   4803  HB2 LYS B 299     -19.713 -23.786  26.530  1.00  0.00           H  
ATOM   4804  HB3 LYS B 299     -20.365 -25.120  27.487  1.00  0.00           H  
ATOM   4805  CG  LYS B 299     -18.269 -24.736  27.809  1.00  0.00           C  
ATOM   4806  HG2 LYS B 299     -18.131 -25.711  28.278  1.00  0.00           H  
ATOM   4807  HG3 LYS B 299     -17.382 -24.507  27.217  1.00  0.00           H  
ATOM   4808  CD  LYS B 299     -18.415 -23.662  28.899  1.00  0.00           C  
ATOM   4809  HD2 LYS B 299     -18.581 -22.687  28.433  1.00  0.00           H  
ATOM   4810  HD3 LYS B 299     -19.278 -23.901  29.522  1.00  0.00           H  
ATOM   4811  CE  LYS B 299     -17.158 -23.627  29.782  1.00  0.00           C  
ATOM   4812  HE2 LYS B 299     -17.457 -23.683  30.833  1.00  0.00           H  
ATOM   4813  HE3 LYS B 299     -16.546 -24.502  29.554  1.00  0.00           H  
ATOM   4814  NZ  LYS B 299     -16.358 -22.401  29.566  1.00  0.00           N  
ATOM   4815  HZ1 LYS B 299     -15.443 -22.453  29.987  1.00  0.00           H  
ATOM   4816  HZ2 LYS B 299     -16.269 -22.164  28.577  1.00  0.00           H  
ATOM   4817  HZ3 LYS B 299     -16.773 -21.592  30.037  1.00  0.00           H  
ATOM   4818  C   LYS B 299     -20.631 -25.825  24.858  1.00  0.00           C  
ATOM   4819  O   LYS B 299     -21.022 -24.848  24.224  1.00  0.00           O  
ATOM   4820  N   SER B 300     -21.314 -26.970  24.880  1.00  0.00           N  
ATOM   4821  H   SER B 300     -20.956 -27.745  25.411  1.00  0.00           H  
ATOM   4822  CA  SER B 300     -22.653 -27.071  24.276  1.00  0.00           C  
ATOM   4823  HA  SER B 300     -22.589 -26.609  23.294  1.00  0.00           H  
ATOM   4824  CB  SER B 300     -23.069 -28.530  24.060  1.00  0.00           C  
ATOM   4825  HB2 SER B 300     -22.310 -29.039  23.463  1.00  0.00           H  
ATOM   4826  HB3 SER B 300     -23.153 -29.030  25.027  1.00  0.00           H  
ATOM   4827  OG  SER B 300     -24.310 -28.606  23.391  1.00  0.00           O  
ATOM   4828  HG  SER B 300     -24.293 -28.017  22.602  1.00  0.00           H  
ATOM   4829  C   SER B 300     -23.696 -26.282  25.085  1.00  0.00           C  
ATOM   4830  O   SER B 300     -23.489 -26.026  26.275  1.00  0.00           O  
ATOM   4831  N   GLY B 301     -24.773 -25.826  24.439  1.00  0.00           N  
ATOM   4832  H   GLY B 301     -24.840 -26.064  23.447  1.00  0.00           H  
ATOM   4833  CA  GLY B 301     -25.839 -24.989  25.009  1.00  0.00           C  
ATOM   4834  HA2 GLY B 301     -26.679 -24.975  24.316  1.00  0.00           H  
ATOM   4835  HA3 GLY B 301     -26.172 -25.437  25.945  1.00  0.00           H  
ATOM   4836  C   GLY B 301     -25.431 -23.536  25.298  1.00  0.00           C  
ATOM   4837  O   GLY B 301     -26.285 -22.656  25.375  1.00  0.00           O  
ATOM   4838  N   ILE B 302     -24.131 -23.269  25.418  1.00  0.00           N  
ATOM   4839  H   ILE B 302     -23.495 -24.050  25.332  1.00  0.00           H  
ATOM   4840  CA  ILE B 302     -23.541 -21.939  25.577  1.00  0.00           C  
ATOM   4841  HA  ILE B 302     -24.179 -21.345  26.231  1.00  0.00           H  
ATOM   4842  CB  ILE B 302     -22.152 -22.088  26.241  1.00  0.00           C  
ATOM   4843  HB  ILE B 302     -21.582 -22.790  25.637  1.00  0.00           H  
ATOM   4844  CG2 ILE B 302     -21.343 -20.784  26.255  1.00  0.00           C  
ATOM   4845 HG21 ILE B 302     -21.067 -20.511  25.237  1.00  0.00           H  
ATOM   4846 HG22 ILE B 302     -21.934 -19.983  26.693  1.00  0.00           H  
ATOM   4847 HG23 ILE B 302     -20.425 -20.919  26.827  1.00  0.00           H  
ATOM   4848  CG1 ILE B 302     -22.238 -22.679  27.670  1.00  0.00           C  
ATOM   4849 HG12 ILE B 302     -22.648 -23.688  27.614  1.00  0.00           H  
ATOM   4850 HG13 ILE B 302     -21.229 -22.768  28.070  1.00  0.00           H  
ATOM   4851  CD1 ILE B 302     -23.066 -21.879  28.684  1.00  0.00           C  
ATOM   4852 HD11 ILE B 302     -24.108 -21.827  28.371  1.00  0.00           H  
ATOM   4853 HD12 ILE B 302     -23.022 -22.379  29.652  1.00  0.00           H  
ATOM   4854 HD13 ILE B 302     -22.663 -20.875  28.792  1.00  0.00           H  
ATOM   4855  C   ILE B 302     -23.487 -21.214  24.226  1.00  0.00           C  
ATOM   4856  O   ILE B 302     -23.278 -21.824  23.174  1.00  0.00           O  
ATOM   4857  N   SER B 303     -23.668 -19.890  24.242  1.00  0.00           N  
ATOM   4858  H   SER B 303     -23.808 -19.431  25.136  1.00  0.00           H  
ATOM   4859  CA  SER B 303     -23.495 -19.057  23.049  1.00  0.00           C  
ATOM   4860  HA  SER B 303     -23.627 -19.688  22.174  1.00  0.00           H  
ATOM   4861  CB  SER B 303     -24.601 -18.007  22.977  1.00  0.00           C  
ATOM   4862  HB2 SER B 303     -25.569 -18.506  23.023  1.00  0.00           H  
ATOM   4863  HB3 SER B 303     -24.516 -17.329  23.826  1.00  0.00           H  
ATOM   4864  OG  SER B 303     -24.519 -17.275  21.770  1.00  0.00           O  
ATOM   4865  HG  SER B 303     -24.350 -17.892  21.030  1.00  0.00           H  
ATOM   4866  C   SER B 303     -22.081 -18.473  22.956  1.00  0.00           C  
ATOM   4867  O   SER B 303     -21.450 -18.153  23.968  1.00  0.00           O  
ATOM   4868  N   TYR B 304     -21.582 -18.345  21.725  1.00  0.00           N  
ATOM   4869  H   TYR B 304     -22.190 -18.566  20.943  1.00  0.00           H  
ATOM   4870  CA  TYR B 304     -20.231 -17.899  21.389  1.00  0.00           C  
ATOM   4871  HA  TYR B 304     -19.782 -17.422  22.258  1.00  0.00           H  
ATOM   4872  CB  TYR B 304     -19.352 -19.096  20.995  1.00  0.00           C  
ATOM   4873  HB2 TYR B 304     -19.885 -19.705  20.264  1.00  0.00           H  
ATOM   4874  HB3 TYR B 304     -18.446 -18.732  20.507  1.00  0.00           H  
ATOM   4875  CG  TYR B 304     -18.924 -19.966  22.158  1.00  0.00           C  
ATOM   4876  CD1 TYR B 304     -17.738 -19.665  22.860  1.00  0.00           C  
ATOM   4877  HD1 TYR B 304     -17.137 -18.820  22.563  1.00  0.00           H  
ATOM   4878  CE1 TYR B 304     -17.328 -20.469  23.941  1.00  0.00           C  
ATOM   4879  HE1 TYR B 304     -16.419 -20.243  24.479  1.00  0.00           H  
ATOM   4880  CZ  TYR B 304     -18.102 -21.590  24.304  1.00  0.00           C  
ATOM   4881  OH  TYR B 304     -17.701 -22.410  25.307  1.00  0.00           O  
ATOM   4882  HH  TYR B 304     -17.007 -22.013  25.884  1.00  0.00           H  
ATOM   4883  CE2 TYR B 304     -19.285 -21.888  23.597  1.00  0.00           C  
ATOM   4884  HE2 TYR B 304     -19.875 -22.744  23.875  1.00  0.00           H  
ATOM   4885  CD2 TYR B 304     -19.701 -21.077  22.529  1.00  0.00           C  
ATOM   4886  HD2 TYR B 304     -20.616 -21.312  22.000  1.00  0.00           H  
ATOM   4887  C   TYR B 304     -20.232 -16.856  20.272  1.00  0.00           C  
ATOM   4888  O   TYR B 304     -21.179 -16.720  19.494  1.00  0.00           O  
ATOM   4889  N   ARG B 305     -19.123 -16.117  20.204  1.00  0.00           N  
ATOM   4890  H   ARG B 305     -18.414 -16.296  20.913  1.00  0.00           H  
ATOM   4891  CA  ARG B 305     -18.803 -15.080  19.225  1.00  0.00           C  
ATOM   4892  HA  ARG B 305     -19.511 -15.134  18.400  1.00  0.00           H  
ATOM   4893  CB  ARG B 305     -18.868 -13.700  19.885  1.00  0.00           C  
ATOM   4894  HB2 ARG B 305     -18.205 -13.699  20.753  1.00  0.00           H  
ATOM   4895  HB3 ARG B 305     -18.500 -12.955  19.179  1.00  0.00           H  
ATOM   4896  CG  ARG B 305     -20.270 -13.286  20.324  1.00  0.00           C  
ATOM   4897  HG2 ARG B 305     -20.931 -13.256  19.458  1.00  0.00           H  
ATOM   4898  HG3 ARG B 305     -20.658 -13.991  21.060  1.00  0.00           H  
ATOM   4899  CD  ARG B 305     -20.156 -11.897  20.952  1.00  0.00           C  
ATOM   4900  HD2 ARG B 305     -19.478 -11.963  21.804  1.00  0.00           H  
ATOM   4901  HD3 ARG B 305     -19.734 -11.198  20.228  1.00  0.00           H  
ATOM   4902  NE  ARG B 305     -21.448 -11.415  21.439  1.00  0.00           N  
ATOM   4903  HE  ARG B 305     -21.695 -11.639  22.407  1.00  0.00           H  
ATOM   4904  CZ  ARG B 305     -22.341 -10.682  20.817  1.00  0.00           C  
ATOM   4905  NH1 ARG B 305     -22.197 -10.262  19.591  1.00  0.00           N  
ATOM   4906 HH11 ARG B 305     -21.381 -10.544  19.077  1.00  0.00           H  
ATOM   4907 HH12 ARG B 305     -22.909  -9.697  19.173  1.00  0.00           H  
ATOM   4908  NH2 ARG B 305     -23.425 -10.349  21.444  1.00  0.00           N  
ATOM   4909 HH21 ARG B 305     -23.605 -10.840  22.330  1.00  0.00           H  
ATOM   4910 HH22 ARG B 305     -24.092  -9.719  21.058  1.00  0.00           H  
ATOM   4911  C   ARG B 305     -17.396 -15.263  18.674  1.00  0.00           C  
ATOM   4912  O   ARG B 305     -16.526 -15.832  19.334  1.00  0.00           O  
ATOM   4913  N   ALA B 306     -17.153 -14.673  17.504  1.00  0.00           N  
ATOM   4914  H   ALA B 306     -17.931 -14.205  17.052  1.00  0.00           H  
ATOM   4915  CA  ALA B 306     -15.820 -14.519  16.924  1.00  0.00           C  
ATOM   4916  HA  ALA B 306     -15.090 -14.624  17.725  1.00  0.00           H  
ATOM   4917  CB  ALA B 306     -15.559 -15.648  15.916  1.00  0.00           C  
ATOM   4918  HB1 ALA B 306     -16.242 -15.569  15.073  1.00  0.00           H  
ATOM   4919  HB2 ALA B 306     -14.533 -15.588  15.551  1.00  0.00           H  
ATOM   4920  HB3 ALA B 306     -15.704 -16.616  16.395  1.00  0.00           H  
ATOM   4921  C   ALA B 306     -15.603 -13.125  16.305  1.00  0.00           C  
ATOM   4922  O   ALA B 306     -16.556 -12.418  15.960  1.00  0.00           O  
ATOM   4923  N   ARG B 307     -14.325 -12.753  16.160  1.00  0.00           N  
ATOM   4924  H   ARG B 307     -13.629 -13.377  16.567  1.00  0.00           H  
ATOM   4925  CA  ARG B 307     -13.782 -11.603  15.410  1.00  0.00           C  
ATOM   4926  HA  ARG B 307     -14.410 -11.414  14.545  1.00  0.00           H  
ATOM   4927  CB  ARG B 307     -13.825 -10.320  16.258  1.00  0.00           C  
ATOM   4928  HB2 ARG B 307     -13.498  -9.480  15.643  1.00  0.00           H  
ATOM   4929  HB3 ARG B 307     -14.862 -10.135  16.548  1.00  0.00           H  
ATOM   4930  CG  ARG B 307     -12.957 -10.382  17.523  1.00  0.00           C  
ATOM   4931  HG2 ARG B 307     -13.224 -11.256  18.116  1.00  0.00           H  
ATOM   4932  HG3 ARG B 307     -11.910 -10.472  17.241  1.00  0.00           H  
ATOM   4933  CD  ARG B 307     -13.153  -9.124  18.372  1.00  0.00           C  
ATOM   4934  HD2 ARG B 307     -12.837  -8.251  17.800  1.00  0.00           H  
ATOM   4935  HD3 ARG B 307     -14.212  -9.024  18.617  1.00  0.00           H  
ATOM   4936  NE  ARG B 307     -12.372  -9.217  19.612  1.00  0.00           N  
ATOM   4937  HE  ARG B 307     -11.974 -10.122  19.834  1.00  0.00           H
[truncated: 31,429 more chars]
