# Supplementary material for: Insights into receptor structure and dynamics at the surface of living cells
Source: Nat Commun. 2023 Mar 22;14:1596. doi: 10.1038/s41467-023-37284-4 (PMC10033668; doi:10.1038/s41467-023-37284-4)
Supplement: Supplementary file 15 — Source Data [file 41467_2023_37284_MOESM15_ESM.zip › Source data/Main/Figure 5/b/Average structures of MD sub-trajectories/S44B/MD_sub-average_3bpn_S44B_2.pdb]

ATOM      1  N   CYS A   1      16.656   3.750   2.295  1.00  0.00           N  
ATOM      2  H1  CYS A   1      17.451   3.199   1.998  1.00  0.00           H  
ATOM      3  H2  CYS A   1      16.950   4.512   2.885  1.00  0.00           H  
ATOM      4  H3  CYS A   1      16.170   4.102   1.481  1.00  0.00           H  
ATOM      5  CA  CYS A   1      15.739   2.869   3.029  1.00  0.00           C  
ATOM      6  HA  CYS A   1      16.257   2.506   3.921  1.00  0.00           H  
ATOM      7  CB  CYS A   1      14.453   3.602   3.459  1.00  0.00           C  
ATOM      8  HB2 CYS A   1      14.699   4.422   4.138  1.00  0.00           H  
ATOM      9  HB3 CYS A   1      13.792   2.919   4.001  1.00  0.00           H  
ATOM     10  SG  CYS A   1      13.606   4.259   1.989  1.00  0.00           S  
ATOM     11  HG  CYS A   1      12.903   3.172   1.634  1.00  0.00           H  
ATOM     12  C   CYS A   1      15.453   1.648   2.167  1.00  0.00           C  
ATOM     13  O   CYS A   1      15.842   1.596   1.003  1.00  0.00           O  
ATOM     14  N   ASP A   2      14.802   0.667   2.780  1.00  0.00           N  
ATOM     15  H   ASP A   2      14.572   0.874   3.745  1.00  0.00           H  
ATOM     16  CA  ASP A   2      15.194  -0.739   2.616  1.00  0.00           C  
ATOM     17  HA  ASP A   2      15.808  -0.856   1.721  1.00  0.00           H  
ATOM     18  CB  ASP A   2      16.041  -1.129   3.850  1.00  0.00           C  
ATOM     19  HB2 ASP A   2      15.370  -1.488   4.630  1.00  0.00           H  
ATOM     20  HB3 ASP A   2      16.713  -1.941   3.580  1.00  0.00           H  
ATOM     21  CG  ASP A   2      16.811   0.076   4.417  1.00  0.00           C  
ATOM     22  OD1 ASP A   2      17.798   0.492   3.763  1.00  0.00           O  
ATOM     23  OD2 ASP A   2      16.209   0.815   5.225  1.00  0.00           O  
ATOM     24  C   ASP A   2      13.956  -1.631   2.474  1.00  0.00           C  
ATOM     25  O   ASP A   2      13.976  -2.664   1.810  1.00  0.00           O  
ATOM     26  N   ILE A   3      12.819  -1.142   2.978  1.00  0.00           N  
ATOM     27  H   ILE A   3      12.883  -0.330   3.572  1.00  0.00           H  
ATOM     28  CA  ILE A   3      11.484  -1.649   2.664  1.00  0.00           C  
ATOM     29  HA  ILE A   3      11.438  -2.682   3.008  1.00  0.00           H  
ATOM     30  CB  ILE A   3      10.446  -0.834   3.459  1.00  0.00           C  
ATOM     31  HB  ILE A   3      10.826  -0.749   4.479  1.00  0.00           H  
ATOM     32  CG2 ILE A   3      10.250   0.600   2.928  1.00  0.00           C  
ATOM     33 HG21 ILE A   3      11.198   1.135   2.900  1.00  0.00           H  
ATOM     34 HG22 ILE A   3       9.805   0.591   1.931  1.00  0.00           H  
ATOM     35 HG23 ILE A   3       9.570   1.140   3.589  1.00  0.00           H  
ATOM     36  CG1 ILE A   3       9.101  -1.586   3.501  1.00  0.00           C  
ATOM     37 HG12 ILE A   3       8.370  -1.094   2.861  1.00  0.00           H  
ATOM     38 HG13 ILE A   3       9.220  -2.608   3.142  1.00  0.00           H  
ATOM     39  CD1 ILE A   3       8.570  -1.666   4.933  1.00  0.00           C  
ATOM     40 HD11 ILE A   3       8.313  -0.668   5.290  1.00  0.00           H  
ATOM     41 HD12 ILE A   3       7.689  -2.303   4.957  1.00  0.00           H  
ATOM     42 HD13 ILE A   3       9.329  -2.107   5.578  1.00  0.00           H  
ATOM     43  C   ILE A   3      11.202  -1.661   1.153  1.00  0.00           C  
ATOM     44  O   ILE A   3      10.541  -2.563   0.667  1.00  0.00           O  
ATOM     45  N   THR A   4      11.812  -0.754   0.386  1.00  0.00           N  
ATOM     46  H   THR A   4      12.307  -0.002   0.843  1.00  0.00           H  
ATOM     47  CA  THR A   4      11.825  -0.753  -1.087  1.00  0.00           C  
ATOM     48  HA  THR A   4      10.821  -0.552  -1.465  1.00  0.00           H  
ATOM     49  CB  THR A   4      12.771   0.365  -1.554  1.00  0.00           C  
ATOM     50  HB  THR A   4      13.786   0.118  -1.239  1.00  0.00           H  
ATOM     51  CG2 THR A   4      12.779   0.595  -3.064  1.00  0.00           C  
ATOM     52 HG21 THR A   4      13.075  -0.315  -3.588  1.00  0.00           H  
ATOM     53 HG22 THR A   4      11.785   0.886  -3.399  1.00  0.00           H  
ATOM     54 HG23 THR A   4      13.489   1.384  -3.316  1.00  0.00           H  
ATOM     55  OG1 THR A   4      12.405   1.579  -0.928  1.00  0.00           O  
ATOM     56  HG1 THR A   4      11.680   1.941  -1.447  1.00  0.00           H  
ATOM     57  C   THR A   4      12.292  -2.101  -1.658  1.00  0.00           C  
ATOM     58  O   THR A   4      11.674  -2.639  -2.574  1.00  0.00           O  
ATOM     59  N   LEU A   5      13.342  -2.695  -1.076  1.00  0.00           N  
ATOM     60  H   LEU A   5      13.734  -2.267  -0.245  1.00  0.00           H  
ATOM     61  CA  LEU A   5      13.847  -4.024  -1.448  1.00  0.00           C  
ATOM     62  HA  LEU A   5      14.030  -4.053  -2.523  1.00  0.00           H  
ATOM     63  CB  LEU A   5      15.168  -4.329  -0.708  1.00  0.00           C  
ATOM     64  HB2 LEU A   5      14.934  -4.489   0.343  1.00  0.00           H  
ATOM     65  HB3 LEU A   5      15.568  -5.271  -1.087  1.00  0.00           H  
ATOM     66  CG  LEU A   5      16.266  -3.253  -0.799  1.00  0.00           C  
ATOM     67  HG  LEU A   5      15.856  -2.272  -0.560  1.00  0.00           H  
ATOM     68  CD1 LEU A   5      17.370  -3.552   0.214  1.00  0.00           C  
ATOM     69 HD11 LEU A   5      17.801  -4.534   0.026  1.00  0.00           H  
ATOM     70 HD12 LEU A   5      18.147  -2.791   0.151  1.00  0.00           H  
ATOM     71 HD13 LEU A   5      16.956  -3.526   1.223  1.00  0.00           H  
ATOM     72  CD2 LEU A   5      16.892  -3.203  -2.192  1.00  0.00           C  
ATOM     73 HD21 LEU A   5      17.664  -2.436  -2.221  1.00  0.00           H  
ATOM     74 HD22 LEU A   5      17.330  -4.169  -2.443  1.00  0.00           H  
ATOM     75 HD23 LEU A   5      16.126  -2.961  -2.927  1.00  0.00           H  
ATOM     76  C   LEU A   5      12.815  -5.111  -1.118  1.00  0.00           C  
ATOM     77  O   LEU A   5      12.670  -6.077  -1.865  1.00  0.00           O  
ATOM     78  N   GLN A   6      12.096  -4.953  -0.003  1.00  0.00           N  
ATOM     79  H   GLN A   6      12.255  -4.122   0.549  1.00  0.00           H  
ATOM     80  CA  GLN A   6      11.042  -5.876   0.415  1.00  0.00           C  
ATOM     81  HA  GLN A   6      11.422  -6.889   0.288  1.00  0.00           H  
ATOM     82  CB  GLN A   6      10.744  -5.667   1.910  1.00  0.00           C  
ATOM     83  HB2 GLN A   6      11.684  -5.649   2.462  1.00  0.00           H  
ATOM     84  HB3 GLN A   6      10.261  -4.703   2.054  1.00  0.00           H  
ATOM     85  CG  GLN A   6       9.838  -6.757   2.503  1.00  0.00           C  
ATOM     86  HG2 GLN A   6       9.630  -6.495   3.541  1.00  0.00           H  
ATOM     87  HG3 GLN A   6       8.895  -6.791   1.957  1.00  0.00           H  
ATOM     88  CD  GLN A   6      10.495  -8.135   2.472  1.00  0.00           C  
ATOM     89  OE1 GLN A   6      10.256  -8.958   1.604  1.00  0.00           O  
ATOM     90  NE2 GLN A   6      11.368  -8.437   3.404  1.00  0.00           N  
ATOM     91 HE21 GLN A   6      11.866  -9.298   3.298  1.00  0.00           H  
ATOM     92 HE22 GLN A   6      11.631  -7.762   4.111  1.00  0.00           H  
ATOM     93  C   GLN A   6       9.785  -5.754  -0.462  1.00  0.00           C  
ATOM     94  O   GLN A   6       9.183  -6.768  -0.792  1.00  0.00           O  
ATOM     95  N   GLU A   7       9.401  -4.548  -0.897  1.00  0.00           N  
ATOM     96  H   GLU A   7       9.897  -3.736  -0.541  1.00  0.00           H  
ATOM     97  CA  GLU A   7       8.337  -4.320  -1.886  1.00  0.00           C  
ATOM     98  HA  GLU A   7       7.397  -4.741  -1.526  1.00  0.00           H  
ATOM     99  CB  GLU A   7       8.123  -2.817  -2.125  1.00  0.00           C  
ATOM    100  HB2 GLU A   7       9.069  -2.337  -2.370  1.00  0.00           H  
ATOM    101  HB3 GLU A   7       7.455  -2.706  -2.977  1.00  0.00           H  
ATOM    102  CG  GLU A   7       7.480  -2.102  -0.933  1.00  0.00           C  
ATOM    103  HG2 GLU A   7       6.565  -2.636  -0.669  1.00  0.00           H  
ATOM    104  HG3 GLU A   7       8.145  -2.153  -0.072  1.00  0.00           H  
ATOM    105  CD  GLU A   7       7.148  -0.628  -1.224  1.00  0.00           C  
ATOM    106  OE1 GLU A   7       6.479   0.004  -0.369  1.00  0.00           O  
ATOM    107  OE2 GLU A   7       7.568  -0.061  -2.261  1.00  0.00           O  
ATOM    108  C   GLU A   7       8.679  -5.007  -3.211  1.00  0.00           C  
ATOM    109  O   GLU A   7       7.824  -5.669  -3.808  1.00  0.00           O  
ATOM    110  N   ILE A   8       9.948  -4.934  -3.633  1.00  0.00           N  
ATOM    111  H   ILE A   8      10.594  -4.343  -3.111  1.00  0.00           H  
ATOM    112  CA  ILE A   8      10.458  -5.654  -4.806  1.00  0.00           C  
ATOM    113  HA  ILE A   8       9.817  -5.413  -5.654  1.00  0.00           H  
ATOM    114  CB  ILE A   8      11.890  -5.182  -5.160  1.00  0.00           C  
ATOM    115  HB  ILE A   8      12.498  -5.193  -4.256  1.00  0.00           H  
ATOM    116  CG2 ILE A   8      12.543  -6.122  -6.185  1.00  0.00           C  
ATOM    117 HG21 ILE A   8      11.878  -6.278  -7.032  1.00  0.00           H  
ATOM    118 HG22 ILE A   8      13.484  -5.709  -6.543  1.00  0.00           H  
ATOM    119 HG23 ILE A   8      12.761  -7.079  -5.714  1.00  0.00           H  
ATOM    120  CG1 ILE A   8      11.862  -3.742  -5.714  1.00  0.00           C  
ATOM    121 HG12 ILE A   8      11.508  -3.757  -6.746  1.00  0.00           H  
ATOM    122 HG13 ILE A   8      11.163  -3.145  -5.128  1.00  0.00           H  
ATOM    123  CD1 ILE A   8      13.220  -3.029  -5.655  1.00  0.00           C  
ATOM    124 HD11 ILE A   8      13.106  -2.007  -6.015  1.00  0.00           H  
ATOM    125 HD12 ILE A   8      13.949  -3.540  -6.278  1.00  0.00           H  
ATOM    126 HD13 ILE A   8      13.581  -3.003  -4.628  1.00  0.00           H  
ATOM    127  C   ILE A   8      10.353  -7.172  -4.599  1.00  0.00           C  
ATOM    128  O   ILE A   8       9.700  -7.837  -5.400  1.00  0.00           O  
ATOM    129  N   ILE A   9      10.916  -7.732  -3.518  1.00  0.00           N  
ATOM    130  H   ILE A   9      11.461  -7.130  -2.905  1.00  0.00           H  
ATOM    131  CA  ILE A   9      10.824  -9.172  -3.179  1.00  0.00           C  
ATOM    132  HA  ILE A   9      11.309  -9.751  -3.964  1.00  0.00           H  
ATOM    133  CB  ILE A   9      11.557  -9.449  -1.842  1.00  0.00           C  
ATOM    134  HB  ILE A   9      11.214  -8.710  -1.116  1.00  0.00           H  
ATOM    135  CG2 ILE A   9      11.244 -10.845  -1.267  1.00  0.00           C  
ATOM    136 HG21 ILE A   9      11.504 -11.621  -1.986  1.00  0.00           H  
ATOM    137 HG22 ILE A   9      11.798 -11.001  -0.343  1.00  0.00           H  
ATOM    138 HG23 ILE A   9      10.186 -10.924  -1.012  1.00  0.00           H  
ATOM    139  CG1 ILE A   9      13.085  -9.299  -2.015  1.00  0.00           C  
ATOM    140 HG12 ILE A   9      13.492 -10.174  -2.522  1.00  0.00           H  
ATOM    141 HG13 ILE A   9      13.292  -8.436  -2.644  1.00  0.00           H  
ATOM    142  CD1 ILE A   9      13.828  -9.086  -0.687  1.00  0.00           C  
ATOM    143 HD11 ILE A   9      14.861  -8.811  -0.893  1.00  0.00           H  
ATOM    144 HD12 ILE A   9      13.364  -8.276  -0.122  1.00  0.00           H  
ATOM    145 HD13 ILE A   9      13.817  -9.997  -0.090  1.00  0.00           H  
ATOM    146  C   ILE A   9       9.362  -9.649  -3.114  1.00  0.00           C  
ATOM    147  O   ILE A   9       9.027 -10.713  -3.638  1.00  0.00           O  
ATOM    148  N   LYS A  10       8.478  -8.851  -2.507  1.00  0.00           N  
ATOM    149  H   LYS A  10       8.845  -8.018  -2.049  1.00  0.00           H  
ATOM    150  CA  LYS A  10       7.032  -9.099  -2.418  1.00  0.00           C  
ATOM    151  HA  LYS A  10       6.884 -10.073  -1.956  1.00  0.00           H  
ATOM    152  CB  LYS A  10       6.396  -8.002  -1.537  1.00  0.00           C  
ATOM    153  HB2 LYS A  10       6.842  -8.044  -0.540  1.00  0.00           H  
ATOM    154  HB3 LYS A  10       6.628  -7.024  -1.959  1.00  0.00           H  
ATOM    155  CG  LYS A  10       4.871  -8.092  -1.394  1.00  0.00           C  
ATOM    156  HG2 LYS A  10       4.534  -7.250  -0.790  1.00  0.00           H  
ATOM    157  HG3 LYS A  10       4.400  -8.019  -2.375  1.00  0.00           H  
ATOM    158  CD  LYS A  10       4.442  -9.387  -0.707  1.00  0.00           C  
ATOM    159  HD2 LYS A  10       4.786 -10.248  -1.281  1.00  0.00           H  
ATOM    160  HD3 LYS A  10       4.868  -9.417   0.298  1.00  0.00           H  
ATOM    161  CE  LYS A  10       2.923  -9.442  -0.620  1.00  0.00           C  
ATOM    162  HE2 LYS A  10       2.555  -8.561  -0.084  1.00  0.00           H  
ATOM    163  HE3 LYS A  10       2.502  -9.417  -1.632  1.00  0.00           H  
ATOM    164  NZ  LYS A  10       2.507 -10.668   0.084  1.00  0.00           N  
ATOM    165  HZ1 LYS A  10       2.760 -11.498  -0.428  1.00  0.00           H  
ATOM    166  HZ2 LYS A  10       2.877 -10.690   1.032  1.00  0.00           H  
ATOM    167  HZ3 LYS A  10       1.493 -10.679   0.166  1.00  0.00           H  
ATOM    168  C   LYS A  10       6.392  -9.158  -3.802  1.00  0.00           C  
ATOM    169  O   LYS A  10       5.696 -10.120  -4.105  1.00  0.00           O  
ATOM    170  N   THR A  11       6.667  -8.156  -4.637  1.00  0.00           N  
ATOM    171  H   THR A  11       7.275  -7.420  -4.292  1.00  0.00           H  
ATOM    172  CA  THR A  11       6.201  -8.083  -6.032  1.00  0.00           C  
ATOM    173  HA  THR A  11       5.112  -8.105  -6.045  1.00  0.00           H  
ATOM    174  CB  THR A  11       6.667  -6.782  -6.711  1.00  0.00           C  
ATOM    175  HB  THR A  11       7.754  -6.776  -6.780  1.00  0.00           H  
ATOM    176  CG2 THR A  11       6.085  -6.578  -8.107  1.00  0.00           C  
ATOM    177 HG21 THR A  11       6.472  -7.331  -8.792  1.00  0.00           H  
ATOM    178 HG22 THR A  11       4.999  -6.651  -8.066  1.00  0.00           H  
ATOM    179 HG23 THR A  11       6.363  -5.592  -8.480  1.00  0.00           H  
ATOM    180  OG1 THR A  11       6.261  -5.666  -5.960  1.00  0.00           O  
ATOM    181  HG1 THR A  11       6.808  -5.654  -5.146  1.00  0.00           H  
ATOM    182  C   THR A  11       6.698  -9.280  -6.837  1.00  0.00           C  
ATOM    183  O   THR A  11       5.940  -9.862  -7.605  1.00  0.00           O  
ATOM    184  N   LEU A  12       7.950  -9.695  -6.627  1.00  0.00           N  
ATOM    185  H   LEU A  12       8.529  -9.151  -5.997  1.00  0.00           H  
ATOM    186  CA  LEU A  12       8.540 -10.881  -7.245  1.00  0.00           C  
ATOM    187  HA  LEU A  12       8.369 -10.839  -8.317  1.00  0.00           H  
ATOM    188  CB  LEU A  12      10.059 -10.884  -7.000  1.00  0.00           C  
ATOM    189  HB2 LEU A  12      10.232 -10.793  -5.929  1.00  0.00           H  
ATOM    190  HB3 LEU A  12      10.466 -11.839  -7.333  1.00  0.00           H  
ATOM    191  CG  LEU A  12      10.813  -9.756  -7.727  1.00  0.00           C  
ATOM    192  HG  LEU A  12      10.263  -8.820  -7.655  1.00  0.00           H  
ATOM    193  CD1 LEU A  12      12.208  -9.549  -7.139  1.00  0.00           C  
ATOM    194 HD11 LEU A  12      12.662  -8.673  -7.596  1.00  0.00           H  
ATOM    195 HD12 LEU A  12      12.140  -9.390  -6.066  1.00  0.00           H  
ATOM    196 HD13 LEU A  12      12.830 -10.415  -7.346  1.00  0.00           H  
ATOM    197  CD2 LEU A  12      11.003 -10.097  -9.200  1.00  0.00           C  
ATOM    198 HD21 LEU A  12      11.595 -11.007  -9.307  1.00  0.00           H  
ATOM    199 HD22 LEU A  12      10.032 -10.244  -9.666  1.00  0.00           H  
ATOM    200 HD23 LEU A  12      11.508  -9.273  -9.699  1.00  0.00           H  
ATOM    201  C   LEU A  12       7.879 -12.187  -6.782  1.00  0.00           C  
ATOM    202  O   LEU A  12       7.805 -13.112  -7.581  1.00  0.00           O  
ATOM    203  N   ASN A  13       7.356 -12.294  -5.557  1.00  0.00           N  
ATOM    204  H   ASN A  13       7.515 -11.546  -4.892  1.00  0.00           H  
ATOM    205  CA  ASN A  13       6.487 -13.424  -5.195  1.00  0.00           C  
ATOM    206  HA  ASN A  13       6.924 -14.346  -5.591  1.00  0.00           H  
ATOM    207  CB  ASN A  13       6.391 -13.574  -3.669  1.00  0.00           C  
ATOM    208  HB2 ASN A  13       6.137 -12.611  -3.227  1.00  0.00           H  
ATOM    209  HB3 ASN A  13       5.591 -14.278  -3.437  1.00  0.00           H  
ATOM    210  CG  ASN A  13       7.661 -14.115  -3.035  1.00  0.00           C  
ATOM    211  OD1 ASN A  13       8.482 -14.789  -3.643  1.00  0.00           O  
ATOM    212  ND2 ASN A  13       7.868 -13.846  -1.768  1.00  0.00           N  
ATOM    213 HD21 ASN A  13       8.727 -14.179  -1.368  1.00  0.00           H  
ATOM    214 HD22 ASN A  13       7.188 -13.313  -1.258  1.00  0.00           H  
ATOM    215  C   ASN A  13       5.094 -13.321  -5.844  1.00  0.00           C  
ATOM    216  O   ASN A  13       4.612 -14.317  -6.373  1.00  0.00           O  
ATOM    217  N   SER A  14       4.463 -12.142  -5.863  1.00  0.00           N  
ATOM    218  H   SER A  14       4.870 -11.359  -5.362  1.00  0.00           H  
ATOM    219  CA  SER A  14       3.155 -11.946  -6.516  1.00  0.00           C  
ATOM    220  HA  SER A  14       2.439 -12.656  -6.093  1.00  0.00           H  
ATOM    221  CB  SER A  14       2.618 -10.541  -6.240  1.00  0.00           C  
ATOM    222  HB2 SER A  14       3.389  -9.797  -6.434  1.00  0.00           H  
ATOM    223  HB3 SER A  14       1.771 -10.346  -6.897  1.00  0.00           H  
ATOM    224  OG  SER A  14       2.176 -10.455  -4.902  1.00  0.00           O  
ATOM    225  HG  SER A  14       1.231 -10.757  -4.932  1.00  0.00           H  
ATOM    226  C   SER A  14       3.187 -12.193  -8.029  1.00  0.00           C  
ATOM    227  O   SER A  14       2.166 -12.585  -8.593  1.00  0.00           O  
ATOM    228  N   LEU A  15       4.350 -12.022  -8.676  1.00  0.00           N  
ATOM    229  H   LEU A  15       5.096 -11.570  -8.158  1.00  0.00           H  
ATOM    230  CA  LEU A  15       4.629 -12.478 -10.049  1.00  0.00           C  
ATOM    231  HA  LEU A  15       3.817 -12.140 -10.693  1.00  0.00           H  
ATOM    232  CB  LEU A  15       5.954 -11.854 -10.536  1.00  0.00           C  
ATOM    233  HB2 LEU A  15       6.702 -11.955  -9.750  1.00  0.00           H  
ATOM    234  HB3 LEU A  15       6.315 -12.409 -11.402  1.00  0.00           H  
ATOM    235  CG  LEU A  15       5.805 -10.371 -10.921  1.00  0.00           C  
ATOM    236  HG  LEU A  15       5.168  -9.871 -10.197  1.00  0.00           H  
ATOM    237  CD1 LEU A  15       7.146  -9.640 -10.958  1.00  0.00           C  
ATOM    238 HD11 LEU A  15       7.825 -10.135 -11.654  1.00  0.00           H  
ATOM    239 HD12 LEU A  15       6.990  -8.606 -11.269  1.00  0.00           H  
ATOM    240 HD13 LEU A  15       7.582  -9.635  -9.963  1.00  0.00           H  
ATOM    241  CD2 LEU A  15       5.189 -10.233 -12.312  1.00  0.00           C  
ATOM    242 HD21 LEU A  15       4.191 -10.666 -12.320  1.00  0.00           H  
ATOM    243 HD22 LEU A  15       5.116  -9.183 -12.581  1.00  0.00           H  
ATOM    244 HD23 LEU A  15       5.802 -10.746 -13.053  1.00  0.00           H  
ATOM    245  C   LEU A  15       4.657 -14.015 -10.165  1.00  0.00           C  
ATOM    246  O   LEU A  15       3.931 -14.561 -10.996  1.00  0.00           O  
ATOM    247  N   THR A  16       5.422 -14.711  -9.313  1.00  0.00           N  
ATOM    248  H   THR A  16       6.041 -14.214  -8.686  1.00  0.00           H  
ATOM    249  CA  THR A  16       5.437 -16.189  -9.245  1.00  0.00           C  
ATOM    250  HA  THR A  16       5.786 -16.580 -10.202  1.00  0.00           H  
ATOM    251  CB  THR A  16       6.404 -16.674  -8.147  1.00  0.00           C  
ATOM    252  HB  THR A  16       6.079 -16.277  -7.187  1.00  0.00           H  
ATOM    253  CG2 THR A  16       6.502 -18.195  -8.030  1.00  0.00           C  
ATOM    254 HG21 THR A  16       5.551 -18.612  -7.701  1.00  0.00           H  
ATOM    255 HG22 THR A  16       6.775 -18.621  -8.997  1.00  0.00           H  
ATOM    256 HG23 THR A  16       7.265 -18.455  -7.296  1.00  0.00           H  
ATOM    257  OG1 THR A  16       7.716 -16.229  -8.400  1.00  0.00           O  
ATOM    258  HG1 THR A  16       7.969 -16.643  -9.245  1.00  0.00           H  
ATOM    259  C   THR A  16       4.041 -16.774  -8.984  1.00  0.00           C  
ATOM    260  O   THR A  16       3.696 -17.835  -9.505  1.00  0.00           O  
ATOM    261  N   GLU A  17       3.191 -16.095  -8.207  1.00  0.00           N  
ATOM    262  H   GLU A  17       3.547 -15.287  -7.702  1.00  0.00           H  
ATOM    263  CA  GLU A  17       1.844 -16.581  -7.877  1.00  0.00           C  
ATOM    264  HA  GLU A  17       1.955 -17.630  -7.613  1.00  0.00           H  
ATOM    265  CB  GLU A  17       1.321 -15.835  -6.632  1.00  0.00           C  
ATOM    266  HB2 GLU A  17       2.165 -15.556  -5.996  1.00  0.00           H  
ATOM    267  HB3 GLU A  17       0.826 -14.914  -6.948  1.00  0.00           H  
ATOM    268  CG  GLU A  17       0.351 -16.675  -5.779  1.00  0.00           C  
ATOM    269  HG2 GLU A  17       0.031 -16.075  -4.925  1.00  0.00           H  
ATOM    270  HG3 GLU A  17      -0.534 -16.906  -6.375  1.00  0.00           H  
ATOM    271  CD  GLU A  17       0.996 -17.978  -5.277  1.00  0.00           C  
ATOM    272  OE1 GLU A  17       0.492 -19.068  -5.634  1.00  0.00           O  
ATOM    273  OE2 GLU A  17       2.068 -17.932  -4.642  1.00  0.00           O  
ATOM    274  C   GLU A  17       0.848 -16.537  -9.059  1.00  0.00           C  
ATOM    275  O   GLU A  17      -0.119 -17.300  -9.075  1.00  0.00           O  
ATOM    276  N   GLN A  18       1.101 -15.734 -10.107  1.00  0.00           N  
ATOM    277  H   GLN A  18       1.941 -15.165 -10.088  1.00  0.00           H  
ATOM    278  CA  GLN A  18       0.208 -15.659 -11.276  1.00  0.00           C  
ATOM    279  HA  GLN A  18      -0.818 -15.616 -10.907  1.00  0.00           H  
ATOM    280  CB  GLN A  18       0.462 -14.389 -12.111  1.00  0.00           C  
ATOM    281  HB2 GLN A  18       1.467 -14.428 -12.535  1.00  0.00           H  
ATOM    282  HB3 GLN A  18      -0.247 -14.386 -12.940  1.00  0.00           H  
ATOM    283  CG  GLN A  18       0.291 -13.062 -11.361  1.00  0.00           C  
ATOM    284  HG2 GLN A  18       1.204 -12.865 -10.810  1.00  0.00           H  
ATOM    285  HG3 GLN A  18       0.176 -12.258 -12.085  1.00  0.00           H  
ATOM    286  CD  GLN A  18      -0.909 -13.035 -10.410  1.00  0.00           C  
ATOM    287  OE1 GLN A  18      -2.058 -13.187 -10.810  1.00  0.00           O  
ATOM    288  NE2 GLN A  18      -0.683 -12.838  -9.131  1.00  0.00           N  
ATOM    289 HE21 GLN A  18      -1.456 -12.897  -8.492  1.00  0.00           H  
ATOM    290 HE22 GLN A  18       0.272 -12.722  -8.793  1.00  0.00           H  
ATOM    291  C   GLN A  18       0.268 -16.889 -12.195  1.00  0.00           C  
ATOM    292  O   GLN A  18      -0.717 -17.157 -12.887  1.00  0.00           O  
ATOM    293  N   LYS A  19       1.385 -17.637 -12.226  1.00  0.00           N  
ATOM    294  H   LYS A  19       2.140 -17.340 -11.613  1.00  0.00           H  
ATOM    295  CA  LYS A  19       1.543 -18.949 -12.907  1.00  0.00           C  
ATOM    296  HA  LYS A  19       2.618 -19.116 -13.020  1.00  0.00           H  
ATOM    297  CB  LYS A  19       1.011 -20.092 -12.013  1.00  0.00           C  
ATOM    298  HB2 LYS A  19      -0.075 -20.022 -11.948  1.00  0.00           H  
ATOM    299  HB3 LYS A  19       1.273 -21.051 -12.464  1.00  0.00           H  
ATOM    300  CG  LYS A  19       1.611 -20.018 -10.593  1.00  0.00           C  
ATOM    301  HG2 LYS A  19       2.698 -20.083 -10.655  1.00  0.00           H  
ATOM    302  HG3 LYS A  19       1.363 -19.045 -10.184  1.00  0.00           H  
ATOM    303  CD  LYS A  19       1.095 -21.079  -9.607  1.00  0.00           C  
ATOM    304  HD2 LYS A  19       0.147 -21.478  -9.971  1.00  0.00           H  
ATOM    305  HD3 LYS A  19       1.812 -21.900  -9.540  1.00  0.00           H  
ATOM    306  CE  LYS A  19       0.842 -20.435  -8.229  1.00  0.00           C  
ATOM    307  HE2 LYS A  19       0.806 -19.346  -8.339  1.00  0.00           H  
ATOM    308  HE3 LYS A  19      -0.148 -20.729  -7.870  1.00  0.00           H  
ATOM    309  NZ  LYS A  19       1.852 -20.761  -7.195  1.00  0.00           N  
ATOM    310  HZ1 LYS A  19       1.600 -20.200  -6.368  1.00  0.00           H  
ATOM    311  HZ2 LYS A  19       1.816 -21.730  -6.927  1.00  0.00           H  
ATOM    312  HZ3 LYS A  19       2.779 -20.484  -7.478  1.00  0.00           H  
ATOM    313  C   LYS A  19       0.973 -18.947 -14.337  1.00  0.00           C  
ATOM    314  O   LYS A  19       0.012 -19.652 -14.665  1.00  0.00           O  
ATOM    315  N   THR A  20       1.529 -18.060 -15.158  1.00  0.00           N  
ATOM    316  H   THR A  20       2.353 -17.590 -14.813  1.00  0.00           H  
ATOM    317  CA  THR A  20       1.157 -17.826 -16.560  1.00  0.00           C  
ATOM    318  HA  THR A  20       0.208 -18.319 -16.771  1.00  0.00           H  
ATOM    319  CB  THR A  20       0.997 -16.319 -16.858  1.00  0.00           C  
ATOM    320  HB  THR A  20       0.410 -16.215 -17.773  1.00  0.00           H  
ATOM    321  CG2 THR A  20       0.310 -15.521 -15.752  1.00  0.00           C  
ATOM    322 HG21 THR A  20      -0.654 -15.965 -15.509  1.00  0.00           H  
ATOM    323 HG22 THR A  20       0.939 -15.495 -14.865  1.00  0.00           H  
ATOM    324 HG23 THR A  20       0.165 -14.499 -16.093  1.00  0.00           H  
ATOM    325  OG1 THR A  20       2.246 -15.707 -17.068  1.00  0.00           O  
ATOM    326  HG1 THR A  20       2.925 -16.219 -16.609  1.00  0.00           H  
ATOM    327  C   THR A  20       2.232 -18.403 -17.474  1.00  0.00           C  
ATOM    328  O   THR A  20       3.404 -18.320 -17.130  1.00  0.00           O  
ATOM    329  N   LEU A  21       1.893 -18.840 -18.691  1.00  0.00           N  
ATOM    330  H   LEU A  21       0.917 -18.883 -18.938  1.00  0.00           H  
ATOM    331  CA  LEU A  21       2.878 -19.287 -19.701  1.00  0.00           C  
ATOM    332  HA  LEU A  21       3.534 -20.025 -19.237  1.00  0.00           H  
ATOM    333  CB  LEU A  21       2.138 -19.956 -20.879  1.00  0.00           C  
ATOM    334  HB2 LEU A  21       1.416 -19.242 -21.283  1.00  0.00           H  
ATOM    335  HB3 LEU A  21       2.856 -20.178 -21.671  1.00  0.00           H  
ATOM    336  CG  LEU A  21       1.416 -21.266 -20.518  1.00  0.00           C  
ATOM    337  HG  LEU A  21       0.760 -21.100 -19.663  1.00  0.00           H  
ATOM    338  CD1 LEU A  21       0.555 -21.714 -21.699  1.00  0.00           C  
ATOM    339 HD11 LEU A  21       1.181 -21.882 -22.575  1.00  0.00           H  
ATOM    340 HD12 LEU A  21      -0.189 -20.952 -21.926  1.00  0.00           H  
ATOM    341 HD13 LEU A  21       0.041 -22.640 -21.445  1.00  0.00           H  
ATOM    342  CD2 LEU A  21       2.395 -22.392 -20.188  1.00  0.00           C  
ATOM    343 HD21 LEU A  21       2.950 -22.159 -19.280  1.00  0.00           H  
ATOM    344 HD22 LEU A  21       3.103 -22.533 -21.006  1.00  0.00           H  
ATOM    345 HD23 LEU A  21       1.852 -23.322 -20.022  1.00  0.00           H  
ATOM    346  C   LEU A  21       3.824 -18.179 -20.222  1.00  0.00           C  
ATOM    347  O   LEU A  21       4.661 -18.439 -21.082  1.00  0.00           O  
ATOM    348  N   CYS A  22       3.687 -16.942 -19.731  1.00  0.00           N  
ATOM    349  H   CYS A  22       3.013 -16.796 -18.996  1.00  0.00           H  
ATOM    350  CA  CYS A  22       4.585 -15.837 -20.056  1.00  0.00           C  
ATOM    351  HA  CYS A  22       4.829 -15.888 -21.117  1.00  0.00           H  
ATOM    352  CB  CYS A  22       3.831 -14.519 -19.806  1.00  0.00           C  
ATOM    353  HB2 CYS A  22       2.808 -14.582 -20.181  1.00  0.00           H  
ATOM    354  HB3 CYS A  22       3.795 -14.325 -18.734  1.00  0.00           H  
ATOM    355  SG  CYS A  22       4.659 -13.126 -20.625  1.00  0.00           S  
ATOM    356  HG  CYS A  22       4.477 -13.502 -21.899  1.00  0.00           H  
ATOM    357  C   CYS A  22       5.924 -15.914 -19.285  1.00  0.00           C  
ATOM    358  O   CYS A  22       6.922 -15.401 -19.782  1.00  0.00           O  
ATOM    359  N   THR A  23       5.998 -16.569 -18.113  1.00  0.00           N  
ATOM    360  H   THR A  23       5.192 -17.062 -17.746  1.00  0.00           H  
ATOM    361  CA  THR A  23       7.247 -16.650 -17.320  1.00  0.00           C  
ATOM    362  HA  THR A  23       7.742 -15.682 -17.372  1.00  0.00           H  
ATOM    363  CB  THR A  23       6.961 -16.913 -15.837  1.00  0.00           C  
ATOM    364  HB  THR A  23       7.916 -16.964 -15.317  1.00  0.00           H  
ATOM    365  CG2 THR A  23       6.150 -15.787 -15.202  1.00  0.00           C  
ATOM    366 HG21 THR A  23       5.168 -15.722 -15.666  1.00  0.00           H  
ATOM    367 HG22 THR A  23       6.683 -14.845 -15.326  1.00  0.00           H  
ATOM    368 HG23 THR A  23       6.033 -15.992 -14.136  1.00  0.00           H  
ATOM    369  OG1 THR A  23       6.255 -18.106 -15.625  1.00  0.00           O  
ATOM    370  HG1 THR A  23       6.565 -18.402 -14.735  1.00  0.00           H  
ATOM    371  C   THR A  23       8.269 -17.662 -17.856  1.00  0.00           C  
ATOM    372  O   THR A  23       9.468 -17.521 -17.617  1.00  0.00           O  
ATOM    373  N   GLU A  24       7.825 -18.618 -18.673  1.00  0.00           N  
ATOM    374  H   GLU A  24       6.830 -18.757 -18.723  1.00  0.00           H  
ATOM    375  CA  GLU A  24       8.684 -19.459 -19.517  1.00  0.00           C  
ATOM    376  HA  GLU A  24       9.447 -19.949 -18.912  1.00  0.00           H  
ATOM    377  CB  GLU A  24       7.813 -20.527 -20.203  1.00  0.00           C  
ATOM    378  HB2 GLU A  24       6.989 -20.029 -20.716  1.00  0.00           H  
ATOM    379  HB3 GLU A  24       8.400 -21.036 -20.968  1.00  0.00           H  
ATOM    380  CG  GLU A  24       7.226 -21.581 -19.251  1.00  0.00           C  
ATOM    381  HG2 GLU A  24       6.643 -21.074 -18.477  1.00  0.00           H  
ATOM    382  HG3 GLU A  24       6.531 -22.197 -19.827  1.00  0.00           H  
ATOM    383  CD  GLU A  24       8.276 -22.501 -18.599  1.00  0.00           C  
ATOM    384  OE1 GLU A  24       9.481 -22.375 -18.924  1.00  0.00           O  
ATOM    385  OE2 GLU A  24       7.844 -23.355 -17.793  1.00  0.00           O  
ATOM    386  C   GLU A  24       9.402 -18.654 -20.615  1.00  0.00           C  
ATOM    387  O   GLU A  24      10.485 -19.032 -21.059  1.00  0.00           O  
ATOM    388  N   LEU A  25       8.806 -17.551 -21.088  1.00  0.00           N  
ATOM    389  H   LEU A  25       7.982 -17.206 -20.613  1.00  0.00           H  
ATOM    390  CA  LEU A  25       9.300 -16.831 -22.260  1.00  0.00           C  
ATOM    391  HA  LEU A  25       9.524 -17.581 -23.022  1.00  0.00           H  
ATOM    392  CB  LEU A  25       8.230 -15.883 -22.834  1.00  0.00           C  
ATOM    393  HB2 LEU A  25       8.030 -15.106 -22.097  1.00  0.00           H  
ATOM    394  HB3 LEU A  25       8.643 -15.396 -23.716  1.00  0.00           H  
ATOM    395  CG  LEU A  25       6.901 -16.560 -23.219  1.00  0.00           C  
ATOM    396  HG  LEU A  25       6.455 -17.007 -22.335  1.00  0.00           H  
ATOM    397  CD1 LEU A  25       5.934 -15.518 -23.779  1.00  0.00           C  
ATOM    398 HD11 LEU A  25       6.311 -15.119 -24.717  1.00  0.00           H  
ATOM    399 HD12 LEU A  25       4.960 -15.977 -23.946  1.00  0.00           H  
ATOM    400 HD13 LEU A  25       5.818 -14.702 -23.064  1.00  0.00           H  
ATOM    401  CD2 LEU A  25       7.067 -17.638 -24.294  1.00  0.00           C  
ATOM    402 HD21 LEU A  25       7.643 -18.472 -23.895  1.00  0.00           H  
ATOM    403 HD22 LEU A  25       6.087 -18.019 -24.584  1.00  0.00           H  
ATOM    404 HD23 LEU A  25       7.577 -17.224 -25.163  1.00  0.00           H  
ATOM    405  C   LEU A  25      10.620 -16.105 -21.971  1.00  0.00           C  
ATOM    406  O   LEU A  25      10.800 -15.449 -20.943  1.00  0.00           O  
ATOM    407  N   THR A  26      11.540 -16.215 -22.927  1.00  0.00           N  
ATOM    408  H   THR A  26      11.346 -16.830 -23.701  1.00  0.00           H  
ATOM    409  CA  THR A  26      12.929 -15.767 -22.810  1.00  0.00           C  
ATOM    410  HA  THR A  26      13.369 -16.292 -21.963  1.00  0.00           H  
ATOM    411  CB  THR A  26      13.706 -16.150 -24.082  1.00  0.00           C  
ATOM    412  HB  THR A  26      13.471 -15.440 -24.876  1.00  0.00           H  
ATOM    413  CG2 THR A  26      15.215 -16.177 -23.862  1.00  0.00           C  
ATOM    414 HG21 THR A  26      15.714 -16.500 -24.776  1.00  0.00           H  
ATOM    415 HG22 THR A  26      15.572 -15.177 -23.617  1.00  0.00           H  
ATOM    416 HG23 THR A  26      15.464 -16.860 -23.049  1.00  0.00           H  
ATOM    417  OG1 THR A  26      13.344 -17.442 -24.527  1.00  0.00           O  
ATOM    418  HG1 THR A  26      13.946 -17.679 -25.236  1.00  0.00           H  
ATOM    419  C   THR A  26      13.057 -14.257 -22.579  1.00  0.00           C  
ATOM    420  O   THR A  26      12.334 -13.459 -23.181  1.00  0.00           O  
ATOM    421  N   VAL A  27      14.045 -13.857 -21.776  1.00  0.00           N  
ATOM    422  H   VAL A  27      14.577 -14.580 -21.302  1.00  0.00           H  
ATOM    423  CA  VAL A  27      14.503 -12.477 -21.576  1.00  0.00           C  
ATOM    424  HA  VAL A  27      14.089 -11.875 -22.382  1.00  0.00           H  
ATOM    425  CB  VAL A  27      13.943 -11.915 -20.249  1.00  0.00           C  
ATOM    426  HB  VAL A  27      12.862 -12.062 -20.254  1.00  0.00           H  
ATOM    427  CG1 VAL A  27      14.513 -12.603 -19.002  1.00  0.00           C  
ATOM    428 HG11 VAL A  27      14.304 -13.674 -19.039  1.00  0.00           H  
ATOM    429 HG12 VAL A  27      15.591 -12.453 -18.939  1.00  0.00           H  
ATOM    430 HG13 VAL A  27      14.048 -12.187 -18.109  1.00  0.00           H  
ATOM    431  CG2 VAL A  27      14.194 -10.406 -20.116  1.00  0.00           C  
ATOM    432 HG21 VAL A  27      15.249 -10.207 -19.931  1.00  0.00           H  
ATOM    433 HG22 VAL A  27      13.621 -10.022 -19.272  1.00  0.00           H  
ATOM    434 HG23 VAL A  27      13.872  -9.886 -21.018  1.00  0.00           H  
ATOM    435  C   VAL A  27      16.035 -12.396 -21.689  1.00  0.00           C  
ATOM    436  O   VAL A  27      16.746 -13.371 -21.433  1.00  0.00           O  
ATOM    437  N   THR A  28      16.553 -11.230 -22.084  1.00  0.00           N  
ATOM    438  H   THR A  28      15.926 -10.451 -22.205  1.00  0.00           H  
ATOM    439  CA  THR A  28      18.000 -10.963 -22.106  1.00  0.00           C  
ATOM    440  HA  THR A  28      18.503 -11.768 -22.643  1.00  0.00           H  
ATOM    441  CB  THR A  28      18.294  -9.660 -22.858  1.00  0.00           C  
ATOM    442  HB  THR A  28      17.686  -8.855 -22.447  1.00  0.00           H  
ATOM    443  CG2 THR A  28      19.763  -9.239 -22.813  1.00  0.00           C  
ATOM    444 HG21 THR A  28      20.394 -10.057 -23.162  1.00  0.00           H  
ATOM    445 HG22 THR A  28      19.913  -8.370 -23.454  1.00  0.00           H  
ATOM    446 HG23 THR A  28      20.045  -8.971 -21.795  1.00  0.00           H  
ATOM    447  OG1 THR A  28      17.946  -9.854 -24.213  1.00  0.00           O  
ATOM    448  HG1 THR A  28      17.013 -10.074 -24.256  1.00  0.00           H  
ATOM    449  C   THR A  28      18.551 -10.939 -20.679  1.00  0.00           C  
ATOM    450  O   THR A  28      18.138 -10.125 -19.854  1.00  0.00           O  
ATOM    451  N   ASP A  29      19.480 -11.838 -20.376  1.00  0.00           N  
ATOM    452  H   ASP A  29      19.865 -12.404 -21.125  1.00  0.00           H  
ATOM    453  CA  ASP A  29      20.005 -12.070 -19.036  1.00  0.00           C  
ATOM    454  HA  ASP A  29      19.203 -11.895 -18.320  1.00  0.00           H  
ATOM    455  CB  ASP A  29      20.404 -13.540 -18.909  1.00  0.00           C  
ATOM    456  HB2 ASP A  29      19.577 -14.153 -19.266  1.00  0.00           H  
ATOM    457  HB3 ASP A  29      21.269 -13.745 -19.539  1.00  0.00           H  
ATOM    458  CG  ASP A  29      20.728 -13.960 -17.479  1.00  0.00           C  
ATOM    459  OD1 ASP A  29      20.701 -15.178 -17.221  1.00  0.00           O  
ATOM    460  OD2 ASP A  29      20.954 -13.123 -16.575  1.00  0.00           O  
ATOM    461  C   ASP A  29      21.147 -11.105 -18.701  1.00  0.00           C  
ATOM    462  O   ASP A  29      22.329 -11.395 -18.898  1.00  0.00           O  
ATOM    463  N   ILE A  30      20.770  -9.933 -18.182  1.00  0.00           N  
ATOM    464  H   ILE A  30      19.778  -9.734 -18.181  1.00  0.00           H  
ATOM    465  CA  ILE A  30      21.699  -8.863 -17.777  1.00  0.00           C  
ATOM    466  HA  ILE A  30      22.317  -8.632 -18.644  1.00  0.00           H  
ATOM    467  CB  ILE A  30      20.930  -7.571 -17.392  1.00  0.00           C  
ATOM    468  HB  ILE A  30      21.653  -6.754 -17.396  1.00  0.00           H  
ATOM    469  CG2 ILE A  30      19.872  -7.223 -18.454  1.00  0.00           C  
ATOM    470 HG21 ILE A  30      20.311  -7.282 -19.448  1.00  0.00           H  
ATOM    471 HG22 ILE A  30      19.035  -7.918 -18.402  1.00  0.00           H  
ATOM    472 HG23 ILE A  30      19.495  -6.213 -18.297  1.00  0.00           H  
ATOM    473  CG1 ILE A  30      20.254  -7.595 -15.998  1.00  0.00           C  
ATOM    474 HG12 ILE A  30      19.355  -6.980 -16.032  1.00  0.00           H  
ATOM    475 HG13 ILE A  30      19.944  -8.609 -15.747  1.00  0.00           H  
ATOM    476  CD1 ILE A  30      21.118  -7.035 -14.860  1.00  0.00           C  
ATOM    477 HD11 ILE A  30      20.516  -6.957 -13.957  1.00  0.00           H  
ATOM    478 HD12 ILE A  30      21.960  -7.690 -14.653  1.00  0.00           H  
ATOM    479 HD13 ILE A  30      21.489  -6.046 -15.120  1.00  0.00           H  
ATOM    480  C   ILE A  30      22.674  -9.272 -16.662  1.00  0.00           C  
ATOM    481  O   ILE A  30      23.697  -8.610 -16.495  1.00  0.00           O  
ATOM    482  N   PHE A  31      22.376 -10.332 -15.899  1.00  0.00           N  
ATOM    483  H   PHE A  31      21.561 -10.881 -16.140  1.00  0.00           H  
ATOM    484  CA  PHE A  31      23.261 -10.861 -14.855  1.00  0.00           C  
ATOM    485  HA  PHE A  31      23.777 -10.033 -14.364  1.00  0.00           H  
ATOM    486  CB  PHE A  31      22.442 -11.622 -13.800  1.00  0.00           C  
ATOM    487  HB2 PHE A  31      22.117 -12.565 -14.235  1.00  0.00           H  
ATOM    488  HB3 PHE A  31      23.100 -11.868 -12.963  1.00  0.00           H  
ATOM    489  CG  PHE A  31      21.227 -10.895 -13.252  1.00  0.00           C  
ATOM    490  CD1 PHE A  31      21.392  -9.751 -12.448  1.00  0.00           C  
ATOM    491  HD1 PHE A  31      22.384  -9.387 -12.222  1.00  0.00           H  
ATOM    492  CE1 PHE A  31      20.267  -9.083 -11.934  1.00  0.00           C  
ATOM    493  HE1 PHE A  31      20.395  -8.204 -11.318  1.00  0.00           H  
ATOM    494  CZ  PHE A  31      18.977  -9.561 -12.217  1.00  0.00           C  
ATOM    495  HZ  PHE A  31      18.111  -9.049 -11.831  1.00  0.00           H  
ATOM    496  CE2 PHE A  31      18.808 -10.712 -13.004  1.00  0.00           C  
ATOM    497  HE2 PHE A  31      17.812 -11.084 -13.213  1.00  0.00           H  
ATOM    498  CD2 PHE A  31      19.931 -11.374 -13.528  1.00  0.00           C  
ATOM    499  HD2 PHE A  31      19.794 -12.250 -14.148  1.00  0.00           H  
ATOM    500  C   PHE A  31      24.334 -11.789 -15.439  1.00  0.00           C  
ATOM    501  O   PHE A  31      25.455 -11.830 -14.943  1.00  0.00           O  
ATOM    502  N   ALA A  32      24.010 -12.507 -16.517  1.00  0.00           N  
ATOM    503  H   ALA A  32      23.070 -12.418 -16.882  1.00  0.00           H  
ATOM    504  CA  ALA A  32      24.944 -13.322 -17.292  1.00  0.00           C  
ATOM    505  HA  ALA A  32      25.708 -13.707 -16.613  1.00  0.00           H  
ATOM    506  CB  ALA A  32      24.177 -14.521 -17.859  1.00  0.00           C  
ATOM    507  HB1 ALA A  32      23.431 -14.167 -18.567  1.00  0.00           H  
ATOM    508  HB2 ALA A  32      24.868 -15.196 -18.365  1.00  0.00           H  
ATOM    509  HB3 ALA A  32      23.679 -15.064 -17.055  1.00  0.00           H  
ATOM    510  C   ALA A  32      25.680 -12.496 -18.373  1.00  0.00           C  
ATOM    511  O   ALA A  32      25.935 -12.985 -19.474  1.00  0.00           O  
ATOM    512  N   ALA A  33      25.976 -11.228 -18.079  1.00  0.00           N  
ATOM    513  H   ALA A  33      25.788 -10.913 -17.139  1.00  0.00           H  
ATOM    514  CA  ALA A  33      26.756 -10.336 -18.933  1.00  0.00           C  
ATOM    515  HA  ALA A  33      26.584 -10.612 -19.965  1.00  0.00           H  
ATOM    516  CB  ALA A  33      26.268  -8.895 -18.737  1.00  0.00           C  
ATOM    517  HB1 ALA A  33      25.204  -8.834 -18.969  1.00  0.00           H  
ATOM    518  HB2 ALA A  33      26.434  -8.586 -17.703  1.00  0.00           H  
ATOM    519  HB3 ALA A  33      26.816  -8.232 -19.406  1.00  0.00           H  
ATOM    520  C   ALA A  33      28.261 -10.481 -18.669  1.00  0.00           C  
ATOM    521  O   ALA A  33      28.683 -10.589 -17.520  1.00  0.00           O  
ATOM    522  N   SER A  34      29.096 -10.428 -19.714  1.00  0.00           N  
ATOM    523  H   SER A  34      28.688 -10.365 -20.644  1.00  0.00           H  
ATOM    524  CA  SER A  34      30.545 -10.702 -19.591  1.00  0.00           C  
ATOM    525  HA  SER A  34      30.638 -11.644 -19.050  1.00  0.00           H  
ATOM    526  CB  SER A  34      31.178 -10.923 -20.971  1.00  0.00           C  
ATOM    527  HB2 SER A  34      32.117 -11.465 -20.847  1.00  0.00           H  
ATOM    528  HB3 SER A  34      30.507 -11.529 -21.583  1.00  0.00           H  
ATOM    529  OG  SER A  34      31.446  -9.697 -21.623  1.00  0.00           O  
ATOM    530  HG  SER A  34      31.461  -9.858 -22.574  1.00  0.00           H  
ATOM    531  C   SER A  34      31.362  -9.675 -18.781  1.00  0.00           C  
ATOM    532  O   SER A  34      32.574  -9.847 -18.630  1.00  0.00           O  
ATOM    533  N   LYS A  35      30.734  -8.620 -18.238  1.00  0.00           N  
ATOM    534  H   LYS A  35      29.726  -8.601 -18.324  1.00  0.00           H  
ATOM    535  CA  LYS A  35      31.371  -7.629 -17.356  1.00  0.00           C  
ATOM    536  HA  LYS A  35      32.236  -8.098 -16.884  1.00  0.00           H  
ATOM    537  CB  LYS A  35      31.850  -6.402 -18.146  1.00  0.00           C  
ATOM    538  HB2 LYS A  35      31.015  -5.977 -18.706  1.00  0.00           H  
ATOM    539  HB3 LYS A  35      32.187  -5.653 -17.426  1.00  0.00           H  
ATOM    540  CG  LYS A  35      33.006  -6.705 -19.105  1.00  0.00           C  
ATOM    541  HG2 LYS A  35      33.762  -7.298 -18.587  1.00  0.00           H  
ATOM    542  HG3 LYS A  35      32.634  -7.265 -19.965  1.00  0.00           H  
ATOM    543  CD  LYS A  35      33.643  -5.395 -19.576  1.00  0.00           C  
ATOM    544  HD2 LYS A  35      32.891  -4.786 -20.084  1.00  0.00           H  
ATOM    545  HD3 LYS A  35      34.014  -4.854 -18.703  1.00  0.00           H  
ATOM    546  CE  LYS A  35      34.803  -5.691 -20.528  1.00  0.00           C  
ATOM    547  HE2 LYS A  35      35.460  -6.432 -20.059  1.00  0.00           H  
ATOM    548  HE3 LYS A  35      34.400  -6.136 -21.444  1.00  0.00           H  
ATOM    549  NZ  LYS A  35      35.563  -4.455 -20.835  1.00  0.00           N  
ATOM    550  HZ1 LYS A  35      35.948  -4.062 -19.985  1.00  0.00           H  
ATOM    551  HZ2 LYS A  35      36.326  -4.662 -21.467  1.00  0.00           H  
ATOM    552  HZ3 LYS A  35      34.956  -3.769 -21.264  1.00  0.00           H  
ATOM    553  C   LYS A  35      30.447  -7.146 -16.240  1.00  0.00           C  
ATOM    554  O   LYS A  35      29.305  -6.753 -16.487  1.00  0.00           O  
ATOM    555  N   ASN A  36      31.018  -7.043 -15.039  1.00  0.00           N  
ATOM    556  H   ASN A  36      31.923  -7.464 -14.906  1.00  0.00           H  
ATOM    557  CA  ASN A  36      30.430  -6.330 -13.908  1.00  0.00           C  
ATOM    558  HA  ASN A  36      29.507  -6.836 -13.615  1.00  0.00           H  
ATOM    559  CB  ASN A  36      31.409  -6.332 -12.717  1.00  0.00           C  
ATOM    560  HB2 ASN A  36      32.389  -5.984 -13.042  1.00  0.00           H  
ATOM    561  HB3 ASN A  36      31.041  -5.630 -11.967  1.00  0.00           H  
ATOM    562  CG  ASN A  36      31.575  -7.677 -12.043  1.00  0.00           C  
ATOM    563  OD1 ASN A  36      31.465  -8.725 -12.648  1.00  0.00           O  
ATOM    564  ND2 ASN A  36      31.858  -7.689 -10.764  1.00  0.00           N  
ATOM    565 HD21 ASN A  36      31.916  -8.598 -10.339  1.00  0.00           H  
ATOM    566 HD22 ASN A  36      32.020  -6.841 -10.254  1.00  0.00           H  
ATOM    567  C   ASN A  36      30.096  -4.873 -14.259  1.00  0.00           C  
ATOM    568  O   ASN A  36      30.798  -4.221 -15.033  1.00  0.00           O  
ATOM    569  N   THR A  37      29.093  -4.339 -13.570  1.00  0.00           N  
ATOM    570  H   THR A  37      28.566  -4.931 -12.941  1.00  0.00           H  
ATOM    571  CA  THR A  37      28.907  -2.899 -13.390  1.00  0.00           C  
ATOM    572  HA  THR A  37      29.876  -2.408 -13.485  1.00  0.00           H  
ATOM    573  CB  THR A  37      28.004  -2.309 -14.481  1.00  0.00           C  
ATOM    574  HB  THR A  37      28.353  -2.655 -15.454  1.00  0.00           H  
ATOM    575  CG2 THR A  37      26.527  -2.684 -14.316  1.00  0.00           C  
ATOM    576 HG21 THR A  37      26.404  -3.761 -14.430  1.00  0.00           H  
ATOM    577 HG22 THR A  37      26.158  -2.390 -13.338  1.00  0.00           H  
ATOM    578 HG23 THR A  37      25.927  -2.176 -15.064  1.00  0.00           H  
ATOM    579  OG1 THR A  37      28.166  -0.914 -14.423  1.00  0.00           O  
ATOM    580  HG1 THR A  37      27.699  -0.490 -15.172  1.00  0.00           H  
ATOM    581  C   THR A  37      28.404  -2.603 -11.973  1.00  0.00           C  
ATOM    582  O   THR A  37      28.204  -3.520 -11.176  1.00  0.00           O  
ATOM    583  N   THR A  38      28.228  -1.327 -11.644  1.00  0.00           N  
ATOM    584  H   THR A  38      28.324  -0.651 -12.397  1.00  0.00           H  
ATOM    585  CA  THR A  38      27.709  -0.888 -10.348  1.00  0.00           C  
ATOM    586  HA  THR A  38      28.314  -1.377  -9.584  1.00  0.00           H  
ATOM    587  CB  THR A  38      27.923   0.623 -10.170  1.00  0.00           C  
ATOM    588  HB  THR A  38      28.988   0.832 -10.278  1.00  0.00           H  
ATOM    589  CG2 THR A  38      27.150   1.496 -11.156  1.00  0.00           C  
ATOM    590 HG21 THR A  38      27.372   2.545 -10.966  1.00  0.00           H  
ATOM    591 HG22 THR A  38      27.455   1.264 -12.178  1.00  0.00           H  
ATOM    592 HG23 THR A  38      26.080   1.329 -11.055  1.00  0.00           H  
ATOM    593  OG1 THR A  38      27.525   1.016  -8.877  1.00  0.00           O  
ATOM    594  HG1 THR A  38      28.100   1.743  -8.621  1.00  0.00           H  
ATOM    595  C   THR A  38      26.256  -1.325 -10.105  1.00  0.00           C  
ATOM    596  O   THR A  38      25.450  -1.512 -11.016  1.00  0.00           O  
ATOM    597  N   GLU A  39      25.907  -1.465  -8.832  1.00  0.00           N  
ATOM    598  H   GLU A  39      26.612  -1.231  -8.150  1.00  0.00           H  
ATOM    599  CA  GLU A  39      24.628  -1.959  -8.313  1.00  0.00           C  
ATOM    600  HA  GLU A  39      24.527  -3.021  -8.540  1.00  0.00           H  
ATOM    601  CB  GLU A  39      24.734  -1.784  -6.792  1.00  0.00           C  
ATOM    602  HB2 GLU A  39      25.505  -2.462  -6.422  1.00  0.00           H  
ATOM    603  HB3 GLU A  39      25.059  -0.761  -6.589  1.00  0.00           H  
ATOM    604  CG  GLU A  39      23.447  -2.020  -6.011  1.00  0.00           C  
ATOM    605  HG2 GLU A  39      22.667  -1.355  -6.383  1.00  0.00           H  
ATOM    606  HG3 GLU A  39      23.131  -3.058  -6.145  1.00  0.00           H  
ATOM    607  CD  GLU A  39      23.695  -1.728  -4.533  1.00  0.00           C  
ATOM    608  OE1 GLU A  39      24.429  -2.493  -3.869  1.00  0.00           O  
ATOM    609  OE2 GLU A  39      23.119  -0.766  -3.977  1.00  0.00           O  
ATOM    610  C   GLU A  39      23.396  -1.244  -8.901  1.00  0.00           C  
ATOM    611  O   GLU A  39      22.481  -1.888  -9.419  1.00  0.00           O  
ATOM    612  N   LYS A  40      23.395   0.097  -8.887  1.00  0.00           N  
ATOM    613  H   LYS A  40      24.171   0.554  -8.432  1.00  0.00           H  
ATOM    614  CA  LYS A  40      22.313   0.919  -9.459  1.00  0.00           C  
ATOM    615  HA  LYS A  40      21.368   0.638  -8.994  1.00  0.00           H  
ATOM    616  CB  LYS A  40      22.594   2.405  -9.196  1.00  0.00           C  
ATOM    617  HB2 LYS A  40      23.592   2.661  -9.560  1.00  0.00           H  
ATOM    618  HB3 LYS A  40      21.865   2.999  -9.751  1.00  0.00           H  
ATOM    619  CG  LYS A  40      22.481   2.755  -7.707  1.00  0.00           C  
ATOM    620  HG2 LYS A  40      21.487   2.477  -7.352  1.00  0.00           H  
ATOM    621  HG3 LYS A  40      23.229   2.203  -7.135  1.00  0.00           H  
ATOM    622  CD  LYS A  40      22.694   4.257  -7.502  1.00  0.00           C  
ATOM    623  HD2 LYS A  40      23.725   4.518  -7.749  1.00  0.00           H  
ATOM    624  HD3 LYS A  40      22.024   4.806  -8.162  1.00  0.00           H  
ATOM    625  CE  LYS A  40      22.386   4.623  -6.050  1.00  0.00           C  
ATOM    626  HE2 LYS A  40      21.421   4.178  -5.779  1.00  0.00           H  
ATOM    627  HE3 LYS A  40      23.153   4.182  -5.406  1.00  0.00           H  
ATOM    628  NZ  LYS A  40      22.326   6.093  -5.872  1.00  0.00           N  
ATOM    629  HZ1 LYS A  40      22.139   6.322  -4.904  1.00  0.00           H  
ATOM    630  HZ2 LYS A  40      23.198   6.524  -6.154  1.00  0.00           H  
ATOM    631  HZ3 LYS A  40      21.579   6.476  -6.441  1.00  0.00           H  
ATOM    632  C   LYS A  40      22.138   0.699 -10.960  1.00  0.00           C  
ATOM    633  O   LYS A  40      21.017   0.629 -11.452  1.00  0.00           O  
ATOM    634  N   GLU A  41      23.246   0.569 -11.681  1.00  0.00           N  
ATOM    635  H   GLU A  41      24.131   0.546 -11.198  1.00  0.00           H  
ATOM    636  CA  GLU A  41      23.238   0.307 -13.117  1.00  0.00           C  
ATOM    637  HA  GLU A  41      22.538   0.987 -13.602  1.00  0.00           H  
ATOM    638  CB  GLU A  41      24.633   0.608 -13.675  1.00  0.00           C  
ATOM    639  HB2 GLU A  41      24.955   1.585 -13.309  1.00  0.00           H  
ATOM    640  HB3 GLU A  41      25.337  -0.144 -13.316  1.00  0.00           H  
ATOM    641  CG  GLU A  41      24.644   0.633 -15.203  1.00  0.00           C  
ATOM    642  HG2 GLU A  41      24.188  -0.286 -15.579  1.00  0.00           H  
ATOM    643  HG3 GLU A  41      24.052   1.484 -15.541  1.00  0.00           H  
ATOM    644  CD  GLU A  41      26.070   0.742 -15.739  1.00  0.00           C  
ATOM    645  OE1 GLU A  41      26.450  -0.135 -16.550  1.00  0.00           O  
ATOM    646  OE2 GLU A  41      26.836   1.596 -15.256  1.00  0.00           O  
ATOM    647  C   GLU A  41      22.761  -1.121 -13.419  1.00  0.00           C  
ATOM    648  O   GLU A  41      21.990  -1.321 -14.351  1.00  0.00           O  
ATOM    649  N   THR A  42      23.112  -2.096 -12.576  1.00  0.00           N  
ATOM    650  H   THR A  42      23.752  -1.865 -11.825  1.00  0.00           H  
ATOM    651  CA  THR A  42      22.603  -3.475 -12.661  1.00  0.00           C  
ATOM    652  HA  THR A  42      22.831  -3.873 -13.649  1.00  0.00           H  
ATOM    653  CB  THR A  42      23.290  -4.378 -11.622  1.00  0.00           C  
ATOM    654  HB  THR A  42      23.080  -4.012 -10.619  1.00  0.00           H  
ATOM    655  CG2 THR A  42      22.844  -5.839 -11.709  1.00  0.00           C  
ATOM    656 HG21 THR A  42      21.780  -5.923 -11.496  1.00  0.00           H  
ATOM    657 HG22 THR A  42      23.052  -6.231 -12.705  1.00  0.00           H  
ATOM    658 HG23 THR A  42      23.394  -6.428 -10.976  1.00  0.00           H  
ATOM    659  OG1 THR A  42      24.684  -4.366 -11.828  1.00  0.00           O  
ATOM    660  HG1 THR A  42      25.026  -3.506 -11.549  1.00  0.00           H  
ATOM    661  C   THR A  42      21.080  -3.506 -12.497  1.00  0.00           C  
ATOM    662  O   THR A  42      20.381  -4.076 -13.338  1.00  0.00           O  
ATOM    663  N   PHE A  43      20.536  -2.839 -11.473  1.00  0.00           N  
ATOM    664  H   PHE A  43      21.147  -2.399 -10.789  1.00  0.00           H  
ATOM    665  CA  PHE A  43      19.083  -2.737 -11.272  1.00  0.00           C  
ATOM    666  HA  PHE A  43      18.653  -3.738 -11.288  1.00  0.00           H  
ATOM    667  CB  PHE A  43      18.807  -2.106  -9.902  1.00  0.00           C  
ATOM    668  HB2 PHE A  43      19.190  -1.084  -9.923  1.00  0.00           H  
ATOM    669  HB3 PHE A  43      17.726  -2.048  -9.765  1.00  0.00           H  
ATOM    670  CG  PHE A  43      19.401  -2.814  -8.690  1.00  0.00           C  
ATOM    671  CD1 PHE A  43      19.631  -2.071  -7.518  1.00  0.00           C  
ATOM    672  HD1 PHE A  43      19.400  -1.016  -7.500  1.00  0.00           H  
ATOM    673  CE1 PHE A  43      20.153  -2.693  -6.372  1.00  0.00           C  
ATOM    674  HE1 PHE A  43      20.318  -2.113  -5.475  1.00  0.00           H  
ATOM    675  CZ  PHE A  43      20.475  -4.060  -6.397  1.00  0.00           C  
ATOM    676  HZ  PHE A  43      20.887  -4.537  -5.519  1.00  0.00           H  
ATOM    677  CE2 PHE A  43      20.263  -4.808  -7.567  1.00  0.00           C  
ATOM    678  HE2 PHE A  43      20.507  -5.860  -7.585  1.00  0.00           H  
ATOM    679  CD2 PHE A  43      19.714  -4.192  -8.705  1.00  0.00           C  
ATOM    680  HD2 PHE A  43      19.545  -4.788  -9.588  1.00  0.00           H  
ATOM    681  C   PHE A  43      18.382  -1.948 -12.389  1.00  0.00           C  
ATOM    682  O   PHE A  43      17.279  -2.309 -12.803  1.00  0.00           O  
ATOM    683  N   CYS A  44      19.043  -0.923 -12.938  1.00  0.00           N  
ATOM    684  H   CYS A  44      19.899  -0.615 -12.489  1.00  0.00           H  
ATOM    685  CA  CYS A  44      18.563  -0.176 -14.101  1.00  0.00           C  
ATOM    686  HA  CYS A  44      17.537   0.135 -13.903  1.00  0.00           H  
ATOM    687  CB  CYS A  44      19.428   1.079 -14.257  1.00  0.00           C  
ATOM    688  HB2 CYS A  44      19.481   1.611 -13.308  1.00  0.00           H  
ATOM    689  HB3 CYS A  44      20.437   0.790 -14.556  1.00  0.00           H  
ATOM    690  SG  CYS A  44      18.716   2.165 -15.521  1.00  0.00           S  
ATOM    691  HG  CYS A  44      17.763   2.735 -14.761  1.00  0.00           H  
ATOM    692  C   CYS A  44      18.543  -1.020 -15.392  1.00  0.00           C  
ATOM    693  O   CYS A  44      17.563  -0.970 -16.136  1.00  0.00           O  
ATOM    694  N   ARG A  45      19.564  -1.853 -15.648  1.00  0.00           N  
ATOM    695  H   ARG A  45      20.364  -1.822 -15.020  1.00  0.00           H  
ATOM    696  CA  ARG A  45      19.582  -2.819 -16.766  1.00  0.00           C  
ATOM    697  HA  ARG A  45      19.413  -2.291 -17.708  1.00  0.00           H  
ATOM    698  CB  ARG A  45      20.950  -3.528 -16.829  1.00  0.00           C  
ATOM    699  HB2 ARG A  45      21.185  -3.899 -15.832  1.00  0.00           H  
ATOM    700  HB3 ARG A  45      20.861  -4.387 -17.493  1.00  0.00           H  
ATOM    701  CG  ARG A  45      22.134  -2.679 -17.329  1.00  0.00           C  
ATOM    702  HG2 ARG A  45      22.006  -2.457 -18.389  1.00  0.00           H  
ATOM    703  HG3 ARG A  45      22.181  -1.742 -16.780  1.00  0.00           H  
ATOM    704  CD  ARG A  45      23.435  -3.474 -17.110  1.00  0.00           C  
ATOM    705  HD2 ARG A  45      23.498  -3.744 -16.055  1.00  0.00           H  
ATOM    706  HD3 ARG A  45      23.373  -4.394 -17.694  1.00  0.00           H  
ATOM    707  NE  ARG A  45      24.660  -2.724 -17.461  1.00  0.00           N  
ATOM    708  HE  ARG A  45      24.593  -1.715 -17.518  1.00  0.00           H  
ATOM    709  CZ  ARG A  45      25.875  -3.231 -17.609  1.00  0.00           C  
ATOM    710  NH1 ARG A  45      26.114  -4.514 -17.552  1.00  0.00           N  
ATOM    711 HH11 ARG A  45      25.357  -5.149 -17.365  1.00  0.00           H  
ATOM    712 HH12 ARG A  45      27.059  -4.858 -17.582  1.00  0.00           H  
ATOM    713  NH2 ARG A  45      26.902  -2.458 -17.794  1.00  0.00           N  
ATOM    714 HH21 ARG A  45      26.772  -1.460 -17.576  1.00  0.00           H  
ATOM    715 HH22 ARG A  45      27.829  -2.818 -17.845  1.00  0.00           H  
ATOM    716  C   ARG A  45      18.451  -3.849 -16.616  1.00  0.00           C  
ATOM    717  O   ARG A  45      17.725  -4.099 -17.576  1.00  0.00           O  
ATOM    718  N   ALA A  46      18.246  -4.390 -15.410  1.00  0.00           N  
ATOM    719  H   ALA A  46      18.891  -4.150 -14.665  1.00  0.00           H  
ATOM    720  CA  ALA A  46      17.139  -5.300 -15.108  1.00  0.00           C  
ATOM    721  HA  ALA A  46      17.211  -6.155 -15.777  1.00  0.00           H  
ATOM    722  CB  ALA A  46      17.284  -5.820 -13.673  1.00  0.00           C  
ATOM    723  HB1 ALA A  46      18.238  -6.335 -13.562  1.00  0.00           H  
ATOM    724  HB2 ALA A  46      17.236  -4.992 -12.967  1.00  0.00           H  
ATOM    725  HB3 ALA A  46      16.475  -6.521 -13.460  1.00  0.00           H  
ATOM    726  C   ALA A  46      15.762  -4.649 -15.351  1.00  0.00           C  
ATOM    727  O   ALA A  46      14.935  -5.217 -16.064  1.00  0.00           O  
ATOM    728  N   ALA A  47      15.550  -3.435 -14.830  1.00  0.00           N  
ATOM    729  H   ALA A  47      16.251  -3.047 -14.209  1.00  0.00           H  
ATOM    730  CA  ALA A  47      14.369  -2.615 -15.111  1.00  0.00           C  
ATOM    731  HA  ALA A  47      13.488  -3.133 -14.736  1.00  0.00           H  
ATOM    732  CB  ALA A  47      14.500  -1.285 -14.353  1.00  0.00           C  
ATOM    733  HB1 ALA A  47      13.583  -0.706 -14.461  1.00  0.00           H  
ATOM    734  HB2 ALA A  47      14.664  -1.473 -13.293  1.00  0.00           H  
ATOM    735  HB3 ALA A  47      15.331  -0.699 -14.744  1.00  0.00           H  
ATOM    736  C   ALA A  47      14.173  -2.398 -16.623  1.00  0.00           C  
ATOM    737  O   ALA A  47      13.091  -2.630 -17.144  1.00  0.00           O  
ATOM    738  N   THR A  48      15.241  -2.062 -17.351  1.00  0.00           N  
ATOM    739  H   THR A  48      16.107  -1.903 -16.852  1.00  0.00           H  
ATOM    740  CA  THR A  48      15.225  -1.797 -18.803  1.00  0.00           C  
ATOM    741  HA  THR A  48      14.492  -1.015 -18.995  1.00  0.00           H  
ATOM    742  CB  THR A  48      16.593  -1.261 -19.271  1.00  0.00           C  
ATOM    743  HB  THR A  48      17.373  -1.990 -19.050  1.00  0.00           H  
ATOM    744  CG2 THR A  48      16.639  -0.933 -20.763  1.00  0.00           C  
ATOM    745 HG21 THR A  48      15.842  -0.232 -21.009  1.00  0.00           H  
ATOM    746 HG22 THR A  48      17.600  -0.478 -21.004  1.00  0.00           H  
ATOM    747 HG23 THR A  48      16.527  -1.840 -21.357  1.00  0.00           H  
ATOM    748  OG1 THR A  48      16.886  -0.063 -18.584  1.00  0.00           O  
ATOM    749  HG1 THR A  48      17.058  -0.307 -17.658  1.00  0.00           H  
ATOM    750  C   THR A  48      14.798  -3.018 -19.629  1.00  0.00           C  
ATOM    751  O   THR A  48      13.929  -2.890 -20.494  1.00  0.00           O  
ATOM    752  N   VAL A  49      15.330  -4.216 -19.347  1.00  0.00           N  
ATOM    753  H   VAL A  49      16.024  -4.290 -18.609  1.00  0.00           H  
ATOM    754  CA  VAL A  49      14.891  -5.433 -20.061  1.00  0.00           C  
ATOM    755  HA  VAL A  49      14.848  -5.187 -21.125  1.00  0.00           H  
ATOM    756  CB  VAL A  49      15.865  -6.625 -19.945  1.00  0.00           C  
ATOM    757  HB  VAL A  49      15.457  -7.432 -20.555  1.00  0.00           H  
ATOM    758  CG1 VAL A  49      17.229  -6.268 -20.545  1.00  0.00           C  
ATOM    759 HG11 VAL A  49      17.097  -5.911 -21.567  1.00  0.00           H  
ATOM    760 HG12 VAL A  49      17.714  -5.493 -19.954  1.00  0.00           H  
ATOM    761 HG13 VAL A  49      17.861  -7.156 -20.567  1.00  0.00           H  
ATOM    762  CG2 VAL A  49      16.052  -7.187 -18.530  1.00  0.00           C  
ATOM    763 HG21 VAL A  49      15.094  -7.490 -18.108  1.00  0.00           H  
ATOM    764 HG22 VAL A  49      16.517  -6.441 -17.893  1.00  0.00           H  
ATOM    765 HG23 VAL A  49      16.688  -8.072 -18.575  1.00  0.00           H  
ATOM    766  C   VAL A  49      13.471  -5.844 -19.670  1.00  0.00           C  
ATOM    767  O   VAL A  49      12.724  -6.292 -20.533  1.00  0.00           O  
ATOM    768  N   LEU A  50      13.058  -5.641 -18.414  1.00  0.00           N  
ATOM    769  H   LEU A  50      13.721  -5.279 -17.738  1.00  0.00           H  
ATOM    770  CA  LEU A  50      11.685  -5.912 -17.978  1.00  0.00           C  
ATOM    771  HA  LEU A  50      11.394  -6.893 -18.350  1.00  0.00           H  
ATOM    772  CB  LEU A  50      11.628  -5.936 -16.438  1.00  0.00           C  
ATOM    773  HB2 LEU A  50      12.033  -4.996 -16.059  1.00  0.00           H  
ATOM    774  HB3 LEU A  50      10.586  -6.002 -16.122  1.00  0.00           H  
ATOM    775  CG  LEU A  50      12.408  -7.114 -15.810  1.00  0.00           C  
ATOM    776  HG  LEU A  50      13.411  -7.169 -16.224  1.00  0.00           H  
ATOM    777  CD1 LEU A  50      12.521  -6.939 -14.293  1.00  0.00           C  
ATOM    778 HD11 LEU A  50      13.062  -6.018 -14.075  1.00  0.00           H  
ATOM    779 HD12 LEU A  50      11.526  -6.884 -13.860  1.00  0.00           H  
ATOM    780 HD13 LEU A  50      13.064  -7.781 -13.863  1.00  0.00           H  
ATOM    781  CD2 LEU A  50      11.730  -8.458 -16.076  1.00  0.00           C  
ATOM    782 HD21 LEU A  50      11.707  -8.670 -17.144  1.00  0.00           H  
ATOM    783 HD22 LEU A  50      12.297  -9.251 -15.589  1.00  0.00           H  
ATOM    784 HD23 LEU A  50      10.716  -8.454 -15.683  1.00  0.00           H  
ATOM    785  C   LEU A  50      10.685  -4.919 -18.595  1.00  0.00           C  
ATOM    786  O   LEU A  50       9.595  -5.320 -18.996  1.00  0.00           O  
ATOM    787  N   ARG A  51      11.071  -3.650 -18.761  1.00  0.00           N  
ATOM    788  H   ARG A  51      11.949  -3.377 -18.327  1.00  0.00           H  
ATOM    789  CA  ARG A  51      10.315  -2.611 -19.479  1.00  0.00           C  
ATOM    790  HA  ARG A  51       9.319  -2.546 -19.051  1.00  0.00           H  
ATOM    791  CB  ARG A  51      11.039  -1.273 -19.257  1.00  0.00           C  
ATOM    792  HB2 ARG A  51      11.267  -1.201 -18.195  1.00  0.00           H  
ATOM    793  HB3 ARG A  51      11.980  -1.265 -19.805  1.00  0.00           H  
ATOM    794  CG  ARG A  51      10.216  -0.038 -19.647  1.00  0.00           C  
ATOM    795  HG2 ARG A  51       9.985  -0.074 -20.713  1.00  0.00           H  
ATOM    796  HG3 ARG A  51       9.281  -0.044 -19.095  1.00  0.00           H  
ATOM    797  CD  ARG A  51      10.967   1.269 -19.345  1.00  0.00           C  
ATOM    798  HD2 ARG A  51      11.828   1.325 -20.013  1.00  0.00           H  
ATOM    799  HD3 ARG A  51      10.305   2.110 -19.556  1.00  0.00           H  
ATOM    800  NE  ARG A  51      11.419   1.359 -17.940  1.00  0.00           N  
ATOM    801  HE  ARG A  51      10.930   0.775 -17.256  1.00  0.00           H  
ATOM    802  CZ  ARG A  51      12.456   2.033 -17.482  1.00  0.00           C  
ATOM    803  NH1 ARG A  51      13.118   2.867 -18.227  1.00  0.00           N  
ATOM    804 HH11 ARG A  51      12.778   3.096 -19.134  1.00  0.00           H  
ATOM    805 HH12 ARG A  51      13.910   3.356 -17.821  1.00  0.00           H  
ATOM    806  NH2 ARG A  51      12.874   1.882 -16.266  1.00  0.00           N  
ATOM    807 HH21 ARG A  51      12.382   1.198 -15.680  1.00  0.00           H  
ATOM    808 HH22 ARG A  51      13.632   2.438 -15.917  1.00  0.00           H  
ATOM    809  C   ARG A  51      10.129  -2.955 -20.955  1.00  0.00           C  
ATOM    810  O   ARG A  51       9.011  -2.874 -21.472  1.00  0.00           O  
ATOM    811  N   GLN A  52      11.202  -3.399 -21.616  1.00  0.00           N  
ATOM    812  H   GLN A  52      12.093  -3.407 -21.130  1.00  0.00           H  
ATOM    813  CA  GLN A  52      11.135  -3.948 -22.974  1.00  0.00           C  
ATOM    814  HA  GLN A  52      10.697  -3.202 -23.639  1.00  0.00           H  
ATOM    815  CB  GLN A  52      12.547  -4.284 -23.483  1.00  0.00           C  
ATOM    816  HB2 GLN A  52      13.073  -4.865 -22.726  1.00  0.00           H  
ATOM    817  HB3 GLN A  52      12.463  -4.900 -24.380  1.00  0.00           H  
ATOM    818  CG  GLN A  52      13.369  -3.034 -23.843  1.00  0.00           C  
ATOM    819  HG2 GLN A  52      12.879  -2.519 -24.669  1.00  0.00           H  
ATOM    820  HG3 GLN A  52      13.406  -2.352 -22.995  1.00  0.00           H  
ATOM    821  CD  GLN A  52      14.805  -3.369 -24.250  1.00  0.00           C  
ATOM    822  OE1 GLN A  52      15.380  -4.378 -23.879  1.00  0.00           O  
ATOM    823  NE2 GLN A  52      15.453  -2.540 -25.044  1.00  0.00           N  
ATOM    824 HE21 GLN A  52      16.379  -2.834 -25.303  1.00  0.00           H  
ATOM    825 HE22 GLN A  52      15.013  -1.716 -25.409  1.00  0.00           H  
ATOM    826  C   GLN A  52      10.220  -5.182 -23.034  1.00  0.00           C  
ATOM    827  O   GLN A  52       9.398  -5.267 -23.945  1.00  0.00           O  
ATOM    828  N   PHE A  53      10.285  -6.080 -22.044  1.00  0.00           N  
ATOM    829  H   PHE A  53      10.996  -5.962 -21.328  1.00  0.00           H  
ATOM    830  CA  PHE A  53       9.448  -7.281 -21.987  1.00  0.00           C  
ATOM    831  HA  PHE A  53       9.576  -7.830 -22.922  1.00  0.00           H  
ATOM    832  CB  PHE A  53       9.939  -8.196 -20.849  1.00  0.00           C  
ATOM    833  HB2 PHE A  53      11.016  -8.330 -20.953  1.00  0.00           H  
ATOM    834  HB3 PHE A  53       9.767  -7.711 -19.889  1.00  0.00           H  
ATOM    835  CG  PHE A  53       9.297  -9.569 -20.808  1.00  0.00           C  
ATOM    836  CD1 PHE A  53       8.027  -9.736 -20.224  1.00  0.00           C  
ATOM    837  HD1 PHE A  53       7.504  -8.890 -19.805  1.00  0.00           H  
ATOM    838  CE1 PHE A  53       7.428 -11.006 -20.190  1.00  0.00           C  
ATOM    839  HE1 PHE A  53       6.455 -11.131 -19.738  1.00  0.00           H  
ATOM    840  CZ  PHE A  53       8.102 -12.119 -20.725  1.00  0.00           C  
ATOM    841  HZ  PHE A  53       7.650 -13.100 -20.680  1.00  0.00           H  
ATOM    842  CE2 PHE A  53       9.380 -11.962 -21.288  1.00  0.00           C  
ATOM    843  HE2 PHE A  53       9.908 -12.828 -21.669  1.00  0.00           H  
ATOM    844  CD2 PHE A  53       9.974 -10.688 -21.335  1.00  0.00           C  
ATOM    845  HD2 PHE A  53      10.957 -10.581 -21.771  1.00  0.00           H  
ATOM    846  C   PHE A  53       7.953  -6.932 -21.888  1.00  0.00           C  
ATOM    847  O   PHE A  53       7.184  -7.332 -22.766  1.00  0.00           O  
ATOM    848  N   TYR A  54       7.513  -6.157 -20.885  1.00  0.00           N  
ATOM    849  H   TYR A  54       8.170  -5.796 -20.197  1.00  0.00           H  
ATOM    850  CA  TYR A  54       6.077  -5.852 -20.765  1.00  0.00           C  
ATOM    851  HA  TYR A  54       5.544  -6.794 -20.902  1.00  0.00           H  
ATOM    852  CB  TYR A  54       5.694  -5.359 -19.359  1.00  0.00           C  
ATOM    853  HB2 TYR A  54       4.608  -5.409 -19.277  1.00  0.00           H  
ATOM    854  HB3 TYR A  54       6.087  -6.068 -18.631  1.00  0.00           H  
ATOM    855  CG  TYR A  54       6.106  -3.954 -18.958  1.00  0.00           C  
ATOM    856  CD1 TYR A  54       7.039  -3.773 -17.921  1.00  0.00           C  
ATOM    857  HD1 TYR A  54       7.506  -4.628 -17.457  1.00  0.00           H  
ATOM    858  CE1 TYR A  54       7.374  -2.479 -17.485  1.00  0.00           C  
ATOM    859  HE1 TYR A  54       8.078  -2.344 -16.681  1.00  0.00           H  
ATOM    860  CZ  TYR A  54       6.810  -1.353 -18.117  1.00  0.00           C  
ATOM    861  OH  TYR A  54       7.139  -0.101 -17.711  1.00  0.00           O  
ATOM    862  HH  TYR A  54       7.975  -0.091 -17.191  1.00  0.00           H  
ATOM    863  CE2 TYR A  54       5.876  -1.531 -19.159  1.00  0.00           C  
ATOM    864  HE2 TYR A  54       5.451  -0.664 -19.639  1.00  0.00           H  
ATOM    865  CD2 TYR A  54       5.501  -2.828 -19.555  1.00  0.00           C  
ATOM    866  HD2 TYR A  54       4.753  -2.954 -20.326  1.00  0.00           H  
ATOM    867  C   TYR A  54       5.566  -4.936 -21.889  1.00  0.00           C  
ATOM    868  O   TYR A  54       4.414  -5.074 -22.292  1.00  0.00           O  
ATOM    869  N   SER A  55       6.407  -4.065 -22.463  1.00  0.00           N  
ATOM    870  H   SER A  55       7.335  -3.951 -22.071  1.00  0.00           H  
ATOM    871  CA  SER A  55       6.029  -3.265 -23.645  1.00  0.00           C  
ATOM    872  HA  SER A  55       5.160  -2.660 -23.386  1.00  0.00           H  
ATOM    873  CB  SER A  55       7.164  -2.328 -24.069  1.00  0.00           C  
ATOM    874  HB2 SER A  55       8.064  -2.911 -24.270  1.00  0.00           H  
ATOM    875  HB3 SER A  55       6.869  -1.807 -24.982  1.00  0.00           H  
ATOM    876  OG  SER A  55       7.431  -1.367 -23.072  1.00  0.00           O  
ATOM    877  HG  SER A  55       7.938  -1.809 -22.365  1.00  0.00           H  
ATOM    878  C   SER A  55       5.650  -4.114 -24.867  1.00  0.00           C  
ATOM    879  O   SER A  55       4.845  -3.670 -25.691  1.00  0.00           O  
ATOM    880  N   HIE A  56       6.228  -5.315 -24.993  1.00  0.00           N  
ATOM    881  H   HIE A  56       6.916  -5.592 -24.302  1.00  0.00           H  
ATOM    882  CA  HIE A  56       5.854  -6.305 -26.004  1.00  0.00           C  
ATOM    883  HA  HIE A  56       5.561  -5.795 -26.923  1.00  0.00           H  
ATOM    884  CB  HIE A  56       7.077  -7.179 -26.328  1.00  0.00           C  
ATOM    885  HB2 HIE A  56       7.916  -6.531 -26.586  1.00  0.00           H  
ATOM    886  HB3 HIE A  56       7.362  -7.764 -25.452  1.00  0.00           H  
ATOM    887  CG  HIE A  56       6.835  -8.112 -27.485  1.00  0.00           C  
ATOM    888  ND1 HIE A  56       7.005  -7.782 -28.830  1.00  0.00           N  
ATOM    889  CE1 HIE A  56       6.587  -8.850 -29.524  1.00  0.00           C  
ATOM    890  HE1 HIE A  56       6.576  -8.907 -30.604  1.00  0.00           H  
ATOM    891  NE2 HIE A  56       6.168  -9.820 -28.692  1.00  0.00           N  
ATOM    892  HE2 HIE A  56       5.753 -10.698 -28.969  1.00  0.00           H  
ATOM    893  CD2 HIE A  56       6.316  -9.371 -27.400  1.00  0.00           C  
ATOM    894  HD2 HIE A  56       6.029  -9.883 -26.491  1.00  0.00           H  
ATOM    895  C   HIE A  56       4.650  -7.147 -25.559  1.00  0.00           C  
ATOM    896  O   HIE A  56       3.611  -7.148 -26.217  1.00  0.00           O  
ATOM    897  N   HIE A  57       4.763  -7.852 -24.426  1.00  0.00           N  
ATOM    898  H   HIE A  57       5.623  -7.751 -23.893  1.00  0.00           H  
ATOM    899  CA  HIE A  57       3.798  -8.885 -24.004  1.00  0.00           C  
ATOM    900  HA  HIE A  57       3.521  -9.460 -24.891  1.00  0.00           H  
ATOM    901  CB  HIE A  57       4.464  -9.874 -23.039  1.00  0.00           C  
ATOM    902  HB2 HIE A  57       4.875  -9.332 -22.187  1.00  0.00           H  
ATOM    903  HB3 HIE A  57       3.713 -10.572 -22.668  1.00  0.00           H  
ATOM    904  CG  HIE A  57       5.554 -10.691 -23.686  1.00  0.00           C  
ATOM    905  ND1 HIE A  57       5.365 -11.740 -24.589  1.00  0.00           N  
ATOM    906  CE1 HIE A  57       6.589 -12.203 -24.877  1.00  0.00           C  
ATOM    907  HE1 HIE A  57       6.788 -13.033 -25.539  1.00  0.00           H  
ATOM    908  NE2 HIE A  57       7.523 -11.508 -24.208  1.00  0.00           N  
ATOM    909  HE2 HIE A  57       8.515 -11.703 -24.194  1.00  0.00           H  
ATOM    910  CD2 HIE A  57       6.887 -10.544 -23.465  1.00  0.00           C  
ATOM    911  HD2 HIE A  57       7.343  -9.834 -22.791  1.00  0.00           H  
ATOM    912  C   HIE A  57       2.467  -8.358 -23.443  1.00  0.00           C  
ATOM    913  O   HIE A  57       1.526  -9.137 -23.293  1.00  0.00           O  
ATOM    914  N   GLU A  58       2.323  -7.049 -23.211  1.00  0.00           N  
ATOM    915  H   GLU A  58       3.139  -6.448 -23.270  1.00  0.00           H  
ATOM    916  CA  GLU A  58       1.003  -6.420 -23.019  1.00  0.00           C  
ATOM    917  HA  GLU A  58       0.465  -6.972 -22.248  1.00  0.00           H  
ATOM    918  CB  GLU A  58       1.205  -4.976 -22.514  1.00  0.00           C  
ATOM    919  HB2 GLU A  58       1.829  -5.023 -21.621  1.00  0.00           H  
ATOM    920  HB3 GLU A  58       1.726  -4.389 -23.271  1.00  0.00           H  
ATOM    921  CG  GLU A  58      -0.104  -4.263 -22.138  1.00  0.00           C  
ATOM    922  HG2 GLU A  58      -0.577  -3.871 -23.040  1.00  0.00           H  
ATOM    923  HG3 GLU A  58      -0.784  -4.988 -21.685  1.00  0.00           H  
ATOM    924  CD  GLU A  58       0.125  -3.119 -21.142  1.00  0.00           C  
ATOM    925  OE1 GLU A  58       0.911  -2.180 -21.416  1.00  0.00           O  
ATOM    926  OE2 GLU A  58      -0.456  -3.147 -20.035  1.00  0.00           O  
ATOM    927  C   GLU A  58       0.125  -6.477 -24.292  1.00  0.00           C  
ATOM    928  O   GLU A  58      -1.088  -6.284 -24.215  1.00  0.00           O  
ATOM    929  N   LYS A  59       0.727  -6.759 -25.462  1.00  0.00           N  
ATOM    930  H   LYS A  59       1.736  -6.872 -25.444  1.00  0.00           H  
ATOM    931  CA  LYS A  59       0.087  -6.733 -26.793  1.00  0.00           C  
ATOM    932  HA  LYS A  59      -0.967  -6.475 -26.678  1.00  0.00           H  
ATOM    933  CB  LYS A  59       0.765  -5.658 -27.661  1.00  0.00           C  
ATOM    934  HB2 LYS A  59       1.756  -6.016 -27.945  1.00  0.00           H  
ATOM    935  HB3 LYS A  59       0.179  -5.530 -28.573  1.00  0.00           H  
ATOM    936  CG  LYS A  59       0.920  -4.292 -26.976  1.00  0.00           C  
ATOM    937  HG2 LYS A  59      -0.057  -3.930 -26.651  1.00  0.00           H  
ATOM    938  HG3 LYS A  59       1.574  -4.388 -26.109  1.00  0.00           H  
ATOM    939  CD  LYS A  59       1.546  -3.287 -27.945  1.00  0.00           C  
ATOM    940  HD2 LYS A  59       2.453  -3.719 -28.374  1.00  0.00           H  
ATOM    941  HD3 LYS A  59       0.835  -3.068 -28.745  1.00  0.00           H  
ATOM    942  CE  LYS A  59       1.903  -2.010 -27.184  1.00  0.00           C  
ATOM    943  HE2 LYS A  59       2.610  -2.275 -26.389  1.00  0.00           H  
ATOM    944  HE3 LYS A  59       0.997  -1.613 -26.715  1.00  0.00           H  
ATOM    945  NZ  LYS A  59       2.512  -1.006 -28.087  1.00  0.00           N  
ATOM    946  HZ1 LYS A  59       1.865  -0.746 -28.821  1.00  0.00           H  
ATOM    947  HZ2 LYS A  59       3.349  -1.396 -28.502  1.00  0.00           H  
ATOM    948  HZ3 LYS A  59       2.766  -0.175 -27.567  1.00  0.00           H  
ATOM    949  C   LYS A  59       0.119  -8.068 -27.554  1.00  0.00           C  
ATOM    950  O   LYS A  59      -0.446  -8.150 -28.643  1.00  0.00           O  
ATOM    951  N   ASP A  60       0.805  -9.094 -27.042  1.00  0.00           N  
ATOM    952  H   ASP A  60       1.191  -8.995 -26.118  1.00  0.00           H  
ATOM    953  CA  ASP A  60       0.948 -10.383 -27.738  1.00  0.00           C  
ATOM    954  HA  ASP A  60       1.197 -10.176 -28.779  1.00  0.00           H  
ATOM    955  CB  ASP A  60       2.122 -11.198 -27.163  1.00  0.00           C  
ATOM    956  HB2 ASP A  60       3.012 -10.565 -27.156  1.00  0.00           H  
ATOM    957  HB3 ASP A  60       1.898 -11.469 -26.129  1.00  0.00           H  
ATOM    958  CG  ASP A  60       2.443 -12.480 -27.957  1.00  0.00           C  
ATOM    959  OD1 ASP A  60       1.595 -12.989 -28.723  1.00  0.00           O  
ATOM    960  OD2 ASP A  60       3.573 -13.002 -27.812  1.00  0.00           O  
ATOM    961  C   ASP A  60      -0.380 -11.155 -27.725  1.00  0.00           C  
ATOM    962  O   ASP A  60      -0.868 -11.581 -26.676  1.00  0.00           O  
ATOM    963  N   THR A  61      -0.964 -11.359 -28.908  1.00  0.00           N  
ATOM    964  H   THR A  61      -0.478 -11.061 -29.741  1.00  0.00           H  
ATOM    965  CA  THR A  61      -2.266 -12.022 -29.084  1.00  0.00           C  
ATOM    966  HA  THR A  61      -3.004 -11.478 -28.496  1.00  0.00           H  
ATOM    967  CB  THR A  61      -2.716 -11.990 -30.552  1.00  0.00           C  
ATOM    968  HB  THR A  61      -3.662 -12.524 -30.642  1.00  0.00           H  
ATOM    969  CG2 THR A  61      -2.917 -10.566 -31.068  1.00  0.00           C  
ATOM    970 HG21 THR A  61      -3.633 -10.048 -30.430  1.00  0.00           H  
ATOM    971 HG22 THR A  61      -3.309 -10.594 -32.085  1.00  0.00           H  
ATOM    972 HG23 THR A  61      -1.974 -10.019 -31.059  1.00  0.00           H  
ATOM    973  OG1 THR A  61      -1.760 -12.610 -31.381  1.00  0.00           O  
ATOM    974  HG1 THR A  61      -2.072 -12.545 -32.286  1.00  0.00           H  
ATOM    975  C   THR A  61      -2.285 -13.468 -28.587  1.00  0.00           C  
ATOM    976  O   THR A  61      -3.368 -13.999 -28.338  1.00  0.00           O  
ATOM    977  N   ARG A  62      -1.124 -14.097 -28.346  1.00  0.00           N  
ATOM    978  H   ARG A  62      -0.257 -13.600 -28.562  1.00  0.00           H  
ATOM    979  CA  ARG A  62      -1.034 -15.423 -27.709  1.00  0.00           C  
ATOM    980  HA  ARG A  62      -1.619 -16.129 -28.299  1.00  0.00           H  
ATOM    981  CB  ARG A  62       0.432 -15.895 -27.689  1.00  0.00           C  
ATOM    982  HB2 ARG A  62       1.057 -15.138 -27.215  1.00  0.00           H  
ATOM    983  HB3 ARG A  62       0.499 -16.811 -27.098  1.00  0.00           H  
ATOM    984  CG  ARG A  62       0.938 -16.195 -29.113  1.00  0.00           C  
ATOM    985  HG2 ARG A  62       0.289 -16.954 -29.551  1.00  0.00           H  
ATOM    986  HG3 ARG A  62       0.876 -15.301 -29.734  1.00  0.00           H  
ATOM    987  CD  ARG A  62       2.378 -16.725 -29.151  1.00  0.00           C  
ATOM    988  HD2 ARG A  62       2.481 -17.527 -28.418  1.00  0.00           H  
ATOM    989  HD3 ARG A  62       2.553 -17.136 -30.147  1.00  0.00           H  
ATOM    990  NE  ARG A  62       3.377 -15.675 -28.878  1.00  0.00           N  
ATOM    991  HE  ARG A  62       3.027 -14.759 -28.577  1.00  0.00           H  
ATOM    992  CZ  ARG A  62       4.689 -15.774 -28.990  1.00  0.00           C  
ATOM    993  NH1 ARG A  62       5.284 -16.869 -29.386  1.00  0.00           N  
ATOM    994 HH11 ARG A  62       4.711 -17.668 -29.583  1.00  0.00           H  
ATOM    995 HH12 ARG A  62       6.283 -16.910 -29.430  1.00  0.00           H  
ATOM    996  NH2 ARG A  62       5.430 -14.757 -28.677  1.00  0.00           N  
ATOM    997 HH21 ARG A  62       4.911 -13.945 -28.312  1.00  0.00           H  
ATOM    998 HH22 ARG A  62       6.425 -14.774 -28.703  1.00  0.00           H  
ATOM    999  C   ARG A  62      -1.664 -15.467 -26.310  1.00  0.00           C  
ATOM   1000  O   ARG A  62      -2.149 -16.525 -25.926  1.00  0.00           O  
ATOM   1001  N   CYS A  63      -1.735 -14.349 -25.575  1.00  0.00           N  
ATOM   1002  H   CYS A  63      -1.338 -13.497 -25.956  1.00  0.00           H  
ATOM   1003  CA  CYS A  63      -2.419 -14.297 -24.271  1.00  0.00           C  
ATOM   1004  HA  CYS A  63      -2.124 -15.180 -23.700  1.00  0.00           H  
ATOM   1005  CB  CYS A  63      -1.948 -13.060 -23.487  1.00  0.00           C  
ATOM   1006  HB2 CYS A  63      -2.258 -13.178 -22.448  1.00  0.00           H  
ATOM   1007  HB3 CYS A  63      -0.859 -12.990 -23.507  1.00  0.00           H  
ATOM   1008  SG  CYS A  63      -2.674 -11.515 -24.120  1.00  0.00           S  
ATOM   1009  HG  CYS A  63      -1.889 -11.385 -25.204  1.00  0.00           H  
ATOM   1010  C   CYS A  63      -3.961 -14.346 -24.366  1.00  0.00           C  
ATOM   1011  O   CYS A  63      -4.627 -14.638 -23.371  1.00  0.00           O  
ATOM   1012  N   LEU A  64      -4.528 -14.058 -25.547  1.00  0.00           N  
ATOM   1013  H   LEU A  64      -3.913 -13.851 -26.325  1.00  0.00           H  
ATOM   1014  CA  LEU A  64      -5.975 -13.993 -25.803  1.00  0.00           C  
ATOM   1015  HA  LEU A  64      -6.481 -13.637 -24.904  1.00  0.00           H  
ATOM   1016  CB  LEU A  64      -6.247 -12.999 -26.955  1.00  0.00           C  
ATOM   1017  HB2 LEU A  64      -5.858 -13.432 -27.877  1.00  0.00           H  
ATOM   1018  HB3 LEU A  64      -7.326 -12.900 -27.079  1.00  0.00           H  
ATOM   1019  CG  LEU A  64      -5.639 -11.593 -26.786  1.00  0.00           C  
ATOM   1020  HG  LEU A  64      -4.564 -11.671 -26.633  1.00  0.00           H  
ATOM   1021  CD1 LEU A  64      -5.867 -10.762 -28.048  1.00  0.00           C  
ATOM   1022 HD11 LEU A  64      -5.384  -9.791 -27.939  1.00  0.00           H  
ATOM   1023 HD12 LEU A  64      -5.438 -11.276 -28.907  1.00  0.00           H  
ATOM   1024 HD13 LEU A  64      -6.935 -10.620 -28.215  1.00  0.00           H  
ATOM   1025  CD2 LEU A  64      -6.257 -10.846 -25.605  1.00  0.00           C  
ATOM   1026 HD21 LEU A  64      -7.336 -10.764 -25.733  1.00  0.00           H  
ATOM   1027 HD22 LEU A  64      -6.041 -11.382 -24.681  1.00  0.00           H  
ATOM   1028 HD23 LEU A  64      -5.818  -9.851 -25.532  1.00  0.00           H  
ATOM   1029  C   LEU A  64      -6.593 -15.360 -26.149  1.00  0.00           C  
ATOM   1030  O   LEU A  64      -7.793 -15.555 -25.982  1.00  0.00           O  
ATOM   1031  N   GLY A  65      -5.778 -16.313 -26.619  1.00  0.00           N  
ATOM   1032  H   GLY A  65      -4.797 -16.087 -26.691  1.00  0.00           H  
ATOM   1033  CA  GLY A  65      -6.205 -17.651 -27.056  1.00  0.00           C  
ATOM   1034  HA2 GLY A  65      -7.109 -17.550 -27.656  1.00  0.00           H  
ATOM   1035  HA3 GLY A  65      -5.425 -18.087 -27.679  1.00  0.00           H  
ATOM   1036  C   GLY A  65      -6.509 -18.634 -25.918  1.00  0.00           C  
ATOM   1037  O   GLY A  65      -6.277 -19.832 -26.077  1.00  0.00           O  
ATOM   1038  N   ALA A  66      -6.951 -18.137 -24.762  1.00  0.00           N  
ATOM   1039  H   ALA A  66      -7.241 -17.165 -24.758  1.00  0.00           H  
ATOM   1040  CA  ALA A  66      -7.120 -18.900 -23.528  1.00  0.00           C  
ATOM   1041  HA  ALA A  66      -7.344 -19.937 -23.782  1.00  0.00           H  
ATOM   1042  CB  ALA A  66      -5.791 -18.865 -22.759  1.00  0.00           C  
ATOM   1043  HB1 ALA A  66      -5.545 -17.838 -22.484  1.00  0.00           H  
ATOM   1044  HB2 ALA A  66      -5.864 -19.473 -21.858  1.00  0.00           H  
ATOM   1045  HB3 ALA A  66      -4.992 -19.268 -23.382  1.00  0.00           H  
ATOM   1046  C   ALA A  66      -8.291 -18.364 -22.683  1.00  0.00           C  
ATOM   1047  O   ALA A  66      -8.924 -17.363 -23.018  1.00  0.00           O  
ATOM   1048  N   THR A  67      -8.594 -19.026 -21.561  1.00  0.00           N  
ATOM   1049  H   THR A  67      -8.016 -19.803 -21.287  1.00  0.00           H  
ATOM   1050  CA  THR A  67      -9.701 -18.611 -20.684  1.00  0.00           C  
ATOM   1051  HA  THR A  67     -10.590 -18.539 -21.312  1.00  0.00           H  
ATOM   1052  CB  THR A  67     -10.012 -19.634 -19.575  1.00  0.00           C  
ATOM   1053  HB  THR A  67     -10.967 -19.359 -19.123  1.00  0.00           H  
ATOM   1054  CG2 THR A  67     -10.130 -21.066 -20.094  1.00  0.00           C  
ATOM   1055 HG21 THR A  67      -9.163 -21.433 -20.437  1.00  0.00           H  
ATOM   1056 HG22 THR A  67     -10.500 -21.718 -19.303  1.00  0.00           H  
ATOM   1057 HG23 THR A  67     -10.837 -21.096 -20.924  1.00  0.00           H  
ATOM   1058  OG1 THR A  67      -9.038 -19.642 -18.555  1.00  0.00           O  
ATOM   1059  HG1 THR A  67      -9.185 -20.441 -18.041  1.00  0.00           H  
ATOM   1060  C   THR A  67      -9.466 -17.225 -20.073  1.00  0.00           C  
ATOM   1061  O   THR A  67      -8.340 -16.839 -19.748  1.00  0.00           O  
ATOM   1062  N   ALA A  68     -10.557 -16.492 -19.824  1.00  0.00           N  
ATOM   1063  H   ALA A  68     -11.444 -16.814 -20.182  1.00  0.00           H  
ATOM   1064  CA  ALA A  68     -10.516 -15.165 -19.205  1.00  0.00           C  
ATOM   1065  HA  ALA A  68      -9.997 -14.488 -19.883  1.00  0.00           H  
ATOM   1066  CB  ALA A  68     -11.960 -14.672 -19.044  1.00  0.00           C  
ATOM   1067  HB1 ALA A  68     -12.517 -15.337 -18.383  1.00  0.00           H  
ATOM   1068  HB2 ALA A  68     -11.958 -13.669 -18.615  1.00  0.00           H  
ATOM   1069  HB3 ALA A  68     -12.453 -14.634 -20.017  1.00  0.00           H  
ATOM   1070  C   ALA A  68      -9.763 -15.145 -17.856  1.00  0.00           C  
ATOM   1071  O   ALA A  68      -9.132 -14.149 -17.519  1.00  0.00           O  
ATOM   1072  N   GLN A  69      -9.769 -16.260 -17.115  1.00  0.00           N  
ATOM   1073  H   GLN A  69     -10.293 -17.046 -17.465  1.00  0.00           H  
ATOM   1074  CA  GLN A  69      -9.023 -16.438 -15.865  1.00  0.00           C  
ATOM   1075  HA  GLN A  69      -9.218 -15.567 -15.237  1.00  0.00           H  
ATOM   1076  CB  GLN A  69      -9.595 -17.683 -15.158  1.00  0.00           C  
ATOM   1077  HB2 GLN A  69     -10.683 -17.621 -15.214  1.00  0.00           H  
ATOM   1078  HB3 GLN A  69      -9.295 -18.589 -15.687  1.00  0.00           H  
ATOM   1079  CG  GLN A  69      -9.243 -17.797 -13.664  1.00  0.00           C  
ATOM   1080  HG2 GLN A  69      -9.222 -16.805 -13.212  1.00  0.00           H  
ATOM   1081  HG3 GLN A  69     -10.044 -18.354 -13.177  1.00  0.00           H  
ATOM   1082  CD  GLN A  69      -7.939 -18.526 -13.348  1.00  0.00           C  
ATOM   1083  OE1 GLN A  69      -7.156 -18.912 -14.205  1.00  0.00           O  
ATOM   1084  NE2 GLN A  69      -7.642 -18.728 -12.084  1.00  0.00           N  
ATOM   1085 HE21 GLN A  69      -6.799 -19.225 -11.858  1.00  0.00           H  
ATOM   1086 HE22 GLN A  69      -8.292 -18.448 -11.365  1.00  0.00           H  
ATOM   1087  C   GLN A  69      -7.494 -16.511 -16.074  1.00  0.00           C  
ATOM   1088  O   GLN A  69      -6.744 -16.045 -15.215  1.00  0.00           O  
ATOM   1089  N   GLN A  70      -7.021 -17.026 -17.219  1.00  0.00           N  
ATOM   1090  H   GLN A  70      -7.684 -17.362 -17.911  1.00  0.00           H  
ATOM   1091  CA  GLN A  70      -5.617 -16.921 -17.638  1.00  0.00           C  
ATOM   1092  HA  GLN A  70      -4.977 -17.096 -16.772  1.00  0.00           H  
ATOM   1093  CB  GLN A  70      -5.275 -17.976 -18.704  1.00  0.00           C  
ATOM   1094  HB2 GLN A  70      -5.961 -17.900 -19.549  1.00  0.00           H  
ATOM   1095  HB3 GLN A  70      -4.268 -17.760 -19.066  1.00  0.00           H  
ATOM   1096  CG  GLN A  70      -5.299 -19.410 -18.149  1.00  0.00           C  
ATOM   1097  HG2 GLN A  70      -4.736 -19.435 -17.219  1.00  0.00           H  
ATOM   1098  HG3 GLN A  70      -6.327 -19.701 -17.940  1.00  0.00           H  
ATOM   1099  CD  GLN A  70      -4.665 -20.436 -19.086  1.00  0.00           C  
ATOM   1100  OE1 GLN A  70      -3.995 -20.129 -20.052  1.00  0.00           O  
ATOM   1101  NE2 GLN A  70      -4.830 -21.717 -18.838  1.00  0.00           N  
ATOM   1102 HE21 GLN A  70      -4.406 -22.337 -19.510  1.00  0.00           H  
ATOM   1103 HE22 GLN A  70      -5.392 -22.044 -18.077  1.00  0.00           H  
ATOM   1104  C   GLN A  70      -5.280 -15.516 -18.158  1.00  0.00           C  
ATOM   1105  O   GLN A  70      -4.289 -14.938 -17.718  1.00  0.00           O  
ATOM   1106  N   PHE A  71      -6.116 -14.926 -19.021  1.00  0.00           N  
ATOM   1107  H   PHE A  71      -6.888 -15.470 -19.397  1.00  0.00           H  
ATOM   1108  CA  PHE A  71      -5.920 -13.554 -19.514  1.00  0.00           C  
ATOM   1109  HA  PHE A  71      -4.960 -13.511 -20.028  1.00  0.00           H  
ATOM   1110  CB  PHE A  71      -7.027 -13.241 -20.536  1.00  0.00           C  
ATOM   1111  HB2 PHE A  71      -6.947 -13.954 -21.359  1.00  0.00           H  
ATOM   1112  HB3 PHE A  71      -7.990 -13.408 -20.054  1.00  0.00           H  
ATOM   1113  CG  PHE A  71      -7.028 -11.841 -21.136  1.00  0.00           C  
ATOM   1114  CD1 PHE A  71      -5.830 -11.238 -21.569  1.00  0.00           C  
ATOM   1115  HD1 PHE A  71      -4.887 -11.761 -21.483  1.00  0.00           H  
ATOM   1116  CE1 PHE A  71      -5.853  -9.967 -22.170  1.00  0.00           C  
ATOM   1117  HE1 PHE A  71      -4.930  -9.530 -22.533  1.00  0.00           H  
ATOM   1118  CZ  PHE A  71      -7.075  -9.302 -22.372  1.00  0.00           C  
ATOM   1119  HZ  PHE A  71      -7.086  -8.356 -22.897  1.00  0.00           H  
ATOM   1120  CE2 PHE A  71      -8.277  -9.905 -21.959  1.00  0.00           C  
ATOM   1121  HE2 PHE A  71      -9.224  -9.428 -22.174  1.00  0.00           H  
ATOM   1122  CD2 PHE A  71      -8.250 -11.167 -21.335  1.00  0.00           C  
ATOM   1123  HD2 PHE A  71      -9.180 -11.648 -21.062  1.00  0.00           H  
ATOM   1124  C   PHE A  71      -5.877 -12.520 -18.368  1.00  0.00           C  
ATOM   1125  O   PHE A  71      -5.068 -11.591 -18.389  1.00  0.00           O  
ATOM   1126  N   HIE A  72      -6.686 -12.714 -17.320  1.00  0.00           N  
ATOM   1127  H   HIE A  72      -7.378 -13.453 -17.388  1.00  0.00           H  
ATOM   1128  CA  HIE A  72      -6.636 -11.926 -16.084  1.00  0.00           C  
ATOM   1129  HA  HIE A  72      -6.759 -10.870 -16.327  1.00  0.00           H  
ATOM   1130  CB  HIE A  72      -7.794 -12.331 -15.166  1.00  0.00           C  
ATOM   1131  HB2 HIE A  72      -8.739 -12.133 -15.671  1.00  0.00           H  
ATOM   1132  HB3 HIE A  72      -7.736 -13.399 -14.949  1.00  0.00           H  
ATOM   1133  CG  HIE A  72      -7.778 -11.563 -13.873  1.00  0.00           C  
ATOM   1134  ND1 HIE A  72      -7.966 -10.186 -13.769  1.00  0.00           N  
ATOM   1135  CE1 HIE A  72      -7.820  -9.896 -12.467  1.00  0.00           C  
ATOM   1136  HE1 HIE A  72      -7.905  -8.902 -12.047  1.00  0.00           H  
ATOM   1137  NE2 HIE A  72      -7.560 -11.011 -11.763  1.00  0.00           N  
ATOM   1138  HE2 HIE A  72      -7.449 -11.054 -10.758  1.00  0.00           H  
ATOM   1139  CD2 HIE A  72      -7.517 -12.074 -12.636  1.00  0.00           C  
ATOM   1140  HD2 HIE A  72      -7.303 -13.106 -12.402  1.00  0.00           H  
ATOM   1141  C   HIE A  72      -5.292 -12.050 -15.358  1.00  0.00           C  
ATOM   1142  O   HIE A  72      -4.664 -11.033 -15.069  1.00  0.00           O  
ATOM   1143  N   ARG A  73      -4.802 -13.277 -15.125  1.00  0.00           N  
ATOM   1144  H   ARG A  73      -5.353 -14.079 -15.405  1.00  0.00           H  
ATOM   1145  CA  ARG A  73      -3.492 -13.502 -14.487  1.00  0.00           C  
ATOM   1146  HA  ARG A  73      -3.448 -12.916 -13.567  1.00  0.00           H  
ATOM   1147  CB  ARG A  73      -3.330 -14.979 -14.095  1.00  0.00           C  
ATOM   1148  HB2 ARG A  73      -3.574 -15.623 -14.942  1.00  0.00           H  
ATOM   1149  HB3 ARG A  73      -2.294 -15.156 -13.808  1.00  0.00           H  
ATOM   1150  CG  ARG A  73      -4.227 -15.306 -12.887  1.00  0.00           C  
ATOM   1151  HG2 ARG A  73      -3.976 -14.628 -12.071  1.00  0.00           H  
ATOM   1152  HG3 ARG A  73      -5.274 -15.150 -13.147  1.00  0.00           H  
ATOM   1153  CD  ARG A  73      -4.046 -16.739 -12.376  1.00  0.00           C  
ATOM   1154  HD2 ARG A  73      -2.998 -16.896 -12.125  1.00  0.00           H  
ATOM   1155  HD3 ARG A  73      -4.615 -16.841 -11.451  1.00  0.00           H  
ATOM   1156  NE  ARG A  73      -4.534 -17.742 -13.342  1.00  0.00           N  
ATOM   1157  HE  ARG A  73      -5.494 -17.643 -13.649  1.00  0.00           H  
ATOM   1158  CZ  ARG A  73      -3.868 -18.759 -13.854  1.00  0.00           C  
ATOM   1159  NH1 ARG A  73      -2.599 -18.966 -13.679  1.00  0.00           N  
ATOM   1160 HH11 ARG A  73      -2.049 -18.260 -13.196  1.00  0.00           H  
ATOM   1161 HH12 ARG A  73      -2.070 -19.679 -14.158  1.00  0.00           H  
ATOM   1162  NH2 ARG A  73      -4.506 -19.622 -14.577  1.00  0.00           N  
ATOM   1163 HH21 ARG A  73      -5.518 -19.530 -14.648  1.00  0.00           H  
ATOM   1164 HH22 ARG A  73      -4.017 -20.408 -14.956  1.00  0.00           H  
ATOM   1165  C   ARG A  73      -2.322 -12.987 -15.335  1.00  0.00           C  
ATOM   1166  O   ARG A  73      -1.377 -12.439 -14.777  1.00  0.00           O  
ATOM   1167  N   HIE A  74      -2.413 -13.066 -16.670  1.00  0.00           N  
ATOM   1168  H   HIE A  74      -3.199 -13.576 -17.060  1.00  0.00           H  
ATOM   1169  CA  HIE A  74      -1.465 -12.429 -17.604  1.00  0.00           C  
ATOM   1170  HA  HIE A  74      -0.452 -12.764 -17.377  1.00  0.00           H  
ATOM   1171  CB  HIE A  74      -1.761 -12.825 -19.061  1.00  0.00           C  
ATOM   1172  HB2 HIE A  74      -1.743 -13.912 -19.145  1.00  0.00           H  
ATOM   1173  HB3 HIE A  74      -2.754 -12.479 -19.347  1.00  0.00           H  
ATOM   1174  CG  HIE A  74      -0.746 -12.258 -20.028  1.00  0.00           C  
ATOM   1175  ND1 HIE A  74       0.574 -12.698 -20.150  1.00  0.00           N  
ATOM   1176  CE1 HIE A  74       1.149 -11.881 -21.046  1.00  0.00           C  
ATOM   1177  HE1 HIE A  74       2.183 -11.935 -21.355  1.00  0.00           H  
ATOM   1178  NE2 HIE A  74       0.267 -10.976 -21.498  1.00  0.00           N  
ATOM   1179  HE2 HIE A  74       0.481 -10.255 -22.191  1.00  0.00           H  
ATOM   1180  CD2 HIE A  74      -0.934 -11.192 -20.861  1.00  0.00           C  
ATOM   1181  HD2 HIE A  74      -1.843 -10.626 -20.988  1.00  0.00           H  
ATOM   1182  C   HIE A  74      -1.452 -10.907 -17.439  1.00  0.00           C  
ATOM   1183  O   HIE A  74      -0.388 -10.324 -17.256  1.00  0.00           O  
ATOM   1184  N   LYS A  75      -2.618 -10.252 -17.373  1.00  0.00           N  
ATOM   1185  H   LYS A  75      -3.476 -10.771 -17.533  1.00  0.00           H  
ATOM   1186  CA  LYS A  75      -2.692  -8.816 -17.059  1.00  0.00           C  
ATOM   1187  HA  LYS A  75      -2.016  -8.282 -17.730  1.00  0.00           H  
ATOM   1188  CB  LYS A  75      -4.110  -8.288 -17.293  1.00  0.00           C  
ATOM   1189  HB2 LYS A  75      -4.840  -9.003 -16.911  1.00  0.00           H  
ATOM   1190  HB3 LYS A  75      -4.236  -7.343 -16.760  1.00  0.00           H  
ATOM   1191  CG  LYS A  75      -4.314  -8.031 -18.795  1.00  0.00           C  
ATOM   1192  HG2 LYS A  75      -3.588  -7.285 -19.122  1.00  0.00           H  
ATOM   1193  HG3 LYS A  75      -4.141  -8.949 -19.360  1.00  0.00           H  
ATOM   1194  CD  LYS A  75      -5.713  -7.502 -19.110  1.00  0.00           C  
ATOM   1195  HD2 LYS A  75      -5.937  -6.655 -18.458  1.00  0.00           H  
ATOM   1196  HD3 LYS A  75      -5.724  -7.161 -20.147  1.00  0.00           H  
ATOM   1197  CE  LYS A  75      -6.754  -8.609 -18.926  1.00  0.00           C  
ATOM   1198  HE2 LYS A  75      -6.471  -9.459 -19.557  1.00  0.00           H  
ATOM   1199  HE3 LYS A  75      -6.743  -8.949 -17.885  1.00  0.00           H  
ATOM   1200  NZ  LYS A  75      -8.099  -8.125 -19.303  1.00  0.00           N  
ATOM   1201  HZ1 LYS A  75      -8.381  -7.357 -18.707  1.00  0.00           H  
ATOM   1202  HZ2 LYS A  75      -8.766  -8.880 -19.227  1.00  0.00           H  
ATOM   1203  HZ3 LYS A  75      -8.085  -7.813 -20.265  1.00  0.00           H  
ATOM   1204  C   LYS A  75      -2.179  -8.484 -15.656  1.00  0.00           C  
ATOM   1205  O   LYS A  75      -1.467  -7.497 -15.520  1.00  0.00           O  
ATOM   1206  N   GLN A  76      -2.456  -9.296 -14.633  1.00  0.00           N  
ATOM   1207  H   GLN A  76      -3.100 -10.064 -14.782  1.00  0.00           H  
ATOM   1208  CA  GLN A  76      -1.861  -9.106 -13.300  1.00  0.00           C  
ATOM   1209  HA  GLN A  76      -2.066  -8.086 -12.975  1.00  0.00           H  
ATOM   1210  CB  GLN A  76      -2.465 -10.076 -12.269  1.00  0.00           C  
ATOM   1211  HB2 GLN A  76      -2.530 -11.071 -12.706  1.00  0.00           H  
ATOM   1212  HB3 GLN A  76      -1.799 -10.138 -11.404  1.00  0.00           H  
ATOM   1213  CG  GLN A  76      -3.852  -9.644 -11.769  1.00  0.00           C  
ATOM   1214  HG2 GLN A  76      -4.515  -9.494 -12.621  1.00  0.00           H  
ATOM   1215  HG3 GLN A  76      -4.267 -10.447 -11.161  1.00  0.00           H  
ATOM   1216  CD  GLN A  76      -3.798  -8.360 -10.936  1.00  0.00           C  
ATOM   1217  OE1 GLN A  76      -4.020  -7.263 -11.431  1.00  0.00           O  
ATOM   1218  NE2 GLN A  76      -3.497  -8.426  -9.652  1.00  0.00           N  
ATOM   1219 HE21 GLN A  76      -3.450  -7.558  -9.151  1.00  0.00           H  
ATOM   1220 HE22 GLN A  76      -3.271  -9.309  -9.221  1.00  0.00           H  
ATOM   1221  C   GLN A  76      -0.334  -9.243 -13.332  1.00  0.00           C  
ATOM   1222  O   GLN A  76       0.355  -8.440 -12.713  1.00  0.00           O  
ATOM   1223  N   LEU A  77       0.217 -10.194 -14.092  1.00  0.00           N  
ATOM   1224  H   LEU A  77      -0.392 -10.860 -14.554  1.00  0.00           H  
ATOM   1225  CA  LEU A  77       1.660 -10.325 -14.304  1.00  0.00           C  
ATOM   1226  HA  LEU A  77       2.140 -10.424 -13.332  1.00  0.00           H  
ATOM   1227  CB  LEU A  77       1.940 -11.609 -15.107  1.00  0.00           C  
ATOM   1228  HB2 LEU A  77       1.562 -12.463 -14.542  1.00  0.00           H  
ATOM   1229  HB3 LEU A  77       1.372 -11.575 -16.033  1.00  0.00           H  
ATOM   1230  CG  LEU A  77       3.434 -11.821 -15.441  1.00  0.00           C  
ATOM   1231  HG  LEU A  77       4.025 -10.956 -15.148  1.00  0.00           H  
ATOM   1232  CD1 LEU A  77       3.984 -13.036 -14.695  1.00  0.00           C  
ATOM   1233 HD11 LEU A  77       3.828 -12.920 -13.622  1.00  0.00           H  
ATOM   1234 HD12 LEU A  77       3.483 -13.944 -15.034  1.00  0.00           H  
ATOM   1235 HD13 LEU A  77       5.054 -13.121 -14.880  1.00  0.00           H  
ATOM   1236  CD2 LEU A  77       3.619 -12.036 -16.944  1.00  0.00           C  
ATOM   1237 HD21 LEU A  77       3.016 -12.883 -17.272  1.00  0.00           H  
ATOM   1238 HD22 LEU A  77       3.295 -11.147 -17.486  1.00  0.00           H  
ATOM   1239 HD23 LEU A  77       4.668 -12.227 -17.171  1.00  0.00           H  
ATOM   1240  C   LEU A  77       2.241  -9.065 -14.966  1.00  0.00           C  
ATOM   1241  O   LEU A  77       3.165  -8.466 -14.422  1.00  0.00           O  
ATOM   1242  N   ILE A  78       1.654  -8.600 -16.074  1.00  0.00           N  
ATOM   1243  H   ILE A  78       0.890  -9.146 -16.465  1.00  0.00           H  
ATOM   1244  CA  ILE A  78       2.035  -7.338 -16.740  1.00  0.00           C  
ATOM   1245  HA  ILE A  78       3.078  -7.406 -17.042  1.00  0.00           H  
ATOM   1246  CB  ILE A  78       1.167  -7.130 -18.009  1.00  0.00           C  
ATOM   1247  HB  ILE A  78       0.126  -7.279 -17.722  1.00  0.00           H  
ATOM   1248  CG2 ILE A  78       1.260  -5.701 -18.574  1.00  0.00           C  
ATOM   1249 HG21 ILE A  78       2.299  -5.416 -18.737  1.00  0.00           H  
ATOM   1250 HG22 ILE A  78       0.720  -5.645 -19.520  1.00  0.00           H  
ATOM   1251 HG23 ILE A  78       0.793  -4.990 -17.891  1.00  0.00           H  
ATOM   1252  CG1 ILE A  78       1.478  -8.165 -19.120  1.00  0.00           C  
ATOM   1253 HG12 ILE A  78       1.401  -9.171 -18.709  1.00  0.00           H  
ATOM   1254 HG13 ILE A  78       0.713  -8.080 -19.893  1.00  0.00           H  
ATOM   1255  CD1 ILE A  78       2.849  -8.041 -19.799  1.00  0.00           C  
ATOM   1256 HD11 ILE A  78       2.936  -7.087 -20.317  1.00  0.00           H  
ATOM   1257 HD12 ILE A  78       2.954  -8.843 -20.530  1.00  0.00           H  
ATOM   1258 HD13 ILE A  78       3.650  -8.134 -19.067  1.00  0.00           H  
ATOM   1259  C   ILE A  78       1.949  -6.145 -15.767  1.00  0.00           C  
ATOM   1260  O   ILE A  78       2.861  -5.315 -15.724  1.00  0.00           O  
ATOM   1261  N   ARG A  79       0.905  -6.089 -14.928  1.00  0.00           N  
ATOM   1262  H   ARG A  79       0.177  -6.788 -15.036  1.00  0.00           H  
ATOM   1263  CA  ARG A  79       0.728  -5.059 -13.892  1.00  0.00           C  
ATOM   1264  HA  ARG A  79       0.798  -4.084 -14.375  1.00  0.00           H  
ATOM   1265  CB  ARG A  79      -0.667  -5.184 -13.250  1.00  0.00           C  
ATOM   1266  HB2 ARG A  79      -1.426  -5.193 -14.034  1.00  0.00           H  
ATOM   1267  HB3 ARG A  79      -0.746  -6.102 -12.669  1.00  0.00           H  
ATOM   1268  CG  ARG A  79      -0.917  -3.982 -12.337  1.00  0.00           C  
ATOM   1269  HG2 ARG A  79      -0.188  -3.970 -11.525  1.00  0.00           H  
ATOM   1270  HG3 ARG A  79      -0.779  -3.076 -12.930  1.00  0.00           H  
ATOM   1271  CD  ARG A  79      -2.314  -3.947 -11.715  1.00  0.00           C  
ATOM   1272  HD2 ARG A  79      -3.068  -4.132 -12.483  1.00  0.00           H  
ATOM   1273  HD3 ARG A  79      -2.394  -4.699 -10.928  1.00  0.00           H  
ATOM   1274  NE  ARG A  79      -2.484  -2.603 -11.169  1.00  0.00           N  
ATOM   1275  HE  ARG A  79      -1.640  -2.030 -11.105  1.00  0.00           H  
ATOM   1276  CZ  ARG A  79      -3.550  -1.945 -10.801  1.00  0.00           C  
ATOM   1277  NH1 ARG A  79      -4.698  -2.494 -10.542  1.00  0.00           N  
ATOM   1278 HH11 ARG A  79      -4.779  -3.491 -10.532  1.00  0.00           H  
ATOM   1279 HH12 ARG A  79      -5.355  -1.885 -10.067  1.00  0.00           H  
ATOM   1280  NH2 ARG A  79      -3.435  -0.667 -10.686  1.00  0.00           N  
ATOM   1281 HH21 ARG A  79      -2.502  -0.279 -10.798  1.00  0.00           H  
ATOM   1282 HH22 ARG A  79      -4.131  -0.159 -10.137  1.00  0.00           H  
ATOM   1283  C   ARG A  79       1.842  -5.095 -12.843  1.00  0.00           C  
ATOM   1284  O   ARG A  79       2.485  -4.073 -12.602  1.00  0.00           O  
ATOM   1285  N   PHE A  80       2.135  -6.249 -12.251  1.00  0.00           N  
ATOM   1286  H   PHE A  80       1.562  -7.065 -12.444  1.00  0.00           H  
ATOM   1287  CA  PHE A  80       3.248  -6.368 -11.308  1.00  0.00           C  
ATOM   1288  HA  PHE A  80       3.126  -5.603 -10.541  1.00  0.00           H  
ATOM   1289  CB  PHE A  80       3.216  -7.739 -10.623  1.00  0.00           C  
ATOM   1290  HB2 PHE A  80       3.193  -8.507 -11.395  1.00  0.00           H  
ATOM   1291  HB3 PHE A  80       4.139  -7.858 -10.058  1.00  0.00           H  
ATOM   1292  CG  PHE A  80       2.062  -7.971  -9.662  1.00  0.00           C  
ATOM   1293  CD1 PHE A  80       1.231  -9.099  -9.815  1.00  0.00           C  
ATOM   1294  HD1 PHE A  80       1.394  -9.788 -10.630  1.00  0.00           H  
ATOM   1295  CE1 PHE A  80       0.188  -9.339  -8.905  1.00  0.00           C  
ATOM   1296  HE1 PHE A  80      -0.438 -10.211  -9.017  1.00  0.00           H  
ATOM   1297  CZ  PHE A  80      -0.026  -8.461  -7.830  1.00  0.00           C  
ATOM   1298  HZ  PHE A  80      -0.813  -8.667  -7.115  1.00  0.00           H  
ATOM   1299  CE2 PHE A  80       0.807  -7.341  -7.665  1.00  0.00           C  
ATOM   1300  HE2 PHE A  80       0.658  -6.680  -6.824  1.00  0.00           H  
ATOM   1301  CD2 PHE A  80       1.850  -7.098  -8.576  1.00  0.00           C  
ATOM   1302  HD2 PHE A  80       2.494  -6.245  -8.425  1.00  0.00           H  
ATOM   1303  C   PHE A  80       4.613  -6.093 -11.964  1.00  0.00           C  
ATOM   1304  O   PHE A  80       5.448  -5.451 -11.331  1.00  0.00           O  
ATOM   1305  N   LEU A  81       4.845  -6.492 -13.225  1.00  0.00           N  
ATOM   1306  H   LEU A  81       4.145  -7.075 -13.681  1.00  0.00           H  
ATOM   1307  CA  LEU A  81       6.068  -6.144 -13.973  1.00  0.00           C  
ATOM   1308  HA  LEU A  81       6.927  -6.530 -13.428  1.00  0.00           H  
ATOM   1309  CB  LEU A  81       6.045  -6.763 -15.385  1.00  0.00           C  
ATOM   1310  HB2 LEU A  81       5.067  -6.588 -15.830  1.00  0.00           H  
ATOM   1311  HB3 LEU A  81       6.778  -6.236 -15.998  1.00  0.00           H  
ATOM   1312  CG  LEU A  81       6.371  -8.261 -15.469  1.00  0.00           C  
ATOM   1313  HG  LEU A  81       5.704  -8.829 -14.829  1.00  0.00           H  
ATOM   1314  CD1 LEU A  81       6.190  -8.730 -16.911  1.00  0.00           C  
ATOM   1315 HD11 LEU A  81       5.168  -8.533 -17.232  1.00  0.00           H  
ATOM   1316 HD12 LEU A  81       6.886  -8.208 -17.568  1.00  0.00           H  
ATOM   1317 HD13 LEU A  81       6.372  -9.803 -16.975  1.00  0.00           H  
ATOM   1318  CD2 LEU A  81       7.820  -8.550 -15.074  1.00  0.00           C  
ATOM   1319 HD21 LEU A  81       7.967  -8.353 -14.015  1.00  0.00           H  
ATOM   1320 HD22 LEU A  81       8.047  -9.600 -15.255  1.00  0.00           H  
ATOM   1321 HD23 LEU A  81       8.492  -7.928 -15.665  1.00  0.00           H  
ATOM   1322  C   LEU A  81       6.269  -4.624 -14.094  1.00  0.00           C  
ATOM   1323  O   LEU A  81       7.372  -4.132 -13.847  1.00  0.00           O  
ATOM   1324  N   LYS A  82       5.211  -3.869 -14.417  1.00  0.00           N  
ATOM   1325  H   LYS A  82       4.348  -4.349 -14.663  1.00  0.00           H  
ATOM   1326  CA  LYS A  82       5.231  -2.390 -14.436  1.00  0.00           C  
ATOM   1327  HA  LYS A  82       6.003  -2.043 -15.123  1.00  0.00           H  
ATOM   1328  CB  LYS A  82       3.865  -1.862 -14.902  1.00  0.00           C  
ATOM   1329  HB2 LYS A  82       3.059  -2.396 -14.399  1.00  0.00           H  
ATOM   1330  HB3 LYS A  82       3.779  -0.804 -14.647  1.00  0.00           H  
ATOM   1331  CG  LYS A  82       3.711  -1.999 -16.416  1.00  0.00           C  
ATOM   1332  HG2 LYS A  82       4.399  -1.296 -16.882  1.00  0.00           H  
ATOM   1333  HG3 LYS A  82       3.960  -3.012 -16.734  1.00  0.00           H  
ATOM   1334  CD  LYS A  82       2.287  -1.667 -16.866  1.00  0.00           C  
ATOM   1335  HD2 LYS A  82       1.601  -2.445 -16.523  1.00  0.00           H  
ATOM   1336  HD3 LYS A  82       1.987  -0.703 -16.451  1.00  0.00           H  
ATOM   1337  CE  LYS A  82       2.287  -1.596 -18.392  1.00  0.00           C  
ATOM   1338  HE2 LYS A  82       3.039  -0.870 -18.710  1.00  0.00           H  
ATOM   1339  HE3 LYS A  82       2.572  -2.573 -18.794  1.00  0.00           H  
ATOM   1340  NZ  LYS A  82       0.967  -1.209 -18.926  1.00  0.00           N  
ATOM   1341  HZ1 LYS A  82       0.615  -0.335 -18.574  1.00  0.00           H  
ATOM   1342  HZ2 LYS A  82       1.003  -1.203 -19.950  1.00  0.00           H  
ATOM   1343  HZ3 LYS A  82       0.286  -1.966 -18.815  1.00  0.00           H  
ATOM   1344  C   LYS A  82       5.586  -1.792 -13.074  1.00  0.00           C  
ATOM   1345  O   LYS A  82       6.368  -0.846 -12.991  1.00  0.00           O  
ATOM   1346  N   ARG A  83       5.042  -2.361 -11.994  1.00  0.00           N  
ATOM   1347  H   ARG A  83       4.391  -3.123 -12.158  1.00  0.00           H  
ATOM   1348  CA  ARG A  83       5.306  -1.926 -10.611  1.00  0.00           C  
ATOM   1349  HA  ARG A  83       5.215  -0.840 -10.571  1.00  0.00           H  
ATOM   1350  CB  ARG A  83       4.224  -2.544  -9.716  1.00  0.00           C  
ATOM   1351  HB2 ARG A  83       3.263  -2.491 -10.237  1.00  0.00           H  
ATOM   1352  HB3 ARG A  83       4.455  -3.595  -9.531  1.00  0.00           H  
ATOM   1353  CG  ARG A  83       4.074  -1.806  -8.383  1.00  0.00           C  
ATOM   1354  HG2 ARG A  83       4.998  -1.868  -7.810  1.00  0.00           H  
ATOM   1355  HG3 ARG A  83       3.829  -0.759  -8.566  1.00  0.00           H  
ATOM   1356  CD  ARG A  83       2.928  -2.461  -7.614  1.00  0.00           C  
ATOM   1357  HD2 ARG A  83       2.040  -2.455  -8.250  1.00  0.00           H  
ATOM   1358  HD3 ARG A  83       3.188  -3.494  -7.384  1.00  0.00           H  
ATOM   1359  NE  ARG A  83       2.644  -1.769  -6.354  1.00  0.00           N  
ATOM   1360  HE  ARG A  83       3.383  -1.237  -5.916  1.00  0.00           H  
ATOM   1361  CZ  ARG A  83       1.486  -1.782  -5.733  1.00  0.00           C  
ATOM   1362  NH1 ARG A  83       0.406  -2.325  -6.221  1.00  0.00           N  
ATOM   1363 HH11 ARG A  83       0.359  -2.429  -7.236  1.00  0.00           H  
ATOM   1364 HH12 ARG A  83      -0.458  -2.076  -5.779  1.00  0.00           H  
ATOM   1365  NH2 ARG A  83       1.362  -1.170  -4.603  1.00  0.00           N  
ATOM   1366 HH21 ARG A  83       2.144  -0.604  -4.282  1.00  0.00           H  
ATOM   1367 HH22 ARG A  83       0.435  -0.968  -4.272  1.00  0.00           H  
ATOM   1368  C   ARG A  83       6.733  -2.266 -10.154  1.00  0.00           C  
ATOM   1369  O   ARG A  83       7.383  -1.451  -9.504  1.00  0.00           O  
ATOM   1370  N   LEU A  84       7.248  -3.428 -10.557  1.00  0.00           N  
ATOM   1371  H   LEU A  84       6.633  -4.056 -11.061  1.00  0.00           H  
ATOM   1372  CA  LEU A  84       8.625  -3.868 -10.325  1.00  0.00           C  
ATOM   1373  HA  LEU A  84       8.822  -3.848  -9.253  1.00  0.00           H  
ATOM   1374  CB  LEU A  84       8.741  -5.319 -10.829  1.00  0.00           C  
ATOM   1375  HB2 LEU A  84       8.140  -5.959 -10.183  1.00  0.00           H  
ATOM   1376  HB3 LEU A  84       8.311  -5.370 -11.828  1.00  0.00           H  
ATOM   1377  CG  LEU A  84      10.165  -5.893 -10.920  1.00  0.00           C  
ATOM   1378  HG  LEU A  84      10.771  -5.292 -11.599  1.00  0.00           H  
ATOM   1379  CD1 LEU A  84      10.849  -5.968  -9.556  1.00  0.00           C  
ATOM   1380 HD11 LEU A  84      11.826  -6.439  -9.651  1.00  0.00           H  
ATOM   1381 HD12 LEU A  84      10.983  -4.965  -9.153  1.00  0.00           H  
ATOM   1382 HD13 LEU A  84      10.233  -6.547  -8.868  1.00  0.00           H  
ATOM   1383  CD2 LEU A  84      10.070  -7.309 -11.485  1.00  0.00           C  
ATOM   1384 HD21 LEU A  84       9.465  -7.933 -10.827  1.00  0.00           H  
ATOM   1385 HD22 LEU A  84       9.615  -7.284 -12.474  1.00  0.00           H  
ATOM   1386 HD23 LEU A  84      11.066  -7.742 -11.572  1.00  0.00           H  
ATOM   1387  C   LEU A  84       9.635  -2.930 -11.001  1.00  0.00           C  
ATOM   1388  O   LEU A  84      10.565  -2.470 -10.345  1.00  0.00           O  
ATOM   1389  N   ASP A  85       9.411  -2.614 -12.281  1.00  0.00           N  
ATOM   1390  H   ASP A  85       8.638  -3.075 -12.753  1.00  0.00           H  
ATOM   1391  CA  ASP A  85      10.151  -1.603 -13.046  1.00  0.00           C  
ATOM   1392  HA  ASP A  85      11.195  -1.908 -13.147  1.00  0.00           H  
ATOM   1393  CB  ASP A  85       9.531  -1.530 -14.455  1.00  0.00           C  
ATOM   1394  HB2 ASP A  85       9.647  -2.508 -14.925  1.00  0.00           H  
ATOM   1395  HB3 ASP A  85       8.464  -1.337 -14.362  1.00  0.00           H  
ATOM   1396  CG  ASP A  85      10.122  -0.479 -15.400  1.00  0.00           C  
ATOM   1397  OD1 ASP A  85      11.255  -0.002 -15.184  1.00  0.00           O  
ATOM   1398  OD2 ASP A  85       9.444  -0.135 -16.395  1.00  0.00           O  
ATOM   1399  C   ASP A  85      10.140  -0.255 -12.305  1.00  0.00           C  
ATOM   1400  O   ASP A  85      11.205   0.264 -11.980  1.00  0.00           O  
ATOM   1401  N   ARG A  86       8.963   0.252 -11.906  1.00  0.00           N  
ATOM   1402  H   ARG A  86       8.112  -0.210 -12.225  1.00  0.00           H  
ATOM   1403  CA  ARG A  86       8.853   1.483 -11.099  1.00  0.00           C  
ATOM   1404  HA  ARG A  86       9.241   2.305 -11.704  1.00  0.00           H  
ATOM   1405  CB  ARG A  86       7.370   1.750 -10.780  1.00  0.00           C  
ATOM   1406  HB2 ARG A  86       6.778   1.569 -11.680  1.00  0.00           H  
ATOM   1407  HB3 ARG A  86       7.036   1.055 -10.011  1.00  0.00           H  
ATOM   1408  CG  ARG A  86       7.092   3.188 -10.314  1.00  0.00           C  
ATOM   1409  HG2 ARG A  86       7.730   3.435  -9.466  1.00  0.00           H  
ATOM   1410  HG3 ARG A  86       7.321   3.871 -11.133  1.00  0.00           H  
ATOM   1411  CD  ARG A  86       5.618   3.355  -9.903  1.00  0.00           C  
ATOM   1412  HD2 ARG A  86       4.970   3.019 -10.714  1.00  0.00           H  
ATOM   1413  HD3 ARG A  86       5.416   2.718  -9.040  1.00  0.00           H  
ATOM   1414  NE  ARG A  86       5.298   4.754  -9.554  1.00  0.00           N  
ATOM   1415  HE  ARG A  86       5.306   5.014  -8.562  1.00  0.00           H  
ATOM   1416  CZ  ARG A  86       4.992   5.742 -10.375  1.00  0.00           C  
ATOM   1417  NH1 ARG A  86       4.883   5.566 -11.664  1.00  0.00           N  
ATOM   1418 HH11 ARG A  86       5.006   4.638 -12.012  1.00  0.00           H  
ATOM   1419 HH12 ARG A  86       4.796   6.350 -12.306  1.00  0.00           H  
ATOM   1420  NH2 ARG A  86       4.815   6.929  -9.890  1.00  0.00           N  
ATOM   1421 HH21 ARG A  86       4.937   7.009  -8.875  1.00  0.00           H  
ATOM   1422 HH22 ARG A  86       4.540   7.695 -10.468  1.00  0.00           H  
ATOM   1423  C   ARG A  86       9.725   1.448  -9.830  1.00  0.00           C  
ATOM   1424  O   ARG A  86      10.436   2.413  -9.567  1.00  0.00           O  
ATOM   1425  N   ASN A  87       9.692   0.364  -9.049  1.00  0.00           N  
ATOM   1426  H   ASN A  87       9.081  -0.401  -9.315  1.00  0.00           H  
ATOM   1427  CA  ASN A  87      10.450   0.278  -7.791  1.00  0.00           C  
ATOM   1428  HA  ASN A  87      10.365   1.250  -7.301  1.00  0.00           H  
ATOM   1429  CB  ASN A  87       9.815  -0.800  -6.876  1.00  0.00           C  
ATOM   1430  HB2 ASN A  87       8.928  -1.220  -7.353  1.00  0.00           H  
ATOM   1431  HB3 ASN A  87      10.526  -1.607  -6.723  1.00  0.00           H  
ATOM   1432  CG  ASN A  87       9.400  -0.274  -5.507  1.00  0.00           C  
ATOM   1433  OD1 ASN A  87       9.899   0.718  -5.005  1.00  0.00           O  
ATOM   1434  ND2 ASN A  87       8.449  -0.908  -4.866  1.00  0.00           N  
ATOM   1435 HD21 ASN A  87       8.181  -0.550  -3.944  1.00  0.00           H  
ATOM   1436 HD22 ASN A  87       8.033  -1.733  -5.248  1.00  0.00           H  
ATOM   1437  C   ASN A  87      11.969   0.065  -8.004  1.00  0.00           C  
ATOM   1438  O   ASN A  87      12.774   0.634  -7.266  1.00  0.00           O  
ATOM   1439  N   LEU A  88      12.385  -0.684  -9.031  1.00  0.00           N  
ATOM   1440  H   LEU A  88      11.683  -1.128  -9.614  1.00  0.00           H  
ATOM   1441  CA  LEU A  88      13.801  -0.814  -9.421  1.00  0.00           C  
ATOM   1442  HA  LEU A  88      14.390  -1.101  -8.551  1.00  0.00           H  
ATOM   1443  CB  LEU A  88      13.948  -1.876 -10.523  1.00  0.00           C  
ATOM   1444  HB2 LEU A  88      13.224  -1.653 -11.308  1.00  0.00           H  
ATOM   1445  HB3 LEU A  88      14.945  -1.784 -10.957  1.00  0.00           H  
ATOM   1446  CG  LEU A  88      13.765  -3.331 -10.074  1.00  0.00           C  
ATOM   1447  HG  LEU A  88      12.839  -3.438  -9.515  1.00  0.00           H  
ATOM   1448  CD1 LEU A  88      13.709  -4.221 -11.316  1.00  0.00           C  
ATOM   1449 HD11 LEU A  88      14.632  -4.128 -11.890  1.00  0.00           H  
ATOM   1450 HD12 LEU A  88      13.561  -5.258 -11.024  1.00  0.00           H  
ATOM   1451 HD13 LEU A  88      12.872  -3.913 -11.943  1.00  0.00           H  
ATOM   1452  CD2 LEU A  88      14.925  -3.820  -9.209  1.00  0.00           C  
ATOM   1453 HD21 LEU A  88      15.854  -3.781  -9.777  1.00  0.00           H  
ATOM   1454 HD22 LEU A  88      15.025  -3.197  -8.323  1.00  0.00           H  
ATOM   1455 HD23 LEU A  88      14.731  -4.844  -8.897  1.00  0.00           H  
ATOM   1456  C   LEU A  88      14.378   0.509  -9.942  1.00  0.00           C  
ATOM   1457  O   LEU A  88      15.496   0.883  -9.587  1.00  0.00           O  
ATOM   1458  N   TRP A  89      13.602   1.234 -10.749  1.00  0.00           N  
ATOM   1459  H   TRP A  89      12.708   0.841 -11.042  1.00  0.00           H  
ATOM   1460  CA  TRP A  89      13.930   2.576 -11.226  1.00  0.00           C  
ATOM   1461  HA  TRP A  89      14.895   2.548 -11.736  1.00  0.00           H  
ATOM   1462  CB  TRP A  89      12.853   2.969 -12.249  1.00  0.00           C  
ATOM   1463  HB2 TRP A  89      12.830   2.199 -13.021  1.00  0.00           H  
ATOM   1464  HB3 TRP A  89      11.884   2.947 -11.750  1.00  0.00           H  
ATOM   1465  CG  TRP A  89      12.949   4.284 -12.959  1.00  0.00           C  
ATOM   1466  CD1 TRP A  89      13.924   5.215 -12.848  1.00  0.00           C  
ATOM   1467  HD1 TRP A  89      14.807   5.134 -12.226  1.00  0.00           H  
ATOM   1468  NE1 TRP A  89      13.608   6.311 -13.619  1.00  0.00           N  
ATOM   1469  HE1 TRP A  89      14.168   7.150 -13.618  1.00  0.00           H  
ATOM   1470  CE2 TRP A  89      12.486   6.085 -14.384  1.00  0.00           C  
ATOM   1471  CZ2 TRP A  89      11.839   6.828 -15.378  1.00  0.00           C  
ATOM   1472  HZ2 TRP A  89      12.250   7.771 -15.694  1.00  0.00           H  
ATOM   1473  CH2 TRP A  89      10.668   6.314 -15.962  1.00  0.00           C  
ATOM   1474  HH2 TRP A  89      10.156   6.869 -16.736  1.00  0.00           H  
ATOM   1475  CZ3 TRP A  89      10.168   5.067 -15.546  1.00  0.00           C  
ATOM   1476  HZ3 TRP A  89       9.270   4.669 -16.000  1.00  0.00           H  
ATOM   1477  CE3 TRP A  89      10.843   4.317 -14.563  1.00  0.00           C  
ATOM   1478  HE3 TRP A  89      10.472   3.342 -14.276  1.00  0.00           H  
ATOM   1479  CD2 TRP A  89      12.021   4.807 -13.958  1.00  0.00           C  
ATOM   1480  C   TRP A  89      14.057   3.563 -10.052  1.00  0.00           C  
ATOM   1481  O   TRP A  89      15.032   4.314 -10.000  1.00  0.00           O  
ATOM   1482  N   GLY A  90      13.167   3.502  -9.055  1.00  0.00           N  
ATOM   1483  H   GLY A  90      12.339   2.928  -9.180  1.00  0.00           H  
ATOM   1484  CA  GLY A  90      13.307   4.269  -7.809  1.00  0.00           C  
ATOM   1485  HA2 GLY A  90      13.318   5.332  -8.037  1.00  0.00           H  
ATOM   1486  HA3 GLY A  90      12.454   4.053  -7.169  1.00  0.00           H  
ATOM   1487  C   GLY A  90      14.585   3.942  -7.022  1.00  0.00           C  
ATOM   1488  O   GLY A  90      15.308   4.841  -6.596  1.00  0.00           O  
ATOM   1489  N   LEU A  91      14.920   2.655  -6.882  1.00  0.00           N  
ATOM   1490  H   LEU A  91      14.257   1.959  -7.214  1.00  0.00           H  
ATOM   1491  CA  LEU A  91      16.137   2.184  -6.207  1.00  0.00           C  
ATOM   1492  HA  LEU A  91      16.166   2.634  -5.215  1.00  0.00           H  
ATOM   1493  CB  LEU A  91      15.986   0.658  -6.065  1.00  0.00           C  
ATOM   1494  HB2 LEU A  91      15.055   0.444  -5.537  1.00  0.00           H  
ATOM   1495  HB3 LEU A  91      15.897   0.235  -7.066  1.00  0.00           H  
ATOM   1496  CG  LEU A  91      17.135  -0.064  -5.345  1.00  0.00           C  
ATOM   1497  HG  LEU A  91      18.083   0.163  -5.829  1.00  0.00           H  
ATOM   1498  CD1 LEU A  91      17.224   0.312  -3.865  1.00  0.00           C  
ATOM   1499 HD11 LEU A  91      17.438   1.376  -3.768  1.00  0.00           H  
ATOM   1500 HD12 LEU A  91      16.282   0.086  -3.365  1.00  0.00           H  
ATOM   1501 HD13 LEU A  91      18.029  -0.248  -3.390  1.00  0.00           H  
ATOM   1502  CD2 LEU A  91      16.885  -1.566  -5.456  1.00  0.00           C  
ATOM   1503 HD21 LEU A  91      15.936  -1.832  -4.992  1.00  0.00           H  
ATOM   1504 HD22 LEU A  91      16.859  -1.853  -6.508  1.00  0.00           H  
ATOM   1505 HD23 LEU A  91      17.690  -2.113  -4.967  1.00  0.00           H  
ATOM   1506  C   LEU A  91      17.443   2.584  -6.934  1.00  0.00           C  
ATOM   1507  O   LEU A  91      18.443   2.930  -6.298  1.00  0.00           O  
ATOM   1508  N   ALA A  92      17.444   2.533  -8.271  1.00  0.00           N  
ATOM   1509  H   ALA A  92      16.600   2.192  -8.725  1.00  0.00           H  
ATOM   1510  CA  ALA A  92      18.581   2.892  -9.119  1.00  0.00           C  
ATOM   1511  HA  ALA A  92      19.493   2.485  -8.685  1.00  0.00           H  
ATOM   1512  CB  ALA A  92      18.362   2.242 -10.492  1.00  0.00           C  
ATOM   1513  HB1 ALA A  92      17.441   2.616 -10.944  1.00  0.00           H  
ATOM   1514  HB2 ALA A  92      19.198   2.486 -11.147  1.00  0.00           H  
ATOM   1515  HB3 ALA A  92      18.292   1.160 -10.387  1.00  0.00           H  
ATOM   1516  C   ALA A  92      18.771   4.411  -9.292  1.00  0.00           C  
ATOM   1517  O   ALA A  92      19.898   4.882  -9.468  1.00  0.00           O  
ATOM   1518  N   GLY A  93      17.672   5.170  -9.336  1.00  0.00           N  
ATOM   1519  H   GLY A  93      16.777   4.705  -9.205  1.00  0.00           H  
ATOM   1520  CA  GLY A  93      17.599   6.556  -9.812  1.00  0.00           C  
ATOM   1521  HA2 GLY A  93      16.631   6.972  -9.530  1.00  0.00           H  
ATOM   1522  HA3 GLY A  93      18.382   7.142  -9.334  1.00  0.00           H  
ATOM   1523  C   GLY A  93      17.761   6.690 -11.335  1.00  0.00           C  
ATOM   1524  O   GLY A  93      17.065   7.484 -11.967  1.00  0.00           O  
ATOM   1525  N   LEU A  94      18.661   5.907 -11.938  1.00  0.00           N  
ATOM   1526  H   LEU A  94      19.207   5.297 -11.347  1.00  0.00           H  
ATOM   1527  CA  LEU A  94      18.905   5.868 -13.381  1.00  0.00           C  
ATOM   1528  HA  LEU A  94      19.206   6.863 -13.702  1.00  0.00           H  
ATOM   1529  CB  LEU A  94      20.040   4.878 -13.697  1.00  0.00           C  
ATOM   1530  HB2 LEU A  94      19.731   3.895 -13.344  1.00  0.00           H  
ATOM   1531  HB3 LEU A  94      20.159   4.822 -14.782  1.00  0.00           H  
ATOM   1532  CG  LEU A  94      21.411   5.193 -13.074  1.00  0.00           C  
ATOM   1533  HG  LEU A  94      21.324   5.229 -11.988  1.00  0.00           H  
ATOM   1534  CD1 LEU A  94      22.395   4.084 -13.445  1.00  0.00           C  
ATOM   1535 HD11 LEU A  94      22.018   3.131 -13.080  1.00  0.00           H  
ATOM   1536 HD12 LEU A  94      22.521   4.036 -14.528  1.00  0.00           H  
ATOM   1537 HD13 LEU A  94      23.365   4.277 -12.986  1.00  0.00           H  
ATOM   1538  CD2 LEU A  94      21.978   6.524 -13.572  1.00  0.00           C  
ATOM   1539 HD21 LEU A  94      22.977   6.674 -13.163  1.00  0.00           H  
ATOM   1540 HD22 LEU A  94      21.350   7.350 -13.243  1.00  0.00           H  
ATOM   1541 HD23 LEU A  94      22.038   6.524 -14.661  1.00  0.00           H  
ATOM   1542  C   LEU A  94      17.640   5.485 -14.168  1.00  0.00           C  
ATOM   1543  O   LEU A  94      16.998   4.476 -13.883  1.00  0.00           O  
ATOM   1544  N   ASN A  95      17.327   6.278 -15.196  1.00  0.00           N  
ATOM   1545  H   ASN A  95      17.917   7.081 -15.351  1.00  0.00           H  
ATOM   1546  CA  ASN A  95      16.157   6.111 -16.060  1.00  0.00           C  
ATOM   1547  HA  ASN A  95      15.275   6.006 -15.433  1.00  0.00           H  
ATOM   1548  CB  ASN A  95      16.037   7.412 -16.889  1.00  0.00           C  
ATOM   1549  HB2 ASN A  95      16.037   8.255 -16.201  1.00  0.00           H  
ATOM   1550  HB3 ASN A  95      16.898   7.507 -17.547  1.00  0.00           H  
ATOM   1551  CG  ASN A  95      14.789   7.514 -17.758  1.00  0.00           C  
ATOM   1552  OD1 ASN A  95      14.401   6.590 -18.452  1.00  0.00           O  
ATOM   1553  ND2 ASN A  95      14.137   8.657 -17.806  1.00  0.00           N  
ATOM   1554 HD21 ASN A  95      13.346   8.672 -18.424  1.00  0.00           H  
ATOM   1555 HD22 ASN A  95      14.458   9.470 -17.313  1.00  0.00           H  
ATOM   1556  C   ASN A  95      16.216   4.826 -16.913  1.00  0.00           C  
ATOM   1557  O   ASN A  95      15.265   4.045 -16.919  1.00  0.00           O  
ATOM   1558  N   SER A  96      17.323   4.601 -17.622  1.00  0.00           N  
ATOM   1559  H   SER A  96      18.099   5.240 -17.528  1.00  0.00           H  
ATOM   1560  CA  SER A  96      17.528   3.471 -18.539  1.00  0.00           C  
ATOM   1561  HA  SER A  96      17.094   2.568 -18.108  1.00  0.00           H  
ATOM   1562  CB  SER A  96      16.823   3.763 -19.868  1.00  0.00           C  
ATOM   1563  HB2 SER A  96      15.763   3.942 -19.679  1.00  0.00           H  
ATOM   1564  HB3 SER A  96      17.256   4.658 -20.320  1.00  0.00           H  
ATOM   1565  OG  SER A  96      16.958   2.673 -20.757  1.00  0.00           O  
ATOM   1566  HG  SER A  96      16.409   2.830 -21.529  1.00  0.00           H  
ATOM   1567  C   SER A  96      19.027   3.233 -18.760  1.00  0.00           C  
ATOM   1568  O   SER A  96      19.815   4.179 -18.676  1.00  0.00           O  
ATOM   1569  N   CYS A  97      19.429   1.990 -19.036  1.00  0.00           N  
ATOM   1570  H   CYS A  97      18.723   1.266 -19.124  1.00  0.00           H  
ATOM   1571  CA  CYS A  97      20.834   1.629 -19.249  1.00  0.00           C  
ATOM   1572  HA  CYS A  97      21.370   2.530 -19.539  1.00  0.00           H  
ATOM   1573  CB  CYS A  97      21.434   1.160 -17.916  1.00  0.00           C  
ATOM   1574  HB2 CYS A  97      21.394   1.968 -17.183  1.00  0.00           H  
ATOM   1575  HB3 CYS A  97      20.856   0.315 -17.541  1.00  0.00           H  
ATOM   1576  SG  CYS A  97      23.154   0.636 -18.179  1.00  0.00           S  
ATOM   1577  HG  CYS A  97      23.722   1.850 -18.209  1.00  0.00           H  
ATOM   1578  C   CYS A  97      21.009   0.564 -20.353  1.00  0.00           C  
ATOM   1579  O   CYS A  97      20.400  -0.507 -20.260  1.00  0.00           O  
ATOM   1580  N   PRO A  98      21.850   0.803 -21.382  1.00  0.00           N  
ATOM   1581  CD  PRO A  98      22.604   2.022 -21.649  1.00  0.00           C  
ATOM   1582  HD2 PRO A  98      23.159   2.351 -20.770  1.00  0.00           H  
ATOM   1583  HD3 PRO A  98      21.923   2.808 -21.980  1.00  0.00           H  
ATOM   1584  CG  PRO A  98      23.585   1.682 -22.771  1.00  0.00           C  
ATOM   1585  HG2 PRO A  98      24.528   1.340 -22.340  1.00  0.00           H  
ATOM   1586  HG3 PRO A  98      23.755   2.532 -23.432  1.00  0.00           H  
ATOM   1587  CB  PRO A  98      22.899   0.527 -23.500  1.00  0.00           C  
ATOM   1588  HB2 PRO A  98      23.617  -0.113 -24.018  1.00  0.00           H  
ATOM   1589  HB3 PRO A  98      22.166   0.924 -24.204  1.00  0.00           H  
ATOM   1590  CA  PRO A  98      22.173  -0.215 -22.375  1.00  0.00           C  
ATOM   1591  HA  PRO A  98      21.256  -0.651 -22.772  1.00  0.00           H  
ATOM   1592  C   PRO A  98      23.037  -1.329 -21.766  1.00  0.00           C  
ATOM   1593  O   PRO A  98      24.147  -1.096 -21.289  1.00  0.00           O  
ATOM   1594  N   VAL A  99      22.539  -2.563 -21.826  1.00  0.00           N  
ATOM   1595  H   VAL A  99      21.630  -2.695 -22.241  1.00  0.00           H  
ATOM   1596  CA  VAL A  99      23.338  -3.755 -21.529  1.00  0.00           C  
ATOM   1597  HA  VAL A  99      24.058  -3.483 -20.760  1.00  0.00           H  
ATOM   1598  CB  VAL A  99      22.457  -4.870 -20.933  1.00  0.00           C  
ATOM   1599  HB  VAL A  99      21.835  -4.429 -20.153  1.00  0.00           H  
ATOM   1600  CG1 VAL A  99      21.535  -5.535 -21.964  1.00  0.00           C  
ATOM   1601 HG11 VAL A  99      22.122  -6.048 -22.727  1.00  0.00           H  
ATOM   1602 HG12 VAL A  99      20.907  -4.785 -22.442  1.00  0.00           H  
ATOM   1603 HG13 VAL A  99      20.891  -6.264 -21.473  1.00  0.00           H  
ATOM   1604  CG2 VAL A  99      23.319  -5.947 -20.267  1.00  0.00           C  
ATOM   1605 HG21 VAL A  99      24.008  -5.498 -19.555  1.00  0.00           H  
ATOM   1606 HG22 VAL A  99      22.681  -6.653 -19.741  1.00  0.00           H  
ATOM   1607 HG23 VAL A  99      23.891  -6.495 -21.012  1.00  0.00           H  
ATOM   1608  C   VAL A  99      24.147  -4.184 -22.761  1.00  0.00           C  
ATOM   1609  O   VAL A  99      23.756  -3.934 -23.902  1.00  0.00           O  
ATOM   1610  N   LYS A 100      25.281  -4.843 -22.517  1.00  0.00           N  
ATOM   1611  H   LYS A 100      25.499  -5.055 -21.553  1.00  0.00           H  
ATOM   1612  CA  LYS A 100      26.159  -5.437 -23.527  1.00  0.00           C  
ATOM   1613  HA  LYS A 100      25.600  -5.600 -24.451  1.00  0.00           H  
ATOM   1614  CB  LYS A 100      27.347  -4.505 -23.814  1.00  0.00           C  
ATOM   1615  HB2 LYS A 100      27.734  -4.077 -22.888  1.00  0.00           H  
ATOM   1616  HB3 LYS A 100      28.150  -5.095 -24.242  1.00  0.00           H  
ATOM   1617  CG  LYS A 100      26.979  -3.393 -24.804  1.00  0.00           C  
ATOM   1618  HG2 LYS A 100      26.229  -3.760 -25.506  1.00  0.00           H  
ATOM   1619  HG3 LYS A 100      26.567  -2.542 -24.259  1.00  0.00           H  
ATOM   1620  CD  LYS A 100      28.215  -2.972 -25.607  1.00  0.00           C  
ATOM   1621  HD2 LYS A 100      28.983  -2.594 -24.929  1.00  0.00           H  
ATOM   1622  HD3 LYS A 100      28.599  -3.851 -26.135  1.00  0.00           H  
ATOM   1623  CE  LYS A 100      27.832  -1.897 -26.626  1.00  0.00           C  
ATOM   1624  HE2 LYS A 100      26.916  -2.212 -27.134  1.00  0.00           H  
ATOM   1625  HE3 LYS A 100      27.616  -0.968 -26.090  1.00  0.00           H  
ATOM   1626  NZ  LYS A 100      28.914  -1.696 -27.619  1.00  0.00           N  
ATOM   1627  HZ1 LYS A 100      29.069  -2.555 -28.136  1.00  0.00           H  
ATOM   1628  HZ2 LYS A 100      29.775  -1.448 -27.152  1.00  0.00           H  
ATOM   1629  HZ3 LYS A 100      28.665  -0.966 -28.273  1.00  0.00           H  
ATOM   1630  C   LYS A 100      26.635  -6.815 -23.079  1.00  0.00           C  
ATOM   1631  O   LYS A 100      26.608  -7.120 -21.889  1.00  0.00           O  
ATOM   1632  N   GLU A 101      27.068  -7.611 -24.053  1.00  0.00           N  
ATOM   1633  H   GLU A 101      27.239  -7.180 -24.958  1.00  0.00           H  
ATOM   1634  CA  GLU A 101      27.677  -8.933 -23.868  1.00  0.00           C  
ATOM   1635  HA  GLU A 101      27.698  -9.411 -24.850  1.00  0.00           H  
ATOM   1636  CB  GLU A 101      29.140  -8.787 -23.407  1.00  0.00           C  
ATOM   1637  HB2 GLU A 101      29.140  -8.643 -22.327  1.00  0.00           H  
ATOM   1638  HB3 GLU A 101      29.644  -9.729 -23.628  1.00  0.00           H  
ATOM   1639  CG  GLU A 101      29.988  -7.646 -24.006  1.00  0.00           C  
ATOM   1640  HG2 GLU A 101      29.723  -6.714 -23.497  1.00  0.00           H  
ATOM   1641  HG3 GLU A 101      31.038  -7.832 -23.769  1.00  0.00           H  
ATOM   1642  CD  GLU A 101      29.823  -7.463 -25.523  1.00  0.00           C  
ATOM   1643  OE1 GLU A 101      30.622  -8.061 -26.269  1.00  0.00           O  
ATOM   1644  OE2 GLU A 101      28.914  -6.691 -25.919  1.00  0.00           O  
ATOM   1645  C   GLU A 101      26.851  -9.868 -22.954  1.00  0.00           C  
ATOM   1646  O   GLU A 101      27.420 -10.631 -22.173  1.00  0.00           O  
ATOM   1647  N   ALA A 102      25.516  -9.748 -23.001  1.00  0.00           N  
ATOM   1648  H   ALA A 102      25.134  -9.100 -23.669  1.00  0.00           H  
ATOM   1649  CA  ALA A 102      24.554 -10.468 -22.165  1.00  0.00           C  
ATOM   1650  HA  ALA A 102      25.023 -10.721 -21.218  1.00  0.00           H  
ATOM   1651  CB  ALA A 102      23.378  -9.538 -21.852  1.00  0.00           C  
ATOM   1652  HB1 ALA A 102      23.735  -8.697 -21.264  1.00  0.00           H  
ATOM   1653  HB2 ALA A 102      22.925  -9.182 -22.777  1.00  0.00           H  
ATOM   1654  HB3 ALA A 102      22.626 -10.075 -21.272  1.00  0.00           H  
ATOM   1655  C   ALA A 102      24.073 -11.787 -22.789  1.00  0.00           C  
ATOM   1656  O   ALA A 102      23.931 -11.903 -24.007  1.00  0.00           O  
ATOM   1657  N   ASN A 103      23.778 -12.766 -21.935  1.00  0.00           N  
ATOM   1658  H   ASN A 103      23.925 -12.600 -20.949  1.00  0.00           H  
ATOM   1659  CA  ASN A 103      23.196 -14.045 -22.336  1.00  0.00           C  
ATOM   1660  HA  ASN A 103      23.578 -14.295 -23.328  1.00  0.00           H  
ATOM   1661  CB  ASN A 103      23.698 -15.114 -21.344  1.00  0.00           C  
ATOM   1662  HB2 ASN A 103      24.587 -14.752 -20.830  1.00  0.00           H  
ATOM   1663  HB3 ASN A 103      22.940 -15.334 -20.593  1.00  0.00           H  
ATOM   1664  CG  ASN A 103      24.071 -16.393 -22.064  1.00  0.00           C  
ATOM   1665  OD1 ASN A 103      23.320 -16.902 -22.876  1.00  0.00           O  
ATOM   1666  ND2 ASN A 103      25.247 -16.930 -21.841  1.00  0.00           N  
ATOM   1667 HD21 ASN A 103      25.470 -17.754 -22.368  1.00  0.00           H  
ATOM   1668 HD22 ASN A 103      25.912 -16.455 -21.257  1.00  0.00           H  
ATOM   1669  C   ASN A 103      21.653 -13.970 -22.463  1.00  0.00           C  
ATOM   1670  O   ASN A 103      21.057 -12.892 -22.441  1.00  0.00           O  
ATOM   1671  N   GLN A 104      20.985 -15.118 -22.595  1.00  0.00           N  
ATOM   1672  H   GLN A 104      21.522 -15.981 -22.618  1.00  0.00           H  
ATOM   1673  CA  GLN A 104      19.519 -15.250 -22.636  1.00  0.00           C  
ATOM   1674  HA  GLN A 104      19.050 -14.294 -22.395  1.00  0.00           H  
ATOM   1675  CB  GLN A 104      19.074 -15.658 -24.053  1.00  0.00           C  
ATOM   1676  HB2 GLN A 104      19.552 -16.609 -24.293  1.00  0.00           H  
ATOM   1677  HB3 GLN A 104      18.002 -15.841 -24.045  1.00  0.00           H  
ATOM   1678  CG  GLN A 104      19.441 -14.648 -25.166  1.00  0.00           C  
ATOM   1679  HG2 GLN A 104      20.191 -13.944 -24.812  1.00  0.00           H  
ATOM   1680  HG3 GLN A 104      19.890 -15.198 -25.993  1.00  0.00           H  
ATOM   1681  CD  GLN A 104      18.271 -13.846 -25.741  1.00  0.00           C  
ATOM   1682  OE1 GLN A 104      17.110 -14.214 -25.687  1.00  0.00           O  
ATOM   1683  NE2 GLN A 104      18.533 -12.716 -26.356  1.00  0.00           N  
ATOM   1684 HE21 GLN A 104      17.737 -12.211 -26.701  1.00  0.00           H  
ATOM   1685 HE22 GLN A 104      19.461 -12.333 -26.356  1.00  0.00           H  
ATOM   1686  C   GLN A 104      19.046 -16.277 -21.588  1.00  0.00           C  
ATOM   1687  O   GLN A 104      19.728 -17.272 -21.349  1.00  0.00           O  
ATOM   1688  N   SER A 105      17.885 -16.060 -20.960  1.00  0.00           N  
ATOM   1689  H   SER A 105      17.363 -15.209 -21.171  1.00  0.00           H  
ATOM   1690  CA  SER A 105      17.356 -16.940 -19.900  1.00  0.00           C  
ATOM   1691  HA  SER A 105      17.660 -17.964 -20.118  1.00  0.00           H  
ATOM   1692  CB  SER A 105      17.974 -16.533 -18.556  1.00  0.00           C  
ATOM   1693  HB2 SER A 105      19.038 -16.347 -18.698  1.00  0.00           H  
ATOM   1694  HB3 SER A 105      17.500 -15.616 -18.199  1.00  0.00           H  
ATOM   1695  OG  SER A 105      17.838 -17.556 -17.586  1.00  0.00           O  
ATOM   1696  HG  SER A 105      18.637 -18.093 -17.635  1.00  0.00           H  
ATOM   1697  C   SER A 105      15.821 -16.915 -19.819  1.00  0.00           C  
ATOM   1698  O   SER A 105      15.193 -16.020 -20.375  1.00  0.00           O  
ATOM   1699  N   THR A 106      15.209 -17.882 -19.125  1.00  0.00           N  
ATOM   1700  H   THR A 106      15.794 -18.556 -18.654  1.00  0.00           H  
ATOM   1701  CA  THR A 106      13.773 -17.860 -18.772  1.00  0.00           C  
ATOM   1702  HA  THR A 106      13.169 -17.764 -19.676  1.00  0.00           H  
ATOM   1703  CB  THR A 106      13.377 -19.159 -18.045  1.00  0.00           C  
ATOM   1704  HB  THR A 106      14.159 -19.394 -17.324  1.00  0.00           H  
ATOM   1705  CG2 THR A 106      13.242 -20.340 -19.001  1.00  0.00           C  
ATOM   1706 HG21 THR A 106      12.534 -20.102 -19.795  1.00  0.00           H  
ATOM   1707 HG22 THR A 106      14.210 -20.568 -19.447  1.00  0.00           H  
ATOM   1708 HG23 THR A 106      12.884 -21.219 -18.461  1.00  0.00           H  
ATOM   1709  OG1 THR A 106      12.179 -19.035 -17.316  1.00  0.00           O  
ATOM   1710  HG1 THR A 106      11.435 -19.211 -17.908  1.00  0.00           H  
ATOM   1711  C   THR A 106      13.472 -16.666 -17.863  1.00  0.00           C  
ATOM   1712  O   THR A 106      14.270 -16.364 -16.967  1.00  0.00           O  
ATOM   1713  N   LEU A 107      12.323 -16.006 -18.048  1.00  0.00           N  
ATOM   1714  H   LEU A 107      11.681 -16.287 -18.779  1.00  0.00           H  
ATOM   1715  CA  LEU A 107      11.928 -14.919 -17.158  1.00  0.00           C  
ATOM   1716  HA  LEU A 107      12.748 -14.204 -17.143  1.00  0.00           H  
ATOM   1717  CB  LEU A 107      10.696 -14.196 -17.732  1.00  0.00           C  
ATOM   1718  HB2 LEU A 107      10.956 -13.766 -18.702  1.00  0.00           H  
ATOM   1719  HB3 LEU A 107       9.905 -14.929 -17.892  1.00  0.00           H  
ATOM   1720  CG  LEU A 107      10.159 -13.082 -16.816  1.00  0.00           C  
ATOM   1721  HG  LEU A 107       9.887 -13.509 -15.853  1.00  0.00           H  
ATOM   1722  CD1 LEU A 107      11.166 -11.949 -16.607  1.00  0.00           C  
ATOM   1723 HD11 LEU A 107      11.440 -11.517 -17.568  1.00  0.00           H  
ATOM   1724 HD12 LEU A 107      10.715 -11.180 -15.982  1.00  0.00           H  
ATOM   1725 HD13 LEU A 107      12.060 -12.322 -16.113  1.00  0.00           H  
ATOM   1726  CD2 LEU A 107       8.908 -12.450 -17.407  1.00  0.00           C  
ATOM   1727 HD21 LEU A 107       8.192 -13.227 -17.679  1.00  0.00           H  
ATOM   1728 HD22 LEU A 107       8.448 -11.786 -16.679  1.00  0.00           H  
ATOM   1729 HD23 LEU A 107       9.177 -11.884 -18.295  1.00  0.00           H  
ATOM   1730  C   LEU A 107      11.740 -15.405 -15.708  1.00  0.00           C  
ATOM   1731  O   LEU A 107      12.173 -14.711 -14.796  1.00  0.00           O  
ATOM   1732  N   GLU A 108      11.171 -16.591 -15.468  1.00  0.00           N  
ATOM   1733  H   GLU A 108      10.823 -17.127 -16.261  1.00  0.00           H  
ATOM   1734  CA  GLU A 108      11.016 -17.157 -14.109  1.00  0.00           C  
ATOM   1735  HA  GLU A 108      10.424 -16.466 -13.508  1.00  0.00           H  
ATOM   1736  CB  GLU A 108      10.257 -18.503 -14.180  1.00  0.00           C  
ATOM   1737  HB2 GLU A 108       9.434 -18.432 -14.888  1.00  0.00           H  
ATOM   1738  HB3 GLU A 108      10.941 -19.254 -14.581  1.00  0.00           H  
ATOM   1739  CG  GLU A 108       9.719 -19.011 -12.822  1.00  0.00           C  
ATOM   1740  HG2 GLU A 108       9.599 -20.094 -12.907  1.00  0.00           H  
ATOM   1741  HG3 GLU A 108      10.471 -18.845 -12.048  1.00  0.00           H  
ATOM   1742  CD  GLU A 108       8.353 -18.405 -12.407  1.00  0.00           C  
ATOM   1743  OE1 GLU A 108       8.233 -17.912 -11.255  1.00  0.00           O  
ATOM   1744  OE2 GLU A 108       7.417 -18.433 -13.243  1.00  0.00           O  
ATOM   1745  C   GLU A 108      12.390 -17.327 -13.423  1.00  0.00           C  
ATOM   1746  O   GLU A 108      12.615 -16.874 -12.298  1.00  0.00           O  
ATOM   1747  N   ASN A 109      13.366 -17.880 -14.151  1.00  0.00           N  
ATOM   1748  H   ASN A 109      13.125 -18.188 -15.086  1.00  0.00           H  
ATOM   1749  CA  ASN A 109      14.743 -18.034 -13.670  1.00  0.00           C  
ATOM   1750  HA  ASN A 109      14.714 -18.569 -12.720  1.00  0.00           H  
ATOM   1751  CB  ASN A 109      15.498 -18.878 -14.706  1.00  0.00           C  
ATOM   1752  HB2 ASN A 109      14.958 -19.809 -14.883  1.00  0.00           H  
ATOM   1753  HB3 ASN A 109      15.563 -18.334 -15.648  1.00  0.00           H  
ATOM   1754  CG  ASN A 109      16.903 -19.192 -14.245  1.00  0.00           C  
ATOM   1755  OD1 ASN A 109      17.824 -18.404 -14.383  1.00  0.00           O  
ATOM   1756  ND2 ASN A 109      17.118 -20.351 -13.680  1.00  0.00           N  
ATOM   1757 HD21 ASN A 109      18.056 -20.547 -13.379  1.00  0.00           H  
ATOM   1758 HD22 ASN A 109      16.353 -20.987 -13.540  1.00  0.00           H  
ATOM   1759  C   ASN A 109      15.455 -16.688 -13.414  1.00  0.00           C  
ATOM   1760  O   ASN A 109      16.230 -16.552 -12.460  1.00  0.00           O  
ATOM   1761  N   PHE A 110      15.190 -15.694 -14.261  1.00  0.00           N  
ATOM   1762  H   PHE A 110      14.577 -15.893 -15.048  1.00  0.00           H  
ATOM   1763  CA  PHE A 110      15.699 -14.331 -14.129  1.00  0.00           C  
ATOM   1764  HA  PHE A 110      16.778 -14.372 -13.988  1.00  0.00           H  
ATOM   1765  CB  PHE A 110      15.413 -13.603 -15.452  1.00  0.00           C  
ATOM   1766  HB2 PHE A 110      15.853 -14.179 -16.268  1.00  0.00           H  
ATOM   1767  HB3 PHE A 110      14.339 -13.580 -15.620  1.00  0.00           H  
ATOM   1768  CG  PHE A 110      15.938 -12.187 -15.538  1.00  0.00           C  
ATOM   1769  CD1 PHE A 110      17.255 -11.954 -15.975  1.00  0.00           C  
ATOM   1770  HD1 PHE A 110      17.900 -12.781 -16.237  1.00  0.00           H  
ATOM   1771  CE1 PHE A 110      17.733 -10.638 -16.088  1.00  0.00           C  
ATOM   1772  HE1 PHE A 110      18.744 -10.469 -16.417  1.00  0.00           H  
ATOM   1773  CZ  PHE A 110      16.901  -9.553 -15.764  1.00  0.00           C  
ATOM   1774  HZ  PHE A 110      17.270  -8.542 -15.857  1.00  0.00           H  
ATOM   1775  CE2 PHE A 110      15.585  -9.783 -15.331  1.00  0.00           C  
ATOM   1776  HE2 PHE A 110      14.944  -8.947 -15.103  1.00  0.00           H  
ATOM   1777  CD2 PHE A 110      15.101 -11.099 -15.221  1.00  0.00           C  
ATOM   1778  HD2 PHE A 110      14.081 -11.276 -14.908  1.00  0.00           H  
ATOM   1779  C   PHE A 110      15.099 -13.607 -12.908  1.00  0.00           C  
ATOM   1780  O   PHE A 110      15.833 -12.971 -12.148  1.00  0.00           O  
ATOM   1781  N   LEU A 111      13.787 -13.738 -12.681  1.00  0.00           N  
ATOM   1782  H   LEU A 111      13.236 -14.275 -13.349  1.00  0.00           H  
ATOM   1783  CA  LEU A 111      13.093 -13.151 -11.531  1.00  0.00           C  
ATOM   1784  HA  LEU A 111      13.396 -12.109 -11.445  1.00  0.00           H  
ATOM   1785  CB  LEU A 111      11.572 -13.187 -11.758  1.00  0.00           C  
ATOM   1786  HB2 LEU A 111      11.289 -14.223 -11.953  1.00  0.00           H  
ATOM   1787  HB3 LEU A 111      11.070 -12.875 -10.842  1.00  0.00           H  
ATOM   1788  CG  LEU A 111      11.063 -12.308 -12.920  1.00  0.00           C  
ATOM   1789  HG  LEU A 111      11.607 -12.548 -13.825  1.00  0.00           H  
ATOM   1790  CD1 LEU A 111       9.580 -12.603 -13.143  1.00  0.00           C  
ATOM   1791 HD11 LEU A 111       9.458 -13.660 -13.387  1.00  0.00           H  
ATOM   1792 HD12 LEU A 111       9.011 -12.383 -12.240  1.00  0.00           H  
ATOM   1793 HD13 LEU A 111       9.195 -12.008 -13.971  1.00  0.00           H  
ATOM   1794  CD2 LEU A 111      11.210 -10.801 -12.699  1.00  0.00           C  
ATOM   1795 HD21 LEU A 111      10.866 -10.275 -13.588  1.00  0.00           H  
ATOM   1796 HD22 LEU A 111      10.602 -10.493 -11.854  1.00  0.00           H  
ATOM   1797 HD23 LEU A 111      12.253 -10.545 -12.530  1.00  0.00           H  
ATOM   1798  C   LEU A 111      13.469 -13.827 -10.203  1.00  0.00           C  
ATOM   1799  O   LEU A 111      13.621 -13.128  -9.203  1.00  0.00           O  
ATOM   1800  N   GLU A 112      13.692 -15.144 -10.155  1.00  0.00           N  
ATOM   1801  H   GLU A 112      13.441 -15.720 -10.957  1.00  0.00           H  
ATOM   1802  CA  GLU A 112      14.170 -15.806  -8.931  1.00  0.00           C  
ATOM   1803  HA  GLU A 112      13.556 -15.447  -8.107  1.00  0.00           H  
ATOM   1804  CB  GLU A 112      13.971 -17.328  -9.030  1.00  0.00           C  
ATOM   1805  HB2 GLU A 112      12.960 -17.531  -9.384  1.00  0.00           H  
ATOM   1806  HB3 GLU A 112      14.672 -17.732  -9.764  1.00  0.00           H  
ATOM   1807  CG  GLU A 112      14.176 -18.050  -7.684  1.00  0.00           C  
ATOM   1808  HG2 GLU A 112      13.962 -19.112  -7.827  1.00  0.00           H  
ATOM   1809  HG3 GLU A 112      15.226 -17.968  -7.395  1.00  0.00           H  
ATOM   1810  CD  GLU A 112      13.278 -17.495  -6.562  1.00  0.00           C  
ATOM   1811  OE1 GLU A 112      12.041 -17.453  -6.747  1.00  0.00           O  
ATOM   1812  OE2 GLU A 112      13.812 -17.024  -5.528  1.00  0.00           O  
ATOM   1813  C   GLU A 112      15.629 -15.441  -8.593  1.00  0.00           C  
ATOM   1814  O   GLU A 112      15.966 -15.237  -7.423  1.00  0.00           O  
ATOM   1815  N   ARG A 113      16.507 -15.260  -9.594  1.00  0.00           N  
ATOM   1816  H   ARG A 113      16.216 -15.480 -10.544  1.00  0.00           H  
ATOM   1817  CA  ARG A 113      17.856 -14.700  -9.368  1.00  0.00           C  
ATOM   1818  HA  ARG A 113      18.317 -15.225  -8.530  1.00  0.00           H  
ATOM   1819  CB  ARG A 113      18.738 -14.876 -10.607  1.00  0.00           C  
ATOM   1820  HB2 ARG A 113      18.164 -14.639 -11.505  1.00  0.00           H  
ATOM   1821  HB3 ARG A 113      19.579 -14.183 -10.546  1.00  0.00           H  
ATOM   1822  CG  ARG A 113      19.297 -16.304 -10.681  1.00  0.00           C  
ATOM   1823  HG2 ARG A 113      19.861 -16.515  -9.772  1.00  0.00           H  
ATOM   1824  HG3 ARG A 113      18.479 -17.024 -10.763  1.00  0.00           H  
ATOM   1825  CD  ARG A 113      20.237 -16.451 -11.879  1.00  0.00           C  
ATOM   1826  HD2 ARG A 113      20.989 -15.662 -11.845  1.00  0.00           H  
ATOM   1827  HD3 ARG A 113      20.745 -17.414 -11.808  1.00  0.00           H  
ATOM   1828  NE  ARG A 113      19.485 -16.416 -13.139  1.00  0.00           N  
ATOM   1829  HE  ARG A 113      18.680 -17.028 -13.213  1.00  0.00           H  
ATOM   1830  CZ  ARG A 113      19.759 -15.751 -14.239  1.00  0.00           C  
ATOM   1831  NH1 ARG A 113      20.750 -14.916 -14.373  1.00  0.00           N  
ATOM   1832 HH11 ARG A 113      21.372 -14.721 -13.619  1.00  0.00           H  
ATOM   1833 HH12 ARG A 113      20.917 -14.511 -15.305  1.00  0.00           H  
ATOM   1834  NH2 ARG A 113      19.028 -15.959 -15.281  1.00  0.00           N  
ATOM   1835 HH21 ARG A 113      18.365 -16.726 -15.291  1.00  0.00           H  
ATOM   1836 HH22 ARG A 113      19.447 -15.643 -16.154  1.00  0.00           H  
ATOM   1837  C   ARG A 113      17.817 -13.235  -8.945  1.00  0.00           C  
ATOM   1838  O   ARG A 113      18.501 -12.872  -7.994  1.00  0.00           O  
ATOM   1839  N   LEU A 114      16.964 -12.418  -9.560  1.00  0.00           N  
ATOM   1840  H   LEU A 114      16.471 -12.760 -10.379  1.00  0.00           H  
ATOM   1841  CA  LEU A 114      16.718 -11.042  -9.124  1.00  0.00           C  
ATOM   1842  HA  LEU A 114      17.664 -10.499  -9.143  1.00  0.00           H  
ATOM   1843  CB  LEU A 114      15.757 -10.387 -10.130  1.00  0.00           C  
ATOM   1844  HB2 LEU A 114      16.248 -10.338 -11.102  1.00  0.00           H  
ATOM   1845  HB3 LEU A 114      14.892 -11.037 -10.234  1.00  0.00           H  
ATOM   1846  CG  LEU A 114      15.236  -8.992  -9.749  1.00  0.00           C  
ATOM   1847  HG  LEU A 114      14.679  -9.066  -8.817  1.00  0.00           H  
ATOM   1848  CD1 LEU A 114      16.328  -7.931  -9.578  1.00  0.00           C  
ATOM   1849 HD11 LEU A 114      16.854  -7.772 -10.517  1.00  0.00           H  
ATOM   1850 HD12 LEU A 114      15.872  -6.992  -9.264  1.00  0.00           H  
ATOM   1851 HD13 LEU A 114      17.036  -8.242  -8.812  1.00  0.00           H  
ATOM   1852  CD2 LEU A 114      14.277  -8.516 -10.840  1.00  0.00           C  
ATOM   1853 HD21 LEU A 114      14.808  -8.397 -11.786  1.00  0.00           H  
ATOM   1854 HD22 LEU A 114      13.478  -9.243 -10.969  1.00  0.00           H  
ATOM   1855 HD23 LEU A 114      13.841  -7.564 -10.547  1.00  0.00           H  
ATOM   1856  C   LEU A 114      16.194 -10.998  -7.679  1.00  0.00           C  
ATOM   1857  O   LEU A 114      16.679 -10.197  -6.885  1.00  0.00           O  
ATOM   1858  N   LYS A 115      15.265 -11.886  -7.302  1.00  0.00           N  
ATOM   1859  H   LYS A 115      14.871 -12.482  -8.026  1.00  0.00           H  
ATOM   1860  CA  LYS A 115      14.727 -12.020  -5.934  1.00  0.00           C  
ATOM   1861  HA  LYS A 115      14.422 -11.033  -5.586  1.00  0.00           H  
ATOM   1862  CB  LYS A 115      13.495 -12.944  -5.978  1.00  0.00           C  
ATOM   1863  HB2 LYS A 115      12.831 -12.610  -6.774  1.00  0.00           H  
ATOM   1864  HB3 LYS A 115      13.829 -13.954  -6.218  1.00  0.00           H  
ATOM   1865  CG  LYS A 115      12.686 -12.970  -4.668  1.00  0.00           C  
ATOM   1866  HG2 LYS A 115      13.266 -13.491  -3.904  1.00  0.00           H  
ATOM   1867  HG3 LYS A 115      12.521 -11.946  -4.332  1.00  0.00           H  
ATOM   1868  CD  LYS A 115      11.313 -13.658  -4.815  1.00  0.00           C  
ATOM   1869  HD2 LYS A 115      10.842 -13.713  -3.834  1.00  0.00           H  
ATOM   1870  HD3 LYS A 115      10.675 -13.066  -5.466  1.00  0.00           H  
ATOM   1871  CE  LYS A 115      11.449 -15.069  -5.392  1.00  0.00           C  
ATOM   1872  HE2 LYS A 115      12.106 -15.045  -6.262  1.00  0.00           H  
ATOM   1873  HE3 LYS A 115      11.951 -15.715  -4.662  1.00  0.00           H  
ATOM   1874  NZ  LYS A 115      10.177 -15.701  -5.823  1.00  0.00           N  
ATOM   1875  HZ1 LYS A 115       9.761 -15.259  -6.636  1.00  0.00           H  
ATOM   1876  HZ2 LYS A 115      10.436 -16.647  -6.124  1.00  0.00           H  
ATOM   1877  HZ3 LYS A 115       9.501 -15.741  -5.068  1.00  0.00           H  
ATOM   1878  C   LYS A 115      15.776 -12.533  -4.945  1.00  0.00           C  
ATOM   1879  O   LYS A 115      15.817 -12.074  -3.806  1.00  0.00           O  
ATOM   1880  N   THR A 116      16.668 -13.421  -5.382  1.00  0.00           N  
ATOM   1881  H   THR A 116      16.526 -13.814  -6.306  1.00  0.00           H  
ATOM   1882  CA  THR A 116      17.838 -13.857  -4.604  1.00  0.00           C  
ATOM   1883  HA  THR A 116      17.504 -14.225  -3.636  1.00  0.00           H  
ATOM   1884  CB  THR A 116      18.574 -15.008  -5.308  1.00  0.00           C  
ATOM   1885  HB  THR A 116      18.878 -14.698  -6.307  1.00  0.00           H  
ATOM   1886  CG2 THR A 116      19.816 -15.477  -4.548  1.00  0.00           C  
ATOM   1887 HG21 THR A 116      19.547 -15.743  -3.527  1.00  0.00           H  
ATOM   1888 HG22 THR A 116      20.238 -16.349  -5.046  1.00  0.00           H  
ATOM   1889 HG23 THR A 116      20.570 -14.691  -4.533  1.00  0.00           H  
ATOM   1890  OG1 THR A 116      17.719 -16.122  -5.415  1.00  0.00           O  
ATOM   1891  HG1 THR A 116      17.025 -15.919  -6.069  1.00  0.00           H  
ATOM   1892  C   THR A 116      18.782 -12.684  -4.344  1.00  0.00           C  
ATOM   1893  O   THR A 116      19.086 -12.394  -3.192  1.00  0.00           O  
ATOM   1894  N   ILE A 117      19.175 -11.952  -5.393  1.00  0.00           N  
ATOM   1895  H   ILE A 117      18.885 -12.252  -6.321  1.00  0.00           H  
ATOM   1896  CA  ILE A 117      20.039 -10.766  -5.313  1.00  0.00           C  
ATOM   1897  HA  ILE A 117      20.983 -11.047  -4.840  1.00  0.00           H  
ATOM   1898  CB  ILE A 117      20.352 -10.256  -6.746  1.00  0.00           C  
ATOM   1899  HB  ILE A 117      19.414 -10.220  -7.303  1.00  0.00           H  
ATOM   1900  CG2 ILE A 117      20.955  -8.839  -6.761  1.00  0.00           C  
ATOM   1901 HG21 ILE A 117      20.253  -8.118  -6.345  1.00  0.00           H  
ATOM   1902 HG22 ILE A 117      21.879  -8.819  -6.181  1.00  0.00           H  
ATOM   1903 HG23 ILE A 117      21.171  -8.529  -7.783  1.00  0.00           H  
ATOM   1904  CG1 ILE A 117      21.312 -11.243  -7.457  1.00  0.00           C  
ATOM   1905 HG12 ILE A 117      22.314 -11.143  -7.034  1.00  0.00           H  
ATOM   1906 HG13 ILE A 117      20.986 -12.267  -7.275  1.00  0.00           H  
ATOM   1907  CD1 ILE A 117      21.387 -11.058  -8.979  1.00  0.00           C  
ATOM   1908 HD11 ILE A 117      20.388 -11.107  -9.411  1.00  0.00           H  
ATOM   1909 HD12 ILE A 117      21.846 -10.102  -9.228  1.00  0.00           H  
ATOM   1910 HD13 ILE A 117      21.996 -11.854  -9.407  1.00  0.00           H  
ATOM   1911  C   ILE A 117      19.412  -9.685  -4.418  1.00  0.00           C  
ATOM   1912  O   ILE A 117      20.091  -9.145  -3.548  1.00  0.00           O  
ATOM   1913  N   MET A 118      18.110  -9.409  -4.552  1.00  0.00           N  
ATOM   1914  H   MET A 118      17.600  -9.843  -5.315  1.00  0.00           H  
ATOM   1915  CA  MET A 118      17.401  -8.456  -3.683  1.00  0.00           C  
ATOM   1916  HA  MET A 118      17.915  -7.494  -3.718  1.00  0.00           H  
ATOM   1917  CB  MET A 118      15.960  -8.265  -4.175  1.00  0.00           C  
ATOM   1918  HB2 MET A 118      15.516  -9.234  -4.397  1.00  0.00           H  
ATOM   1919  HB3 MET A 118      15.370  -7.781  -3.396  1.00  0.00           H  
ATOM   1920  CG  MET A 118      15.919  -7.382  -5.421  1.00  0.00           C  
ATOM   1921  HG2 MET A 118      16.701  -7.702  -6.112  1.00  0.00           H  
ATOM   1922  HG3 MET A 118      14.962  -7.519  -5.920  1.00  0.00           H  
ATOM   1923  SD  MET A 118      16.130  -5.621  -5.041  1.00  0.00           S  
ATOM   1924  CE  MET A 118      17.122  -5.149  -6.475  1.00  0.00           C  
ATOM   1925  HE1 MET A 118      16.553  -5.307  -7.388  1.00  0.00           H  
ATOM   1926  HE2 MET A 118      17.408  -4.102  -6.402  1.00  0.00           H  
ATOM   1927  HE3 MET A 118      18.024  -5.758  -6.498  1.00  0.00           H  
ATOM   1928  C   MET A 118      17.394  -8.895  -2.217  1.00  0.00           C  
ATOM   1929  O   MET A 118      17.606  -8.067  -1.333  1.00  0.00           O  
ATOM   1930  N   ARG A 119      17.195 -10.190  -1.938  1.00  0.00           N  
ATOM   1931  H   ARG A 119      17.034 -10.834  -2.708  1.00  0.00           H  
ATOM   1932  CA  ARG A 119      17.234 -10.724  -0.569  1.00  0.00           C  
ATOM   1933  HA  ARG A 119      16.612 -10.088   0.059  1.00  0.00           H  
ATOM   1934  CB  ARG A 119      16.641 -12.142  -0.566  1.00  0.00           C  
ATOM   1935  HB2 ARG A 119      15.747 -12.142  -1.190  1.00  0.00           H  
ATOM   1936  HB3 ARG A 119      17.359 -12.850  -0.985  1.00  0.00           H  
ATOM   1937  CG  ARG A 119      16.229 -12.577   0.846  1.00  0.00           C  
ATOM   1938  HG2 ARG A 119      17.113 -12.725   1.469  1.00  0.00           H  
ATOM   1939  HG3 ARG A 119      15.622 -11.787   1.290  1.00  0.00           H  
ATOM   1940  CD  ARG A 119      15.386 -13.859   0.822  1.00  0.00           C  
ATOM   1941  HD2 ARG A 119      14.908 -13.960   1.799  1.00  0.00           H  
ATOM   1942  HD3 ARG A 119      14.590 -13.761   0.082  1.00  0.00           H  
ATOM   1943  NE  ARG A 119      16.199 -15.069   0.581  1.00  0.00           N  
ATOM   1944  HE  ARG A 119      16.775 -15.362   1.352  1.00  0.00           H  
ATOM   1945  CZ  ARG A 119      16.202 -15.853  -0.485  1.00  0.00           C  
ATOM   1946  NH1 ARG A 119      15.576 -15.559  -1.589  1.00  0.00           N  
ATOM   1947 HH11 ARG A 119      15.117 -14.671  -1.669  1.00  0.00           H  
ATOM   1948 HH12 ARG A 119      15.571 -16.193  -2.376  1.00  0.00           H  
ATOM   1949  NH2 ARG A 119      16.849 -16.986  -0.459  1.00  0.00           N  
ATOM   1950 HH21 ARG A 119      17.348 -17.272   0.365  1.00  0.00           H  
ATOM   1951 HH22 ARG A 119      16.850 -17.573  -1.275  1.00  0.00           H  
ATOM   1952  C   ARG A 119      18.642 -10.664   0.031  1.00  0.00           C  
ATOM   1953  O   ARG A 119      18.777 -10.412   1.223  1.00  0.00           O  
ATOM   1954  N   GLU A 120      19.670 -10.836  -0.797  1.00  0.00           N  
ATOM   1955  H   GLU A 120      19.467 -11.105  -1.752  1.00  0.00           H  
ATOM   1956  CA  GLU A 120      21.077 -10.777  -0.385  1.00  0.00           C  
ATOM   1957  HA  GLU A 120      21.097 -11.121   0.643  1.00  0.00           H  
ATOM   1958  CB  GLU A 120      21.872 -11.783  -1.238  1.00  0.00           C  
ATOM   1959  HB2 GLU A 120      21.386 -12.756  -1.151  1.00  0.00           H  
ATOM   1960  HB3 GLU A 120      21.807 -11.480  -2.284  1.00  0.00           H  
ATOM   1961  CG  GLU A 120      23.359 -11.981  -0.896  1.00  0.00           C  
ATOM   1962  HG2 GLU A 120      23.733 -12.824  -1.480  1.00  0.00           H  
ATOM   1963  HG3 GLU A 120      23.899 -11.096  -1.240  1.00  0.00           H  
ATOM   1964  CD  GLU A 120      23.698 -12.213   0.589  1.00  0.00           C  
ATOM   1965  OE1 GLU A 120      22.795 -12.386   1.439  1.00  0.00           O  
ATOM   1966  OE2 GLU A 120      24.904 -12.092   0.895  1.00  0.00           O  
ATOM   1967  C   GLU A 120      21.671  -9.349  -0.356  1.00  0.00           C  
ATOM   1968  O   GLU A 120      22.734  -9.113   0.224  1.00  0.00           O  
ATOM   1969  N   LYS A 121      20.962  -8.358  -0.912  1.00  0.00           N  
ATOM   1970  H   LYS A 121      20.196  -8.620  -1.525  1.00  0.00           H  
ATOM   1971  CA  LYS A 121      21.112  -6.944  -0.524  1.00  0.00           C  
ATOM   1972  HA  LYS A 121      22.167  -6.742  -0.336  1.00  0.00           H  
ATOM   1973  CB  LYS A 121      20.635  -6.019  -1.662  1.00  0.00           C  
ATOM   1974  HB2 LYS A 121      21.220  -6.229  -2.560  1.00  0.00           H  
ATOM   1975  HB3 LYS A 121      19.590  -6.236  -1.886  1.00  0.00           H  
ATOM   1976  CG  LYS A 121      20.758  -4.524  -1.291  1.00  0.00           C  
ATOM   1977  HG2 LYS A 121      19.778  -4.058  -1.376  1.00  0.00           H  
ATOM   1978  HG3 LYS A 121      21.086  -4.416  -0.259  1.00  0.00           H  
ATOM   1979  CD  LYS A 121      21.748  -3.738  -2.153  1.00  0.00           C  
ATOM   1980  HD2 LYS A 121      22.704  -4.263  -2.177  1.00  0.00           H  
ATOM   1981  HD3 LYS A 121      21.367  -3.657  -3.173  1.00  0.00           H  
ATOM   1982  CE  LYS A 121      21.912  -2.333  -1.549  1.00  0.00           C  
ATOM   1983  HE2 LYS A 121      21.387  -1.624  -2.197  1.00  0.00           H  
ATOM   1984  HE3 LYS A 121      21.448  -2.305  -0.557  1.00  0.00           H  
ATOM   1985  NZ  LYS A 121      23.336  -1.936  -1.462  1.00  0.00           N  
ATOM   1986  HZ1 LYS A 121      23.884  -2.574  -0.912  1.00  0.00           H  
ATOM   1987  HZ2 LYS A 121      23.726  -1.954  -2.413  1.00  0.00           H  
ATOM   1988  HZ3 LYS A 121      23.439  -0.982  -1.157  1.00  0.00           H  
ATOM   1989  C   LYS A 121      20.379  -6.659   0.792  1.00  0.00           C  
ATOM   1990  O   LYS A 121      20.961  -6.057   1.691  1.00  0.00           O  
ATOM   1991  N   TYR A 122      19.123  -7.090   0.916  1.00  0.00           N  
ATOM   1992  H   TYR A 122      18.698  -7.549   0.118  1.00  0.00           H  
ATOM   1993  CA  TYR A 122      18.282  -6.856   2.097  1.00  0.00           C  
ATOM   1994  HA  TYR A 122      18.188  -5.780   2.247  1.00  0.00           H  
ATOM   1995  CB  TYR A 122      16.885  -7.420   1.802  1.00  0.00           C  
ATOM   1996  HB2 TYR A 122      16.512  -6.954   0.889  1.00  0.00           H  
ATOM   1997  HB3 TYR A 122      16.978  -8.486   1.607  1.00  0.00           H  
ATOM   1998  CG  TYR A 122      15.840  -7.215   2.880  1.00  0.00           C  
ATOM   1999  CD1 TYR A 122      15.378  -8.312   3.638  1.00  0.00           C  
ATOM   2000  HD1 TYR A 122      15.820  -9.288   3.500  1.00  0.00           H  
ATOM   2001  CE1 TYR A 122      14.357  -8.130   4.592  1.00  0.00           C  
ATOM   2002  HE1 TYR A 122      14.007  -8.960   5.186  1.00  0.00           H  
ATOM   2003  CZ  TYR A 122      13.806  -6.848   4.800  1.00  0.00           C  
ATOM   2004  OH  TYR A 122      12.786  -6.693   5.688  1.00  0.00           O  
ATOM   2005  HH  TYR A 122      12.902  -5.892   6.208  1.00  0.00           H  
ATOM   2006  CE2 TYR A 122      14.283  -5.747   4.058  1.00  0.00           C  
ATOM   2007  HE2 TYR A 122      13.876  -4.761   4.222  1.00  0.00           H  
ATOM   2008  CD2 TYR A 122      15.294  -5.934   3.097  1.00  0.00           C  
ATOM   2009  HD2 TYR A 122      15.655  -5.087   2.532  1.00  0.00           H  
ATOM   2010  C   TYR A 122      18.891  -7.431   3.389  1.00  0.00           C  
ATOM   2011  O   TYR A 122      18.829  -6.775   4.422  1.00  0.00           O  
ATOM   2012  N   SER A 123      19.589  -8.573   3.305  1.00  0.00           N  
ATOM   2013  H   SER A 123      19.593  -9.061   2.418  1.00  0.00           H  
ATOM   2014  CA  SER A 123      20.382  -9.194   4.385  1.00  0.00           C  
ATOM   2015  HA  SER A 123      19.720  -9.391   5.229  1.00  0.00           H  
ATOM   2016  CB  SER A 123      20.959 -10.530   3.890  1.00  0.00           C  
ATOM   2017  HB2 SER A 123      21.458 -11.039   4.717  1.00  0.00           H  
ATOM   2018  HB3 SER A 123      20.148 -11.164   3.530  1.00  0.00           H  
ATOM   2019  OG  SER A 123      21.891 -10.314   2.845  1.00  0.00           O  
ATOM   2020  HG  SER A 123      22.196 -11.182   2.482  1.00  0.00           H  
ATOM   2021  C   SER A 123      21.535  -8.328   4.920  1.00  0.00           C  
ATOM   2022  O   SER A 123      22.212  -8.732   5.864  1.00  0.00           O  
ATOM   2023  N   LYS A 124      21.778  -7.154   4.322  1.00  0.00           N  
ATOM   2024  H   LYS A 124      21.217  -6.935   3.509  1.00  0.00           H  
ATOM   2025  CA  LYS A 124      22.789  -6.159   4.727  1.00  0.00           C  
ATOM   2026  HA  LYS A 124      23.176  -6.445   5.707  1.00  0.00           H  
ATOM   2027  CB  LYS A 124      23.961  -6.148   3.732  1.00  0.00           C  
ATOM   2028  HB2 LYS A 124      23.636  -5.679   2.802  1.00  0.00           H  
ATOM   2029  HB3 LYS A 124      24.771  -5.552   4.156  1.00  0.00           H  
ATOM   2030  CG  LYS A 124      24.478  -7.556   3.425  1.00  0.00           C  
ATOM   2031  HG2 LYS A 124      24.660  -8.089   4.360  1.00  0.00           H  
ATOM   2032  HG3 LYS A 124      23.720  -8.089   2.851  1.00  0.00           H  
ATOM   2033  CD  LYS A 124      25.777  -7.513   2.617  1.00  0.00           C  
ATOM   2034  HD2 LYS A 124      25.649  -6.900   1.723  1.00  0.00           H  
ATOM   2035  HD3 LYS A 124      26.566  -7.079   3.236  1.00  0.00           H  
ATOM   2036  CE  LYS A 124      26.169  -8.939   2.226  1.00  0.00           C  
ATOM   2037  HE2 LYS A 124      27.198  -8.950   1.859  1.00  0.00           H  
ATOM   2038  HE3 LYS A 124      26.124  -9.567   3.121  1.00  0.00           H  
ATOM   2039  NZ  LYS A 124      25.259  -9.492   1.200  1.00  0.00           N  
ATOM   2040  HZ1 LYS A 124      25.355  -9.069   0.292  1.00  0.00           H  
ATOM   2041  HZ2 LYS A 124      25.396 -10.501   1.095  1.00  0.00           H  
ATOM   2042  HZ3 LYS A 124      24.274  -9.410   1.450  1.00  0.00           H  
ATOM   2043  C   LYS A 124      22.213  -4.750   4.904  1.00  0.00           C  
ATOM   2044  O   LYS A 124      22.972  -3.791   5.019  1.00  0.00           O  
ATOM   2045  N   CYS A 125      20.889  -4.611   4.896  1.00  0.00           N  
ATOM   2046  H   CYS A 125      20.327  -5.455   4.878  1.00  0.00           H  
ATOM   2047  CA  CYS A 125      20.180  -3.344   5.088  1.00  0.00           C  
ATOM   2048  HA  CYS A 125      20.896  -2.529   5.196  1.00  0.00           H  
ATOM   2049  CB  CYS A 125      19.318  -3.037   3.852  1.00  0.00           C  
ATOM   2050  HB2 CYS A 125      18.523  -3.782   3.770  1.00  0.00           H  
ATOM   2051  HB3 CYS A 125      18.869  -2.053   3.993  1.00  0.00           H  
ATOM   2052  SG  CYS A 125      20.308  -3.012   2.319  1.00  0.00           S  
ATOM   2053  HG  CYS A 125      20.657  -4.308   2.348  1.00  0.00           H  
ATOM   2054  C   CYS A 125      19.390  -3.418   6.406  1.00  0.00           C  
ATOM   2055  O   CYS A 125      18.162  -3.517   6.399  1.00  0.00           O  
ATOM   2056  N   SER A 126      20.131  -3.482   7.522  1.00  0.00           N  
ATOM   2057  H   SER A 126      21.132  -3.414   7.413  1.00  0.00           H  
ATOM   2058  CA  SER A 126      19.641  -3.828   8.878  1.00  0.00           C  
ATOM   2059  HA  SER A 126      18.588  -3.511   8.909  1.00  0.00           H  
ATOM   2060  CB  SER A 126      19.728  -5.365   9.043  1.00  0.00           C  
ATOM   2061  HB2 SER A 126      20.774  -5.678   9.051  1.00  0.00           H  
ATOM   2062  HB3 SER A 126      19.271  -5.657   9.991  1.00  0.00           H  
ATOM   2063  OG  SER A 126      19.045  -5.988   7.974  1.00  0.00           O  
ATOM   2064  HG  SER A 126      18.332  -5.379   7.746  1.00  0.00           H  
ATOM   2065  C   SER A 126      20.524  -3.085   9.939  1.00  0.00           C  
ATOM   2066  O   SER A 126      20.979  -2.564  10.978  1.00  0.00           O  
ATOM   2067  OXT SER A 126      19.545  -3.353  10.676  1.00  0.00           O  
TER    2068      SER   126                                                      
ATOM   2068  N   MET B 127     -19.430  34.207  -8.068  1.00  0.00           N  
ATOM   2069  H1  MET B 127     -18.628  33.691  -8.405  1.00  0.00           H  
ATOM   2070  H2  MET B 127     -19.591  34.975  -8.704  1.00  0.00           H  
ATOM   2071  H3  MET B 127     -20.238  33.598  -8.054  1.00  0.00           H  
ATOM   2072  CA  MET B 127     -19.140  34.725  -6.711  1.00  0.00           C  
ATOM   2073  HA  MET B 127     -19.970  35.346  -6.375  1.00  0.00           H  
ATOM   2074  CB  MET B 127     -18.972  33.562  -5.716  1.00  0.00           C  
ATOM   2075  HB2 MET B 127     -19.902  32.993  -5.672  1.00  0.00           H  
ATOM   2076  HB3 MET B 127     -18.175  32.900  -6.060  1.00  0.00           H  
ATOM   2077  CG  MET B 127     -18.628  34.059  -4.311  1.00  0.00           C  
ATOM   2078  HG2 MET B 127     -18.548  33.210  -3.638  1.00  0.00           H  
ATOM   2079  HG3 MET B 127     -17.653  34.538  -4.333  1.00  0.00           H  
ATOM   2080  SD  MET B 127     -19.838  35.215  -3.630  1.00  0.00           S  
ATOM   2081  CE  MET B 127     -20.766  34.055  -2.584  1.00  0.00           C  
ATOM   2082  HE1 MET B 127     -21.205  33.267  -3.198  1.00  0.00           H  
ATOM   2083  HE2 MET B 127     -21.558  34.588  -2.059  1.00  0.00           H  
ATOM   2084  HE3 MET B 127     -20.096  33.606  -1.849  1.00  0.00           H  
ATOM   2085  C   MET B 127     -17.892  35.601  -6.769  1.00  0.00           C  
ATOM   2086  O   MET B 127     -17.024  35.297  -7.577  1.00  0.00           O  
ATOM   2087  N   HIE B 128     -17.790  36.661  -5.962  1.00  0.00           N  
ATOM   2088  H   HIE B 128     -18.508  36.817  -5.265  1.00  0.00           H  
ATOM   2089  CA  HIE B 128     -16.553  37.450  -5.809  1.00  0.00           C  
ATOM   2090  HA  HIE B 128     -16.020  37.496  -6.762  1.00  0.00           H  
ATOM   2091  CB  HIE B 128     -16.931  38.883  -5.401  1.00  0.00           C  
ATOM   2092  HB2 HIE B 128     -17.376  38.869  -4.405  1.00  0.00           H  
ATOM   2093  HB3 HIE B 128     -17.679  39.267  -6.097  1.00  0.00           H  
ATOM   2094  CG  HIE B 128     -15.764  39.836  -5.390  1.00  0.00           C  
ATOM   2095  ND1 HIE B 128     -14.641  39.716  -4.576  1.00  0.00           N  
ATOM   2096  CE1 HIE B 128     -13.850  40.756  -4.883  1.00  0.00           C  
ATOM   2097  HE1 HIE B 128     -12.887  40.953  -4.431  1.00  0.00           H  
ATOM   2098  NE2 HIE B 128     -14.420  41.515  -5.834  1.00  0.00           N  
ATOM   2099  HE2 HIE B 128     -14.025  42.364  -6.220  1.00  0.00           H  
ATOM   2100  CD2 HIE B 128     -15.631  40.950  -6.168  1.00  0.00           C  
ATOM   2101  HD2 HIE B 128     -16.340  41.316  -6.896  1.00  0.00           H  
ATOM   2102  C   HIE B 128     -15.620  36.800  -4.770  1.00  0.00           C  
ATOM   2103  O   HIE B 128     -16.102  36.370  -3.722  1.00  0.00           O  
ATOM   2104  N   HIE B 129     -14.308  36.723  -5.030  1.00  0.00           N  
ATOM   2105  H   HIE B 129     -13.963  37.098  -5.905  1.00  0.00           H  
ATOM   2106  CA  HIE B 129     -13.350  36.014  -4.162  1.00  0.00           C  
ATOM   2107  HA  HIE B 129     -13.659  34.968  -4.118  1.00  0.00           H  
ATOM   2108  CB  HIE B 129     -11.946  36.038  -4.786  1.00  0.00           C  
ATOM   2109  HB2 HIE B 129     -11.545  37.051  -4.735  1.00  0.00           H  
ATOM   2110  HB3 HIE B 129     -12.014  35.757  -5.835  1.00  0.00           H  
ATOM   2111  CG  HIE B 129     -10.981  35.080  -4.123  1.00  0.00           C  
ATOM   2112  ND1 HIE B 129     -11.248  33.735  -3.857  1.00  0.00           N  
ATOM   2113  CE1 HIE B 129     -10.097  33.203  -3.419  1.00  0.00           C  
ATOM   2114  HE1 HIE B 129      -9.955  32.154  -3.191  1.00  0.00           H  
ATOM   2115  NE2 HIE B 129      -9.133  34.139  -3.380  1.00  0.00           N  
ATOM   2116  HE2 HIE B 129      -8.160  33.963  -3.159  1.00  0.00           H  
ATOM   2117  CD2 HIE B 129      -9.672  35.329  -3.825  1.00  0.00           C  
ATOM   2118  HD2 HIE B 129      -9.153  36.266  -3.971  1.00  0.00           H  
ATOM   2119  C   HIE B 129     -13.300  36.501  -2.701  1.00  0.00           C  
ATOM   2120  O   HIE B 129     -13.052  35.671  -1.827  1.00  0.00           O  
ATOM   2121  N   HIE B 130     -13.603  37.774  -2.402  1.00  0.00           N  
ATOM   2122  H   HIE B 130     -13.801  38.420  -3.160  1.00  0.00           H  
ATOM   2123  CA  HIE B 130     -13.756  38.262  -1.015  1.00  0.00           C  
ATOM   2124  HA  HIE B 130     -12.807  38.176  -0.483  1.00  0.00           H  
ATOM   2125  CB  HIE B 130     -14.201  39.738  -1.005  1.00  0.00           C  
ATOM   2126  HB2 HIE B 130     -14.799  39.917  -0.109  1.00  0.00           H  
ATOM   2127  HB3 HIE B 130     -14.851  39.937  -1.856  1.00  0.00           H  
ATOM   2128  CG  HIE B 130     -13.087  40.754  -0.991  1.00  0.00           C  
ATOM   2129  ND1 HIE B 130     -12.211  41.039  -2.040  1.00  0.00           N  
ATOM   2130  CE1 HIE B 130     -11.442  42.052  -1.612  1.00  0.00           C  
ATOM   2131  HE1 HIE B 130     -10.664  42.523  -2.198  1.00  0.00           H  
ATOM   2132  NE2 HIE B 130     -11.784  42.408  -0.362  1.00  0.00           N  
ATOM   2133  HE2 HIE B 130     -11.364  43.157   0.171  1.00  0.00           H  
ATOM   2134  CD2 HIE B 130     -12.821  41.601   0.045  1.00  0.00           C  
ATOM   2135  HD2 HIE B 130     -13.347  41.639   0.989  1.00  0.00           H  
ATOM   2136  C   HIE B 130     -14.787  37.448  -0.220  1.00  0.00           C  
ATOM   2137  O   HIE B 130     -14.547  37.117   0.935  1.00  0.00           O  
ATOM   2138  N   HIE B 131     -15.924  37.139  -0.847  1.00  0.00           N  
ATOM   2139  H   HIE B 131     -15.995  37.380  -1.827  1.00  0.00           H  
ATOM   2140  CA  HIE B 131     -17.111  36.551  -0.208  1.00  0.00           C  
ATOM   2141  HA  HIE B 131     -17.074  36.736   0.870  1.00  0.00           H  
ATOM   2142  CB  HIE B 131     -18.359  37.252  -0.765  1.00  0.00           C  
ATOM   2143  HB2 HIE B 131     -19.246  36.797  -0.322  1.00  0.00           H  
ATOM   2144  HB3 HIE B 131     -18.405  37.099  -1.843  1.00  0.00           H  
ATOM   2145  CG  HIE B 131     -18.406  38.732  -0.479  1.00  0.00           C  
ATOM   2146  ND1 HIE B 131     -18.972  39.308   0.657  1.00  0.00           N  
ATOM   2147  CE1 HIE B 131     -18.771  40.628   0.548  1.00  0.00           C  
ATOM   2148  HE1 HIE B 131     -19.100  41.359   1.277  1.00  0.00           H  
ATOM   2149  NE2 HIE B 131     -18.106  40.907  -0.588  1.00  0.00           N  
ATOM   2150  HE2 HIE B 131     -17.830  41.832  -0.886  1.00  0.00           H  
ATOM   2151  CD2 HIE B 131     -17.863  39.721  -1.249  1.00  0.00           C  
ATOM   2152  HD2 HIE B 131     -17.328  39.586  -2.177  1.00  0.00           H  
ATOM   2153  C   HIE B 131     -17.219  35.031  -0.386  1.00  0.00           C  
ATOM   2154  O   HIE B 131     -18.118  34.404   0.169  1.00  0.00           O  
ATOM   2155  N   HIE B 132     -16.339  34.424  -1.187  1.00  0.00           N  
ATOM   2156  H   HIE B 132     -15.627  34.998  -1.614  1.00  0.00           H  
ATOM   2157  CA  HIE B 132     -16.278  32.968  -1.354  1.00  0.00           C  
ATOM   2158  HA  HIE B 132     -17.300  32.585  -1.388  1.00  0.00           H  
ATOM   2159  CB  HIE B 132     -15.579  32.635  -2.678  1.00  0.00           C  
ATOM   2160  HB2 HIE B 132     -14.506  32.792  -2.574  1.00  0.00           H  
ATOM   2161  HB3 HIE B 132     -15.937  33.300  -3.461  1.00  0.00           H  
ATOM   2162  CG  HIE B 132     -15.828  31.220  -3.118  1.00  0.00           C  
ATOM   2163  ND1 HIE B 132     -14.908  30.174  -3.066  1.00  0.00           N  
ATOM   2164  CE1 HIE B 132     -15.579  29.081  -3.468  1.00  0.00           C  
ATOM   2165  HE1 HIE B 132     -15.159  28.086  -3.547  1.00  0.00           H  
ATOM   2166  NE2 HIE B 132     -16.843  29.399  -3.781  1.00  0.00           N  
ATOM   2167  HE2 HIE B 132     -17.575  28.762  -4.122  1.00  0.00           H  
ATOM   2168  CD2 HIE B 132     -17.027  30.732  -3.541  1.00  0.00           C  
ATOM   2169  HD2 HIE B 132     -17.964  31.252  -3.630  1.00  0.00           H  
ATOM   2170  C   HIE B 132     -15.589  32.284  -0.166  1.00  0.00           C  
ATOM   2171  O   HIE B 132     -14.760  32.899   0.507  1.00  0.00           O  
ATOM   2172  N   HIE B 133     -15.878  31.007   0.073  1.00  0.00           N  
ATOM   2173  H   HIE B 133     -16.554  30.541  -0.522  1.00  0.00           H  
ATOM   2174  CA  HIE B 133     -15.321  30.226   1.181  1.00  0.00           C  
ATOM   2175  HA  HIE B 133     -15.621  30.707   2.114  1.00  0.00           H  
ATOM   2176  CB  HIE B 133     -15.944  28.822   1.170  1.00  0.00           C  
ATOM   2177  HB2 HIE B 133     -15.578  28.265   2.031  1.00  0.00           H  
ATOM   2178  HB3 HIE B 133     -15.631  28.298   0.266  1.00  0.00           H  
ATOM   2179  CG  HIE B 133     -17.452  28.821   1.220  1.00  0.00           C  
ATOM   2180  ND1 HIE B 133     -18.305  29.126   0.158  1.00  0.00           N  
ATOM   2181  CE1 HIE B 133     -19.550  28.940   0.625  1.00  0.00           C  
ATOM   2182  HE1 HIE B 133     -20.450  29.060   0.037  1.00  0.00           H  
ATOM   2183  NE2 HIE B 133     -19.517  28.555   1.911  1.00  0.00           N  
ATOM   2184  HE2 HIE B 133     -20.314  28.270   2.476  1.00  0.00           H  
ATOM   2185  CD2 HIE B 133     -18.203  28.486   2.306  1.00  0.00           C  
ATOM   2186  HD2 HIE B 133     -17.830  28.176   3.271  1.00  0.00           H  
ATOM   2187  C   HIE B 133     -13.782  30.165   1.175  1.00  0.00           C  
ATOM   2188  O   HIE B 133     -13.120  30.310   0.143  1.00  0.00           O  
ATOM   2189  N   LYS B 134     -13.198  29.966   2.360  1.00  0.00           N  
ATOM   2190  H   LYS B 134     -13.812  29.850   3.164  1.00  0.00           H  
ATOM   2191  CA  LYS B 134     -11.747  29.928   2.622  1.00  0.00           C  
ATOM   2192  HA  LYS B 134     -11.222  29.721   1.691  1.00  0.00           H  
ATOM   2193  CB  LYS B 134     -11.280  31.279   3.204  1.00  0.00           C  
ATOM   2194  HB2 LYS B 134     -11.813  31.452   4.141  1.00  0.00           H  
ATOM   2195  HB3 LYS B 134     -10.215  31.219   3.439  1.00  0.00           H  
ATOM   2196  CG  LYS B 134     -11.512  32.494   2.289  1.00  0.00           C  
ATOM   2197  HG2 LYS B 134     -12.571  32.563   2.042  1.00  0.00           H  
ATOM   2198  HG3 LYS B 134     -11.249  33.396   2.843  1.00  0.00           H  
ATOM   2199  CD  LYS B 134     -10.667  32.449   1.005  1.00  0.00           C  
ATOM   2200  HD2 LYS B 134      -9.619  32.578   1.278  1.00  0.00           H  
ATOM   2201  HD3 LYS B 134     -10.777  31.487   0.510  1.00  0.00           H  
ATOM   2202  CE  LYS B 134     -11.062  33.555   0.021  1.00  0.00           C  
ATOM   2203  HE2 LYS B 134     -11.162  34.497   0.568  1.00  0.00           H  
ATOM   2204  HE3 LYS B 134     -10.269  33.672  -0.722  1.00  0.00           H  
ATOM   2205  NZ  LYS B 134     -12.332  33.244  -0.671  1.00  0.00           N  
ATOM   2206  HZ1 LYS B 134     -12.576  33.993  -1.317  1.00  0.00           H  
ATOM   2207  HZ2 LYS B 134     -12.303  32.359  -1.160  1.00  0.00           H  
ATOM   2208  HZ3 LYS B 134     -13.099  33.181  -0.003  1.00  0.00           H  
ATOM   2209  C   LYS B 134     -11.411  28.788   3.584  1.00  0.00           C  
ATOM   2210  O   LYS B 134     -12.293  28.302   4.287  1.00  0.00           O  
ATOM   2211  N   VAL B 135     -10.151  28.358   3.623  1.00  0.00           N  
ATOM   2212  H   VAL B 135      -9.455  28.854   3.090  1.00  0.00           H  
ATOM   2213  CA  VAL B 135      -9.673  27.346   4.583  1.00  0.00           C  
ATOM   2214  HA  VAL B 135     -10.350  26.491   4.552  1.00  0.00           H  
ATOM   2215  CB  VAL B 135      -8.265  26.849   4.193  1.00  0.00           C  
ATOM   2216  HB  VAL B 135      -7.587  27.702   4.151  1.00  0.00           H  
ATOM   2217  CG1 VAL B 135      -7.691  25.820   5.172  1.00  0.00           C  
ATOM   2218 HG11 VAL B 135      -8.380  24.983   5.290  1.00  0.00           H  
ATOM   2219 HG12 VAL B 135      -6.739  25.449   4.795  1.00  0.00           H  
ATOM   2220 HG13 VAL B 135      -7.492  26.282   6.139  1.00  0.00           H  
ATOM   2221  CG2 VAL B 135      -8.283  26.173   2.816  1.00  0.00           C  
ATOM   2222 HG21 VAL B 135      -7.280  25.829   2.562  1.00  0.00           H  
ATOM   2223 HG22 VAL B 135      -8.963  25.321   2.831  1.00  0.00           H  
ATOM   2224 HG23 VAL B 135      -8.602  26.873   2.051  1.00  0.00           H  
ATOM   2225  C   VAL B 135      -9.688  27.907   6.013  1.00  0.00           C  
ATOM   2226  O   VAL B 135      -9.439  29.093   6.215  1.00  0.00           O  
ATOM   2227  N   LEU B 136      -9.971  27.044   6.992  1.00  0.00           N  
ATOM   2228  H   LEU B 136     -10.235  26.107   6.708  1.00  0.00           H  
ATOM   2229  CA  LEU B 136      -9.904  27.306   8.440  1.00  0.00           C  
ATOM   2230  HA  LEU B 136      -9.558  28.328   8.603  1.00  0.00           H  
ATOM   2231  CB  LEU B 136     -11.335  27.167   8.993  1.00  0.00           C  
ATOM   2232  HB2 LEU B 136     -11.965  27.886   8.474  1.00  0.00           H  
ATOM   2233  HB3 LEU B 136     -11.695  26.165   8.753  1.00  0.00           H  
ATOM   2234  CG  LEU B 136     -11.502  27.381  10.510  1.00  0.00           C  
ATOM   2235  HG  LEU B 136     -10.864  26.687  11.055  1.00  0.00           H  
ATOM   2236  CD1 LEU B 136     -11.168  28.814  10.927  1.00  0.00           C  
ATOM   2237 HD11 LEU B 136     -11.325  28.934  11.998  1.00  0.00           H  
ATOM   2238 HD12 LEU B 136     -11.792  29.524  10.386  1.00  0.00           H  
ATOM   2239 HD13 LEU B 136     -10.119  29.022  10.717  1.00  0.00           H  
ATOM   2240  CD2 LEU B 136     -12.945  27.086  10.922  1.00  0.00           C  
ATOM   2241 HD21 LEU B 136     -13.208  26.068  10.635  1.00  0.00           H  
ATOM   2242 HD22 LEU B 136     -13.046  27.188  12.002  1.00  0.00           H  
ATOM   2243 HD23 LEU B 136     -13.627  27.778  10.430  1.00  0.00           H  
ATOM   2244  C   LEU B 136      -8.914  26.375   9.175  1.00  0.00           C  
ATOM   2245  O   LEU B 136      -8.420  26.721  10.242  1.00  0.00           O  
ATOM   2246  N   GLN B 137      -8.642  25.196   8.611  1.00  0.00           N  
ATOM   2247  H   GLN B 137      -9.103  24.972   7.741  1.00  0.00           H  
ATOM   2248  CA  GLN B 137      -7.641  24.227   9.069  1.00  0.00           C  
ATOM   2249  HA  GLN B 137      -6.793  24.759   9.512  1.00  0.00           H  
ATOM   2250  CB  GLN B 137      -8.271  23.291  10.124  1.00  0.00           C  
ATOM   2251  HB2 GLN B 137      -8.716  23.896  10.916  1.00  0.00           H  
ATOM   2252  HB3 GLN B 137      -9.060  22.704   9.656  1.00  0.00           H  
ATOM   2253  CG  GLN B 137      -7.261  22.321  10.755  1.00  0.00           C  
ATOM   2254  HG2 GLN B 137      -6.814  21.707   9.974  1.00  0.00           H  
ATOM   2255  HG3 GLN B 137      -6.463  22.904  11.217  1.00  0.00           H  
ATOM   2256  CD  GLN B 137      -7.853  21.390  11.818  1.00  0.00           C  
ATOM   2257  OE1 GLN B 137      -9.042  21.357  12.127  1.00  0.00           O  
ATOM   2258  NE2 GLN B 137      -7.026  20.584  12.447  1.00  0.00           N  
ATOM   2259 HE21 GLN B 137      -7.392  19.984  13.161  1.00  0.00           H  
ATOM   2260 HE22 GLN B 137      -6.052  20.571  12.190  1.00  0.00           H  
ATOM   2261  C   GLN B 137      -7.156  23.454   7.836  1.00  0.00           C  
ATOM   2262  O   GLN B 137      -7.993  22.943   7.089  1.00  0.00           O  
ATOM   2263  N   GLU B 138      -5.844  23.402   7.607  1.00  0.00           N  
ATOM   2264  H   GLU B 138      -5.227  23.917   8.240  1.00  0.00           H  
ATOM   2265  CA  GLU B 138      -5.219  22.977   6.350  1.00  0.00           C  
ATOM   2266  HA  GLU B 138      -5.576  23.656   5.584  1.00  0.00           H  
ATOM   2267  CB  GLU B 138      -3.688  23.142   6.429  1.00  0.00           C  
ATOM   2268  HB2 GLU B 138      -3.302  22.700   7.351  1.00  0.00           H  
ATOM   2269  HB3 GLU B 138      -3.246  22.587   5.599  1.00  0.00           H  
ATOM   2270  CG  GLU B 138      -3.202  24.591   6.280  1.00  0.00           C  
ATOM   2271  HG2 GLU B 138      -2.202  24.547   5.843  1.00  0.00           H  
ATOM   2272  HG3 GLU B 138      -3.838  25.121   5.567  1.00  0.00           H  
ATOM   2273  CD  GLU B 138      -3.115  25.376   7.596  1.00  0.00           C  
ATOM   2274  OE1 GLU B 138      -2.211  26.233   7.670  1.00  0.00           O  
ATOM   2275  OE2 GLU B 138      -3.938  25.119   8.506  1.00  0.00           O  
ATOM   2276  C   GLU B 138      -5.533  21.536   5.895  1.00  0.00           C  
ATOM   2277  O   GLU B 138      -5.768  20.654   6.726  1.00  0.00           O  
ATOM   2278  N   PRO B 139      -5.453  21.268   4.574  1.00  0.00           N  
ATOM   2279  CD  PRO B 139      -5.501  22.238   3.491  1.00  0.00           C  
ATOM   2280  HD2 PRO B 139      -4.500  22.615   3.290  1.00  0.00           H  
ATOM   2281  HD3 PRO B 139      -6.185  23.057   3.711  1.00  0.00           H  
ATOM   2282  CG  PRO B 139      -6.026  21.464   2.289  1.00  0.00           C  
ATOM   2283  HG2 PRO B 139      -5.708  21.909   1.347  1.00  0.00           H  
ATOM   2284  HG3 PRO B 139      -7.112  21.404   2.346  1.00  0.00           H  
ATOM   2285  CB  PRO B 139      -5.436  20.077   2.500  1.00  0.00           C  
ATOM   2286  HB2 PRO B 139      -4.417  20.056   2.120  1.00  0.00           H  
ATOM   2287  HB3 PRO B 139      -6.045  19.321   2.008  1.00  0.00           H  
ATOM   2288  CA  PRO B 139      -5.450  19.914   4.026  1.00  0.00           C  
ATOM   2289  HA  PRO B 139      -6.376  19.427   4.300  1.00  0.00           H  
ATOM   2290  C   PRO B 139      -4.298  19.044   4.542  1.00  0.00           C  
ATOM   2291  O   PRO B 139      -3.122  19.292   4.262  1.00  0.00           O  
ATOM   2292  N   THR B 140      -4.642  17.974   5.258  1.00  0.00           N  
ATOM   2293  H   THR B 140      -5.628  17.868   5.494  1.00  0.00           H  
ATOM   2294  CA  THR B 140      -3.728  16.860   5.551  1.00  0.00           C  
ATOM   2295  HA  THR B 140      -2.732  17.135   5.208  1.00  0.00           H  
ATOM   2296  CB  THR B 140      -3.628  16.631   7.068  1.00  0.00           C  
ATOM   2297  HB  THR B 140      -3.720  17.595   7.570  1.00  0.00           H  
ATOM   2298  CG2 THR B 140      -4.694  15.689   7.622  1.00  0.00           C  
ATOM   2299 HG21 THR B 140      -5.686  16.050   7.342  1.00  0.00           H  
ATOM   2300 HG22 THR B 140      -4.549  14.680   7.237  1.00  0.00           H  
ATOM   2301 HG23 THR B 140      -4.616  15.666   8.708  1.00  0.00           H  
ATOM   2302  OG1 THR B 140      -2.365  16.099   7.393  1.00  0.00           O  
ATOM   2303  HG1 THR B 140      -1.733  16.822   7.340  1.00  0.00           H  
ATOM   2304  C   THR B 140      -4.140  15.629   4.736  1.00  0.00           C  
ATOM   2305  O   THR B 140      -5.295  15.545   4.314  1.00  0.00           O  
ATOM   2306  N   CYS B 141      -3.227  14.690   4.451  1.00  0.00           N  
ATOM   2307  H   CYS B 141      -2.303  14.752   4.858  1.00  0.00           H  
ATOM   2308  CA  CYS B 141      -3.509  13.558   3.555  1.00  0.00           C  
ATOM   2309  HA  CYS B 141      -4.575  13.350   3.586  1.00  0.00           H  
ATOM   2310  CB  CYS B 141      -3.143  13.959   2.118  1.00  0.00           C  
ATOM   2311  HB2 CYS B 141      -3.665  14.882   1.864  1.00  0.00           H  
ATOM   2312  HB3 CYS B 141      -2.069  14.134   2.054  1.00  0.00           H  
ATOM   2313  SG  CYS B 141      -3.619  12.674   0.922  1.00  0.00           S  
ATOM   2314  HG  CYS B 141      -2.654  11.797   1.225  1.00  0.00           H  
ATOM   2315  C   CYS B 141      -2.797  12.273   3.993  1.00  0.00           C  
ATOM   2316  O   CYS B 141      -1.599  12.301   4.252  1.00  0.00           O  
ATOM   2317  N   VAL B 142      -3.528  11.156   4.034  1.00  0.00           N  
ATOM   2318  H   VAL B 142      -4.499  11.223   3.740  1.00  0.00           H  
ATOM   2319  CA  VAL B 142      -3.049   9.835   4.482  1.00  0.00           C  
ATOM   2320  HA  VAL B 142      -1.967   9.878   4.569  1.00  0.00           H  
ATOM   2321  CB  VAL B 142      -3.597   9.460   5.876  1.00  0.00           C  
ATOM   2322  HB  VAL B 142      -3.228   8.466   6.130  1.00  0.00           H  
ATOM   2323  CG1 VAL B 142      -3.076  10.424   6.950  1.00  0.00           C  
ATOM   2324 HG11 VAL B 142      -3.477  11.425   6.792  1.00  0.00           H  
ATOM   2325 HG12 VAL B 142      -3.371  10.073   7.939  1.00  0.00           H  
ATOM   2326 HG13 VAL B 142      -1.987  10.468   6.904  1.00  0.00           H  
ATOM   2327  CG2 VAL B 142      -5.132   9.405   5.937  1.00  0.00           C  
ATOM   2328 HG21 VAL B 142      -5.558  10.374   5.674  1.00  0.00           H  
ATOM   2329 HG22 VAL B 142      -5.505   8.651   5.245  1.00  0.00           H  
ATOM   2330 HG23 VAL B 142      -5.450   9.142   6.945  1.00  0.00           H  
ATOM   2331  C   VAL B 142      -3.370   8.747   3.458  1.00  0.00           C  
ATOM   2332  O   VAL B 142      -4.343   8.861   2.716  1.00  0.00           O  
ATOM   2333  N   SER B 143      -2.570   7.682   3.398  1.00  0.00           N  
ATOM   2334  H   SER B 143      -1.812   7.619   4.073  1.00  0.00           H  
ATOM   2335  CA  SER B 143      -2.757   6.571   2.448  1.00  0.00           C  
ATOM   2336  HA  SER B 143      -3.444   6.884   1.666  1.00  0.00           H  
ATOM   2337  CB  SER B 143      -1.431   6.217   1.771  1.00  0.00           C  
ATOM   2338  HB2 SER B 143      -0.912   7.125   1.469  1.00  0.00           H  
ATOM   2339  HB3 SER B 143      -0.797   5.665   2.464  1.00  0.00           H  
ATOM   2340  OG  SER B 143      -1.693   5.426   0.629  1.00  0.00           O  
ATOM   2341  HG  SER B 143      -2.103   6.005  -0.032  1.00  0.00           H  
ATOM   2342  C   SER B 143      -3.338   5.318   3.100  1.00  0.00           C  
ATOM   2343  O   SER B 143      -2.939   4.969   4.209  1.00  0.00           O  
ATOM   2344  N   ASP B 144      -4.200   4.575   2.397  1.00  0.00           N  
ATOM   2345  H   ASP B 144      -4.525   4.893   1.491  1.00  0.00           H  
ATOM   2346  CA  ASP B 144      -4.516   3.189   2.789  1.00  0.00           C  
ATOM   2347  HA  ASP B 144      -4.514   3.134   3.879  1.00  0.00           H  
ATOM   2348  CB  ASP B 144      -5.933   2.786   2.337  1.00  0.00           C  
ATOM   2349  HB2 ASP B 144      -6.216   1.900   2.906  1.00  0.00           H  
ATOM   2350  HB3 ASP B 144      -6.631   3.583   2.601  1.00  0.00           H  
ATOM   2351  CG  ASP B 144      -6.097   2.452   0.852  1.00  0.00           C  
ATOM   2352  OD1 ASP B 144      -5.218   2.764   0.021  1.00  0.00           O  
ATOM   2353  OD2 ASP B 144      -7.106   1.794   0.515  1.00  0.00           O  
ATOM   2354  C   ASP B 144      -3.461   2.177   2.290  1.00  0.00           C  
ATOM   2355  O   ASP B 144      -3.501   1.012   2.685  1.00  0.00           O  
ATOM   2356  N   TYR B 145      -2.533   2.616   1.431  1.00  0.00           N  
ATOM   2357  H   TYR B 145      -2.556   3.602   1.196  1.00  0.00           H  
ATOM   2358  CA  TYR B 145      -1.513   1.815   0.750  1.00  0.00           C  
ATOM   2359  HA  TYR B 145      -1.080   2.500   0.024  1.00  0.00           H  
ATOM   2360  CB  TYR B 145      -0.385   1.450   1.738  1.00  0.00           C  
ATOM   2361  HB2 TYR B 145      -0.424   2.118   2.601  1.00  0.00           H  
ATOM   2362  HB3 TYR B 145      -0.549   0.438   2.108  1.00  0.00           H  
ATOM   2363  CG  TYR B 145       1.010   1.573   1.154  1.00  0.00           C  
ATOM   2364  CD1 TYR B 145       1.482   2.835   0.744  1.00  0.00           C  
ATOM   2365  HD1 TYR B 145       0.856   3.711   0.856  1.00  0.00           H  
ATOM   2366  CE1 TYR B 145       2.764   2.957   0.179  1.00  0.00           C  
ATOM   2367  HE1 TYR B 145       3.130   3.908  -0.170  1.00  0.00           H  
ATOM   2368  CZ  TYR B 145       3.600   1.830   0.077  1.00  0.00           C  
ATOM   2369  OH  TYR B 145       4.843   1.988  -0.438  1.00  0.00           O  
ATOM   2370  HH  TYR B 145       5.375   1.162  -0.419  1.00  0.00           H  
ATOM   2371  CE2 TYR B 145       3.141   0.570   0.517  1.00  0.00           C  
ATOM   2372  HE2 TYR B 145       3.792  -0.287   0.461  1.00  0.00           H  
ATOM   2373  CD2 TYR B 145       1.841   0.442   1.041  1.00  0.00           C  
ATOM   2374  HD2 TYR B 145       1.484  -0.519   1.376  1.00  0.00           H  
ATOM   2375  C   TYR B 145      -2.061   0.643  -0.102  1.00  0.00           C  
ATOM   2376  O   TYR B 145      -1.387  -0.371  -0.298  1.00  0.00           O  
ATOM   2377  N   MET B 146      -3.292   0.761  -0.616  1.00  0.00           N  
ATOM   2378  H   MET B 146      -3.806   1.612  -0.396  1.00  0.00           H  
ATOM   2379  CA  MET B 146      -3.986  -0.294  -1.372  1.00  0.00           C  
ATOM   2380  HA  MET B 146      -3.243  -0.950  -1.824  1.00  0.00           H  
ATOM   2381  CB  MET B 146      -4.828  -1.134  -0.393  1.00  0.00           C  
ATOM   2382  HB2 MET B 146      -4.140  -1.742   0.187  1.00  0.00           H  
ATOM   2383  HB3 MET B 146      -5.369  -0.468   0.280  1.00  0.00           H  
ATOM   2384  CG  MET B 146      -5.848  -2.078  -1.044  1.00  0.00           C  
ATOM   2385  HG2 MET B 146      -6.557  -1.489  -1.627  1.00  0.00           H  
ATOM   2386  HG3 MET B 146      -5.322  -2.752  -1.722  1.00  0.00           H  
ATOM   2387  SD  MET B 146      -6.813  -3.068   0.129  1.00  0.00           S  
ATOM   2388  CE  MET B 146      -7.880  -3.940  -1.046  1.00  0.00           C  
ATOM   2389  HE1 MET B 146      -7.263  -4.516  -1.737  1.00  0.00           H  
ATOM   2390  HE2 MET B 146      -8.543  -4.615  -0.504  1.00  0.00           H  
ATOM   2391  HE3 MET B 146      -8.474  -3.220  -1.608  1.00  0.00           H  
ATOM   2392  C   MET B 146      -4.848   0.215  -2.531  1.00  0.00           C  
ATOM   2393  O   MET B 146      -4.988  -0.513  -3.510  1.00  0.00           O  
ATOM   2394  N   SER B 147      -5.479   1.386  -2.424  1.00  0.00           N  
ATOM   2395  H   SER B 147      -5.332   1.942  -1.584  1.00  0.00           H  
ATOM   2396  CA  SER B 147      -6.393   1.911  -3.451  1.00  0.00           C  
ATOM   2397  HA  SER B 147      -5.916   1.815  -4.419  1.00  0.00           H  
ATOM   2398  CB  SER B 147      -7.681   1.066  -3.436  1.00  0.00           C  
ATOM   2399  HB2 SER B 147      -7.433   0.013  -3.576  1.00  0.00           H  
ATOM   2400  HB3 SER B 147      -8.156   1.176  -2.460  1.00  0.00           H  
ATOM   2401  OG  SER B 147      -8.612   1.435  -4.432  1.00  0.00           O  
ATOM   2402  HG  SER B 147      -8.228   1.255  -5.298  1.00  0.00           H  
ATOM   2403  C   SER B 147      -6.743   3.390  -3.272  1.00  0.00           C  
ATOM   2404  O   SER B 147      -6.852   4.113  -4.265  1.00  0.00           O  
ATOM   2405  N   ILE B 148      -6.934   3.845  -2.030  1.00  0.00           N  
ATOM   2406  H   ILE B 148      -6.670   3.246  -1.251  1.00  0.00           H  
ATOM   2407  CA  ILE B 148      -7.495   5.161  -1.709  1.00  0.00           C  
ATOM   2408  HA  ILE B 148      -7.492   5.778  -2.608  1.00  0.00           H  
ATOM   2409  CB  ILE B 148      -8.963   5.039  -1.230  1.00  0.00           C  
ATOM   2410  HB  ILE B 148      -8.976   4.370  -0.367  1.00  0.00           H  
ATOM   2411  CG2 ILE B 148      -9.513   6.400  -0.764  1.00  0.00           C  
ATOM   2412 HG21 ILE B 148      -9.028   6.705   0.163  1.00  0.00           H  
ATOM   2413 HG22 ILE B 148      -9.322   7.160  -1.521  1.00  0.00           H  
ATOM   2414 HG23 ILE B 148     -10.584   6.332  -0.575  1.00  0.00           H  
ATOM   2415  CG1 ILE B 148      -9.914   4.432  -2.288  1.00  0.00           C  
ATOM   2416 HG12 ILE B 148      -9.535   3.458  -2.595  1.00  0.00           H  
ATOM   2417 HG13 ILE B 148     -10.883   4.259  -1.818  1.00  0.00           H  
ATOM   2418  CD1 ILE B 148     -10.145   5.284  -3.545  1.00  0.00           C  
ATOM   2419 HD11 ILE B 148     -10.652   6.214  -3.287  1.00  0.00           H  
ATOM   2420 HD12 ILE B 148      -9.199   5.511  -4.034  1.00  0.00           H  
ATOM   2421 HD13 ILE B 148     -10.774   4.729  -4.241  1.00  0.00           H  
ATOM   2422  C   ILE B 148      -6.620   5.874  -0.679  1.00  0.00           C  
ATOM   2423  O   ILE B 148      -6.616   5.551   0.513  1.00  0.00           O  
ATOM   2424  N   SER B 149      -5.945   6.929  -1.126  1.00  0.00           N  
ATOM   2425  H   SER B 149      -6.069   7.182  -2.104  1.00  0.00           H  
ATOM   2426  CA  SER B 149      -5.457   7.961  -0.214  1.00  0.00           C  
ATOM   2427  HA  SER B 149      -5.224   7.501   0.742  1.00  0.00           H  
ATOM   2428  CB  SER B 149      -4.155   8.576  -0.731  1.00  0.00           C  
ATOM   2429  HB2 SER B 149      -4.323   9.050  -1.697  1.00  0.00           H  
ATOM   2430  HB3 SER B 149      -3.804   9.323  -0.016  1.00  0.00           H  
ATOM   2431  OG  SER B 149      -3.178   7.551  -0.880  1.00  0.00           O  
ATOM   2432  HG  SER B 149      -3.367   7.117  -1.723  1.00  0.00           H  
ATOM   2433  C   SER B 149      -6.583   8.970   0.049  1.00  0.00           C  
ATOM   2434  O   SER B 149      -7.414   9.226  -0.825  1.00  0.00           O  
ATOM   2435  N   THR B 150      -6.658   9.502   1.268  1.00  0.00           N  
ATOM   2436  H   THR B 150      -5.927   9.273   1.938  1.00  0.00           H  
ATOM   2437  CA  THR B 150      -7.725  10.417   1.712  1.00  0.00           C  
ATOM   2438  HA  THR B 150      -8.386  10.649   0.877  1.00  0.00           H  
ATOM   2439  CB  THR B 150      -8.581   9.789   2.822  1.00  0.00           C  
ATOM   2440  HB  THR B 150      -7.964   9.641   3.708  1.00  0.00           H  
ATOM   2441  CG2 THR B 150      -9.787  10.656   3.192  1.00  0.00           C  
ATOM   2442 HG21 THR B 150     -10.425  10.112   3.887  1.00  0.00           H  
ATOM   2443 HG22 THR B 150      -9.458  11.575   3.681  1.00  0.00           H  
ATOM   2444 HG23 THR B 150     -10.355  10.912   2.298  1.00  0.00           H  
ATOM   2445  OG1 THR B 150      -9.072   8.535   2.401  1.00  0.00           O  
ATOM   2446  HG1 THR B 150      -8.309   7.977   2.221  1.00  0.00           H  
ATOM   2447  C   THR B 150      -7.132  11.725   2.214  1.00  0.00           C  
ATOM   2448  O   THR B 150      -6.226  11.701   3.048  1.00  0.00           O  
ATOM   2449  N   CYS B 151      -7.674  12.848   1.738  1.00  0.00           N  
ATOM   2450  H   CYS B 151      -8.438  12.776   1.073  1.00  0.00           H  
ATOM   2451  CA  CYS B 151      -7.311  14.199   2.153  1.00  0.00           C  
ATOM   2452  HA  CYS B 151      -6.525  14.124   2.895  1.00  0.00           H  
ATOM   2453  CB  CYS B 151      -6.735  14.939   0.938  1.00  0.00           C  
ATOM   2454  HB2 CYS B 151      -5.902  14.366   0.531  1.00  0.00           H  
ATOM   2455  HB3 CYS B 151      -7.505  15.031   0.169  1.00  0.00           H  
ATOM   2456  SG  CYS B 151      -6.148  16.590   1.403  1.00  0.00           S  
ATOM   2457  HG  CYS B 151      -5.544  16.239   2.550  1.00  0.00           H  
ATOM   2458  C   CYS B 151      -8.500  14.914   2.820  1.00  0.00           C  
ATOM   2459  O   CYS B 151      -9.633  14.799   2.352  1.00  0.00           O  
ATOM   2460  N   GLU B 152      -8.249  15.638   3.913  1.00  0.00           N  
ATOM   2461  H   GLU B 152      -7.287  15.731   4.224  1.00  0.00           H  
ATOM   2462  CA  GLU B 152      -9.274  16.220   4.788  1.00  0.00           C  
ATOM   2463  HA  GLU B 152     -10.204  16.332   4.230  1.00  0.00           H  
ATOM   2464  CB  GLU B 152      -9.543  15.244   5.949  1.00  0.00           C  
ATOM   2465  HB2 GLU B 152      -9.807  14.269   5.532  1.00  0.00           H  
ATOM   2466  HB3 GLU B 152      -8.626  15.127   6.529  1.00  0.00           H  
ATOM   2467  CG  GLU B 152     -10.667  15.691   6.891  1.00  0.00           C  
ATOM   2468  HG2 GLU B 152     -10.433  16.672   7.309  1.00  0.00           H  
ATOM   2469  HG3 GLU B 152     -11.590  15.782   6.319  1.00  0.00           H  
ATOM   2470  CD  GLU B 152     -10.865  14.680   8.027  1.00  0.00           C  
ATOM   2471  OE1 GLU B 152     -11.605  13.694   7.802  1.00  0.00           O  
ATOM   2472  OE2 GLU B 152     -10.298  14.927   9.115  1.00  0.00           O  
ATOM   2473  C   GLU B 152      -8.853  17.615   5.285  1.00  0.00           C  
ATOM   2474  O   GLU B 152      -7.671  17.848   5.546  1.00  0.00           O  
ATOM   2475  N   TRP B 153      -9.812  18.544   5.387  1.00  0.00           N  
ATOM   2476  H   TRP B 153     -10.763  18.267   5.158  1.00  0.00           H  
ATOM   2477  CA  TRP B 153      -9.624  19.928   5.857  1.00  0.00           C  
ATOM   2478  HA  TRP B 153      -8.873  19.927   6.651  1.00  0.00           H  
ATOM   2479  CB  TRP B 153      -9.089  20.816   4.716  1.00  0.00           C  
ATOM   2480  HB2 TRP B 153      -8.866  21.806   5.103  1.00  0.00           H  
ATOM   2481  HB3 TRP B 153      -8.143  20.404   4.401  1.00  0.00           H  
ATOM   2482  CG  TRP B 153      -9.907  20.997   3.476  1.00  0.00           C  
ATOM   2483  CD1 TRP B 153     -10.719  22.046   3.212  1.00  0.00           C  
ATOM   2484  HD1 TRP B 153     -10.902  22.873   3.889  1.00  0.00           H  
ATOM   2485  NE1 TRP B 153     -11.252  21.911   1.944  1.00  0.00           N  
ATOM   2486  HE1 TRP B 153     -11.916  22.565   1.548  1.00  0.00           H  
ATOM   2487  CE2 TRP B 153     -10.766  20.787   1.308  1.00  0.00           C  
ATOM   2488  CZ2 TRP B 153     -10.959  20.249   0.027  1.00  0.00           C  
ATOM   2489  HZ2 TRP B 153     -11.608  20.749  -0.676  1.00  0.00           H  
ATOM   2490  CH2 TRP B 153     -10.310  19.050  -0.317  1.00  0.00           C  
ATOM   2491  HH2 TRP B 153     -10.441  18.619  -1.297  1.00  0.00           H  
ATOM   2492  CZ3 TRP B 153      -9.488  18.403   0.621  1.00  0.00           C  
ATOM   2493  HZ3 TRP B 153      -8.995  17.475   0.362  1.00  0.00           H  
ATOM   2494  CE3 TRP B 153      -9.293  18.959   1.898  1.00  0.00           C  
ATOM   2495  HE3 TRP B 153      -8.635  18.467   2.599  1.00  0.00           H  
ATOM   2496  CD2 TRP B 153      -9.929  20.161   2.278  1.00  0.00           C  
ATOM   2497  C   TRP B 153     -10.919  20.528   6.434  1.00  0.00           C  
ATOM   2498  O   TRP B 153     -11.985  19.909   6.393  1.00  0.00           O  
ATOM   2499  N   LYS B 154     -10.851  21.765   6.946  1.00  0.00           N  
ATOM   2500  H   LYS B 154      -9.936  22.212   6.956  1.00  0.00           H  
ATOM   2501  CA  LYS B 154     -12.035  22.580   7.293  1.00  0.00           C  
ATOM   2502  HA  LYS B 154     -12.936  22.037   7.006  1.00  0.00           H  
ATOM   2503  CB  LYS B 154     -12.116  22.872   8.794  1.00  0.00           C  
ATOM   2504  HB2 LYS B 154     -11.155  23.262   9.127  1.00  0.00           H  
ATOM   2505  HB3 LYS B 154     -12.875  23.637   8.973  1.00  0.00           H  
ATOM   2506  CG  LYS B 154     -12.500  21.627   9.593  1.00  0.00           C  
ATOM   2507  HG2 LYS B 154     -13.540  21.367   9.391  1.00  0.00           H  
ATOM   2508  HG3 LYS B 154     -11.860  20.792   9.305  1.00  0.00           H  
ATOM   2509  CD  LYS B 154     -12.319  21.899  11.086  1.00  0.00           C  
ATOM   2510  HD2 LYS B 154     -11.315  22.297  11.241  1.00  0.00           H  
ATOM   2511  HD3 LYS B 154     -13.046  22.640  11.426  1.00  0.00           H  
ATOM   2512  CE  LYS B 154     -12.492  20.586  11.854  1.00  0.00           C  
ATOM   2513  HE2 LYS B 154     -13.530  20.497  12.189  1.00  0.00           H  
ATOM   2514  HE3 LYS B 154     -12.288  19.757  11.169  1.00  0.00           H  
ATOM   2515  NZ  LYS B 154     -11.547  20.522  12.991  1.00  0.00           N  
ATOM   2516  HZ1 LYS B 154     -10.602  20.706  12.644  1.00  0.00           H  
ATOM   2517  HZ2 LYS B 154     -11.756  21.235  13.674  1.00  0.00           H  
ATOM   2518  HZ3 LYS B 154     -11.558  19.607  13.419  1.00  0.00           H  
ATOM   2519  C   LYS B 154     -12.061  23.896   6.540  1.00  0.00           C  
ATOM   2520  O   LYS B 154     -11.022  24.521   6.330  1.00  0.00           O  
ATOM   2521  N   MET B 155     -13.268  24.331   6.197  1.00  0.00           N  
ATOM   2522  H   MET B 155     -14.061  23.751   6.459  1.00  0.00           H  
ATOM   2523  CA  MET B 155     -13.568  25.649   5.643  1.00  0.00           C  
ATOM   2524  HA  MET B 155     -12.668  26.058   5.186  1.00  0.00           H  
ATOM   2525  CB  MET B 155     -14.637  25.491   4.550  1.00  0.00           C  
ATOM   2526  HB2 MET B 155     -15.548  25.107   5.009  1.00  0.00           H  
ATOM   2527  HB3 MET B 155     -14.861  26.466   4.119  1.00  0.00           H  
ATOM   2528  CG  MET B 155     -14.219  24.522   3.428  1.00  0.00           C  
ATOM   2529  HG2 MET B 155     -14.072  23.529   3.854  1.00  0.00           H  
ATOM   2530  HG3 MET B 155     -15.041  24.441   2.719  1.00  0.00           H  
ATOM   2531  SD  MET B 155     -12.723  24.970   2.500  1.00  0.00           S  
ATOM   2532  CE  MET B 155     -13.320  26.454   1.651  1.00  0.00           C  
ATOM   2533  HE1 MET B 155     -14.223  26.217   1.090  1.00  0.00           H  
ATOM   2534  HE2 MET B 155     -13.557  27.221   2.384  1.00  0.00           H  
ATOM   2535  HE3 MET B 155     -12.553  26.829   0.973  1.00  0.00           H  
ATOM   2536  C   MET B 155     -14.014  26.628   6.745  1.00  0.00           C  
ATOM   2537  O   MET B 155     -14.380  26.219   7.845  1.00  0.00           O  
ATOM   2538  N   ASN B 156     -14.015  27.929   6.452  1.00  0.00           N  
ATOM   2539  H   ASN B 156     -13.657  28.207   5.543  1.00  0.00           H  
ATOM   2540  CA  ASN B 156     -14.441  29.003   7.362  1.00  0.00           C  
ATOM   2541  HA  ASN B 156     -13.999  28.808   8.339  1.00  0.00           H  
ATOM   2542  CB  ASN B 156     -13.878  30.341   6.852  1.00  0.00           C  
ATOM   2543  HB2 ASN B 156     -14.006  31.082   7.643  1.00  0.00           H  
ATOM   2544  HB3 ASN B 156     -12.808  30.244   6.660  1.00  0.00           H  
ATOM   2545  CG  ASN B 156     -14.554  30.851   5.588  1.00  0.00           C  
ATOM   2546  OD1 ASN B 156     -14.896  30.110   4.678  1.00  0.00           O  
ATOM   2547  ND2 ASN B 156     -14.740  32.144   5.472  1.00  0.00           N  
ATOM   2548 HD21 ASN B 156     -15.209  32.472   4.645  1.00  0.00           H  
ATOM   2549 HD22 ASN B 156     -14.510  32.760   6.232  1.00  0.00           H  
ATOM   2550  C   ASN B 156     -15.965  29.076   7.606  1.00  0.00           C  
ATOM   2551  O   ASN B 156     -16.426  29.928   8.361  1.00  0.00           O  
ATOM   2552  N   GLY B 157     -16.742  28.185   6.990  1.00  0.00           N  
ATOM   2553  H   GLY B 157     -16.298  27.521   6.373  1.00  0.00           H  
ATOM   2554  CA  GLY B 157     -18.172  28.007   7.215  1.00  0.00           C  
ATOM   2555  HA2 GLY B 157     -18.347  27.839   8.278  1.00  0.00           H  
ATOM   2556  HA3 GLY B 157     -18.707  28.905   6.909  1.00  0.00           H  
ATOM   2557  C   GLY B 157     -18.707  26.810   6.419  1.00  0.00           C  
ATOM   2558  O   GLY B 157     -17.936  26.154   5.708  1.00  0.00           O  
ATOM   2559  N   PRO B 158     -20.013  26.502   6.515  1.00  0.00           N  
ATOM   2560  CD  PRO B 158     -20.984  27.042   7.452  1.00  0.00           C  
ATOM   2561  HD2 PRO B 158     -21.423  27.950   7.037  1.00  0.00           H  
ATOM   2562  HD3 PRO B 158     -20.542  27.245   8.429  1.00  0.00           H  
ATOM   2563  CG  PRO B 158     -22.053  25.955   7.576  1.00  0.00           C  
ATOM   2564  HG2 PRO B 158     -23.021  26.368   7.862  1.00  0.00           H  
ATOM   2565  HG3 PRO B 158     -21.726  25.198   8.291  1.00  0.00           H  
ATOM   2566  CB  PRO B 158     -22.085  25.351   6.171  1.00  0.00           C  
ATOM   2567  HB2 PRO B 158     -22.716  25.966   5.527  1.00  0.00           H  
ATOM   2568  HB3 PRO B 158     -22.439  24.320   6.182  1.00  0.00           H  
ATOM   2569  CA  PRO B 158     -20.623  25.440   5.724  1.00  0.00           C  
ATOM   2570  HA  PRO B 158     -20.114  24.521   5.981  1.00  0.00           H  
ATOM   2571  C   PRO B 158     -20.471  25.684   4.220  1.00  0.00           C  
ATOM   2572  O   PRO B 158     -20.780  26.769   3.730  1.00  0.00           O  
ATOM   2573  N   THR B 159     -19.964  24.685   3.499  1.00  0.00           N  
ATOM   2574  H   THR B 159     -19.796  23.796   3.950  1.00  0.00           H  
ATOM   2575  CA  THR B 159     -19.535  24.824   2.097  1.00  0.00           C  
ATOM   2576  HA  THR B 159     -19.812  25.808   1.721  1.00  0.00           H  
ATOM   2577  CB  THR B 159     -18.002  24.713   1.997  1.00  0.00           C  
ATOM   2578  HB  THR B 159     -17.703  23.699   2.261  1.00  0.00           H  
ATOM   2579  CG2 THR B 159     -17.478  25.045   0.598  1.00  0.00           C  
ATOM   2580 HG21 THR B 159     -17.811  24.297  -0.119  1.00  0.00           H  
ATOM   2581 HG22 THR B 159     -17.832  26.028   0.289  1.00  0.00           H  
ATOM   2582 HG23 THR B 159     -16.389  25.051   0.609  1.00  0.00           H  
ATOM   2583  OG1 THR B 159     -17.366  25.599   2.894  1.00  0.00           O  
ATOM   2584  HG1 THR B 159     -17.746  25.485   3.776  1.00  0.00           H  
ATOM   2585  C   THR B 159     -20.211  23.775   1.211  1.00  0.00           C  
ATOM   2586  O   THR B 159     -20.253  22.601   1.584  1.00  0.00           O  
ATOM   2587  N   GLN B 160     -20.705  24.171   0.034  1.00  0.00           N  
ATOM   2588  H   GLN B 160     -20.626  25.143  -0.228  1.00  0.00           H  
ATOM   2589  CA  GLN B 160     -21.231  23.253  -0.988  1.00  0.00           C  
ATOM   2590  HA  GLN B 160     -21.759  22.442  -0.484  1.00  0.00           H  
ATOM   2591  CB  GLN B 160     -22.254  24.009  -1.863  1.00  0.00           C  
ATOM   2592  HB2 GLN B 160     -22.899  24.616  -1.226  1.00  0.00           H  
ATOM   2593  HB3 GLN B 160     -21.728  24.694  -2.526  1.00  0.00           H  
ATOM   2594  CG  GLN B 160     -23.139  23.083  -2.717  1.00  0.00           C  
ATOM   2595  HG2 GLN B 160     -23.605  23.688  -3.495  1.00  0.00           H  
ATOM   2596  HG3 GLN B 160     -22.524  22.333  -3.214  1.00  0.00           H  
ATOM   2597  CD  GLN B 160     -24.256  22.389  -1.933  1.00  0.00           C  
ATOM   2598  OE1 GLN B 160     -24.412  22.526  -0.729  1.00  0.00           O  
ATOM   2599  NE2 GLN B 160     -25.097  21.618  -2.588  1.00  0.00           N  
ATOM   2600 HE21 GLN B 160     -25.763  21.124  -2.023  1.00  0.00           H  
ATOM   2601 HE22 GLN B 160     -24.950  21.437  -3.565  1.00  0.00           H  
ATOM   2602  C   GLN B 160     -20.061  22.626  -1.775  1.00  0.00           C  
ATOM   2603  O   GLN B 160     -19.811  22.953  -2.932  1.00  0.00           O  
ATOM   2604  N   CYS B 161     -19.254  21.803  -1.101  1.00  0.00           N  
ATOM   2605  H   CYS B 161     -19.505  21.577  -0.146  1.00  0.00           H  
ATOM   2606  CA  CYS B 161     -17.888  21.478  -1.527  1.00  0.00           C  
ATOM   2607  HA  CYS B 161     -17.287  22.386  -1.484  1.00  0.00           H  
ATOM   2608  CB  CYS B 161     -17.299  20.469  -0.537  1.00  0.00           C  
ATOM   2609  HB2 CYS B 161     -17.934  19.585  -0.515  1.00  0.00           H  
ATOM   2610  HB3 CYS B 161     -16.302  20.177  -0.872  1.00  0.00           H  
ATOM   2611  SG  CYS B 161     -17.185  21.178   1.132  1.00  0.00           S  
ATOM   2612  HG  CYS B 161     -16.485  20.174   1.656  1.00  0.00           H  
ATOM   2613  C   CYS B 161     -17.762  20.949  -2.964  1.00  0.00           C  
ATOM   2614  O   CYS B 161     -16.831  21.358  -3.653  1.00  0.00           O  
ATOM   2615  N   SER B 162     -18.698  20.112  -3.418  1.00  0.00           N  
ATOM   2616  H   SER B 162     -19.449  19.824  -2.806  1.00  0.00           H  
ATOM   2617  CA  SER B 162     -18.684  19.511  -4.756  1.00  0.00           C  
ATOM   2618  HA  SER B 162     -17.657  19.226  -4.968  1.00  0.00           H  
ATOM   2619  CB  SER B 162     -19.507  18.218  -4.758  1.00  0.00           C  
ATOM   2620  HB2 SER B 162     -19.645  17.863  -5.780  1.00  0.00           H  
ATOM   2621  HB3 SER B 162     -18.952  17.458  -4.207  1.00  0.00           H  
ATOM   2622  OG  SER B 162     -20.768  18.391  -4.138  1.00  0.00           O  
ATOM   2623  HG  SER B 162     -20.838  17.657  -3.473  1.00  0.00           H  
ATOM   2624  C   SER B 162     -19.083  20.451  -5.904  1.00  0.00           C  
ATOM   2625  O   SER B 162     -18.979  20.050  -7.066  1.00  0.00           O  
ATOM   2626  N   THR B 163     -19.460  21.707  -5.623  1.00  0.00           N  
ATOM   2627  H   THR B 163     -19.610  21.957  -4.653  1.00  0.00           H  
ATOM   2628  CA  THR B 163     -19.508  22.797  -6.621  1.00  0.00           C  
ATOM   2629  HA  THR B 163     -19.311  22.382  -7.610  1.00  0.00           H  
ATOM   2630  CB  THR B 163     -20.893  23.463  -6.676  1.00  0.00           C  
ATOM   2631  HB  THR B 163     -20.858  24.275  -7.404  1.00  0.00           H  
ATOM   2632  CG2 THR B 163     -21.980  22.479  -7.115  1.00  0.00           C  
ATOM   2633 HG21 THR B 163     -22.079  21.679  -6.382  1.00  0.00           H  
ATOM   2634 HG22 THR B 163     -22.929  23.006  -7.202  1.00  0.00           H  
ATOM   2635 HG23 THR B 163     -21.718  22.050  -8.082  1.00  0.00           H  
ATOM   2636  OG1 THR B 163     -21.285  24.005  -5.436  1.00  0.00           O  
ATOM   2637  HG1 THR B 163     -20.972  24.941  -5.382  1.00  0.00           H  
ATOM   2638  C   THR B 163     -18.439  23.867  -6.389  1.00  0.00           C  
ATOM   2639  O   THR B 163     -17.852  24.368  -7.347  1.00  0.00           O  
ATOM   2640  N   GLU B 164     -18.153  24.220  -5.132  1.00  0.00           N  
ATOM   2641  H   GLU B 164     -18.725  23.818  -4.395  1.00  0.00           H  
ATOM   2642  CA  GLU B 164     -17.288  25.360  -4.799  1.00  0.00           C  
ATOM   2643  HA  GLU B 164     -17.486  26.166  -5.508  1.00  0.00           H  
ATOM   2644  CB  GLU B 164     -17.621  25.852  -3.377  1.00  0.00           C  
ATOM   2645  HB2 GLU B 164     -17.427  25.055  -2.658  1.00  0.00           H  
ATOM   2646  HB3 GLU B 164     -16.949  26.674  -3.136  1.00  0.00           H  
ATOM   2647  CG  GLU B 164     -19.058  26.359  -3.182  1.00  0.00           C  
ATOM   2648  HG2 GLU B 164     -19.696  25.512  -2.951  1.00  0.00           H  
ATOM   2649  HG3 GLU B 164     -19.082  27.023  -2.315  1.00  0.00           H  
ATOM   2650  CD  GLU B 164     -19.609  27.083  -4.416  1.00  0.00           C  
ATOM   2651  OE1 GLU B 164     -20.452  26.491  -5.124  1.00  0.00           O  
ATOM   2652  OE2 GLU B 164     -19.152  28.224  -4.658  1.00  0.00           O  
ATOM   2653  C   GLU B 164     -15.781  25.084  -4.888  1.00  0.00           C  
ATOM   2654  O   GLU B 164     -14.997  26.028  -5.050  1.00  0.00           O  
ATOM   2655  N   LEU B 165     -15.359  23.822  -4.737  1.00  0.00           N  
ATOM   2656  H   LEU B 165     -16.063  23.092  -4.672  1.00  0.00           H  
ATOM   2657  CA  LEU B 165     -13.961  23.434  -4.505  1.00  0.00           C  
ATOM   2658  HA  LEU B 165     -13.340  24.328  -4.546  1.00  0.00           H  
ATOM   2659  CB  LEU B 165     -13.813  22.821  -3.096  1.00  0.00           C  
ATOM   2660  HB2 LEU B 165     -14.350  21.873  -3.081  1.00  0.00           H  
ATOM   2661  HB3 LEU B 165     -12.758  22.608  -2.924  1.00  0.00           H  
ATOM   2662  CG  LEU B 165     -14.315  23.677  -1.923  1.00  0.00           C  
ATOM   2663  HG  LEU B 165     -15.383  23.862  -2.027  1.00  0.00           H  
ATOM   2664  CD1 LEU B 165     -14.079  22.934  -0.606  1.00  0.00           C  
ATOM   2665 HD11 LEU B 165     -13.015  22.754  -0.463  1.00  0.00           H  
ATOM   2666 HD12 LEU B 165     -14.465  23.527   0.223  1.00  0.00           H  
ATOM   2667 HD13 LEU B 165     -14.611  21.983  -0.629  1.00  0.00           H  
ATOM   2668  CD2 LEU B 165     -13.578  25.011  -1.842  1.00  0.00           C  
ATOM   2669 HD21 LEU B 165     -13.758  25.582  -2.749  1.00  0.00           H  
ATOM   2670 HD22 LEU B 165     -13.966  25.588  -1.009  1.00  0.00           H  
ATOM   2671 HD23 LEU B 165     -12.507  24.845  -1.723  1.00  0.00           H  
ATOM   2672  C   LEU B 165     -13.393  22.471  -5.561  1.00  0.00           C  
ATOM   2673  O   LEU B 165     -14.102  21.844  -6.344  1.00  0.00           O  
ATOM   2674  N   ARG B 166     -12.064  22.326  -5.553  1.00  0.00           N  
ATOM   2675  H   ARG B 166     -11.540  22.922  -4.916  1.00  0.00           H  
ATOM   2676  CA  ARG B 166     -11.292  21.421  -6.420  1.00  0.00           C  
ATOM   2677  HA  ARG B 166     -11.880  20.527  -6.632  1.00  0.00           H  
ATOM   2678  CB  ARG B 166     -10.949  22.149  -7.727  1.00  0.00           C  
ATOM   2679  HB2 ARG B 166     -11.181  23.207  -7.622  1.00  0.00           H  
ATOM   2680  HB3 ARG B 166      -9.877  22.075  -7.926  1.00  0.00           H  
ATOM   2681  CG  ARG B 166     -11.691  21.593  -8.941  1.00  0.00           C  
ATOM   2682  HG2 ARG B 166     -11.231  20.647  -9.229  1.00  0.00           H  
ATOM   2683  HG3 ARG B 166     -12.743  21.431  -8.708  1.00  0.00           H  
ATOM   2684  CD  ARG B 166     -11.578  22.621 -10.068  1.00  0.00           C  
ATOM   2685  HD2 ARG B 166     -12.391  23.344  -9.952  1.00  0.00           H  
ATOM   2686  HD3 ARG B 166     -10.628  23.154  -9.977  1.00  0.00           H  
ATOM   2687  NE  ARG B 166     -11.622  21.996 -11.400  1.00  0.00           N  
ATOM   2688  HE  ARG B 166     -11.557  20.992 -11.435  1.00  0.00           H  
ATOM   2689  CZ  ARG B 166     -11.576  22.658 -12.539  1.00  0.00           C  
ATOM   2690  NH1 ARG B 166     -11.637  23.962 -12.571  1.00  0.00           N  
ATOM   2691 HH11 ARG B 166     -11.789  24.457 -11.705  1.00  0.00           H  
ATOM   2692 HH12 ARG B 166     -11.622  24.461 -13.442  1.00  0.00           H  
ATOM   2693  NH2 ARG B 166     -11.443  22.028 -13.671  1.00  0.00           N  
ATOM   2694 HH21 ARG B 166     -11.357  21.027 -13.682  1.00  0.00           H  
ATOM   2695 HH22 ARG B 166     -11.327  22.546 -14.522  1.00  0.00           H  
ATOM   2696  C   ARG B 166     -10.002  21.005  -5.734  1.00  0.00           C  
ATOM   2697  O   ARG B 166      -9.350  21.850  -5.123  1.00  0.00           O  
ATOM   2698  N   LEU B 167      -9.590  19.752  -5.913  1.00  0.00           N  
ATOM   2699  H   LEU B 167     -10.155  19.121  -6.473  1.00  0.00           H  
ATOM   2700  CA  LEU B 167      -8.286  19.266  -5.466  1.00  0.00           C  
ATOM   2701  HA  LEU B 167      -7.703  20.106  -5.088  1.00  0.00           H  
ATOM   2702  CB  LEU B 167      -8.465  18.258  -4.315  1.00  0.00           C  
ATOM   2703  HB2 LEU B 167      -9.110  18.692  -3.550  1.00  0.00           H  
ATOM   2704  HB3 LEU B 167      -8.965  17.374  -4.714  1.00  0.00           H  
ATOM   2705  CG  LEU B 167      -7.133  17.831  -3.663  1.00  0.00           C  
ATOM   2706  HG  LEU B 167      -6.398  17.593  -4.433  1.00  0.00           H  
ATOM   2707  CD1 LEU B 167      -6.576  18.933  -2.758  1.00  0.00           C  
ATOM   2708 HD11 LEU B 167      -7.273  19.147  -1.948  1.00  0.00           H  
ATOM   2709 HD12 LEU B 167      -5.627  18.611  -2.331  1.00  0.00           H  
ATOM   2710 HD13 LEU B 167      -6.403  19.843  -3.327  1.00  0.00           H  
ATOM   2711  CD2 LEU B 167      -7.347  16.581  -2.806  1.00  0.00           C  
ATOM   2712 HD21 LEU B 167      -8.079  16.787  -2.027  1.00  0.00           H  
ATOM   2713 HD22 LEU B 167      -7.698  15.762  -3.435  1.00  0.00           H  
ATOM   2714 HD23 LEU B 167      -6.411  16.288  -2.338  1.00  0.00           H  
ATOM   2715  C   LEU B 167      -7.525  18.680  -6.657  1.00  0.00           C  
ATOM   2716  O   LEU B 167      -7.991  17.721  -7.275  1.00  0.00           O  
ATOM   2717  N   LEU B 168      -6.369  19.266  -6.972  1.00  0.00           N  
ATOM   2718  H   LEU B 168      -6.036  20.028  -6.384  1.00  0.00           H  
ATOM   2719  CA  LEU B 168      -5.451  18.737  -7.979  1.00  0.00           C  
ATOM   2720  HA  LEU B 168      -5.979  17.994  -8.570  1.00  0.00           H  
ATOM   2721  CB  LEU B 168      -4.980  19.837  -8.946  1.00  0.00           C  
ATOM   2722  HB2 LEU B 168      -4.398  20.584  -8.405  1.00  0.00           H  
ATOM   2723  HB3 LEU B 168      -4.307  19.361  -9.660  1.00  0.00           H  
ATOM   2724  CG  LEU B 168      -6.128  20.517  -9.724  1.00  0.00           C  
ATOM   2725  HG  LEU B 168      -6.999  19.861  -9.744  1.00  0.00           H  
ATOM   2726  CD1 LEU B 168      -6.531  21.859  -9.098  1.00  0.00           C  
ATOM   2727 HD11 LEU B 168      -6.835  21.711  -8.062  1.00  0.00           H  
ATOM   2728 HD12 LEU B 168      -7.361  22.291  -9.655  1.00  0.00           H  
ATOM   2729 HD13 LEU B 168      -5.683  22.545  -9.119  1.00  0.00           H  
ATOM   2730  CD2 LEU B 168      -5.712  20.791 -11.169  1.00  0.00           C  
ATOM   2731 HD21 LEU B 168      -6.534  21.258 -11.711  1.00  0.00           H  
ATOM   2732 HD22 LEU B 168      -4.836  21.440 -11.192  1.00  0.00           H  
ATOM   2733 HD23 LEU B 168      -5.465  19.849 -11.663  1.00  0.00           H  
ATOM   2734  C   LEU B 168      -4.276  18.017  -7.309  1.00  0.00           C  
ATOM   2735  O   LEU B 168      -3.858  18.399  -6.213  1.00  0.00           O  
ATOM   2736  N   TYR B 169      -3.737  16.985  -7.963  1.00  0.00           N  
ATOM   2737  H   TYR B 169      -4.129  16.712  -8.863  1.00  0.00           H  
ATOM   2738  CA  TYR B 169      -2.543  16.281  -7.490  1.00  0.00           C  
ATOM   2739  HA  TYR B 169      -1.946  17.008  -6.939  1.00  0.00           H  
ATOM   2740  CB  TYR B 169      -2.899  15.163  -6.499  1.00  0.00           C  
ATOM   2741  HB2 TYR B 169      -1.975  14.843  -6.016  1.00  0.00           H  
ATOM   2742  HB3 TYR B 169      -3.528  15.587  -5.714  1.00  0.00           H  
ATOM   2743  CG  TYR B 169      -3.602  13.935  -7.053  1.00  0.00           C  
ATOM   2744  CD1 TYR B 169      -4.974  13.996  -7.366  1.00  0.00           C  
ATOM   2745  HD1 TYR B 169      -5.501  14.939  -7.303  1.00  0.00           H  
ATOM   2746  CE1 TYR B 169      -5.670  12.822  -7.712  1.00  0.00           C  
ATOM   2747  HE1 TYR B 169      -6.726  12.864  -7.918  1.00  0.00           H  
ATOM   2748  CZ  TYR B 169      -5.001  11.581  -7.755  1.00  0.00           C  
ATOM   2749  OH  TYR B 169      -5.695  10.438  -8.012  1.00  0.00           O  
ATOM   2750  HH  TYR B 169      -5.141   9.648  -7.972  1.00  0.00           H  
ATOM   2751  CE2 TYR B 169      -3.616  11.528  -7.488  1.00  0.00           C  
ATOM   2752  HE2 TYR B 169      -3.096  10.583  -7.545  1.00  0.00           H  
ATOM   2753  CD2 TYR B 169      -2.921  12.702  -7.132  1.00  0.00           C  
ATOM   2754  HD2 TYR B 169      -1.867  12.649  -6.897  1.00  0.00           H  
ATOM   2755  C   TYR B 169      -1.659  15.779  -8.632  1.00  0.00           C  
ATOM   2756  O   TYR B 169      -2.122  15.316  -9.675  1.00  0.00           O  
ATOM   2757  N   GLN B 170      -0.349  15.881  -8.409  1.00  0.00           N  
ATOM   2758  H   GLN B 170      -0.062  16.258  -7.510  1.00  0.00           H  
ATOM   2759  CA  GLN B 170       0.690  15.767  -9.430  1.00  0.00           C  
ATOM   2760  HA  GLN B 170       0.303  15.226 -10.296  1.00  0.00           H  
ATOM   2761  CB  GLN B 170       1.053  17.195  -9.873  1.00  0.00           C  
ATOM   2762  HB2 GLN B 170       0.206  17.608 -10.422  1.00  0.00           H  
ATOM   2763  HB3 GLN B 170       1.215  17.814  -8.991  1.00  0.00           H  
ATOM   2764  CG  GLN B 170       2.301  17.286 -10.758  1.00  0.00           C  
ATOM   2765  HG2 GLN B 170       3.191  17.020 -10.189  1.00  0.00           H  
ATOM   2766  HG3 GLN B 170       2.197  16.578 -11.576  1.00  0.00           H  
ATOM   2767  CD  GLN B 170       2.489  18.697 -11.307  1.00  0.00           C  
ATOM   2768  OE1 GLN B 170       2.596  19.665 -10.567  1.00  0.00           O  
ATOM   2769  NE2 GLN B 170       2.552  18.861 -12.607  1.00  0.00           N  
ATOM   2770 HE21 GLN B 170       2.564  19.798 -12.962  1.00  0.00           H  
ATOM   2771 HE22 GLN B 170       2.457  18.054 -13.224  1.00  0.00           H  
ATOM   2772  C   GLN B 170       1.899  15.007  -8.875  1.00  0.00           C  
ATOM   2773  O   GLN B 170       2.404  15.345  -7.801  1.00  0.00           O  
ATOM   2774  N   LEU B 171       2.357  13.967  -9.582  1.00  0.00           N  
ATOM   2775  H   LEU B 171       1.924  13.774 -10.472  1.00  0.00           H  
ATOM   2776  CA  LEU B 171       3.593  13.250  -9.244  1.00  0.00           C  
ATOM   2777  HA  LEU B 171       3.555  12.953  -8.194  1.00  0.00           H  
ATOM   2778  CB  LEU B 171       3.714  11.986 -10.122  1.00  0.00           C  
ATOM   2779  HB2 LEU B 171       2.793  11.405 -10.060  1.00  0.00           H  
ATOM   2780  HB3 LEU B 171       3.825  12.314 -11.157  1.00  0.00           H  
ATOM   2781  CG  LEU B 171       4.911  11.082  -9.762  1.00  0.00           C  
ATOM   2782  HG  LEU B 171       5.761  11.693  -9.460  1.00  0.00           H  
ATOM   2783  CD1 LEU B 171       4.567  10.124  -8.618  1.00  0.00           C  
ATOM   2784 HD11 LEU B 171       5.435   9.517  -8.365  1.00  0.00           H  
ATOM   2785 HD12 LEU B 171       4.275  10.695  -7.736  1.00  0.00           H  
ATOM   2786 HD13 LEU B 171       3.739   9.477  -8.904  1.00  0.00           H  
ATOM   2787  CD2 LEU B 171       5.349  10.251 -10.970  1.00  0.00           C  
ATOM   2788 HD21 LEU B 171       4.511   9.668 -11.350  1.00  0.00           H  
ATOM   2789 HD22 LEU B 171       5.701  10.917 -11.758  1.00  0.00           H  
ATOM   2790 HD23 LEU B 171       6.171   9.591 -10.690  1.00  0.00           H  
ATOM   2791  C   LEU B 171       4.788  14.194  -9.451  1.00  0.00           C  
ATOM   2792  O   LEU B 171       4.940  14.756 -10.533  1.00  0.00           O  
ATOM   2793  N   VAL B 172       5.653  14.355  -8.445  1.00  0.00           N  
ATOM   2794  H   VAL B 172       5.494  13.849  -7.580  1.00  0.00           H  
ATOM   2795  CA  VAL B 172       6.763  15.334  -8.511  1.00  0.00           C  
ATOM   2796  HA  VAL B 172       6.350  16.274  -8.878  1.00  0.00           H  
ATOM   2797  CB  VAL B 172       7.371  15.621  -7.122  1.00  0.00           C  
ATOM   2798  HB  VAL B 172       8.089  16.435  -7.233  1.00  0.00           H  
ATOM   2799  CG1 VAL B 172       6.300  16.109  -6.138  1.00  0.00           C  
ATOM   2800 HG11 VAL B 172       6.776  16.444  -5.217  1.00  0.00           H  
ATOM   2801 HG12 VAL B 172       5.748  16.942  -6.575  1.00  0.00           H  
ATOM   2802 HG13 VAL B 172       5.612  15.301  -5.905  1.00  0.00           H  
ATOM   2803  CG2 VAL B 172       8.124  14.425  -6.522  1.00  0.00           C  
ATOM   2804 HG21 VAL B 172       7.483  13.549  -6.465  1.00  0.00           H  
ATOM   2805 HG22 VAL B 172       8.990  14.184  -7.140  1.00  0.00           H  
ATOM   2806 HG23 VAL B 172       8.482  14.674  -5.524  1.00  0.00           H  
ATOM   2807  C   VAL B 172       7.864  14.953  -9.510  1.00  0.00           C  
ATOM   2808  O   VAL B 172       8.741  15.761  -9.801  1.00  0.00           O  
ATOM   2809  N   PHE B 173       7.841  13.729 -10.037  1.00  0.00           N  
ATOM   2810  H   PHE B 173       7.052  13.145  -9.820  1.00  0.00           H  
ATOM   2811  CA  PHE B 173       8.859  13.183 -10.931  1.00  0.00           C  
ATOM   2812  HA  PHE B 173       9.771  13.771 -10.818  1.00  0.00           H  
ATOM   2813  CB  PHE B 173       9.181  11.749 -10.500  1.00  0.00           C  
ATOM   2814  HB2 PHE B 173       8.299  11.127 -10.662  1.00  0.00           H  
ATOM   2815  HB3 PHE B 173       9.978  11.363 -11.136  1.00  0.00           H  
ATOM   2816  CG  PHE B 173       9.617  11.629  -9.051  1.00  0.00           C  
ATOM   2817  CD1 PHE B 173       8.744  11.097  -8.081  1.00  0.00           C  
ATOM   2818  HD1 PHE B 173       7.757  10.765  -8.364  1.00  0.00           H  
ATOM   2819  CE1 PHE B 173       9.166  10.968  -6.746  1.00  0.00           C  
ATOM   2820  HE1 PHE B 173       8.518  10.528  -6.003  1.00  0.00           H  
ATOM   2821  CZ  PHE B 173      10.454  11.388  -6.374  1.00  0.00           C  
ATOM   2822  HZ  PHE B 173      10.784  11.275  -5.350  1.00  0.00           H  
ATOM   2823  CE2 PHE B 173      11.319  11.940  -7.332  1.00  0.00           C  
ATOM   2824  HE2 PHE B 173      12.310  12.258  -7.043  1.00  0.00           H  
ATOM   2825  CD2 PHE B 173      10.902  12.060  -8.669  1.00  0.00           C  
ATOM   2826  HD2 PHE B 173      11.573  12.482  -9.402  1.00  0.00           H  
ATOM   2827  C   PHE B 173       8.433  13.250 -12.404  1.00  0.00           C  
ATOM   2828  O   PHE B 173       7.268  13.034 -12.735  1.00  0.00           O  
ATOM   2829  N   LEU B 174       9.396  13.518 -13.296  1.00  0.00           N  
ATOM   2830  H   LEU B 174      10.328  13.665 -12.939  1.00  0.00           H  
ATOM   2831  CA  LEU B 174       9.215  13.622 -14.758  1.00  0.00           C  
ATOM   2832  HA  LEU B 174      10.143  14.025 -15.158  1.00  0.00           H  
ATOM   2833  CB  LEU B 174       9.016  12.219 -15.378  1.00  0.00           C  
ATOM   2834  HB2 LEU B 174       8.211  11.712 -14.844  1.00  0.00           H  
ATOM   2835  HB3 LEU B 174       8.692  12.324 -16.414  1.00  0.00           H  
ATOM   2836  CG  LEU B 174      10.262  11.320 -15.384  1.00  0.00           C  
ATOM   2837  HG  LEU B 174      10.655  11.215 -14.372  1.00  0.00           H  
ATOM   2838  CD1 LEU B 174       9.852   9.942 -15.899  1.00  0.00           C  
ATOM   2839 HD11 LEU B 174       9.368  10.029 -16.872  1.00  0.00           H  
ATOM   2840 HD12 LEU B 174       9.163   9.481 -15.194  1.00  0.00           H  
ATOM   2841 HD13 LEU B 174      10.729   9.311 -15.992  1.00  0.00           H  
ATOM   2842  CD2 LEU B 174      11.371  11.847 -16.303  1.00  0.00           C  
ATOM   2843 HD21 LEU B 174      10.976  12.009 -17.308  1.00  0.00           H  
ATOM   2844 HD22 LEU B 174      11.763  12.788 -15.922  1.00  0.00           H  
ATOM   2845 HD23 LEU B 174      12.188  11.129 -16.349  1.00  0.00           H  
ATOM   2846  C   LEU B 174       8.158  14.640 -15.244  1.00  0.00           C  
ATOM   2847  O   LEU B 174       7.789  14.597 -16.412  1.00  0.00           O  
ATOM   2848  N   LEU B 175       7.715  15.572 -14.389  1.00  0.00           N  
ATOM   2849  H   LEU B 175       8.045  15.520 -13.440  1.00  0.00           H  
ATOM   2850  CA  LEU B 175       6.725  16.619 -14.704  1.00  0.00           C  
ATOM   2851  HA  LEU B 175       6.392  17.056 -13.763  1.00  0.00           H  
ATOM   2852  CB  LEU B 175       7.378  17.742 -15.538  1.00  0.00           C  
ATOM   2853  HB2 LEU B 175       7.720  17.314 -16.481  1.00  0.00           H  
ATOM   2854  HB3 LEU B 175       6.618  18.488 -15.778  1.00  0.00           H  
ATOM   2855  CG  LEU B 175       8.560  18.455 -14.859  1.00  0.00           C  
ATOM   2856  HG  LEU B 175       9.309  17.724 -14.553  1.00  0.00           H  
ATOM   2857  CD1 LEU B 175       9.216  19.414 -15.852  1.00  0.00           C  
ATOM   2858 HD11 LEU B 175       9.565  18.860 -16.722  1.00  0.00           H  
ATOM   2859 HD12 LEU B 175       8.492  20.163 -16.177  1.00  0.00           H  
ATOM   2860 HD13 LEU B 175      10.065  19.911 -15.385  1.00  0.00           H  
ATOM   2861  CD2 LEU B 175       8.120  19.259 -13.633  1.00  0.00           C  
ATOM   2862 HD21 LEU B 175       8.968  19.812 -13.230  1.00  0.00           H  
ATOM   2863 HD22 LEU B 175       7.745  18.590 -12.860  1.00  0.00           H  
ATOM   2864 HD23 LEU B 175       7.336  19.962 -13.914  1.00  0.00           H  
ATOM   2865  C   LEU B 175       5.448  16.051 -15.350  1.00  0.00           C  
ATOM   2866  O   LEU B 175       5.006  16.493 -16.410  1.00  0.00           O  
ATOM   2867  N   BCN B 176       4.850  15.065 -14.679  1.00  0.00           N  
ATOM   2868  H27 BCN B 176       5.269  14.771 -13.810  1.00  0.00           H  
ATOM   2869  C2  BCN B 176       3.559  14.539 -15.054  1.00  0.00           C  
ATOM   2870  H   BCN B 176       3.617  14.319 -16.120  1.00  0.00           H  
ATOM   2871  C4  BCN B 176       3.240  13.219 -14.345  1.00  0.00           C  
ATOM   2872  H1  BCN B 176       3.223  13.366 -13.257  1.00  0.00           H  
ATOM   2873  H2  BCN B 176       2.224  12.910 -14.628  1.00  0.00           H  
ATOM   2874  C5  BCN B 176       4.249  12.106 -14.720  1.00  0.00           C  
ATOM   2875  H3  BCN B 176       4.673  12.319 -15.710  1.00  0.00           H  
ATOM   2876  H4  BCN B 176       5.089  12.120 -14.014  1.00  0.00           H  
ATOM   2877  C6  BCN B 176       3.600  10.704 -14.755  1.00  0.00           C  
ATOM   2878  H8  BCN B 176       2.657  10.756 -15.315  1.00  0.00           H  
ATOM   2879  H9  BCN B 176       3.349  10.376 -13.737  1.00  0.00           H  
ATOM   2880  C7  BCN B 176       4.499   9.664 -15.450  1.00  0.00           C  
ATOM   2881  H5  BCN B 176       4.713  10.001 -16.473  1.00  0.00           H  
ATOM   2882  H6  BCN B 176       3.962   8.707 -15.523  1.00  0.00           H  
ATOM   2883  N2  BCN B 176       5.769   9.467 -14.746  1.00  0.00           N  
ATOM   2884  H7  BCN B 176       6.486  10.175 -14.789  1.00  0.00           H  
ATOM   2885  C8  BCN B 176       6.089   8.358 -14.023  1.00  0.00           C  
ATOM   2886  O1  BCN B 176       5.353   7.410 -13.805  1.00  0.00           O  
ATOM   2887  O2  BCN B 176       7.358   8.501 -13.581  1.00  0.00           O  
ATOM   2888  C9  BCN B 176       8.039   7.365 -13.018  1.00  0.00           C  
ATOM   2889  H21 BCN B 176       7.333   6.634 -12.605  1.00  0.00           H  
ATOM   2890  H22 BCN B 176       8.645   6.865 -13.787  1.00  0.00           H  
ATOM   2891  C10 BCN B 176       8.919   7.886 -11.892  1.00  0.00           C  
ATOM   2892  H23 BCN B 176       8.845   8.961 -11.750  1.00  0.00           H  
ATOM   2893  C11 BCN B 176      10.261   7.262 -11.568  1.00  0.00           C  
ATOM   2894  H12 BCN B 176      10.548   6.387 -12.148  1.00  0.00           H  
ATOM   2895  C12 BCN B 176      11.484   8.183 -11.309  1.00  0.00           C  
ATOM   2896  H13 BCN B 176      11.139   9.135 -10.885  1.00  0.00           H  
ATOM   2897  H14 BCN B 176      11.952   8.431 -12.269  1.00  0.00           H  
ATOM   2898  C13 BCN B 176      12.568   7.582 -10.361  1.00  0.00           C  
ATOM   2899  H19 BCN B 176      13.010   6.672 -10.781  1.00  0.00           H  
ATOM   2900  H20 BCN B 176      13.368   8.304 -10.157  1.00  0.00           H  
ATOM   2901  C14 BCN B 176      11.849   7.258  -9.145  1.00  0.00           C  
ATOM   2902  C15 BCN B 176      10.909   7.083  -8.440  1.00  0.00           C  
ATOM   2903  C16 BCN B 176       9.505   7.029  -8.076  1.00  0.00           C  
ATOM   2904  H17 BCN B 176       9.328   7.585  -7.150  1.00  0.00           H  
ATOM   2905  H18 BCN B 176       9.184   5.988  -7.945  1.00  0.00           H  
ATOM   2906  C17 BCN B 176       8.769   7.695  -9.273  1.00  0.00           C  
ATOM   2907  H15 BCN B 176       7.690   7.673  -9.078  1.00  0.00           H  
ATOM   2908  H16 BCN B 176       9.053   8.752  -9.317  1.00  0.00           H  
ATOM   2909  C18 BCN B 176       9.055   7.039 -10.645  1.00  0.00           C  
ATOM   2910  H11 BCN B 176       8.659   6.026 -10.680  1.00  0.00           H  
ATOM   2911  C3  BCN B 176       2.437  15.546 -14.887  1.00  0.00           C  
ATOM   2912  O3  BCN B 176       2.457  16.404 -14.019  1.00  0.00           O  
ATOM   2913  N   GLU B 177       1.416  15.419 -15.734  1.00  0.00           N  
ATOM   2914  H   GLU B 177       1.451  14.707 -16.441  1.00  0.00           H  
ATOM   2915  CA  GLU B 177       0.224  16.266 -15.683  1.00  0.00           C  
ATOM   2916  HA  GLU B 177       0.575  17.299 -15.685  1.00  0.00           H  
ATOM   2917  CB  GLU B 177      -0.619  16.031 -16.954  1.00  0.00           C  
ATOM   2918  HB2 GLU B 177       0.039  16.122 -17.818  1.00  0.00           H  
ATOM   2919  HB3 GLU B 177      -1.003  15.011 -16.940  1.00  0.00           H  
ATOM   2920  CG  GLU B 177      -1.791  17.001 -17.164  1.00  0.00           C  
ATOM   2921  HG2 GLU B 177      -2.269  16.767 -18.124  1.00  0.00           H  
ATOM   2922  HG3 GLU B 177      -2.534  16.838 -16.382  1.00  0.00           H  
ATOM   2923  CD  GLU B 177      -1.326  18.466 -17.136  1.00  0.00           C  
ATOM   2924  OE1 GLU B 177      -1.055  18.974 -16.020  1.00  0.00           O  
ATOM   2925  OE2 GLU B 177      -1.216  19.047 -18.237  1.00  0.00           O  
ATOM   2926  C   GLU B 177      -0.580  16.058 -14.381  1.00  0.00           C  
ATOM   2927  O   GLU B 177      -0.604  14.962 -13.807  1.00  0.00           O  
ATOM   2928  N   ALA B 178      -1.217  17.126 -13.905  1.00  0.00           N  
ATOM   2929  H   ALA B 178      -1.208  17.971 -14.480  1.00  0.00           H  
ATOM   2930  CA  ALA B 178      -2.009  17.137 -12.681  1.00  0.00           C  
ATOM   2931  HA  ALA B 178      -1.485  16.551 -11.925  1.00  0.00           H  
ATOM   2932  CB  ALA B 178      -2.106  18.586 -12.188  1.00  0.00           C  
ATOM   2933  HB1 ALA B 178      -2.651  18.615 -11.246  1.00  0.00           H  
ATOM   2934  HB2 ALA B 178      -1.106  18.996 -12.039  1.00  0.00           H  
ATOM   2935  HB3 ALA B 178      -2.630  19.195 -12.929  1.00  0.00           H  
ATOM   2936  C   ALA B 178      -3.402  16.521 -12.900  1.00  0.00           C  
ATOM   2937  O   ALA B 178      -4.208  17.040 -13.678  1.00  0.00           O  
ATOM   2938  N   HIE B 179      -3.738  15.455 -12.166  1.00  0.00           N  
ATOM   2939  H   HIE B 179      -3.076  15.118 -11.478  1.00  0.00           H  
ATOM   2940  CA  HIE B 179      -5.115  14.946 -12.140  1.00  0.00           C  
ATOM   2941  HA  HIE B 179      -5.513  15.026 -13.153  1.00  0.00           H  
ATOM   2942  CB  HIE B 179      -5.162  13.457 -11.768  1.00  0.00           C  
ATOM   2943  HB2 HIE B 179      -4.479  12.905 -12.415  1.00  0.00           H  
ATOM   2944  HB3 HIE B 179      -4.845  13.329 -10.731  1.00  0.00           H  
ATOM   2945  CG  HIE B 179      -6.552  12.894 -11.950  1.00  0.00           C  
ATOM   2946  ND1 HIE B 179      -7.334  13.071 -13.095  1.00  0.00           N  
ATOM   2947  CE1 HIE B 179      -8.518  12.502 -12.831  1.00  0.00           C  
ATOM   2948  HE1 HIE B 179      -9.358  12.484 -13.514  1.00  0.00           H  
ATOM   2949  NE2 HIE B 179      -8.521  11.989 -11.589  1.00  0.00           N  
ATOM   2950  HE2 HIE B 179      -9.315  11.558 -11.138  1.00  0.00           H  
ATOM   2951  CD2 HIE B 179      -7.290  12.225 -11.018  1.00  0.00           C  
ATOM   2952  HD2 HIE B 179      -6.977  11.960 -10.018  1.00  0.00           H  
ATOM   2953  C   HIE B 179      -6.017  15.808 -11.241  1.00  0.00           C  
ATOM   2954  O   HIE B 179      -5.539  16.471 -10.321  1.00  0.00           O  
ATOM   2955  N   THR B 180      -7.331  15.798 -11.490  1.00  0.00           N  
ATOM   2956  H   THR B 180      -7.656  15.144 -12.195  1.00  0.00           H  
ATOM   2957  CA  THR B 180      -8.341  16.556 -10.724  1.00  0.00           C  
ATOM   2958  HA  THR B 180      -7.848  17.143  -9.947  1.00  0.00           H  
ATOM   2959  CB  THR B 180      -9.083  17.543 -11.642  1.00  0.00           C  
ATOM   2960  HB  THR B 180      -9.491  17.002 -12.497  1.00  0.00           H  
ATOM   2961  CG2 THR B 180     -10.223  18.300 -10.954  1.00  0.00           C  
ATOM   2962 HG21 THR B 180      -9.847  18.786 -10.052  1.00  0.00           H  
ATOM   2963 HG22 THR B 180     -10.622  19.049 -11.635  1.00  0.00           H  
ATOM   2964 HG23 THR B 180     -11.028  17.614 -10.687  1.00  0.00           H  
ATOM   2965  OG1 THR B 180      -8.210  18.543 -12.112  1.00  0.00           O  
ATOM   2966  HG1 THR B 180      -7.403  18.112 -12.421  1.00  0.00           H  
ATOM   2967  C   THR B 180      -9.350  15.632 -10.037  1.00  0.00           C  
ATOM   2968  O   THR B 180      -9.991  14.816 -10.698  1.00  0.00           O  
ATOM   2969  N   CYS B 181      -9.578  15.856  -8.742  1.00  0.00           N  
ATOM   2970  H   CYS B 181      -9.015  16.561  -8.274  1.00  0.00           H  
ATOM   2971  CA  CYS B 181     -10.708  15.319  -7.985  1.00  0.00           C  
ATOM   2972  HA  CYS B 181     -11.277  14.643  -8.624  1.00  0.00           H  
ATOM   2973  CB  CYS B 181     -10.185  14.492  -6.797  1.00  0.00           C  
ATOM   2974  HB2 CYS B 181      -9.449  15.067  -6.230  1.00  0.00           H  
ATOM   2975  HB3 CYS B 181     -11.013  14.233  -6.136  1.00  0.00           H  
ATOM   2976  SG  CYS B 181      -9.437  12.940  -7.368  1.00  0.00           S  
ATOM   2977  HG  CYS B 181      -9.394  12.355  -6.165  1.00  0.00           H  
ATOM   2978  C   CYS B 181     -11.684  16.433  -7.544  1.00  0.00           C  
ATOM   2979  O   CYS B 181     -11.362  17.628  -7.544  1.00  0.00           O  
ATOM   2980  N   ILE B 182     -12.895  16.024  -7.160  1.00  0.00           N  
ATOM   2981  H   ILE B 182     -13.094  15.034  -7.161  1.00  0.00           H  
ATOM   2982  CA  ILE B 182     -13.947  16.896  -6.619  1.00  0.00           C  
ATOM   2983  HA  ILE B 182     -13.677  17.936  -6.780  1.00  0.00           H  
ATOM   2984  CB  ILE B 182     -15.264  16.670  -7.397  1.00  0.00           C  
ATOM   2985  HB  ILE B 182     -15.479  15.599  -7.402  1.00  0.00           H  
ATOM   2986  CG2 ILE B 182     -16.446  17.395  -6.732  1.00  0.00           C  
ATOM   2987 HG21 ILE B 182     -16.236  18.461  -6.642  1.00  0.00           H  
ATOM   2988 HG22 ILE B 182     -17.357  17.265  -7.316  1.00  0.00           H  
ATOM   2989 HG23 ILE B 182     -16.637  16.983  -5.741  1.00  0.00           H  
ATOM   2990  CG1 ILE B 182     -15.102  17.156  -8.860  1.00  0.00           C  
ATOM   2991 HG12 ILE B 182     -15.108  18.248  -8.883  1.00  0.00           H  
ATOM   2992 HG13 ILE B 182     -14.142  16.825  -9.258  1.00  0.00           H  
ATOM   2993  CD1 ILE B 182     -16.178  16.625  -9.816  1.00  0.00           C  
ATOM   2994 HD11 ILE B 182     -16.189  15.535  -9.790  1.00  0.00           H  
ATOM   2995 HD12 ILE B 182     -17.159  17.007  -9.539  1.00  0.00           H  
ATOM   2996 HD13 ILE B 182     -15.950  16.954 -10.829  1.00  0.00           H  
ATOM   2997  C   ILE B 182     -14.081  16.624  -5.105  1.00  0.00           C  
ATOM   2998  O   ILE B 182     -14.213  15.458  -4.722  1.00  0.00           O  
ATOM   2999  N   PRO B 183     -13.984  17.637  -4.221  1.00  0.00           N  
ATOM   3000  CD  PRO B 183     -13.417  18.952  -4.461  1.00  0.00           C  
ATOM   3001  HD2 PRO B 183     -14.220  19.681  -4.598  1.00  0.00           H  
ATOM   3002  HD3 PRO B 183     -12.733  18.965  -5.307  1.00  0.00           H  
ATOM   3003  CG  PRO B 183     -12.637  19.247  -3.188  1.00  0.00           C  
ATOM   3004  HG2 PRO B 183     -12.446  20.309  -3.059  1.00  0.00           H  
ATOM   3005  HG3 PRO B 183     -11.703  18.686  -3.203  1.00  0.00           H  
ATOM   3006  CB  PRO B 183     -13.568  18.690  -2.114  1.00  0.00           C  
ATOM   3007  HB2 PRO B 183     -14.326  19.438  -1.878  1.00  0.00           H  
ATOM   3008  HB3 PRO B 183     -13.025  18.403  -1.214  1.00  0.00           H  
ATOM   3009  CA  PRO B 183     -14.217  17.471  -2.783  1.00  0.00           C  
ATOM   3010  HA  PRO B 183     -13.718  16.564  -2.442  1.00  0.00           H  
ATOM   3011  C   PRO B 183     -15.706  17.381  -2.424  1.00  0.00           C  
ATOM   3012  O   PRO B 183     -16.553  17.841  -3.179  1.00  0.00           O  
ATOM   3013  N   GLU B 184     -16.018  16.888  -1.226  1.00  0.00           N  
ATOM   3014  H   GLU B 184     -15.266  16.533  -0.640  1.00  0.00           H  
ATOM   3015  CA  GLU B 184     -17.375  16.814  -0.663  1.00  0.00           C  
ATOM   3016  HA  GLU B 184     -18.002  17.520  -1.207  1.00  0.00           H  
ATOM   3017  CB  GLU B 184     -17.956  15.407  -0.909  1.00  0.00           C  
ATOM   3018  HB2 GLU B 184     -17.788  15.149  -1.956  1.00  0.00           H  
ATOM   3019  HB3 GLU B 184     -17.404  14.687  -0.301  1.00  0.00           H  
ATOM   3020  CG  GLU B 184     -19.462  15.245  -0.628  1.00  0.00           C  
ATOM   3021  HG2 GLU B 184     -19.794  14.297  -1.060  1.00  0.00           H  
ATOM   3022  HG3 GLU B 184     -19.605  15.175   0.453  1.00  0.00           H  
ATOM   3023  CD  GLU B 184     -20.314  16.404  -1.182  1.00  0.00           C  
ATOM   3024  OE1 GLU B 184     -20.548  16.459  -2.408  1.00  0.00           O  
ATOM   3025  OE2 GLU B 184     -20.665  17.301  -0.383  1.00  0.00           O  
ATOM   3026  C   GLU B 184     -17.391  17.237   0.828  1.00  0.00           C  
ATOM   3027  O   GLU B 184     -16.349  17.301   1.488  1.00  0.00           O  
ATOM   3028  N   ASN B 185     -18.559  17.587   1.367  1.00  0.00           N  
ATOM   3029  H   ASN B 185     -19.405  17.480   0.806  1.00  0.00           H  
ATOM   3030  CA  ASN B 185     -18.737  18.099   2.719  1.00  0.00           C  
ATOM   3031  HA  ASN B 185     -17.981  18.863   2.901  1.00  0.00           H  
ATOM   3032  CB  ASN B 185     -20.120  18.763   2.772  1.00  0.00           C  
ATOM   3033  HB2 ASN B 185     -20.252  19.405   1.898  1.00  0.00           H  
ATOM   3034  HB3 ASN B 185     -20.900  18.000   2.754  1.00  0.00           H  
ATOM   3035  CG  ASN B 185     -20.268  19.597   4.022  1.00  0.00           C  
ATOM   3036  OD1 ASN B 185     -20.482  19.099   5.117  1.00  0.00           O  
ATOM   3037  ND2 ASN B 185     -20.121  20.893   3.909  1.00  0.00           N  
ATOM   3038 HD21 ASN B 185     -20.143  21.413   4.775  1.00  0.00           H  
ATOM   3039 HD22 ASN B 185     -20.034  21.326   2.996  1.00  0.00           H  
ATOM   3040  C   ASN B 185     -18.569  16.997   3.782  1.00  0.00           C  
ATOM   3041  O   ASN B 185     -19.334  16.038   3.831  1.00  0.00           O  
ATOM   3042  N   ASN B 186     -17.597  17.164   4.683  1.00  0.00           N  
ATOM   3043  H   ASN B 186     -17.084  18.035   4.660  1.00  0.00           H  
ATOM   3044  CA  ASN B 186     -17.326  16.250   5.798  1.00  0.00           C  
ATOM   3045  HA  ASN B 186     -17.787  15.282   5.578  1.00  0.00           H  
ATOM   3046  CB  ASN B 186     -15.811  16.016   5.902  1.00  0.00           C  
ATOM   3047  HB2 ASN B 186     -15.412  15.816   4.912  1.00  0.00           H  
ATOM   3048  HB3 ASN B 186     -15.332  16.906   6.299  1.00  0.00           H  
ATOM   3049  CG  ASN B 186     -15.421  14.847   6.793  1.00  0.00           C  
ATOM   3050  OD1 ASN B 186     -16.201  13.960   7.100  1.00  0.00           O  
ATOM   3051  ND2 ASN B 186     -14.169  14.838   7.180  1.00  0.00           N  
ATOM   3052 HD21 ASN B 186     -13.791  14.040   7.685  1.00  0.00           H  
ATOM   3053 HD22 ASN B 186     -13.533  15.535   6.845  1.00  0.00           H  
ATOM   3054  C   ASN B 186     -17.974  16.756   7.101  1.00  0.00           C  
ATOM   3055  O   ASN B 186     -17.306  16.951   8.116  1.00  0.00           O  
ATOM   3056  N   GLY B 187     -19.277  17.041   7.049  1.00  0.00           N  
ATOM   3057  H   GLY B 187     -19.741  16.935   6.155  1.00  0.00           H  
ATOM   3058  CA  GLY B 187     -20.065  17.525   8.184  1.00  0.00           C  
ATOM   3059  HA2 GLY B 187     -21.112  17.278   8.016  1.00  0.00           H  
ATOM   3060  HA3 GLY B 187     -19.746  17.005   9.087  1.00  0.00           H  
ATOM   3061  C   GLY B 187     -19.939  19.032   8.435  1.00  0.00           C  
ATOM   3062  O   GLY B 187     -19.012  19.512   9.091  1.00  0.00           O  
ATOM   3063  N   GLY B 188     -20.918  19.800   7.950  1.00  0.00           N  
ATOM   3064  H   GLY B 188     -21.539  19.384   7.268  1.00  0.00           H  
ATOM   3065  CA  GLY B 188     -21.013  21.240   8.189  1.00  0.00           C  
ATOM   3066  HA2 GLY B 188     -21.954  21.612   7.784  1.00  0.00           H  
ATOM   3067  HA3 GLY B 188     -21.001  21.433   9.263  1.00  0.00           H  
ATOM   3068  C   GLY B 188     -19.869  22.004   7.522  1.00  0.00           C  
ATOM   3069  O   GLY B 188     -19.916  22.268   6.325  1.00  0.00           O  
ATOM   3070  N   ALA B 189     -18.864  22.399   8.305  1.00  0.00           N  
ATOM   3071  H   ALA B 189     -18.877  22.080   9.262  1.00  0.00           H  
ATOM   3072  CA  ALA B 189     -17.669  23.105   7.829  1.00  0.00           C  
ATOM   3073  HA  ALA B 189     -17.907  23.600   6.887  1.00  0.00           H  
ATOM   3074  CB  ALA B 189     -17.326  24.200   8.846  1.00  0.00           C  
ATOM   3075  HB1 ALA B 189     -18.188  24.851   8.995  1.00  0.00           H  
ATOM   3076  HB2 ALA B 189     -17.034  23.754   9.797  1.00  0.00           H  
ATOM   3077  HB3 ALA B 189     -16.500  24.802   8.466  1.00  0.00           H  
ATOM   3078  C   ALA B 189     -16.465  22.180   7.530  1.00  0.00           C  
ATOM   3079  O   ALA B 189     -15.426  22.660   7.072  1.00  0.00           O  
ATOM   3080  N   GLY B 190     -16.569  20.872   7.797  1.00  0.00           N  
ATOM   3081  H   GLY B 190     -17.447  20.508   8.151  1.00  0.00           H  
ATOM   3082  CA  GLY B 190     -15.570  19.889   7.372  1.00  0.00           C  
ATOM   3083  HA2 GLY B 190     -14.573  20.228   7.649  1.00  0.00           H  
ATOM   3084  HA3 GLY B 190     -15.755  18.942   7.877  1.00  0.00           H  
ATOM   3085  C   GLY B 190     -15.604  19.645   5.860  1.00  0.00           C  
ATOM   3086  O   GLY B 190     -16.625  19.842   5.200  1.00  0.00           O  
ATOM   3087  N   CYS B 191     -14.490  19.193   5.293  1.00  0.00           N  
ATOM   3088  H   CYS B 191     -13.643  19.110   5.852  1.00  0.00           H  
ATOM   3089  CA  CYS B 191     -14.379  18.828   3.885  1.00  0.00           C  
ATOM   3090  HA  CYS B 191     -15.357  18.533   3.502  1.00  0.00           H  
ATOM   3091  CB  CYS B 191     -13.916  20.066   3.113  1.00  0.00           C  
ATOM   3092  HB2 CYS B 191     -14.577  20.902   3.345  1.00  0.00           H  
ATOM   3093  HB3 CYS B 191     -12.900  20.319   3.421  1.00  0.00           H  
ATOM   3094  SG  CYS B 191     -13.975  19.752   1.329  1.00  0.00           S  
ATOM   3095  HG  CYS B 191     -12.976  18.859   1.281  1.00  0.00           H  
ATOM   3096  C   CYS B 191     -13.434  17.631   3.713  1.00  0.00           C  
ATOM   3097  O   CYS B 191     -12.459  17.493   4.455  1.00  0.00           O  
ATOM   3098  N   VAL B 192     -13.726  16.780   2.728  1.00  0.00           N  
ATOM   3099  H   VAL B 192     -14.557  16.964   2.167  1.00  0.00           H  
ATOM   3100  CA  VAL B 192     -12.963  15.567   2.398  1.00  0.00           C  
ATOM   3101  HA  VAL B 192     -11.950  15.688   2.780  1.00  0.00           H  
ATOM   3102  CB  VAL B 192     -13.578  14.333   3.101  1.00  0.00           C  
ATOM   3103  HB  VAL B 192     -13.657  14.566   4.162  1.00  0.00           H  
ATOM   3104  CG1 VAL B 192     -14.981  13.982   2.580  1.00  0.00           C  
ATOM   3105 HG11 VAL B 192     -14.939  13.671   1.535  1.00  0.00           H  
ATOM   3106 HG12 VAL B 192     -15.397  13.169   3.177  1.00  0.00           H  
ATOM   3107 HG13 VAL B 192     -15.643  14.843   2.665  1.00  0.00           H  
ATOM   3108  CG2 VAL B 192     -12.705  13.076   2.993  1.00  0.00           C  
ATOM   3109 HG21 VAL B 192     -13.116  12.296   3.634  1.00  0.00           H  
ATOM   3110 HG22 VAL B 192     -12.668  12.711   1.967  1.00  0.00           H  
ATOM   3111 HG23 VAL B 192     -11.695  13.302   3.339  1.00  0.00           H  
ATOM   3112  C   VAL B 192     -12.861  15.388   0.881  1.00  0.00           C  
ATOM   3113  O   VAL B 192     -13.742  15.805   0.128  1.00  0.00           O  
ATOM   3114  N   CYS B 193     -11.783  14.757   0.420  1.00  0.00           N  
ATOM   3115  H   CYS B 193     -11.054  14.512   1.086  1.00  0.00           H  
ATOM   3116  CA  CYS B 193     -11.593  14.357  -0.971  1.00  0.00           C  
ATOM   3117  HA  CYS B 193     -12.568  14.096  -1.387  1.00  0.00           H  
ATOM   3118  CB  CYS B 193     -11.038  15.564  -1.742  1.00  0.00           C  
ATOM   3119  HB2 CYS B 193     -11.604  16.458  -1.477  1.00  0.00           H  
ATOM   3120  HB3 CYS B 193      -9.996  15.715  -1.456  1.00  0.00           H  
ATOM   3121  SG  CYS B 193     -11.155  15.300  -3.534  1.00  0.00           S  
ATOM   3122  HG  CYS B 193     -12.498  15.304  -3.644  1.00  0.00           H  
ATOM   3123  C   CYS B 193     -10.687  13.114  -1.062  1.00  0.00           C  
ATOM   3124  O   CYS B 193      -9.736  12.965  -0.290  1.00  0.00           O  
ATOM   3125  N   HIE B 194     -10.972  12.217  -2.008  1.00  0.00           N  
ATOM   3126  H   HIE B 194     -11.754  12.394  -2.620  1.00  0.00           H  
ATOM   3127  CA  HIE B 194     -10.262  10.946  -2.184  1.00  0.00           C  
ATOM   3128  HA  HIE B 194      -9.626  10.777  -1.313  1.00  0.00           H  
ATOM   3129  CB  HIE B 194     -11.262   9.783  -2.232  1.00  0.00           C  
ATOM   3130  HB2 HIE B 194     -11.880   9.883  -3.126  1.00  0.00           H  
ATOM   3131  HB3 HIE B 194     -10.718   8.841  -2.298  1.00  0.00           H  
ATOM   3132  CG  HIE B 194     -12.163   9.745  -1.024  1.00  0.00           C  
ATOM   3133  ND1 HIE B 194     -13.462  10.252  -0.978  1.00  0.00           N  
ATOM   3134  CE1 HIE B 194     -13.854  10.152   0.299  1.00  0.00           C  
ATOM   3135  HE1 HIE B 194     -14.819  10.475   0.669  1.00  0.00           H  
ATOM   3136  NE2 HIE B 194     -12.874   9.619   1.050  1.00  0.00           N  
ATOM   3137  HE2 HIE B 194     -12.919   9.482   2.051  1.00  0.00           H  
ATOM   3138  CD2 HIE B 194     -11.795   9.361   0.232  1.00  0.00           C  
ATOM   3139  HD2 HIE B 194     -10.826   8.984   0.530  1.00  0.00           H  
ATOM   3140  C   HIE B 194      -9.351  10.963  -3.412  1.00  0.00           C  
ATOM   3141  O   HIE B 194      -9.648  11.610  -4.417  1.00  0.00           O  
ATOM   3142  N   LEU B 195      -8.249  10.219  -3.326  1.00  0.00           N  
ATOM   3143  H   LEU B 195      -8.088   9.699  -2.468  1.00  0.00           H  
ATOM   3144  CA  LEU B 195      -7.184  10.166  -4.322  1.00  0.00           C  
ATOM   3145  HA  LEU B 195      -7.513  10.680  -5.228  1.00  0.00           H  
ATOM   3146  CB  LEU B 195      -5.928  10.890  -3.801  1.00  0.00           C  
ATOM   3147  HB2 LEU B 195      -5.557  10.380  -2.914  1.00  0.00           H  
ATOM   3148  HB3 LEU B 195      -5.170  10.790  -4.579  1.00  0.00           H  
ATOM   3149  CG  LEU B 195      -6.124  12.389  -3.482  1.00  0.00           C  
ATOM   3150  HG  LEU B 195      -6.901  12.807  -4.122  1.00  0.00           H  
ATOM   3151  CD1 LEU B 195      -6.464  12.653  -2.011  1.00  0.00           C  
ATOM   3152 HD11 LEU B 195      -7.405  12.179  -1.745  1.00  0.00           H  
ATOM   3153 HD12 LEU B 195      -5.679  12.266  -1.361  1.00  0.00           H  
ATOM   3154 HD13 LEU B 195      -6.570  13.725  -1.847  1.00  0.00           H  
ATOM   3155  CD2 LEU B 195      -4.828  13.147  -3.755  1.00  0.00           C  
ATOM   3156 HD21 LEU B 195      -4.042  12.806  -3.082  1.00  0.00           H  
ATOM   3157 HD22 LEU B 195      -4.519  12.971  -4.780  1.00  0.00           H  
ATOM   3158 HD23 LEU B 195      -4.992  14.216  -3.623  1.00  0.00           H  
ATOM   3159  C   LEU B 195      -6.896   8.703  -4.678  1.00  0.00           C  
ATOM   3160  O   LEU B 195      -6.508   7.900  -3.827  1.00  0.00           O  
ATOM   3161  N   LEU B 196      -7.095   8.371  -5.952  1.00  0.00           N  
ATOM   3162  H   LEU B 196      -7.360   9.104  -6.596  1.00  0.00           H  
ATOM   3163  CA  LEU B 196      -6.907   7.028  -6.508  1.00  0.00           C  
ATOM   3164  HA  LEU B 196      -7.379   6.295  -5.852  1.00  0.00           H  
ATOM   3165  CB  LEU B 196      -7.581   6.976  -7.893  1.00  0.00           C  
ATOM   3166  HB2 LEU B 196      -7.149   7.769  -8.509  1.00  0.00           H  
ATOM   3167  HB3 LEU B 196      -7.345   6.027  -8.376  1.00  0.00           H  
ATOM   3168  CG  LEU B 196      -9.112   7.155  -7.846  1.00  0.00           C  
ATOM   3169  HG  LEU B 196      -9.379   7.914  -7.112  1.00  0.00           H  
ATOM   3170  CD1 LEU B 196      -9.636   7.633  -9.199  1.00  0.00           C  
ATOM   3171 HD11 LEU B 196      -9.392   6.901  -9.969  1.00  0.00           H  
ATOM   3172 HD12 LEU B 196     -10.717   7.757  -9.145  1.00  0.00           H  
ATOM   3173 HD13 LEU B 196      -9.183   8.592  -9.451  1.00  0.00           H  
ATOM   3174  CD2 LEU B 196      -9.815   5.849  -7.473  1.00  0.00           C  
ATOM   3175 HD21 LEU B 196     -10.890   6.015  -7.409  1.00  0.00           H  
ATOM   3176 HD22 LEU B 196      -9.613   5.085  -8.223  1.00  0.00           H  
ATOM   3177 HD23 LEU B 196      -9.459   5.500  -6.505  1.00  0.00           H  
ATOM   3178  C   LEU B 196      -5.409   6.705  -6.603  1.00  0.00           C  
ATOM   3179  O   LEU B 196      -4.680   7.417  -7.303  1.00  0.00           O  
ATOM   3180  N   MET B 197      -4.965   5.672  -5.873  1.00  0.00           N  
ATOM   3181  H   MET B 197      -5.657   5.175  -5.319  1.00  0.00           H  
ATOM   3182  CA  MET B 197      -3.563   5.242  -5.711  1.00  0.00           C  
ATOM   3183  HA  MET B 197      -3.048   5.316  -6.671  1.00  0.00           H  
ATOM   3184  CB  MET B 197      -2.847   6.166  -4.695  1.00  0.00           C  
ATOM   3185  HB2 MET B 197      -3.357   6.113  -3.732  1.00  0.00           H  
ATOM   3186  HB3 MET B 197      -1.840   5.785  -4.561  1.00  0.00           H  
ATOM   3187  CG  MET B 197      -2.706   7.641  -5.080  1.00  0.00           C  
ATOM   3188  HG2 MET B 197      -2.339   7.703  -6.106  1.00  0.00           H  
ATOM   3189  HG3 MET B 197      -3.686   8.114  -5.026  1.00  0.00           H  
ATOM   3190  SD  MET B 197      -1.568   8.559  -4.005  1.00  0.00           S  
ATOM   3191  CE  MET B 197      -1.725  10.213  -4.730  1.00  0.00           C  
ATOM   3192  HE1 MET B 197      -2.766  10.535  -4.686  1.00  0.00           H  
ATOM   3193  HE2 MET B 197      -1.105  10.917  -4.175  1.00  0.00           H  
ATOM   3194  HE3 MET B 197      -1.393  10.190  -5.769  1.00  0.00           H  
ATOM   3195  C   MET B 197      -3.463   3.769  -5.217  1.00  0.00           C  
ATOM   3196  O   MET B 197      -3.306   3.524  -4.020  1.00  0.00           O  
ATOM   3197  N   ASP B 198      -3.559   2.777  -6.114  1.00  0.00           N  
ATOM   3198  H   ASP B 198      -3.725   2.995  -7.089  1.00  0.00           H  
ATOM   3199  CA  ASP B 198      -3.406   1.333  -5.796  1.00  0.00           C  
ATOM   3200  HA  ASP B 198      -3.583   1.200  -4.732  1.00  0.00           H  
ATOM   3201  CB  ASP B 198      -4.475   0.487  -6.537  1.00  0.00           C  
ATOM   3202  HB2 ASP B 198      -4.303  -0.563  -6.296  1.00  0.00           H  
ATOM   3203  HB3 ASP B 198      -5.460   0.742  -6.148  1.00  0.00           H  
ATOM   3204  CG  ASP B 198      -4.540   0.630  -8.064  1.00  0.00           C  
ATOM   3205  OD1 ASP B 198      -3.848   1.509  -8.624  1.00  0.00           O  
ATOM   3206  OD2 ASP B 198      -5.243  -0.186  -8.712  1.00  0.00           O  
ATOM   3207  C   ASP B 198      -1.982   0.776  -6.054  1.00  0.00           C  
ATOM   3208  O   ASP B 198      -1.449  -0.012  -5.263  1.00  0.00           O  
ATOM   3209  N   ASP B 199      -1.335   1.205  -7.142  1.00  0.00           N  
ATOM   3210  H   ASP B 199      -1.899   1.720  -7.813  1.00  0.00           H  
ATOM   3211  CA  ASP B 199       0.037   0.824  -7.539  1.00  0.00           C  
ATOM   3212  HA  ASP B 199       0.162  -0.179  -7.185  1.00  0.00           H  
ATOM   3213  CB  ASP B 199       0.185   0.764  -9.068  1.00  0.00           C  
ATOM   3214  HB2 ASP B 199      -0.379   1.580  -9.525  1.00  0.00           H  
ATOM   3215  HB3 ASP B 199       1.226   0.888  -9.361  1.00  0.00           H  
ATOM   3216  CG  ASP B 199      -0.264  -0.580  -9.636  1.00  0.00           C  
ATOM   3217  OD1 ASP B 199      -0.202  -1.619  -8.929  1.00  0.00           O  
ATOM   3218  OD2 ASP B 199      -0.658  -0.593 -10.824  1.00  0.00           O  
ATOM   3219  C   ASP B 199       1.190   1.552  -6.831  1.00  0.00           C  
ATOM   3220  O   ASP B 199       2.314   1.618  -7.329  1.00  0.00           O  
ATOM   3221  N   VAL B 200       0.931   2.062  -5.629  1.00  0.00           N  
ATOM   3222  H   VAL B 200      -0.003   1.938  -5.268  1.00  0.00           H  
ATOM   3223  CA  VAL B 200       1.904   2.804  -4.811  1.00  0.00           C  
ATOM   3224  HA  VAL B 200       2.167   3.705  -5.361  1.00  0.00           H  
ATOM   3225  CB  VAL B 200       1.295   3.246  -3.464  1.00  0.00           C  
ATOM   3226  HB  VAL B 200       2.078   3.712  -2.864  1.00  0.00           H  
ATOM   3227  CG1 VAL B 200       0.208   4.299  -3.687  1.00  0.00           C  
ATOM   3228 HG11 VAL B 200      -0.160   4.669  -2.729  1.00  0.00           H  
ATOM   3229 HG12 VAL B 200      -0.621   3.856  -4.237  1.00  0.00           H  
ATOM   3230 HG13 VAL B 200       0.613   5.134  -4.258  1.00  0.00           H  
ATOM   3231  CG2 VAL B 200       0.674   2.105  -2.646  1.00  0.00           C  
ATOM   3232 HG21 VAL B 200       0.285   2.506  -1.714  1.00  0.00           H  
ATOM   3233 HG22 VAL B 200       1.431   1.359  -2.406  1.00  0.00           H  
ATOM   3234 HG23 VAL B 200      -0.147   1.637  -3.188  1.00  0.00           H  
ATOM   3235  C   VAL B 200       3.211   2.040  -4.575  1.00  0.00           C  
ATOM   3236  O   VAL B 200       3.222   0.837  -4.280  1.00  0.00           O  
ATOM   3237  N   VAL B 201       4.327   2.762  -4.668  1.00  0.00           N  
ATOM   3238  H   VAL B 201       4.243   3.713  -5.030  1.00  0.00           H  
ATOM   3239  CA  VAL B 201       5.665   2.287  -4.294  1.00  0.00           C  
ATOM   3240  HA  VAL B 201       5.577   1.349  -3.744  1.00  0.00           H  
ATOM   3241  CB  VAL B 201       6.539   2.023  -5.536  1.00  0.00           C  
ATOM   3242  HB  VAL B 201       7.520   1.726  -5.179  1.00  0.00           H  
ATOM   3243  CG1 VAL B 201       5.988   0.882  -6.404  1.00  0.00           C  
ATOM   3244 HG11 VAL B 201       6.687   0.662  -7.211  1.00  0.00           H  
ATOM   3245 HG12 VAL B 201       5.858  -0.011  -5.796  1.00  0.00           H  
ATOM   3246 HG13 VAL B 201       5.024   1.162  -6.831  1.00  0.00           H  
ATOM   3247  CG2 VAL B 201       6.738   3.251  -6.434  1.00  0.00           C  
ATOM   3248 HG21 VAL B 201       5.786   3.552  -6.870  1.00  0.00           H  
ATOM   3249 HG22 VAL B 201       7.142   4.085  -5.864  1.00  0.00           H  
ATOM   3250 HG23 VAL B 201       7.442   3.005  -7.226  1.00  0.00           H  
ATOM   3251  C   VAL B 201       6.335   3.281  -3.349  1.00  0.00           C  
ATOM   3252  O   VAL B 201       6.078   4.482  -3.426  1.00  0.00           O  
ATOM   3253  N   SER B 202       7.247   2.818  -2.490  1.00  0.00           N  
ATOM   3254  H   SER B 202       7.405   1.810  -2.449  1.00  0.00           H  
ATOM   3255  CA  SER B 202       7.835   3.666  -1.441  1.00  0.00           C  
ATOM   3256  HA  SER B 202       7.005   4.080  -0.878  1.00  0.00           H  
ATOM   3257  CB  SER B 202       8.682   2.826  -0.485  1.00  0.00           C  
ATOM   3258  HB2 SER B 202       9.262   2.089  -1.042  1.00  0.00           H  
ATOM   3259  HB3 SER B 202       9.363   3.476   0.067  1.00  0.00           H  
ATOM   3260  OG  SER B 202       7.844   2.178   0.447  1.00  0.00           O  
ATOM   3261  HG  SER B 202       7.388   1.426   0.011  1.00  0.00           H  
ATOM   3262  C   SER B 202       8.635   4.882  -1.934  1.00  0.00           C  
ATOM   3263  O   SER B 202       8.908   5.778  -1.134  1.00  0.00           O  
ATOM   3264  N   ALA B 203       8.978   4.943  -3.222  1.00  0.00           N  
ATOM   3265  H   ALA B 203       8.703   4.172  -3.811  1.00  0.00           H  
ATOM   3266  CA  ALA B 203       9.581   6.100  -3.878  1.00  0.00           C  
ATOM   3267  HA  ALA B 203      10.256   6.590  -3.175  1.00  0.00           H  
ATOM   3268  CB  ALA B 203      10.416   5.556  -5.044  1.00  0.00           C  
ATOM   3269  HB1 ALA B 203      10.946   6.377  -5.530  1.00  0.00           H  
ATOM   3270  HB2 ALA B 203      11.147   4.835  -4.675  1.00  0.00           H  
ATOM   3271  HB3 ALA B 203       9.767   5.065  -5.771  1.00  0.00           H  
ATOM   3272  C   ALA B 203       8.565   7.174  -4.346  1.00  0.00           C  
ATOM   3273  O   ALA B 203       8.976   8.285  -4.667  1.00  0.00           O  
ATOM   3274  N   ASP B 204       7.261   6.881  -4.407  1.00  0.00           N  
ATOM   3275  H   ASP B 204       6.942   5.980  -4.066  1.00  0.00           H  
ATOM   3276  CA  ASP B 204       6.245   7.822  -4.900  1.00  0.00           C  
ATOM   3277  HA  ASP B 204       6.555   8.175  -5.884  1.00  0.00           H  
ATOM   3278  CB  ASP B 204       4.882   7.132  -5.042  1.00  0.00           C  
ATOM   3279  HB2 ASP B 204       4.645   6.595  -4.124  1.00  0.00           H  
ATOM   3280  HB3 ASP B 204       4.126   7.904  -5.164  1.00  0.00           H  
ATOM   3281  CG  ASP B 204       4.756   6.201  -6.244  1.00  0.00           C  
ATOM   3282  OD1 ASP B 204       5.448   6.416  -7.267  1.00  0.00           O  
ATOM   3283  OD2 ASP B 204       3.854   5.343  -6.217  1.00  0.00           O  
ATOM   3284  C   ASP B 204       6.060   9.050  -3.999  1.00  0.00           C  
ATOM   3285  O   ASP B 204       5.786   8.924  -2.808  1.00  0.00           O  
ATOM   3286  N   GLN B 205       6.084  10.244  -4.598  1.00  0.00           N  
ATOM   3287  H   GLN B 205       6.286  10.283  -5.585  1.00  0.00           H  
ATOM   3288  CA  GLN B 205       5.802  11.510  -3.920  1.00  0.00           C  
ATOM   3289  HA  GLN B 205       5.154  11.295  -3.068  1.00  0.00           H  
ATOM   3290  CB  GLN B 205       7.111  12.107  -3.363  1.00  0.00           C  
ATOM   3291  HB2 GLN B 205       7.578  11.350  -2.730  1.00  0.00           H  
ATOM   3292  HB3 GLN B 205       7.795  12.335  -4.183  1.00  0.00           H  
ATOM   3293  CG  GLN B 205       6.877  13.380  -2.526  1.00  0.00           C  
ATOM   3294  HG2 GLN B 205       6.679  14.220  -3.192  1.00  0.00           H  
ATOM   3295  HG3 GLN B 205       6.005  13.232  -1.896  1.00  0.00           H  
ATOM   3296  CD  GLN B 205       8.026  13.751  -1.588  1.00  0.00           C  
ATOM   3297  OE1 GLN B 205       9.028  13.070  -1.447  1.00  0.00           O  
ATOM   3298  NE2 GLN B 205       7.916  14.856  -0.886  1.00  0.00           N  
ATOM   3299 HE21 GLN B 205       8.685  15.063  -0.275  1.00  0.00           H  
ATOM   3300 HE22 GLN B 205       7.092  15.441  -0.946  1.00  0.00           H  
ATOM   3301  C   GLN B 205       5.027  12.477  -4.832  1.00  0.00           C  
ATOM   3302  O   GLN B 205       5.229  12.517  -6.049  1.00  0.00           O  
ATOM   3303  N   TYR B 206       4.143  13.271  -4.233  1.00  0.00           N  
ATOM   3304  H   TYR B 206       4.053  13.195  -3.225  1.00  0.00           H  
ATOM   3305  CA  TYR B 206       3.185  14.142  -4.906  1.00  0.00           C  
ATOM   3306  HA  TYR B 206       3.445  14.205  -5.961  1.00  0.00           H  
ATOM   3307  CB  TYR B 206       1.773  13.538  -4.793  1.00  0.00           C  
ATOM   3308  HB2 TYR B 206       1.532  13.392  -3.739  1.00  0.00           H  
ATOM   3309  HB3 TYR B 206       1.054  14.255  -5.192  1.00  0.00           H  
ATOM   3310  CG  TYR B 206       1.596  12.222  -5.532  1.00  0.00           C  
ATOM   3311  CD1 TYR B 206       1.955  11.003  -4.923  1.00  0.00           C  
ATOM   3312  HD1 TYR B 206       2.322  10.999  -3.906  1.00  0.00           H  
ATOM   3313  CE1 TYR B 206       1.846   9.794  -5.640  1.00  0.00           C  
ATOM   3314  HE1 TYR B 206       2.117   8.860  -5.173  1.00  0.00           H  
ATOM   3315  CZ  TYR B 206       1.381   9.805  -6.974  1.00  0.00           C  
ATOM   3316  OH  TYR B 206       1.306   8.657  -7.696  1.00  0.00           O  
ATOM   3317  HH  TYR B 206       1.596   7.877  -7.211  1.00  0.00           H  
ATOM   3318  CE2 TYR B 206       0.991  11.022  -7.569  1.00  0.00           C  
ATOM   3319  HE2 TYR B 206       0.627  11.025  -8.585  1.00  0.00           H  
ATOM   3320  CD2 TYR B 206       1.089  12.224  -6.844  1.00  0.00           C  
ATOM   3321  HD2 TYR B 206       0.784  13.155  -7.299  1.00  0.00           H  
ATOM   3322  C   TYR B 206       3.218  15.559  -4.327  1.00  0.00           C  
ATOM   3323  O   TYR B 206       3.502  15.756  -3.141  1.00  0.00           O  
ATOM   3324  N   THR B 207       2.871  16.544  -5.157  1.00  0.00           N  
ATOM   3325  H   THR B 207       2.647  16.275  -6.113  1.00  0.00           H  
ATOM   3326  CA  THR B 207       2.321  17.833  -4.711  1.00  0.00           C  
ATOM   3327  HA  THR B 207       2.517  17.938  -3.651  1.00  0.00           H  
ATOM   3328  CB  THR B 207       2.990  19.039  -5.399  1.00  0.00           C  
ATOM   3329  HB  THR B 207       4.066  18.977  -5.228  1.00  0.00           H  
ATOM   3330  CG2 THR B 207       2.737  19.107  -6.905  1.00  0.00           C  
ATOM   3331 HG21 THR B 207       3.297  19.938  -7.332  1.00  0.00           H  
ATOM   3332 HG22 THR B 207       3.071  18.187  -7.384  1.00  0.00           H  
ATOM   3333 HG23 THR B 207       1.675  19.252  -7.107  1.00  0.00           H  
ATOM   3334  OG1 THR B 207       2.522  20.263  -4.854  1.00  0.00           O  
ATOM   3335  HG1 THR B 207       2.612  20.222  -3.884  1.00  0.00           H  
ATOM   3336  C   THR B 207       0.800  17.829  -4.882  1.00  0.00           C  
ATOM   3337  O   THR B 207       0.267  17.065  -5.688  1.00  0.00           O  
ATOM   3338  N   LEU B 208       0.122  18.669  -4.105  1.00  0.00           N  
ATOM   3339  H   LEU B 208       0.656  19.307  -3.531  1.00  0.00           H  
ATOM   3340  CA  LEU B 208      -1.326  18.888  -4.138  1.00  0.00           C  
ATOM   3341  HA  LEU B 208      -1.727  18.486  -5.068  1.00  0.00           H  
ATOM   3342  CB  LEU B 208      -2.036  18.214  -2.944  1.00  0.00           C  
ATOM   3343  HB2 LEU B 208      -1.627  18.594  -2.007  1.00  0.00           H  
ATOM   3344  HB3 LEU B 208      -3.080  18.531  -2.993  1.00  0.00           H  
ATOM   3345  CG  LEU B 208      -2.019  16.676  -2.929  1.00  0.00           C  
ATOM   3346  HG  LEU B 208      -2.031  16.300  -3.949  1.00  0.00           H  
ATOM   3347  CD1 LEU B 208      -0.810  16.096  -2.198  1.00  0.00           C  
ATOM   3348 HD11 LEU B 208       0.114  16.422  -2.666  1.00  0.00           H  
ATOM   3349 HD12 LEU B 208      -0.871  15.012  -2.258  1.00  0.00           H  
ATOM   3350 HD13 LEU B 208      -0.820  16.408  -1.154  1.00  0.00           H  
ATOM   3351  CD2 LEU B 208      -3.256  16.150  -2.201  1.00  0.00           C  
ATOM   3352 HD21 LEU B 208      -3.219  15.064  -2.123  1.00  0.00           H  
ATOM   3353 HD22 LEU B 208      -4.144  16.425  -2.768  1.00  0.00           H  
ATOM   3354 HD23 LEU B 208      -3.322  16.577  -1.200  1.00  0.00           H  
ATOM   3355  C   LEU B 208      -1.629  20.389  -4.110  1.00  0.00           C  
ATOM   3356  O   LEU B 208      -0.904  21.140  -3.453  1.00  0.00           O  
ATOM   3357  N   ASP B 209      -2.725  20.789  -4.756  1.00  0.00           N  
ATOM   3358  H   ASP B 209      -3.231  20.090  -5.294  1.00  0.00           H  
ATOM   3359  CA  ASP B 209      -3.258  22.158  -4.792  1.00  0.00           C  
ATOM   3360  HA  ASP B 209      -2.731  22.775  -4.062  1.00  0.00           H  
ATOM   3361  CB  ASP B 209      -3.045  22.786  -6.176  1.00  0.00           C  
ATOM   3362  HB2 ASP B 209      -3.548  22.181  -6.930  1.00  0.00           H  
ATOM   3363  HB3 ASP B 209      -3.502  23.773  -6.183  1.00  0.00           H  
ATOM   3364  CG  ASP B 209      -1.577  22.915  -6.549  1.00  0.00           C  
ATOM   3365  OD1 ASP B 209      -1.022  21.993  -7.194  1.00  0.00           O  
ATOM   3366  OD2 ASP B 209      -0.937  23.920  -6.185  1.00  0.00           O  
ATOM   3367  C   ASP B 209      -4.758  22.185  -4.468  1.00  0.00           C  
ATOM   3368  O   ASP B 209      -5.543  21.464  -5.093  1.00  0.00           O  
ATOM   3369  N   LEU B 210      -5.163  23.039  -3.522  1.00  0.00           N  
ATOM   3370  H   LEU B 210      -4.458  23.637  -3.099  1.00  0.00           H  
ATOM   3371  CA  LEU B 210      -6.566  23.291  -3.184  1.00  0.00           C  
ATOM   3372  HA  LEU B 210      -7.173  22.478  -3.589  1.00  0.00           H  
ATOM   3373  CB  LEU B 210      -6.736  23.270  -1.655  1.00  0.00           C  
ATOM   3374  HB2 LEU B 210      -6.471  22.275  -1.291  1.00  0.00           H  
ATOM   3375  HB3 LEU B 210      -6.037  23.990  -1.233  1.00  0.00           H  
ATOM   3376  CG  LEU B 210      -8.151  23.631  -1.156  1.00  0.00           C  
ATOM   3377  HG  LEU B 210      -8.384  24.659  -1.435  1.00  0.00           H  
ATOM   3378  CD1 LEU B 210      -9.241  22.710  -1.710  1.00  0.00           C  
ATOM   3379 HD11 LEU B 210      -9.375  22.891  -2.773  1.00  0.00           H  
ATOM   3380 HD12 LEU B 210      -8.964  21.667  -1.552  1.00  0.00           H  
ATOM   3381 HD13 LEU B 210     -10.189  22.916  -1.216  1.00  0.00           H  
ATOM   3382  CD2 LEU B 210      -8.206  23.531   0.367  1.00  0.00           C  
ATOM   3383 HD21 LEU B 210      -8.142  22.486   0.667  1.00  0.00           H  
ATOM   3384 HD22 LEU B 210      -7.386  24.094   0.811  1.00  0.00           H  
ATOM   3385 HD23 LEU B 210      -9.151  23.937   0.726  1.00  0.00           H  
ATOM   3386  C   LEU B 210      -7.053  24.603  -3.820  1.00  0.00           C  
ATOM   3387  O   LEU B 210      -6.558  25.690  -3.504  1.00  0.00           O  
ATOM   3388  N   TRP B 211      -8.061  24.482  -4.685  1.00  0.00           N  
ATOM   3389  H   TRP B 211      -8.423  23.544  -4.844  1.00  0.00           H  
ATOM   3390  CA  TRP B 211      -8.729  25.568  -5.406  1.00  0.00           C  
ATOM   3391  HA  TRP B 211      -8.189  26.500  -5.239  1.00  0.00           H  
ATOM   3392  CB  TRP B 211      -8.669  25.243  -6.906  1.00  0.00           C  
ATOM   3393  HB2 TRP B 211      -7.621  25.115  -7.183  1.00  0.00           H  
ATOM   3394  HB3 TRP B 211      -9.151  24.279  -7.062  1.00  0.00           H  
ATOM   3395  CG  TRP B 211      -9.286  26.215  -7.873  1.00  0.00           C  
ATOM   3396  CD1 TRP B 211      -8.588  27.083  -8.640  1.00  0.00           C  
ATOM   3397  HD1 TRP B 211      -7.510  27.196  -8.620  1.00  0.00           H  
ATOM   3398  NE1 TRP B 211      -9.447  27.780  -9.465  1.00  0.00           N  
ATOM   3399  HE1 TRP B 211      -9.143  28.510 -10.096  1.00  0.00           H  
ATOM   3400  CE2 TRP B 211     -10.749  27.368  -9.299  1.00  0.00           C  
ATOM   3401  CZ2 TRP B 211     -11.948  27.724  -9.931  1.00  0.00           C  
ATOM   3402  HZ2 TRP B 211     -11.948  28.438 -10.740  1.00  0.00           H  
ATOM   3403  CH2 TRP B 211     -13.153  27.158  -9.486  1.00  0.00           C  
ATOM   3404  HH2 TRP B 211     -14.093  27.449  -9.938  1.00  0.00           H  
ATOM   3405  CZ3 TRP B 211     -13.143  26.241  -8.421  1.00  0.00           C  
ATOM   3406  HZ3 TRP B 211     -14.078  25.832  -8.053  1.00  0.00           H  
ATOM   3407  CE3 TRP B 211     -11.929  25.871  -7.813  1.00  0.00           C  
ATOM   3408  HE3 TRP B 211     -11.951  25.179  -6.986  1.00  0.00           H  
ATOM   3409  CD2 TRP B 211     -10.693  26.410  -8.241  1.00  0.00           C  
ATOM   3410  C   TRP B 211     -10.167  25.769  -4.906  1.00  0.00           C  
ATOM   3411  O   TRP B 211     -10.833  24.812  -4.504  1.00  0.00           O  
ATOM   3412  N   ALA B 212     -10.657  27.006  -4.977  1.00  0.00           N  
ATOM   3413  H   ALA B 212     -10.046  27.741  -5.319  1.00  0.00           H  
ATOM   3414  CA  ALA B 212     -12.005  27.404  -4.595  1.00  0.00           C  
ATOM   3415  HA  ALA B 212     -12.672  26.553  -4.720  1.00  0.00           H  
ATOM   3416  CB  ALA B 212     -11.979  27.804  -3.117  1.00  0.00           C  
ATOM   3417  HB1 ALA B 212     -12.987  28.026  -2.770  1.00  0.00           H  
ATOM   3418  HB2 ALA B 212     -11.569  26.988  -2.522  1.00  0.00           H  
ATOM   3419  HB3 ALA B 212     -11.361  28.693  -2.991  1.00  0.00           H  
ATOM   3420  C   ALA B 212     -12.517  28.569  -5.462  1.00  0.00           C  
ATOM   3421  O   ALA B 212     -11.842  29.595  -5.574  1.00  0.00           O  
ATOM   3422  N   GLY B 213     -13.720  28.427  -6.034  1.00  0.00           N  
ATOM   3423  H   GLY B 213     -14.174  27.527  -5.891  1.00  0.00           H  
ATOM   3424  CA  GLY B 213     -14.545  29.473  -6.664  1.00  0.00           C  
ATOM   3425  HA2 GLY B 213     -15.528  29.053  -6.878  1.00  0.00           H  
ATOM   3426  HA3 GLY B 213     -14.681  30.275  -5.938  1.00  0.00           H  
ATOM   3427  C   GLY B 213     -14.009  30.110  -7.955  1.00  0.00           C  
ATOM   3428  O   GLY B 213     -14.725  30.206  -8.949  1.00  0.00           O  
ATOM   3429  N   GLN B 214     -12.770  30.598  -7.921  1.00  0.00           N  
ATOM   3430  H   GLN B 214     -12.297  30.497  -7.032  1.00  0.00           H  
ATOM   3431  CA  GLN B 214     -11.995  31.130  -9.051  1.00  0.00           C  
ATOM   3432  HA  GLN B 214     -12.213  30.524  -9.929  1.00  0.00           H  
ATOM   3433  CB  GLN B 214     -12.455  32.569  -9.364  1.00  0.00           C  
ATOM   3434  HB2 GLN B 214     -11.942  32.912 -10.264  1.00  0.00           H  
ATOM   3435  HB3 GLN B 214     -13.517  32.542  -9.609  1.00  0.00           H  
ATOM   3436  CG  GLN B 214     -12.203  33.599  -8.239  1.00  0.00           C  
ATOM   3437  HG2 GLN B 214     -11.891  33.096  -7.324  1.00  0.00           H  
ATOM   3438  HG3 GLN B 214     -11.395  34.263  -8.543  1.00  0.00           H  
ATOM   3439  CD  GLN B 214     -13.438  34.436  -7.911  1.00  0.00           C  
ATOM   3440  OE1 GLN B 214     -13.458  35.651  -8.026  1.00  0.00           O  
ATOM   3441  NE2 GLN B 214     -14.533  33.837  -7.502  1.00  0.00           N  
ATOM   3442 HE21 GLN B 214     -15.344  34.435  -7.431  1.00  0.00           H  
ATOM   3443 HE22 GLN B 214     -14.567  32.838  -7.428  1.00  0.00           H  
ATOM   3444  C   GLN B 214     -10.464  31.068  -8.836  1.00  0.00           C  
ATOM   3445  O   GLN B 214      -9.720  31.425  -9.746  1.00  0.00           O  
ATOM   3446  N   GLN B 215      -9.978  30.649  -7.660  1.00  0.00           N  
ATOM   3447  H   GLN B 215     -10.614  30.276  -6.965  1.00  0.00           H  
ATOM   3448  CA  GLN B 215      -8.602  30.881  -7.200  1.00  0.00           C  
ATOM   3449  HA  GLN B 215      -7.944  31.011  -8.061  1.00  0.00           H  
ATOM   3450  CB  GLN B 215      -8.588  32.162  -6.345  1.00  0.00           C  
ATOM   3451  HB2 GLN B 215      -9.542  32.245  -5.827  1.00  0.00           H  
ATOM   3452  HB3 GLN B 215      -7.807  32.102  -5.585  1.00  0.00           H  
ATOM   3453  CG  GLN B 215      -8.353  33.443  -7.153  1.00  0.00           C  
ATOM   3454  HG2 GLN B 215      -8.998  33.469  -8.029  1.00  0.00           H  
ATOM   3455  HG3 GLN B 215      -8.612  34.295  -6.524  1.00  0.00           H  
ATOM   3456  CD  GLN B 215      -6.901  33.600  -7.590  1.00  0.00           C  
ATOM   3457  OE1 GLN B 215      -6.092  32.684  -7.566  1.00  0.00           O  
ATOM   3458  NE2 GLN B 215      -6.516  34.790  -7.986  1.00  0.00           N  
ATOM   3459 HE21 GLN B 215      -5.561  34.863  -8.287  1.00  0.00           H  
ATOM   3460 HE22 GLN B 215      -7.168  35.549  -8.027  1.00  0.00           H  
ATOM   3461  C   GLN B 215      -8.029  29.721  -6.375  1.00  0.00           C  
ATOM   3462  O   GLN B 215      -8.763  28.959  -5.748  1.00  0.00           O  
ATOM   3463  N   LEU B 216      -6.698  29.635  -6.323  1.00  0.00           N  
ATOM   3464  H   LEU B 216      -6.168  30.362  -6.790  1.00  0.00           H  
ATOM   3465  CA  LEU B 216      -5.985  28.782  -5.367  1.00  0.00           C  
ATOM   3466  HA  LEU B 216      -6.443  27.795  -5.365  1.00  0.00           H  
ATOM   3467  CB  LEU B 216      -4.514  28.640  -5.807  1.00  0.00           C  
ATOM   3468  HB2 LEU B 216      -4.127  29.635  -6.034  1.00  0.00           H  
ATOM   3469  HB3 LEU B 216      -3.923  28.237  -4.984  1.00  0.00           H  
ATOM   3470  CG  LEU B 216      -4.337  27.726  -7.036  1.00  0.00           C  
ATOM   3471  HG  LEU B 216      -5.113  27.937  -7.771  1.00  0.00           H  
ATOM   3472  CD1 LEU B 216      -2.980  27.959  -7.698  1.00  0.00           C  
ATOM   3473 HD11 LEU B 216      -2.907  28.990  -8.043  1.00  0.00           H  
ATOM   3474 HD12 LEU B 216      -2.177  27.756  -6.989  1.00  0.00           H  
ATOM   3475 HD13 LEU B 216      -2.869  27.294  -8.556  1.00  0.00           H  
ATOM   3476  CD2 LEU B 216      -4.419  26.255  -6.636  1.00  0.00           C  
ATOM   3477 HD21 LEU B 216      -5.376  26.030  -6.170  1.00  0.00           H  
ATOM   3478 HD22 LEU B 216      -4.305  25.627  -7.520  1.00  0.00           H  
ATOM   3479 HD23 LEU B 216      -3.619  26.020  -5.932  1.00  0.00           H  
ATOM   3480  C   LEU B 216      -6.103  29.333  -3.933  1.00  0.00           C  
ATOM   3481  O   LEU B 216      -6.212  30.543  -3.726  1.00  0.00           O  
ATOM   3482  N   LEU B 217      -6.061  28.427  -2.950  1.00  0.00           N  
ATOM   3483  H   LEU B 217      -6.033  27.452  -3.229  1.00  0.00           H  
ATOM   3484  CA  LEU B 217      -6.051  28.729  -1.511  1.00  0.00           C  
ATOM   3485  HA  LEU B 217      -6.026  29.810  -1.364  1.00  0.00           H  
ATOM   3486  CB  LEU B 217      -7.317  28.162  -0.835  1.00  0.00           C  
ATOM   3487  HB2 LEU B 217      -7.311  27.076  -0.947  1.00  0.00           H  
ATOM   3488  HB3 LEU B 217      -7.235  28.376   0.232  1.00  0.00           H  
ATOM   3489  CG  LEU B 217      -8.681  28.681  -1.322  1.00  0.00           C  
ATOM   3490  HG  LEU B 217      -8.853  28.360  -2.349  1.00  0.00           H  
ATOM   3491  CD1 LEU B 217      -9.769  28.083  -0.421  1.00  0.00           C  
ATOM   3492 HD11 LEU B 217     -10.750  28.460  -0.708  1.00  0.00           H  
ATOM   3493 HD12 LEU B 217      -9.767  26.996  -0.518  1.00  0.00           H  
ATOM   3494 HD13 LEU B 217      -9.583  28.355   0.615  1.00  0.00           H  
ATOM   3495  CD2 LEU B 217      -8.810  30.204  -1.243  1.00  0.00           C  
ATOM   3496 HD21 LEU B 217      -9.825  30.490  -1.516  1.00  0.00           H  
ATOM   3497 HD22 LEU B 217      -8.123  30.662  -1.951  1.00  0.00           H  
ATOM   3498 HD23 LEU B 217      -8.576  30.547  -0.235  1.00  0.00           H  
ATOM   3499  C   LEU B 217      -4.823  28.161  -0.779  1.00  0.00           C  
ATOM   3500  O   LEU B 217      -4.324  28.791   0.146  1.00  0.00           O  
ATOM   3501  N   TRP B 218      -4.361  26.966  -1.153  1.00  0.00           N  
ATOM   3502  H   TRP B 218      -4.787  26.499  -1.943  1.00  0.00           H  
ATOM   3503  CA  TRP B 218      -3.323  26.222  -0.432  1.00  0.00           C  
ATOM   3504  HA  TRP B 218      -2.591  26.924  -0.030  1.00  0.00           H  
ATOM   3505  CB  TRP B 218      -3.974  25.482   0.753  1.00  0.00           C  
ATOM   3506  HB2 TRP B 218      -4.284  26.221   1.493  1.00  0.00           H  
ATOM   3507  HB3 TRP B 218      -4.879  24.988   0.403  1.00  0.00           H  
ATOM   3508  CG  TRP B 218      -3.144  24.439   1.440  1.00  0.00           C  
ATOM   3509  CD1 TRP B 218      -2.490  24.596   2.613  1.00  0.00           C  
ATOM   3510  HD1 TRP B 218      -2.489  25.501   3.213  1.00  0.00           H  
ATOM   3511  NE1 TRP B 218      -1.835  23.424   2.939  1.00  0.00           N  
ATOM   3512  HE1 TRP B 218      -1.288  23.311   3.783  1.00  0.00           H  
ATOM   3513  CE2 TRP B 218      -2.049  22.441   1.998  1.00  0.00           C  
ATOM   3514  CZ2 TRP B 218      -1.642  21.104   1.899  1.00  0.00           C  
ATOM   3515  HZ2 TRP B 218      -1.059  20.655   2.690  1.00  0.00           H  
ATOM   3516  CH2 TRP B 218      -2.045  20.343   0.788  1.00  0.00           C  
ATOM   3517  HH2 TRP B 218      -1.764  19.302   0.717  1.00  0.00           H  
ATOM   3518  CZ3 TRP B 218      -2.852  20.929  -0.204  1.00  0.00           C  
ATOM   3519  HZ3 TRP B 218      -3.181  20.343  -1.049  1.00  0.00           H  
ATOM   3520  CE3 TRP B 218      -3.265  22.270  -0.088  1.00  0.00           C  
ATOM   3521  HE3 TRP B 218      -3.896  22.698  -0.851  1.00  0.00           H  
ATOM   3522  CD2 TRP B 218      -2.879  23.062   1.018  1.00  0.00           C  
ATOM   3523  C   TRP B 218      -2.581  25.271  -1.378  1.00  0.00           C  
ATOM   3524  O   TRP B 218      -3.162  24.802  -2.361  1.00  0.00           O  
ATOM   3525  N   LYS B 219      -1.314  24.969  -1.068  1.00  0.00           N  
ATOM   3526  H   LYS B 219      -0.933  25.348  -0.210  1.00  0.00           H  
ATOM   3527  CA  LYS B 219      -0.464  24.007  -1.787  1.00  0.00           C  
ATOM   3528  HA  LYS B 219      -1.110  23.290  -2.296  1.00  0.00           H  
ATOM   3529  CB  LYS B 219       0.371  24.747  -2.852  1.00  0.00           C  
ATOM   3530  HB2 LYS B 219      -0.317  25.298  -3.496  1.00  0.00           H  
ATOM   3531  HB3 LYS B 219       1.033  25.466  -2.365  1.00  0.00           H  
ATOM   3532  CG  LYS B 219       1.207  23.801  -3.733  1.00  0.00           C  
ATOM   3533  HG2 LYS B 219       1.991  23.332  -3.138  1.00  0.00           H  
ATOM   3534  HG3 LYS B 219       0.545  23.028  -4.111  1.00  0.00           H  
ATOM   3535  CD  LYS B 219       1.850  24.534  -4.922  1.00  0.00           C  
ATOM   3536  HD2 LYS B 219       1.096  25.149  -5.417  1.00  0.00           H  
ATOM   3537  HD3 LYS B 219       2.623  25.205  -4.547  1.00  0.00           H  
ATOM   3538  CE  LYS B 219       2.472  23.588  -5.967  1.00  0.00           C  
ATOM   3539  HE2 LYS B 219       2.838  24.204  -6.792  1.00  0.00           H  
ATOM   3540  HE3 LYS B 219       3.322  23.066  -5.521  1.00  0.00           H  
ATOM   3541  NZ  LYS B 219       1.496  22.600  -6.494  1.00  0.00           N  
ATOM   3542  HZ1 LYS B 219       0.571  23.026  -6.647  1.00  0.00           H  
ATOM   3543  HZ2 LYS B 219       1.754  22.174  -7.371  1.00  0.00           H  
ATOM   3544  HZ3 LYS B 219       1.303  21.857  -5.833  1.00  0.00           H  
ATOM   3545  C   LYS B 219       0.408  23.229  -0.796  1.00  0.00           C  
ATOM   3546  O   LYS B 219       0.881  23.799   0.187  1.00  0.00           O  
ATOM   3547  N   GLY B 220       0.664  21.953  -1.079  1.00  0.00           N  
ATOM   3548  H   GLY B 220       0.226  21.560  -1.906  1.00  0.00           H  
ATOM   3549  CA  GLY B 220       1.450  21.075  -0.205  1.00  0.00           C  
ATOM   3550  HA2 GLY B 220       2.226  21.657   0.295  1.00  0.00           H  
ATOM   3551  HA3 GLY B 220       0.791  20.676   0.566  1.00  0.00           H  
ATOM   3552  C   GLY B 220       2.128  19.902  -0.922  1.00  0.00           C  
ATOM   3553  O   GLY B 220       2.259  19.884  -2.147  1.00  0.00           O  
ATOM   3554  N   SER B 221       2.557  18.904  -0.145  1.00  0.00           N  
ATOM   3555  H   SER B 221       2.370  18.949   0.851  1.00  0.00           H  
ATOM   3556  CA  SER B 221       3.146  17.649  -0.629  1.00  0.00           C  
ATOM   3557  HA  SER B 221       2.750  17.462  -1.622  1.00  0.00           H  
ATOM   3558  CB  SER B 221       4.677  17.762  -0.740  1.00  0.00           C  
ATOM   3559  HB2 SER B 221       4.924  18.580  -1.419  1.00  0.00           H  
ATOM   3560  HB3 SER B 221       5.092  17.990   0.243  1.00  0.00           H  
ATOM   3561  OG  SER B 221       5.276  16.566  -1.223  1.00  0.00           O  
ATOM   3562  HG  SER B 221       4.789  16.294  -2.023  1.00  0.00           H  
ATOM   3563  C   SER B 221       2.724  16.461   0.241  1.00  0.00           C  
ATOM   3564  O   SER B 221       2.337  16.633   1.394  1.00  0.00           O  
ATOM   3565  N   PHE B 222       2.773  15.261  -0.336  1.00  0.00           N  
ATOM   3566  H   PHE B 222       3.131  15.221  -1.284  1.00  0.00           H  
ATOM   3567  CA  PHE B 222       2.309  13.994   0.227  1.00  0.00           C  
ATOM   3568  HA  PHE B 222       2.417  14.007   1.315  1.00  0.00           H  
ATOM   3569  CB  PHE B 222       0.827  13.842  -0.135  1.00  0.00           C  
ATOM   3570  HB2 PHE B 222       0.251  14.598   0.401  1.00  0.00           H  
ATOM   3571  HB3 PHE B 222       0.748  14.050  -1.200  1.00  0.00           H  
ATOM   3572  CG  PHE B 222       0.193  12.488   0.109  1.00  0.00           C  
ATOM   3573  CD1 PHE B 222       0.029  11.993   1.417  1.00  0.00           C  
ATOM   3574  HD1 PHE B 222       0.373  12.562   2.271  1.00  0.00           H  
ATOM   3575  CE1 PHE B 222      -0.616  10.761   1.622  1.00  0.00           C  
ATOM   3576  HE1 PHE B 222      -0.761  10.391   2.625  1.00  0.00           H  
ATOM   3577  CZ  PHE B 222      -1.100  10.023   0.533  1.00  0.00           C  
ATOM   3578  HZ  PHE B 222      -1.607   9.085   0.700  1.00  0.00           H  
ATOM   3579  CE2 PHE B 222      -0.939  10.514  -0.772  1.00  0.00           C  
ATOM   3580  HE2 PHE B 222      -1.330   9.954  -1.607  1.00  0.00           H  
ATOM   3581  CD2 PHE B 222      -0.285  11.739  -0.985  1.00  0.00           C  
ATOM   3582  HD2 PHE B 222      -0.174  12.113  -1.993  1.00  0.00           H  
ATOM   3583  C   PHE B 222       3.132  12.835  -0.348  1.00  0.00           C  
ATOM   3584  O   PHE B 222       3.558  12.883  -1.503  1.00  0.00           O  
ATOM   3585  N   LYS B 223       3.347  11.783   0.442  1.00  0.00           N  
ATOM   3586  H   LYS B 223       2.959  11.797   1.377  1.00  0.00           H  
ATOM   3587  CA  LYS B 223       4.177  10.627   0.084  1.00  0.00           C  
ATOM   3588  HA  LYS B 223       4.293  10.552  -0.997  1.00  0.00           H  
ATOM   3589  CB  LYS B 223       5.576  10.877   0.672  1.00  0.00           C  
ATOM   3590  HB2 LYS B 223       5.912  11.879   0.397  1.00  0.00           H  
ATOM   3591  HB3 LYS B 223       5.533  10.823   1.761  1.00  0.00           H  
ATOM   3592  CG  LYS B 223       6.602   9.876   0.142  1.00  0.00           C  
ATOM   3593  HG2 LYS B 223       6.253   8.863   0.344  1.00  0.00           H  
ATOM   3594  HG3 LYS B 223       6.724  10.023  -0.925  1.00  0.00           H  
ATOM   3595  CD  LYS B 223       7.961  10.097   0.795  1.00  0.00           C  
ATOM   3596  HD2 LYS B 223       8.429  10.995   0.390  1.00  0.00           H  
ATOM   3597  HD3 LYS B 223       7.805  10.239   1.857  1.00  0.00           H  
ATOM   3598  CE  LYS B 223       8.857   8.879   0.562  1.00  0.00           C  
ATOM   3599  HE2 LYS B 223       8.280   7.977   0.786  1.00  0.00           H  
ATOM   3600  HE3 LYS B 223       9.150   8.843  -0.491  1.00  0.00           H  
ATOM   3601  NZ  LYS B 223      10.043   8.926   1.446  1.00  0.00           N  
ATOM   3602  HZ1 LYS B 223      10.563   9.781   1.328  1.00  0.00           H  
ATOM   3603  HZ2 LYS B 223       9.741   8.942   2.431  1.00  0.00           H  
ATOM   3604  HZ3 LYS B 223      10.618   8.104   1.352  1.00  0.00           H  
ATOM   3605  C   LYS B 223       3.495   9.358   0.621  1.00  0.00           C  
ATOM   3606  O   LYS B 223       3.503   9.183   1.837  1.00  0.00           O  
ATOM   3607  N   PRO B 224       2.843   8.519  -0.211  1.00  0.00           N  
ATOM   3608  CD  PRO B 224       2.747   8.615  -1.662  1.00  0.00           C  
ATOM   3609  HD2 PRO B 224       3.616   8.136  -2.109  1.00  0.00           H  
ATOM   3610  HD3 PRO B 224       2.656   9.646  -2.002  1.00  0.00           H  
ATOM   3611  CG  PRO B 224       1.497   7.831  -2.052  1.00  0.00           C  
ATOM   3612  HG2 PRO B 224       1.580   7.409  -3.055  1.00  0.00           H  
ATOM   3613  HG3 PRO B 224       0.623   8.476  -1.974  1.00  0.00           H  
ATOM   3614  CB  PRO B 224       1.439   6.748  -0.979  1.00  0.00           C  
ATOM   3615  HB2 PRO B 224       2.134   5.947  -1.236  1.00  0.00           H  
ATOM   3616  HB3 PRO B 224       0.429   6.356  -0.861  1.00  0.00           H  
ATOM   3617  CA  PRO B 224       1.917   7.489   0.276  1.00  0.00           C  
ATOM   3618  HA  PRO B 224       1.064   7.994   0.729  1.00  0.00           H  
ATOM   3619  C   PRO B 224       2.506   6.534   1.321  1.00  0.00           C  
ATOM   3620  O   PRO B 224       1.797   6.131   2.236  1.00  0.00           O  
ATOM   3621  N   SER B 225       3.800   6.231   1.223  1.00  0.00           N  
ATOM   3622  H   SER B 225       4.330   6.622   0.459  1.00  0.00           H  
ATOM   3623  CA  SER B 225       4.567   5.393   2.154  1.00  0.00           C  
ATOM   3624  HA  SER B 225       4.018   4.471   2.353  1.00  0.00           H  
ATOM   3625  CB  SER B 225       5.883   5.046   1.454  1.00  0.00           C  
ATOM   3626  HB2 SER B 225       6.561   4.557   2.156  1.00  0.00           H  
ATOM   3627  HB3 SER B 225       5.658   4.350   0.647  1.00  0.00           H  
ATOM   3628  OG  SER B 225       6.487   6.224   0.917  1.00  0.00           O  
ATOM   3629  HG  SER B 225       7.296   5.969   0.456  1.00  0.00           H  
ATOM   3630  C   SER B 225       4.880   6.049   3.505  1.00  0.00           C  
ATOM   3631  O   SER B 225       5.044   5.352   4.500  1.00  0.00           O  
ATOM   3632  N   GLU B 226       4.969   7.379   3.570  1.00  0.00           N  
ATOM   3633  H   GLU B 226       4.765   7.905   2.730  1.00  0.00           H  
ATOM   3634  CA  GLU B 226       5.351   8.140   4.777  1.00  0.00           C  
ATOM   3635  HA  GLU B 226       5.842   7.459   5.475  1.00  0.00           H  
ATOM   3636  CB  GLU B 226       6.356   9.237   4.368  1.00  0.00           C  
ATOM   3637  HB2 GLU B 226       6.648   9.057   3.332  1.00  0.00           H  
ATOM   3638  HB3 GLU B 226       5.874  10.215   4.380  1.00  0.00           H  
ATOM   3639  CG  GLU B 226       7.637   9.294   5.223  1.00  0.00           C  
ATOM   3640  HG2 GLU B 226       7.632  10.213   5.812  1.00  0.00           H  
ATOM   3641  HG3 GLU B 226       7.673   8.454   5.921  1.00  0.00           H  
ATOM   3642  CD  GLU B 226       8.877   9.257   4.322  1.00  0.00           C  
ATOM   3643  OE1 GLU B 226       9.264  10.306   3.758  1.00  0.00           O  
ATOM   3644  OE2 GLU B 226       9.401   8.171   4.006  1.00  0.00           O  
ATOM   3645  C   GLU B 226       4.137   8.724   5.528  1.00  0.00           C  
ATOM   3646  O   GLU B 226       4.290   9.453   6.504  1.00  0.00           O  
ATOM   3647  N   HIE B 227       2.929   8.411   5.046  1.00  0.00           N  
ATOM   3648  H   HIE B 227       2.923   7.832   4.219  1.00  0.00           H  
ATOM   3649  CA  HIE B 227       1.638   8.932   5.513  1.00  0.00           C  
ATOM   3650  HA  HIE B 227       1.762   9.329   6.522  1.00  0.00           H  
ATOM   3651  CB  HIE B 227       1.212  10.100   4.605  1.00  0.00           C  
ATOM   3652  HB2 HIE B 227       1.234   9.765   3.568  1.00  0.00           H  
ATOM   3653  HB3 HIE B 227       0.192  10.386   4.854  1.00  0.00           H  
ATOM   3654  CG  HIE B 227       2.047  11.352   4.733  1.00  0.00           C  
ATOM   3655  ND1 HIE B 227       1.736  12.437   5.552  1.00  0.00           N  
ATOM   3656  CE1 HIE B 227       2.757  13.295   5.443  1.00  0.00           C  
ATOM   3657  HE1 HIE B 227       2.835  14.221   5.998  1.00  0.00           H  
ATOM   3658  NE2 HIE B 227       3.679  12.819   4.589  1.00  0.00           N  
ATOM   3659  HE2 HIE B 227       4.579  13.243   4.410  1.00  0.00           H  
ATOM   3660  CD2 HIE B 227       3.248  11.594   4.130  1.00  0.00           C  
ATOM   3661  HD2 HIE B 227       3.786  10.908   3.495  1.00  0.00           H  
ATOM   3662  C   HIE B 227       0.569   7.821   5.602  1.00  0.00           C  
ATOM   3663  O   HIE B 227      -0.627   8.072   5.462  1.00  0.00           O  
ATOM   3664  N   VAL B 228       0.966   6.559   5.786  1.00  0.00           N  
ATOM   3665  H   VAL B 228       1.954   6.372   5.880  1.00  0.00           H  
ATOM   3666  CA  VAL B 228       0.021   5.427   5.834  1.00  0.00           C  
ATOM   3667  HA  VAL B 228      -0.620   5.497   4.957  1.00  0.00           H  
ATOM   3668  CB  VAL B 228       0.754   4.074   5.742  1.00  0.00           C  
ATOM   3669  HB  VAL B 228       1.432   4.004   6.588  1.00  0.00           H  
ATOM   3670  CG1 VAL B 228      -0.224   2.891   5.783  1.00  0.00           C  
ATOM   3671 HG11 VAL B 228      -0.965   2.989   4.988  1.00  0.00           H  
ATOM   3672 HG12 VAL B 228       0.327   1.962   5.644  1.00  0.00           H  
ATOM   3673 HG13 VAL B 228      -0.727   2.844   6.746  1.00  0.00           H  
ATOM   3674  CG2 VAL B 228       1.575   3.937   4.455  1.00  0.00           C  
ATOM   3675 HG21 VAL B 228       2.335   4.715   4.415  1.00  0.00           H  
ATOM   3676 HG22 VAL B 228       2.085   2.974   4.432  1.00  0.00           H  
ATOM   3677 HG23 VAL B 228       0.924   4.020   3.586  1.00  0.00           H  
ATOM   3678  C   VAL B 228      -0.874   5.484   7.088  1.00  0.00           C  
ATOM   3679  O   VAL B 228      -0.391   5.667   8.208  1.00  0.00           O  
ATOM   3680  N   LYS B 229      -2.179   5.248   6.898  1.00  0.00           N  
ATOM   3681  H   LYS B 229      -2.491   5.150   5.934  1.00  0.00           H  
ATOM   3682  CA  LYS B 229      -3.187   4.921   7.917  1.00  0.00           C  
ATOM   3683  HA  LYS B 229      -2.698   4.715   8.869  1.00  0.00           H  
ATOM   3684  CB  LYS B 229      -4.126   6.129   8.126  1.00  0.00           C  
ATOM   3685  HB2 LYS B 229      -3.533   7.002   8.409  1.00  0.00           H  
ATOM   3686  HB3 LYS B 229      -4.652   6.357   7.197  1.00  0.00           H  
ATOM   3687  CG  LYS B 229      -5.145   5.834   9.239  1.00  0.00           C  
ATOM   3688  HG2 LYS B 229      -5.744   4.965   8.962  1.00  0.00           H  
ATOM   3689  HG3 LYS B 229      -4.593   5.598  10.147  1.00  0.00           H  
ATOM   3690  CD  LYS B 229      -6.096   7.006   9.527  1.00  0.00           C  
ATOM   3691  HD2 LYS B 229      -5.515   7.878   9.833  1.00  0.00           H  
ATOM   3692  HD3 LYS B 229      -6.658   7.244   8.623  1.00  0.00           H  
ATOM   3693  CE  LYS B 229      -7.062   6.596  10.650  1.00  0.00           C  
ATOM   3694  HE2 LYS B 229      -7.606   5.700  10.335  1.00  0.00           H  
ATOM   3695  HE3 LYS B 229      -6.476   6.322  11.534  1.00  0.00           H  
ATOM   3696  NZ  LYS B 229      -8.031   7.667  11.000  1.00  0.00           N  
ATOM   3697  HZ1 LYS B 229      -8.650   7.335  11.752  1.00  0.00           H  
ATOM   3698  HZ2 LYS B 229      -7.579   8.495  11.357  1.00  0.00           H  
ATOM   3699  HZ3 LYS B 229      -8.636   7.909  10.229  1.00  0.00           H  
ATOM   3700  C   LYS B 229      -3.942   3.659   7.446  1.00  0.00           C  
ATOM   3701  O   LYS B 229      -4.761   3.778   6.535  1.00  0.00           O  
ATOM   3702  N   PRO B 230      -3.661   2.454   7.987  1.00  0.00           N  
ATOM   3703  CD  PRO B 230      -2.618   2.128   8.944  1.00  0.00           C  
ATOM   3704  HD2 PRO B 230      -3.046   2.152   9.947  1.00  0.00           H  
ATOM   3705  HD3 PRO B 230      -1.765   2.799   8.866  1.00  0.00           H  
ATOM   3706  CG  PRO B 230      -2.186   0.701   8.621  1.00  0.00           C  
ATOM   3707  HG2 PRO B 230      -1.757   0.199   9.486  1.00  0.00           H  
ATOM   3708  HG3 PRO B 230      -1.489   0.701   7.782  1.00  0.00           H  
ATOM   3709  CB  PRO B 230      -3.507   0.072   8.199  1.00  0.00           C  
ATOM   3710  HB2 PRO B 230      -4.074  -0.207   9.088  1.00  0.00           H  
ATOM   3711  HB3 PRO B 230      -3.351  -0.796   7.558  1.00  0.00           H  
ATOM   3712  CA  PRO B 230      -4.210   1.212   7.455  1.00  0.00           C  
ATOM   3713  HA  PRO B 230      -3.927   1.172   6.404  1.00  0.00           H  
ATOM   3714  C   PRO B 230      -5.731   1.085   7.564  1.00  0.00           C  
ATOM   3715  O   PRO B 230      -6.387   1.753   8.363  1.00  0.00           O  
ATOM   3716  N   ARG B 231      -6.296   0.164   6.782  1.00  0.00           N  
ATOM   3717  H   ARG B 231      -5.687  -0.349   6.151  1.00  0.00           H  
ATOM   3718  CA  ARG B 231      -7.699  -0.252   6.879  1.00  0.00           C  
ATOM   3719  HA  ARG B 231      -8.325   0.642   6.869  1.00  0.00           H  
ATOM   3720  CB  ARG B 231      -8.036  -1.128   5.660  1.00  0.00           C  
ATOM   3721  HB2 ARG B 231      -7.309  -1.939   5.591  1.00  0.00           H  
ATOM   3722  HB3 ARG B 231      -9.031  -1.560   5.785  1.00  0.00           H  
ATOM   3723  CG  ARG B 231      -8.004  -0.302   4.361  1.00  0.00           C  
ATOM   3724  HG2 ARG B 231      -8.773   0.470   4.419  1.00  0.00           H  
ATOM   3725  HG3 ARG B 231      -7.034   0.185   4.255  1.00  0.00           H  
ATOM   3726  CD  ARG B 231      -8.246  -1.156   3.113  1.00  0.00           C  
ATOM   3727  HD2 ARG B 231      -7.382  -1.809   2.960  1.00  0.00           H  
ATOM   3728  HD3 ARG B 231      -9.118  -1.786   3.285  1.00  0.00           H  
ATOM   3729  NE  ARG B 231      -8.442  -0.289   1.929  1.00  0.00           N  
ATOM   3730  HE  ARG B 231      -7.723   0.405   1.723  1.00  0.00           H  
ATOM   3731  CZ  ARG B 231      -9.424  -0.313   1.048  1.00  0.00           C  
ATOM   3732  NH1 ARG B 231     -10.384  -1.190   1.069  1.00  0.00           N  
ATOM   3733 HH11 ARG B 231     -10.347  -1.907   1.766  1.00  0.00           H  
ATOM   3734 HH12 ARG B 231     -11.082  -1.180   0.356  1.00  0.00           H  
ATOM   3735  NH2 ARG B 231      -9.456   0.574   0.102  1.00  0.00           N  
ATOM   3736 HH21 ARG B 231      -8.655   1.221   0.061  1.00  0.00           H  
ATOM   3737 HH22 ARG B 231     -10.145   0.564  -0.622  1.00  0.00           H  
ATOM   3738  C   ARG B 231      -7.948  -0.973   8.215  1.00  0.00           C  
ATOM   3739  O   ARG B 231      -7.050  -1.620   8.748  1.00  0.00           O  
ATOM   3740  N   ALA B 232      -9.162  -0.853   8.757  1.00  0.00           N  
ATOM   3741  H   ALA B 232      -9.863  -0.355   8.240  1.00  0.00           H  
ATOM   3742  CA  ALA B 232      -9.574  -1.455  10.035  1.00  0.00           C  
ATOM   3743  HA  ALA B 232      -8.798  -1.246  10.766  1.00  0.00           H  
ATOM   3744  CB  ALA B 232     -10.861  -0.773  10.524  1.00  0.00           C  
ATOM   3745  HB1 ALA B 232     -10.699   0.299  10.643  1.00  0.00           H  
ATOM   3746  HB2 ALA B 232     -11.674  -0.941   9.817  1.00  0.00           H  
ATOM   3747  HB3 ALA B 232     -11.150  -1.188  11.490  1.00  0.00           H  
ATOM   3748  C   ALA B 232      -9.785  -2.984   9.919  1.00  0.00           C  
ATOM   3749  O   ALA B 232     -10.351  -3.424   8.914  1.00  0.00           O  
ATOM   3750  N   PRO B 233      -9.386  -3.808  10.911  1.00  0.00           N  
ATOM   3751  CD  PRO B 233      -8.621  -3.457  12.098  1.00  0.00           C  
ATOM   3752  HD2 PRO B 233      -9.304  -3.180  12.902  1.00  0.00           H  
ATOM   3753  HD3 PRO B 233      -7.904  -2.660  11.909  1.00  0.00           H  
ATOM   3754  CG  PRO B 233      -7.857  -4.725  12.466  1.00  0.00           C  
ATOM   3755  HG2 PRO B 233      -7.629  -4.766  13.530  1.00  0.00           H  
ATOM   3756  HG3 PRO B 233      -6.943  -4.778  11.873  1.00  0.00           H  
ATOM   3757  CB  PRO B 233      -8.801  -5.848  12.038  1.00  0.00           C  
ATOM   3758  HB2 PRO B 233      -9.485  -6.094  12.847  1.00  0.00           H  
ATOM   3759  HB3 PRO B 233      -8.243  -6.733  11.738  1.00  0.00           H  
ATOM   3760  CA  PRO B 233      -9.584  -5.260  10.861  1.00  0.00           C  
ATOM   3761  HA  PRO B 233      -9.143  -5.631   9.937  1.00  0.00           H  
ATOM   3762  C   PRO B 233     -11.066  -5.673  10.902  1.00  0.00           C  
ATOM   3763  O   PRO B 233     -11.893  -5.022  11.540  1.00  0.00           O  
ATOM   3764  N   GLY B 234     -11.393  -6.791  10.249  1.00  0.00           N  
ATOM   3765  H   GLY B 234     -10.652  -7.317   9.809  1.00  0.00           H  
ATOM   3766  CA  GLY B 234     -12.766  -7.290  10.111  1.00  0.00           C  
ATOM   3767  HA2 GLY B 234     -13.473  -6.509  10.389  1.00  0.00           H  
ATOM   3768  HA3 GLY B 234     -12.945  -7.530   9.062  1.00  0.00           H  
ATOM   3769  C   GLY B 234     -13.084  -8.539  10.941  1.00  0.00           C  
ATOM   3770  O   GLY B 234     -12.190  -9.186  11.489  1.00  0.00           O  
ATOM   3771  N   ASN B 235     -14.373  -8.902  10.971  1.00  0.00           N  
ATOM   3772  H   ASN B 235     -15.010  -8.322  10.445  1.00  0.00           H  
ATOM   3773  CA  ASN B 235     -14.877 -10.231  11.360  1.00  0.00           C  
ATOM   3774  HA  ASN B 235     -15.965 -10.155  11.366  1.00  0.00           H  
ATOM   3775  CB  ASN B 235     -14.520 -11.262  10.265  1.00  0.00           C  
ATOM   3776  HB2 ASN B 235     -13.440 -11.406  10.247  1.00  0.00           H  
ATOM   3777  HB3 ASN B 235     -14.972 -12.222  10.516  1.00  0.00           H  
ATOM   3778  CG  ASN B 235     -14.956 -10.853   8.867  1.00  0.00           C  
ATOM   3779  OD1 ASN B 235     -14.438  -9.926   8.273  1.00  0.00           O  
ATOM   3780  ND2 ASN B 235     -15.921 -11.527   8.292  1.00  0.00           N  
ATOM   3781 HD21 ASN B 235     -16.154 -11.250   7.352  1.00  0.00           H  
ATOM   3782 HD22 ASN B 235     -16.315 -12.332   8.741  1.00  0.00           H  
ATOM   3783  C   ASN B 235     -14.524 -10.704  12.790  1.00  0.00           C  
ATOM   3784  O   ASN B 235     -14.435 -11.906  13.031  1.00  0.00           O  
ATOM   3785  N   LEU B 236     -14.323  -9.775  13.733  1.00  0.00           N  
ATOM   3786  H   LEU B 236     -14.396  -8.807  13.470  1.00  0.00           H  
ATOM   3787  CA  LEU B 236     -13.904 -10.071  15.106  1.00  0.00           C  
ATOM   3788  HA  LEU B 236     -12.943 -10.582  15.053  1.00  0.00           H  
ATOM   3789  CB  LEU B 236     -13.700  -8.741  15.856  1.00  0.00           C  
ATOM   3790  HB2 LEU B 236     -12.928  -8.162  15.349  1.00  0.00           H  
ATOM   3791  HB3 LEU B 236     -14.633  -8.177  15.801  1.00  0.00           H  
ATOM   3792  CG  LEU B 236     -13.320  -8.890  17.342  1.00  0.00           C  
ATOM   3793  HG  LEU B 236     -14.068  -9.491  17.855  1.00  0.00           H  
ATOM   3794  CD1 LEU B 236     -11.946  -9.523  17.556  1.00  0.00           C  
ATOM   3795 HD11 LEU B 236     -11.936 -10.536  17.163  1.00  0.00           H  
ATOM   3796 HD12 LEU B 236     -11.175  -8.932  17.062  1.00  0.00           H  
ATOM   3797 HD13 LEU B 236     -11.729  -9.579  18.623  1.00  0.00           H  
ATOM   3798  CD2 LEU B 236     -13.296  -7.515  17.997  1.00  0.00           C  
ATOM   3799 HD21 LEU B 236     -14.270  -7.039  17.879  1.00  0.00           H  
ATOM   3800 HD22 LEU B 236     -13.077  -7.624  19.057  1.00  0.00           H  
ATOM   3801 HD23 LEU B 236     -12.532  -6.902  17.526  1.00  0.00           H  
ATOM   3802  C   LEU B 236     -14.887 -11.003  15.846  1.00  0.00           C  
ATOM   3803  O   LEU B 236     -16.086 -10.734  15.925  1.00  0.00           O  
ATOM   3804  N   THR B 237     -14.353 -12.065  16.442  1.00  0.00           N  
ATOM   3805  H   THR B 237     -13.355 -12.219  16.333  1.00  0.00           H  
ATOM   3806  CA  THR B 237     -15.097 -13.107  17.158  1.00  0.00           C  
ATOM   3807  HA  THR B 237     -16.040 -12.683  17.500  1.00  0.00           H  
ATOM   3808  CB  THR B 237     -15.431 -14.257  16.192  1.00  0.00           C  
ATOM   3809  HB  THR B 237     -15.860 -13.839  15.282  1.00  0.00           H  
ATOM   3810  CG2 THR B 237     -14.232 -15.124  15.808  1.00  0.00           C  
ATOM   3811 HG21 THR B 237     -14.557 -15.907  15.124  1.00  0.00           H  
ATOM   3812 HG22 THR B 237     -13.482 -14.515  15.303  1.00  0.00           H  
ATOM   3813 HG23 THR B 237     -13.788 -15.580  16.692  1.00  0.00           H  
ATOM   3814  OG1 THR B 237     -16.398 -15.098  16.776  1.00  0.00           O  
ATOM   3815  HG1 THR B 237     -17.252 -14.667  16.682  1.00  0.00           H  
ATOM   3816  C   THR B 237     -14.337 -13.572  18.408  1.00  0.00           C  
ATOM   3817  O   THR B 237     -13.180 -13.195  18.618  1.00  0.00           O  
ATOM   3818  N   VAL B 238     -14.994 -14.347  19.272  1.00  0.00           N  
ATOM   3819  H   VAL B 238     -15.890 -14.727  18.995  1.00  0.00           H  
ATOM   3820  CA  VAL B 238     -14.455 -14.792  20.566  1.00  0.00           C  
ATOM   3821  HA  VAL B 238     -13.387 -14.935  20.434  1.00  0.00           H  
ATOM   3822  CB  VAL B 238     -14.647 -13.710  21.654  1.00  0.00           C  
ATOM   3823  HB  VAL B 238     -14.124 -12.813  21.323  1.00  0.00           H  
ATOM   3824  CG1 VAL B 238     -16.113 -13.328  21.904  1.00  0.00           C  
ATOM   3825 HG11 VAL B 238     -16.163 -12.526  22.637  1.00  0.00           H  
ATOM   3826 HG12 VAL B 238     -16.575 -12.981  20.980  1.00  0.00           H  
ATOM   3827 HG13 VAL B 238     -16.670 -14.187  22.280  1.00  0.00           H  
ATOM   3828  CG2 VAL B 238     -14.052 -14.119  23.009  1.00  0.00           C  
ATOM   3829 HG21 VAL B 238     -14.023 -13.251  23.670  1.00  0.00           H  
ATOM   3830 HG22 VAL B 238     -14.658 -14.895  23.478  1.00  0.00           H  
ATOM   3831 HG23 VAL B 238     -13.041 -14.500  22.874  1.00  0.00           H  
ATOM   3832  C   VAL B 238     -15.039 -16.143  20.977  1.00  0.00           C  
ATOM   3833  O   VAL B 238     -16.235 -16.384  20.809  1.00  0.00           O  
ATOM   3834  N   HIE B 239     -14.200 -17.008  21.548  1.00  0.00           N  
ATOM   3835  H   HIE B 239     -13.220 -16.744  21.592  1.00  0.00           H  
ATOM   3836  CA  HIE B 239     -14.548 -18.360  21.996  1.00  0.00           C  
ATOM   3837  HA  HIE B 239     -15.635 -18.444  22.041  1.00  0.00           H  
ATOM   3838  CB  HIE B 239     -14.028 -19.395  20.981  1.00  0.00           C  
ATOM   3839  HB2 HIE B 239     -14.403 -20.383  21.247  1.00  0.00           H  
ATOM   3840  HB3 HIE B 239     -12.939 -19.426  21.038  1.00  0.00           H  
ATOM   3841  CG  HIE B 239     -14.407 -19.099  19.551  1.00  0.00           C  
ATOM   3842  ND1 HIE B 239     -13.540 -18.594  18.583  1.00  0.00           N  
ATOM   3843  CE1 HIE B 239     -14.292 -18.365  17.499  1.00  0.00           C  
ATOM   3844  HE1 HIE B 239     -13.918 -17.956  16.571  1.00  0.00           H  
ATOM   3845  NE2 HIE B 239     -15.572 -18.692  17.736  1.00  0.00           N  
ATOM   3846  HE2 HIE B 239     -16.336 -18.542  17.094  1.00  0.00           H  
ATOM   3847  CD2 HIE B 239     -15.666 -19.163  19.027  1.00  0.00           C  
ATOM   3848  HD2 HIE B 239     -16.562 -19.460  19.552  1.00  0.00           H  
ATOM   3849  C   HIE B 239     -13.991 -18.651  23.393  1.00  0.00           C  
ATOM   3850  O   HIE B 239     -13.016 -18.039  23.829  1.00  0.00           O  
ATOM   3851  N   THR B 240     -14.586 -19.612  24.100  1.00  0.00           N  
ATOM   3852  H   THR B 240     -15.348 -20.112  23.668  1.00  0.00           H  
ATOM   3853  CA  THR B 240     -13.939 -20.246  25.265  1.00  0.00           C  
ATOM   3854  HA  THR B 240     -13.515 -19.481  25.919  1.00  0.00           H  
ATOM   3855  CB  THR B 240     -14.970 -21.047  26.066  1.00  0.00           C  
ATOM   3856  HB  THR B 240     -15.573 -21.644  25.380  1.00  0.00           H  
ATOM   3857  CG2 THR B 240     -14.400 -21.967  27.145  1.00  0.00           C  
ATOM   3858 HG21 THR B 240     -15.216 -22.361  27.750  1.00  0.00           H  
ATOM   3859 HG22 THR B 240     -13.876 -22.805  26.685  1.00  0.00           H  
ATOM   3860 HG23 THR B 240     -13.717 -21.412  27.788  1.00  0.00           H  
ATOM   3861  OG1 THR B 240     -15.799 -20.131  26.726  1.00  0.00           O  
ATOM   3862  HG1 THR B 240     -16.010 -19.407  26.134  1.00  0.00           H  
ATOM   3863  C   THR B 240     -12.804 -21.153  24.794  1.00  0.00           C  
ATOM   3864  O   THR B 240     -12.929 -21.809  23.763  1.00  0.00           O  
ATOM   3865  N   GLN B 241     -11.704 -21.207  25.541  1.00  0.00           N  
ATOM   3866  H   GLN B 241     -11.670 -20.644  26.389  1.00  0.00           H  
ATOM   3867  CA  GLN B 241     -10.488 -21.947  25.225  1.00  0.00           C  
ATOM   3868  HA  GLN B 241     -10.731 -22.747  24.523  1.00  0.00           H  
ATOM   3869  CB  GLN B 241      -9.521 -20.962  24.534  1.00  0.00           C  
ATOM   3870  HB2 GLN B 241     -10.011 -20.574  23.639  1.00  0.00           H  
ATOM   3871  HB3 GLN B 241      -9.345 -20.117  25.200  1.00  0.00           H  
ATOM   3872  CG  GLN B 241      -8.162 -21.539  24.117  1.00  0.00           C  
ATOM   3873  HG2 GLN B 241      -7.578 -20.753  23.638  1.00  0.00           H  
ATOM   3874  HG3 GLN B 241      -7.619 -21.866  25.004  1.00  0.00           H  
ATOM   3875  CD  GLN B 241      -8.296 -22.718  23.162  1.00  0.00           C  
ATOM   3876  OE1 GLN B 241      -8.346 -23.859  23.589  1.00  0.00           O  
ATOM   3877  NE2 GLN B 241      -8.378 -22.503  21.865  1.00  0.00           N  
ATOM   3878 HE21 GLN B 241      -8.492 -23.321  21.290  1.00  0.00           H  
ATOM   3879 HE22 GLN B 241      -8.415 -21.574  21.484  1.00  0.00           H  
ATOM   3880  C   GLN B 241      -9.937 -22.602  26.506  1.00  0.00           C  
ATOM   3881  O   GLN B 241     -10.084 -22.051  27.599  1.00  0.00           O  
ATOM   3882  N   VAL B 242      -9.329 -23.790  26.385  1.00  0.00           N  
ATOM   3883  H   VAL B 242      -9.163 -24.140  25.446  1.00  0.00           H  
ATOM   3884  CA  VAL B 242      -8.967 -24.663  27.526  1.00  0.00           C  
ATOM   3885  HA  VAL B 242      -9.897 -24.966  28.009  1.00  0.00           H  
ATOM   3886  CB  VAL B 242      -8.247 -25.950  27.063  1.00  0.00           C  
ATOM   3887  HB  VAL B 242      -8.099 -26.582  27.939  1.00  0.00           H  
ATOM   3888  CG1 VAL B 242      -9.101 -26.750  26.072  1.00  0.00           C  
ATOM   3889 HG11 VAL B 242      -9.204 -26.212  25.129  1.00  0.00           H  
ATOM   3890 HG12 VAL B 242      -8.629 -27.713  25.876  1.00  0.00           H  
ATOM   3891 HG13 VAL B 242     -10.090 -26.928  26.495  1.00  0.00           H  
ATOM   3892  CG2 VAL B 242      -6.868 -25.690  26.442  1.00  0.00           C  
ATOM   3893 HG21 VAL B 242      -6.958 -25.030  25.580  1.00  0.00           H  
ATOM   3894 HG22 VAL B 242      -6.428 -26.634  26.122  1.00  0.00           H  
ATOM   3895 HG23 VAL B 242      -6.206 -25.238  27.180  1.00  0.00           H  
ATOM   3896  C   VAL B 242      -8.131 -23.944  28.595  1.00  0.00           C  
ATOM   3897  O   VAL B 242      -7.475 -22.944  28.303  1.00  0.00           O  
ATOM   3898  N   SER B 243      -8.120 -24.468  29.824  1.00  0.00           N  
ATOM   3899  H   SER B 243      -8.669 -25.293  30.004  1.00  0.00           H  
ATOM   3900  CA  SER B 243      -7.397 -23.868  30.961  1.00  0.00           C  
ATOM   3901  HA  SER B 243      -7.653 -24.439  31.853  1.00  0.00           H  
ATOM   3902  CB  SER B 243      -5.873 -23.958  30.771  1.00  0.00           C  
ATOM   3903  HB2 SER B 243      -5.560 -23.237  30.016  1.00  0.00           H  
ATOM   3904  HB3 SER B 243      -5.378 -23.703  31.708  1.00  0.00           H  
ATOM   3905  OG  SER B 243      -5.463 -25.249  30.353  1.00  0.00           O  
ATOM   3906  HG  SER B 243      -5.524 -25.841  31.110  1.00  0.00           H  
ATOM   3907  C   SER B 243      -7.846 -22.424  31.240  1.00  0.00           C  
ATOM   3908  O   SER B 243      -7.026 -21.510  31.276  1.00  0.00           O  
ATOM   3909  N   ASP B 244      -9.159 -22.234  31.375  1.00  0.00           N  
ATOM   3910  H   ASP B 244      -9.724 -23.062  31.518  1.00  0.00           H  
ATOM   3911  CA  ASP B 244      -9.807 -21.004  31.850  1.00  0.00           C  
ATOM   3912  HA  ASP B 244     -10.873 -21.138  31.662  1.00  0.00           H  
ATOM   3913  CB  ASP B 244      -9.681 -20.875  33.381  1.00  0.00           C  
ATOM   3914  HB2 ASP B 244      -8.642 -20.650  33.628  1.00  0.00           H  
ATOM   3915  HB3 ASP B 244     -10.294 -20.032  33.707  1.00  0.00           H  
ATOM   3916  CG  ASP B 244     -10.110 -22.124  34.176  1.00  0.00           C  
ATOM   3917  OD1 ASP B 244     -10.521 -23.140  33.560  1.00  0.00           O  
ATOM   3918  OD2 ASP B 244     -10.011 -22.044  35.418  1.00  0.00           O  
ATOM   3919  C   ASP B 244      -9.416 -19.743  31.056  1.00  0.00           C  
ATOM   3920  O   ASP B 244      -9.081 -18.688  31.605  1.00  0.00           O  
ATOM   3921  N   THR B 245      -9.449 -19.856  29.723  1.00  0.00           N  
ATOM   3922  H   THR B 245      -9.785 -20.728  29.326  1.00  0.00           H  
ATOM   3923  CA  THR B 245      -9.129 -18.755  28.806  1.00  0.00           C  
ATOM   3924  HA  THR B 245      -8.985 -17.854  29.396  1.00  0.00           H  
ATOM   3925  CB  THR B 245      -7.816 -18.991  28.035  1.00  0.00           C  
ATOM   3926  HB  THR B 245      -7.716 -18.207  27.283  1.00  0.00           H  
ATOM   3927  CG2 THR B 245      -6.565 -18.930  28.905  1.00  0.00           C  
ATOM   3928 HG21 THR B 245      -5.682 -19.197  28.330  1.00  0.00           H  
ATOM   3929 HG22 THR B 245      -6.660 -19.607  29.749  1.00  0.00           H  
ATOM   3930 HG23 THR B 245      -6.430 -17.920  29.278  1.00  0.00           H  
ATOM   3931  OG1 THR B 245      -7.779 -20.227  27.360  1.00  0.00           O  
ATOM   3932  HG1 THR B 245      -8.303 -20.859  27.883  1.00  0.00           H  
ATOM   3933  C   THR B 245     -10.269 -18.435  27.842  1.00  0.00           C  
ATOM   3934  O   THR B 245     -11.083 -19.281  27.480  1.00  0.00           O  
ATOM   3935  N   LEU B 246     -10.288 -17.193  27.372  1.00  0.00           N  
ATOM   3936  H   LEU B 246      -9.606 -16.546  27.751  1.00  0.00           H  
ATOM   3937  CA  LEU B 246     -10.902 -16.820  26.104  1.00  0.00           C  
ATOM   3938  HA  LEU B 246     -11.733 -17.492  25.885  1.00  0.00           H  
ATOM   3939  CB  LEU B 246     -11.436 -15.382  26.184  1.00  0.00           C  
ATOM   3940  HB2 LEU B 246     -10.585 -14.697  26.167  1.00  0.00           H  
ATOM   3941  HB3 LEU B 246     -12.037 -15.190  25.293  1.00  0.00           H  
ATOM   3942  CG  LEU B 246     -12.278 -15.056  27.431  1.00  0.00           C  
ATOM   3943  HG  LEU B 246     -11.665 -15.159  28.327  1.00  0.00           H  
ATOM   3944  CD1 LEU B 246     -12.713 -13.600  27.328  1.00  0.00           C  
ATOM   3945 HD11 LEU B 246     -11.840 -12.949  27.267  1.00  0.00           H  
ATOM   3946 HD12 LEU B 246     -13.288 -13.342  28.217  1.00  0.00           H  
ATOM   3947 HD13 LEU B 246     -13.333 -13.457  26.443  1.00  0.00           H  
ATOM   3948  CD2 LEU B 246     -13.520 -15.939  27.575  1.00  0.00           C  
ATOM   3949 HD21 LEU B 246     -13.226 -16.981  27.699  1.00  0.00           H  
ATOM   3950 HD22 LEU B 246     -14.081 -15.638  28.462  1.00  0.00           H  
ATOM   3951 HD23 LEU B 246     -14.156 -15.842  26.696  1.00  0.00           H  
ATOM   3952  C   LEU B 246      -9.864 -16.922  24.978  1.00  0.00           C  
ATOM   3953  O   LEU B 246      -8.667 -16.750  25.226  1.00  0.00           O  
ATOM   3954  N   LEU B 247     -10.325 -17.099  23.744  1.00  0.00           N  
ATOM   3955  H   LEU B 247     -11.319 -17.287  23.639  1.00  0.00           H  
ATOM   3956  CA  LEU B 247      -9.580 -16.796  22.526  1.00  0.00           C  
ATOM   3957  HA  LEU B 247      -8.631 -16.323  22.777  1.00  0.00           H  
ATOM   3958  CB  LEU B 247      -9.295 -18.107  21.767  1.00  0.00           C  
ATOM   3959  HB2 LEU B 247      -8.672 -18.746  22.391  1.00  0.00           H  
ATOM   3960  HB3 LEU B 247     -10.245 -18.619  21.602  1.00  0.00           H  
ATOM   3961  CG  LEU B 247      -8.611 -17.914  20.400  1.00  0.00           C  
ATOM   3962  HG  LEU B 247      -9.207 -17.249  19.778  1.00  0.00           H  
ATOM   3963  CD1 LEU B 247      -7.205 -17.330  20.556  1.00  0.00           C  
ATOM   3964 HD11 LEU B 247      -6.716 -17.297  19.581  1.00  0.00           H  
ATOM   3965 HD12 LEU B 247      -7.271 -16.311  20.930  1.00  0.00           H  
ATOM   3966 HD13 LEU B 247      -6.610 -17.942  21.232  1.00  0.00           H  
ATOM   3967  CD2 LEU B 247      -8.489 -19.261  19.688  1.00  0.00           C  
ATOM   3968 HD21 LEU B 247      -8.058 -19.099  18.698  1.00  0.00           H  
ATOM   3969 HD22 LEU B 247      -7.850 -19.937  20.251  1.00  0.00           H  
ATOM   3970 HD23 LEU B 247      -9.482 -19.693  19.554  1.00  0.00           H  
ATOM   3971  C   LEU B 247     -10.398 -15.802  21.699  1.00  0.00           C  
ATOM   3972  O   LEU B 247     -11.509 -16.123  21.296  1.00  0.00           O  
ATOM   3973  N   LEU B 248      -9.861 -14.607  21.455  1.00  0.00           N  
ATOM   3974  H   LEU B 248      -8.945 -14.407  21.843  1.00  0.00           H  
ATOM   3975  CA  LEU B 248     -10.369 -13.671  20.445  1.00  0.00           C  
ATOM   3976  HA  LEU B 248     -11.434 -13.851  20.290  1.00  0.00           H  
ATOM   3977  CB  LEU B 248     -10.183 -12.225  20.928  1.00  0.00           C  
ATOM   3978  HB2 LEU B 248      -9.130 -12.059  21.160  1.00  0.00           H  
ATOM   3979  HB3 LEU B 248     -10.444 -11.558  20.105  1.00  0.00           H  
ATOM   3980  CG  LEU B 248     -11.066 -11.906  22.153  1.00  0.00           C  
ATOM   3981  HG  LEU B 248     -11.678 -12.765  22.405  1.00  0.00           H  
ATOM   3982  CD1 LEU B 248     -10.217 -11.561  23.375  1.00  0.00           C  
ATOM   3983 HD11 LEU B 248      -9.578 -10.708  23.152  1.00  0.00           H  
ATOM   3984 HD12 LEU B 248     -10.866 -11.325  24.218  1.00  0.00           H  
ATOM   3985 HD13 LEU B 248      -9.594 -12.417  23.636  1.00  0.00           H  
ATOM   3986  CD2 LEU B 248     -12.002 -10.736  21.857  1.00  0.00           C  
ATOM   3987 HD21 LEU B 248     -12.658 -10.567  22.709  1.00  0.00           H  
ATOM   3988 HD22 LEU B 248     -11.418  -9.841  21.652  1.00  0.00           H  
ATOM   3989 HD23 LEU B 248     -12.613 -10.972  20.985  1.00  0.00           H  
ATOM   3990  C   LEU B 248      -9.662 -13.899  19.104  1.00  0.00           C  
ATOM   3991  O   LEU B 248      -8.500 -14.309  19.086  1.00  0.00           O  
ATOM   3992  N   THR B 249     -10.328 -13.636  17.979  1.00  0.00           N  
ATOM   3993  H   THR B 249     -11.298 -13.338  18.056  1.00  0.00           H  
ATOM   3994  CA  THR B 249      -9.787 -13.866  16.621  1.00  0.00           C  
ATOM   3995  HA  THR B 249      -8.718 -13.653  16.611  1.00  0.00           H  
ATOM   3996  CB  THR B 249      -9.981 -15.342  16.226  1.00  0.00           C  
ATOM   3997  HB  THR B 249     -11.042 -15.587  16.288  1.00  0.00           H  
ATOM   3998  CG2 THR B 249      -9.487 -15.690  14.822  1.00  0.00           C  
ATOM   3999 HG21 THR B 249     -10.093 -15.186  14.071  1.00  0.00           H  
ATOM   4000 HG22 THR B 249      -8.442 -15.392  14.707  1.00  0.00           H  
ATOM   4001 HG23 THR B 249      -9.568 -16.767  14.666  1.00  0.00           H  
ATOM   4002  OG1 THR B 249      -9.274 -16.176  17.118  1.00  0.00           O  
ATOM   4003  HG1 THR B 249      -8.961 -15.626  17.850  1.00  0.00           H  
ATOM   4004  C   THR B 249     -10.441 -12.923  15.600  1.00  0.00           C  
ATOM   4005  O   THR B 249     -11.625 -12.609  15.733  1.00  0.00           O  
ATOM   4006  N   TRP B 250      -9.688 -12.441  14.605  1.00  0.00           N  
ATOM   4007  H   TRP B 250      -8.713 -12.737  14.547  1.00  0.00           H  
ATOM   4008  CA  TRP B 250     -10.143 -11.484  13.577  1.00  0.00           C  
ATOM   4009  HA  TRP B 250     -11.212 -11.624  13.413  1.00  0.00           H  
ATOM   4010  CB  TRP B 250      -9.929 -10.046  14.094  1.00  0.00           C  
ATOM   4011  HB2 TRP B 250     -10.289  -9.336  13.351  1.00  0.00           H  
ATOM   4012  HB3 TRP B 250     -10.560  -9.913  14.972  1.00  0.00           H  
ATOM   4013  CG  TRP B 250      -8.531  -9.661  14.485  1.00  0.00           C  
ATOM   4014  CD1 TRP B 250      -7.617  -9.063  13.684  1.00  0.00           C  
ATOM   4015  HD1 TRP B 250      -7.782  -8.792  12.648  1.00  0.00           H  
ATOM   4016  NE1 TRP B 250      -6.430  -8.901  14.372  1.00  0.00           N  
ATOM   4017  HE1 TRP B 250      -5.596  -8.488  13.969  1.00  0.00           H  
ATOM   4018  CE2 TRP B 250      -6.506  -9.425  15.642  1.00  0.00           C  
ATOM   4019  CZ2 TRP B 250      -5.573  -9.552  16.679  1.00  0.00           C  
ATOM   4020  HZ2 TRP B 250      -4.551  -9.240  16.533  1.00  0.00           H  
ATOM   4021  CH2 TRP B 250      -5.974 -10.138  17.890  1.00  0.00           C  
ATOM   4022  HH2 TRP B 250      -5.254 -10.286  18.681  1.00  0.00           H  
ATOM   4023  CZ3 TRP B 250      -7.302 -10.565  18.058  1.00  0.00           C  
ATOM   4024  HZ3 TRP B 250      -7.595 -11.036  18.983  1.00  0.00           H  
ATOM   4025  CE3 TRP B 250      -8.230 -10.432  17.007  1.00  0.00           C  
ATOM   4026  HE3 TRP B 250      -9.238 -10.790  17.135  1.00  0.00           H  
ATOM   4027  CD2 TRP B 250      -7.853  -9.880  15.763  1.00  0.00           C  
ATOM   4028  C   TRP B 250      -9.454 -11.739  12.223  1.00  0.00           C  
ATOM   4029  O   TRP B 250      -8.774 -12.747  12.049  1.00  0.00           O  
ATOM   4030  N   SER B 251      -9.667 -10.864  11.232  1.00  0.00           N  
ATOM   4031  H   SER B 251     -10.274 -10.075  11.416  1.00  0.00           H  
ATOM   4032  CA  SER B 251      -9.108 -10.992   9.872  1.00  0.00           C  
ATOM   4033  HA  SER B 251      -8.539 -11.921   9.807  1.00  0.00           H  
ATOM   4034  CB  SER B 251     -10.259 -11.108   8.872  1.00  0.00           C  
ATOM   4035  HB2 SER B 251     -10.897 -11.946   9.153  1.00  0.00           H  
ATOM   4036  HB3 SER B 251     -10.846 -10.189   8.892  1.00  0.00           H  
ATOM   4037  OG  SER B 251      -9.760 -11.319   7.568  1.00  0.00           O  
ATOM   4038  HG  SER B 251     -10.472 -11.156   6.943  1.00  0.00           H  
ATOM   4039  C   SER B 251      -8.149  -9.851   9.486  1.00  0.00           C  
ATOM   4040  O   SER B 251      -8.312  -8.712   9.936  1.00  0.00           O  
ATOM   4041  N   ASN B 252      -7.163 -10.154   8.627  1.00  0.00           N  
ATOM   4042  H   ASN B 252      -7.182 -11.080   8.226  1.00  0.00           H  
ATOM   4043  CA  ASN B 252      -6.202  -9.196   8.056  1.00  0.00           C  
ATOM   4044  HA  ASN B 252      -5.828  -8.570   8.865  1.00  0.00           H  
ATOM   4045  CB  ASN B 252      -5.001  -9.982   7.490  1.00  0.00           C  
ATOM   4046  HB2 ASN B 252      -4.653 -10.673   8.259  1.00  0.00           H  
ATOM   4047  HB3 ASN B 252      -5.309 -10.564   6.623  1.00  0.00           H  
ATOM   4048  CG  ASN B 252      -3.826  -9.105   7.073  1.00  0.00           C  
ATOM   4049  OD1 ASN B 252      -3.972  -8.009   6.554  1.00  0.00           O  
ATOM   4050  ND2 ASN B 252      -2.618  -9.560   7.317  1.00  0.00           N  
ATOM   4051 HD21 ASN B 252      -1.825  -8.996   7.038  1.00  0.00           H  
ATOM   4052 HD22 ASN B 252      -2.480 -10.481   7.691  1.00  0.00           H  
ATOM   4053  C   ASN B 252      -6.889  -8.325   6.972  1.00  0.00           C  
ATOM   4054  O   ASN B 252      -7.412  -8.876   6.001  1.00  0.00           O  
ATOM   4055  N   PRO B 253      -6.919  -6.982   7.093  1.00  0.00           N  
ATOM   4056  CD  PRO B 253      -6.368  -6.226   8.213  1.00  0.00           C  
ATOM   4057  HD2 PRO B 253      -5.287  -6.351   8.282  1.00  0.00           H  
ATOM   4058  HD3 PRO B 253      -6.840  -6.552   9.141  1.00  0.00           H  
ATOM   4059  CG  PRO B 253      -6.717  -4.764   7.960  1.00  0.00           C  
ATOM   4060  HG2 PRO B 253      -5.912  -4.284   7.407  1.00  0.00           H  
ATOM   4061  HG3 PRO B 253      -6.912  -4.237   8.894  1.00  0.00           H  
ATOM   4062  CB  PRO B 253      -7.967  -4.851   7.088  1.00  0.00           C  
ATOM   4063  HB2 PRO B 253      -8.115  -3.951   6.494  1.00  0.00           H  
ATOM   4064  HB3 PRO B 253      -8.834  -5.029   7.722  1.00  0.00           H  
ATOM   4065  CA  PRO B 253      -7.737  -6.105   6.240  1.00  0.00           C  
ATOM   4066  HA  PRO B 253      -8.702  -6.589   6.090  1.00  0.00           H  
ATOM   4067  C   PRO B 253      -7.181  -5.808   4.825  1.00  0.00           C  
ATOM   4068  O   PRO B 253      -7.587  -4.827   4.195  1.00  0.00           O  
ATOM   4069  N   TYR B 254      -6.285  -6.656   4.313  1.00  0.00           N  
ATOM   4070  H   TYR B 254      -6.056  -7.481   4.852  1.00  0.00           H  
ATOM   4071  CA  TYR B 254      -5.645  -6.524   3.001  1.00  0.00           C  
ATOM   4072  HA  TYR B 254      -6.210  -5.807   2.404  1.00  0.00           H  
ATOM   4073  CB  TYR B 254      -4.222  -5.986   3.180  1.00  0.00           C  
ATOM   4074  HB2 TYR B 254      -3.688  -6.596   3.910  1.00  0.00           H  
ATOM   4075  HB3 TYR B 254      -3.695  -6.079   2.234  1.00  0.00           H  
ATOM   4076  CG  TYR B 254      -4.187  -4.539   3.608  1.00  0.00           C  
ATOM   4077  CD1 TYR B 254      -4.134  -3.530   2.630  1.00  0.00           C  
ATOM   4078  HD1 TYR B 254      -4.089  -3.787   1.583  1.00  0.00           H  
ATOM   4079  CE1 TYR B 254      -4.146  -2.181   3.020  1.00  0.00           C  
ATOM   4080  HE1 TYR B 254      -4.094  -1.395   2.287  1.00  0.00           H  
ATOM   4081  CZ  TYR B 254      -4.234  -1.844   4.383  1.00  0.00           C  
ATOM   4082  OH  TYR B 254      -4.261  -0.538   4.735  1.00  0.00           O  
ATOM   4083  HH  TYR B 254      -3.934   0.006   3.990  1.00  0.00           H  
ATOM   4084  CE2 TYR B 254      -4.300  -2.854   5.365  1.00  0.00           C  
ATOM   4085  HE2 TYR B 254      -4.373  -2.589   6.407  1.00  0.00           H  
ATOM   4086  CD2 TYR B 254      -4.264  -4.204   4.972  1.00  0.00           C  
ATOM   4087  HD2 TYR B 254      -4.314  -4.990   5.715  1.00  0.00           H  
ATOM   4088  C   TYR B 254      -5.602  -7.863   2.249  1.00  0.00           C  
ATOM   4089  O   TYR B 254      -5.477  -8.909   2.887  1.00  0.00           O  
ATOM   4090  N   PRO B 255      -5.660  -7.862   0.903  1.00  0.00           N  
ATOM   4091  CD  PRO B 255      -5.835  -6.712   0.029  1.00  0.00           C  
ATOM   4092  HD2 PRO B 255      -5.170  -5.893   0.302  1.00  0.00           H  
ATOM   4093  HD3 PRO B 255      -6.874  -6.386   0.078  1.00  0.00           H  
ATOM   4094  CG  PRO B 255      -5.511  -7.203  -1.384  1.00  0.00           C  
ATOM   4095  HG2 PRO B 255      -4.443  -7.087  -1.578  1.00  0.00           H  
ATOM   4096  HG3 PRO B 255      -6.099  -6.681  -2.139  1.00  0.00           H  
ATOM   4097  CB  PRO B 255      -5.862  -8.689  -1.321  1.00  0.00           C  
ATOM   4098  HB2 PRO B 255      -5.324  -9.267  -2.075  1.00  0.00           H  
ATOM   4099  HB3 PRO B 255      -6.939  -8.815  -1.443  1.00  0.00           H  
ATOM   4100  CA  PRO B 255      -5.464  -9.073   0.107  1.00  0.00           C  
ATOM   4101  HA  PRO B 255      -6.136  -9.844   0.477  1.00  0.00           H  
ATOM   4102  C   PRO B 255      -4.002  -9.561   0.187  1.00  0.00           C  
ATOM   4103  O   PRO B 255      -3.102  -8.734   0.382  1.00  0.00           O  
ATOM   4104  N   PRO B 256      -3.730 -10.865  -0.023  1.00  0.00           N  
ATOM   4105  CD  PRO B 256      -4.692 -11.947  -0.206  1.00  0.00           C  
ATOM   4106  HD2 PRO B 256      -4.970 -12.013  -1.259  1.00  0.00           H  
ATOM   4107  HD3 PRO B 256      -5.579 -11.822   0.414  1.00  0.00           H  
ATOM   4108  CG  PRO B 256      -3.967 -13.223   0.218  1.00  0.00           C  
ATOM   4109  HG2 PRO B 256      -4.352 -14.102  -0.301  1.00  0.00           H  
ATOM   4110  HG3 PRO B 256      -4.042 -13.348   1.300  1.00  0.00           H  
ATOM   4111  CB  PRO B 256      -2.523 -12.923  -0.166  1.00  0.00           C  
ATOM   4112  HB2 PRO B 256      -2.386 -13.092  -1.236  1.00  0.00           H  
ATOM   4113  HB3 PRO B 256      -1.817 -13.522   0.411  1.00  0.00           H  
ATOM   4114  CA  PRO B 256      -2.393 -11.433   0.158  1.00  0.00           C  
ATOM   4115  HA  PRO B 256      -2.136 -11.335   1.211  1.00  0.00           H  
ATOM   4116  C   PRO B 256      -1.271 -10.783  -0.659  1.00  0.00           C  
ATOM   4117  O   PRO B 256      -0.131 -10.825  -0.214  1.00  0.00           O  
ATOM   4118  N   ASP B 257      -1.541 -10.161  -1.810  1.00  0.00           N  
ATOM   4119  H   ASP B 257      -2.468 -10.247  -2.200  1.00  0.00           H  
ATOM   4120  CA  ASP B 257      -0.532  -9.438  -2.607  1.00  0.00           C  
ATOM   4121  HA  ASP B 257       0.333 -10.086  -2.749  1.00  0.00           H  
ATOM   4122  CB  ASP B 257      -1.116  -9.118  -3.988  1.00  0.00           C  
ATOM   4123  HB2 ASP B 257      -2.044  -8.552  -3.870  1.00  0.00           H  
ATOM   4124  HB3 ASP B 257      -0.407  -8.495  -4.536  1.00  0.00           H  
ATOM   4125  CG  ASP B 257      -1.357 -10.382  -4.805  1.00  0.00           C  
ATOM   4126  OD1 ASP B 257      -2.543 -10.658  -5.090  1.00  0.00           O  
ATOM   4127  OD2 ASP B 257      -0.339 -11.032  -5.139  1.00  0.00           O  
ATOM   4128  C   ASP B 257      -0.019  -8.127  -1.986  1.00  0.00           C  
ATOM   4129  O   ASP B 257       1.047  -7.641  -2.365  1.00  0.00           O  
ATOM   4130  N   ASN B 258      -0.757  -7.517  -1.053  1.00  0.00           N  
ATOM   4131  H   ASN B 258      -1.568  -7.997  -0.674  1.00  0.00           H  
ATOM   4132  CA  ASN B 258      -0.468  -6.149  -0.628  1.00  0.00           C  
ATOM   4133  HA  ASN B 258      -0.376  -5.541  -1.531  1.00  0.00           H  
ATOM   4134  CB  ASN B 258      -1.650  -5.590   0.175  1.00  0.00           C  
ATOM   4135  HB2 ASN B 258      -2.573  -5.697  -0.392  1.00  0.00           H  
ATOM   4136  HB3 ASN B 258      -1.749  -6.142   1.108  1.00  0.00           H  
ATOM   4137  CG  ASN B 258      -1.426  -4.127   0.494  1.00  0.00           C  
ATOM   4138  OD1 ASN B 258      -0.829  -3.784   1.494  1.00  0.00           O  
ATOM   4139  ND2 ASN B 258      -1.796  -3.231  -0.386  1.00  0.00           N  
ATOM   4140 HD21 ASN B 258      -1.587  -2.251  -0.176  1.00  0.00           H  
ATOM   4141 HD22 ASN B 258      -2.169  -3.494  -1.277  1.00  0.00           H  
ATOM   4142  C   ASN B 258       0.874  -6.031   0.123  1.00  0.00           C  
ATOM   4143  O   ASN B 258       1.245  -6.899   0.916  1.00  0.00           O  
ATOM   4144  N   TYR B 259       1.583  -4.921  -0.099  1.00  0.00           N  
ATOM   4145  H   TYR B 259       1.235  -4.247  -0.765  1.00  0.00           H  
ATOM   4146  CA  TYR B 259       2.876  -4.634   0.527  1.00  0.00           C  
ATOM   4147  HA  TYR B 259       3.567  -5.440   0.287  1.00  0.00           H  
ATOM   4148  CB  TYR B 259       3.436  -3.328  -0.067  1.00  0.00           C  
ATOM   4149  HB2 TYR B 259       2.713  -2.531   0.112  1.00  0.00           H  
ATOM   4150  HB3 TYR B 259       4.334  -3.077   0.495  1.00  0.00           H  
ATOM   4151  CG  TYR B 259       3.821  -3.310  -1.550  1.00  0.00           C  
ATOM   4152  CD1 TYR B 259       3.870  -4.482  -2.339  1.00  0.00           C  
ATOM   4153  HD1 TYR B 259       3.552  -5.434  -1.939  1.00  0.00           H  
ATOM   4154  CE1 TYR B 259       4.344  -4.430  -3.666  1.00  0.00           C  
ATOM   4155  HE1 TYR B 259       4.378  -5.331  -4.259  1.00  0.00           H  
ATOM   4156  CZ  TYR B 259       4.783  -3.204  -4.220  1.00  0.00           C  
ATOM   4157  OH  TYR B 259       5.313  -3.146  -5.472  1.00  0.00           O  
ATOM   4158  HH  TYR B 259       5.559  -4.030  -5.791  1.00  0.00           H  
ATOM   4159  CE2 TYR B 259       4.692  -2.030  -3.449  1.00  0.00           C  
ATOM   4160  HE2 TYR B 259       5.027  -1.088  -3.858  1.00  0.00           H  
ATOM   4161  CD2 TYR B 259       4.209  -2.083  -2.129  1.00  0.00           C  
ATOM   4162  HD2 TYR B 259       4.182  -1.171  -1.549  1.00  0.00           H  
ATOM   4163  C   TYR B 259       2.817  -4.578   2.067  1.00  0.00           C  
ATOM   4164  O   TYR B 259       3.776  -4.992   2.713  1.00  0.00           O  
ATOM   4165  N   LEU B 260       1.701  -4.157   2.679  1.00  0.00           N  
ATOM   4166  H   LEU B 260       0.922  -3.844   2.109  1.00  0.00           H  
ATOM   4167  CA  LEU B 260       1.500  -4.197   4.139  1.00  0.00           C  
ATOM   4168  HA  LEU B 260       2.417  -3.873   4.632  1.00  0.00           H  
ATOM   4169  CB  LEU B 260       0.355  -3.248   4.555  1.00  0.00           C  
ATOM   4170  HB2 LEU B 260      -0.570  -3.590   4.088  1.00  0.00           H  
ATOM   4171  HB3 LEU B 260       0.221  -3.334   5.634  1.00  0.00           H  
ATOM   4172  CG  LEU B 260       0.545  -1.756   4.230  1.00  0.00           C  
ATOM   4173  HG  LEU B 260       0.656  -1.634   3.154  1.00  0.00           H  
ATOM   4174  CD1 LEU B 260      -0.684  -0.971   4.685  1.00  0.00           C  
ATOM   4175 HD11 LEU B 260      -1.553  -1.334   4.142  1.00  0.00           H  
ATOM   4176 HD12 LEU B 260      -0.553   0.085   4.459  1.00  0.00           H  
ATOM   4177 HD13 LEU B 260      -0.841  -1.095   5.756  1.00  0.00           H  
ATOM   4178  CD2 LEU B 260       1.770  -1.171   4.929  1.00  0.00           C  
ATOM   4179 HD21 LEU B 260       2.669  -1.642   4.538  1.00  0.00           H  
ATOM   4180 HD22 LEU B 260       1.707  -1.331   6.005  1.00  0.00           H  
ATOM   4181 HD23 LEU B 260       1.837  -0.103   4.726  1.00  0.00           H  
ATOM   4182  C   LEU B 260       1.179  -5.598   4.686  1.00  0.00           C  
ATOM   4183  O   LEU B 260       1.370  -5.840   5.877  1.00  0.00           O  
ATOM   4184  N   TYR B 261       0.692  -6.536   3.864  1.00  0.00           N  
ATOM   4185  H   TYR B 261       0.669  -6.333   2.873  1.00  0.00           H  
ATOM   4186  CA  TYR B 261       0.035  -7.776   4.318  1.00  0.00           C  
ATOM   4187  HA  TYR B 261      -0.877  -7.513   4.854  1.00  0.00           H  
ATOM   4188  CB  TYR B 261      -0.365  -8.605   3.086  1.00  0.00           C  
ATOM   4189  HB2 TYR B 261      -1.020  -8.004   2.454  1.00  0.00           H  
ATOM   4190  HB3 TYR B 261       0.533  -8.835   2.512  1.00  0.00           H  
ATOM   4191  CG  TYR B 261      -1.071  -9.908   3.409  1.00  0.00           C  
ATOM   4192  CD1 TYR B 261      -0.348 -11.116   3.477  1.00  0.00           C  
ATOM   4193  HD1 TYR B 261       0.716 -11.117   3.299  1.00  0.00           H  
ATOM   4194  CE1 TYR B 261      -1.009 -12.318   3.793  1.00  0.00           C  
ATOM   4195  HE1 TYR B 261      -0.466 -13.246   3.860  1.00  0.00           H  
ATOM   4196  CZ  TYR B 261      -2.398 -12.314   4.039  1.00  0.00           C  
ATOM   4197  OH  TYR B 261      -3.030 -13.472   4.360  1.00  0.00           O  
ATOM   4198  HH  TYR B 261      -3.941 -13.321   4.617  1.00  0.00           H  
ATOM   4199  CE2 TYR B 261      -3.125 -11.108   3.954  1.00  0.00           C  
ATOM   4200  HE2 TYR B 261      -4.190 -11.092   4.127  1.00  0.00           H  
ATOM   4201  CD2 TYR B 261      -2.457  -9.909   3.646  1.00  0.00           C  
ATOM   4202  HD2 TYR B 261      -3.013  -8.984   3.597  1.00  0.00           H  
ATOM   4203  C   TYR B 261       0.890  -8.621   5.276  1.00  0.00           C  
ATOM   4204  O   TYR B 261       0.378  -9.177   6.246  1.00  0.00           O  
ATOM   4205  N   ASN B 262       2.200  -8.702   5.008  1.00  0.00           N  
ATOM   4206  H   ASN B 262       2.532  -8.172   4.216  1.00  0.00           H  
ATOM   4207  CA  ASN B 262       3.188  -9.458   5.785  1.00  0.00           C  
ATOM   4208  HA  ASN B 262       2.686 -10.320   6.227  1.00  0.00           H  
ATOM   4209  CB  ASN B 262       4.280  -9.971   4.818  1.00  0.00           C  
ATOM   4210  HB2 ASN B 262       4.700  -9.127   4.271  1.00  0.00           H  
ATOM   4211  HB3 ASN B 262       5.091 -10.422   5.390  1.00  0.00           H  
ATOM   4212  CG  ASN B 262       3.780 -10.997   3.815  1.00  0.00           C  
ATOM   4213  OD1 ASN B 262       3.244 -10.680   2.765  1.00  0.00           O  
ATOM   4214  ND2 ASN B 262       3.967 -12.272   4.067  1.00  0.00           N  
ATOM   4215 HD21 ASN B 262       3.584 -12.936   3.419  1.00  0.00           H  
ATOM   4216 HD22 ASN B 262       4.419 -12.557   4.919  1.00  0.00           H  
ATOM   4217  C   ASN B 262       3.807  -8.682   6.974  1.00  0.00           C  
ATOM   4218  O   ASN B 262       4.762  -9.180   7.568  1.00  0.00           O  
ATOM   4219  N   HIE B 263       3.315  -7.477   7.300  1.00  0.00           N  
ATOM   4220  H   HIE B 263       2.534  -7.119   6.761  1.00  0.00           H  
ATOM   4221  CA  HIE B 263       3.937  -6.551   8.269  1.00  0.00           C  
ATOM   4222  HA  HIE B 263       4.659  -7.099   8.877  1.00  0.00           H  
ATOM   4223  CB  HIE B 263       4.703  -5.458   7.514  1.00  0.00           C  
ATOM   4224  HB2 HIE B 263       4.001  -4.867   6.925  1.00  0.00           H  
ATOM   4225  HB3 HIE B 263       5.156  -4.799   8.251  1.00  0.00           H  
ATOM   4226  CG  HIE B 263       5.801  -5.959   6.612  1.00  0.00           C  
ATOM   4227  ND1 HIE B 263       7.093  -6.303   7.011  1.00  0.00           N  
ATOM   4228  CE1 HIE B 263       7.728  -6.693   5.896  1.00  0.00           C  
ATOM   4229  HE1 HIE B 263       8.758  -7.028   5.865  1.00  0.00           H  
ATOM   4230  NE2 HIE B 263       6.913  -6.593   4.829  1.00  0.00           N  
ATOM   4231  HE2 HIE B 263       7.160  -6.779   3.869  1.00  0.00           H  
ATOM   4232  CD2 HIE B 263       5.694  -6.131   5.265  1.00  0.00           C  
ATOM   4233  HD2 HIE B 263       4.819  -5.916   4.668  1.00  0.00           H  
ATOM   4234  C   HIE B 263       2.957  -5.891   9.255  1.00  0.00           C  
ATOM   4235  O   HIE B 263       3.376  -5.092  10.090  1.00  0.00           O  
ATOM   4236  N   LEU B 264       1.661  -6.196   9.162  1.00  0.00           N  
ATOM   4237  H   LEU B 264       1.389  -6.882   8.477  1.00  0.00           H  
ATOM   4238  CA  LEU B 264       0.626  -5.669  10.056  1.00  0.00           C  
ATOM   4239  HA  LEU B 264       0.809  -4.603  10.201  1.00  0.00           H  
ATOM   4240  CB  LEU B 264      -0.745  -5.844   9.382  1.00  0.00           C  
ATOM   4241  HB2 LEU B 264      -0.804  -6.857   8.980  1.00  0.00           H  
ATOM   4242  HB3 LEU B 264      -1.537  -5.745  10.127  1.00  0.00           H  
ATOM   4243  CG  LEU B 264      -0.955  -4.805   8.263  1.00  0.00           C  
ATOM   4244  HG  LEU B 264       0.006  -4.493   7.856  1.00  0.00           H  
ATOM   4245  CD1 LEU B 264      -1.779  -5.388   7.121  1.00  0.00           C  
ATOM   4246 HD11 LEU B 264      -1.873  -4.650   6.325  1.00  0.00           H  
ATOM   4247 HD12 LEU B 264      -1.280  -6.271   6.727  1.00  0.00           H  
ATOM   4248 HD13 LEU B 264      -2.766  -5.672   7.483  1.00  0.00           H  
ATOM   4249  CD2 LEU B 264      -1.678  -3.571   8.803  1.00  0.00           C  
ATOM   4250 HD21 LEU B 264      -1.109  -3.150   9.632  1.00  0.00           H  
ATOM   4251 HD22 LEU B 264      -1.759  -2.824   8.015  1.00  0.00           H  
ATOM   4252 HD23 LEU B 264      -2.675  -3.845   9.145  1.00  0.00           H  
ATOM   4253  C   LEU B 264       0.658  -6.329  11.445  1.00  0.00           C  
ATOM   4254  O   LEU B 264       0.870  -7.531  11.570  1.00  0.00           O  
ATOM   4255  N   THR B 265       0.394  -5.541  12.487  1.00  0.00           N  
ATOM   4256  H   THR B 265       0.255  -4.551  12.312  1.00  0.00           H  
ATOM   4257  CA  THR B 265       0.344  -5.982  13.888  1.00  0.00           C  
ATOM   4258  HA  THR B 265      -0.009  -7.014  13.907  1.00  0.00           H  
ATOM   4259  CB  THR B 265       1.762  -5.977  14.476  1.00  0.00           C  
ATOM   4260  HB  THR B 265       2.442  -6.459  13.774  1.00  0.00           H  
ATOM   4261  CG2 THR B 265       2.297  -4.585  14.806  1.00  0.00           C  
ATOM   4262 HG21 THR B 265       3.333  -4.667  15.137  1.00  0.00           H  
ATOM   4263 HG22 THR B 265       2.260  -3.953  13.919  1.00  0.00           H  
ATOM   4264 HG23 THR B 265       1.704  -4.141  15.604  1.00  0.00           H  
ATOM   4265  OG1 THR B 265       1.777  -6.706  15.668  1.00  0.00           O  
ATOM   4266  HG1 THR B 265       1.563  -7.629  15.447  1.00  0.00           H  
ATOM   4267  C   THR B 265      -0.668  -5.142  14.685  1.00  0.00           C  
ATOM   4268  O   THR B 265      -1.108  -4.093  14.199  1.00  0.00           O  
ATOM   4269  N   TYR B 266      -1.103  -5.594  15.867  1.00  0.00           N  
ATOM   4270  H   TYR B 266      -0.598  -6.352  16.310  1.00  0.00           H  
ATOM   4271  CA  TYR B 266      -2.434  -5.229  16.383  1.00  0.00           C  
ATOM   4272  HA  TYR B 266      -2.822  -4.418  15.771  1.00  0.00           H  
ATOM   4273  CB  TYR B 266      -3.407  -6.409  16.195  1.00  0.00           C  
ATOM   4274  HB2 TYR B 266      -3.131  -7.209  16.877  1.00  0.00           H  
ATOM   4275  HB3 TYR B 266      -4.407  -6.084  16.485  1.00  0.00           H  
ATOM   4276  CG  TYR B 266      -3.495  -6.992  14.793  1.00  0.00           C  
ATOM   4277  CD1 TYR B 266      -4.323  -6.387  13.826  1.00  0.00           C  
ATOM   4278  HD1 TYR B 266      -4.879  -5.495  14.079  1.00  0.00           H  
ATOM   4279  CE1 TYR B 266      -4.428  -6.942  12.534  1.00  0.00           C  
ATOM   4280  HE1 TYR B 266      -5.057  -6.487  11.782  1.00  0.00           H  
ATOM   4281  CZ  TYR B 266      -3.702  -8.106  12.205  1.00  0.00           C  
ATOM   4282  OH  TYR B 266      -3.821  -8.646  10.967  1.00  0.00           O  
ATOM   4283  HH  TYR B 266      -3.201  -9.374  10.863  1.00  0.00           H  
ATOM   4284  CE2 TYR B 266      -2.882  -8.720  13.174  1.00  0.00           C  
ATOM   4285  HE2 TYR B 266      -2.331  -9.622  12.934  1.00  0.00           H  
ATOM   4286  CD2 TYR B 266      -2.779  -8.162  14.463  1.00  0.00           C  
ATOM   4287  HD2 TYR B 266      -2.145  -8.644  15.199  1.00  0.00           H  
ATOM   4288  C   TYR B 266      -2.479  -4.703  17.829  1.00  0.00           C  
ATOM   4289  O   TYR B 266      -1.610  -4.971  18.662  1.00  0.00           O  
ATOM   4290  N   ALA B 267      -3.561  -3.990  18.145  1.00  0.00           N  
ATOM   4291  H   ALA B 267      -4.225  -3.767  17.408  1.00  0.00           H  
ATOM   4292  CA  ALA B 267      -3.966  -3.706  19.515  1.00  0.00           C  
ATOM   4293  HA  ALA B 267      -3.443  -4.389  20.187  1.00  0.00           H  
ATOM   4294  CB  ALA B 267      -3.567  -2.277  19.896  1.00  0.00           C  
ATOM   4295  HB1 ALA B 267      -2.482  -2.181  19.866  1.00  0.00           H  
ATOM   4296  HB2 ALA B 267      -4.016  -1.567  19.201  1.00  0.00           H  
ATOM   4297  HB3 ALA B 267      -3.907  -2.063  20.910  1.00  0.00           H  
ATOM   4298  C   ALA B 267      -5.468  -3.962  19.668  1.00  0.00           C  
ATOM   4299  O   ALA B 267      -6.282  -3.487  18.871  1.00  0.00           O  
ATOM   4300  N   VAL B 268      -5.831  -4.710  20.709  1.00  0.00           N  
ATOM   4301  H   VAL B 268      -5.095  -5.035  21.333  1.00  0.00           H  
ATOM   4302  CA  VAL B 268      -7.207  -5.044  21.099  1.00  0.00           C  
ATOM   4303  HA  VAL B 268      -7.881  -4.851  20.267  1.00  0.00           H  
ATOM   4304  CB  VAL B 268      -7.297  -6.552  21.442  1.00  0.00           C  
ATOM   4305  HB  VAL B 268      -6.518  -6.789  22.168  1.00  0.00           H  
ATOM   4306  CG1 VAL B 268      -8.643  -6.949  22.056  1.00  0.00           C  
ATOM   4307 HG11 VAL B 268      -8.749  -6.474  23.028  1.00  0.00           H  
ATOM   4308 HG12 VAL B 268      -9.462  -6.644  21.402  1.00  0.00           H  
ATOM   4309 HG13 VAL B 268      -8.684  -8.029  22.202  1.00  0.00           H  
ATOM   4310  CG2 VAL B 268      -7.082  -7.437  20.209  1.00  0.00           C  
ATOM   4311 HG21 VAL B 268      -7.058  -8.487  20.502  1.00  0.00           H  
ATOM   4312 HG22 VAL B 268      -6.133  -7.202  19.729  1.00  0.00           H  
ATOM   4313 HG23 VAL B 268      -7.890  -7.291  19.495  1.00  0.00           H  
ATOM   4314  C   VAL B 268      -7.626  -4.160  22.280  1.00  0.00           C  
ATOM   4315  O   VAL B 268      -6.907  -4.068  23.270  1.00  0.00           O  
ATOM   4316  N   ASN B 269      -8.790  -3.512  22.206  1.00  0.00           N  
ATOM   4317  H   ASN B 269      -9.343  -3.652  21.364  1.00  0.00           H  
ATOM   4318  CA  ASN B 269      -9.467  -2.880  23.347  1.00  0.00           C  
ATOM   4319  HA  ASN B 269      -8.769  -2.764  24.175  1.00  0.00           H  
ATOM   4320  CB  ASN B 269      -9.937  -1.479  22.908  1.00  0.00           C  
ATOM   4321  HB2 ASN B 269      -9.057  -0.855  22.776  1.00  0.00           H  
ATOM   4322  HB3 ASN B 269     -10.439  -1.565  21.944  1.00  0.00           H  
ATOM   4323  CG  ASN B 269     -10.880  -0.732  23.843  1.00  0.00           C  
ATOM   4324  OD1 ASN B 269     -11.704   0.049  23.384  1.00  0.00           O  
ATOM   4325  ND2 ASN B 269     -10.821  -0.911  25.140  1.00  0.00           N  
ATOM   4326 HD21 ASN B 269     -11.472  -0.401  25.715  1.00  0.00           H  
ATOM   4327 HD22 ASN B 269     -10.143  -1.514  25.597  1.00  0.00           H  
ATOM   4328  C   ASN B 269     -10.622  -3.780  23.820  1.00  0.00           C  
ATOM   4329  O   ASN B 269     -11.452  -4.176  23.002  1.00  0.00           O  
ATOM   4330  N   ILE B 270     -10.674  -4.069  25.124  1.00  0.00           N  
ATOM   4331  H   ILE B 270      -9.972  -3.658  25.730  1.00  0.00           H  
ATOM   4332  CA  ILE B 270     -11.749  -4.806  25.806  1.00  0.00           C  
ATOM   4333  HA  ILE B 270     -12.527  -5.046  25.084  1.00  0.00           H  
ATOM   4334  CB  ILE B 270     -11.206  -6.131  26.397  1.00  0.00           C  
ATOM   4335  HB  ILE B 270     -10.237  -5.926  26.852  1.00  0.00           H  
ATOM   4336  CG2 ILE B 270     -12.110  -6.751  27.482  1.00  0.00           C  
ATOM   4337 HG21 ILE B 270     -11.691  -7.688  27.844  1.00  0.00           H  
ATOM   4338 HG22 ILE B 270     -12.194  -6.085  28.341  1.00  0.00           H  
ATOM   4339 HG23 ILE B 270     -13.106  -6.940  27.077  1.00  0.00           H  
ATOM   4340  CG1 ILE B 270     -11.002  -7.130  25.242  1.00  0.00           C  
ATOM   4341 HG12 ILE B 270     -11.977  -7.424  24.862  1.00  0.00           H  
ATOM   4342 HG13 ILE B 270     -10.465  -6.636  24.436  1.00  0.00           H  
ATOM   4343  CD1 ILE B 270     -10.216  -8.388  25.613  1.00  0.00           C  
ATOM   4344 HD11 ILE B 270      -9.976  -8.930  24.702  1.00  0.00           H  
ATOM   4345 HD12 ILE B 270      -9.290  -8.112  26.113  1.00  0.00           H  
ATOM   4346 HD13 ILE B 270     -10.808  -9.033  26.260  1.00  0.00           H  
ATOM   4347  C   ILE B 270     -12.378  -3.910  26.873  1.00  0.00           C  
ATOM   4348  O   ILE B 270     -11.672  -3.130  27.515  1.00  0.00           O  
ATOM   4349  N   TRP B 271     -13.691  -4.023  27.068  1.00  0.00           N  
ATOM   4350  H   TRP B 271     -14.217  -4.690  26.509  1.00  0.00           H  
ATOM   4351  CA  TRP B 271     -14.419  -3.332  28.137  1.00  0.00           C  
ATOM   4352  HA  TRP B 271     -13.783  -3.347  29.019  1.00  0.00           H  
ATOM   4353  CB  TRP B 271     -14.672  -1.864  27.760  1.00  0.00           C  
ATOM   4354  HB2 TRP B 271     -14.914  -1.326  28.679  1.00  0.00           H  
ATOM   4355  HB3 TRP B 271     -13.749  -1.430  27.376  1.00  0.00           H  
ATOM   4356  CG  TRP B 271     -15.767  -1.601  26.769  1.00  0.00           C  
ATOM   4357  CD1 TRP B 271     -16.969  -1.072  27.087  1.00  0.00           C  
ATOM   4358  HD1 TRP B 271     -17.280  -0.794  28.092  1.00  0.00           H  
ATOM   4359  NE1 TRP B 271     -17.746  -0.956  25.955  1.00  0.00           N  
ATOM   4360  HE1 TRP B 271     -18.695  -0.610  25.987  1.00  0.00           H  
ATOM   4361  CE2 TRP B 271     -17.086  -1.417  24.837  1.00  0.00           C  
ATOM   4362  CZ2 TRP B 271     -17.449  -1.512  23.485  1.00  0.00           C  
ATOM   4363  HZ2 TRP B 271     -18.412  -1.150  23.157  1.00  0.00           H  
ATOM   4364  CH2 TRP B 271     -16.555  -2.098  22.574  1.00  0.00           C  
ATOM   4365  HH2 TRP B 271     -16.831  -2.198  21.535  1.00  0.00           H  
ATOM   4366  CZ3 TRP B 271     -15.306  -2.563  23.022  1.00  0.00           C  
ATOM   4367  HZ3 TRP B 271     -14.629  -3.036  22.330  1.00  0.00           H  
ATOM   4368  CE3 TRP B 271     -14.935  -2.423  24.375  1.00  0.00           C  
ATOM   4369  HE3 TRP B 271     -13.966  -2.769  24.698  1.00  0.00           H  
ATOM   4370  CD2 TRP B 271     -15.817  -1.858  25.326  1.00  0.00           C  
ATOM   4371  C   TRP B 271     -15.727  -4.052  28.504  1.00  0.00           C  
ATOM   4372  O   TRP B 271     -16.209  -4.887  27.735  1.00  0.00           O  
ATOM   4373  N   SER B 272     -16.282  -3.775  29.686  1.00  0.00           N  
ATOM   4374  H   SER B 272     -15.820  -3.091  30.280  1.00  0.00           H  
ATOM   4375  CA  SER B 272     -17.535  -4.388  30.165  1.00  0.00           C  
ATOM   4376  HA  SER B 272     -17.526  -5.433  29.869  1.00  0.00           H  
ATOM   4377  CB  SER B 272     -17.581  -4.365  31.697  1.00  0.00           C  
ATOM   4378  HB2 SER B 272     -16.687  -4.845  32.098  1.00  0.00           H  
ATOM   4379  HB3 SER B 272     -17.594  -3.330  32.032  1.00  0.00           H  
ATOM   4380  OG  SER B 272     -18.737  -5.021  32.193  1.00  0.00           O  
ATOM   4381  HG  SER B 272     -18.656  -5.971  32.012  1.00  0.00           H  
ATOM   4382  C   SER B 272     -18.800  -3.746  29.566  1.00  0.00           C  
ATOM   4383  O   SER B 272     -18.822  -2.564  29.239  1.00  0.00           O  
ATOM   4384  N   GLU B 273     -19.877  -4.528  29.441  1.00  0.00           N  
ATOM   4385  H   GLU B 273     -19.769  -5.495  29.730  1.00  0.00           H  
ATOM   4386  CA  GLU B 273     -21.256  -4.062  29.168  1.00  0.00           C  
ATOM   4387  HA  GLU B 273     -21.240  -3.229  28.462  1.00  0.00           H  
ATOM   4388  CB  GLU B 273     -22.001  -5.252  28.523  1.00  0.00           C  
ATOM   4389  HB2 GLU B 273     -21.431  -5.601  27.659  1.00  0.00           H  
ATOM   4390  HB3 GLU B 273     -21.968  -6.048  29.261  1.00  0.00           H  
ATOM   4391  CG  GLU B 273     -23.478  -5.101  28.097  1.00  0.00           C  
ATOM   4392  HG2 GLU B 273     -23.906  -6.107  28.068  1.00  0.00           H  
ATOM   4393  HG3 GLU B 273     -24.054  -4.551  28.835  1.00  0.00           H  
ATOM   4394  CD  GLU B 273     -23.662  -4.473  26.709  1.00  0.00           C  
ATOM   4395  OE1 GLU B 273     -22.870  -3.603  26.301  1.00  0.00           O  
ATOM   4396  OE2 GLU B 273     -24.532  -4.941  25.938  1.00  0.00           O  
ATOM   4397  C   GLU B 273     -21.974  -3.578  30.453  1.00  0.00           C  
ATOM   4398  O   GLU B 273     -23.035  -2.957  30.393  1.00  0.00           O  
ATOM   4399  N   ASN B 274     -21.415  -3.883  31.632  1.00  0.00           N  
ATOM   4400  H   ASN B 274     -20.524  -4.369  31.621  1.00  0.00           H  
ATOM   4401  CA  ASN B 274     -22.033  -3.630  32.938  1.00  0.00           C  
ATOM   4402  HA  ASN B 274     -23.012  -3.173  32.794  1.00  0.00           H  
ATOM   4403  CB  ASN B 274     -22.224  -4.983  33.652  1.00  0.00           C  
ATOM   4404  HB2 ASN B 274     -21.245  -5.411  33.871  1.00  0.00           H  
ATOM   4405  HB3 ASN B 274     -22.738  -4.808  34.598  1.00  0.00           H  
ATOM   4406  CG  ASN B 274     -23.035  -6.001  32.868  1.00  0.00           C  
ATOM   4407  OD1 ASN B 274     -22.655  -7.149  32.705  1.00  0.00           O  
ATOM   4408  ND2 ASN B 274     -24.174  -5.625  32.339  1.00  0.00           N  
ATOM   4409 HD21 ASN B 274     -24.712  -6.333  31.877  1.00  0.00           H  
ATOM   4410 HD22 ASN B 274     -24.482  -4.670  32.421  1.00  0.00           H  
ATOM   4411  C   ASN B 274     -21.255  -2.644  33.827  1.00  0.00           C  
ATOM   4412  O   ASN B 274     -21.855  -2.044  34.717  1.00  0.00           O  
ATOM   4413  N   ASP B 275     -19.953  -2.457  33.597  1.00  0.00           N  
ATOM   4414  H   ASP B 275     -19.507  -2.997  32.869  1.00  0.00           H  
ATOM   4415  CA  ASP B 275     -19.098  -1.573  34.395  1.00  0.00           C  
ATOM   4416  HA  ASP B 275     -19.709  -0.973  35.068  1.00  0.00           H  
ATOM   4417  CB  ASP B 275     -18.196  -2.425  35.298  1.00  0.00           C  
ATOM   4418  HB2 ASP B 275     -18.826  -3.025  35.958  1.00  0.00           H  
ATOM   4419  HB3 ASP B 275     -17.614  -3.109  34.679  1.00  0.00           H  
ATOM   4420  CG  ASP B 275     -17.235  -1.597  36.156  1.00  0.00           C  
ATOM   4421  OD1 ASP B 275     -16.415  -2.261  36.833  1.00  0.00           O  
ATOM   4422  OD2 ASP B 275     -17.296  -0.351  36.149  1.00  0.00           O  
ATOM   4423  C   ASP B 275     -18.274  -0.630  33.496  1.00  0.00           C  
ATOM   4424  O   ASP B 275     -17.291  -1.075  32.897  1.00  0.00           O  
ATOM   4425  N   PRO B 276     -18.617   0.671  33.420  1.00  0.00           N  
ATOM   4426  CD  PRO B 276     -19.829   1.272  33.958  1.00  0.00           C  
ATOM   4427  HD2 PRO B 276     -19.660   1.556  34.998  1.00  0.00           H  
ATOM   4428  HD3 PRO B 276     -20.684   0.600  33.882  1.00  0.00           H  
ATOM   4429  CG  PRO B 276     -20.073   2.514  33.107  1.00  0.00           C  
ATOM   4430  HG2 PRO B 276     -20.627   3.277  33.656  1.00  0.00           H  
ATOM   4431  HG3 PRO B 276     -20.597   2.234  32.191  1.00  0.00           H  
ATOM   4432  CB  PRO B 276     -18.652   2.963  32.776  1.00  0.00           C  
ATOM   4433  HB2 PRO B 276     -18.251   3.531  33.618  1.00  0.00           H  
ATOM   4434  HB3 PRO B 276     -18.620   3.562  31.865  1.00  0.00           H  
ATOM   4435  CA  PRO B 276     -17.880   1.647  32.614  1.00  0.00           C  
ATOM   4436  HA  PRO B 276     -17.927   1.333  31.572  1.00  0.00           H  
ATOM   4437  C   PRO B 276     -16.401   1.833  32.998  1.00  0.00           C  
ATOM   4438  O   PRO B 276     -15.640   2.365  32.191  1.00  0.00           O  
ATOM   4439  N   ALA B 277     -15.992   1.439  34.212  1.00  0.00           N  
ATOM   4440  H   ALA B 277     -16.647   0.952  34.821  1.00  0.00           H  
ATOM   4441  CA  ALA B 277     -14.608   1.543  34.675  1.00  0.00           C  
ATOM   4442  HA  ALA B 277     -14.139   2.403  34.194  1.00  0.00           H  
ATOM   4443  CB  ALA B 277     -14.628   1.802  36.187  1.00  0.00           C  
ATOM   4444  HB1 ALA B 277     -15.056   0.943  36.707  1.00  0.00           H  
ATOM   4445  HB2 ALA B 277     -13.610   1.963  36.542  1.00  0.00           H  
ATOM   4446  HB3 ALA B 277     -15.225   2.688  36.402  1.00  0.00           H  
ATOM   4447  C   ALA B 277     -13.750   0.309  34.323  1.00  0.00           C  
ATOM   4448  O   ALA B 277     -12.522   0.412  34.300  1.00  0.00           O  
ATOM   4449  N   ASP B 278     -14.358  -0.848  34.029  1.00  0.00           N  
ATOM   4450  H   ASP B 278     -15.371  -0.868  34.016  1.00  0.00           H  
ATOM   4451  CA  ASP B 278     -13.631  -2.023  33.541  1.00  0.00           C  
ATOM   4452  HA  ASP B 278     -12.654  -2.030  34.029  1.00  0.00           H  
ATOM   4453  CB  ASP B 278     -14.326  -3.324  33.963  1.00  0.00           C  
ATOM   4454  HB2 ASP B 278     -14.605  -3.246  35.015  1.00  0.00           H  
ATOM   4455  HB3 ASP B 278     -15.237  -3.466  33.383  1.00  0.00           H  
ATOM   4456  CG  ASP B 278     -13.419  -4.553  33.812  1.00  0.00           C  
ATOM   4457  OD1 ASP B 278     -13.802  -5.632  34.315  1.00  0.00           O  
ATOM   4458  OD2 ASP B 278     -12.293  -4.464  33.274  1.00  0.00           O  
ATOM   4459  C   ASP B 278     -13.367  -1.905  32.031  1.00  0.00           C  
ATOM   4460  O   ASP B 278     -14.031  -2.523  31.195  1.00  0.00           O  
ATOM   4461  N   PHE B 279     -12.393  -1.054  31.704  1.00  0.00           N  
ATOM   4462  H   PHE B 279     -11.950  -0.563  32.475  1.00  0.00           H  
ATOM   4463  CA  PHE B 279     -11.926  -0.706  30.363  1.00  0.00           C  
ATOM   4464  HA  PHE B 279     -12.380  -1.381  29.637  1.00  0.00           H  
ATOM   4465  CB  PHE B 279     -12.378   0.727  30.033  1.00  0.00           C  
ATOM   4466  HB2 PHE B 279     -13.454   0.720  29.854  1.00  0.00           H  
ATOM   4467  HB3 PHE B 279     -12.207   1.358  30.907  1.00  0.00           H  
ATOM   4468  CG  PHE B 279     -11.674   1.372  28.851  1.00  0.00           C  
ATOM   4469  CD1 PHE B 279     -10.440   2.020  29.050  1.00  0.00           C  
ATOM   4470  HD1 PHE B 279     -10.007   2.056  30.042  1.00  0.00           H  
ATOM   4471  CE1 PHE B 279      -9.770   2.620  27.970  1.00  0.00           C  
ATOM   4472  HE1 PHE B 279      -8.824   3.113  28.139  1.00  0.00           H  
ATOM   4473  CZ  PHE B 279     -10.340   2.591  26.685  1.00  0.00           C  
ATOM   4474  HZ  PHE B 279      -9.830   3.072  25.862  1.00  0.00           H  
ATOM   4475  CE2 PHE B 279     -11.580   1.958  26.483  1.00  0.00           C  
ATOM   4476  HE2 PHE B 279     -12.031   1.960  25.501  1.00  0.00           H  
ATOM   4477  CD2 PHE B 279     -12.245   1.345  27.564  1.00  0.00           C  
ATOM   4478  HD2 PHE B 279     -13.207   0.876  27.416  1.00  0.00           H  
ATOM   4479  C   PHE B 279     -10.400  -0.883  30.283  1.00  0.00           C  
ATOM   4480  O   PHE B 279      -9.662  -0.471  31.179  1.00  0.00           O  
ATOM   4481  N   ARG B 280      -9.925  -1.542  29.219  1.00  0.00           N  
ATOM   4482  H   ARG B 280     -10.593  -1.866  28.525  1.00  0.00           H  
ATOM   4483  CA  ARG B 280      -8.553  -2.066  29.125  1.00  0.00           C  
ATOM   4484  HA  ARG B 280      -7.882  -1.323  29.560  1.00  0.00           H  
ATOM   4485  CB  ARG B 280      -8.458  -3.347  29.986  1.00  0.00           C  
ATOM   4486  HB2 ARG B 280      -7.479  -3.805  29.833  1.00  0.00           H  
ATOM   4487  HB3 ARG B 280      -8.526  -3.064  31.039  1.00  0.00           H  
ATOM   4488  CG  ARG B 280      -9.561  -4.386  29.695  1.00  0.00           C  
ATOM   4489  HG2 ARG B 280     -10.550  -3.969  29.890  1.00  0.00           H  
ATOM   4490  HG3 ARG B 280      -9.498  -4.652  28.641  1.00  0.00           H  
ATOM   4491  CD  ARG B 280      -9.398  -5.663  30.525  1.00  0.00           C  
ATOM   4492  HD2 ARG B 280      -9.814  -6.493  29.950  1.00  0.00           H  
ATOM   4493  HD3 ARG B 280      -8.332  -5.851  30.666  1.00  0.00           H  
ATOM   4494  NE  ARG B 280     -10.076  -5.632  31.840  1.00  0.00           N  
ATOM   4495  HE  ARG B 280     -10.761  -4.907  32.057  1.00  0.00           H  
ATOM   4496  CZ  ARG B 280      -9.973  -6.585  32.747  1.00  0.00           C  
ATOM   4497  NH1 ARG B 280      -9.168  -7.592  32.594  1.00  0.00           N  
ATOM   4498 HH11 ARG B 280      -8.660  -7.697  31.732  1.00  0.00           H  
ATOM   4499 HH12 ARG B 280      -9.156  -8.294  33.322  1.00  0.00           H  
ATOM   4500  NH2 ARG B 280     -10.673  -6.584  33.837  1.00  0.00           N  
ATOM   4501 HH21 ARG B 280     -11.394  -5.859  33.919  1.00  0.00           H  
ATOM   4502 HH22 ARG B 280     -10.633  -7.374  34.460  1.00  0.00           H  
ATOM   4503  C   ARG B 280      -8.094  -2.275  27.675  1.00  0.00           C  
ATOM   4504  O   ARG B 280      -8.908  -2.366  26.749  1.00  0.00           O  
ATOM   4505  N   ILE B 281      -6.780  -2.349  27.457  1.00  0.00           N  
ATOM   4506  H   ILE B 281      -6.159  -2.317  28.253  1.00  0.00           H  
ATOM   4507  CA  ILE B 281      -6.155  -2.550  26.138  1.00  0.00           C  
ATOM   4508  HA  ILE B 281      -6.903  -2.956  25.460  1.00  0.00           H  
ATOM   4509  CB  ILE B 281      -5.659  -1.203  25.537  1.00  0.00           C  
ATOM   4510  HB  ILE B 281      -4.974  -0.743  26.252  1.00  0.00           H  
ATOM   4511  CG2 ILE B 281      -4.887  -1.404  24.216  1.00  0.00           C  
ATOM   4512 HG21 ILE B 281      -4.500  -0.453  23.853  1.00  0.00           H  
ATOM   4513 HG22 ILE B 281      -4.019  -2.043  24.370  1.00  0.00           H  
ATOM   4514 HG23 ILE B 281      -5.534  -1.845  23.458  1.00  0.00           H  
ATOM   4515  CG1 ILE B 281      -6.854  -0.236  25.321  1.00  0.00           C  
ATOM   4516 HG12 ILE B 281      -7.603  -0.728  24.702  1.00  0.00           H  
ATOM   4517 HG13 ILE B 281      -7.309  -0.018  26.287  1.00  0.00           H  
ATOM   4518  CD1 ILE B 281      -6.517   1.117  24.680  1.00  0.00           C  
ATOM   4519 HD11 ILE B 281      -5.695   1.589  25.219  1.00  0.00           H  
ATOM   4520 HD12 ILE B 281      -6.247   0.988  23.632  1.00  0.00           H  
ATOM   4521 HD13 ILE B 281      -7.392   1.765  24.731  1.00  0.00           H  
ATOM   4522  C   ILE B 281      -5.050  -3.611  26.248  1.00  0.00           C  
ATOM   4523  O   ILE B 281      -4.347  -3.670  27.251  1.00  0.00           O  
ATOM   4524  N   TYR B 282      -4.903  -4.435  25.213  1.00  0.00           N  
ATOM   4525  H   TYR B 282      -5.513  -4.306  24.413  1.00  0.00           H  
ATOM   4526  CA  TYR B 282      -3.894  -5.485  25.096  1.00  0.00           C  
ATOM   4527  HA  TYR B 282      -3.163  -5.392  25.901  1.00  0.00           H  
ATOM   4528  CB  TYR B 282      -4.568  -6.864  25.207  1.00  0.00           C  
ATOM   4529  HB2 TYR B 282      -5.282  -6.968  24.389  1.00  0.00           H  
ATOM   4530  HB3 TYR B 282      -3.800  -7.625  25.058  1.00  0.00           H  
ATOM   4531  CG  TYR B 282      -5.294  -7.160  26.514  1.00  0.00           C  
ATOM   4532  CD1 TYR B 282      -6.649  -6.804  26.674  1.00  0.00           C  
ATOM   4533  HD1 TYR B 282      -7.169  -6.299  25.872  1.00  0.00           H  
ATOM   4534  CE1 TYR B 282      -7.329  -7.120  27.868  1.00  0.00           C  
ATOM   4535  HE1 TYR B 282      -8.367  -6.860  27.988  1.00  0.00           H  
ATOM   4536  CZ  TYR B 282      -6.668  -7.816  28.902  1.00  0.00           C  
ATOM   4537  OH  TYR B 282      -7.353  -8.181  30.024  1.00  0.00           O  
ATOM   4538  HH  TYR B 282      -6.946  -8.949  30.439  1.00  0.00           H  
ATOM   4539  CE2 TYR B 282      -5.311  -8.172  28.743  1.00  0.00           C  
ATOM   4540  HE2 TYR B 282      -4.791  -8.694  29.532  1.00  0.00           H  
ATOM   4541  CD2 TYR B 282      -4.628  -7.838  27.555  1.00  0.00           C  
ATOM   4542  HD2 TYR B 282      -3.588  -8.110  27.441  1.00  0.00           H  
ATOM   4543  C   TYR B 282      -3.176  -5.326  23.748  1.00  0.00           C  
ATOM   4544  O   TYR B 282      -3.826  -5.294  22.700  1.00  0.00           O  
ATOM   4545  N   GLN B 283      -1.846  -5.210  23.758  1.00  0.00           N  
ATOM   4546  H   GLN B 283      -1.357  -5.296  24.635  1.00  0.00           H  
ATOM   4547  CA  GLN B 283      -1.042  -5.133  22.532  1.00  0.00           C  
ATOM   4548  HA  GLN B 283      -1.652  -4.674  21.754  1.00  0.00           H  
ATOM   4549  CB  GLN B 283       0.175  -4.216  22.761  1.00  0.00           C  
ATOM   4550  HB2 GLN B 283      -0.145  -3.382  23.386  1.00  0.00           H  
ATOM   4551  HB3 GLN B 283       0.944  -4.757  23.315  1.00  0.00           H  
ATOM   4552  CG  GLN B 283       0.787  -3.656  21.457  1.00  0.00           C  
ATOM   4553  HG2 GLN B 283       1.724  -4.173  21.258  1.00  0.00           H  
ATOM   4554  HG3 GLN B 283       0.127  -3.853  20.613  1.00  0.00           H  
ATOM   4555  CD  GLN B 283       1.030  -2.142  21.508  1.00  0.00           C  
ATOM   4556  OE1 GLN B 283       0.181  -1.356  21.891  1.00  0.00           O  
ATOM   4557  NE2 GLN B 283       2.180  -1.649  21.104  1.00  0.00           N  
ATOM   4558 HE21 GLN B 283       2.294  -0.660  21.232  1.00  0.00           H  
ATOM   4559 HE22 GLN B 283       2.924  -2.247  20.796  1.00  0.00           H  
ATOM   4560  C   GLN B 283      -0.666  -6.548  22.059  1.00  0.00           C  
ATOM   4561  O   GLN B 283      -0.372  -7.422  22.877  1.00  0.00           O  
ATOM   4562  N   VAL B 284      -0.706  -6.781  20.748  1.00  0.00           N  
ATOM   4563  H   VAL B 284      -0.939  -6.013  20.124  1.00  0.00           H  
ATOM   4564  CA  VAL B 284      -0.425  -8.079  20.119  1.00  0.00           C  
ATOM   4565  HA  VAL B 284      -0.370  -8.860  20.878  1.00  0.00           H  
ATOM   4566  CB  VAL B 284      -1.547  -8.454  19.128  1.00  0.00           C  
ATOM   4567  HB  VAL B 284      -1.591  -7.691  18.354  1.00  0.00           H  
ATOM   4568  CG1 VAL B 284      -1.299  -9.805  18.446  1.00  0.00           C  
ATOM   4569 HG11 VAL B 284      -1.180 -10.593  19.192  1.00  0.00           H  
ATOM   4570 HG12 VAL B 284      -2.145 -10.064  17.806  1.00  0.00           H  
ATOM   4571 HG13 VAL B 284      -0.412  -9.757  17.817  1.00  0.00           H  
ATOM   4572  CG2 VAL B 284      -2.919  -8.514  19.817  1.00  0.00           C  
ATOM   4573 HG21 VAL B 284      -3.163  -7.558  20.277  1.00  0.00           H  
ATOM   4574 HG22 VAL B 284      -3.680  -8.735  19.072  1.00  0.00           H  
ATOM   4575 HG23 VAL B 284      -2.920  -9.296  20.576  1.00  0.00           H  
ATOM   4576  C   VAL B 284       0.925  -7.988  19.416  1.00  0.00           C  
ATOM   4577  O   VAL B 284       1.050  -7.303  18.409  1.00  0.00           O  
ATOM   4578  N   THR B 285       1.953  -8.662  19.929  1.00  0.00           N  
ATOM   4579  H   THR B 285       1.809  -9.227  20.754  1.00  0.00           H  
ATOM   4580  CA  THR B 285       3.329  -8.598  19.393  1.00  0.00           C  
ATOM   4581  HA  THR B 285       3.521  -7.577  19.062  1.00  0.00           H  
ATOM   4582  CB  THR B 285       4.352  -8.928  20.494  1.00  0.00           C  
ATOM   4583  HB  THR B 285       5.359  -8.914  20.075  1.00  0.00           H  
ATOM   4584  CG2 THR B 285       4.314  -7.932  21.652  1.00  0.00           C  
ATOM   4585 HG21 THR B 285       5.089  -8.193  22.373  1.00  0.00           H  
ATOM   4586 HG22 THR B 285       4.500  -6.926  21.276  1.00  0.00           H  
ATOM   4587 HG23 THR B 285       3.344  -7.961  22.147  1.00  0.00           H  
ATOM   4588  OG1 THR B 285       4.078 -10.209  21.009  1.00  0.00           O  
ATOM   4589  HG1 THR B 285       4.316 -10.841  20.319  1.00  0.00           H  
ATOM   4590  C   THR B 285       3.548  -9.490  18.160  1.00  0.00           C  
ATOM   4591  O   THR B 285       4.641 -10.021  17.975  1.00  0.00           O  
ATOM   4592  N   TYR B 286       2.516  -9.707  17.338  1.00  0.00           N  
ATOM   4593  H   TYR B 286       1.673  -9.166  17.483  1.00  0.00           H  
ATOM   4594  CA  TYR B 286       2.517 -10.702  16.258  1.00  0.00           C  
ATOM   4595  HA  TYR B 286       3.549 -10.888  15.961  1.00  0.00           H  
ATOM   4596  CB  TYR B 286       1.925 -12.030  16.770  1.00  0.00           C  
ATOM   4597  HB2 TYR B 286       0.882 -11.864  17.045  1.00  0.00           H  
ATOM   4598  HB3 TYR B 286       1.929 -12.758  15.959  1.00  0.00           H  
ATOM   4599  CG  TYR B 286       2.659 -12.658  17.943  1.00  0.00           C  
ATOM   4600  CD1 TYR B 286       3.967 -13.152  17.767  1.00  0.00           C  
ATOM   4601  HD1 TYR B 286       4.458 -13.064  16.809  1.00  0.00           H  
ATOM   4602  CE1 TYR B 286       4.646 -13.754  18.842  1.00  0.00           C  
ATOM   4603  HE1 TYR B 286       5.647 -14.137  18.717  1.00  0.00           H  
ATOM   4604  CZ  TYR B 286       4.017 -13.870  20.097  1.00  0.00           C  
ATOM   4605  OH  TYR B 286       4.676 -14.473  21.121  1.00  0.00           O  
ATOM   4606  HH  TYR B 286       4.133 -14.550  21.905  1.00  0.00           H  
ATOM   4607  CE2 TYR B 286       2.711 -13.364  20.280  1.00  0.00           C  
ATOM   4608  HE2 TYR B 286       2.228 -13.444  21.240  1.00  0.00           H  
ATOM   4609  CD2 TYR B 286       2.031 -12.764  19.200  1.00  0.00           C  
ATOM   4610  HD2 TYR B 286       1.021 -12.396  19.330  1.00  0.00           H  
ATOM   4611  C   TYR B 286       1.775 -10.236  14.996  1.00  0.00           C  
ATOM   4612  O   TYR B 286       0.997  -9.281  15.026  1.00  0.00           O  
ATOM   4613  N   LEU B 287       2.037 -10.952  13.897  1.00  0.00           N  
ATOM   4614  H   LEU B 287       2.751 -11.660  13.970  1.00  0.00           H  
ATOM   4615  CA  LEU B 287       1.326 -10.892  12.611  1.00  0.00           C  
ATOM   4616  HA  LEU B 287       1.040  -9.859  12.407  1.00  0.00           H  
ATOM   4617  CB  LEU B 287       2.342 -11.362  11.547  1.00  0.00           C  
ATOM   4618  HB2 LEU B 287       3.219 -10.716  11.606  1.00  0.00           H  
ATOM   4619  HB3 LEU B 287       2.659 -12.373  11.806  1.00  0.00           H  
ATOM   4620  CG  LEU B 287       1.863 -11.384  10.084  1.00  0.00           C  
ATOM   4621  HG  LEU B 287       1.029 -12.076   9.977  1.00  0.00           H  
ATOM   4622  CD1 LEU B 287       1.441 -10.003   9.588  1.00  0.00           C  
ATOM   4623 HD11 LEU B 287       1.192 -10.045   8.531  1.00  0.00           H  
ATOM   4624 HD12 LEU B 287       0.555  -9.676  10.132  1.00  0.00           H  
ATOM   4625 HD13 LEU B 287       2.244  -9.285   9.752  1.00  0.00           H  
ATOM   4626  CD2 LEU B 287       3.009 -11.872   9.190  1.00  0.00           C  
ATOM   4627 HD21 LEU B 287       2.667 -11.929   8.158  1.00  0.00           H  
ATOM   4628 HD22 LEU B 287       3.330 -12.862   9.513  1.00  0.00           H  
ATOM   4629 HD23 LEU B 287       3.850 -11.180   9.252  1.00  0.00           H  
ATOM   4630  C   LEU B 287       0.031 -11.740  12.605  1.00  0.00           C  
ATOM   4631  O   LEU B 287      -0.884 -11.486  11.823  1.00  0.00           O  
ATOM   4632  N   GLU B 288      -0.048 -12.726  13.503  1.00  0.00           N  
ATOM   4633  H   GLU B 288       0.719 -12.832  14.141  1.00  0.00           H  
ATOM   4634  CA  GLU B 288      -1.215 -13.587  13.753  1.00  0.00           C  
ATOM   4635  HA  GLU B 288      -1.497 -14.080  12.823  1.00  0.00           H  
ATOM   4636  CB  GLU B 288      -0.776 -14.682  14.748  1.00  0.00           C  
ATOM   4637  HB2 GLU B 288      -0.106 -15.366  14.226  1.00  0.00           H  
ATOM   4638  HB3 GLU B 288      -0.200 -14.213  15.547  1.00  0.00           H  
ATOM   4639  CG  GLU B 288      -1.886 -15.504  15.424  1.00  0.00           C  
ATOM   4640  HG2 GLU B 288      -1.412 -16.287  16.021  1.00  0.00           H  
ATOM   4641  HG3 GLU B 288      -2.422 -14.853  16.116  1.00  0.00           H  
ATOM   4642  CD  GLU B 288      -2.895 -16.158  14.470  1.00  0.00           C  
ATOM   4643  OE1 GLU B 288      -2.552 -16.353  13.286  1.00  0.00           O  
ATOM   4644  OE2 GLU B 288      -4.018 -16.439  14.942  1.00  0.00           O  
ATOM   4645  C   GLU B 288      -2.410 -12.767  14.291  1.00  0.00           C  
ATOM   4646  O   GLU B 288      -2.268 -12.104  15.324  1.00  0.00           O  
ATOM   4647  N   PRO B 289      -3.586 -12.775  13.627  1.00  0.00           N  
ATOM   4648  CD  PRO B 289      -3.845 -13.388  12.327  1.00  0.00           C  
ATOM   4649  HD2 PRO B 289      -3.737 -14.470  12.362  1.00  0.00           H  
ATOM   4650  HD3 PRO B 289      -3.164 -12.965  11.587  1.00  0.00           H  
ATOM   4651  CG  PRO B 289      -5.285 -13.036  11.955  1.00  0.00           C  
ATOM   4652  HG2 PRO B 289      -5.961 -13.808  12.328  1.00  0.00           H  
ATOM   4653  HG3 PRO B 289      -5.406 -12.898  10.881  1.00  0.00           H  
ATOM   4654  CB  PRO B 289      -5.511 -11.738  12.722  1.00  0.00           C  
ATOM   4655  HB2 PRO B 289      -6.568 -11.525  12.866  1.00  0.00           H  
ATOM   4656  HB3 PRO B 289      -5.038 -10.913  12.187  1.00  0.00           H  
ATOM   4657  CA  PRO B 289      -4.757 -11.996  14.032  1.00  0.00           C  
ATOM   4658  HA  PRO B 289      -4.427 -11.040  14.438  1.00  0.00           H  
ATOM   4659  C   PRO B 289      -5.609 -12.688  15.121  1.00  0.00           C  
ATOM   4660  O   PRO B 289      -6.832 -12.795  14.988  1.00  0.00           O  
ATOM   4661  N   SER B 290      -4.996 -13.134  16.220  1.00  0.00           N  
ATOM   4662  H   SER B 290      -3.990 -13.030  16.295  1.00  0.00           H  
ATOM   4663  CA  SER B 290      -5.716 -13.675  17.385  1.00  0.00           C  
ATOM   4664  HA  SER B 290      -6.708 -13.228  17.401  1.00  0.00           H  
ATOM   4665  CB  SER B 290      -5.917 -15.193  17.246  1.00  0.00           C  
ATOM   4666  HB2 SER B 290      -6.594 -15.535  18.025  1.00  0.00           H  
ATOM   4667  HB3 SER B 290      -6.374 -15.412  16.279  1.00  0.00           H  
ATOM   4668  OG  SER B 290      -4.710 -15.911  17.365  1.00  0.00           O  
ATOM   4669  HG  SER B 290      -4.427 -16.127  16.434  1.00  0.00           H  
ATOM   4670  C   SER B 290      -5.070 -13.296  18.727  1.00  0.00           C  
ATOM   4671  O   SER B 290      -3.942 -12.802  18.791  1.00  0.00           O  
ATOM   4672  N   LEU B 291      -5.815 -13.475  19.827  1.00  0.00           N  
ATOM   4673  H   LEU B 291      -6.752 -13.841  19.697  1.00  0.00           H  
ATOM   4674  CA  LEU B 291      -5.343 -13.216  21.192  1.00  0.00           C  
ATOM   4675  HA  LEU B 291      -4.283 -13.468  21.222  1.00  0.00           H  
ATOM   4676  CB  LEU B 291      -5.483 -11.711  21.498  1.00  0.00           C  
ATOM   4677  HB2 LEU B 291      -4.917 -11.147  20.758  1.00  0.00           H  
ATOM   4678  HB3 LEU B 291      -6.535 -11.436  21.405  1.00  0.00           H  
ATOM   4679  CG  LEU B 291      -4.989 -11.303  22.898  1.00  0.00           C  
ATOM   4680  HG  LEU B 291      -5.548 -11.850  23.654  1.00  0.00           H  
ATOM   4681  CD1 LEU B 291      -3.499 -11.583  23.099  1.00  0.00           C  
ATOM   4682 HD11 LEU B 291      -2.917 -11.117  22.303  1.00  0.00           H  
ATOM   4683 HD12 LEU B 291      -3.177 -11.184  24.062  1.00  0.00           H  
ATOM   4684 HD13 LEU B 291      -3.317 -12.655  23.103  1.00  0.00           H  
ATOM   4685  CD2 LEU B 291      -5.237  -9.811  23.117  1.00  0.00           C  
ATOM   4686 HD21 LEU B 291      -4.945  -9.547  24.132  1.00  0.00           H  
ATOM   4687 HD22 LEU B 291      -4.659  -9.222  22.404  1.00  0.00           H  
ATOM   4688 HD23 LEU B 291      -6.297  -9.590  22.989  1.00  0.00           H  
ATOM   4689  C   LEU B 291      -6.068 -14.081  22.238  1.00  0.00           C  
ATOM   4690  O   LEU B 291      -7.267 -13.923  22.481  1.00  0.00           O  
ATOM   4691  N   ARG B 292      -5.320 -14.968  22.905  1.00  0.00           N  
ATOM   4692  H   ARG B 292      -4.343 -15.016  22.659  1.00  0.00           H  
ATOM   4693  CA  ARG B 292      -5.778 -15.751  24.065  1.00  0.00           C  
ATOM   4694  HA  ARG B 292      -6.834 -15.972  23.927  1.00  0.00           H  
ATOM   4695  CB  ARG B 292      -5.000 -17.080  24.113  1.00  0.00           C  
ATOM   4696  HB2 ARG B 292      -4.994 -17.514  23.111  1.00  0.00           H  
ATOM   4697  HB3 ARG B 292      -3.966 -16.873  24.397  1.00  0.00           H  
ATOM   4698  CG  ARG B 292      -5.594 -18.121  25.078  1.00  0.00           C  
ATOM   4699  HG2 ARG B 292      -5.568 -17.732  26.097  1.00  0.00           H  
ATOM   4700  HG3 ARG B 292      -6.626 -18.331  24.798  1.00  0.00           H  
ATOM   4701  CD  ARG B 292      -4.783 -19.423  25.004  1.00  0.00           C  
ATOM   4702  HD2 ARG B 292      -4.862 -19.831  23.994  1.00  0.00           H  
ATOM   4703  HD3 ARG B 292      -3.737 -19.187  25.208  1.00  0.00           H  
ATOM   4704  NE  ARG B 292      -5.256 -20.428  25.977  1.00  0.00           N  
ATOM   4705  HE  ARG B 292      -6.157 -20.265  26.425  1.00  0.00           H  
ATOM   4706  CZ  ARG B 292      -4.597 -21.485  26.412  1.00  0.00           C  
ATOM   4707  NH1 ARG B 292      -3.448 -21.846  25.914  1.00  0.00           N  
ATOM   4708 HH11 ARG B 292      -3.049 -21.312  25.166  1.00  0.00           H  
ATOM   4709 HH12 ARG B 292      -2.985 -22.653  26.285  1.00  0.00           H  
ATOM   4710  NH2 ARG B 292      -5.069 -22.208  27.378  1.00  0.00           N  
ATOM   4711 HH21 ARG B 292      -6.007 -22.031  27.742  1.00  0.00           H  
ATOM   4712 HH22 ARG B 292      -4.597 -23.020  27.724  1.00  0.00           H  
ATOM   4713  C   ARG B 292      -5.634 -14.930  25.355  1.00  0.00           C  
ATOM   4714  O   ARG B 292      -4.608 -14.284  25.542  1.00  0.00           O  
ATOM   4715  N   ILE B 293      -6.619 -14.977  26.253  1.00  0.00           N  
ATOM   4716  H   ILE B 293      -7.415 -15.570  26.038  1.00  0.00           H  
ATOM   4717  CA  ILE B 293      -6.676 -14.173  27.493  1.00  0.00           C  
ATOM   4718  HA  ILE B 293      -5.673 -13.827  27.742  1.00  0.00           H  
ATOM   4719  CB  ILE B 293      -7.586 -12.927  27.304  1.00  0.00           C  
ATOM   4720  HB  ILE B 293      -8.569 -13.268  26.973  1.00  0.00           H  
ATOM   4721  CG2 ILE B 293      -7.791 -12.160  28.628  1.00  0.00           C  
ATOM   4722 HG21 ILE B 293      -8.460 -11.313  28.483  1.00  0.00           H  
ATOM   4723 HG22 ILE B 293      -8.273 -12.790  29.375  1.00  0.00           H  
ATOM   4724 HG23 ILE B 293      -6.836 -11.798  29.012  1.00  0.00           H  
ATOM   4725  CG1 ILE B 293      -7.009 -12.003  26.206  1.00  0.00           C  
ATOM   4726 HG12 ILE B 293      -5.969 -11.766  26.436  1.00  0.00           H  
ATOM   4727 HG13 ILE B 293      -7.039 -12.539  25.258  1.00  0.00           H  
ATOM   4728  CD1 ILE B 293      -7.770 -10.691  25.995  1.00  0.00           C  
ATOM   4729 HD11 ILE B 293      -8.836 -10.897  25.908  1.00  0.00           H  
ATOM   4730 HD12 ILE B 293      -7.592 -10.010  26.827  1.00  0.00           H  
ATOM   4731 HD13 ILE B 293      -7.423 -10.213  25.080  1.00  0.00           H  
ATOM   4732  C   ILE B 293      -7.169 -15.049  28.648  1.00  0.00           C  
ATOM   4733  O   ILE B 293      -8.121 -15.798  28.470  1.00  0.00           O  
ATOM   4734  N   ALA B 294      -6.571 -14.959  29.838  1.00  0.00           N  
ATOM   4735  H   ALA B 294      -5.803 -14.321  29.958  1.00  0.00           H  
ATOM   4736  CA  ALA B 294      -7.085 -15.645  31.030  1.00  0.00           C  
ATOM   4737  HA  ALA B 294      -7.281 -16.690  30.791  1.00  0.00           H  
ATOM   4738  CB  ALA B 294      -6.006 -15.627  32.119  1.00  0.00           C  
ATOM   4739  HB1 ALA B 294      -5.714 -14.604  32.349  1.00  0.00           H  
ATOM   4740  HB2 ALA B 294      -6.390 -16.103  33.023  1.00  0.00           H  
ATOM   4741  HB3 ALA B 294      -5.130 -16.180  31.778  1.00  0.00           H  
ATOM   4742  C   ALA B 294      -8.422 -15.034  31.497  1.00  0.00           C  
ATOM   4743  O   ALA B 294      -8.496 -13.838  31.801  1.00  0.00           O  
ATOM   4744  N   ALA B 295      -9.473 -15.856  31.561  1.00  0.00           N  
ATOM   4745  H   ALA B 295      -9.331 -16.848  31.381  1.00  0.00           H  
ATOM   4746  CA  ALA B 295     -10.822 -15.430  31.940  1.00  0.00           C  
ATOM   4747  HA  ALA B 295     -11.135 -14.615  31.285  1.00  0.00           H  
ATOM   4748  CB  ALA B 295     -11.777 -16.610  31.722  1.00  0.00           C  
ATOM   4749  HB1 ALA B 295     -11.726 -16.947  30.685  1.00  0.00           H  
ATOM   4750  HB2 ALA B 295     -11.514 -17.440  32.381  1.00  0.00           H  
ATOM   4751  HB3 ALA B 295     -12.801 -16.297  31.936  1.00  0.00           H  
ATOM   4752  C   ALA B 295     -10.873 -14.907  33.388  1.00  0.00           C  
ATOM   4753  O   ALA B 295     -11.616 -13.978  33.687  1.00  0.00           O  
ATOM   4754  N   SER B 296      -9.993 -15.414  34.257  1.00  0.00           N  
ATOM   4755  H   SER B 296      -9.397 -16.160  33.932  1.00  0.00           H  
ATOM   4756  CA  SER B 296      -9.767 -14.938  35.630  1.00  0.00           C  
ATOM   4757  HA  SER B 296     -10.721 -14.941  36.160  1.00  0.00           H  
ATOM   4758  CB  SER B 296      -8.825 -15.920  36.334  1.00  0.00           C  
ATOM   4759  HB2 SER B 296      -8.612 -15.570  37.346  1.00  0.00           H  
ATOM   4760  HB3 SER B 296      -9.309 -16.895  36.400  1.00  0.00           H  
ATOM   4761  OG  SER B 296      -7.616 -16.053  35.605  1.00  0.00           O  
ATOM   4762  HG  SER B 296      -7.095 -16.755  36.012  1.00  0.00           H  
ATOM   4763  C   SER B 296      -9.206 -13.507  35.733  1.00  0.00           C  
ATOM   4764  O   SER B 296      -9.072 -12.985  36.837  1.00  0.00           O  
ATOM   4765  N   THR B 297      -8.883 -12.842  34.614  1.00  0.00           N  
ATOM   4766  H   THR B 297      -8.976 -13.331  33.732  1.00  0.00           H  
ATOM   4767  CA  THR B 297      -8.611 -11.388  34.594  1.00  0.00           C  
ATOM   4768  HA  THR B 297      -8.148 -11.114  35.542  1.00  0.00           H  
ATOM   4769  CB  THR B 297      -7.633 -10.990  33.478  1.00  0.00           C  
ATOM   4770  HB  THR B 297      -7.407  -9.929  33.599  1.00  0.00           H  
ATOM   4771  CG2 THR B 297      -6.309 -11.746  33.535  1.00  0.00           C  
ATOM   4772 HG21 THR B 297      -5.662 -11.411  32.725  1.00  0.00           H  
ATOM   4773 HG22 THR B 297      -5.818 -11.546  34.488  1.00  0.00           H  
ATOM   4774 HG23 THR B 297      -6.481 -12.816  33.446  1.00  0.00           H  
ATOM   4775  OG1 THR B 297      -8.188 -11.159  32.192  1.00  0.00           O  
ATOM   4776  HG1 THR B 297      -8.327 -12.115  32.043  1.00  0.00           H  
ATOM   4777  C   THR B 297      -9.883 -10.540  34.470  1.00  0.00           C  
ATOM   4778  O   THR B 297      -9.824  -9.320  34.645  1.00  0.00           O  
ATOM   4779  N   LEU B 298     -11.019 -11.156  34.141  1.00  0.00           N  
ATOM   4780  H   LEU B 298     -11.006 -12.170  34.089  1.00  0.00           H  
ATOM   4781  CA  LEU B 298     -12.338 -10.548  33.982  1.00  0.00           C  
ATOM   4782  HA  LEU B 298     -12.252  -9.462  33.948  1.00  0.00           H  
ATOM   4783  CB  LEU B 298     -12.954 -11.039  32.654  1.00  0.00           C  
ATOM   4784  HB2 LEU B 298     -13.106 -12.116  32.729  1.00  0.00           H  
ATOM   4785  HB3 LEU B 298     -13.937 -10.592  32.523  1.00  0.00           H  
ATOM   4786  CG  LEU B 298     -12.106 -10.754  31.398  1.00  0.00           C  
ATOM   4787  HG  LEU B 298     -11.071 -11.046  31.566  1.00  0.00           H  
ATOM   4788  CD1 LEU B 298     -12.625 -11.580  30.228  1.00  0.00           C  
ATOM   4789 HD11 LEU B 298     -13.673 -11.337  30.046  1.00  0.00           H  
ATOM   4790 HD12 LEU B 298     -12.032 -11.376  29.337  1.00  0.00           H  
ATOM   4791 HD13 LEU B 298     -12.554 -12.641  30.470  1.00  0.00           H  
ATOM   4792  CD2 LEU B 298     -12.137  -9.276  31.001  1.00  0.00           C  
ATOM   4793 HD21 LEU B 298     -11.795  -8.664  31.833  1.00  0.00           H  
ATOM   4794 HD22 LEU B 298     -11.486  -9.110  30.143  1.00  0.00           H  
ATOM   4795 HD23 LEU B 298     -13.155  -8.987  30.740  1.00  0.00           H  
ATOM   4796  C   LEU B 298     -13.221 -10.900  35.189  1.00  0.00           C  
ATOM   4797  O   LEU B 298     -12.902 -11.778  35.991  1.00  0.00           O  
ATOM   4798  N   LYS B 299     -14.339 -10.197  35.347  1.00  0.00           N  
ATOM   4799  H   LYS B 299     -14.571  -9.503  34.644  1.00  0.00           H  
ATOM   4800  CA  LYS B 299     -15.335 -10.458  36.393  1.00  0.00           C  
ATOM   4801  HA  LYS B 299     -14.823 -10.775  37.303  1.00  0.00           H  
ATOM   4802  CB  LYS B 299     -16.122  -9.167  36.678  1.00  0.00           C  
ATOM   4803  HB2 LYS B 299     -16.623  -8.847  35.763  1.00  0.00           H  
ATOM   4804  HB3 LYS B 299     -16.879  -9.365  37.437  1.00  0.00           H  
ATOM   4805  CG  LYS B 299     -15.186  -8.047  37.169  1.00  0.00           C  
ATOM   4806  HG2 LYS B 299     -14.794  -8.320  38.150  1.00  0.00           H  
ATOM   4807  HG3 LYS B 299     -14.342  -7.945  36.487  1.00  0.00           H  
ATOM   4808  CD  LYS B 299     -15.868  -6.678  37.263  1.00  0.00           C  
ATOM   4809  HD2 LYS B 299     -16.354  -6.437  36.314  1.00  0.00           H  
ATOM   4810  HD3 LYS B 299     -16.605  -6.690  38.069  1.00  0.00           H  
ATOM   4811  CE  LYS B 299     -14.761  -5.656  37.544  1.00  0.00           C  
ATOM   4812  HE2 LYS B 299     -14.151  -6.029  38.370  1.00  0.00           H  
ATOM   4813  HE3 LYS B 299     -14.122  -5.584  36.656  1.00  0.00           H  
ATOM   4814  NZ  LYS B 299     -15.290  -4.321  37.890  1.00  0.00           N  
ATOM   4815  HZ1 LYS B 299     -15.767  -3.863  37.107  1.00  0.00           H  
ATOM   4816  HZ2 LYS B 299     -14.559  -3.659  38.096  1.00  0.00           H  
ATOM   4817  HZ3 LYS B 299     -15.961  -4.332  38.641  1.00  0.00           H  
ATOM   4818  C   LYS B 299     -16.241 -11.603  35.940  1.00  0.00           C  
ATOM   4819  O   LYS B 299     -16.645 -11.620  34.784  1.00  0.00           O  
ATOM   4820  N   SER B 300     -16.549 -12.546  36.833  1.00  0.00           N  
ATOM   4821  H   SER B 300     -16.205 -12.447  37.770  1.00  0.00           H  
ATOM   4822  CA  SER B 300     -17.520 -13.621  36.564  1.00  0.00           C  
ATOM   4823  HA  SER B 300     -17.399 -13.927  35.528  1.00  0.00           H  
ATOM   4824  CB  SER B 300     -17.219 -14.859  37.409  1.00  0.00           C  
ATOM   4825  HB2 SER B 300     -16.183 -15.164  37.249  1.00  0.00           H  
ATOM   4826  HB3 SER B 300     -17.358 -14.620  38.465  1.00  0.00           H  
ATOM   4827  OG  SER B 300     -18.075 -15.928  37.057  1.00  0.00           O  
ATOM   4828  HG  SER B 300     -18.018 -16.087  36.102  1.00  0.00           H  
ATOM   4829  C   SER B 300     -18.968 -13.143  36.760  1.00  0.00           C  
ATOM   4830  O   SER B 300     -19.222 -12.272  37.595  1.00  0.00           O  
ATOM   4831  N   GLY B 301     -19.906 -13.706  35.994  1.00  0.00           N  
ATOM   4832  H   GLY B 301     -19.563 -14.297  35.235  1.00  0.00           H  
ATOM   4833  CA  GLY B 301     -21.312 -13.305  35.924  1.00  0.00           C  
ATOM   4834  HA2 GLY B 301     -21.882 -14.132  35.504  1.00  0.00           H  
ATOM   4835  HA3 GLY B 301     -21.680 -13.108  36.929  1.00  0.00           H  
ATOM   4836  C   GLY B 301     -21.582 -12.061  35.065  1.00  0.00           C  
ATOM   4837  O   GLY B 301     -22.723 -11.596  35.037  1.00  0.00           O  
ATOM   4838  N   ILE B 302     -20.575 -11.518  34.371  1.00  0.00           N  
ATOM   4839  H   ILE B 302     -19.719 -12.071  34.270  1.00  0.00           H  
ATOM   4840  CA  ILE B 302     -20.583 -10.176  33.766  1.00  0.00           C  
ATOM   4841  HA  ILE B 302     -21.551  -9.711  33.950  1.00  0.00           H  
ATOM   4842  CB  ILE B 302     -19.497  -9.302  34.444  1.00  0.00           C  
ATOM   4843  HB  ILE B 302     -18.578  -9.887  34.454  1.00  0.00           H  
ATOM   4844  CG2 ILE B 302     -19.170  -7.998  33.692  1.00  0.00           C  
ATOM   4845 HG21 ILE B 302     -20.073  -7.413  33.531  1.00  0.00           H  
ATOM   4846 HG22 ILE B 302     -18.449  -7.410  34.261  1.00  0.00           H  
ATOM   4847 HG23 ILE B 302     -18.724  -8.230  32.726  1.00  0.00           H  
ATOM   4848  CG1 ILE B 302     -19.844  -8.979  35.919  1.00  0.00           C  
ATOM   4849 HG12 ILE B 302     -20.037  -9.909  36.454  1.00  0.00           H  
ATOM   4850 HG13 ILE B 302     -18.973  -8.522  36.386  1.00  0.00           H  
ATOM   4851  CD1 ILE B 302     -21.037  -8.037  36.141  1.00  0.00           C  
ATOM   4852 HD11 ILE B 302     -20.827  -7.052  35.724  1.00  0.00           H  
ATOM   4853 HD12 ILE B 302     -21.939  -8.443  35.685  1.00  0.00           H  
ATOM   4854 HD13 ILE B 302     -21.209  -7.927  37.212  1.00  0.00           H  
ATOM   4855  C   ILE B 302     -20.432 -10.249  32.243  1.00  0.00           C  
ATOM   4856  O   ILE B 302     -19.739 -11.103  31.691  1.00  0.00           O  
ATOM   4857  N   SER B 303     -21.075  -9.328  31.526  1.00  0.00           N  
ATOM   4858  H   SER B 303     -21.606  -8.614  32.019  1.00  0.00           H  
ATOM   4859  CA  SER B 303     -20.924  -9.218  30.074  1.00  0.00           C  
ATOM   4860  HA  SER B 303     -20.671 -10.202  29.689  1.00  0.00           H  
ATOM   4861  CB  SER B 303     -22.258  -8.858  29.430  1.00  0.00           C  
ATOM   4862  HB2 SER B 303     -22.995  -9.620  29.669  1.00  0.00           H  
ATOM   4863  HB3 SER B 303     -22.621  -7.912  29.824  1.00  0.00           H  
ATOM   4864  OG  SER B 303     -22.109  -8.797  28.027  1.00  0.00           O  
ATOM   4865  HG  SER B 303     -21.710  -9.640  27.735  1.00  0.00           H  
ATOM   4866  C   SER B 303     -19.777  -8.285  29.663  1.00  0.00           C  
ATOM   4867  O   SER B 303     -19.505  -7.266  30.310  1.00  0.00           O  
ATOM   4868  N   TYR B 304     -19.110  -8.631  28.557  1.00  0.00           N  
ATOM   4869  H   TYR B 304     -19.422  -9.451  28.056  1.00  0.00           H  
ATOM   4870  CA  TYR B 304     -17.935  -7.941  28.016  1.00  0.00           C  
ATOM   4871  HA  TYR B 304     -17.897  -6.930  28.414  1.00  0.00           H  
ATOM   4872  CB  TYR B 304     -16.656  -8.673  28.442  1.00  0.00           C  
ATOM   4873  HB2 TYR B 304     -16.787  -9.741  28.275  1.00  0.00           H  
ATOM   4874  HB3 TYR B 304     -15.828  -8.343  27.814  1.00  0.00           H  
ATOM   4875  CG  TYR B 304     -16.245  -8.442  29.877  1.00  0.00           C  
ATOM   4876  CD1 TYR B 304     -15.448  -7.326  30.200  1.00  0.00           C  
ATOM   4877  HD1 TYR B 304     -15.135  -6.643  29.424  1.00  0.00           H  
ATOM   4878  CE1 TYR B 304     -15.050  -7.102  31.529  1.00  0.00           C  
ATOM   4879  HE1 TYR B 304     -14.436  -6.250  31.783  1.00  0.00           H  
ATOM   4880  CZ  TYR B 304     -15.435  -8.013  32.533  1.00  0.00           C  
ATOM   4881  OH  TYR B 304     -15.022  -7.831  33.810  1.00  0.00           O  
ATOM   4882  HH  TYR B 304     -14.556  -6.969  33.938  1.00  0.00           H  
ATOM   4883  CE2 TYR B 304     -16.224  -9.136  32.207  1.00  0.00           C  
ATOM   4884  HE2 TYR B 304     -16.517  -9.832  32.980  1.00  0.00           H  
ATOM   4885  CD2 TYR B 304     -16.634  -9.349  30.880  1.00  0.00           C  
ATOM   4886  HD2 TYR B 304     -17.251 -10.205  30.639  1.00  0.00           H  
ATOM   4887  C   TYR B 304     -17.980  -7.811  26.492  1.00  0.00           C  
ATOM   4888  O   TYR B 304     -18.721  -8.512  25.797  1.00  0.00           O  
ATOM   4889  N   ARG B 305     -17.165  -6.881  25.985  1.00  0.00           N  
ATOM   4890  H   ARG B 305     -16.622  -6.338  26.653  1.00  0.00           H  
ATOM   4891  CA  ARG B 305     -16.992  -6.524  24.574  1.00  0.00           C  
ATOM   4892  HA  ARG B 305     -17.424  -7.306  23.956  1.00  0.00           H  
ATOM   4893  CB  ARG B 305     -17.691  -5.188  24.285  1.00  0.00           C  
ATOM   4894  HB2 ARG B 305     -17.301  -4.433  24.970  1.00  0.00           H  
ATOM   4895  HB3 ARG B 305     -17.452  -4.882  23.264  1.00  0.00           H  
ATOM   4896  CG  ARG B 305     -19.213  -5.253  24.420  1.00  0.00           C  
ATOM   4897  HG2 ARG B 305     -19.605  -6.011  23.744  1.00  0.00           H  
ATOM   4898  HG3 ARG B 305     -19.492  -5.496  25.446  1.00  0.00           H  
ATOM   4899  CD  ARG B 305     -19.785  -3.885  24.048  1.00  0.00           C  
ATOM   4900  HD2 ARG B 305     -19.378  -3.143  24.737  1.00  0.00           H  
ATOM   4901  HD3 ARG B 305     -19.472  -3.621  23.037  1.00  0.00           H  
ATOM   4902  NE  ARG B 305     -21.245  -3.868  24.163  1.00  0.00           N  
ATOM   4903  HE  ARG B 305     -21.632  -3.732  25.101  1.00  0.00           H  
ATOM   4904  CZ  ARG B 305     -22.158  -3.880  23.216  1.00  0.00           C  
ATOM   4905  NH1 ARG B 305     -21.869  -3.961  21.944  1.00  0.00           N  
ATOM   4906 HH11 ARG B 305     -20.906  -4.053  21.672  1.00  0.00           H  
ATOM   4907 HH12 ARG B 305     -22.602  -3.947  21.262  1.00  0.00           H  
ATOM   4908  NH2 ARG B 305     -23.409  -3.806  23.547  1.00  0.00           N  
ATOM   4909 HH21 ARG B 305     -23.624  -3.786  24.556  1.00  0.00           H  
ATOM   4910 HH22 ARG B 305     -24.145  -3.732  22.879  1.00  0.00           H  
ATOM   4911  C   ARG B 305     -15.520  -6.395  24.198  1.00  0.00           C  
ATOM   4912  O   ARG B 305     -14.669  -6.127  25.046  1.00  0.00           O  
ATOM   4913  N   ALA B 306     -15.249  -6.509  22.896  1.00  0.00           N  
ATOM   4914  H   ALA B 306     -16.019  -6.716  22.271  1.00  0.00           H  
ATOM   4915  CA  ALA B 306     -13.934  -6.265  22.303  1.00  0.00           C  
ATOM   4916  HA  ALA B 306     -13.383  -5.601  22.966  1.00  0.00           H  
ATOM   4917  CB  ALA B 306     -13.159  -7.583  22.210  1.00  0.00           C  
ATOM   4918  HB1 ALA B 306     -12.128  -7.383  21.915  1.00  0.00           H  
ATOM   4919  HB2 ALA B 306     -13.158  -8.092  23.170  1.00  0.00           H  
ATOM   4920  HB3 ALA B 306     -13.616  -8.238  21.471  1.00  0.00           H  
ATOM   4921  C   ALA B 306     -14.008  -5.590  20.921  1.00  0.00           C  
ATOM   4922  O   ALA B 306     -14.958  -5.801  20.167  1.00  0.00           O  
ATOM   4923  N   ARG B 307     -12.965  -4.830  20.576  1.00  0.00           N  
ATOM   4924  H   ARG B 307     -12.248  -4.697  21.288  1.00  0.00           H  
ATOM   4925  CA  ARG B 307     -12.668  -4.270  19.243  1.00  0.00           C  
ATOM   4926  HA  ARG B 307     -13.091  -4.923  18.479  1.00  0.00           H  
ATOM   4927  CB  ARG B 307     -13.336  -2.893  19.064  1.00  0.00           C  
ATOM   4928  HB2 ARG B 307     -13.158  -2.539  18.047  1.00  0.00           H  
ATOM   4929  HB3 ARG B 307     -14.413  -3.013  19.190  1.00  0.00           H  
ATOM   4930  CG  ARG B 307     -12.833  -1.839  20.059  1.00  0.00           C  
ATOM   4931  HG2 ARG B 307     -12.958  -2.205  21.076  1.00  0.00           H  
ATOM   4932  HG3 ARG B 307     -11.772  -1.661  19.896  1.00  0.00           H  
ATOM   4933  CD  ARG B 307     -13.592  -0.515  19.917  1.00  0.00           C  
ATOM   4934  HD2 ARG B 307     -13.390  -0.087  18.937  1.00  0.00           H  
ATOM   4935  HD3 ARG B 307     -14.664  -0.707  20.004  1.00  0.00           H  
ATOM   4936  NE  ARG B 307     -13.178   0.415  20.978  1.00  0.00           N  
ATOM   4937  HE  ARG B 307     -12.716   0.007  21.783  1.00  0.00           H
[truncated: 31,429 more chars]
